# Supplementary material for: Worth the Weight: Sub-Pocket EXplorer (SubPEx), a Weighted Ensemble Method to Enhance Binding-Pocket Conformational Sampling
Source: J Chem Theory Comput. 2023 Aug 16;19(17):5677–89. doi: 10.1021/acs.jctc.3c00478 (PMC10500992; doi:10.1021/acs.jctc.3c00478)
Supplement: Supplementary file 2 — ct3c00478_si_002.zip [file ct3c00478_si_002.zip › clustered_structures/HXK2/subpex/rep.c18.aligned.pdb]

HELIX    1   1 LYS      4  PHE     17  1                                  14
HELIX    2   2 THR     21  GLY     38  1                                  18
HELIX    3   3 ASP     99  ARG    102  1                                   4
HELIX    4   4 GLU    109  GLN    125  1                                  17
HELIX    5   5 VAL    172  ARG    182  1                                  11
HELIX    6   6 ASP    194  THR    205  1                                  12
HELIX    7   7 GLU    231  LEU    233  1                                   3
HELIX    8   8 TYR    253  SER    255  1                                   3
HELIX    9   9 LYS    267  ASP    273  1                                   7
HELIX   10  10 THR    283  SER    288  1                                   6
HELIX   11  11 LEU    293  LYS    306  1                                  14
HELIX   12  12 SER    328  GLU    335  1                                   8
HELIX   13  13 GLU    342  GLU    351  1                                  10
HELIX   14  14 VAL    358  LEU    378  1                                  21
HELIX   15  15 CYS    381  ARG    390  1                                  10
HELIX   16  16 PHE    410  TYR    422  1                                  13
HELIX   17  17 GLY    442  GLU    460  1                                  19
SHEET    1   1 1 SER    62  LEU    70  0
SHEET    2   2 1 ASN    74  GLY    83  0
SHEET    3   3 1 PHE    88  ARG    96  0
SHEET    4   4 1 ILE   134  THR   139  0
SHEET    5   5 1 ILE   186  ILE   192  0
SHEET    6   6 1 THR   209  PHE   215  0
SHEET    7   7 1 VAL   219  VAL   226  0
SHEET    8   8 1 PRO   246  ASN   250  0
SHEET    9   9 1 GLY   395  ASP   400  0
SHEET   10  10 1 ILE   434  PRO   438  0
CRYST1   79.790   70.774  109.637  90.00  90.00  90.00               1
ATOM      1  N   ASP     1      41.267  49.326  94.892  1.00  0.00           N
ATOM      2  H1  ASP     1      41.973  49.995  95.162  1.00  0.00           H
ATOM      3  H2  ASP     1      40.761  49.803  94.160  1.00  0.00           H
ATOM      4  H3  ASP     1      40.513  49.226  95.557  1.00  0.00           H
ATOM      5  CA  ASP     1      41.956  48.118  94.339  1.00  0.00           C
ATOM      6  HA  ASP     1      42.408  48.315  93.367  1.00  0.00           H
ATOM      7  CB  ASP     1      43.140  47.609  95.209  1.00  0.00           C
ATOM      8  HB2 ASP     1      43.815  46.921  94.700  1.00  0.00           H
ATOM      9  HB3 ASP     1      43.791  48.477  95.303  1.00  0.00           H
ATOM     10  CG  ASP     1      42.765  46.984  96.642  1.00  0.00           C
ATOM     11  OD1 ASP     1      41.706  47.382  97.168  1.00  0.00           O
ATOM     12  OD2 ASP     1      43.449  46.189  97.246  1.00  0.00           O
ATOM     13  C   ASP     1      41.004  46.930  93.999  1.00  0.00           C
ATOM     14  O   ASP     1      39.966  46.818  94.657  1.00  0.00           O
ATOM     15  N   VAL     2      41.336  46.060  93.001  1.00  0.00           N
ATOM     16  H   VAL     2      42.050  46.314  92.332  1.00  0.00           H
ATOM     17  CA  VAL     2      40.961  44.650  92.992  1.00  0.00           C
ATOM     18  HA  VAL     2      39.872  44.646  92.949  1.00  0.00           H
ATOM     19  CB  VAL     2      41.334  44.145  91.567  1.00  0.00           C
ATOM     20  HB  VAL     2      42.423  44.099  91.575  1.00  0.00           H
ATOM     21  CG1 VAL     2      40.751  42.698  91.409  1.00  0.00           C
ATOM     22 HG11 VAL     2      39.725  42.659  91.775  1.00  0.00           H
ATOM     23 HG12 VAL     2      40.814  42.402  90.364  1.00  0.00           H
ATOM     24 HG13 VAL     2      41.414  42.012  91.935  1.00  0.00           H
ATOM     25  CG2 VAL     2      40.804  44.849  90.362  1.00  0.00           C
ATOM     26 HG21 VAL     2      39.728  44.728  90.235  1.00  0.00           H
ATOM     27 HG22 VAL     2      41.219  44.499  89.416  1.00  0.00           H
ATOM     28 HG23 VAL     2      41.127  45.890  90.327  1.00  0.00           H
ATOM     29  C   VAL     2      41.535  43.820  94.161  1.00  0.00           C
ATOM     30  O   VAL     2      42.665  44.098  94.503  1.00  0.00           O
ATOM     31  N   PRO     3      40.756  42.826  94.810  1.00  0.00           N
ATOM     32  CD  PRO     3      39.404  42.435  94.462  1.00  0.00           C
ATOM     33  HD2 PRO     3      39.352  41.768  93.600  1.00  0.00           H
ATOM     34  HD3 PRO     3      38.846  43.338  94.211  1.00  0.00           H
ATOM     35  CG  PRO     3      38.752  41.704  95.671  1.00  0.00           C
ATOM     36  HG2 PRO     3      38.084  40.890  95.389  1.00  0.00           H
ATOM     37  HG3 PRO     3      38.448  42.462  96.393  1.00  0.00           H
ATOM     38  CB  PRO     3      40.076  41.089  96.185  1.00  0.00           C
ATOM     39  HB2 PRO     3      40.280  40.209  95.575  1.00  0.00           H
ATOM     40  HB3 PRO     3      40.064  40.899  97.258  1.00  0.00           H
ATOM     41  CA  PRO     3      41.251  41.962  95.922  1.00  0.00           C
ATOM     42  HA  PRO     3      41.424  42.618  96.774  1.00  0.00           H
ATOM     43  C   PRO     3      42.448  41.117  95.452  1.00  0.00           C
ATOM     44  O   PRO     3      42.412  40.633  94.346  1.00  0.00           O
ATOM     45  N   LYS     4      43.436  40.838  96.341  1.00  0.00           N
ATOM     46  H   LYS     4      43.325  41.292  97.235  1.00  0.00           H
ATOM     47  CA  LYS     4      44.680  40.119  95.990  1.00  0.00           C
ATOM     48  HA  LYS     4      45.357  40.805  95.480  1.00  0.00           H
ATOM     49  CB  LYS     4      45.426  39.697  97.251  1.00  0.00           C
ATOM     50  HB2 LYS     4      44.794  39.499  98.116  1.00  0.00           H
ATOM     51  HB3 LYS     4      46.028  38.812  97.043  1.00  0.00           H
ATOM     52  CG  LYS     4      46.395  40.816  97.687  1.00  0.00           C
ATOM     53  HG2 LYS     4      47.228  40.943  96.994  1.00  0.00           H
ATOM     54  HG3 LYS     4      45.806  41.731  97.613  1.00  0.00           H
ATOM     55  CD  LYS     4      46.936  40.670  99.106  1.00  0.00           C
ATOM     56  HD2 LYS     4      46.115  40.662  99.823  1.00  0.00           H
ATOM     57  HD3 LYS     4      47.295  39.649  99.239  1.00  0.00           H
ATOM     58  CE  LYS     4      47.933  41.777  99.522  1.00  0.00           C
ATOM     59  HE2 LYS     4      48.887  41.695  99.000  1.00  0.00           H
ATOM     60  HE3 LYS     4      47.522  42.762  99.301  1.00  0.00           H
ATOM     61  NZ  LYS     4      48.185  41.736 100.957  1.00  0.00           N
ATOM     62  HZ1 LYS     4      48.950  41.100 101.132  1.00  0.00           H
ATOM     63  HZ2 LYS     4      47.346  41.497 101.465  1.00  0.00           H
ATOM     64  HZ3 LYS     4      48.419  42.632 101.361  1.00  0.00           H
ATOM     65  C   LYS     4      44.647  39.009  94.975  1.00  0.00           C
ATOM     66  O   LYS     4      45.342  39.034  93.920  1.00  0.00           O
ATOM     67  N   GLU     5      43.821  38.031  95.293  1.00  0.00           N
ATOM     68  H   GLU     5      43.253  38.055  96.128  1.00  0.00           H
ATOM     69  CA  GLU     5      43.672  36.772  94.523  1.00  0.00           C
ATOM     70  HA  GLU     5      44.684  36.464  94.260  1.00  0.00           H
ATOM     71  CB  GLU     5      43.064  35.644  95.417  1.00  0.00           C
ATOM     72  HB2 GLU     5      43.540  35.697  96.396  1.00  0.00           H
ATOM     73  HB3 GLU     5      41.994  35.847  95.434  1.00  0.00           H
ATOM     74  CG  GLU     5      43.327  34.117  94.999  1.00  0.00           C
ATOM     75  HG2 GLU     5      43.033  33.583  95.903  1.00  0.00           H
ATOM     76  HG3 GLU     5      42.693  33.845  94.154  1.00  0.00           H
ATOM     77  CD  GLU     5      44.752  33.751  94.780  1.00  0.00           C
ATOM     78  OE1 GLU     5      44.947  32.597  94.285  1.00  0.00           O
ATOM     79  OE2 GLU     5      45.716  34.528  95.047  1.00  0.00           O
ATOM     80  C   GLU     5      42.901  36.899  93.211  1.00  0.00           C
ATOM     81  O   GLU     5      43.323  36.388  92.180  1.00  0.00           O
ATOM     82  N   LEU     6      41.943  37.763  93.058  1.00  0.00           N
ATOM     83  H   LEU     6      41.941  38.402  93.839  1.00  0.00           H
ATOM     84  CA  LEU     6      41.204  38.191  91.870  1.00  0.00           C
ATOM     85  HA  LEU     6      40.931  37.259  91.375  1.00  0.00           H
ATOM     86  CB  LEU     6      39.974  39.016  92.286  1.00  0.00           C
ATOM     87  HB2 LEU     6      39.365  38.487  93.019  1.00  0.00           H
ATOM     88  HB3 LEU     6      40.393  39.868  92.821  1.00  0.00           H
ATOM     89  CG  LEU     6      39.006  39.270  91.122  1.00  0.00           C
ATOM     90  HG  LEU     6      39.562  39.869  90.400  1.00  0.00           H
ATOM     91  CD1 LEU     6      38.535  38.054  90.412  1.00  0.00           C
ATOM     92 HD11 LEU     6      38.111  37.303  91.079  1.00  0.00           H
ATOM     93 HD12 LEU     6      39.314  37.553  89.837  1.00  0.00           H
ATOM     94 HD13 LEU     6      37.600  38.256  89.891  1.00  0.00           H
ATOM     95  CD2 LEU     6      37.833  40.204  91.563  1.00  0.00           C
ATOM     96 HD21 LEU     6      37.198  39.810  92.357  1.00  0.00           H
ATOM     97 HD22 LEU     6      38.214  41.186  91.843  1.00  0.00           H
ATOM     98 HD23 LEU     6      37.379  40.463  90.606  1.00  0.00           H
ATOM     99  C   LEU     6      42.077  38.819  90.781  1.00  0.00           C
ATOM    100  O   LEU     6      41.952  38.443  89.616  1.00  0.00           O
ATOM    101  N   MET     7      42.959  39.719  91.203  1.00  0.00           N
ATOM    102  H   MET     7      43.030  39.879  92.197  1.00  0.00           H
ATOM    103  CA  MET     7      44.056  40.241  90.274  1.00  0.00           C
ATOM    104  HA  MET     7      43.560  40.392  89.315  1.00  0.00           H
ATOM    105  CB  MET     7      44.565  41.607  90.817  1.00  0.00           C
ATOM    106  HB2 MET     7      43.722  42.299  90.794  1.00  0.00           H
ATOM    107  HB3 MET     7      44.951  41.472  91.827  1.00  0.00           H
ATOM    108  CG  MET     7      45.730  42.246  89.984  1.00  0.00           C
ATOM    109  HG2 MET     7      45.807  43.250  90.402  1.00  0.00           H
ATOM    110  HG3 MET     7      46.683  41.776  90.225  1.00  0.00           H
ATOM    111  SD  MET     7      45.394  42.461  88.238  1.00  0.00           S
ATOM    112  CE  MET     7      44.287  43.825  88.260  1.00  0.00           C
ATOM    113  HE1 MET     7      44.561  44.649  88.918  1.00  0.00           H
ATOM    114  HE2 MET     7      44.300  44.183  87.230  1.00  0.00           H
ATOM    115  HE3 MET     7      43.245  43.613  88.494  1.00  0.00           H
ATOM    116  C   MET     7      45.220  39.253  89.962  1.00  0.00           C
ATOM    117  O   MET     7      45.718  39.280  88.781  1.00  0.00           O
ATOM    118  N   GLN     8      45.524  38.334  90.833  1.00  0.00           N
ATOM    119  H   GLN     8      45.170  38.472  91.770  1.00  0.00           H
ATOM    120  CA  GLN     8      46.393  37.257  90.657  1.00  0.00           C
ATOM    121  HA  GLN     8      47.386  37.516  90.289  1.00  0.00           H
ATOM    122  CB  GLN     8      46.713  36.677  92.029  1.00  0.00           C
ATOM    123  HB2 GLN     8      47.158  37.399  92.713  1.00  0.00           H
ATOM    124  HB3 GLN     8      45.805  36.328  92.522  1.00  0.00           H
ATOM    125  CG  GLN     8      47.618  35.413  91.965  1.00  0.00           C
ATOM    126  HG2 GLN     8      47.675  34.821  92.879  1.00  0.00           H
ATOM    127  HG3 GLN     8      47.284  34.644  91.269  1.00  0.00           H
ATOM    128  CD  GLN     8      49.030  35.743  91.449  1.00  0.00           C
ATOM    129  OE1 GLN     8      49.601  36.679  91.829  1.00  0.00           O
ATOM    130  NE2 GLN     8      49.677  34.985  90.592  1.00  0.00           N
ATOM    131 HE21 GLN     8      50.595  35.324  90.344  1.00  0.00           H
ATOM    132 HE22 GLN     8      49.186  34.172  90.249  1.00  0.00           H
ATOM    133  C   GLN     8      45.910  36.171  89.692  1.00  0.00           C
ATOM    134  O   GLN     8      46.740  35.576  89.011  1.00  0.00           O
ATOM    135  N   GLN     9      44.620  36.084  89.452  1.00  0.00           N
ATOM    136  H   GLN     9      43.996  36.662  89.996  1.00  0.00           H
ATOM    137  CA  GLN     9      44.051  35.374  88.365  1.00  0.00           C
ATOM    138  HA  GLN     9      44.558  34.418  88.244  1.00  0.00           H
ATOM    139  CB  GLN     9      42.528  34.996  88.659  1.00  0.00           C
ATOM    140  HB2 GLN     9      41.991  35.909  88.402  1.00  0.00           H
ATOM    141  HB3 GLN     9      42.276  34.286  87.873  1.00  0.00           H
ATOM    142  CG  GLN     9      42.139  34.389  89.964  1.00  0.00           C
ATOM    143  HG2 GLN     9      41.946  35.141  90.728  1.00  0.00           H
ATOM    144  HG3 GLN     9      41.196  33.863  89.811  1.00  0.00           H
ATOM    145  CD  GLN     9      43.216  33.428  90.423  1.00  0.00           C
ATOM    146  OE1 GLN     9      43.748  32.610  89.621  1.00  0.00           O
ATOM    147  NE2 GLN     9      43.547  33.540  91.667  1.00  0.00           N
ATOM    148 HE21 GLN     9      44.211  32.856  92.004  1.00  0.00           H
ATOM    149 HE22 GLN     9      43.179  34.337  92.168  1.00  0.00           H
ATOM    150  C   GLN     9      44.279  36.078  86.991  1.00  0.00           C
ATOM    151  O   GLN     9      44.320  35.378  85.943  1.00  0.00           O
ATOM    152  N   ILE    10      44.574  37.391  86.973  1.00  0.00           N
ATOM    153  H   ILE    10      44.492  37.922  87.828  1.00  0.00           H
ATOM    154  CA  ILE    10      44.882  38.147  85.791  1.00  0.00           C
ATOM    155  HA  ILE    10      44.345  37.589  85.023  1.00  0.00           H
ATOM    156  CB  ILE    10      44.314  39.599  85.837  1.00  0.00           C
ATOM    157  HB  ILE    10      44.873  40.107  86.623  1.00  0.00           H
ATOM    158  CG2 ILE    10      44.571  40.379  84.531  1.00  0.00           C
ATOM    159 HG21 ILE    10      44.129  39.985  83.616  1.00  0.00           H
ATOM    160 HG22 ILE    10      45.632  40.425  84.287  1.00  0.00           H
ATOM    161 HG23 ILE    10      44.191  41.396  84.632  1.00  0.00           H
ATOM    162  CG1 ILE    10      42.775  39.778  86.095  1.00  0.00           C
ATOM    163 HG12 ILE    10      42.225  39.695  85.157  1.00  0.00           H
ATOM    164 HG13 ILE    10      42.333  38.970  86.678  1.00  0.00           H
ATOM    165  CD1 ILE    10      42.318  41.111  86.672  1.00  0.00           C
ATOM    166 HD11 ILE    10      41.239  41.063  86.821  1.00  0.00           H
ATOM    167 HD12 ILE    10      42.357  41.856  85.878  1.00  0.00           H
ATOM    168 HD13 ILE    10      42.843  41.516  87.538  1.00  0.00           H
ATOM    169  C   ILE    10      46.376  38.097  85.406  1.00  0.00           C
ATOM    170  O   ILE    10      46.683  37.969  84.239  1.00  0.00           O
ATOM    171  N   GLU    11      47.275  38.126  86.403  1.00  0.00           N
ATOM    172  H   GLU    11      46.973  38.283  87.353  1.00  0.00           H
ATOM    173  CA  GLU    11      48.638  37.663  86.299  1.00  0.00           C
ATOM    174  HA  GLU    11      49.181  38.430  85.747  1.00  0.00           H
ATOM    175  CB  GLU    11      49.320  37.668  87.685  1.00  0.00           C
ATOM    176  HB2 GLU    11      48.848  36.979  88.387  1.00  0.00           H
ATOM    177  HB3 GLU    11      50.214  37.049  87.627  1.00  0.00           H
ATOM    178  CG  GLU    11      49.594  39.080  88.232  1.00  0.00           C
ATOM    179  HG2 GLU    11      48.655  39.608  88.399  1.00  0.00           H
ATOM    180  HG3 GLU    11      50.151  39.016  89.167  1.00  0.00           H
ATOM    181  CD  GLU    11      50.552  39.880  87.420  1.00  0.00           C
ATOM    182  OE1 GLU    11      51.644  39.399  87.014  1.00  0.00           O
ATOM    183  OE2 GLU    11      50.294  41.062  87.193  1.00  0.00           O
ATOM    184  C   GLU    11      48.739  36.234  85.685  1.00  0.00           C
ATOM    185  O   GLU    11      49.606  36.157  84.823  1.00  0.00           O
ATOM    186  N   ASN    12      47.945  35.257  86.129  1.00  0.00           N
ATOM    187  H   ASN    12      47.386  35.376  86.961  1.00  0.00           H
ATOM    188  CA  ASN    12      47.992  33.939  85.491  1.00  0.00           C
ATOM    189  HA  ASN    12      49.021  33.612  85.346  1.00  0.00           H
ATOM    190  CB  ASN    12      47.385  32.881  86.504  1.00  0.00           C
ATOM    191  HB2 ASN    12      46.317  33.088  86.570  1.00  0.00           H
ATOM    192  HB3 ASN    12      47.385  31.928  85.975  1.00  0.00           H
ATOM    193  CG  ASN    12      47.854  32.695  87.885  1.00  0.00           C
ATOM    194  OD1 ASN    12      48.885  33.206  88.271  1.00  0.00           O
ATOM    195  ND2 ASN    12      47.062  31.915  88.554  1.00  0.00           N
ATOM    196 HD21 ASN    12      46.234  31.494  88.158  1.00  0.00           H
ATOM    197 HD22 ASN    12      47.330  31.734  89.511  1.00  0.00           H
ATOM    198  C   ASN    12      47.399  34.002  84.040  1.00  0.00           C
ATOM    199  O   ASN    12      48.016  33.371  83.171  1.00  0.00           O
ATOM    200  N   PHE    13      46.287  34.782  83.751  1.00  0.00           N
ATOM    201  H   PHE    13      45.664  35.112  84.474  1.00  0.00           H
ATOM    202  CA  PHE    13      45.930  35.225  82.409  1.00  0.00           C
ATOM    203  HA  PHE    13      45.775  34.273  81.901  1.00  0.00           H
ATOM    204  CB  PHE    13      44.638  36.068  82.353  1.00  0.00           C
ATOM    205  HB2 PHE    13      44.683  36.904  83.048  1.00  0.00           H
ATOM    206  HB3 PHE    13      44.667  36.606  81.406  1.00  0.00           H
ATOM    207  CG  PHE    13      43.384  35.230  82.577  1.00  0.00           C
ATOM    208  CD1 PHE    13      43.153  33.927  81.949  1.00  0.00           C
ATOM    209  HD1 PHE    13      43.910  33.467  81.329  1.00  0.00           H
ATOM    210  CE1 PHE    13      42.062  33.067  82.342  1.00  0.00           C
ATOM    211  HE1 PHE    13      41.859  32.185  81.753  1.00  0.00           H
ATOM    212  CZ  PHE    13      41.132  33.609  83.310  1.00  0.00           C
ATOM    213  HZ  PHE    13      40.289  33.025  83.649  1.00  0.00           H
ATOM    214  CE2 PHE    13      41.347  34.836  83.844  1.00  0.00           C
ATOM    215  HE2 PHE    13      40.717  35.222  84.632  1.00  0.00           H
ATOM    216  CD2 PHE    13      42.420  35.639  83.472  1.00  0.00           C
ATOM    217  HD2 PHE    13      42.585  36.589  83.958  1.00  0.00           H
ATOM    218  C   PHE    13      47.123  35.838  81.689  1.00  0.00           C
ATOM    219  O   PHE    13      47.287  35.464  80.532  1.00  0.00           O
ATOM    220  N   GLU    14      47.969  36.656  82.286  1.00  0.00           N
ATOM    221  H   GLU    14      47.610  37.012  83.159  1.00  0.00           H
ATOM    222  CA  GLU    14      49.231  37.144  81.644  1.00  0.00           C
ATOM    223  HA  GLU    14      49.078  37.623  80.676  1.00  0.00           H
ATOM    224  CB  GLU    14      49.811  38.250  82.552  1.00  0.00           C
ATOM    225  HB2 GLU    14      49.045  38.812  83.086  1.00  0.00           H
ATOM    226  HB3 GLU    14      50.520  37.769  83.227  1.00  0.00           H
ATOM    227  CG  GLU    14      50.698  39.340  81.854  1.00  0.00           C
ATOM    228  HG2 GLU    14      51.189  38.934  80.970  1.00  0.00           H
ATOM    229  HG3 GLU    14      49.953  40.127  81.736  1.00  0.00           H
ATOM    230  CD  GLU    14      51.692  39.946  82.839  1.00  0.00           C
ATOM    231  OE1 GLU    14      52.923  39.967  82.619  1.00  0.00           O
ATOM    232  OE2 GLU    14      51.158  40.537  83.821  1.00  0.00           O
ATOM    233  C   GLU    14      50.096  35.941  81.366  1.00  0.00           C
ATOM    234  O   GLU    14      50.521  35.819  80.218  1.00  0.00           O
ATOM    235  N   LYS    15      50.377  35.021  82.367  1.00  0.00           N
ATOM    236  H   LYS    15      49.977  35.150  83.285  1.00  0.00           H
ATOM    237  CA  LYS    15      51.307  33.879  82.109  1.00  0.00           C
ATOM    238  HA  LYS    15      52.230  34.172  81.608  1.00  0.00           H
ATOM    239  CB  LYS    15      51.731  33.204  83.423  1.00  0.00           C
ATOM    240  HB2 LYS    15      52.131  33.920  84.140  1.00  0.00           H
ATOM    241  HB3 LYS    15      50.836  32.724  83.822  1.00  0.00           H
ATOM    242  CG  LYS    15      52.780  32.076  83.143  1.00  0.00           C
ATOM    243  HG2 LYS    15      52.300  31.351  82.487  1.00  0.00           H
ATOM    244  HG3 LYS    15      53.635  32.551  82.661  1.00  0.00           H
ATOM    245  CD  LYS    15      53.110  31.388  84.485  1.00  0.00           C
ATOM    246  HD2 LYS    15      53.191  32.133  85.277  1.00  0.00           H
ATOM    247  HD3 LYS    15      52.314  30.715  84.800  1.00  0.00           H
ATOM    248  CE  LYS    15      54.418  30.598  84.355  1.00  0.00           C
ATOM    249  HE2 LYS    15      54.463  29.699  84.969  1.00  0.00           H
ATOM    250  HE3 LYS    15      54.588  30.330  83.313  1.00  0.00           H
ATOM    251  NZ  LYS    15      55.504  31.457  84.774  1.00  0.00           N
ATOM    252  HZ1 LYS    15      56.346  30.904  84.842  1.00  0.00           H
ATOM    253  HZ2 LYS    15      55.313  31.873  85.674  1.00  0.00           H
ATOM    254  HZ3 LYS    15      55.643  32.236  84.146  1.00  0.00           H
ATOM    255  C   LYS    15      50.688  32.881  81.100  1.00  0.00           C
ATOM    256  O   LYS    15      51.442  32.421  80.262  1.00  0.00           O
ATOM    257  N   ILE    16      49.382  32.562  81.033  1.00  0.00           N
ATOM    258  H   ILE    16      48.875  32.944  81.818  1.00  0.00           H
ATOM    259  CA  ILE    16      48.689  31.655  80.193  1.00  0.00           C
ATOM    260  HA  ILE    16      49.249  30.720  80.211  1.00  0.00           H
ATOM    261  CB  ILE    16      47.294  31.393  80.639  1.00  0.00           C
ATOM    262  HB  ILE    16      46.814  32.341  80.881  1.00  0.00           H
ATOM    263  CG2 ILE    16      46.438  30.637  79.551  1.00  0.00           C
ATOM    264 HG21 ILE    16      47.055  29.784  79.268  1.00  0.00           H
ATOM    265 HG22 ILE    16      46.225  31.311  78.723  1.00  0.00           H
ATOM    266 HG23 ILE    16      45.488  30.242  79.908  1.00  0.00           H
ATOM    267  CG1 ILE    16      47.273  30.549  81.962  1.00  0.00           C
ATOM    268 HG12 ILE    16      47.445  29.527  81.624  1.00  0.00           H
ATOM    269 HG13 ILE    16      48.122  30.893  82.553  1.00  0.00           H
ATOM    270  CD1 ILE    16      46.142  30.701  82.938  1.00  0.00           C
ATOM    271 HD11 ILE    16      45.147  30.438  82.576  1.00  0.00           H
ATOM    272 HD12 ILE    16      46.042  31.766  83.144  1.00  0.00           H
ATOM    273 HD13 ILE    16      46.372  30.126  83.835  1.00  0.00           H
ATOM    274  C   ILE    16      48.698  32.258  78.729  1.00  0.00           C
ATOM    275  O   ILE    16      49.176  31.601  77.767  1.00  0.00           O
ATOM    276  N   PHE    17      48.326  33.571  78.486  1.00  0.00           N
ATOM    277  H   PHE    17      47.983  34.177  79.218  1.00  0.00           H
ATOM    278  CA  PHE    17      48.302  34.104  77.146  1.00  0.00           C
ATOM    279  HA  PHE    17      48.101  33.312  76.425  1.00  0.00           H
ATOM    280  CB  PHE    17      47.146  35.111  76.933  1.00  0.00           C
ATOM    281  HB2 PHE    17      47.243  35.895  77.684  1.00  0.00           H
ATOM    282  HB3 PHE    17      47.192  35.546  75.934  1.00  0.00           H
ATOM    283  CG  PHE    17      45.756  34.465  77.094  1.00  0.00           C
ATOM    284  CD1 PHE    17      45.366  33.528  76.167  1.00  0.00           C
ATOM    285  HD1 PHE    17      46.044  33.285  75.362  1.00  0.00           H
ATOM    286  CE1 PHE    17      44.081  32.937  76.198  1.00  0.00           C
ATOM    287  HE1 PHE    17      43.767  32.319  75.370  1.00  0.00           H
ATOM    288  CZ  PHE    17      43.311  33.196  77.305  1.00  0.00           C
ATOM    289  HZ  PHE    17      42.335  32.742  77.390  1.00  0.00           H
ATOM    290  CE2 PHE    17      43.717  34.047  78.279  1.00  0.00           C
ATOM    291  HE2 PHE    17      43.099  34.250  79.141  1.00  0.00           H
ATOM    292  CD2 PHE    17      44.911  34.765  78.178  1.00  0.00           C
ATOM    293  HD2 PHE    17      45.215  35.514  78.894  1.00  0.00           H
ATOM    294  C   PHE    17      49.627  34.822  76.731  1.00  0.00           C
ATOM    295  O   PHE    17      49.804  35.005  75.528  1.00  0.00           O
ATOM    296  N   THR    18      50.659  34.984  77.599  1.00  0.00           N
ATOM    297  H   THR    18      50.556  34.750  78.576  1.00  0.00           H
ATOM    298  CA  THR    18      52.007  35.540  77.156  1.00  0.00           C
ATOM    299  HA  THR    18      51.930  36.244  76.329  1.00  0.00           H
ATOM    300  CB  THR    18      52.937  36.167  78.238  1.00  0.00           C
ATOM    301  HB  THR    18      53.107  35.428  79.020  1.00  0.00           H
ATOM    302  CG2 THR    18      54.329  36.551  77.740  1.00  0.00           C
ATOM    303 HG21 THR    18      54.204  37.287  76.945  1.00  0.00           H
ATOM    304 HG22 THR    18      54.913  35.672  77.466  1.00  0.00           H
ATOM    305 HG23 THR    18      54.872  37.087  78.518  1.00  0.00           H
ATOM    306  OG1 THR    18      52.265  37.337  78.819  1.00  0.00           O
ATOM    307  HG1 THR    18      51.504  36.959  79.265  1.00  0.00           H
ATOM    308  C   THR    18      52.743  34.379  76.609  1.00  0.00           C
ATOM    309  O   THR    18      53.238  33.578  77.432  1.00  0.00           O
ATOM    310  N   VAL    19      52.824  34.230  75.254  1.00  0.00           N
ATOM    311  H   VAL    19      52.362  34.887  74.641  1.00  0.00           H
ATOM    312  CA  VAL    19      53.717  33.279  74.617  1.00  0.00           C
ATOM    313  HA  VAL    19      53.917  32.416  75.251  1.00  0.00           H
ATOM    314  CB  VAL    19      53.097  32.887  73.355  1.00  0.00           C
ATOM    315  HB  VAL    19      52.981  33.713  72.654  1.00  0.00           H
ATOM    316  CG1 VAL    19      53.965  31.932  72.625  1.00  0.00           C
ATOM    317 HG11 VAL    19      54.314  31.053  73.164  1.00  0.00           H
ATOM    318 HG12 VAL    19      53.384  31.450  71.838  1.00  0.00           H
ATOM    319 HG13 VAL    19      54.809  32.409  72.126  1.00  0.00           H
ATOM    320  CG2 VAL    19      51.661  32.286  73.533  1.00  0.00           C
ATOM    321 HG21 VAL    19      51.777  31.364  74.104  1.00  0.00           H
ATOM    322 HG22 VAL    19      51.329  32.121  72.509  1.00  0.00           H
ATOM    323 HG23 VAL    19      50.963  33.013  73.948  1.00  0.00           H
ATOM    324  C   VAL    19      55.103  34.013  74.495  1.00  0.00           C
ATOM    325  O   VAL    19      55.167  35.057  73.892  1.00  0.00           O
ATOM    326  N   PRO    20      56.192  33.454  75.106  1.00  0.00           N
ATOM    327  CD  PRO    20      56.186  32.115  75.758  1.00  0.00           C
ATOM    328  HD2 PRO    20      55.826  31.429  74.992  1.00  0.00           H
ATOM    329  HD3 PRO    20      55.521  32.010  76.616  1.00  0.00           H
ATOM    330  CG  PRO    20      57.682  31.890  76.013  1.00  0.00           C
ATOM    331  HG2 PRO    20      58.205  31.394  75.196  1.00  0.00           H
ATOM    332  HG3 PRO    20      57.839  31.309  76.922  1.00  0.00           H
ATOM    333  CB  PRO    20      58.337  33.318  76.089  1.00  0.00           C
ATOM    334  HB2 PRO    20      59.393  33.312  75.819  1.00  0.00           H
ATOM    335  HB3 PRO    20      58.228  33.790  77.066  1.00  0.00           H
ATOM    336  CA  PRO    20      57.501  34.124  75.103  1.00  0.00           C
ATOM    337  HA  PRO    20      57.532  35.177  75.384  1.00  0.00           H
ATOM    338  C   PRO    20      58.223  34.031  73.727  1.00  0.00           C
ATOM    339  O   PRO    20      57.803  33.279  72.854  1.00  0.00           O
ATOM    340  N   THR    21      59.234  34.840  73.585  1.00  0.00           N
ATOM    341  H   THR    21      59.402  35.507  74.325  1.00  0.00           H
ATOM    342  CA  THR    21      60.116  34.921  72.400  1.00  0.00           C
ATOM    343  HA  THR    21      59.521  35.372  71.606  1.00  0.00           H
ATOM    344  CB  THR    21      61.357  35.840  72.628  1.00  0.00           C
ATOM    345  HB  THR    21      61.930  35.456  73.472  1.00  0.00           H
ATOM    346  CG2 THR    21      62.207  36.021  71.412  1.00  0.00           C
ATOM    347 HG21 THR    21      62.880  35.168  71.322  1.00  0.00           H
ATOM    348 HG22 THR    21      62.749  36.962  71.511  1.00  0.00           H
ATOM    349 HG23 THR    21      61.547  36.035  70.544  1.00  0.00           H
ATOM    350  OG1 THR    21      60.891  37.096  73.047  1.00  0.00           O
ATOM    351  HG1 THR    21      60.808  37.100  74.003  1.00  0.00           H
ATOM    352  C   THR    21      60.736  33.571  71.964  1.00  0.00           C
ATOM    353  O   THR    21      60.672  33.367  70.744  1.00  0.00           O
ATOM    354  N   GLU    22      61.326  32.819  72.912  1.00  0.00           N
ATOM    355  H   GLU    22      61.378  33.135  73.869  1.00  0.00           H
ATOM    356  CA  GLU    22      62.020  31.562  72.628  1.00  0.00           C
ATOM    357  HA  GLU    22      62.670  31.753  71.775  1.00  0.00           H
ATOM    358  CB  GLU    22      62.733  31.000  73.865  1.00  0.00           C
ATOM    359  HB2 GLU    22      63.298  30.137  73.514  1.00  0.00           H
ATOM    360  HB3 GLU    22      63.503  31.708  74.170  1.00  0.00           H
ATOM    361  CG  GLU    22      62.013  30.680  75.215  1.00  0.00           C
ATOM    362  HG2 GLU    22      62.792  30.674  75.978  1.00  0.00           H
ATOM    363  HG3 GLU    22      61.396  31.535  75.493  1.00  0.00           H
ATOM    364  CD  GLU    22      61.175  29.397  74.998  1.00  0.00           C
ATOM    365  OE1 GLU    22      61.711  28.314  74.683  1.00  0.00           O
ATOM    366  OE2 GLU    22      59.940  29.503  75.086  1.00  0.00           O
ATOM    367  C   GLU    22      60.992  30.594  71.961  1.00  0.00           C
ATOM    368  O   GLU    22      61.352  29.821  71.105  1.00  0.00           O
ATOM    369  N   THR    23      59.747  30.692  72.362  1.00  0.00           N
ATOM    370  H   THR    23      59.518  31.404  73.042  1.00  0.00           H
ATOM    371  CA  THR    23      58.654  29.894  71.724  1.00  0.00           C
ATOM    372  HA  THR    23      58.975  28.856  71.642  1.00  0.00           H
ATOM    373  CB  THR    23      57.485  29.792  72.595  1.00  0.00           C
ATOM    374  HB  THR    23      57.326  30.794  72.995  1.00  0.00           H
ATOM    375  CG2 THR    23      56.207  29.336  72.083  1.00  0.00           C
ATOM    376 HG21 THR    23      56.267  28.321  71.693  1.00  0.00           H
ATOM    377 HG22 THR    23      55.925  30.081  71.340  1.00  0.00           H
ATOM    378 HG23 THR    23      55.491  29.340  72.905  1.00  0.00           H
ATOM    379  OG1 THR    23      57.812  28.896  73.642  1.00  0.00           O
ATOM    380  HG1 THR    23      58.424  29.367  74.211  1.00  0.00           H
ATOM    381  C   THR    23      58.252  30.439  70.292  1.00  0.00           C
ATOM    382  O   THR    23      58.212  29.695  69.336  1.00  0.00           O
ATOM    383  N   LEU    24      58.045  31.715  70.167  1.00  0.00           N
ATOM    384  H   LEU    24      58.008  32.324  70.971  1.00  0.00           H
ATOM    385  CA  LEU    24      57.667  32.290  68.792  1.00  0.00           C
ATOM    386  HA  LEU    24      56.842  31.806  68.270  1.00  0.00           H
ATOM    387  CB  LEU    24      57.421  33.780  69.087  1.00  0.00           C
ATOM    388  HB2 LEU    24      58.237  34.189  69.683  1.00  0.00           H
ATOM    389  HB3 LEU    24      57.587  34.323  68.156  1.00  0.00           H
ATOM    390  CG  LEU    24      56.102  34.150  69.730  1.00  0.00           C
ATOM    391  HG  LEU    24      55.811  33.367  70.431  1.00  0.00           H
ATOM    392  CD1 LEU    24      56.172  35.489  70.498  1.00  0.00           C
ATOM    393 HD11 LEU    24      56.673  35.430  71.465  1.00  0.00           H
ATOM    394 HD12 LEU    24      55.163  35.848  70.706  1.00  0.00           H
ATOM    395 HD13 LEU    24      56.691  36.311  70.005  1.00  0.00           H
ATOM    396  CD2 LEU    24      54.873  34.121  68.779  1.00  0.00           C
ATOM    397 HD21 LEU    24      54.926  34.872  67.990  1.00  0.00           H
ATOM    398 HD22 LEU    24      54.811  33.231  68.153  1.00  0.00           H
ATOM    399 HD23 LEU    24      53.938  34.094  69.340  1.00  0.00           H
ATOM    400  C   LEU    24      58.794  32.141  67.773  1.00  0.00           C
ATOM    401  O   LEU    24      58.518  31.799  66.621  1.00  0.00           O
ATOM    402  N   GLN    25      60.086  32.213  68.267  1.00  0.00           N
ATOM    403  H   GLN    25      60.220  32.466  69.235  1.00  0.00           H
ATOM    404  CA  GLN    25      61.208  32.024  67.326  1.00  0.00           C
ATOM    405  HA  GLN    25      61.076  32.647  66.440  1.00  0.00           H
ATOM    406  CB  GLN    25      62.490  32.441  67.966  1.00  0.00           C
ATOM    407  HB2 GLN    25      62.550  32.041  68.978  1.00  0.00           H
ATOM    408  HB3 GLN    25      63.381  32.049  67.476  1.00  0.00           H
ATOM    409  CG  GLN    25      62.688  33.968  68.088  1.00  0.00           C
ATOM    410  HG2 GLN    25      62.532  34.243  67.045  1.00  0.00           H
ATOM    411  HG3 GLN    25      61.954  34.464  68.722  1.00  0.00           H
ATOM    412  CD  GLN    25      64.002  34.402  68.658  1.00  0.00           C
ATOM    413  OE1 GLN    25      64.792  33.651  69.118  1.00  0.00           O
ATOM    414  NE2 GLN    25      64.390  35.620  68.524  1.00  0.00           N
ATOM    415 HE21 GLN    25      65.296  35.913  68.860  1.00  0.00           H
ATOM    416 HE22 GLN    25      63.638  36.232  68.238  1.00  0.00           H
ATOM    417  C   GLN    25      61.302  30.583  66.867  1.00  0.00           C
ATOM    418  O   GLN    25      61.389  30.408  65.674  1.00  0.00           O
ATOM    419  N   ALA    26      61.203  29.633  67.767  1.00  0.00           N
ATOM    420  H   ALA    26      61.230  29.905  68.739  1.00  0.00           H
ATOM    421  CA  ALA    26      61.185  28.203  67.496  1.00  0.00           C
ATOM    422  HA  ALA    26      62.090  28.002  66.923  1.00  0.00           H
ATOM    423  CB  ALA    26      61.272  27.486  68.866  1.00  0.00           C
ATOM    424  HB1 ALA    26      61.394  26.437  68.596  1.00  0.00           H
ATOM    425  HB2 ALA    26      60.384  27.685  69.466  1.00  0.00           H
ATOM    426  HB3 ALA    26      62.181  27.807  69.373  1.00  0.00           H
ATOM    427  C   ALA    26      60.009  27.858  66.606  1.00  0.00           C
ATOM    428  O   ALA    26      60.195  26.979  65.735  1.00  0.00           O
ATOM    429  N   VAL    27      58.842  28.517  66.773  1.00  0.00           N
ATOM    430  H   VAL    27      58.815  29.207  67.510  1.00  0.00           H
ATOM    431  CA  VAL    27      57.684  28.455  65.818  1.00  0.00           C
ATOM    432  HA  VAL    27      57.353  27.425  65.689  1.00  0.00           H
ATOM    433  CB  VAL    27      56.538  29.208  66.498  1.00  0.00           C
ATOM    434  HB  VAL    27      56.914  30.107  66.987  1.00  0.00           H
ATOM    435  CG1 VAL    27      55.454  29.633  65.420  1.00  0.00           C
ATOM    436 HG11 VAL    27      55.088  28.736  64.918  1.00  0.00           H
ATOM    437 HG12 VAL    27      54.579  30.025  65.938  1.00  0.00           H
ATOM    438 HG13 VAL    27      55.890  30.364  64.738  1.00  0.00           H
ATOM    439  CG2 VAL    27      55.905  28.312  67.552  1.00  0.00           C
ATOM    440 HG21 VAL    27      56.655  27.914  68.236  1.00  0.00           H
ATOM    441 HG22 VAL    27      55.409  27.479  67.055  1.00  0.00           H
ATOM    442 HG23 VAL    27      55.280  28.961  68.167  1.00  0.00           H
ATOM    443  C   VAL    27      58.058  28.909  64.487  1.00  0.00           C
ATOM    444  O   VAL    27      57.756  28.247  63.512  1.00  0.00           O
ATOM    445  N   THR    28      58.766  30.024  64.413  1.00  0.00           N
ATOM    446  H   THR    28      59.100  30.477  65.251  1.00  0.00           H
ATOM    447  CA  THR    28      58.950  30.677  63.118  1.00  0.00           C
ATOM    448  HA  THR    28      58.080  30.653  62.462  1.00  0.00           H
ATOM    449  CB  THR    28      59.377  32.096  63.319  1.00  0.00           C
ATOM    450  HB  THR    28      60.277  32.236  63.918  1.00  0.00           H
ATOM    451  CG2 THR    28      59.569  32.678  61.979  1.00  0.00           C
ATOM    452 HG21 THR    28      60.365  32.247  61.371  1.00  0.00           H
ATOM    453 HG22 THR    28      59.696  33.753  62.104  1.00  0.00           H
ATOM    454 HG23 THR    28      58.636  32.548  61.433  1.00  0.00           H
ATOM    455  OG1 THR    28      58.270  32.720  63.893  1.00  0.00           O
ATOM    456  HG1 THR    28      58.080  32.328  64.748  1.00  0.00           H
ATOM    457  C   THR    28      60.006  29.735  62.351  1.00  0.00           C
ATOM    458  O   THR    28      59.827  29.444  61.178  1.00  0.00           O
ATOM    459  N   LYS    29      61.033  29.246  63.027  1.00  0.00           N
ATOM    460  H   LYS    29      61.136  29.503  63.998  1.00  0.00           H
ATOM    461  CA  LYS    29      62.027  28.314  62.490  1.00  0.00           C
ATOM    462  HA  LYS    29      62.616  28.781  61.701  1.00  0.00           H
ATOM    463  CB  LYS    29      63.044  27.884  63.606  1.00  0.00           C
ATOM    464  HB2 LYS    29      62.522  27.739  64.552  1.00  0.00           H
ATOM    465  HB3 LYS    29      63.621  27.026  63.261  1.00  0.00           H
ATOM    466  CG  LYS    29      63.991  29.050  63.853  1.00  0.00           C
ATOM    467  HG2 LYS    29      64.360  29.328  62.865  1.00  0.00           H
ATOM    468  HG3 LYS    29      63.503  29.854  64.405  1.00  0.00           H
ATOM    469  CD  LYS    29      65.234  28.481  64.646  1.00  0.00           C
ATOM    470  HD2 LYS    29      64.784  27.974  65.500  1.00  0.00           H
ATOM    471  HD3 LYS    29      65.779  27.683  64.141  1.00  0.00           H
ATOM    472  CE  LYS    29      66.218  29.604  64.964  1.00  0.00           C
ATOM    473  HE2 LYS    29      66.739  29.944  64.069  1.00  0.00           H
ATOM    474  HE3 LYS    29      65.580  30.429  65.277  1.00  0.00           H
ATOM    475  NZ  LYS    29      67.086  29.254  66.165  1.00  0.00           N
ATOM    476  HZ1 LYS    29      66.538  29.068  66.994  1.00  0.00           H
ATOM    477  HZ2 LYS    29      67.749  29.992  66.354  1.00  0.00           H
ATOM    478  HZ3 LYS    29      67.657  28.431  66.037  1.00  0.00           H
ATOM    479  C   LYS    29      61.446  27.091  61.822  1.00  0.00           C
ATOM    480  O   LYS    29      61.970  26.507  60.931  1.00  0.00           O
ATOM    481  N   HIE    30      60.292  26.583  62.391  1.00  0.00           N
ATOM    482  H   HIE    30      59.932  27.120  63.167  1.00  0.00           H
ATOM    483  CA  HIE    30      59.515  25.425  61.941  1.00  0.00           C
ATOM    484  HA  HIE    30      60.103  24.591  61.557  1.00  0.00           H
ATOM    485  CB  HIE    30      58.812  24.836  63.196  1.00  0.00           C
ATOM    486  HB2 HIE    30      59.500  24.679  64.027  1.00  0.00           H
ATOM    487  HB3 HIE    30      58.014  25.542  63.425  1.00  0.00           H
ATOM    488  CG  HIE    30      58.175  23.506  62.817  1.00  0.00           C
ATOM    489  ND1 HIE    30      58.809  22.314  62.567  1.00  0.00           N
ATOM    490  CE1 HIE    30      57.902  21.410  62.213  1.00  0.00           C
ATOM    491  HE1 HIE    30      58.034  20.342  62.113  1.00  0.00           H
ATOM    492  NE2 HIE    30      56.667  22.012  62.212  1.00  0.00           N
ATOM    493  HE2 HIE    30      55.796  21.541  62.015  1.00  0.00           H
ATOM    494  CD2 HIE    30      56.819  23.276  62.633  1.00  0.00           C
ATOM    495  HD2 HIE    30      55.969  23.927  62.772  1.00  0.00           H
ATOM    496  C   HIE    30      58.537  25.868  60.809  1.00  0.00           C
ATOM    497  O   HIE    30      58.479  25.143  59.786  1.00  0.00           O
ATOM    498  N   PHE    31      57.947  27.092  60.865  1.00  0.00           N
ATOM    499  H   PHE    31      58.154  27.660  61.673  1.00  0.00           H
ATOM    500  CA  PHE    31      57.158  27.585  59.754  1.00  0.00           C
ATOM    501  HA  PHE    31      56.322  26.913  59.563  1.00  0.00           H
ATOM    502  CB  PHE    31      56.664  28.949  60.246  1.00  0.00           C
ATOM    503  HB2 PHE    31      56.791  29.048  61.324  1.00  0.00           H
ATOM    504  HB3 PHE    31      57.286  29.788  59.935  1.00  0.00           H
ATOM    505  CG  PHE    31      55.207  29.336  59.896  1.00  0.00           C
ATOM    506  CD1 PHE    31      54.972  29.618  58.564  1.00  0.00           C
ATOM    507  HD1 PHE    31      55.831  29.579  57.910  1.00  0.00           H
ATOM    508  CE1 PHE    31      53.667  29.977  58.203  1.00  0.00           C
ATOM    509  HE1 PHE    31      53.380  30.201  57.187  1.00  0.00           H
ATOM    510  CZ  PHE    31      52.681  30.233  59.221  1.00  0.00           C
ATOM    511  HZ  PHE    31      51.754  30.726  58.970  1.00  0.00           H
ATOM    512  CE2 PHE    31      52.994  30.012  60.572  1.00  0.00           C
ATOM    513  HE2 PHE    31      52.264  30.369  61.283  1.00  0.00           H
ATOM    514  CD2 PHE    31      54.292  29.630  60.905  1.00  0.00           C
ATOM    515  HD2 PHE    31      54.476  29.716  61.966  1.00  0.00           H
ATOM    516  C   PHE    31      57.987  27.632  58.450  1.00  0.00           C
ATOM    517  O   PHE    31      57.400  27.439  57.387  1.00  0.00           O
ATOM    518  N   ILE    32      59.300  27.862  58.488  1.00  0.00           N
ATOM    519  H   ILE    32      59.705  28.094  59.384  1.00  0.00           H
ATOM    520  CA  ILE    32      60.123  27.900  57.323  1.00  0.00           C
ATOM    521  HA  ILE    32      59.733  28.591  56.574  1.00  0.00           H
ATOM    522  CB  ILE    32      61.534  28.397  57.742  1.00  0.00           C
ATOM    523  HB  ILE    32      61.831  27.777  58.589  1.00  0.00           H
ATOM    524  CG2 ILE    32      62.655  28.146  56.712  1.00  0.00           C
ATOM    525 HG21 ILE    32      63.627  28.409  57.130  1.00  0.00           H
ATOM    526 HG22 ILE    32      62.517  28.832  55.877  1.00  0.00           H
ATOM    527 HG23 ILE    32      62.641  27.096  56.417  1.00  0.00           H
ATOM    528  CG1 ILE    32      61.447  29.900  58.074  1.00  0.00           C
ATOM    529 HG12 ILE    32      61.413  30.514  57.174  1.00  0.00           H
ATOM    530 HG13 ILE    32      60.476  30.108  58.523  1.00  0.00           H
ATOM    531  CD1 ILE    32      62.612  30.448  58.930  1.00  0.00           C
ATOM    532 HD11 ILE    32      63.534  30.487  58.350  1.00  0.00           H
ATOM    533 HD12 ILE    32      62.779  29.771  59.769  1.00  0.00           H
ATOM    534 HD13 ILE    32      62.414  31.455  59.298  1.00  0.00           H
ATOM    535  C   ILE    32      60.190  26.533  56.621  1.00  0.00           C
ATOM    536  O   ILE    32      60.148  26.552  55.414  1.00  0.00           O
ATOM    537  N   SER    33      60.209  25.429  57.414  1.00  0.00           N
ATOM    538  H   SER    33      60.332  25.753  58.363  1.00  0.00           H
ATOM    539  CA  SER    33      60.061  24.033  56.958  1.00  0.00           C
ATOM    540  HA  SER    33      60.750  23.920  56.121  1.00  0.00           H
ATOM    541  CB  SER    33      60.599  23.142  58.098  1.00  0.00           C
ATOM    542  HB2 SER    33      60.731  22.156  57.651  1.00  0.00           H
ATOM    543  HB3 SER    33      61.458  23.731  58.419  1.00  0.00           H
ATOM    544  OG  SER    33      59.801  22.945  59.231  1.00  0.00           O
ATOM    545  HG  SER    33      59.365  23.782  59.408  1.00  0.00           H
ATOM    546  C   SER    33      58.659  23.699  56.412  1.00  0.00           C
ATOM    547  O   SER    33      58.435  23.128  55.343  1.00  0.00           O
ATOM    548  N   GLU    34      57.530  24.032  57.166  1.00  0.00           N
ATOM    549  H   GLU    34      57.694  24.603  57.982  1.00  0.00           H
ATOM    550  CA  GLU    34      56.206  23.759  56.654  1.00  0.00           C
ATOM    551  HA  GLU    34      56.218  22.714  56.342  1.00  0.00           H
ATOM    552  CB  GLU    34      55.170  24.034  57.803  1.00  0.00           C
ATOM    553  HB2 GLU    34      55.389  24.985  58.289  1.00  0.00           H
ATOM    554  HB3 GLU    34      54.239  24.045  57.238  1.00  0.00           H
ATOM    555  CG  GLU    34      55.087  22.922  58.843  1.00  0.00           C
ATOM    556  HG2 GLU    34      55.915  23.134  59.521  1.00  0.00           H
ATOM    557  HG3 GLU    34      54.145  23.073  59.369  1.00  0.00           H
ATOM    558  CD  GLU    34      55.274  21.522  58.164  1.00  0.00           C
ATOM    559  OE1 GLU    34      54.521  21.158  57.233  1.00  0.00           O
ATOM    560  OE2 GLU    34      56.162  20.828  58.610  1.00  0.00           O
ATOM    561  C   GLU    34      55.888  24.496  55.295  1.00  0.00           C
ATOM    562  O   GLU    34      55.180  23.847  54.480  1.00  0.00           O
ATOM    563  N   LEU    35      56.417  25.730  54.984  1.00  0.00           N
ATOM    564  H   LEU    35      56.936  26.178  55.726  1.00  0.00           H
ATOM    565  CA  LEU    35      56.326  26.482  53.799  1.00  0.00           C
ATOM    566  HA  LEU    35      55.284  26.536  53.481  1.00  0.00           H
ATOM    567  CB  LEU    35      56.828  27.887  54.078  1.00  0.00           C
ATOM    568  HB2 LEU    35      57.815  27.811  54.536  1.00  0.00           H
ATOM    569  HB3 LEU    35      57.110  28.341  53.128  1.00  0.00           H
ATOM    570  CG  LEU    35      56.017  28.923  54.814  1.00  0.00           C
ATOM    571  HG  LEU    35      55.477  28.424  55.621  1.00  0.00           H
ATOM    572  CD1 LEU    35      56.835  30.077  55.295  1.00  0.00           C
ATOM    573 HD11 LEU    35      57.368  30.465  54.428  1.00  0.00           H
ATOM    574 HD12 LEU    35      57.561  29.601  55.954  1.00  0.00           H
ATOM    575 HD13 LEU    35      56.279  30.830  55.854  1.00  0.00           H
ATOM    576  CD2 LEU    35      54.984  29.537  53.823  1.00  0.00           C
ATOM    577 HD21 LEU    35      55.478  29.972  52.954  1.00  0.00           H
ATOM    578 HD22 LEU    35      54.227  28.844  53.461  1.00  0.00           H
ATOM    579 HD23 LEU    35      54.387  30.303  54.317  1.00  0.00           H
ATOM    580  C   LEU    35      57.222  25.919  52.639  1.00  0.00           C
ATOM    581  O   LEU    35      56.746  25.923  51.495  1.00  0.00           O
ATOM    582  N   GLU    36      58.453  25.431  52.893  1.00  0.00           N
ATOM    583  H   GLU    36      58.775  25.555  53.842  1.00  0.00           H
ATOM    584  CA  GLU    36      59.299  24.701  51.941  1.00  0.00           C
ATOM    585  HA  GLU    36      59.503  25.293  51.049  1.00  0.00           H
ATOM    586  CB  GLU    36      60.707  24.553  52.598  1.00  0.00           C
ATOM    587  HB2 GLU    36      61.258  25.492  52.532  1.00  0.00           H
ATOM    588  HB3 GLU    36      60.608  24.319  53.658  1.00  0.00           H
ATOM    589  CG  GLU    36      61.626  23.432  52.105  1.00  0.00           C
ATOM    590  HG2 GLU    36      62.549  23.696  52.621  1.00  0.00           H
ATOM    591  HG3 GLU    36      61.211  22.451  52.333  1.00  0.00           H
ATOM    592  CD  GLU    36      62.022  23.341  50.620  1.00  0.00           C
ATOM    593  OE1 GLU    36      62.710  22.340  50.324  1.00  0.00           O
ATOM    594  OE2 GLU    36      61.539  24.132  49.800  1.00  0.00           O
ATOM    595  C   GLU    36      58.772  23.352  51.531  1.00  0.00           C
ATOM    596  O   GLU    36      58.744  23.047  50.367  1.00  0.00           O
ATOM    597  N   LYS    37      58.185  22.632  52.479  1.00  0.00           N
ATOM    598  H   LYS    37      58.159  22.865  53.462  1.00  0.00           H
ATOM    599  CA  LYS    37      57.519  21.316  52.296  1.00  0.00           C
ATOM    600  HA  LYS    37      58.223  20.668  51.773  1.00  0.00           H
ATOM    601  CB  LYS    37      57.368  20.673  53.687  1.00  0.00           C
ATOM    602  HB2 LYS    37      58.322  20.506  54.187  1.00  0.00           H
ATOM    603  HB3 LYS    37      56.655  21.297  54.225  1.00  0.00           H
ATOM    604  CG  LYS    37      56.841  19.231  53.502  1.00  0.00           C
ATOM    605  HG2 LYS    37      55.809  19.279  53.153  1.00  0.00           H
ATOM    606  HG3 LYS    37      57.565  18.806  52.807  1.00  0.00           H
ATOM    607  CD  LYS    37      56.916  18.358  54.808  1.00  0.00           C
ATOM    608  HD2 LYS    37      56.385  17.420  54.650  1.00  0.00           H
ATOM    609  HD3 LYS    37      57.935  18.143  55.131  1.00  0.00           H
ATOM    610  CE  LYS    37      56.309  19.257  55.974  1.00  0.00           C
ATOM    611  HE2 LYS    37      57.135  19.885  56.306  1.00  0.00           H
ATOM    612  HE3 LYS    37      55.614  19.919  55.458  1.00  0.00           H
ATOM    613  NZ  LYS    37      55.820  18.479  57.105  1.00  0.00           N
ATOM    614  HZ1 LYS    37      55.400  19.122  57.760  1.00  0.00           H
ATOM    615  HZ2 LYS    37      56.591  17.999  57.548  1.00  0.00           H
ATOM    616  HZ3 LYS    37      55.137  17.764  56.899  1.00  0.00           H
ATOM    617  C   LYS    37      56.200  21.528  51.517  1.00  0.00           C
ATOM    618  O   LYS    37      55.827  20.696  50.654  1.00  0.00           O
ATOM    619  N   GLY    38      55.542  22.625  51.876  1.00  0.00           N
ATOM    620  H   GLY    38      55.879  23.030  52.738  1.00  0.00           H
ATOM    621  CA  GLY    38      54.393  23.175  51.283  1.00  0.00           C
ATOM    622  HA2 GLY    38      53.544  22.528  51.504  1.00  0.00           H
ATOM    623  HA3 GLY    38      54.273  24.145  51.766  1.00  0.00           H
ATOM    624  C   GLY    38      54.554  23.231  49.712  1.00  0.00           C
ATOM    625  O   GLY    38      53.715  22.827  48.943  1.00  0.00           O
ATOM    626  N   LEU    39      55.719  23.721  49.235  1.00  0.00           N
ATOM    627  H   LEU    39      56.412  24.145  49.835  1.00  0.00           H
ATOM    628  CA  LEU    39      56.061  23.816  47.774  1.00  0.00           C
ATOM    629  HA  LEU    39      55.113  23.946  47.253  1.00  0.00           H
ATOM    630  CB  LEU    39      57.019  25.006  47.561  1.00  0.00           C
ATOM    631  HB2 LEU    39      57.753  24.989  48.366  1.00  0.00           H
ATOM    632  HB3 LEU    39      57.473  24.862  46.581  1.00  0.00           H
ATOM    633  CG  LEU    39      56.320  26.409  47.644  1.00  0.00           C
ATOM    634  HG  LEU    39      55.669  26.465  48.517  1.00  0.00           H
ATOM    635  CD1 LEU    39      57.215  27.504  47.879  1.00  0.00           C
ATOM    636 HD11 LEU    39      56.756  28.469  47.666  1.00  0.00           H
ATOM    637 HD12 LEU    39      58.128  27.369  47.300  1.00  0.00           H
ATOM    638 HD13 LEU    39      57.554  27.278  48.889  1.00  0.00           H
ATOM    639  CD2 LEU    39      55.414  26.759  46.528  1.00  0.00           C
ATOM    640 HD21 LEU    39      56.066  26.924  45.669  1.00  0.00           H
ATOM    641 HD22 LEU    39      54.775  25.882  46.422  1.00  0.00           H
ATOM    642 HD23 LEU    39      54.800  27.622  46.783  1.00  0.00           H
ATOM    643  C   LEU    39      56.729  22.495  47.236  1.00  0.00           C
ATOM    644  O   LEU    39      57.195  22.483  46.100  1.00  0.00           O
ATOM    645  N   SER    40      56.754  21.414  47.951  1.00  0.00           N
ATOM    646  H   SER    40      56.165  21.414  48.771  1.00  0.00           H
ATOM    647  CA  SER    40      57.436  20.146  47.632  1.00  0.00           C
ATOM    648  HA  SER    40      58.329  20.400  47.061  1.00  0.00           H
ATOM    649  CB  SER    40      57.900  19.302  48.748  1.00  0.00           C
ATOM    650  HB2 SER    40      58.610  18.637  48.256  1.00  0.00           H
ATOM    651  HB3 SER    40      58.471  19.951  49.410  1.00  0.00           H
ATOM    652  OG  SER    40      56.870  18.576  49.377  1.00  0.00           O
ATOM    653  HG  SER    40      56.434  19.241  49.916  1.00  0.00           H
ATOM    654  C   SER    40      56.493  19.260  46.804  1.00  0.00           C
ATOM    655  O   SER    40      55.266  19.379  46.833  1.00  0.00           O
ATOM    656  N   LYS    41      57.053  18.470  45.853  1.00  0.00           N
ATOM    657  H   LYS    41      58.059  18.469  45.776  1.00  0.00           H
ATOM    658  CA  LYS    41      56.248  17.673  44.947  1.00  0.00           C
ATOM    659  HA  LYS    41      55.682  18.336  44.291  1.00  0.00           H
ATOM    660  CB  LYS    41      57.157  16.796  44.078  1.00  0.00           C
ATOM    661  HB2 LYS    41      57.623  15.994  44.650  1.00  0.00           H
ATOM    662  HB3 LYS    41      56.598  16.140  43.410  1.00  0.00           H
ATOM    663  CG  LYS    41      58.122  17.627  43.281  1.00  0.00           C
ATOM    664  HG2 LYS    41      57.434  18.400  42.940  1.00  0.00           H
ATOM    665  HG3 LYS    41      58.873  18.124  43.894  1.00  0.00           H
ATOM    666  CD  LYS    41      58.819  16.982  42.088  1.00  0.00           C
ATOM    667  HD2 LYS    41      59.362  16.126  42.487  1.00  0.00           H
ATOM    668  HD3 LYS    41      58.131  16.471  41.413  1.00  0.00           H
ATOM    669  CE  LYS    41      59.710  18.037  41.494  1.00  0.00           C
ATOM    670  HE2 LYS    41      59.033  18.779  41.071  1.00  0.00           H
ATOM    671  HE3 LYS    41      60.354  18.559  42.203  1.00  0.00           H
ATOM    672  NZ  LYS    41      60.610  17.559  40.515  1.00  0.00           N
ATOM    673  HZ1 LYS    41      61.339  18.236  40.345  1.00  0.00           H
ATOM    674  HZ2 LYS    41      60.221  17.266  39.630  1.00  0.00           H
ATOM    675  HZ3 LYS    41      61.152  16.767  40.830  1.00  0.00           H
ATOM    676  C   LYS    41      55.205  16.811  45.724  1.00  0.00           C
ATOM    677  O   LYS    41      53.984  17.135  45.562  1.00  0.00           O
ATOM    678  N   LYS    42      55.558  15.970  46.739  1.00  0.00           N
ATOM    679  H   LYS    42      56.530  15.699  46.781  1.00  0.00           H
ATOM    680  CA  LYS    42      54.508  15.299  47.498  1.00  0.00           C
ATOM    681  HA  LYS    42      53.853  14.891  46.728  1.00  0.00           H
ATOM    682  CB  LYS    42      55.160  14.088  48.229  1.00  0.00           C
ATOM    683  HB2 LYS    42      56.053  14.449  48.738  1.00  0.00           H
ATOM    684  HB3 LYS    42      54.449  13.626  48.916  1.00  0.00           H
ATOM    685  CG  LYS    42      55.463  12.998  47.229  1.00  0.00           C
ATOM    686  HG2 LYS    42      54.501  12.636  46.867  1.00  0.00           H
ATOM    687  HG3 LYS    42      56.024  13.484  46.430  1.00  0.00           H
ATOM    688  CD  LYS    42      56.244  11.735  47.705  1.00  0.00           C
ATOM    689  HD2 LYS    42      57.295  12.023  47.722  1.00  0.00           H
ATOM    690  HD3 LYS    42      55.808  11.569  48.691  1.00  0.00           H
ATOM    691  CE  LYS    42      56.052  10.442  46.899  1.00  0.00           C
ATOM    692  HE2 LYS    42      56.524   9.529  47.262  1.00  0.00           H
ATOM    693  HE3 LYS    42      54.992  10.190  46.926  1.00  0.00           H
ATOM    694  NZ  LYS    42      56.597  10.500  45.520  1.00  0.00           N
ATOM    695  HZ1 LYS    42      56.521   9.581  45.107  1.00  0.00           H
ATOM    696  HZ2 LYS    42      57.593  10.616  45.634  1.00  0.00           H
ATOM    697  HZ3 LYS    42      56.214  11.342  45.116  1.00  0.00           H
ATOM    698  C   LYS    42      53.598  16.188  48.447  1.00  0.00           C
ATOM    699  O   LYS    42      52.720  15.603  49.119  1.00  0.00           O
ATOM    700  N   GLY    43      54.006  17.472  48.567  1.00  0.00           N
ATOM    701  H   GLY    43      54.886  17.644  48.104  1.00  0.00           H
ATOM    702  CA  GLY    43      53.408  18.543  49.411  1.00  0.00           C
ATOM    703  HA2 GLY    43      53.899  19.514  49.348  1.00  0.00           H
ATOM    704  HA3 GLY    43      52.469  18.794  48.918  1.00  0.00           H
ATOM    705  C   GLY    43      53.192  18.222  50.884  1.00  0.00           C
ATOM    706  O   GLY    43      53.688  17.202  51.403  1.00  0.00           O
ATOM    707  N   GLY    44      52.547  19.107  51.667  1.00  0.00           N
ATOM    708  H   GLY    44      52.076  19.842  51.158  1.00  0.00           H
ATOM    709  CA  GLY    44      52.392  19.062  53.149  1.00  0.00           C
ATOM    710  HA2 GLY    44      52.381  18.002  53.402  1.00  0.00           H
ATOM    711  HA3 GLY    44      53.131  19.618  53.724  1.00  0.00           H
ATOM    712  C   GLY    44      50.977  19.578  53.536  1.00  0.00           C
ATOM    713  O   GLY    44      50.145  19.812  52.685  1.00  0.00           O
ATOM    714  N   ASN    45      50.786  19.845  54.786  1.00  0.00           N
ATOM    715  H   ASN    45      51.572  19.819  55.420  1.00  0.00           H
ATOM    716  CA  ASN    45      49.491  20.498  55.257  1.00  0.00           C
ATOM    717  HA  ASN    45      48.750  19.828  54.819  1.00  0.00           H
ATOM    718  CB  ASN    45      49.383  20.558  56.762  1.00  0.00           C
ATOM    719  HB2 ASN    45      50.267  21.035  57.186  1.00  0.00           H
ATOM    720  HB3 ASN    45      48.543  21.178  57.075  1.00  0.00           H
ATOM    721  CG  ASN    45      49.165  19.203  57.346  1.00  0.00           C
ATOM    722  OD1 ASN    45      48.217  18.536  57.045  1.00  0.00           O
ATOM    723  ND2 ASN    45      50.008  18.903  58.291  1.00  0.00           N
ATOM    724 HD21 ASN    45      50.679  19.563  58.659  1.00  0.00           H
ATOM    725 HD22 ASN    45      49.952  18.029  58.795  1.00  0.00           H
ATOM    726  C   ASN    45      49.271  21.862  54.702  1.00  0.00           C
ATOM    727  O   ASN    45      48.106  22.326  54.503  1.00  0.00           O
ATOM    728  N   ILE    46      50.254  22.742  54.429  1.00  0.00           N
ATOM    729  H   ILE    46      51.196  22.411  54.583  1.00  0.00           H
ATOM    730  CA  ILE    46      50.143  24.034  53.787  1.00  0.00           C
ATOM    731  HA  ILE    46      49.246  24.485  54.212  1.00  0.00           H
ATOM    732  CB  ILE    46      51.352  24.959  54.160  1.00  0.00           C
ATOM    733  HB  ILE    46      52.181  24.485  53.632  1.00  0.00           H
ATOM    734  CG2 ILE    46      51.034  26.315  53.402  1.00  0.00           C
ATOM    735 HG21 ILE    46      51.144  26.166  52.328  1.00  0.00           H
ATOM    736 HG22 ILE    46      51.717  27.118  53.679  1.00  0.00           H
ATOM    737 HG23 ILE    46      50.024  26.645  53.649  1.00  0.00           H
ATOM    738  CG1 ILE    46      51.480  25.123  55.713  1.00  0.00           C
ATOM    739 HG12 ILE    46      50.604  25.434  56.283  1.00  0.00           H
ATOM    740 HG13 ILE    46      51.851  24.244  56.242  1.00  0.00           H
ATOM    741  CD1 ILE    46      52.620  26.084  56.036  1.00  0.00           C
ATOM    742 HD11 ILE    46      52.284  27.078  55.739  1.00  0.00           H
ATOM    743 HD12 ILE    46      53.406  25.753  55.358  1.00  0.00           H
ATOM    744 HD13 ILE    46      52.846  25.962  57.095  1.00  0.00           H
ATOM    745  C   ILE    46      49.970  23.888  52.226  1.00  0.00           C
ATOM    746  O   ILE    46      50.841  23.239  51.638  1.00  0.00           O
ATOM    747  N   PRO    47      48.946  24.474  51.692  1.00  0.00           N
ATOM    748  CD  PRO    47      47.766  24.990  52.305  1.00  0.00           C
ATOM    749  HD2 PRO    47      47.827  26.077  52.304  1.00  0.00           H
ATOM    750  HD3 PRO    47      47.596  24.615  53.315  1.00  0.00           H
ATOM    751  CG  PRO    47      46.687  24.598  51.371  1.00  0.00           C
ATOM    752  HG2 PRO    47      45.894  25.304  51.617  1.00  0.00           H
ATOM    753  HG3 PRO    47      46.313  23.574  51.381  1.00  0.00           H
ATOM    754  CB  PRO    47      47.288  24.840  50.001  1.00  0.00           C
ATOM    755  HB2 PRO    47      47.522  25.888  49.818  1.00  0.00           H
ATOM    756  HB3 PRO    47      46.848  24.391  49.111  1.00  0.00           H
ATOM    757  CA  PRO    47      48.616  24.204  50.269  1.00  0.00           C
ATOM    758  HA  PRO    47      48.504  23.130  50.123  1.00  0.00           H
ATOM    759  C   PRO    47      49.738  24.650  49.282  1.00  0.00           C
ATOM    760  O   PRO    47      50.161  23.853  48.411  1.00  0.00           O
ATOM    761  N   MET    48      50.147  25.912  49.334  1.00  0.00           N
ATOM    762  H   MET    48      49.667  26.473  50.022  1.00  0.00           H
ATOM    763  CA  MET    48      51.063  26.643  48.435  1.00  0.00           C
ATOM    764  HA  MET    48      51.004  27.696  48.709  1.00  0.00           H
ATOM    765  CB  MET    48      52.542  26.223  48.698  1.00  0.00           C
ATOM    766  HB2 MET    48      52.715  25.198  48.368  1.00  0.00           H
ATOM    767  HB3 MET    48      53.239  26.904  48.210  1.00  0.00           H
ATOM    768  CG  MET    48      52.985  26.311  50.204  1.00  0.00           C
ATOM    769  HG2 MET    48      52.554  25.531  50.831  1.00  0.00           H
ATOM    770  HG3 MET    48      54.066  26.173  50.196  1.00  0.00           H
ATOM    771  SD  MET    48      52.872  27.988  50.885  1.00  0.00           S
ATOM    772  CE  MET    48      54.516  28.632  50.502  1.00  0.00           C
ATOM    773  HE1 MET    48      55.303  28.292  51.175  1.00  0.00           H
ATOM    774  HE2 MET    48      54.919  28.371  49.523  1.00  0.00           H
ATOM    775  HE3 MET    48      54.450  29.689  50.760  1.00  0.00           H
ATOM    776  C   MET    48      50.587  26.558  46.953  1.00  0.00           C
ATOM    777  O   MET    48      51.289  25.853  46.181  1.00  0.00           O
ATOM    778  N   ILE    49      49.446  27.068  46.603  1.00  0.00           N
ATOM    779  H   ILE    49      49.044  27.846  47.106  1.00  0.00           H
ATOM    780  CA  ILE    49      48.833  26.883  45.229  1.00  0.00           C
ATOM    781  HA  ILE    49      49.093  25.932  44.766  1.00  0.00           H
ATOM    782  CB  ILE    49      47.273  26.850  45.241  1.00  0.00           C
ATOM    783  HB  ILE    49      46.846  27.785  45.603  1.00  0.00           H
ATOM    784  CG2 ILE    49      46.696  26.674  43.750  1.00  0.00           C
ATOM    785 HG21 ILE    49      46.935  27.569  43.174  1.00  0.00           H
ATOM    786 HG22 ILE    49      45.606  26.667  43.744  1.00  0.00           H
ATOM    787 HG23 ILE    49      47.037  25.746  43.290  1.00  0.00           H
ATOM    788  CG1 ILE    49      46.843  25.731  46.174  1.00  0.00           C
ATOM    789 HG12 ILE    49      46.870  24.724  45.755  1.00  0.00           H
ATOM    790 HG13 ILE    49      47.437  25.599  47.079  1.00  0.00           H
ATOM    791  CD1 ILE    49      45.387  26.042  46.520  1.00  0.00           C
ATOM    792 HD11 ILE    49      45.197  26.971  47.057  1.00  0.00           H
ATOM    793 HD12 ILE    49      44.985  25.208  47.096  1.00  0.00           H
ATOM    794 HD13 ILE    49      44.894  26.039  45.549  1.00  0.00           H
ATOM    795  C   ILE    49      49.389  28.010  44.322  1.00  0.00           C
ATOM    796  O   ILE    49      49.369  29.152  44.770  1.00  0.00           O
ATOM    797  N   PRO    50      49.861  27.707  43.108  1.00  0.00           N
ATOM    798  CD  PRO    50      49.969  26.373  42.533  1.00  0.00           C
ATOM    799  HD2 PRO    50      49.134  25.672  42.554  1.00  0.00           H
ATOM    800  HD3 PRO    50      50.881  25.921  42.922  1.00  0.00           H
ATOM    801  CG  PRO    50      50.260  26.708  41.086  1.00  0.00           C
ATOM    802  HG2 PRO    50      49.289  26.814  40.603  1.00  0.00           H
ATOM    803  HG3 PRO    50      50.834  25.969  40.526  1.00  0.00           H
ATOM    804  CB  PRO    50      51.085  28.000  41.061  1.00  0.00           C
ATOM    805  HB2 PRO    50      51.021  28.562  40.129  1.00  0.00           H
ATOM    806  HB3 PRO    50      52.096  27.894  41.456  1.00  0.00           H
ATOM    807  CA  PRO    50      50.329  28.700  42.156  1.00  0.00           C
ATOM    808  HA  PRO    50      51.111  29.228  42.703  1.00  0.00           H
ATOM    809  C   PRO    50      49.276  29.661  41.644  1.00  0.00           C
ATOM    810  O   PRO    50      48.140  29.338  41.386  1.00  0.00           O
ATOM    811  N   GLY    51      49.793  30.948  41.554  1.00  0.00           N
ATOM    812  H   GLY    51      50.712  31.064  41.956  1.00  0.00           H
ATOM    813  CA  GLY    51      48.802  32.052  41.299  1.00  0.00           C
ATOM    814  HA2 GLY    51      47.770  31.799  41.541  1.00  0.00           H
ATOM    815  HA3 GLY    51      48.932  32.938  41.921  1.00  0.00           H
ATOM    816  C   GLY    51      48.931  32.539  39.805  1.00  0.00           C
ATOM    817  O   GLY    51      48.328  33.512  39.440  1.00  0.00           O
ATOM    818  N   TRP    52      49.890  31.961  39.073  1.00  0.00           N
ATOM    819  H   TRP    52      50.243  31.121  39.510  1.00  0.00           H
ATOM    820  CA  TRP    52      50.180  32.174  37.628  1.00  0.00           C
ATOM    821  HA  TRP    52      51.123  31.632  37.557  1.00  0.00           H
ATOM    822  CB  TRP    52      49.269  31.422  36.790  1.00  0.00           C
ATOM    823  HB2 TRP    52      48.319  31.956  36.812  1.00  0.00           H
ATOM    824  HB3 TRP    52      49.794  31.401  35.836  1.00  0.00           H
ATOM    825  CG  TRP    52      49.169  29.992  37.014  1.00  0.00           C
ATOM    826  CD1 TRP    52      48.233  29.389  37.816  1.00  0.00           C
ATOM    827  HD1 TRP    52      47.405  29.869  38.315  1.00  0.00           H
ATOM    828  NE1 TRP    52      48.558  28.062  38.023  1.00  0.00           N
ATOM    829  HE1 TRP    52      48.069  27.350  38.546  1.00  0.00           H
ATOM    830  CE2 TRP    52      49.811  27.801  37.474  1.00  0.00           C
ATOM    831  CZ2 TRP    52      50.543  26.601  37.295  1.00  0.00           C
ATOM    832  HZ2 TRP    52      50.161  25.713  37.778  1.00  0.00           H
ATOM    833  CH2 TRP    52      51.680  26.611  36.460  1.00  0.00           C
ATOM    834  HH2 TRP    52      52.177  25.655  36.380  1.00  0.00           H
ATOM    835  CZ3 TRP    52      52.168  27.742  35.841  1.00  0.00           C
ATOM    836  HZ3 TRP    52      53.043  27.597  35.224  1.00  0.00           H
ATOM    837  CE3 TRP    52      51.374  28.899  35.944  1.00  0.00           C
ATOM    838  HE3 TRP    52      51.690  29.752  35.362  1.00  0.00           H
ATOM    839  CD2 TRP    52      50.161  28.976  36.761  1.00  0.00           C
ATOM    840  C   TRP    52      50.415  33.613  37.130  1.00  0.00           C
ATOM    841  O   TRP    52      50.480  33.795  35.960  1.00  0.00           O
ATOM    842  N   VAL    53      50.610  34.533  38.021  1.00  0.00           N
ATOM    843  H   VAL    53      50.467  34.277  38.988  1.00  0.00           H
ATOM    844  CA  VAL    53      51.332  35.779  37.701  1.00  0.00           C
ATOM    845  HA  VAL    53      50.906  36.065  36.740  1.00  0.00           H
ATOM    846  CB  VAL    53      51.019  36.903  38.764  1.00  0.00           C
ATOM    847  HB  VAL    53      51.718  36.837  39.597  1.00  0.00           H
ATOM    848  CG1 VAL    53      51.162  38.202  38.026  1.00  0.00           C
ATOM    849 HG11 VAL    53      52.103  38.197  37.477  1.00  0.00           H
ATOM    850 HG12 VAL    53      50.345  38.388  37.329  1.00  0.00           H
ATOM    851 HG13 VAL    53      51.275  39.019  38.739  1.00  0.00           H
ATOM    852  CG2 VAL    53      49.640  36.817  39.450  1.00  0.00           C
ATOM    853 HG21 VAL    53      48.901  36.721  38.653  1.00  0.00           H
ATOM    854 HG22 VAL    53      49.504  37.643  40.148  1.00  0.00           H
ATOM    855 HG23 VAL    53      49.619  35.877  40.003  1.00  0.00           H
ATOM    856  C   VAL    53      52.802  35.525  37.540  1.00  0.00           C
ATOM    857  O   VAL    53      53.551  35.284  38.515  1.00  0.00           O
ATOM    858  N   MET    54      53.180  35.188  36.302  1.00  0.00           N
ATOM    859  H   MET    54      52.441  35.240  35.615  1.00  0.00           H
ATOM    860  CA  MET    54      54.563  34.725  35.890  1.00  0.00           C
ATOM    861  HA  MET    54      55.072  34.342  36.773  1.00  0.00           H
ATOM    862  CB  MET    54      54.485  33.640  34.776  1.00  0.00           C
ATOM    863  HB2 MET    54      53.808  34.058  34.030  1.00  0.00           H
ATOM    864  HB3 MET    54      55.504  33.419  34.458  1.00  0.00           H
ATOM    865  CG  MET    54      53.836  32.401  35.351  1.00  0.00           C
ATOM    866  HG2 MET    54      54.388  31.979  36.190  1.00  0.00           H
ATOM    867  HG3 MET    54      52.847  32.667  35.721  1.00  0.00           H
ATOM    868  SD  MET    54      53.602  31.036  34.102  1.00  0.00           S
ATOM    869  CE  MET    54      55.298  30.541  33.973  1.00  0.00           C
ATOM    870  HE1 MET    54      55.417  29.728  33.258  1.00  0.00           H
ATOM    871  HE2 MET    54      55.930  31.403  33.758  1.00  0.00           H
ATOM    872  HE3 MET    54      55.635  30.156  34.935  1.00  0.00           H
ATOM    873  C   MET    54      55.451  35.844  35.333  1.00  0.00           C
ATOM    874  O   MET    54      56.541  35.628  34.792  1.00  0.00           O
ATOM    875  N   ASP    55      55.014  37.083  35.524  1.00  0.00           N
ATOM    876  H   ASP    55      54.227  37.124  36.155  1.00  0.00           H
ATOM    877  CA  ASP    55      55.809  38.272  35.339  1.00  0.00           C
ATOM    878  HA  ASP    55      56.835  37.931  35.205  1.00  0.00           H
ATOM    879  CB  ASP    55      55.565  38.925  33.963  1.00  0.00           C
ATOM    880  HB2 ASP    55      54.630  39.472  34.083  1.00  0.00           H
ATOM    881  HB3 ASP    55      56.299  39.655  33.620  1.00  0.00           H
ATOM    882  CG  ASP    55      55.381  37.893  32.812  1.00  0.00           C
ATOM    883  OD1 ASP    55      56.381  37.536  32.152  1.00  0.00           O
ATOM    884  OD2 ASP    55      54.254  37.515  32.415  1.00  0.00           O
ATOM    885  C   ASP    55      55.722  39.237  36.513  1.00  0.00           C
ATOM    886  O   ASP    55      54.685  39.303  37.156  1.00  0.00           O
ATOM    887  N   PHE    56      56.795  39.934  36.768  1.00  0.00           N
ATOM    888  H   PHE    56      57.613  39.817  36.187  1.00  0.00           H
ATOM    889  CA  PHE    56      56.869  41.090  37.712  1.00  0.00           C
ATOM    890  HA  PHE    56      56.452  40.844  38.689  1.00  0.00           H
ATOM    891  CB  PHE    56      58.283  41.459  38.010  1.00  0.00           C
ATOM    892  HB2 PHE    56      58.914  41.614  37.135  1.00  0.00           H
ATOM    893  HB3 PHE    56      58.256  42.419  38.525  1.00  0.00           H
ATOM    894  CG  PHE    56      59.173  40.563  38.826  1.00  0.00           C
ATOM    895  CD1 PHE    56      58.662  40.070  40.007  1.00  0.00           C
ATOM    896  HD1 PHE    56      57.832  40.572  40.480  1.00  0.00           H
ATOM    897  CE1 PHE    56      59.420  39.166  40.698  1.00  0.00           C
ATOM    898  HE1 PHE    56      59.110  38.874  41.690  1.00  0.00           H
ATOM    899  CZ  PHE    56      60.631  38.645  40.149  1.00  0.00           C
ATOM    900  HZ  PHE    56      61.209  37.934  40.720  1.00  0.00           H
ATOM    901  CE2 PHE    56      61.180  39.114  38.987  1.00  0.00           C
ATOM    902  HE2 PHE    56      61.980  38.593  38.483  1.00  0.00           H
ATOM    903  CD2 PHE    56      60.428  40.061  38.341  1.00  0.00           C
ATOM    904  HD2 PHE    56      60.825  40.408  37.399  1.00  0.00           H
ATOM    905  C   PHE    56      55.995  42.223  37.147  1.00  0.00           C
ATOM    906  O   PHE    56      56.239  42.617  36.019  1.00  0.00           O
ATOM    907  N   PRO    57      55.182  42.974  37.911  1.00  0.00           N
ATOM    908  CD  PRO    57      54.822  42.690  39.261  1.00  0.00           C
ATOM    909  HD2 PRO    57      55.636  42.282  39.859  1.00  0.00           H
ATOM    910  HD3 PRO    57      53.995  41.987  39.166  1.00  0.00           H
ATOM    911  CG  PRO    57      54.443  44.040  39.867  1.00  0.00           C
ATOM    912  HG2 PRO    57      55.351  44.508  40.247  1.00  0.00           H
ATOM    913  HG3 PRO    57      53.803  43.793  40.715  1.00  0.00           H
ATOM    914  CB  PRO    57      53.679  44.727  38.667  1.00  0.00           C
ATOM    915  HB2 PRO    57      53.750  45.812  38.721  1.00  0.00           H
ATOM    916  HB3 PRO    57      52.647  44.385  38.748  1.00  0.00           H
ATOM    917  CA  PRO    57      54.463  44.158  37.425  1.00  0.00           C
ATOM    918  HA  PRO    57      53.739  43.956  36.636  1.00  0.00           H
ATOM    919  C   PRO    57      55.501  45.247  36.938  1.00  0.00           C
ATOM    920  O   PRO    57      56.356  45.622  37.657  1.00  0.00           O
ATOM    921  N   THR    58      55.414  45.819  35.664  1.00  0.00           N
ATOM    922  H   THR    58      54.662  45.444  35.104  1.00  0.00           H
ATOM    923  CA  THR    58      56.451  46.680  35.173  1.00  0.00           C
ATOM    924  HA  THR    58      57.451  46.325  35.421  1.00  0.00           H
ATOM    925  CB  THR    58      56.357  46.825  33.583  1.00  0.00           C
ATOM    926  HB  THR    58      57.178  47.458  33.246  1.00  0.00           H
ATOM    927  CG2 THR    58      56.555  45.520  32.841  1.00  0.00           C
ATOM    928 HG21 THR    58      57.555  45.153  33.073  1.00  0.00           H
ATOM    929 HG22 THR    58      56.529  45.742  31.775  1.00  0.00           H
ATOM    930 HG23 THR    58      55.818  44.782  33.158  1.00  0.00           H
ATOM    931  OG1 THR    58      55.070  47.481  33.370  1.00  0.00           O
ATOM    932  HG1 THR    58      54.345  46.860  33.468  1.00  0.00           H
ATOM    933  C   THR    58      56.214  48.111  35.802  1.00  0.00           C
ATOM    934  O   THR    58      57.094  48.931  35.639  1.00  0.00           O
ATOM    935  N   GLY    59      55.068  48.389  36.346  1.00  0.00           N
ATOM    936  H   GLY    59      54.343  47.690  36.292  1.00  0.00           H
ATOM    937  CA  GLY    59      54.655  49.787  36.643  1.00  0.00           C
ATOM    938  HA2 GLY    59      53.893  49.600  37.400  1.00  0.00           H
ATOM    939  HA3 GLY    59      55.452  50.321  37.160  1.00  0.00           H
ATOM    940  C   GLY    59      54.052  50.598  35.402  1.00  0.00           C
ATOM    941  O   GLY    59      53.725  51.727  35.592  1.00  0.00           O
ATOM    942  N   LYS    60      54.002  49.959  34.182  1.00  0.00           N
ATOM    943  H   LYS    60      54.435  49.049  34.244  1.00  0.00           H
ATOM    944  CA  LYS    60      53.649  50.505  32.794  1.00  0.00           C
ATOM    945  HA  LYS    60      53.292  51.502  33.054  1.00  0.00           H
ATOM    946  CB  LYS    60      54.924  50.714  31.943  1.00  0.00           C
ATOM    947  HB2 LYS    60      55.742  51.014  32.597  1.00  0.00           H
ATOM    948  HB3 LYS    60      55.126  49.718  31.549  1.00  0.00           H
ATOM    949  CG  LYS    60      54.861  51.791  30.828  1.00  0.00           C
ATOM    950  HG2 LYS    60      53.954  51.740  30.226  1.00  0.00           H
ATOM    951  HG3 LYS    60      54.751  52.742  31.347  1.00  0.00           H
ATOM    952  CD  LYS    60      56.113  51.785  29.949  1.00  0.00           C
ATOM    953  HD2 LYS    60      57.034  51.592  30.502  1.00  0.00           H
ATOM    954  HD3 LYS    60      56.036  50.956  29.246  1.00  0.00           H
ATOM    955  CE  LYS    60      56.205  53.199  29.194  1.00  0.00           C
ATOM    956  HE2 LYS    60      56.810  53.014  28.306  1.00  0.00           H
ATOM    957  HE3 LYS    60      55.230  53.542  28.847  1.00  0.00           H
ATOM    958  NZ  LYS    60      56.822  54.252  29.979  1.00  0.00           N
ATOM    959  HZ1 LYS    60      57.098  55.067  29.450  1.00  0.00           H
ATOM    960  HZ2 LYS    60      57.604  53.960  30.548  1.00  0.00           H
ATOM    961  HZ3 LYS    60      56.122  54.588  30.625  1.00  0.00           H
ATOM    962  C   LYS    60      52.513  49.654  32.142  1.00  0.00           C
ATOM    963  O   LYS    60      52.201  49.829  30.951  1.00  0.00           O
ATOM    964  N   GLU    61      51.837  48.899  32.961  1.00  0.00           N
ATOM    965  H   GLU    61      52.144  48.925  33.922  1.00  0.00           H
ATOM    966  CA  GLU    61      50.484  48.428  32.727  1.00  0.00           C
ATOM    967  HA  GLU    61      50.471  47.961  31.741  1.00  0.00           H
ATOM    968  CB  GLU    61      49.973  47.440  33.813  1.00  0.00           C
ATOM    969  HB2 GLU    61      50.159  47.918  34.775  1.00  0.00           H
ATOM    970  HB3 GLU    61      48.908  47.253  33.678  1.00  0.00           H
ATOM    971  CG  GLU    61      50.701  46.089  33.843  1.00  0.00           C
ATOM    972  HG2 GLU    61      50.256  45.443  34.601  1.00  0.00           H
ATOM    973  HG3 GLU    61      50.709  45.610  32.865  1.00  0.00           H
ATOM    974  CD  GLU    61      52.206  46.157  34.276  1.00  0.00           C
ATOM    975  OE1 GLU    61      52.569  46.955  35.173  1.00  0.00           O
ATOM    976  OE2 GLU    61      52.990  45.408  33.615  1.00  0.00           O
ATOM    977  C   GLU    61      49.586  49.653  32.642  1.00  0.00           C
ATOM    978  O   GLU    61      49.589  50.478  33.531  1.00  0.00           O
ATOM    979  N   SER    62      48.777  49.756  31.598  1.00  0.00           N
ATOM    980  H   SER    62      48.926  49.067  30.874  1.00  0.00           H
ATOM    981  CA  SER    62      47.997  50.913  31.221  1.00  0.00           C
ATOM    982  HA  SER    62      47.551  51.430  32.072  1.00  0.00           H
ATOM    983  CB  SER    62      48.999  51.894  30.493  1.00  0.00           C
ATOM    984  HB2 SER    62      49.876  52.110  31.104  1.00  0.00           H
ATOM    985  HB3 SER    62      49.325  51.261  29.668  1.00  0.00           H
ATOM    986  OG  SER    62      48.285  53.007  29.912  1.00  0.00           O
ATOM    987  HG  SER    62      48.757  53.203  29.099  1.00  0.00           H
ATOM    988  C   SER    62      46.860  50.535  30.326  1.00  0.00           C
ATOM    989  O   SER    62      47.051  49.918  29.303  1.00  0.00           O
ATOM    990  N   GLY    63      45.640  50.871  30.726  1.00  0.00           N
ATOM    991  H   GLY    63      45.486  51.450  31.540  1.00  0.00           H
ATOM    992  CA  GLY    63      44.419  50.662  29.967  1.00  0.00           C
ATOM    993  HA2 GLY    63      44.254  51.551  29.358  1.00  0.00           H
ATOM    994  HA3 GLY    63      44.309  49.765  29.357  1.00  0.00           H
ATOM    995  C   GLY    63      43.308  50.680  31.004  1.00  0.00           C
ATOM    996  O   GLY    63      43.456  51.155  32.160  1.00  0.00           O
ATOM    997  N   ASP    64      42.141  50.141  30.550  1.00  0.00           N
ATOM    998  H   ASP    64      42.135  49.810  29.596  1.00  0.00           H
ATOM    999  CA  ASP    64      40.918  49.971  31.391  1.00  0.00           C
ATOM   1000  HA  ASP    64      41.079  50.264  32.429  1.00  0.00           H
ATOM   1001  CB  ASP    64      39.768  50.879  30.902  1.00  0.00           C
ATOM   1002  HB2 ASP    64      39.564  50.618  29.863  1.00  0.00           H
ATOM   1003  HB3 ASP    64      38.863  50.667  31.473  1.00  0.00           H
ATOM   1004  CG  ASP    64      40.028  52.334  30.880  1.00  0.00           C
ATOM   1005  OD1 ASP    64      39.182  53.046  31.449  1.00  0.00           O
ATOM   1006  OD2 ASP    64      40.985  52.794  30.226  1.00  0.00           O
ATOM   1007  C   ASP    64      40.404  48.590  31.439  1.00  0.00           C
ATOM   1008  O   ASP    64      40.320  47.894  30.383  1.00  0.00           O
ATOM   1009  N   PHE    65      40.020  48.158  32.647  1.00  0.00           N
ATOM   1010  H   PHE    65      39.938  48.810  33.414  1.00  0.00           H
ATOM   1011  CA  PHE    65      39.764  46.751  32.946  1.00  0.00           C
ATOM   1012  HA  PHE    65      39.344  46.282  32.057  1.00  0.00           H
ATOM   1013  CB  PHE    65      41.003  45.943  33.381  1.00  0.00           C
ATOM   1014  HB2 PHE    65      41.245  46.470  34.304  1.00  0.00           H
ATOM   1015  HB3 PHE    65      40.661  44.926  33.570  1.00  0.00           H
ATOM   1016  CG  PHE    65      42.214  45.859  32.512  1.00  0.00           C
ATOM   1017  CD1 PHE    65      42.314  44.808  31.679  1.00  0.00           C
ATOM   1018  HD1 PHE    65      41.632  43.971  31.701  1.00  0.00           H
ATOM   1019  CE1 PHE    65      43.401  44.766  30.796  1.00  0.00           C
ATOM   1020  HE1 PHE    65      43.570  43.910  30.159  1.00  0.00           H
ATOM   1021  CZ  PHE    65      44.390  45.787  30.728  1.00  0.00           C
ATOM   1022  HZ  PHE    65      45.231  45.750  30.051  1.00  0.00           H
ATOM   1023  CE2 PHE    65      44.197  46.914  31.569  1.00  0.00           C
ATOM   1024  HE2 PHE    65      44.928  47.706  31.494  1.00  0.00           H
ATOM   1025  CD2 PHE    65      43.130  46.933  32.473  1.00  0.00           C
ATOM   1026  HD2 PHE    65      42.904  47.788  33.094  1.00  0.00           H
ATOM   1027  C   PHE    65      38.698  46.640  34.060  1.00  0.00           C
ATOM   1028  O   PHE    65      38.575  47.557  34.930  1.00  0.00           O
ATOM   1029  N   LEU    66      37.969  45.489  34.138  1.00  0.00           N
ATOM   1030  H   LEU    66      38.093  44.818  33.393  1.00  0.00           H
ATOM   1031  CA  LEU    66      36.890  45.181  35.071  1.00  0.00           C
ATOM   1032  HA  LEU    66      36.516  46.119  35.482  1.00  0.00           H
ATOM   1033  CB  LEU    66      35.715  44.618  34.296  1.00  0.00           C
ATOM   1034  HB2 LEU    66      36.089  43.862  33.606  1.00  0.00           H
ATOM   1035  HB3 LEU    66      35.010  44.197  35.013  1.00  0.00           H
ATOM   1036  CG  LEU    66      34.860  45.644  33.476  1.00  0.00           C
ATOM   1037  HG  LEU    66      35.559  46.335  33.004  1.00  0.00           H
ATOM   1038  CD1 LEU    66      33.953  45.087  32.314  1.00  0.00           C
ATOM   1039 HD11 LEU    66      33.774  45.916  31.629  1.00  0.00           H
ATOM   1040 HD12 LEU    66      32.998  44.692  32.658  1.00  0.00           H
ATOM   1041 HD13 LEU    66      34.475  44.280  31.803  1.00  0.00           H
ATOM   1042  CD2 LEU    66      33.954  46.487  34.324  1.00  0.00           C
ATOM   1043 HD21 LEU    66      33.250  45.791  34.780  1.00  0.00           H
ATOM   1044 HD22 LEU    66      34.566  46.869  35.141  1.00  0.00           H
ATOM   1045 HD23 LEU    66      33.431  47.338  33.886  1.00  0.00           H
ATOM   1046  C   LEU    66      37.360  44.179  36.171  1.00  0.00           C
ATOM   1047  O   LEU    66      38.195  43.301  35.959  1.00  0.00           O
ATOM   1048  N   ALA    67      36.664  44.269  37.320  1.00  0.00           N
ATOM   1049  H   ALA    67      35.997  45.022  37.409  1.00  0.00           H
ATOM   1050  CA  ALA    67      37.026  43.434  38.410  1.00  0.00           C
ATOM   1051  HA  ALA    67      37.437  42.445  38.212  1.00  0.00           H
ATOM   1052  CB  ALA    67      38.108  44.268  39.161  1.00  0.00           C
ATOM   1053  HB1 ALA    67      38.948  44.658  38.586  1.00  0.00           H
ATOM   1054  HB2 ALA    67      38.375  43.588  39.970  1.00  0.00           H
ATOM   1055  HB3 ALA    67      37.615  45.084  39.688  1.00  0.00           H
ATOM   1056  C   ALA    67      35.754  43.260  39.223  1.00  0.00           C
ATOM   1057  O   ALA    67      35.145  44.169  39.660  1.00  0.00           O
ATOM   1058  N   ILE    68      35.438  41.977  39.560  1.00  0.00           N
ATOM   1059  H   ILE    68      36.063  41.208  39.359  1.00  0.00           H
ATOM   1060  CA  ILE    68      34.330  41.617  40.423  1.00  0.00           C
ATOM   1061  HA  ILE    68      33.929  42.555  40.808  1.00  0.00           H
ATOM   1062  CB  ILE    68      33.193  40.930  39.596  1.00  0.00           C
ATOM   1063  HB  ILE    68      32.447  40.835  40.384  1.00  0.00           H
ATOM   1064  CG2 ILE    68      32.760  41.842  38.369  1.00  0.00           C
ATOM   1065 HG21 ILE    68      32.373  42.717  38.890  1.00  0.00           H
ATOM   1066 HG22 ILE    68      32.084  41.406  37.634  1.00  0.00           H
ATOM   1067 HG23 ILE    68      33.627  42.094  37.759  1.00  0.00           H
ATOM   1068  CG1 ILE    68      33.500  39.516  39.006  1.00  0.00           C
ATOM   1069 HG12 ILE    68      33.943  39.654  38.019  1.00  0.00           H
ATOM   1070 HG13 ILE    68      34.248  38.950  39.562  1.00  0.00           H
ATOM   1071  CD1 ILE    68      32.289  38.580  38.826  1.00  0.00           C
ATOM   1072 HD11 ILE    68      31.524  38.980  38.160  1.00  0.00           H
ATOM   1073 HD12 ILE    68      31.806  38.386  39.784  1.00  0.00           H
ATOM   1074 HD13 ILE    68      32.606  37.629  38.398  1.00  0.00           H
ATOM   1075  C   ILE    68      34.810  40.737  41.540  1.00  0.00           C
ATOM   1076  O   ILE    68      35.757  39.935  41.363  1.00  0.00           O
ATOM   1077  N   ASP    69      34.067  40.820  42.591  1.00  0.00           N
ATOM   1078  H   ASP    69      33.350  41.531  42.566  1.00  0.00           H
ATOM   1079  CA  ASP    69      34.338  40.073  43.829  1.00  0.00           C
ATOM   1080  HA  ASP    69      35.044  39.259  43.659  1.00  0.00           H
ATOM   1081  CB  ASP    69      35.094  41.042  44.776  1.00  0.00           C
ATOM   1082  HB2 ASP    69      36.037  41.330  44.310  1.00  0.00           H
ATOM   1083  HB3 ASP    69      34.420  41.871  44.988  1.00  0.00           H
ATOM   1084  CG  ASP    69      35.359  40.346  46.134  1.00  0.00           C
ATOM   1085  OD1 ASP    69      36.244  39.436  46.131  1.00  0.00           O
ATOM   1086  OD2 ASP    69      34.782  40.603  47.171  1.00  0.00           O
ATOM   1087  C   ASP    69      33.054  39.481  44.434  1.00  0.00           C
ATOM   1088  O   ASP    69      32.094  40.251  44.768  1.00  0.00           O
ATOM   1089  N   LEU    70      32.960  38.166  44.448  1.00  0.00           N
ATOM   1090  H   LEU    70      33.775  37.656  44.138  1.00  0.00           H
ATOM   1091  CA  LEU    70      31.805  37.414  44.946  1.00  0.00           C
ATOM   1092  HA  LEU    70      30.965  38.025  44.617  1.00  0.00           H
ATOM   1093  CB  LEU    70      31.842  35.963  44.469  1.00  0.00           C
ATOM   1094  HB2 LEU    70      31.895  35.864  43.385  1.00  0.00           H
ATOM   1095  HB3 LEU    70      32.700  35.437  44.889  1.00  0.00           H
ATOM   1096  CG  LEU    70      30.666  35.169  45.032  1.00  0.00           C
ATOM   1097  HG  LEU    70      30.855  35.008  46.094  1.00  0.00           H
ATOM   1098  CD1 LEU    70      29.228  35.814  44.846  1.00  0.00           C
ATOM   1099 HD11 LEU    70      29.226  36.760  45.386  1.00  0.00           H
ATOM   1100 HD12 LEU    70      28.476  35.211  45.356  1.00  0.00           H
ATOM   1101 HD13 LEU    70      28.995  36.007  43.799  1.00  0.00           H
ATOM   1102  CD2 LEU    70      30.480  33.826  44.272  1.00  0.00           C
ATOM   1103 HD21 LEU    70      29.803  33.206  44.860  1.00  0.00           H
ATOM   1104 HD22 LEU    70      30.011  33.928  43.293  1.00  0.00           H
ATOM   1105 HD23 LEU    70      31.451  33.333  44.291  1.00  0.00           H
ATOM   1106  C   LEU    70      31.917  37.383  46.432  1.00  0.00           C
ATOM   1107  O   LEU    70      32.897  37.042  46.956  1.00  0.00           O
ATOM   1108  N   GLY    71      30.839  37.716  47.148  1.00  0.00           N
ATOM   1109  H   GLY    71      30.040  38.134  46.692  1.00  0.00           H
ATOM   1110  CA  GLY    71      30.791  37.783  48.594  1.00  0.00           C
ATOM   1111  HA2 GLY    71      31.393  36.976  49.012  1.00  0.00           H
ATOM   1112  HA3 GLY    71      31.087  38.812  48.799  1.00  0.00           H
ATOM   1113  C   GLY    71      29.453  37.516  49.204  1.00  0.00           C
ATOM   1114  O   GLY    71      28.427  37.765  48.582  1.00  0.00           O
ATOM   1115  N   GLY    72      29.514  37.195  50.501  1.00  0.00           N
ATOM   1116  H   GLY    72      30.429  37.130  50.922  1.00  0.00           H
ATOM   1117  CA  GLY    72      28.440  36.688  51.334  1.00  0.00           C
ATOM   1118  HA2 GLY    72      28.090  35.804  50.801  1.00  0.00           H
ATOM   1119  HA3 GLY    72      28.866  36.558  52.328  1.00  0.00           H
ATOM   1120  C   GLY    72      27.194  37.655  51.457  1.00  0.00           C
ATOM   1121  O   GLY    72      26.140  37.083  51.730  1.00  0.00           O
ATOM   1122  N   THR    73      27.346  38.989  51.325  1.00  0.00           N
ATOM   1123  H   THR    73      28.271  39.388  51.251  1.00  0.00           H
ATOM   1124  CA  THR    73      26.208  39.989  51.359  1.00  0.00           C
ATOM   1125  HA  THR    73      25.333  39.403  51.642  1.00  0.00           H
ATOM   1126  CB  THR    73      26.352  40.976  52.539  1.00  0.00           C
ATOM   1127  HB  THR    73      27.279  41.550  52.507  1.00  0.00           H
ATOM   1128  CG2 THR    73      25.159  41.911  52.794  1.00  0.00           C
ATOM   1129 HG21 THR    73      24.160  41.476  52.781  1.00  0.00           H
ATOM   1130 HG22 THR    73      25.131  42.730  52.076  1.00  0.00           H
ATOM   1131 HG23 THR    73      25.269  42.391  53.767  1.00  0.00           H
ATOM   1132  OG1 THR    73      26.377  40.159  53.717  1.00  0.00           O
ATOM   1133  HG1 THR    73      27.243  39.945  54.073  1.00  0.00           H
ATOM   1134  C   THR    73      25.972  40.691  49.996  1.00  0.00           C
ATOM   1135  O   THR    73      24.861  41.048  49.643  1.00  0.00           O
ATOM   1136  N   ASN    74      27.008  40.947  49.188  1.00  0.00           N
ATOM   1137  H   ASN    74      27.905  40.588  49.482  1.00  0.00           H
ATOM   1138  CA  ASN    74      27.036  41.812  48.046  1.00  0.00           C
ATOM   1139  HA  ASN    74      26.092  41.612  47.538  1.00  0.00           H
ATOM   1140  CB  ASN    74      27.416  43.300  48.347  1.00  0.00           C
ATOM   1141  HB2 ASN    74      28.437  43.297  48.727  1.00  0.00           H
ATOM   1142  HB3 ASN    74      27.423  43.763  47.360  1.00  0.00           H
ATOM   1143  CG  ASN    74      26.504  44.029  49.321  1.00  0.00           C
ATOM   1144  OD1 ASN    74      25.400  44.492  48.970  1.00  0.00           O
ATOM   1145  ND2 ASN    74      26.975  44.298  50.517  1.00  0.00           N
ATOM   1146 HD21 ASN    74      27.849  43.914  50.843  1.00  0.00           H
ATOM   1147 HD22 ASN    74      26.429  44.846  51.164  1.00  0.00           H
ATOM   1148  C   ASN    74      28.097  41.277  46.967  1.00  0.00           C
ATOM   1149  O   ASN    74      29.185  40.728  47.269  1.00  0.00           O
ATOM   1150  N   LEU    75      27.794  41.457  45.673  1.00  0.00           N
ATOM   1151  H   LEU    75      26.848  41.694  45.412  1.00  0.00           H
ATOM   1152  CA  LEU    75      28.697  41.262  44.602  1.00  0.00           C
ATOM   1153  HA  LEU    75      29.399  40.447  44.781  1.00  0.00           H
ATOM   1154  CB  LEU    75      27.739  40.547  43.518  1.00  0.00           C
ATOM   1155  HB2 LEU    75      27.542  39.492  43.705  1.00  0.00           H
ATOM   1156  HB3 LEU    75      26.747  40.984  43.630  1.00  0.00           H
ATOM   1157  CG  LEU    75      28.246  40.835  42.098  1.00  0.00           C
ATOM   1158  HG  LEU    75      28.218  41.916  41.955  1.00  0.00           H
ATOM   1159  CD1 LEU    75      29.576  40.241  41.729  1.00  0.00           C
ATOM   1160 HD11 LEU    75      29.574  39.195  42.034  1.00  0.00           H
ATOM   1161 HD12 LEU    75      30.292  40.889  42.234  1.00  0.00           H
ATOM   1162 HD13 LEU    75      29.806  40.458  40.686  1.00  0.00           H
ATOM   1163  CD2 LEU    75      27.086  40.268  41.264  1.00  0.00           C
ATOM   1164 HD21 LEU    75      27.285  40.330  40.194  1.00  0.00           H
ATOM   1165 HD22 LEU    75      26.835  39.234  41.499  1.00  0.00           H
ATOM   1166 HD23 LEU    75      26.133  40.780  41.396  1.00  0.00           H
ATOM   1167  C   LEU    75      29.277  42.635  44.267  1.00  0.00           C
ATOM   1168  O   LEU    75      28.573  43.523  43.901  1.00  0.00           O
ATOM   1169  N   ARG    76      30.534  42.854  44.547  1.00  0.00           N
ATOM   1170  H   ARG    76      31.197  42.128  44.780  1.00  0.00           H
ATOM   1171  CA  ARG    76      31.225  44.109  44.273  1.00  0.00           C
ATOM   1172  HA  ARG    76      30.633  44.993  44.507  1.00  0.00           H
ATOM   1173  CB  ARG    76      32.490  44.209  45.123  1.00  0.00           C
ATOM   1174  HB2 ARG    76      32.223  43.982  46.156  1.00  0.00           H
ATOM   1175  HB3 ARG    76      33.120  43.378  44.804  1.00  0.00           H
ATOM   1176  CG  ARG    76      33.141  45.576  44.983  1.00  0.00           C
ATOM   1177  HG2 ARG    76      33.147  45.891  43.939  1.00  0.00           H
ATOM   1178  HG3 ARG    76      32.465  46.300  45.436  1.00  0.00           H
ATOM   1179  CD  ARG    76      34.610  45.493  45.514  1.00  0.00           C
ATOM   1180  HD2 ARG    76      34.502  45.020  46.490  1.00  0.00           H
ATOM   1181  HD3 ARG    76      35.166  44.879  44.804  1.00  0.00           H
ATOM   1182  NE  ARG    76      35.224  46.793  45.626  1.00  0.00           N
ATOM   1183  HE  ARG    76      34.613  47.595  45.670  1.00  0.00           H
ATOM   1184  CZ  ARG    76      36.483  47.057  45.357  1.00  0.00           C
ATOM   1185  NH1 ARG    76      37.387  46.187  45.284  1.00  0.00           N
ATOM   1186 HH11 ARG    76      37.238  45.193  45.384  1.00  0.00           H
ATOM   1187 HH12 ARG    76      38.298  46.511  44.991  1.00  0.00           H
ATOM   1188  NH2 ARG    76      36.927  48.283  45.351  1.00  0.00           N
ATOM   1189 HH21 ARG    76      36.234  49.018  45.363  1.00  0.00           H
ATOM   1190 HH22 ARG    76      37.848  48.394  44.951  1.00  0.00           H
ATOM   1191  C   ARG    76      31.629  44.044  42.804  1.00  0.00           C
ATOM   1192  O   ARG    76      31.966  43.007  42.216  1.00  0.00           O
ATOM   1193  N   VAL    77      31.420  45.128  42.134  1.00  0.00           N
ATOM   1194  H   VAL    77      31.086  45.868  42.735  1.00  0.00           H
ATOM   1195  CA  VAL    77      31.832  45.459  40.699  1.00  0.00           C
ATOM   1196  HA  VAL    77      32.514  44.664  40.401  1.00  0.00           H
ATOM   1197  CB  VAL    77      30.634  45.540  39.718  1.00  0.00           C
ATOM   1198  HB  VAL    77      29.885  46.292  39.964  1.00  0.00           H
ATOM   1199  CG1 VAL    77      31.068  45.711  38.212  1.00  0.00           C
ATOM   1200 HG11 VAL    77      30.176  45.537  37.610  1.00  0.00           H
ATOM   1201 HG12 VAL    77      31.492  46.709  38.105  1.00  0.00           H
ATOM   1202 HG13 VAL    77      31.673  44.865  37.882  1.00  0.00           H
ATOM   1203  CG2 VAL    77      29.836  44.187  39.845  1.00  0.00           C
ATOM   1204 HG21 VAL    77      30.596  43.407  39.854  1.00  0.00           H
ATOM   1205 HG22 VAL    77      29.095  44.022  39.061  1.00  0.00           H
ATOM   1206 HG23 VAL    77      29.319  44.346  40.793  1.00  0.00           H
ATOM   1207  C   VAL    77      32.616  46.783  40.549  1.00  0.00           C
ATOM   1208  O   VAL    77      32.236  47.799  41.249  1.00  0.00           O
ATOM   1209  N   VAL    78      33.777  46.771  39.849  1.00  0.00           N
ATOM   1210  H   VAL    78      34.000  45.943  39.315  1.00  0.00           H
ATOM   1211  CA  VAL    78      34.703  47.862  39.721  1.00  0.00           C
ATOM   1212  HA  VAL    78      34.270  48.766  40.151  1.00  0.00           H
ATOM   1213  CB  VAL    78      35.922  47.671  40.628  1.00  0.00           C
ATOM   1214  HB  VAL    78      36.526  46.940  40.091  1.00  0.00           H
ATOM   1215  CG1 VAL    78      36.874  48.879  40.901  1.00  0.00           C
ATOM   1216 HG11 VAL    78      37.857  48.587  41.269  1.00  0.00           H
ATOM   1217 HG12 VAL    78      37.098  49.472  40.015  1.00  0.00           H
ATOM   1218 HG13 VAL    78      36.533  49.563  41.678  1.00  0.00           H
ATOM   1219  CG2 VAL    78      35.514  47.092  41.944  1.00  0.00           C
ATOM   1220 HG21 VAL    78      34.826  47.687  42.544  1.00  0.00           H
ATOM   1221 HG22 VAL    78      36.360  47.089  42.633  1.00  0.00           H
ATOM   1222 HG23 VAL    78      35.107  46.084  41.851  1.00  0.00           H
ATOM   1223  C   VAL    78      35.176  47.976  38.292  1.00  0.00           C
ATOM   1224  O   VAL    78      35.389  47.008  37.579  1.00  0.00           O
ATOM   1225  N   LEU    79      35.218  49.234  37.766  1.00  0.00           N
ATOM   1226  H   LEU    79      34.778  49.956  38.317  1.00  0.00           H
ATOM   1227  CA  LEU    79      35.908  49.517  36.539  1.00  0.00           C
ATOM   1228  HA  LEU    79      36.220  48.617  36.007  1.00  0.00           H
ATOM   1229  CB  LEU    79      34.810  50.159  35.653  1.00  0.00           C
ATOM   1230  HB2 LEU    79      33.987  49.451  35.568  1.00  0.00           H
ATOM   1231  HB3 LEU    79      34.354  50.995  36.183  1.00  0.00           H
ATOM   1232  CG  LEU    79      35.280  50.822  34.333  1.00  0.00           C
ATOM   1233  HG  LEU    79      36.031  51.596  34.490  1.00  0.00           H
ATOM   1234  CD1 LEU    79      35.860  49.709  33.408  1.00  0.00           C
ATOM   1235 HD11 LEU    79      35.160  48.903  33.186  1.00  0.00           H
ATOM   1236 HD12 LEU    79      36.860  49.360  33.667  1.00  0.00           H
ATOM   1237 HD13 LEU    79      36.167  50.275  32.529  1.00  0.00           H
ATOM   1238  CD2 LEU    79      34.026  51.486  33.715  1.00  0.00           C
ATOM   1239 HD21 LEU    79      33.653  52.258  34.387  1.00  0.00           H
ATOM   1240 HD22 LEU    79      34.125  51.942  32.730  1.00  0.00           H
ATOM   1241 HD23 LEU    79      33.233  50.756  33.551  1.00  0.00           H
ATOM   1242  C   LEU    79      37.113  50.422  36.988  1.00  0.00           C
ATOM   1243  O   LEU    79      36.978  51.470  37.688  1.00  0.00           O
ATOM   1244  N   VAL    80      38.262  49.941  36.579  1.00  0.00           N
ATOM   1245  H   VAL    80      38.271  48.998  36.217  1.00  0.00           H
ATOM   1246  CA  VAL    80      39.581  50.557  36.919  1.00  0.00           C
ATOM   1247  HA  VAL    80      39.487  51.427  37.569  1.00  0.00           H
ATOM   1248  CB  VAL    80      40.591  49.580  37.564  1.00  0.00           C
ATOM   1249  HB  VAL    80      40.840  48.770  36.878  1.00  0.00           H
ATOM   1250  CG1 VAL    80      41.940  50.147  37.979  1.00  0.00           C
ATOM   1251 HG11 VAL    80      42.374  49.510  38.750  1.00  0.00           H
ATOM   1252 HG12 VAL    80      42.572  50.241  37.096  1.00  0.00           H
ATOM   1253 HG13 VAL    80      41.776  51.207  38.177  1.00  0.00           H
ATOM   1254  CG2 VAL    80      40.000  48.853  38.798  1.00  0.00           C
ATOM   1255 HG21 VAL    80      40.740  48.327  39.401  1.00  0.00           H
ATOM   1256 HG22 VAL    80      39.285  48.139  38.389  1.00  0.00           H
ATOM   1257 HG23 VAL    80      39.392  49.441  39.485  1.00  0.00           H
ATOM   1258  C   VAL    80      40.252  51.049  35.642  1.00  0.00           C
ATOM   1259  O   VAL    80      40.301  50.356  34.597  1.00  0.00           O
ATOM   1260  N   LYS    81      40.875  52.207  35.743  1.00  0.00           N
ATOM   1261  H   LYS    81      40.854  52.732  36.606  1.00  0.00           H
ATOM   1262  CA  LYS    81      41.768  52.665  34.776  1.00  0.00           C
ATOM   1263  HA  LYS    81      41.825  51.965  33.942  1.00  0.00           H
ATOM   1264  CB  LYS    81      41.235  53.971  34.232  1.00  0.00           C
ATOM   1265  HB2 LYS    81      40.306  53.725  33.719  1.00  0.00           H
ATOM   1266  HB3 LYS    81      40.903  54.598  35.060  1.00  0.00           H
ATOM   1267  CG  LYS    81      42.135  54.583  33.176  1.00  0.00           C
ATOM   1268  HG2 LYS    81      43.179  54.416  33.439  1.00  0.00           H
ATOM   1269  HG3 LYS    81      41.944  54.001  32.274  1.00  0.00           H
ATOM   1270  CD  LYS    81      41.848  56.067  32.956  1.00  0.00           C
ATOM   1271  HD2 LYS    81      41.759  56.615  33.893  1.00  0.00           H
ATOM   1272  HD3 LYS    81      42.519  56.529  32.232  1.00  0.00           H
ATOM   1273  CE  LYS    81      40.445  56.290  32.354  1.00  0.00           C
ATOM   1274  HE2 LYS    81      39.674  55.980  33.059  1.00  0.00           H
ATOM   1275  HE3 LYS    81      40.459  57.368  32.188  1.00  0.00           H
ATOM   1276  NZ  LYS    81      40.311  55.655  30.997  1.00  0.00           N
ATOM   1277  HZ1 LYS    81      39.371  55.758  30.644  1.00  0.00           H
ATOM   1278  HZ2 LYS    81      40.432  54.655  30.928  1.00  0.00           H
ATOM   1279  HZ3 LYS    81      40.936  56.104  30.343  1.00  0.00           H
ATOM   1280  C   LYS    81      43.210  52.810  35.332  1.00  0.00           C
ATOM   1281  O   LYS    81      43.561  53.669  36.219  1.00  0.00           O
ATOM   1282  N   LEU    82      44.073  51.969  34.851  1.00  0.00           N
ATOM   1283  H   LEU    82      43.736  51.411  34.080  1.00  0.00           H
ATOM   1284  CA  LEU    82      45.515  51.893  35.105  1.00  0.00           C
ATOM   1285  HA  LEU    82      45.655  51.872  36.186  1.00  0.00           H
ATOM   1286  CB  LEU    82      46.044  50.584  34.593  1.00  0.00           C
ATOM   1287  HB2 LEU    82      46.081  50.638  33.505  1.00  0.00           H
ATOM   1288  HB3 LEU    82      47.091  50.516  34.890  1.00  0.00           H
ATOM   1289  CG  LEU    82      45.297  49.395  35.227  1.00  0.00           C
ATOM   1290  HG  LEU    82      44.239  49.498  34.983  1.00  0.00           H
ATOM   1291  CD1 LEU    82      45.710  48.137  34.580  1.00  0.00           C
ATOM   1292 HD11 LEU    82      45.072  47.312  34.896  1.00  0.00           H
ATOM   1293 HD12 LEU    82      46.763  47.943  34.782  1.00  0.00           H
ATOM   1294 HD13 LEU    82      45.631  48.345  33.513  1.00  0.00           H
ATOM   1295  CD2 LEU    82      45.510  49.262  36.693  1.00  0.00           C
ATOM   1296 HD21 LEU    82      45.028  50.083  37.223  1.00  0.00           H
ATOM   1297 HD22 LEU    82      45.036  48.339  37.027  1.00  0.00           H
ATOM   1298 HD23 LEU    82      46.575  49.165  36.904  1.00  0.00           H
ATOM   1299  C   LEU    82      46.223  53.137  34.484  1.00  0.00           C
ATOM   1300  O   LEU    82      45.954  53.260  33.311  1.00  0.00           O
ATOM   1301  N   GLY    83      47.027  53.838  35.242  1.00  0.00           N
ATOM   1302  H   GLY    83      47.000  53.648  36.233  1.00  0.00           H
ATOM   1303  CA  GLY    83      47.520  55.133  34.811  1.00  0.00           C
ATOM   1304  HA2 GLY    83      46.786  55.650  34.193  1.00  0.00           H
ATOM   1305  HA3 GLY    83      47.761  55.732  35.689  1.00  0.00           H
ATOM   1306  C   GLY    83      48.790  55.046  33.906  1.00  0.00           C
ATOM   1307  O   GLY    83      49.129  55.985  33.243  1.00  0.00           O
ATOM   1308  N   GLY    84      49.400  53.843  33.789  1.00  0.00           N
ATOM   1309  H   GLY    84      48.899  53.136  34.308  1.00  0.00           H
ATOM   1310  CA  GLY    84      50.679  53.651  33.020  1.00  0.00           C
ATOM   1311  HA2 GLY    84      50.845  52.573  33.031  1.00  0.00           H
ATOM   1312  HA3 GLY    84      50.515  54.124  32.052  1.00  0.00           H
ATOM   1313  C   GLY    84      51.910  54.301  33.656  1.00  0.00           C
ATOM   1314  O   GLY    84      52.923  54.433  32.965  1.00  0.00           O
ATOM   1315  N   ASP    85      51.775  54.799  34.891  1.00  0.00           N
ATOM   1316  H   ASP    85      50.823  54.929  35.201  1.00  0.00           H
ATOM   1317  CA  ASP    85      52.793  55.535  35.643  1.00  0.00           C
ATOM   1318  HA  ASP    85      53.806  55.357  35.282  1.00  0.00           H
ATOM   1319  CB  ASP    85      52.411  57.030  35.445  1.00  0.00           C
ATOM   1320  HB2 ASP    85      53.214  57.554  35.964  1.00  0.00           H
ATOM   1321  HB3 ASP    85      52.531  57.277  34.390  1.00  0.00           H
ATOM   1322  CG  ASP    85      50.998  57.408  35.989  1.00  0.00           C
ATOM   1323  OD1 ASP    85      50.227  56.488  36.374  1.00  0.00           O
ATOM   1324  OD2 ASP    85      50.714  58.631  36.092  1.00  0.00           O
ATOM   1325  C   ASP    85      52.639  55.224  37.171  1.00  0.00           C
ATOM   1326  O   ASP    85      52.971  56.092  37.956  1.00  0.00           O
ATOM   1327  N   ARG    86      52.336  53.959  37.605  1.00  0.00           N
ATOM   1328  H   ARG    86      52.165  53.208  36.952  1.00  0.00           H
ATOM   1329  CA  ARG    86      52.162  53.523  39.017  1.00  0.00           C
ATOM   1330  HA  ARG    86      51.901  52.466  39.068  1.00  0.00           H
ATOM   1331  CB  ARG    86      53.524  53.512  39.684  1.00  0.00           C
ATOM   1332  HB2 ARG    86      54.006  54.484  39.580  1.00  0.00           H
ATOM   1333  HB3 ARG    86      53.482  53.156  40.713  1.00  0.00           H
ATOM   1334  CG  ARG    86      54.501  52.575  38.868  1.00  0.00           C
ATOM   1335  HG2 ARG    86      54.169  51.556  38.666  1.00  0.00           H
ATOM   1336  HG3 ARG    86      54.739  53.059  37.920  1.00  0.00           H
ATOM   1337  CD  ARG    86      55.859  52.497  39.675  1.00  0.00           C
ATOM   1338  HD2 ARG    86      56.315  53.486  39.630  1.00  0.00           H
ATOM   1339  HD3 ARG    86      55.546  52.194  40.674  1.00  0.00           H
ATOM   1340  NE  ARG    86      56.855  51.501  39.148  1.00  0.00           N
ATOM   1341  HE  ARG    86      57.594  51.812  38.534  1.00  0.00           H
ATOM   1342  CZ  ARG    86      56.885  50.186  39.257  1.00  0.00           C
ATOM   1343  NH1 ARG    86      55.945  49.436  39.766  1.00  0.00           N
ATOM   1344 HH11 ARG    86      55.156  49.935  40.152  1.00  0.00           H
ATOM   1345 HH12 ARG    86      56.033  48.446  39.941  1.00  0.00           H
ATOM   1346  NH2 ARG    86      57.927  49.559  38.787  1.00  0.00           N
ATOM   1347 HH21 ARG    86      58.771  49.948  38.391  1.00  0.00           H
ATOM   1348 HH22 ARG    86      57.972  48.552  38.727  1.00  0.00           H
ATOM   1349  C   ARG    86      51.089  54.239  39.775  1.00  0.00           C
ATOM   1350  O   ARG    86      50.984  54.101  41.010  1.00  0.00           O
ATOM   1351  N   THR    87      50.161  54.904  39.120  1.00  0.00           N
ATOM   1352  H   THR    87      50.264  54.968  38.118  1.00  0.00           H
ATOM   1353  CA  THR    87      48.884  55.416  39.623  1.00  0.00           C
ATOM   1354  HA  THR    87      48.841  55.190  40.689  1.00  0.00           H
ATOM   1355  CB  THR    87      48.744  56.937  39.410  1.00  0.00           C
ATOM   1356  HB  THR    87      47.793  57.136  39.903  1.00  0.00           H
ATOM   1357  CG2 THR    87      49.933  57.904  39.710  1.00  0.00           C
ATOM   1358 HG21 THR    87      50.038  58.087  40.780  1.00  0.00           H
ATOM   1359 HG22 THR    87      49.732  58.839  39.188  1.00  0.00           H
ATOM   1360 HG23 THR    87      50.870  57.505  39.321  1.00  0.00           H
ATOM   1361  OG1 THR    87      48.372  57.146  38.100  1.00  0.00           O
ATOM   1362  HG1 THR    87      49.099  56.814  37.567  1.00  0.00           H
ATOM   1363  C   THR    87      47.795  54.520  38.988  1.00  0.00           C
ATOM   1364  O   THR    87      47.846  53.943  37.908  1.00  0.00           O
ATOM   1365  N   PHE    88      46.637  54.401  39.633  1.00  0.00           N
ATOM   1366  H   PHE    88      46.533  54.679  40.598  1.00  0.00           H
ATOM   1367  CA  PHE    88      45.338  54.058  38.978  1.00  0.00           C
ATOM   1368  HA  PHE    88      45.352  54.412  37.947  1.00  0.00           H
ATOM   1369  CB  PHE    88      45.201  52.510  38.922  1.00  0.00           C
ATOM   1370  HB2 PHE    88      44.231  52.286  38.477  1.00  0.00           H
ATOM   1371  HB3 PHE    88      45.859  52.165  38.126  1.00  0.00           H
ATOM   1372  CG  PHE    88      45.409  51.701  40.194  1.00  0.00           C
ATOM   1373  CD1 PHE    88      44.736  52.043  41.413  1.00  0.00           C
ATOM   1374  HD1 PHE    88      43.954  52.776  41.537  1.00  0.00           H
ATOM   1375  CE1 PHE    88      45.176  51.489  42.605  1.00  0.00           C
ATOM   1376  HE1 PHE    88      44.760  51.811  43.548  1.00  0.00           H
ATOM   1377  CZ  PHE    88      46.133  50.520  42.601  1.00  0.00           C
ATOM   1378  HZ  PHE    88      46.493  50.161  43.553  1.00  0.00           H
ATOM   1379  CE2 PHE    88      46.778  50.120  41.453  1.00  0.00           C
ATOM   1380  HE2 PHE    88      47.685  49.538  41.520  1.00  0.00           H
ATOM   1381  CD2 PHE    88      46.416  50.694  40.190  1.00  0.00           C
ATOM   1382  HD2 PHE    88      46.901  50.519  39.241  1.00  0.00           H
ATOM   1383  C   PHE    88      44.227  54.864  39.486  1.00  0.00           C
ATOM   1384  O   PHE    88      44.360  55.593  40.489  1.00  0.00           O
ATOM   1385  N   ASP    89      43.022  54.682  38.904  1.00  0.00           N
ATOM   1386  H   ASP    89      43.004  54.026  38.136  1.00  0.00           H
ATOM   1387  CA  ASP    89      41.780  55.364  39.269  1.00  0.00           C
ATOM   1388  HA  ASP    89      41.926  55.607  40.321  1.00  0.00           H
ATOM   1389  CB  ASP    89      41.678  56.663  38.434  1.00  0.00           C
ATOM   1390  HB2 ASP    89      42.591  57.257  38.454  1.00  0.00           H
ATOM   1391  HB3 ASP    89      41.490  56.365  37.403  1.00  0.00           H
ATOM   1392  CG  ASP    89      40.520  57.614  38.792  1.00  0.00           C
ATOM   1393  OD1 ASP    89      40.166  57.851  39.990  1.00  0.00           O
ATOM   1394  OD2 ASP    89      39.974  58.151  37.822  1.00  0.00           O
ATOM   1395  C   ASP    89      40.515  54.503  39.010  1.00  0.00           C
ATOM   1396  O   ASP    89      40.417  53.818  37.961  1.00  0.00           O
ATOM   1397  N   THR    90      39.464  54.685  39.794  1.00  0.00           N
ATOM   1398  H   THR    90      39.394  55.335  40.563  1.00  0.00           H
ATOM   1399  CA  THR    90      38.444  53.602  39.959  1.00  0.00           C
ATOM   1400  HA  THR    90      38.379  53.091  38.998  1.00  0.00           H
ATOM   1401  CB  THR    90      38.807  52.555  41.013  1.00  0.00           C
ATOM   1402  HB  THR    90      38.137  51.728  40.778  1.00  0.00           H
ATOM   1403  CG2 THR    90      40.147  51.833  40.892  1.00  0.00           C
ATOM   1404 HG21 THR    90      40.312  51.756  39.818  1.00  0.00           H
ATOM   1405 HG22 THR    90      40.084  50.859  41.378  1.00  0.00           H
ATOM   1406 HG23 THR    90      40.988  52.367  41.337  1.00  0.00           H
ATOM   1407  OG1 THR    90      38.609  52.998  42.281  1.00  0.00           O
ATOM   1408  HG1 THR    90      38.777  52.325  42.944  1.00  0.00           H
ATOM   1409  C   THR    90      37.037  54.196  40.183  1.00  0.00           C
ATOM   1410  O   THR    90      36.787  55.186  40.870  1.00  0.00           O
ATOM   1411  N   THR    91      36.047  53.497  39.621  1.00  0.00           N
ATOM   1412  H   THR    91      36.296  52.713  39.035  1.00  0.00           H
ATOM   1413  CA  THR    91      34.573  53.743  39.893  1.00  0.00           C
ATOM   1414  HA  THR    91      34.467  54.374  40.775  1.00  0.00           H
ATOM   1415  CB  THR    91      33.930  54.447  38.687  1.00  0.00           C
ATOM   1416  HB  THR    91      34.307  55.470  38.694  1.00  0.00           H
ATOM   1417  CG2 THR    91      34.192  53.789  37.341  1.00  0.00           C
ATOM   1418 HG21 THR    91      33.541  52.915  37.355  1.00  0.00           H
ATOM   1419 HG22 THR    91      35.162  53.310  37.203  1.00  0.00           H
ATOM   1420 HG23 THR    91      33.968  54.420  36.482  1.00  0.00           H
ATOM   1421  OG1 THR    91      32.538  54.683  38.768  1.00  0.00           O
ATOM   1422  HG1 THR    91      32.302  55.200  39.542  1.00  0.00           H
ATOM   1423  C   THR    91      33.885  52.387  40.191  1.00  0.00           C
ATOM   1424  O   THR    91      34.256  51.370  39.576  1.00  0.00           O
ATOM   1425  N   GLN    92      32.987  52.283  41.202  1.00  0.00           N
ATOM   1426  H   GLN    92      32.760  53.094  41.758  1.00  0.00           H
ATOM   1427  CA  GLN    92      32.401  51.047  41.657  1.00  0.00           C
ATOM   1428  HA  GLN    92      32.383  50.302  40.861  1.00  0.00           H
ATOM   1429  CB  GLN    92      33.302  50.456  42.758  1.00  0.00           C
ATOM   1430  HB2 GLN    92      32.899  49.518  43.140  1.00  0.00           H
ATOM   1431  HB3 GLN    92      34.326  50.338  42.402  1.00  0.00           H
ATOM   1432  CG  GLN    92      33.412  51.381  44.017  1.00  0.00           C
ATOM   1433  HG2 GLN    92      33.918  52.321  43.797  1.00  0.00           H
ATOM   1434  HG3 GLN    92      32.394  51.659  44.286  1.00  0.00           H
ATOM   1435  CD  GLN    92      33.954  50.660  45.243  1.00  0.00           C
ATOM   1436  OE1 GLN    92      34.204  49.473  45.278  1.00  0.00           O
ATOM   1437  NE2 GLN    92      34.266  51.416  46.283  1.00  0.00           N
ATOM   1438 HE21 GLN    92      34.693  50.972  47.083  1.00  0.00           H
ATOM   1439 HE22 GLN    92      34.255  52.425  46.318  1.00  0.00           H
ATOM   1440  C   GLN    92      30.958  51.132  42.140  1.00  0.00           C
ATOM   1441  O   GLN    92      30.383  52.217  42.455  1.00  0.00           O
ATOM   1442  N   SER    93      30.407  49.931  42.289  1.00  0.00           N
ATOM   1443  H   SER    93      31.019  49.182  42.000  1.00  0.00           H
ATOM   1444  CA  SER    93      29.047  49.559  42.719  1.00  0.00           C
ATOM   1445  HA  SER    93      28.781  50.443  43.299  1.00  0.00           H
ATOM   1446  CB  SER    93      28.100  49.319  41.559  1.00  0.00           C
ATOM   1447  HB2 SER    93      28.583  48.681  40.819  1.00  0.00           H
ATOM   1448  HB3 SER    93      27.094  48.945  41.751  1.00  0.00           H
ATOM   1449  OG  SER    93      27.958  50.585  40.885  1.00  0.00           O
ATOM   1450  HG  SER    93      27.691  51.322  41.438  1.00  0.00           H
ATOM   1451  C   SER    93      29.148  48.254  43.495  1.00  0.00           C
ATOM   1452  O   SER    93      30.111  47.569  43.283  1.00  0.00           O
ATOM   1453  N   LYS    94      28.179  47.941  44.340  1.00  0.00           N
ATOM   1454  H   LYS    94      27.391  48.556  44.495  1.00  0.00           H
ATOM   1455  CA  LYS    94      28.040  46.553  44.910  1.00  0.00           C
ATOM   1456  HA  LYS    94      28.546  45.950  44.157  1.00  0.00           H
ATOM   1457  CB  LYS    94      28.774  46.409  46.212  1.00  0.00           C
ATOM   1458  HB2 LYS    94      28.613  45.363  46.471  1.00  0.00           H
ATOM   1459  HB3 LYS    94      29.855  46.516  46.123  1.00  0.00           H
ATOM   1460  CG  LYS    94      28.222  47.227  47.429  1.00  0.00           C
ATOM   1461  HG2 LYS    94      28.131  48.310  47.342  1.00  0.00           H
ATOM   1462  HG3 LYS    94      27.269  46.884  47.830  1.00  0.00           H
ATOM   1463  CD  LYS    94      29.151  46.926  48.637  1.00  0.00           C
ATOM   1464  HD2 LYS    94      29.101  45.847  48.790  1.00  0.00           H
ATOM   1465  HD3 LYS    94      30.137  47.176  48.245  1.00  0.00           H
ATOM   1466  CE  LYS    94      28.676  47.734  49.860  1.00  0.00           C
ATOM   1467  HE2 LYS    94      28.615  48.817  49.751  1.00  0.00           H
ATOM   1468  HE3 LYS    94      27.672  47.327  49.980  1.00  0.00           H
ATOM   1469  NZ  LYS    94      29.526  47.556  51.084  1.00  0.00           N
ATOM   1470  HZ1 LYS    94      29.261  48.214  51.804  1.00  0.00           H
ATOM   1471  HZ2 LYS    94      30.503  47.719  50.888  1.00  0.00           H
ATOM   1472  HZ3 LYS    94      29.459  46.621  51.458  1.00  0.00           H
ATOM   1473  C   LYS    94      26.512  46.127  44.953  1.00  0.00           C
ATOM   1474  O   LYS    94      25.691  46.869  45.377  1.00  0.00           O
ATOM   1475  N   TYR    95      26.217  44.917  44.488  1.00  0.00           N
ATOM   1476  H   TYR    95      26.969  44.508  43.953  1.00  0.00           H
ATOM   1477  CA  TYR    95      24.893  44.386  44.209  1.00  0.00           C
ATOM   1478  HA  TYR    95      24.262  45.273  44.257  1.00  0.00           H
ATOM   1479  CB  TYR    95      24.775  43.829  42.846  1.00  0.00           C
ATOM   1480  HB2 TYR    95      25.543  43.058  42.788  1.00  0.00           H
ATOM   1481  HB3 TYR    95      23.769  43.410  42.801  1.00  0.00           H
ATOM   1482  CG  TYR    95      25.075  44.890  41.808  1.00  0.00           C
ATOM   1483  CD1 TYR    95      24.065  45.301  40.918  1.00  0.00           C
ATOM   1484  HD1 TYR    95      23.107  44.806  40.969  1.00  0.00           H
ATOM   1485  CE1 TYR    95      24.208  46.347  40.042  1.00  0.00           C
ATOM   1486  HE1 TYR    95      23.285  46.649  39.572  1.00  0.00           H
ATOM   1487  CZ  TYR    95      25.481  46.879  39.837  1.00  0.00           C
ATOM   1488  OH  TYR    95      25.757  47.698  38.774  1.00  0.00           O
ATOM   1489  HH  TYR    95      25.118  48.413  38.725  1.00  0.00           H
ATOM   1490  CE2 TYR    95      26.556  46.341  40.530  1.00  0.00           C
ATOM   1491  HE2 TYR    95      27.594  46.500  40.280  1.00  0.00           H
ATOM   1492  CD2 TYR    95      26.362  45.363  41.490  1.00  0.00           C
ATOM   1493  HD2 TYR    95      27.202  45.010  42.072  1.00  0.00           H
ATOM   1494  C   TYR    95      24.589  43.357  45.313  1.00  0.00           C
ATOM   1495  O   TYR    95      25.138  42.290  45.458  1.00  0.00           O
ATOM   1496  N   ARG    96      23.579  43.776  46.078  1.00  0.00           N
ATOM   1497  H   ARG    96      23.190  44.654  45.764  1.00  0.00           H
ATOM   1498  CA  ARG    96      22.916  43.134  47.194  1.00  0.00           C
ATOM   1499  HA  ARG    96      23.642  43.015  47.998  1.00  0.00           H
ATOM   1500  CB  ARG    96      21.875  44.172  47.769  1.00  0.00           C
ATOM   1501  HB2 ARG    96      22.388  45.116  47.944  1.00  0.00           H
ATOM   1502  HB3 ARG    96      21.090  44.300  47.023  1.00  0.00           H
ATOM   1503  CG  ARG    96      21.233  43.873  49.136  1.00  0.00           C
ATOM   1504  HG2 ARG    96      20.810  44.771  49.585  1.00  0.00           H
ATOM   1505  HG3 ARG    96      20.528  43.054  48.992  1.00  0.00           H
ATOM   1506  CD  ARG    96      22.300  43.389  50.149  1.00  0.00           C
ATOM   1507  HD2 ARG    96      22.724  42.464  49.756  1.00  0.00           H
ATOM   1508  HD3 ARG    96      23.071  44.158  50.196  1.00  0.00           H
ATOM   1509  NE  ARG    96      21.676  43.047  51.497  1.00  0.00           N
ATOM   1510  HE  ARG    96      21.419  43.804  52.114  1.00  0.00           H
ATOM   1511  CZ  ARG    96      21.500  41.860  51.963  1.00  0.00           C
ATOM   1512  NH1 ARG    96      21.967  40.781  51.452  1.00  0.00           N
ATOM   1513 HH11 ARG    96      22.490  40.781  50.588  1.00  0.00           H
ATOM   1514 HH12 ARG    96      21.673  39.954  51.952  1.00  0.00           H
ATOM   1515  NH2 ARG    96      20.830  41.729  53.068  1.00  0.00           N
ATOM   1516 HH21 ARG    96      20.396  42.471  53.598  1.00  0.00           H
ATOM   1517 HH22 ARG    96      20.687  40.826  53.497  1.00  0.00           H
ATOM   1518  C   ARG    96      22.472  41.697  46.927  1.00  0.00           C
ATOM   1519  O   ARG    96      21.466  41.456  46.303  1.00  0.00           O
ATOM   1520  N   LEU    97      23.321  40.792  47.428  1.00  0.00           N
ATOM   1521  H   LEU    97      24.142  41.054  47.955  1.00  0.00           H
ATOM   1522  CA  LEU    97      23.086  39.328  47.277  1.00  0.00           C
ATOM   1523  HA  LEU    97      22.649  39.209  46.285  1.00  0.00           H
ATOM   1524  CB  LEU    97      24.482  38.639  47.119  1.00  0.00           C
ATOM   1525  HB2 LEU    97      24.862  39.055  46.186  1.00  0.00           H
ATOM   1526  HB3 LEU    97      25.038  39.062  47.955  1.00  0.00           H
ATOM   1527  CG  LEU    97      24.420  37.092  47.004  1.00  0.00           C
ATOM   1528  HG  LEU    97      23.500  36.815  47.517  1.00  0.00           H
ATOM   1529  CD1 LEU    97      24.207  36.835  45.553  1.00  0.00           C
ATOM   1530 HD11 LEU    97      25.047  37.269  45.011  1.00  0.00           H
ATOM   1531 HD12 LEU    97      23.241  37.265  45.293  1.00  0.00           H
ATOM   1532 HD13 LEU    97      24.224  35.761  45.359  1.00  0.00           H
ATOM   1533  CD2 LEU    97      25.698  36.366  47.489  1.00  0.00           C
ATOM   1534 HD21 LEU    97      25.640  35.300  47.268  1.00  0.00           H
ATOM   1535 HD22 LEU    97      26.576  36.630  46.900  1.00  0.00           H
ATOM   1536 HD23 LEU    97      25.826  36.526  48.559  1.00  0.00           H
ATOM   1537  C   LEU    97      22.217  38.817  48.413  1.00  0.00           C
ATOM   1538  O   LEU    97      22.621  38.838  49.563  1.00  0.00           O
ATOM   1539  N   PRO    98      21.039  38.158  48.141  1.00  0.00           N
ATOM   1540  CD  PRO    98      20.381  38.396  46.866  1.00  0.00           C
ATOM   1541  HD2 PRO    98      20.478  37.494  46.261  1.00  0.00           H
ATOM   1542  HD3 PRO    98      20.664  39.333  46.387  1.00  0.00           H
ATOM   1543  CG  PRO    98      18.908  38.468  47.234  1.00  0.00           C
ATOM   1544  HG2 PRO    98      18.209  38.351  46.407  1.00  0.00           H
ATOM   1545  HG3 PRO    98      18.695  39.453  47.649  1.00  0.00           H
ATOM   1546  CB  PRO    98      18.710  37.401  48.340  1.00  0.00           C
ATOM   1547  HB2 PRO    98      18.676  36.467  47.779  1.00  0.00           H
ATOM   1548  HB3 PRO    98      17.804  37.621  48.903  1.00  0.00           H
ATOM   1549  CA  PRO    98      20.126  37.494  49.086  1.00  0.00           C
ATOM   1550  HA  PRO    98      19.806  38.154  49.891  1.00  0.00           H
ATOM   1551  C   PRO    98      20.552  36.238  49.809  1.00  0.00           C
ATOM   1552  O   PRO    98      21.451  35.516  49.358  1.00  0.00           O
ATOM   1553  N   ASP    99      19.943  35.906  50.992  1.00  0.00           N
ATOM   1554  H   ASP    99      19.215  36.524  51.318  1.00  0.00           H
ATOM   1555  CA  ASP    99      20.153  34.579  51.613  1.00  0.00           C
ATOM   1556  HA  ASP    99      21.236  34.531  51.729  1.00  0.00           H
ATOM   1557  CB  ASP    99      19.418  34.411  52.993  1.00  0.00           C
ATOM   1558  HB2 ASP    99      18.381  34.403  52.656  1.00  0.00           H
ATOM   1559  HB3 ASP    99      19.709  33.501  53.517  1.00  0.00           H
ATOM   1560  CG  ASP    99      19.696  35.603  53.930  1.00  0.00           C
ATOM   1561  OD1 ASP    99      20.864  36.016  54.105  1.00  0.00           O
ATOM   1562  OD2 ASP    99      18.713  36.186  54.520  1.00  0.00           O
ATOM   1563  C   ASP    99      19.705  33.478  50.632  1.00  0.00           C
ATOM   1564  O   ASP    99      20.458  32.518  50.488  1.00  0.00           O
ATOM   1565  N   ALA   100      18.557  33.703  49.979  1.00  0.00           N
ATOM   1566  H   ALA   100      17.956  34.473  50.236  1.00  0.00           H
ATOM   1567  CA  ALA   100      18.042  32.794  48.938  1.00  0.00           C
ATOM   1568  HA  ALA   100      18.086  31.790  49.361  1.00  0.00           H
ATOM   1569  CB  ALA   100      16.595  33.234  48.749  1.00  0.00           C
ATOM   1570  HB1 ALA   100      16.204  32.488  48.057  1.00  0.00           H
ATOM   1571  HB2 ALA   100      16.609  34.265  48.396  1.00  0.00           H
ATOM   1572  HB3 ALA   100      15.973  33.088  49.633  1.00  0.00           H
ATOM   1573  C   ALA   100      18.830  32.741  47.660  1.00  0.00           C
ATOM   1574  O   ALA   100      18.237  32.258  46.674  1.00  0.00           O
ATOM   1575  N   MET   101      20.020  33.210  47.688  1.00  0.00           N
ATOM   1576  H   MET   101      20.328  33.698  48.517  1.00  0.00           H
ATOM   1577  CA  MET   101      20.932  33.194  46.567  1.00  0.00           C
ATOM   1578  HA  MET   101      20.568  32.490  45.818  1.00  0.00           H
ATOM   1579  CB  MET   101      20.918  34.615  45.890  1.00  0.00           C
ATOM   1580  HB2 MET   101      19.877  34.931  45.817  1.00  0.00           H
ATOM   1581  HB3 MET   101      21.370  35.312  46.595  1.00  0.00           H
ATOM   1582  CG  MET   101      21.546  34.695  44.488  1.00  0.00           C
ATOM   1583  HG2 MET   101      21.475  35.709  44.092  1.00  0.00           H
ATOM   1584  HG3 MET   101      22.579  34.348  44.487  1.00  0.00           H
ATOM   1585  SD  MET   101      20.559  33.722  43.334  1.00  0.00           S
ATOM   1586  CE  MET   101      19.110  34.793  43.161  1.00  0.00           C
ATOM   1587  HE1 MET   101      19.344  35.858  43.183  1.00  0.00           H
ATOM   1588  HE2 MET   101      18.648  34.437  42.240  1.00  0.00           H
ATOM   1589  HE3 MET   101      18.466  34.704  44.036  1.00  0.00           H
ATOM   1590  C   MET   101      22.324  32.823  47.061  1.00  0.00           C
ATOM   1591  O   MET   101      22.990  32.040  46.410  1.00  0.00           O
ATOM   1592  N   ARG   102      22.808  33.276  48.255  1.00  0.00           N
ATOM   1593  H   ARG   102      22.270  33.960  48.768  1.00  0.00           H
ATOM   1594  CA  ARG   102      23.920  32.581  48.916  1.00  0.00           C
ATOM   1595  HA  ARG   102      24.749  32.704  48.218  1.00  0.00           H
ATOM   1596  CB  ARG   102      24.217  33.278  50.220  1.00  0.00           C
ATOM   1597  HB2 ARG   102      24.015  34.335  50.044  1.00  0.00           H
ATOM   1598  HB3 ARG   102      23.418  33.083  50.934  1.00  0.00           H
ATOM   1599  CG  ARG   102      25.587  33.067  50.897  1.00  0.00           C
ATOM   1600  HG2 ARG   102      25.733  31.996  51.038  1.00  0.00           H
ATOM   1601  HG3 ARG   102      26.339  33.524  50.254  1.00  0.00           H
ATOM   1602  CD  ARG   102      25.603  33.672  52.278  1.00  0.00           C
ATOM   1603  HD2 ARG   102      26.639  33.506  52.574  1.00  0.00           H
ATOM   1604  HD3 ARG   102      25.467  34.745  52.140  1.00  0.00           H
ATOM   1605  NE  ARG   102      24.749  33.075  53.282  1.00  0.00           N
ATOM   1606  HE  ARG   102      25.123  32.270  53.764  1.00  0.00           H
ATOM   1607  CZ  ARG   102      23.725  33.714  53.809  1.00  0.00           C
ATOM   1608  NH1 ARG   102      23.263  34.850  53.328  1.00  0.00           N
ATOM   1609 HH11 ARG   102      23.690  35.206  52.484  1.00  0.00           H
ATOM   1610 HH12 ARG   102      22.387  35.077  53.774  1.00  0.00           H
ATOM   1611  NH2 ARG   102      23.056  33.136  54.760  1.00  0.00           N
ATOM   1612 HH21 ARG   102      23.282  32.217  55.112  1.00  0.00           H
ATOM   1613 HH22 ARG   102      22.468  33.689  55.366  1.00  0.00           H
ATOM   1614  C   ARG   102      23.762  31.065  48.947  1.00  0.00           C
ATOM   1615  O   ARG   102      24.724  30.228  48.926  1.00  0.00           O
ATOM   1616  N   THR   103      22.541  30.648  49.280  1.00  0.00           N
ATOM   1617  H   THR   103      21.919  31.427  49.447  1.00  0.00           H
ATOM   1618  CA  THR   103      22.130  29.282  49.573  1.00  0.00           C
ATOM   1619  HA  THR   103      23.039  28.683  49.533  1.00  0.00           H
ATOM   1620  CB  THR   103      21.668  29.180  51.042  1.00  0.00           C
ATOM   1621  HB  THR   103      21.558  28.096  51.071  1.00  0.00           H
ATOM   1622  CG2 THR   103      22.867  29.535  52.013  1.00  0.00           C
ATOM   1623 HG21 THR   103      22.798  30.567  52.361  1.00  0.00           H
ATOM   1624 HG22 THR   103      23.788  29.318  51.472  1.00  0.00           H
ATOM   1625 HG23 THR   103      22.850  28.928  52.916  1.00  0.00           H
ATOM   1626  OG1 THR   103      20.476  29.814  51.326  1.00  0.00           O
ATOM   1627  HG1 THR   103      20.563  30.690  50.944  1.00  0.00           H
ATOM   1628  C   THR   103      21.135  28.678  48.577  1.00  0.00           C
ATOM   1629  O   THR   103      20.229  27.880  48.937  1.00  0.00           O
ATOM   1630  N   THR   104      21.101  29.025  47.287  1.00  0.00           N
ATOM   1631  H   THR   104      21.888  29.546  46.927  1.00  0.00           H
ATOM   1632  CA  THR   104      20.204  28.365  46.273  1.00  0.00           C
ATOM   1633  HA  THR   104      19.211  28.658  46.615  1.00  0.00           H
ATOM   1634  CB  THR   104      20.313  29.127  44.910  1.00  0.00           C
ATOM   1635  HB  THR   104      19.940  30.124  45.146  1.00  0.00           H
ATOM   1636  CG2 THR   104      21.660  29.180  44.310  1.00  0.00           C
ATOM   1637 HG21 THR   104      22.311  29.815  44.911  1.00  0.00           H
ATOM   1638 HG22 THR   104      21.685  29.450  43.253  1.00  0.00           H
ATOM   1639 HG23 THR   104      22.063  28.215  44.613  1.00  0.00           H
ATOM   1640  OG1 THR   104      19.486  28.558  43.963  1.00  0.00           O
ATOM   1641  HG1 THR   104      18.651  29.028  44.013  1.00  0.00           H
ATOM   1642  C   THR   104      20.356  26.871  46.106  1.00  0.00           C
ATOM   1643  O   THR   104      21.430  26.292  46.243  1.00  0.00           O
ATOM   1644  N   GLN   105      19.333  26.128  45.659  1.00  0.00           N
ATOM   1645  H   GLN   105      18.404  26.510  45.557  1.00  0.00           H
ATOM   1646  CA  GLN   105      19.491  24.642  45.370  1.00  0.00           C
ATOM   1647  HA  GLN   105      20.275  24.246  46.015  1.00  0.00           H
ATOM   1648  CB  GLN   105      18.230  23.862  45.650  1.00  0.00           C
ATOM   1649  HB2 GLN   105      17.452  24.200  44.965  1.00  0.00           H
ATOM   1650  HB3 GLN   105      18.240  22.801  45.399  1.00  0.00           H
ATOM   1651  CG  GLN   105      17.758  24.057  47.070  1.00  0.00           C
ATOM   1652  HG2 GLN   105      18.594  24.110  47.768  1.00  0.00           H
ATOM   1653  HG3 GLN   105      17.139  24.949  47.166  1.00  0.00           H
ATOM   1654  CD  GLN   105      16.972  22.840  47.449  1.00  0.00           C
ATOM   1655  OE1 GLN   105      17.467  21.851  47.907  1.00  0.00           O
ATOM   1656  NE2 GLN   105      15.712  22.770  47.061  1.00  0.00           N
ATOM   1657 HE21 GLN   105      15.148  21.948  47.213  1.00  0.00           H
ATOM   1658 HE22 GLN   105      15.306  23.570  46.595  1.00  0.00           H
ATOM   1659  C   GLN   105      19.998  24.494  43.919  1.00  0.00           C
ATOM   1660  O   GLN   105      20.209  23.378  43.465  1.00  0.00           O
ATOM   1661  N   ASN   106      20.188  25.586  43.218  1.00  0.00           N
ATOM   1662  H   ASN   106      20.013  26.539  43.503  1.00  0.00           H
ATOM   1663  CA  ASN   106      20.266  25.598  41.775  1.00  0.00           C
ATOM   1664  HA  ASN   106      20.098  24.639  41.285  1.00  0.00           H
ATOM   1665  CB  ASN   106      19.173  26.513  41.301  1.00  0.00           C
ATOM   1666  HB2 ASN   106      19.333  27.484  41.768  1.00  0.00           H
ATOM   1667  HB3 ASN   106      19.168  26.605  40.215  1.00  0.00           H
ATOM   1668  CG  ASN   106      17.799  25.939  41.752  1.00  0.00           C
ATOM   1669  OD1 ASN   106      17.521  24.755  41.740  1.00  0.00           O
ATOM   1670  ND2 ASN   106      16.965  26.874  42.187  1.00  0.00           N
ATOM   1671 HD21 ASN   106      17.288  27.800  42.427  1.00  0.00           H
ATOM   1672 HD22 ASN   106      16.103  26.522  42.577  1.00  0.00           H
ATOM   1673  C   ASN   106      21.598  25.980  41.276  1.00  0.00           C
ATOM   1674  O   ASN   106      21.994  27.101  41.454  1.00  0.00           O
ATOM   1675  N   PRO   107      22.412  25.161  40.647  1.00  0.00           N
ATOM   1676  CD  PRO   107      22.075  23.808  40.417  1.00  0.00           C
ATOM   1677  HD2 PRO   107      21.526  23.718  39.480  1.00  0.00           H
ATOM   1678  HD3 PRO   107      21.483  23.358  41.215  1.00  0.00           H
ATOM   1679  CG  PRO   107      23.351  23.017  40.247  1.00  0.00           C
ATOM   1680  HG2 PRO   107      23.182  22.255  39.486  1.00  0.00           H
ATOM   1681  HG3 PRO   107      23.677  22.613  41.205  1.00  0.00           H
ATOM   1682  CB  PRO   107      24.296  24.061  39.714  1.00  0.00           C
ATOM   1683  HB2 PRO   107      24.252  24.169  38.629  1.00  0.00           H
ATOM   1684  HB3 PRO   107      25.293  23.865  40.108  1.00  0.00           H
ATOM   1685  CA  PRO   107      23.757  25.399  40.215  1.00  0.00           C
ATOM   1686  HA  PRO   107      24.406  25.736  41.022  1.00  0.00           H
ATOM   1687  C   PRO   107      24.009  26.609  39.243  1.00  0.00           C
ATOM   1688  O   PRO   107      25.120  27.092  39.147  1.00  0.00           O
ATOM   1689  N   ASP   108      22.919  27.109  38.558  1.00  0.00           N
ATOM   1690  H   ASP   108      22.053  26.589  38.558  1.00  0.00           H
ATOM   1691  CA  ASP   108      23.019  28.302  37.666  1.00  0.00           C
ATOM   1692  HA  ASP   108      24.044  28.243  37.300  1.00  0.00           H
ATOM   1693  CB  ASP   108      22.081  28.186  36.564  1.00  0.00           C
ATOM   1694  HB2 ASP   108      21.071  27.963  36.910  1.00  0.00           H
ATOM   1695  HB3 ASP   108      22.036  29.079  35.940  1.00  0.00           H
ATOM   1696  CG  ASP   108      22.330  27.119  35.466  1.00  0.00           C
ATOM   1697  OD1 ASP   108      23.249  26.284  35.599  1.00  0.00           O
ATOM   1698  OD2 ASP   108      21.670  27.199  34.427  1.00  0.00           O
ATOM   1699  C   ASP   108      22.799  29.653  38.335  1.00  0.00           C
ATOM   1700  O   ASP   108      23.463  30.641  37.893  1.00  0.00           O
ATOM   1701  N   GLU   109      21.854  29.751  39.246  1.00  0.00           N
ATOM   1702  H   GLU   109      21.338  28.941  39.560  1.00  0.00           H
ATOM   1703  CA  GLU   109      21.234  31.089  39.565  1.00  0.00           C
ATOM   1704  HA  GLU   109      20.604  31.467  38.759  1.00  0.00           H
ATOM   1705  CB  GLU   109      20.237  30.847  40.735  1.00  0.00           C
ATOM   1706  HB2 GLU   109      20.741  30.337  41.557  1.00  0.00           H
ATOM   1707  HB3 GLU   109      19.816  31.811  41.019  1.00  0.00           H
ATOM   1708  CG  GLU   109      18.982  30.038  40.162  1.00  0.00           C
ATOM   1709  HG2 GLU   109      19.355  29.257  39.500  1.00  0.00           H
ATOM   1710  HG3 GLU   109      18.388  29.587  40.957  1.00  0.00           H
ATOM   1711  CD  GLU   109      18.168  30.992  39.332  1.00  0.00           C
ATOM   1712  OE1 GLU   109      18.196  30.986  38.078  1.00  0.00           O
ATOM   1713  OE2 GLU   109      17.334  31.687  39.956  1.00  0.00           O
ATOM   1714  C   GLU   109      22.229  32.172  40.139  1.00  0.00           C
ATOM   1715  O   GLU   109      22.065  33.360  39.866  1.00  0.00           O
ATOM   1716  N   LEU   110      23.266  31.852  40.970  1.00  0.00           N
ATOM   1717  H   LEU   110      23.422  30.874  41.171  1.00  0.00           H
ATOM   1718  CA  LEU   110      24.273  32.758  41.343  1.00  0.00           C
ATOM   1719  HA  LEU   110      23.739  33.549  41.869  1.00  0.00           H
ATOM   1720  CB  LEU   110      25.203  31.956  42.401  1.00  0.00           C
ATOM   1721  HB2 LEU   110      24.542  31.347  43.016  1.00  0.00           H
ATOM   1722  HB3 LEU   110      25.774  31.211  41.849  1.00  0.00           H
ATOM   1723  CG  LEU   110      26.204  32.695  43.263  1.00  0.00           C
ATOM   1724  HG  LEU   110      26.986  33.169  42.669  1.00  0.00           H
ATOM   1725  CD1 LEU   110      25.517  33.644  44.183  1.00  0.00           C
ATOM   1726 HD11 LEU   110      24.914  34.297  43.552  1.00  0.00           H
ATOM   1727 HD12 LEU   110      26.291  34.143  44.767  1.00  0.00           H
ATOM   1728 HD13 LEU   110      24.979  33.017  44.895  1.00  0.00           H
ATOM   1729  CD2 LEU   110      27.075  31.765  44.026  1.00  0.00           C
ATOM   1730 HD21 LEU   110      27.197  30.830  43.480  1.00  0.00           H
ATOM   1731 HD22 LEU   110      27.994  32.310  44.243  1.00  0.00           H
ATOM   1732 HD23 LEU   110      26.582  31.497  44.961  1.00  0.00           H
ATOM   1733  C   LEU   110      25.027  33.407  40.161  1.00  0.00           C
ATOM   1734  O   LEU   110      25.249  34.595  40.192  1.00  0.00           O
ATOM   1735  N   TRP   111      25.525  32.650  39.178  1.00  0.00           N
ATOM   1736  H   TRP   111      25.343  31.666  39.312  1.00  0.00           H
ATOM   1737  CA  TRP   111      26.115  33.030  37.881  1.00  0.00           C
ATOM   1738  HA  TRP   111      26.949  33.698  38.100  1.00  0.00           H
ATOM   1739  CB  TRP   111      26.731  31.823  37.181  1.00  0.00           C
ATOM   1740  HB2 TRP   111      25.891  31.219  36.837  1.00  0.00           H
ATOM   1741  HB3 TRP   111      27.473  32.073  36.423  1.00  0.00           H
ATOM   1742  CG  TRP   111      27.432  30.872  38.147  1.00  0.00           C
ATOM   1743  CD1 TRP   111      26.987  29.621  38.614  1.00  0.00           C
ATOM   1744  HD1 TRP   111      26.182  29.058  38.166  1.00  0.00           H
ATOM   1745  NE1 TRP   111      27.903  29.037  39.456  1.00  0.00           N
ATOM   1746  HE1 TRP   111      27.754  28.111  39.830  1.00  0.00           H
ATOM   1747  CE2 TRP   111      28.929  29.952  39.817  1.00  0.00           C
ATOM   1748  CZ2 TRP   111      29.993  29.957  40.734  1.00  0.00           C
ATOM   1749  HZ2 TRP   111      30.264  29.102  41.334  1.00  0.00           H
ATOM   1750  CH2 TRP   111      30.945  30.950  40.663  1.00  0.00           C
ATOM   1751  HH2 TRP   111      31.762  30.928  41.368  1.00  0.00           H
ATOM   1752  CZ3 TRP   111      30.703  32.090  39.931  1.00  0.00           C
ATOM   1753  HZ3 TRP   111      31.468  32.834  40.095  1.00  0.00           H
ATOM   1754  CE3 TRP   111      29.530  32.176  39.183  1.00  0.00           C
ATOM   1755  HE3 TRP   111      29.251  33.082  38.666  1.00  0.00           H
ATOM   1756  CD2 TRP   111      28.594  31.129  39.024  1.00  0.00           C
ATOM   1757  C   TRP   111      25.175  33.899  37.069  1.00  0.00           C
ATOM   1758  O   TRP   111      25.712  34.736  36.418  1.00  0.00           O
ATOM   1759  N   GLU   112      23.850  33.657  37.115  1.00  0.00           N
ATOM   1760  H   GLU   112      23.547  32.895  37.703  1.00  0.00           H
ATOM   1761  CA  GLU   112      22.912  34.519  36.438  1.00  0.00           C
ATOM   1762  HA  GLU   112      23.234  34.598  35.399  1.00  0.00           H
ATOM   1763  CB  GLU   112      21.539  33.801  36.437  1.00  0.00           C
ATOM   1764  HB2 GLU   112      21.177  33.834  37.465  1.00  0.00           H
ATOM   1765  HB3 GLU   112      20.814  34.506  36.033  1.00  0.00           H
ATOM   1766  CG  GLU   112      21.426  32.431  35.881  1.00  0.00           C
ATOM   1767  HG2 GLU   112      22.423  32.316  35.455  1.00  0.00           H
ATOM   1768  HG3 GLU   112      21.210  31.662  36.621  1.00  0.00           H
ATOM   1769  CD  GLU   112      20.465  32.445  34.608  1.00  0.00           C
ATOM   1770  OE1 GLU   112      19.814  31.328  34.384  1.00  0.00           O
ATOM   1771  OE2 GLU   112      20.540  33.306  33.737  1.00  0.00           O
ATOM   1772  C   GLU   112      22.811  35.886  37.050  1.00  0.00           C
ATOM   1773  O   GLU   112      22.914  36.896  36.364  1.00  0.00           O
ATOM   1774  N   PHE   113      22.582  35.870  38.353  1.00  0.00           N
ATOM   1775  H   PHE   113      22.586  34.974  38.818  1.00  0.00           H
ATOM   1776  CA  PHE   113      22.632  37.087  39.151  1.00  0.00           C
ATOM   1777  HA  PHE   113      21.900  37.818  38.807  1.00  0.00           H
ATOM   1778  CB  PHE   113      22.421  36.851  40.654  1.00  0.00           C
ATOM   1779  HB2 PHE   113      21.355  36.641  40.750  1.00  0.00           H
ATOM   1780  HB3 PHE   113      23.051  36.048  41.036  1.00  0.00           H
ATOM   1781  CG  PHE   113      22.592  37.907  41.717  1.00  0.00           C
ATOM   1782  CD1 PHE   113      21.438  38.595  42.125  1.00  0.00           C
ATOM   1783  HD1 PHE   113      20.496  38.280  41.700  1.00  0.00           H
ATOM   1784  CE1 PHE   113      21.487  39.570  43.116  1.00  0.00           C
ATOM   1785  HE1 PHE   113      20.635  40.087  43.534  1.00  0.00           H
ATOM   1786  CZ  PHE   113      22.764  39.919  43.694  1.00  0.00           C
ATOM   1787  HZ  PHE   113      22.613  40.722  44.400  1.00  0.00           H
ATOM   1788  CE2 PHE   113      23.940  39.265  43.314  1.00  0.00           C
ATOM   1789  HE2 PHE   113      24.823  39.595  43.839  1.00  0.00           H
ATOM   1790  CD2 PHE   113      23.835  38.333  42.216  1.00  0.00           C
ATOM   1791  HD2 PHE   113      24.745  37.897  41.833  1.00  0.00           H
ATOM   1792  C   PHE   113      23.935  37.905  38.952  1.00  0.00           C
ATOM   1793  O   PHE   113      23.856  39.166  38.901  1.00  0.00           O
ATOM   1794  N   ILE   114      25.065  37.229  38.770  1.00  0.00           N
ATOM   1795  H   ILE   114      25.083  36.228  38.902  1.00  0.00           H
ATOM   1796  CA  ILE   114      26.330  37.906  38.585  1.00  0.00           C
ATOM   1797  HA  ILE   114      26.285  38.750  39.274  1.00  0.00           H
ATOM   1798  CB  ILE   114      27.552  37.026  38.918  1.00  0.00           C
ATOM   1799  HB  ILE   114      27.498  36.102  38.341  1.00  0.00           H
ATOM   1800  CG2 ILE   114      28.811  37.807  38.363  1.00  0.00           C
ATOM   1801 HG21 ILE   114      28.722  37.869  37.279  1.00  0.00           H
ATOM   1802 HG22 ILE   114      29.708  37.258  38.650  1.00  0.00           H
ATOM   1803 HG23 ILE   114      28.856  38.808  38.794  1.00  0.00           H
ATOM   1804  CG1 ILE   114      27.805  36.800  40.409  1.00  0.00           C
ATOM   1805 HG12 ILE   114      28.272  37.688  40.837  1.00  0.00           H
ATOM   1806 HG13 ILE   114      26.897  36.652  40.992  1.00  0.00           H
ATOM   1807  CD1 ILE   114      28.713  35.608  40.633  1.00  0.00           C
ATOM   1808 HD11 ILE   114      29.696  35.828  40.218  1.00  0.00           H
ATOM   1809 HD12 ILE   114      28.333  34.628  40.343  1.00  0.00           H
ATOM   1810 HD13 ILE   114      28.961  35.522  41.691  1.00  0.00           H
ATOM   1811  C   ILE   114      26.313  38.518  37.170  1.00  0.00           C
ATOM   1812  O   ILE   114      26.491  39.730  36.990  1.00  0.00           O
ATOM   1813  N   ALA   115      25.936  37.764  36.154  1.00  0.00           N
ATOM   1814  H   ALA   115      25.694  36.790  36.271  1.00  0.00           H
ATOM   1815  CA  ALA   115      25.838  38.321  34.760  1.00  0.00           C
ATOM   1816  HA  ALA   115      26.746  38.864  34.499  1.00  0.00           H
ATOM   1817  CB  ALA   115      25.749  37.091  33.829  1.00  0.00           C
ATOM   1818  HB1 ALA   115      25.946  37.370  32.793  1.00  0.00           H
ATOM   1819  HB2 ALA   115      24.752  36.661  33.919  1.00  0.00           H
ATOM   1820  HB3 ALA   115      26.495  36.396  34.215  1.00  0.00           H
ATOM   1821  C   ALA   115      24.691  39.425  34.575  1.00  0.00           C
ATOM   1822  O   ALA   115      24.918  40.394  33.917  1.00  0.00           O
ATOM   1823  N   ASP   116      23.537  39.268  35.196  1.00  0.00           N
ATOM   1824  H   ASP   116      23.396  38.452  35.775  1.00  0.00           H
ATOM   1825  CA  ASP   116      22.465  40.305  35.273  1.00  0.00           C
ATOM   1826  HA  ASP   116      22.202  40.588  34.253  1.00  0.00           H
ATOM   1827  CB  ASP   116      21.262  39.765  36.099  1.00  0.00           C
ATOM   1828  HB2 ASP   116      21.637  39.397  37.054  1.00  0.00           H
ATOM   1829  HB3 ASP   116      20.508  40.551  36.132  1.00  0.00           H
ATOM   1830  CG  ASP   116      20.519  38.615  35.449  1.00  0.00           C
ATOM   1831  OD1 ASP   116      20.768  38.455  34.239  1.00  0.00           O
ATOM   1832  OD2 ASP   116      19.611  38.001  36.005  1.00  0.00           O
ATOM   1833  C   ASP   116      22.979  41.641  35.909  1.00  0.00           C
ATOM   1834  O   ASP   116      22.706  42.770  35.453  1.00  0.00           O
ATOM   1835  N   SER   117      23.844  41.505  36.909  1.00  0.00           N
ATOM   1836  H   SER   117      23.949  40.569  37.275  1.00  0.00           H
ATOM   1837  CA  SER   117      24.524  42.624  37.632  1.00  0.00           C
ATOM   1838  HA  SER   117      23.811  43.405  37.897  1.00  0.00           H
ATOM   1839  CB  SER   117      25.169  42.169  38.930  1.00  0.00           C
ATOM   1840  HB2 SER   117      25.961  41.438  38.767  1.00  0.00           H
ATOM   1841  HB3 SER   117      25.593  43.113  39.270  1.00  0.00           H
ATOM   1842  OG  SER   117      24.176  41.643  39.806  1.00  0.00           O
ATOM   1843  HG  SER   117      24.078  40.740  39.497  1.00  0.00           H
ATOM   1844  C   SER   117      25.617  43.272  36.780  1.00  0.00           C
ATOM   1845  O   SER   117      25.733  44.527  36.702  1.00  0.00           O
ATOM   1846  N   LEU   118      26.309  42.484  35.973  1.00  0.00           N
ATOM   1847  H   LEU   118      26.206  41.482  36.047  1.00  0.00           H
ATOM   1848  CA  LEU   118      27.268  43.049  35.029  1.00  0.00           C
ATOM   1849  HA  LEU   118      27.824  43.833  35.543  1.00  0.00           H
ATOM   1850  CB  LEU   118      28.222  41.908  34.499  1.00  0.00           C
ATOM   1851  HB2 LEU   118      27.601  41.054  34.228  1.00  0.00           H
ATOM   1852  HB3 LEU   118      28.885  42.182  33.678  1.00  0.00           H
ATOM   1853  CG  LEU   118      29.142  41.502  35.552  1.00  0.00           C
ATOM   1854  HG  LEU   118      28.430  41.311  36.354  1.00  0.00           H
ATOM   1855  CD1 LEU   118      29.814  40.095  35.273  1.00  0.00           C
ATOM   1856 HD11 LEU   118      30.467  40.158  34.402  1.00  0.00           H
ATOM   1857 HD12 LEU   118      29.048  39.370  34.998  1.00  0.00           H
ATOM   1858 HD13 LEU   118      30.248  39.730  36.203  1.00  0.00           H
ATOM   1859  CD2 LEU   118      30.180  42.532  35.961  1.00  0.00           C
ATOM   1860 HD21 LEU   118      31.093  42.364  35.391  1.00  0.00           H
ATOM   1861 HD22 LEU   118      29.770  43.535  35.848  1.00  0.00           H
ATOM   1862 HD23 LEU   118      30.415  42.487  37.024  1.00  0.00           H
ATOM   1863  C   LEU   118      26.520  43.783  33.950  1.00  0.00           C
ATOM   1864  O   LEU   118      26.922  44.840  33.547  1.00  0.00           O
ATOM   1865  N   LYS   119      25.417  43.226  33.395  1.00  0.00           N
ATOM   1866  H   LYS   119      25.109  42.341  33.773  1.00  0.00           H
ATOM   1867  CA  LYS   119      24.625  43.772  32.348  1.00  0.00           C
ATOM   1868  HA  LYS   119      25.178  43.989  31.435  1.00  0.00           H
ATOM   1869  CB  LYS   119      23.562  42.684  32.037  1.00  0.00           C
ATOM   1870  HB2 LYS   119      24.236  41.863  31.798  1.00  0.00           H
ATOM   1871  HB3 LYS   119      22.946  42.498  32.917  1.00  0.00           H
ATOM   1872  CG  LYS   119      22.739  43.134  30.834  1.00  0.00           C
ATOM   1873  HG2 LYS   119      23.448  43.544  30.115  1.00  0.00           H
ATOM   1874  HG3 LYS   119      22.362  42.182  30.463  1.00  0.00           H
ATOM   1875  CD  LYS   119      21.511  44.027  31.047  1.00  0.00           C
ATOM   1876  HD2 LYS   119      20.735  43.430  31.525  1.00  0.00           H
ATOM   1877  HD3 LYS   119      21.692  44.908  31.665  1.00  0.00           H
ATOM   1878  CE  LYS   119      21.049  44.402  29.596  1.00  0.00           C
ATOM   1879  HE2 LYS   119      21.981  44.656  29.091  1.00  0.00           H
ATOM   1880  HE3 LYS   119      20.483  43.563  29.191  1.00  0.00           H
ATOM   1881  NZ  LYS   119      20.198  45.576  29.552  1.00  0.00           N
ATOM   1882  HZ1 LYS   119      20.102  45.936  28.613  1.00  0.00           H
ATOM   1883  HZ2 LYS   119      20.491  46.271  30.223  1.00  0.00           H
ATOM   1884  HZ3 LYS   119      19.274  45.298  29.852  1.00  0.00           H
ATOM   1885  C   LYS   119      23.973  45.110  32.843  1.00  0.00           C
ATOM   1886  O   LYS   119      23.940  46.162  32.140  1.00  0.00           O
ATOM   1887  N   ALA   120      23.352  45.190  34.029  1.00  0.00           N
ATOM   1888  H   ALA   120      23.313  44.374  34.623  1.00  0.00           H
ATOM   1889  CA  ALA   120      22.889  46.390  34.768  1.00  0.00           C
ATOM   1890  HA  ALA   120      22.046  46.793  34.206  1.00  0.00           H
ATOM   1891  CB  ALA   120      22.285  45.896  36.123  1.00  0.00           C
ATOM   1892  HB1 ALA   120      21.337  45.380  35.970  1.00  0.00           H
ATOM   1893  HB2 ALA   120      22.205  46.759  36.784  1.00  0.00           H
ATOM   1894  HB3 ALA   120      23.110  45.355  36.586  1.00  0.00           H
ATOM   1895  C   ALA   120      24.084  47.378  34.895  1.00  0.00           C
ATOM   1896  O   ALA   120      23.849  48.627  34.774  1.00  0.00           O
ATOM   1897  N   PHE   121      25.312  46.992  35.360  1.00  0.00           N
ATOM   1898  H   PHE   121      25.504  46.055  35.683  1.00  0.00           H
ATOM   1899  CA  PHE   121      26.533  47.919  35.394  1.00  0.00           C
ATOM   1900  HA  PHE   121      26.116  48.760  35.949  1.00  0.00           H
ATOM   1901  CB  PHE   121      27.736  47.174  35.987  1.00  0.00           C
ATOM   1902  HB2 PHE   121      27.480  46.613  36.886  1.00  0.00           H
ATOM   1903  HB3 PHE   121      28.073  46.396  35.302  1.00  0.00           H
ATOM   1904  CG  PHE   121      28.885  48.127  36.278  1.00  0.00           C
ATOM   1905  CD1 PHE   121      29.209  48.607  37.597  1.00  0.00           C
ATOM   1906  HD1 PHE   121      28.529  48.472  38.425  1.00  0.00           H
ATOM   1907  CE1 PHE   121      30.404  49.284  37.834  1.00  0.00           C
ATOM   1908  HE1 PHE   121      30.590  49.666  38.827  1.00  0.00           H
ATOM   1909  CZ  PHE   121      31.224  49.685  36.778  1.00  0.00           C
ATOM   1910  HZ  PHE   121      32.131  50.232  36.990  1.00  0.00           H
ATOM   1911  CE2 PHE   121      30.958  49.110  35.520  1.00  0.00           C
ATOM   1912  HE2 PHE   121      31.589  49.314  34.667  1.00  0.00           H
ATOM   1913  CD2 PHE   121      29.834  48.319  35.252  1.00  0.00           C
ATOM   1914  HD2 PHE   121      29.713  47.891  34.267  1.00  0.00           H
ATOM   1915  C   PHE   121      26.854  48.450  33.942  1.00  0.00           C
ATOM   1916  O   PHE   121      26.939  49.679  33.710  1.00  0.00           O
ATOM   1917  N   ILE   122      26.916  47.641  32.902  1.00  0.00           N
ATOM   1918  H   ILE   122      27.017  46.655  33.099  1.00  0.00           H
ATOM   1919  CA  ILE   122      27.103  48.055  31.564  1.00  0.00           C
ATOM   1920  HA  ILE   122      28.110  48.467  31.625  1.00  0.00           H
ATOM   1921  CB  ILE   122      27.301  46.913  30.626  1.00  0.00           C
ATOM   1922  HB  ILE   122      26.598  46.121  30.885  1.00  0.00           H
ATOM   1923  CG2 ILE   122      26.899  47.265  29.161  1.00  0.00           C
ATOM   1924 HG21 ILE   122      27.028  46.381  28.537  1.00  0.00           H
ATOM   1925 HG22 ILE   122      27.622  47.923  28.678  1.00  0.00           H
ATOM   1926 HG23 ILE   122      25.885  47.556  28.881  1.00  0.00           H
ATOM   1927  CG1 ILE   122      28.666  46.244  30.762  1.00  0.00           C
ATOM   1928 HG12 ILE   122      29.474  46.801  30.289  1.00  0.00           H
ATOM   1929 HG13 ILE   122      28.933  46.179  31.818  1.00  0.00           H
ATOM   1930  CD1 ILE   122      28.889  44.841  30.178  1.00  0.00           C
ATOM   1931 HD11 ILE   122      29.866  44.446  30.458  1.00  0.00           H
ATOM   1932 HD12 ILE   122      28.870  44.935  29.092  1.00  0.00           H
ATOM   1933 HD13 ILE   122      28.078  44.219  30.557  1.00  0.00           H
ATOM   1934  C   ILE   122      25.994  49.113  31.164  1.00  0.00           C
ATOM   1935  O   ILE   122      26.363  50.033  30.440  1.00  0.00           O
ATOM   1936  N   ASP   123      24.688  49.018  31.492  1.00  0.00           N
ATOM   1937  H   ASP   123      24.352  48.329  32.150  1.00  0.00           H
ATOM   1938  CA  ASP   123      23.585  49.939  31.115  1.00  0.00           C
ATOM   1939  HA  ASP   123      23.555  50.026  30.029  1.00  0.00           H
ATOM   1940  CB  ASP   123      22.290  49.331  31.630  1.00  0.00           C
ATOM   1941  HB2 ASP   123      22.515  49.119  32.676  1.00  0.00           H
ATOM   1942  HB3 ASP   123      21.539  50.119  31.694  1.00  0.00           H
ATOM   1943  CG  ASP   123      21.728  48.134  30.921  1.00  0.00           C
ATOM   1944  OD1 ASP   123      22.068  48.064  29.674  1.00  0.00           O
ATOM   1945  OD2 ASP   123      20.841  47.430  31.501  1.00  0.00           O
ATOM   1946  C   ASP   123      23.796  51.242  31.702  1.00  0.00           C
ATOM   1947  O   ASP   123      23.541  52.213  31.041  1.00  0.00           O
ATOM   1948  N   GLU   124      24.311  51.338  32.967  1.00  0.00           N
ATOM   1949  H   GLU   124      24.514  50.489  33.474  1.00  0.00           H
ATOM   1950  CA  GLU   124      24.531  52.569  33.699  1.00  0.00           C
ATOM   1951  HA  GLU   124      23.741  53.271  33.434  1.00  0.00           H
ATOM   1952  CB  GLU   124      24.487  52.384  35.220  1.00  0.00           C
ATOM   1953  HB2 GLU   124      23.435  52.153  35.388  1.00  0.00           H
ATOM   1954  HB3 GLU   124      25.151  51.573  35.521  1.00  0.00           H
ATOM   1955  CG  GLU   124      24.778  53.698  36.057  1.00  0.00           C
ATOM   1956  HG2 GLU   124      25.824  53.958  35.892  1.00  0.00           H
ATOM   1957  HG3 GLU   124      24.036  54.413  35.701  1.00  0.00           H
ATOM   1958  CD  GLU   124      24.688  53.342  37.550  1.00  0.00           C
ATOM   1959  OE1 GLU   124      25.467  52.556  38.108  1.00  0.00           O
ATOM   1960  OE2 GLU   124      23.718  53.847  38.161  1.00  0.00           O
ATOM   1961  C   GLU   124      25.881  53.238  33.368  1.00  0.00           C
ATOM   1962  O   GLU   124      25.917  54.438  33.248  1.00  0.00           O
ATOM   1963  N   GLN   125      26.985  52.489  33.078  1.00  0.00           N
ATOM   1964  H   GLN   125      26.918  51.482  33.125  1.00  0.00           H
ATOM   1965  CA  GLN   125      28.323  52.996  32.728  1.00  0.00           C
ATOM   1966  HA  GLN   125      28.551  53.961  33.178  1.00  0.00           H
ATOM   1967  CB  GLN   125      29.335  52.064  33.446  1.00  0.00           C
ATOM   1968  HB2 GLN   125      28.981  51.054  33.239  1.00  0.00           H
ATOM   1969  HB3 GLN   125      30.346  52.116  33.043  1.00  0.00           H
ATOM   1970  CG  GLN   125      29.223  52.249  34.931  1.00  0.00           C
ATOM   1971  HG2 GLN   125      28.336  52.766  35.297  1.00  0.00           H
ATOM   1972  HG3 GLN   125      29.200  51.259  35.385  1.00  0.00           H
ATOM   1973  CD  GLN   125      30.411  53.108  35.461  1.00  0.00           C
ATOM   1974  OE1 GLN   125      31.076  53.830  34.738  1.00  0.00           O
ATOM   1975  NE2 GLN   125      30.698  53.034  36.696  1.00  0.00           N
ATOM   1976 HE21 GLN   125      31.456  53.635  36.986  1.00  0.00           H
ATOM   1977 HE22 GLN   125      30.187  52.405  37.300  1.00  0.00           H
ATOM   1978  C   GLN   125      28.551  53.038  31.240  1.00  0.00           C
ATOM   1979  O   GLN   125      29.270  53.948  30.794  1.00  0.00           O
ATOM   1980  N   PHE   126      27.955  52.204  30.448  1.00  0.00           N
ATOM   1981  H   PHE   126      27.545  51.353  30.807  1.00  0.00           H
ATOM   1982  CA  PHE   126      28.125  52.237  28.994  1.00  0.00           C
ATOM   1983  HA  PHE   126      28.583  53.181  28.700  1.00  0.00           H
ATOM   1984  CB  PHE   126      29.026  51.068  28.605  1.00  0.00           C
ATOM   1985  HB2 PHE   126      28.523  50.182  28.995  1.00  0.00           H
ATOM   1986  HB3 PHE   126      28.944  50.862  27.537  1.00  0.00           H
ATOM   1987  CG  PHE   126      30.448  51.047  29.137  1.00  0.00           C
ATOM   1988  CD1 PHE   126      30.833  50.239  30.177  1.00  0.00           C
ATOM   1989  HD1 PHE   126      30.040  49.697  30.669  1.00  0.00           H
ATOM   1990  CE1 PHE   126      32.163  50.275  30.748  1.00  0.00           C
ATOM   1991  HE1 PHE   126      32.434  49.691  31.615  1.00  0.00           H
ATOM   1992  CZ  PHE   126      33.084  51.116  30.046  1.00  0.00           C
ATOM   1993  HZ  PHE   126      34.131  51.057  30.300  1.00  0.00           H
ATOM   1994  CE2 PHE   126      32.732  51.878  28.927  1.00  0.00           C
ATOM   1995  HE2 PHE   126      33.483  52.501  28.463  1.00  0.00           H
ATOM   1996  CD2 PHE   126      31.371  51.905  28.545  1.00  0.00           C
ATOM   1997  HD2 PHE   126      31.103  52.557  27.727  1.00  0.00           H
ATOM   1998  C   PHE   126      26.733  52.196  28.237  1.00  0.00           C
ATOM   1999  O   PHE   126      26.440  51.272  27.522  1.00  0.00           O
ATOM   2000  N   PRO   127      25.858  53.155  28.524  1.00  0.00           N
ATOM   2001  CD  PRO   127      26.112  54.446  29.182  1.00  0.00           C
ATOM   2002  HD2 PRO   127      26.537  55.079  28.403  1.00  0.00           H
ATOM   2003  HD3 PRO   127      26.738  54.419  30.075  1.00  0.00           H
ATOM   2004  CG  PRO   127      24.755  54.976  29.677  1.00  0.00           C
ATOM   2005  HG2 PRO   127      24.786  56.035  29.929  1.00  0.00           H
ATOM   2006  HG3 PRO   127      24.468  54.340  30.516  1.00  0.00           H
ATOM   2007  CB  PRO   127      23.862  54.548  28.548  1.00  0.00           C
ATOM   2008  HB2 PRO   127      23.857  55.379  27.844  1.00  0.00           H
ATOM   2009  HB3 PRO   127      22.843  54.338  28.873  1.00  0.00           H
ATOM   2010  CA  PRO   127      24.482  53.335  27.926  1.00  0.00           C
ATOM   2011  HA  PRO   127      23.864  52.456  28.106  1.00  0.00           H
ATOM   2012  C   PRO   127      24.388  53.408  26.451  1.00  0.00           C
ATOM   2013  O   PRO   127      23.395  52.905  25.861  1.00  0.00           O
ATOM   2014  N   GLN   128      25.437  53.852  25.778  1.00  0.00           N
ATOM   2015  H   GLN   128      26.240  54.236  26.256  1.00  0.00           H
ATOM   2016  CA  GLN   128      25.593  53.702  24.295  1.00  0.00           C
ATOM   2017  HA  GLN   128      24.630  53.473  23.838  1.00  0.00           H
ATOM   2018  CB  GLN   128      26.031  55.039  23.705  1.00  0.00           C
ATOM   2019  HB2 GLN   128      27.083  55.304  23.814  1.00  0.00           H
ATOM   2020  HB3 GLN   128      25.838  54.896  22.642  1.00  0.00           H
ATOM   2021  CG  GLN   128      25.173  56.219  24.193  1.00  0.00           C
ATOM   2022  HG2 GLN   128      25.214  57.024  23.460  1.00  0.00           H
ATOM   2023  HG3 GLN   128      24.135  55.892  24.251  1.00  0.00           H
ATOM   2024  CD  GLN   128      25.702  56.813  25.546  1.00  0.00           C
ATOM   2025  OE1 GLN   128      26.851  56.836  25.864  1.00  0.00           O
ATOM   2026  NE2 GLN   128      24.822  57.536  26.200  1.00  0.00           N
ATOM   2027 HE21 GLN   128      25.238  57.980  27.005  1.00  0.00           H
ATOM   2028 HE22 GLN   128      23.884  57.808  25.940  1.00  0.00           H
ATOM   2029  C   GLN   128      26.543  52.606  23.775  1.00  0.00           C
ATOM   2030  O   GLN   128      27.090  52.656  22.676  1.00  0.00           O
ATOM   2031  N   GLY   129      26.904  51.698  24.704  1.00  0.00           N
ATOM   2032  H   GLY   129      26.434  51.694  25.597  1.00  0.00           H
ATOM   2033  CA  GLY   129      27.703  50.532  24.353  1.00  0.00           C
ATOM   2034  HA2 GLY   129      27.418  49.676  24.963  1.00  0.00           H
ATOM   2035  HA3 GLY   129      27.410  50.159  23.372  1.00  0.00           H
ATOM   2036  C   GLY   129      29.195  50.589  24.304  1.00  0.00           C
ATOM   2037  O   GLY   129      29.757  51.713  24.232  1.00  0.00           O
ATOM   2038  N   ILE   130      29.815  49.379  24.292  1.00  0.00           N
ATOM   2039  H   ILE   130      29.265  48.556  24.096  1.00  0.00           H
ATOM   2040  CA  ILE   130      31.195  49.125  24.506  1.00  0.00           C
ATOM   2041  HA  ILE   130      31.557  49.949  25.122  1.00  0.00           H
ATOM   2042  CB  ILE   130      31.457  47.894  25.401  1.00  0.00           C
ATOM   2043  HB  ILE   130      30.623  47.214  25.224  1.00  0.00           H
ATOM   2044  CG2 ILE   130      32.722  47.054  25.199  1.00  0.00           C
ATOM   2045 HG21 ILE   130      32.611  46.557  24.236  1.00  0.00           H
ATOM   2046 HG22 ILE   130      32.835  46.249  25.925  1.00  0.00           H
ATOM   2047 HG23 ILE   130      33.611  47.683  25.173  1.00  0.00           H
ATOM   2048  CG1 ILE   130      31.149  48.263  26.897  1.00  0.00           C
ATOM   2049 HG12 ILE   130      31.957  48.860  27.320  1.00  0.00           H
ATOM   2050 HG13 ILE   130      30.267  48.901  26.945  1.00  0.00           H
ATOM   2051  CD1 ILE   130      30.957  47.088  27.923  1.00  0.00           C
ATOM   2052 HD11 ILE   130      30.640  47.449  28.901  1.00  0.00           H
ATOM   2053 HD12 ILE   130      31.869  46.492  27.947  1.00  0.00           H
ATOM   2054 HD13 ILE   130      30.110  46.481  27.602  1.00  0.00           H
ATOM   2055  C   ILE   130      31.899  49.045  23.148  1.00  0.00           C
ATOM   2056  O   ILE   130      31.249  48.596  22.207  1.00  0.00           O
ATOM   2057  N   SER   131      33.094  49.581  23.037  1.00  0.00           N
ATOM   2058  H   SER   131      33.560  49.924  23.865  1.00  0.00           H
ATOM   2059  CA  SER   131      33.797  49.484  21.783  1.00  0.00           C
ATOM   2060  HA  SER   131      33.152  49.837  20.978  1.00  0.00           H
ATOM   2061  CB  SER   131      35.040  50.356  21.801  1.00  0.00           C
ATOM   2062  HB2 SER   131      35.615  50.033  20.934  1.00  0.00           H
ATOM   2063  HB3 SER   131      34.795  51.391  21.566  1.00  0.00           H
ATOM   2064  OG  SER   131      35.698  50.391  23.039  1.00  0.00           O
ATOM   2065  HG  SER   131      36.439  50.998  22.970  1.00  0.00           H
ATOM   2066  C   SER   131      34.335  48.076  21.485  1.00  0.00           C
ATOM   2067  O   SER   131      34.165  47.543  20.387  1.00  0.00           O
ATOM   2068  N   GLU   132      35.166  47.457  22.336  1.00  0.00           N
ATOM   2069  H   GLU   132      35.448  47.926  23.185  1.00  0.00           H
ATOM   2070  CA  GLU   132      35.805  46.111  22.286  1.00  0.00           C
ATOM   2071  HA  GLU   132      35.289  45.502  21.543  1.00  0.00           H
ATOM   2072  CB  GLU   132      37.301  46.182  22.016  1.00  0.00           C
ATOM   2073  HB2 GLU   132      37.810  46.424  22.948  1.00  0.00           H
ATOM   2074  HB3 GLU   132      37.696  45.201  21.753  1.00  0.00           H
ATOM   2075  CG  GLU   132      37.749  47.102  20.872  1.00  0.00           C
ATOM   2076  HG2 GLU   132      37.557  48.118  21.216  1.00  0.00           H
ATOM   2077  HG3 GLU   132      38.828  46.964  20.799  1.00  0.00           H
ATOM   2078  CD  GLU   132      37.177  46.676  19.484  1.00  0.00           C
ATOM   2079  OE1 GLU   132      36.818  45.496  19.283  1.00  0.00           O
ATOM   2080  OE2 GLU   132      37.359  47.461  18.543  1.00  0.00           O
ATOM   2081  C   GLU   132      35.598  45.472  23.703  1.00  0.00           C
ATOM   2082  O   GLU   132      35.628  46.216  24.708  1.00  0.00           O
ATOM   2083  N   PRO   133      35.364  44.162  23.796  1.00  0.00           N
ATOM   2084  CD  PRO   133      35.323  43.296  22.630  1.00  0.00           C
ATOM   2085  HD2 PRO   133      36.307  42.990  22.273  1.00  0.00           H
ATOM   2086  HD3 PRO   133      34.663  43.701  21.864  1.00  0.00           H
ATOM   2087  CG  PRO   133      34.604  42.045  23.087  1.00  0.00           C
ATOM   2088  HG2 PRO   133      34.877  41.211  22.442  1.00  0.00           H
ATOM   2089  HG3 PRO   133      33.536  42.234  22.975  1.00  0.00           H
ATOM   2090  CB  PRO   133      35.049  41.898  24.529  1.00  0.00           C
ATOM   2091  HB2 PRO   133      36.035  41.435  24.579  1.00  0.00           H
ATOM   2092  HB3 PRO   133      34.397  41.256  25.119  1.00  0.00           H
ATOM   2093  CA  PRO   133      35.104  43.358  24.966  1.00  0.00           C
ATOM   2094  HA  PRO   133      34.123  43.618  25.367  1.00  0.00           H
ATOM   2095  C   PRO   133      36.157  43.511  26.086  1.00  0.00           C
ATOM   2096  O   PRO   133      37.326  43.190  25.976  1.00  0.00           O
ATOM   2097  N   ILE   134      35.652  44.060  27.216  1.00  0.00           N
ATOM   2098  H   ILE   134      34.676  44.262  27.378  1.00  0.00           H
ATOM   2099  CA  ILE   134      36.552  44.629  28.211  1.00  0.00           C
ATOM   2100  HA  ILE   134      37.332  45.201  27.708  1.00  0.00           H
ATOM   2101  CB  ILE   134      35.846  45.716  29.052  1.00  0.00           C
ATOM   2102  HB  ILE   134      34.899  45.244  29.312  1.00  0.00           H
ATOM   2103  CG2 ILE   134      36.778  46.143  30.281  1.00  0.00           C
ATOM   2104 HG21 ILE   134      36.388  47.028  30.786  1.00  0.00           H
ATOM   2105 HG22 ILE   134      37.842  46.228  30.064  1.00  0.00           H
ATOM   2106 HG23 ILE   134      36.812  45.351  31.028  1.00  0.00           H
ATOM   2107  CG1 ILE   134      35.528  46.980  28.224  1.00  0.00           C
ATOM   2108 HG12 ILE   134      36.512  47.376  27.970  1.00  0.00           H
ATOM   2109 HG13 ILE   134      35.006  46.714  27.305  1.00  0.00           H
ATOM   2110  CD1 ILE   134      34.682  48.059  28.969  1.00  0.00           C
ATOM   2111 HD11 ILE   134      34.468  48.861  28.262  1.00  0.00           H
ATOM   2112 HD12 ILE   134      35.260  48.576  29.736  1.00  0.00           H
ATOM   2113 HD13 ILE   134      33.776  47.629  29.395  1.00  0.00           H
ATOM   2114  C   ILE   134      37.117  43.516  29.131  1.00  0.00           C
ATOM   2115  O   ILE   134      36.365  42.828  29.763  1.00  0.00           O
ATOM   2116  N   PRO   135      38.427  43.313  29.232  1.00  0.00           N
ATOM   2117  CD  PRO   135      39.418  43.884  28.394  1.00  0.00           C
ATOM   2118  HD2 PRO   135      39.693  44.875  28.754  1.00  0.00           H
ATOM   2119  HD3 PRO   135      39.114  43.985  27.351  1.00  0.00           H
ATOM   2120  CG  PRO   135      40.616  42.891  28.492  1.00  0.00           C
ATOM   2121  HG2 PRO   135      41.569  43.398  28.647  1.00  0.00           H
ATOM   2122  HG3 PRO   135      40.648  42.174  27.672  1.00  0.00           H
ATOM   2123  CB  PRO   135      40.383  41.975  29.704  1.00  0.00           C
ATOM   2124  HB2 PRO   135      40.997  42.261  30.558  1.00  0.00           H
ATOM   2125  HB3 PRO   135      40.668  40.932  29.561  1.00  0.00           H
ATOM   2126  CA  PRO   135      38.923  42.130  30.010  1.00  0.00           C
ATOM   2127  HA  PRO   135      38.361  41.231  29.753  1.00  0.00           H
ATOM   2128  C   PRO   135      38.794  42.347  31.539  1.00  0.00           C
ATOM   2129  O   PRO   135      38.754  43.456  32.087  1.00  0.00           O
ATOM   2130  N   LEU   136      38.613  41.224  32.241  1.00  0.00           N
ATOM   2131  H   LEU   136      38.773  40.398  31.683  1.00  0.00           H
ATOM   2132  CA  LEU   136      38.020  41.164  33.627  1.00  0.00           C
ATOM   2133  HA  LEU   136      37.911  42.160  34.056  1.00  0.00           H
ATOM   2134  CB  LEU   136      36.556  40.636  33.519  1.00  0.00           C
ATOM   2135  HB2 LEU   136      35.908  41.392  33.075  1.00  0.00           H
ATOM   2136  HB3 LEU   136      36.660  39.899  32.721  1.00  0.00           H
ATOM   2137  CG  LEU   136      35.882  39.905  34.832  1.00  0.00           C
ATOM   2138  HG  LEU   136      36.514  39.121  35.250  1.00  0.00           H
ATOM   2139  CD1 LEU   136      35.831  40.878  35.963  1.00  0.00           C
ATOM   2140 HD11 LEU   136      34.996  41.566  35.832  1.00  0.00           H
ATOM   2141 HD12 LEU   136      36.808  41.354  36.050  1.00  0.00           H
ATOM   2142 HD13 LEU   136      35.730  40.255  36.852  1.00  0.00           H
ATOM   2143  CD2 LEU   136      34.429  39.543  34.563  1.00  0.00           C
ATOM   2144 HD21 LEU   136      34.028  40.404  34.030  1.00  0.00           H
ATOM   2145 HD22 LEU   136      34.284  38.614  34.012  1.00  0.00           H
ATOM   2146 HD23 LEU   136      33.844  39.325  35.458  1.00  0.00           H
ATOM   2147  C   LEU   136      38.945  40.229  34.466  1.00  0.00           C
ATOM   2148  O   LEU   136      39.030  39.005  34.165  1.00  0.00           O
ATOM   2149  N   GLY   137      39.455  40.769  35.572  1.00  0.00           N
ATOM   2150  H   GLY   137      39.247  41.729  35.806  1.00  0.00           H
ATOM   2151  CA  GLY   137      39.932  39.788  36.615  1.00  0.00           C
ATOM   2152  HA2 GLY   137      40.376  38.864  36.247  1.00  0.00           H
ATOM   2153  HA3 GLY   137      40.806  40.073  37.201  1.00  0.00           H
ATOM   2154  C   GLY   137      38.848  39.322  37.639  1.00  0.00           C
ATOM   2155  O   GLY   137      38.307  40.170  38.344  1.00  0.00           O
ATOM   2156  N   PHE   138      38.442  38.042  37.702  1.00  0.00           N
ATOM   2157  H   PHE   138      38.930  37.348  37.154  1.00  0.00           H
ATOM   2158  CA  PHE   138      37.454  37.594  38.672  1.00  0.00           C
ATOM   2159  HA  PHE   138      36.767  38.396  38.941  1.00  0.00           H
ATOM   2160  CB  PHE   138      36.720  36.337  38.121  1.00  0.00           C
ATOM   2161  HB2 PHE   138      36.306  36.436  37.118  1.00  0.00           H
ATOM   2162  HB3 PHE   138      37.540  35.632  37.981  1.00  0.00           H
ATOM   2163  CG  PHE   138      35.696  35.635  38.953  1.00  0.00           C
ATOM   2164  CD1 PHE   138      35.123  36.344  39.997  1.00  0.00           C
ATOM   2165  HD1 PHE   138      35.448  37.357  40.180  1.00  0.00           H
ATOM   2166  CE1 PHE   138      34.198  35.718  40.819  1.00  0.00           C
ATOM   2167  HE1 PHE   138      33.763  36.288  41.627  1.00  0.00           H
ATOM   2168  CZ  PHE   138      33.908  34.403  40.635  1.00  0.00           C
ATOM   2169  HZ  PHE   138      33.139  33.961  41.250  1.00  0.00           H
ATOM   2170  CE2 PHE   138      34.281  33.741  39.489  1.00  0.00           C
ATOM   2171  HE2 PHE   138      33.986  32.704  39.418  1.00  0.00           H
ATOM   2172  CD2 PHE   138      35.243  34.336  38.628  1.00  0.00           C
ATOM   2173  HD2 PHE   138      35.651  33.802  37.782  1.00  0.00           H
ATOM   2174  C   PHE   138      38.135  37.277  40.069  1.00  0.00           C
ATOM   2175  O   PHE   138      38.885  36.304  40.213  1.00  0.00           O
ATOM   2176  N   THR   139      37.893  38.070  41.101  1.00  0.00           N
ATOM   2177  H   THR   139      37.476  38.978  40.951  1.00  0.00           H
ATOM   2178  CA  THR   139      38.253  37.832  42.527  1.00  0.00           C
ATOM   2179  HA  THR   139      39.235  37.359  42.502  1.00  0.00           H
ATOM   2180  CB  THR   139      38.336  39.005  43.442  1.00  0.00           C
ATOM   2181  HB  THR   139      37.369  39.453  43.669  1.00  0.00           H
ATOM   2182  CG2 THR   139      39.051  38.583  44.774  1.00  0.00           C
ATOM   2183 HG21 THR   139      40.100  38.307  44.667  1.00  0.00           H
ATOM   2184 HG22 THR   139      38.447  37.956  45.431  1.00  0.00           H
ATOM   2185 HG23 THR   139      39.073  39.587  45.200  1.00  0.00           H
ATOM   2186  OG1 THR   139      39.078  39.999  42.823  1.00  0.00           O
ATOM   2187  HG1 THR   139      38.459  40.525  42.311  1.00  0.00           H
ATOM   2188  C   THR   139      37.283  36.780  43.135  1.00  0.00           C
ATOM   2189  O   THR   139      36.057  36.985  43.241  1.00  0.00           O
ATOM   2190  N   PHE   140      37.789  35.560  43.449  1.00  0.00           N
ATOM   2191  H   PHE   140      38.726  35.416  43.098  1.00  0.00           H
ATOM   2192  CA  PHE   140      37.043  34.450  44.080  1.00  0.00           C
ATOM   2193  HA  PHE   140      36.111  34.843  44.487  1.00  0.00           H
ATOM   2194  CB  PHE   140      36.714  33.411  42.947  1.00  0.00           C
ATOM   2195  HB2 PHE   140      36.296  34.000  42.130  1.00  0.00           H
ATOM   2196  HB3 PHE   140      37.644  33.028  42.529  1.00  0.00           H
ATOM   2197  CG  PHE   140      35.889  32.221  43.357  1.00  0.00           C
ATOM   2198  CD1 PHE   140      34.513  32.356  43.572  1.00  0.00           C
ATOM   2199  HD1 PHE   140      34.018  33.317  43.592  1.00  0.00           H
ATOM   2200  CE1 PHE   140      33.834  31.262  44.133  1.00  0.00           C
ATOM   2201  HE1 PHE   140      32.819  31.447  44.456  1.00  0.00           H
ATOM   2202  CZ  PHE   140      34.417  30.028  44.299  1.00  0.00           C
ATOM   2203  HZ  PHE   140      33.921  29.182  44.751  1.00  0.00           H
ATOM   2204  CE2 PHE   140      35.730  29.800  43.890  1.00  0.00           C
ATOM   2205  HE2 PHE   140      36.251  28.910  44.209  1.00  0.00           H
ATOM   2206  CD2 PHE   140      36.484  30.969  43.467  1.00  0.00           C
ATOM   2207  HD2 PHE   140      37.538  30.852  43.267  1.00  0.00           H
ATOM   2208  C   PHE   140      37.928  33.960  45.297  1.00  0.00           C
ATOM   2209  O   PHE   140      38.587  32.936  45.142  1.00  0.00           O
ATOM   2210  N   SER   141      37.965  34.595  46.471  1.00  0.00           N
ATOM   2211  H   SER   141      37.440  35.456  46.521  1.00  0.00           H
ATOM   2212  CA  SER   141      38.554  34.073  47.631  1.00  0.00           C
ATOM   2213  HA  SER   141      39.481  33.541  47.425  1.00  0.00           H
ATOM   2214  CB  SER   141      38.971  35.196  48.634  1.00  0.00           C
ATOM   2215  HB2 SER   141      38.143  35.600  49.215  1.00  0.00           H
ATOM   2216  HB3 SER   141      39.718  34.826  49.337  1.00  0.00           H
ATOM   2217  OG  SER   141      39.476  36.365  47.991  1.00  0.00           O
ATOM   2218  HG  SER   141      39.958  36.952  48.578  1.00  0.00           H
ATOM   2219  C   SER   141      37.531  33.117  48.263  1.00  0.00           C
ATOM   2220  O   SER   141      36.773  33.428  49.199  1.00  0.00           O
ATOM   2221  N   PHE   142      37.664  31.869  47.816  1.00  0.00           N
ATOM   2222  H   PHE   142      38.309  31.724  47.054  1.00  0.00           H
ATOM   2223  CA  PHE   142      37.221  30.669  48.499  1.00  0.00           C
ATOM   2224  HA  PHE   142      37.039  30.852  49.558  1.00  0.00           H
ATOM   2225  CB  PHE   142      35.938  30.254  47.809  1.00  0.00           C
ATOM   2226  HB2 PHE   142      36.156  30.087  46.754  1.00  0.00           H
ATOM   2227  HB3 PHE   142      35.565  29.350  48.291  1.00  0.00           H
ATOM   2228  CG  PHE   142      34.786  31.244  47.896  1.00  0.00           C
ATOM   2229  CD1 PHE   142      34.715  32.429  47.192  1.00  0.00           C
ATOM   2230  HD1 PHE   142      35.353  32.566  46.331  1.00  0.00           H
ATOM   2231  CE1 PHE   142      33.667  33.300  47.434  1.00  0.00           C
ATOM   2232  HE1 PHE   142      33.581  34.154  46.778  1.00  0.00           H
ATOM   2233  CZ  PHE   142      32.831  33.137  48.567  1.00  0.00           C
ATOM   2234  HZ  PHE   142      32.087  33.837  48.919  1.00  0.00           H
ATOM   2235  CE2 PHE   142      32.972  31.968  49.309  1.00  0.00           C
ATOM   2236  HE2 PHE   142      32.270  31.732  50.097  1.00  0.00           H
ATOM   2237  CD2 PHE   142      33.949  31.022  48.995  1.00  0.00           C
ATOM   2238  HD2 PHE   142      34.010  30.071  49.503  1.00  0.00           H
ATOM   2239  C   PHE   142      38.286  29.524  48.418  1.00  0.00           C
ATOM   2240  O   PHE   142      39.211  29.787  47.635  1.00  0.00           O
ATOM   2241  N   PRO   143      38.226  28.334  49.133  1.00  0.00           N
ATOM   2242  CD  PRO   143      37.274  28.098  50.223  1.00  0.00           C
ATOM   2243  HD2 PRO   143      36.323  27.759  49.814  1.00  0.00           H
ATOM   2244  HD3 PRO   143      37.311  29.036  50.777  1.00  0.00           H
ATOM   2245  CG  PRO   143      37.836  26.885  51.038  1.00  0.00           C
ATOM   2246  HG2 PRO   143      37.106  26.168  51.416  1.00  0.00           H
ATOM   2247  HG3 PRO   143      38.333  27.300  51.915  1.00  0.00           H
ATOM   2248  CB  PRO   143      38.741  26.153  50.093  1.00  0.00           C
ATOM   2249  HB2 PRO   143      38.230  25.313  49.623  1.00  0.00           H
ATOM   2250  HB3 PRO   143      39.654  25.741  50.521  1.00  0.00           H
ATOM   2251  CA  PRO   143      39.181  27.213  49.025  1.00  0.00           C
ATOM   2252  HA  PRO   143      40.198  27.502  49.288  1.00  0.00           H
ATOM   2253  C   PRO   143      39.188  26.614  47.620  1.00  0.00           C
ATOM   2254  O   PRO   143      38.442  25.762  47.279  1.00  0.00           O
ATOM   2255  N   ALA   144      39.963  27.231  46.718  1.00  0.00           N
ATOM   2256  H   ALA   144      40.349  28.097  47.066  1.00  0.00           H
ATOM   2257  CA  ALA   144      40.077  26.909  45.276  1.00  0.00           C
ATOM   2258  HA  ALA   144      39.434  26.052  45.076  1.00  0.00           H
ATOM   2259  CB  ALA   144      39.776  28.202  44.554  1.00  0.00           C
ATOM   2260  HB1 ALA   144      40.591  28.907  44.719  1.00  0.00           H
ATOM   2261  HB2 ALA   144      38.869  28.738  44.833  1.00  0.00           H
ATOM   2262  HB3 ALA   144      39.497  27.934  43.535  1.00  0.00           H
ATOM   2263  C   ALA   144      41.460  26.319  44.962  1.00  0.00           C
ATOM   2264  O   ALA   144      42.263  26.127  45.880  1.00  0.00           O
ATOM   2265  N   SER   145      41.696  26.031  43.679  1.00  0.00           N
ATOM   2266  H   SER   145      40.999  26.362  43.025  1.00  0.00           H
ATOM   2267  CA  SER   145      42.965  25.419  43.163  1.00  0.00           C
ATOM   2268  HA  SER   145      43.811  25.997  43.534  1.00  0.00           H
ATOM   2269  CB  SER   145      43.089  23.996  43.560  1.00  0.00           C
ATOM   2270  HB2 SER   145      43.187  23.923  44.643  1.00  0.00           H
ATOM   2271  HB3 SER   145      42.108  23.581  43.326  1.00  0.00           H
ATOM   2272  OG  SER   145      44.131  23.293  42.868  1.00  0.00           O
ATOM   2273  HG  SER   145      43.715  22.823  42.141  1.00  0.00           H
ATOM   2274  C   SER   145      42.962  25.601  41.687  1.00  0.00           C
ATOM   2275  O   SER   145      41.947  25.479  40.970  1.00  0.00           O
ATOM   2276  N   GLN   146      44.119  25.920  41.175  1.00  0.00           N
ATOM   2277  H   GLN   146      44.923  25.885  41.787  1.00  0.00           H
ATOM   2278  CA  GLN   146      44.363  26.342  39.786  1.00  0.00           C
ATOM   2279  HA  GLN   146      43.632  25.881  39.122  1.00  0.00           H
ATOM   2280  CB  GLN   146      44.040  27.822  39.601  1.00  0.00           C
ATOM   2281  HB2 GLN   146      43.539  28.022  38.655  1.00  0.00           H
ATOM   2282  HB3 GLN   146      43.272  27.945  40.363  1.00  0.00           H
ATOM   2283  CG  GLN   146      45.207  28.707  39.722  1.00  0.00           C
ATOM   2284  HG2 GLN   146      45.844  28.536  40.589  1.00  0.00           H
ATOM   2285  HG3 GLN   146      45.916  28.461  38.932  1.00  0.00           H
ATOM   2286  CD  GLN   146      44.887  30.256  39.756  1.00  0.00           C
ATOM   2287  OE1 GLN   146      45.682  31.088  40.083  1.00  0.00           O
ATOM   2288  NE2 GLN   146      43.790  30.640  39.081  1.00  0.00           N
ATOM   2289 HE21 GLN   146      43.623  31.629  38.957  1.00  0.00           H
ATOM   2290 HE22 GLN   146      43.088  30.000  38.740  1.00  0.00           H
ATOM   2291  C   GLN   146      45.732  26.003  39.220  1.00  0.00           C
ATOM   2292  O   GLN   146      46.741  26.018  39.939  1.00  0.00           O
ATOM   2293  N   ASN   147      45.723  25.544  37.950  1.00  0.00           N
ATOM   2294  H   ASN   147      44.835  25.483  37.472  1.00  0.00           H
ATOM   2295  CA  ASN   147      46.826  25.158  37.120  1.00  0.00           C
ATOM   2296  HA  ASN   147      47.790  25.190  37.627  1.00  0.00           H
ATOM   2297  CB  ASN   147      46.503  23.743  36.861  1.00  0.00           C
ATOM   2298  HB2 ASN   147      45.506  23.508  36.489  1.00  0.00           H
ATOM   2299  HB3 ASN   147      47.168  23.440  36.053  1.00  0.00           H
ATOM   2300  CG  ASN   147      46.718  22.711  37.913  1.00  0.00           C
ATOM   2301  OD1 ASN   147      47.831  22.310  38.171  1.00  0.00           O
ATOM   2302  ND2 ASN   147      45.723  22.305  38.614  1.00  0.00           N
ATOM   2303 HD21 ASN   147      44.802  22.700  38.493  1.00  0.00           H
ATOM   2304 HD22 ASN   147      45.882  21.365  38.950  1.00  0.00           H
ATOM   2305  C   ASN   147      47.022  26.036  35.899  1.00  0.00           C
ATOM   2306  O   ASN   147      48.031  25.762  35.213  1.00  0.00           O
ATOM   2307  N   LYS   148      46.070  27.009  35.684  1.00  0.00           N
ATOM   2308  H   LYS   148      45.409  27.030  36.447  1.00  0.00           H
ATOM   2309  CA  LYS   148      46.140  28.170  34.774  1.00  0.00           C
ATOM   2310  HA  LYS   148      47.212  28.370  34.748  1.00  0.00           H
ATOM   2311  CB  LYS   148      45.796  27.889  33.313  1.00  0.00           C
ATOM   2312  HB2 LYS   148      45.968  28.791  32.725  1.00  0.00           H
ATOM   2313  HB3 LYS   148      46.450  27.068  33.023  1.00  0.00           H
ATOM   2314  CG  LYS   148      44.334  27.562  33.294  1.00  0.00           C
ATOM   2315  HG2 LYS   148      44.202  26.646  33.868  1.00  0.00           H
ATOM   2316  HG3 LYS   148      43.827  28.351  33.849  1.00  0.00           H
ATOM   2317  CD  LYS   148      43.724  27.428  31.877  1.00  0.00           C
ATOM   2318  HD2 LYS   148      43.842  28.395  31.388  1.00  0.00           H
ATOM   2319  HD3 LYS   148      44.290  26.723  31.268  1.00  0.00           H
ATOM   2320  CE  LYS   148      42.298  26.990  31.644  1.00  0.00           C
ATOM   2321  HE2 LYS   148      41.674  27.583  32.313  1.00  0.00           H
ATOM   2322  HE3 LYS   148      42.044  27.063  30.587  1.00  0.00           H
ATOM   2323  NZ  LYS   148      42.114  25.595  32.001  1.00  0.00           N
ATOM   2324  HZ1 LYS   148      42.169  25.412  32.992  1.00  0.00           H
ATOM   2325  HZ2 LYS   148      42.796  25.033  31.511  1.00  0.00           H
ATOM   2326  HZ3 LYS   148      41.197  25.304  31.692  1.00  0.00           H
ATOM   2327  C   LYS   148      45.428  29.365  35.377  1.00  0.00           C
ATOM   2328  O   LYS   148      44.736  29.284  36.370  1.00  0.00           O
ATOM   2329  N   ILE   149      45.842  30.639  34.984  1.00  0.00           N
ATOM   2330  H   ILE   149      46.706  30.524  34.474  1.00  0.00           H
ATOM   2331  CA  ILE   149      45.406  32.008  35.434  1.00  0.00           C
ATOM   2332  HA  ILE   149      45.895  32.109  36.403  1.00  0.00           H
ATOM   2333  CB  ILE   149      46.090  33.142  34.580  1.00  0.00           C
ATOM   2334  HB  ILE   149      47.152  32.894  34.570  1.00  0.00           H
ATOM   2335  CG2 ILE   149      45.543  33.337  33.151  1.00  0.00           C
ATOM   2336 HG21 ILE   149      45.411  32.361  32.683  1.00  0.00           H
ATOM   2337 HG22 ILE   149      46.303  33.833  32.546  1.00  0.00           H
ATOM   2338 HG23 ILE   149      44.561  33.808  33.143  1.00  0.00           H
ATOM   2339  CG1 ILE   149      46.048  34.552  35.425  1.00  0.00           C
ATOM   2340 HG12 ILE   149      46.673  35.261  34.883  1.00  0.00           H
ATOM   2341 HG13 ILE   149      45.035  34.954  35.408  1.00  0.00           H
ATOM   2342  CD1 ILE   149      46.543  34.610  36.921  1.00  0.00           C
ATOM   2343 HD11 ILE   149      47.542  34.175  36.934  1.00  0.00           H
ATOM   2344 HD12 ILE   149      45.865  34.069  37.579  1.00  0.00           H
ATOM   2345 HD13 ILE   149      46.584  35.686  37.090  1.00  0.00           H
ATOM   2346  C   ILE   149      43.859  32.080  35.553  1.00  0.00           C
ATOM   2347  O   ILE   149      43.289  32.773  36.338  1.00  0.00           O
ATOM   2348  N   ASN   150      43.087  31.553  34.585  1.00  0.00           N
ATOM   2349  H   ASN   150      43.510  30.972  33.876  1.00  0.00           H
ATOM   2350  CA  ASN   150      41.661  31.775  34.246  1.00  0.00           C
ATOM   2351  HA  ASN   150      41.391  32.506  35.008  1.00  0.00           H
ATOM   2352  CB  ASN   150      41.537  32.404  32.856  1.00  0.00           C
ATOM   2353  HB2 ASN   150      40.460  32.537  32.744  1.00  0.00           H
ATOM   2354  HB3 ASN   150      42.029  33.373  32.937  1.00  0.00           H
ATOM   2355  CG  ASN   150      42.076  31.488  31.813  1.00  0.00           C
ATOM   2356  OD1 ASN   150      43.088  30.854  31.928  1.00  0.00           O
ATOM   2357  ND2 ASN   150      41.354  31.444  30.733  1.00  0.00           N
ATOM   2358 HD21 ASN   150      40.501  31.982  30.706  1.00  0.00           H
ATOM   2359 HD22 ASN   150      41.665  30.860  29.970  1.00  0.00           H
ATOM   2360  C   ASN   150      40.846  30.463  34.521  1.00  0.00           C
ATOM   2361  O   ASN   150      40.033  29.983  33.740  1.00  0.00           O
ATOM   2362  N   GLU   151      41.022  29.869  35.763  1.00  0.00           N
ATOM   2363  H   GLU   151      41.648  30.300  36.427  1.00  0.00           H
ATOM   2364  CA  GLU   151      40.306  28.739  36.282  1.00  0.00           C
ATOM   2365  HA  GLU   151      39.257  28.768  35.986  1.00  0.00           H
ATOM   2366  CB  GLU   151      40.829  27.469  35.741  1.00  0.00           C
ATOM   2367  HB2 GLU   151      40.138  26.727  36.140  1.00  0.00           H
ATOM   2368  HB3 GLU   151      40.870  27.466  34.651  1.00  0.00           H
ATOM   2369  CG  GLU   151      42.225  27.040  36.134  1.00  0.00           C
ATOM   2370  HG2 GLU   151      42.981  27.774  35.857  1.00  0.00           H
ATOM   2371  HG3 GLU   151      42.080  26.908  37.206  1.00  0.00           H
ATOM   2372  CD  GLU   151      42.651  25.696  35.627  1.00  0.00           C
ATOM   2373  OE1 GLU   151      42.125  25.160  34.610  1.00  0.00           O
ATOM   2374  OE2 GLU   151      43.617  25.085  36.175  1.00  0.00           O
ATOM   2375  C   GLU   151      40.330  28.765  37.796  1.00  0.00           C
ATOM   2376  O   GLU   151      41.314  29.212  38.377  1.00  0.00           O
ATOM   2377  N   GLY   152      39.274  28.331  38.420  1.00  0.00           N
ATOM   2378  H   GLY   152      38.445  28.014  37.939  1.00  0.00           H
ATOM   2379  CA  GLY   152      39.212  28.226  39.863  1.00  0.00           C
ATOM   2380  HA2 GLY   152      40.206  28.224  40.311  1.00  0.00           H
ATOM   2381  HA3 GLY   152      38.772  29.180  40.155  1.00  0.00           H
ATOM   2382  C   GLY   152      38.345  26.989  40.275  1.00  0.00           C
ATOM   2383  O   GLY   152      37.187  27.139  40.281  1.00  0.00           O
ATOM   2384  N   ILE   153      38.962  25.820  40.697  1.00  0.00           N
ATOM   2385  H   ILE   153      39.950  25.806  40.905  1.00  0.00           H
ATOM   2386  CA  ILE   153      38.200  24.595  40.978  1.00  0.00           C
ATOM   2387  HA  ILE   153      37.330  24.499  40.327  1.00  0.00           H
ATOM   2388  CB  ILE   153      39.008  23.376  40.518  1.00  0.00           C
ATOM   2389  HB  ILE   153      39.985  23.491  40.986  1.00  0.00           H
ATOM   2390  CG2 ILE   153      38.441  22.060  40.994  1.00  0.00           C
ATOM   2391 HG21 ILE   153      38.198  22.117  42.056  1.00  0.00           H
ATOM   2392 HG22 ILE   153      39.101  21.204  40.855  1.00  0.00           H
ATOM   2393 HG23 ILE   153      37.496  21.742  40.552  1.00  0.00           H
ATOM   2394  CG1 ILE   153      39.243  23.141  39.011  1.00  0.00           C
ATOM   2395 HG12 ILE   153      39.788  22.211  38.850  1.00  0.00           H
ATOM   2396 HG13 ILE   153      38.329  23.100  38.417  1.00  0.00           H
ATOM   2397  CD1 ILE   153      40.078  24.227  38.380  1.00  0.00           C
ATOM   2398 HD11 ILE   153      40.995  24.315  38.961  1.00  0.00           H
ATOM   2399 HD12 ILE   153      39.582  25.176  38.178  1.00  0.00           H
ATOM   2400 HD13 ILE   153      40.547  23.905  37.451  1.00  0.00           H
ATOM   2401  C   ILE   153      37.761  24.647  42.465  1.00  0.00           C
ATOM   2402  O   ILE   153      38.695  24.572  43.274  1.00  0.00           O
ATOM   2403  N   LEU   154      36.433  24.680  42.740  1.00  0.00           N
ATOM   2404  H   LEU   154      35.755  24.626  41.993  1.00  0.00           H
ATOM   2405  CA  LEU   154      36.031  24.883  44.124  1.00  0.00           C
ATOM   2406  HA  LEU   154      36.629  25.687  44.554  1.00  0.00           H
ATOM   2407  CB  LEU   154      34.620  25.405  44.231  1.00  0.00           C
ATOM   2408  HB2 LEU   154      34.563  26.299  43.610  1.00  0.00           H
ATOM   2409  HB3 LEU   154      33.937  24.682  43.786  1.00  0.00           H
ATOM   2410  CG  LEU   154      34.145  25.613  45.692  1.00  0.00           C
ATOM   2411  HG  LEU   154      34.250  24.653  46.199  1.00  0.00           H
ATOM   2412  CD1 LEU   154      35.046  26.522  46.670  1.00  0.00           C
ATOM   2413 HD11 LEU   154      34.676  26.554  47.694  1.00  0.00           H
ATOM   2414 HD12 LEU   154      35.150  27.475  46.153  1.00  0.00           H
ATOM   2415 HD13 LEU   154      36.073  26.156  46.713  1.00  0.00           H
ATOM   2416  CD2 LEU   154      32.667  25.983  45.746  1.00  0.00           C
ATOM   2417 HD21 LEU   154      32.490  26.977  45.337  1.00  0.00           H
ATOM   2418 HD22 LEU   154      32.104  25.306  45.103  1.00  0.00           H
ATOM   2419 HD23 LEU   154      32.302  25.797  46.756  1.00  0.00           H
ATOM   2420  C   LEU   154      36.270  23.582  44.942  1.00  0.00           C
ATOM   2421  O   LEU   154      35.674  22.526  44.631  1.00  0.00           O
ATOM   2422  N   GLN   155      37.076  23.637  46.030  1.00  0.00           N
ATOM   2423  H   GLN   155      37.599  24.491  46.169  1.00  0.00           H
ATOM   2424  CA  GLN   155      37.441  22.424  46.784  1.00  0.00           C
ATOM   2425  HA  GLN   155      37.494  21.576  46.101  1.00  0.00           H
ATOM   2426  CB  GLN   155      38.889  22.512  47.320  1.00  0.00           C
ATOM   2427  HB2 GLN   155      39.050  23.359  47.987  1.00  0.00           H
ATOM   2428  HB3 GLN   155      39.196  21.637  47.891  1.00  0.00           H
ATOM   2429  CG  GLN   155      39.899  22.795  46.193  1.00  0.00           C
ATOM   2430  HG2 GLN   155      39.926  23.783  45.732  1.00  0.00           H
ATOM   2431  HG3 GLN   155      40.911  22.711  46.591  1.00  0.00           H
ATOM   2432  CD  GLN   155      39.852  21.703  45.114  1.00  0.00           C
ATOM   2433  OE1 GLN   155      39.674  20.481  45.352  1.00  0.00           O
ATOM   2434  NE2 GLN   155      40.144  22.104  43.885  1.00  0.00           N
ATOM   2435 HE21 GLN   155      40.096  21.310  43.264  1.00  0.00           H
ATOM   2436 HE22 GLN   155      40.036  23.047  43.538  1.00  0.00           H
ATOM   2437  C   GLN   155      36.367  22.105  47.847  1.00  0.00           C
ATOM   2438  O   GLN   155      35.963  20.932  47.910  1.00  0.00           O
ATOM   2439  N   ARG   156      35.898  23.110  48.606  1.00  0.00           N
ATOM   2440  H   ARG   156      36.317  24.030  48.589  1.00  0.00           H
ATOM   2441  CA  ARG   156      34.770  23.003  49.476  1.00  0.00           C
ATOM   2442  HA  ARG   156      34.004  22.413  48.975  1.00  0.00           H
ATOM   2443  CB  ARG   156      35.149  22.274  50.752  1.00  0.00           C
ATOM   2444  HB2 ARG   156      34.300  22.042  51.396  1.00  0.00           H
ATOM   2445  HB3 ARG   156      35.632  21.361  50.404  1.00  0.00           H
ATOM   2446  CG  ARG   156      36.163  23.100  51.537  1.00  0.00           C
ATOM   2447  HG2 ARG   156      36.967  23.307  50.830  1.00  0.00           H
ATOM   2448  HG3 ARG   156      35.830  24.058  51.937  1.00  0.00           H
ATOM   2449  CD  ARG   156      36.792  22.310  52.702  1.00  0.00           C
ATOM   2450  HD2 ARG   156      35.995  22.179  53.434  1.00  0.00           H
ATOM   2451  HD3 ARG   156      36.977  21.308  52.314  1.00  0.00           H
ATOM   2452  NE  ARG   156      38.001  23.034  53.370  1.00  0.00           N
ATOM   2453  HE  ARG   156      38.941  22.725  53.173  1.00  0.00           H
ATOM   2454  CZ  ARG   156      38.009  24.213  53.925  1.00  0.00           C
ATOM   2455  NH1 ARG   156      36.907  24.808  54.316  1.00  0.00           N
ATOM   2456 HH11 ARG   156      35.996  24.380  54.227  1.00  0.00           H
ATOM   2457 HH12 ARG   156      36.877  25.762  54.649  1.00  0.00           H
ATOM   2458  NH2 ARG   156      39.098  24.881  54.050  1.00  0.00           N
ATOM   2459 HH21 ARG   156      39.917  24.329  53.840  1.00  0.00           H
ATOM   2460 HH22 ARG   156      39.083  25.846  54.346  1.00  0.00           H
ATOM   2461  C   ARG   156      34.128  24.348  49.784  1.00  0.00           C
ATOM   2462  O   ARG   156      34.849  25.319  49.801  1.00  0.00           O
ATOM   2463  N   TRP   157      32.778  24.436  49.871  1.00  0.00           N
ATOM   2464  H   TRP   157      32.232  23.608  49.679  1.00  0.00           H
ATOM   2465  CA  TRP   157      32.052  25.677  50.021  1.00  0.00           C
ATOM   2466  HA  TRP   157      32.369  26.303  49.187  1.00  0.00           H
ATOM   2467  CB  TRP   157      30.474  25.566  49.866  1.00  0.00           C
ATOM   2468  HB2 TRP   157      30.336  24.529  50.173  1.00  0.00           H
ATOM   2469  HB3 TRP   157      30.022  26.188  50.638  1.00  0.00           H
ATOM   2470  CG  TRP   157      29.851  25.940  48.578  1.00  0.00           C
ATOM   2471  CD1 TRP   157      29.082  25.171  47.773  1.00  0.00           C
ATOM   2472  HD1 TRP   157      28.950  24.125  48.010  1.00  0.00           H
ATOM   2473  NE1 TRP   157      28.614  25.865  46.669  1.00  0.00           N
ATOM   2474  HE1 TRP   157      27.908  25.493  46.050  1.00  0.00           H
ATOM   2475  CE2 TRP   157      29.029  27.214  46.686  1.00  0.00           C
ATOM   2476  CZ2 TRP   157      28.895  28.348  45.800  1.00  0.00           C
ATOM   2477  HZ2 TRP   157      28.272  28.379  44.919  1.00  0.00           H
ATOM   2478  CH2 TRP   157      29.703  29.515  45.979  1.00  0.00           C
ATOM   2479  HH2 TRP   157      29.653  30.320  45.260  1.00  0.00           H
ATOM   2480  CZ3 TRP   157      30.663  29.482  47.015  1.00  0.00           C
ATOM   2481  HZ3 TRP   157      31.310  30.346  47.057  1.00  0.00           H
ATOM   2482  CE3 TRP   157      30.691  28.434  47.904  1.00  0.00           C
ATOM   2483  HE3 TRP   157      31.387  28.484  48.728  1.00  0.00           H
ATOM   2484  CD2 TRP   157      29.981  27.222  47.758  1.00  0.00           C
ATOM   2485  C   TRP   157      32.380  26.225  51.450  1.00  0.00           C
ATOM   2486  O   TRP   157      32.324  25.476  52.397  1.00  0.00           O
ATOM   2487  N   THR   158      32.428  27.547  51.625  1.00  0.00           N
ATOM   2488  H   THR   158      32.329  28.186  50.849  1.00  0.00           H
ATOM   2489  CA  THR   158      32.554  28.294  52.895  1.00  0.00           C
ATOM   2490  HA  THR   158      32.311  27.622  53.718  1.00  0.00           H
ATOM   2491  CB  THR   158      34.052  28.610  53.057  1.00  0.00           C
ATOM   2492  HB  THR   158      34.125  29.068  54.044  1.00  0.00           H
ATOM   2493  CG2 THR   158      35.023  27.382  53.000  1.00  0.00           C
ATOM   2494 HG21 THR   158      35.984  27.583  53.473  1.00  0.00           H
ATOM   2495 HG22 THR   158      35.200  27.268  51.931  1.00  0.00           H
ATOM   2496 HG23 THR   158      34.501  26.571  53.506  1.00  0.00           H
ATOM   2497  OG1 THR   158      34.520  29.445  52.048  1.00  0.00           O
ATOM   2498  HG1 THR   158      35.411  29.552  52.389  1.00  0.00           H
ATOM   2499  C   THR   158      31.775  29.568  53.023  1.00  0.00           C
ATOM   2500  O   THR   158      31.012  29.921  52.164  1.00  0.00           O
ATOM   2501  N   LYS   159      31.982  30.326  54.161  1.00  0.00           N
ATOM   2502  H   LYS   159      32.646  30.040  54.865  1.00  0.00           H
ATOM   2503  CA  LYS   159      31.341  31.621  54.377  1.00  0.00           C
ATOM   2504  HA  LYS   159      31.561  31.857  55.418  1.00  0.00           H
ATOM   2505  CB  LYS   159      32.102  32.754  53.717  1.00  0.00           C
ATOM   2506  HB2 LYS   159      32.077  32.564  52.643  1.00  0.00           H
ATOM   2507  HB3 LYS   159      31.517  33.655  53.898  1.00  0.00           H
ATOM   2508  CG  LYS   159      33.558  32.943  54.212  1.00  0.00           C
ATOM   2509  HG2 LYS   159      33.530  33.237  55.261  1.00  0.00           H
ATOM   2510  HG3 LYS   159      34.131  32.015  54.211  1.00  0.00           H
ATOM   2511  CD  LYS   159      34.286  34.070  53.446  1.00  0.00           C
ATOM   2512  HD2 LYS   159      33.689  34.964  53.274  1.00  0.00           H
ATOM   2513  HD3 LYS   159      35.138  34.351  54.064  1.00  0.00           H
ATOM   2514  CE  LYS   159      34.816  33.526  52.128  1.00  0.00           C
ATOM   2515  HE2 LYS   159      35.601  32.789  52.302  1.00  0.00           H
ATOM   2516  HE3 LYS   159      34.049  32.976  51.585  1.00  0.00           H
ATOM   2517  NZ  LYS   159      35.383  34.600  51.283  1.00  0.00           N
ATOM   2518  HZ1 LYS   159      36.113  35.067  51.802  1.00  0.00           H
ATOM   2519  HZ2 LYS   159      34.798  35.370  50.990  1.00  0.00           H
ATOM   2520  HZ3 LYS   159      35.762  34.187  50.443  1.00  0.00           H
ATOM   2521  C   LYS   159      29.798  31.637  54.177  1.00  0.00           C
ATOM   2522  O   LYS   159      29.169  32.534  53.627  1.00  0.00           O
ATOM   2523  N   GLY   160      29.158  30.642  54.892  1.00  0.00           N
ATOM   2524  H   GLY   160      29.753  29.984  55.374  1.00  0.00           H
ATOM   2525  CA  GLY   160      27.737  30.353  54.696  1.00  0.00           C
ATOM   2526  HA2 GLY   160      27.467  29.502  55.320  1.00  0.00           H
ATOM   2527  HA3 GLY   160      27.196  31.160  55.190  1.00  0.00           H
ATOM   2528  C   GLY   160      27.176  30.088  53.335  1.00  0.00           C
ATOM   2529  O   GLY   160      25.931  30.163  53.210  1.00  0.00           O
ATOM   2530  N   PHE   161      27.957  29.813  52.282  1.00  0.00           N
ATOM   2531  H   PHE   161      28.962  29.748  52.369  1.00  0.00           H
ATOM   2532  CA  PHE   161      27.481  29.496  50.958  1.00  0.00           C
ATOM   2533  HA  PHE   161      26.549  30.052  50.850  1.00  0.00           H
ATOM   2534  CB  PHE   161      28.521  29.786  49.885  1.00  0.00           C
ATOM   2535  HB2 PHE   161      29.516  29.587  50.283  1.00  0.00           H
ATOM   2536  HB3 PHE   161      28.356  29.224  48.966  1.00  0.00           H
ATOM   2537  CG  PHE   161      28.437  31.187  49.427  1.00  0.00           C
ATOM   2538  CD1 PHE   161      29.087  32.212  50.206  1.00  0.00           C
ATOM   2539  HD1 PHE   161      29.680  32.028  51.090  1.00  0.00           H
ATOM   2540  CE1 PHE   161      28.987  33.501  49.749  1.00  0.00           C
ATOM   2541  HE1 PHE   161      29.398  34.295  50.356  1.00  0.00           H
ATOM   2542  CZ  PHE   161      28.356  33.880  48.554  1.00  0.00           C
ATOM   2543  HZ  PHE   161      28.154  34.907  48.293  1.00  0.00           H
ATOM   2544  CE2 PHE   161      27.789  32.859  47.749  1.00  0.00           C
ATOM   2545  HE2 PHE   161      27.306  33.223  46.854  1.00  0.00           H
ATOM   2546  CD2 PHE   161      27.741  31.547  48.216  1.00  0.00           C
ATOM   2547  HD2 PHE   161      27.274  30.766  47.633  1.00  0.00           H
ATOM   2548  C   PHE   161      27.020  28.015  50.887  1.00  0.00           C
ATOM   2549  O   PHE   161      27.787  27.160  51.246  1.00  0.00           O
ATOM   2550  N   ASP   162      25.823  27.782  50.375  1.00  0.00           N
ATOM   2551  H   ASP   162      25.202  28.564  50.226  1.00  0.00           H
ATOM   2552  CA  ASP   162      25.299  26.462  50.224  1.00  0.00           C
ATOM   2553  HA  ASP   162      26.109  25.733  50.231  1.00  0.00           H
ATOM   2554  CB  ASP   162      24.484  26.115  51.493  1.00  0.00           C
ATOM   2555  HB2 ASP   162      25.169  26.203  52.337  1.00  0.00           H
ATOM   2556  HB3 ASP   162      23.743  26.910  51.583  1.00  0.00           H
ATOM   2557  CG  ASP   162      23.881  24.720  51.362  1.00  0.00           C
ATOM   2558  OD1 ASP   162      24.222  23.933  50.454  1.00  0.00           O
ATOM   2559  OD2 ASP   162      23.050  24.334  52.231  1.00  0.00           O
ATOM   2560  C   ASP   162      24.584  26.251  48.891  1.00  0.00           C
ATOM   2561  O   ASP   162      23.356  26.421  48.722  1.00  0.00           O
ATOM   2562  N   ILE   163      25.365  25.717  47.918  1.00  0.00           N
ATOM   2563  H   ILE   163      26.366  25.603  47.988  1.00  0.00           H
ATOM   2564  CA  ILE   163      24.906  25.484  46.512  1.00  0.00           C
ATOM   2565  HA  ILE   163      23.831  25.319  46.581  1.00  0.00           H
ATOM   2566  CB  ILE   163      25.214  26.619  45.578  1.00  0.00           C
ATOM   2567  HB  ILE   163      26.297  26.732  45.607  1.00  0.00           H
ATOM   2568  CG2 ILE   163      24.778  26.342  44.133  1.00  0.00           C
ATOM   2569 HG21 ILE   163      25.092  25.377  43.735  1.00  0.00           H
ATOM   2570 HG22 ILE   163      25.183  27.058  43.419  1.00  0.00           H
ATOM   2571 HG23 ILE   163      23.700  26.428  43.991  1.00  0.00           H
ATOM   2572  CG1 ILE   163      24.562  27.957  46.108  1.00  0.00           C
ATOM   2573 HG12 ILE   163      23.499  27.890  46.346  1.00  0.00           H
ATOM   2574 HG13 ILE   163      24.939  28.141  47.115  1.00  0.00           H
ATOM   2575  CD1 ILE   163      24.937  29.168  45.304  1.00  0.00           C
ATOM   2576 HD11 ILE   163      24.404  29.129  44.354  1.00  0.00           H
ATOM   2577 HD12 ILE   163      26.002  29.221  45.077  1.00  0.00           H
ATOM   2578 HD13 ILE   163      24.635  30.062  45.849  1.00  0.00           H
ATOM   2579  C   ILE   163      25.415  24.114  45.970  1.00  0.00           C
ATOM   2580  O   ILE   163      26.580  23.843  46.193  1.00  0.00           O
ATOM   2581  N   PRO   164      24.627  23.304  45.291  1.00  0.00           N
ATOM   2582  CD  PRO   164      23.187  23.379  45.090  1.00  0.00           C
ATOM   2583  HD2 PRO   164      22.828  24.293  44.616  1.00  0.00           H
ATOM   2584  HD3 PRO   164      22.662  23.360  46.045  1.00  0.00           H
ATOM   2585  CG  PRO   164      22.791  22.211  44.185  1.00  0.00           C
ATOM   2586  HG2 PRO   164      22.764  22.518  43.140  1.00  0.00           H
ATOM   2587  HG3 PRO   164      21.870  21.810  44.609  1.00  0.00           H
ATOM   2588  CB  PRO   164      23.917  21.207  44.490  1.00  0.00           C
ATOM   2589  HB2 PRO   164      24.113  20.346  43.848  1.00  0.00           H
ATOM   2590  HB3 PRO   164      23.622  20.713  45.415  1.00  0.00           H
ATOM   2591  CA  PRO   164      25.166  21.993  44.857  1.00  0.00           C
ATOM   2592  HA  PRO   164      25.721  21.441  45.616  1.00  0.00           H
ATOM   2593  C   PRO   164      26.032  22.118  43.637  1.00  0.00           C
ATOM   2594  O   PRO   164      25.900  23.027  42.804  1.00  0.00           O
ATOM   2595  N   ASN   165      26.810  21.036  43.382  1.00  0.00           N
ATOM   2596  H   ASN   165      26.831  20.276  44.046  1.00  0.00           H
ATOM   2597  CA  ASN   165      27.557  20.831  42.127  1.00  0.00           C
ATOM   2598  HA  ASN   165      28.263  19.999  42.156  1.00  0.00           H
ATOM   2599  CB  ASN   165      26.557  20.479  41.048  1.00  0.00           C
ATOM   2600  HB2 ASN   165      26.020  21.367  40.715  1.00  0.00           H
ATOM   2601  HB3 ASN   165      27.071  20.019  40.205  1.00  0.00           H
ATOM   2602  CG  ASN   165      25.428  19.546  41.493  1.00  0.00           C
ATOM   2603  OD1 ASN   165      25.541  18.668  42.354  1.00  0.00           O
ATOM   2604  ND2 ASN   165      24.280  19.701  40.864  1.00  0.00           N
ATOM   2605 HD21 ASN   165      24.368  20.343  40.090  1.00  0.00           H
ATOM   2606 HD22 ASN   165      23.462  19.210  41.195  1.00  0.00           H
ATOM   2607  C   ASN   165      28.421  22.031  41.695  1.00  0.00           C
ATOM   2608  O   ASN   165      28.666  22.215  40.480  1.00  0.00           O
ATOM   2609  N   ILE   166      28.802  22.927  42.626  1.00  0.00           N
ATOM   2610  H   ILE   166      28.485  22.729  43.564  1.00  0.00           H
ATOM   2611  CA  ILE   166      29.806  24.045  42.421  1.00  0.00           C
ATOM   2612  HA  ILE   166      29.865  23.996  41.334  1.00  0.00           H
ATOM   2613  CB  ILE   166      29.338  25.419  43.100  1.00  0.00           C
ATOM   2614  HB  ILE   166      29.333  25.261  44.178  1.00  0.00           H
ATOM   2615  CG2 ILE   166      30.238  26.608  42.759  1.00  0.00           C
ATOM   2616 HG21 ILE   166      31.148  26.446  43.338  1.00  0.00           H
ATOM   2617 HG22 ILE   166      29.861  27.554  43.150  1.00  0.00           H
ATOM   2618 HG23 ILE   166      30.459  26.629  41.693  1.00  0.00           H
ATOM   2619  CG1 ILE   166      27.936  25.756  42.731  1.00  0.00           C
ATOM   2620 HG12 ILE   166      27.224  25.087  43.214  1.00  0.00           H
ATOM   2621 HG13 ILE   166      27.756  26.771  43.086  1.00  0.00           H
ATOM   2622  CD1 ILE   166      27.638  25.867  41.229  1.00  0.00           C
ATOM   2623 HD11 ILE   166      28.538  26.129  40.672  1.00  0.00           H
ATOM   2624 HD12 ILE   166      26.817  26.571  41.092  1.00  0.00           H
ATOM   2625 HD13 ILE   166      27.386  24.831  41.004  1.00  0.00           H
ATOM   2626  C   ILE   166      31.134  23.628  42.978  1.00  0.00           C
ATOM   2627  O   ILE   166      32.224  23.854  42.391  1.00  0.00           O
ATOM   2628  N   GLU   167      31.114  22.817  44.038  1.00  0.00           N
ATOM   2629  H   GLU   167      30.270  22.449  44.454  1.00  0.00           H
ATOM   2630  CA  GLU   167      32.343  22.039  44.442  1.00  0.00           C
ATOM   2631  HA  GLU   167      33.095  22.826  44.508  1.00  0.00           H
ATOM   2632  CB  GLU   167      32.144  21.309  45.772  1.00  0.00           C
ATOM   2633  HB2 GLU   167      31.397  20.546  45.546  1.00  0.00           H
ATOM   2634  HB3 GLU   167      33.031  20.685  45.878  1.00  0.00           H
ATOM   2635  CG  GLU   167      31.931  22.156  46.977  1.00  0.00           C
ATOM   2636  HG2 GLU   167      32.966  22.358  47.253  1.00  0.00           H
ATOM   2637  HG3 GLU   167      31.501  23.127  46.731  1.00  0.00           H
ATOM   2638  CD  GLU   167      31.087  21.529  48.078  1.00  0.00           C
ATOM   2639  OE1 GLU   167      31.375  21.763  49.295  1.00  0.00           O
ATOM   2640  OE2 GLU   167      30.042  20.963  47.788  1.00  0.00           O
ATOM   2641  C   GLU   167      32.797  21.045  43.338  1.00  0.00           C
ATOM   2642  O   GLU   167      32.014  20.472  42.592  1.00  0.00           O
ATOM   2643  N   ASN   168      34.065  20.687  43.322  1.00  0.00           N
ATOM   2644  H   ASN   168      34.563  21.177  44.051  1.00  0.00           H
ATOM   2645  CA  ASN   168      34.807  19.870  42.423  1.00  0.00           C
ATOM   2646  HA  ASN   168      35.837  19.973  42.766  1.00  0.00           H
ATOM   2647  CB  ASN   168      34.409  18.445  42.698  1.00  0.00           C
ATOM   2648  HB2 ASN   168      34.435  18.181  43.756  1.00  0.00           H
ATOM   2649  HB3 ASN   168      33.366  18.175  42.530  1.00  0.00           H
ATOM   2650  CG  ASN   168      35.351  17.437  41.986  1.00  0.00           C
ATOM   2651  OD1 ASN   168      34.957  16.670  41.148  1.00  0.00           O
ATOM   2652  ND2 ASN   168      36.622  17.415  42.241  1.00  0.00           N
ATOM   2653 HD21 ASN   168      37.003  18.103  42.875  1.00  0.00           H
ATOM   2654 HD22 ASN   168      37.217  16.943  41.576  1.00  0.00           H
ATOM   2655  C   ASN   168      34.843  20.383  40.984  1.00  0.00           C
ATOM   2656  O   ASN   168      35.252  19.655  40.070  1.00  0.00           O
ATOM   2657  N   HID   169      34.332  21.598  40.603  1.00  0.00           N
ATOM   2658  H   HID   169      34.007  22.242  41.310  1.00  0.00           H
ATOM   2659  CA  HID   169      34.371  22.119  39.223  1.00  0.00           C
ATOM   2660  HA  HID   169      35.005  21.534  38.557  1.00  0.00           H
ATOM   2661  CB  HID   169      32.939  22.179  38.639  1.00  0.00           C
ATOM   2662  HB2 HID   169      32.259  22.868  39.141  1.00  0.00           H
ATOM   2663  HB3 HID   169      33.086  22.599  37.645  1.00  0.00           H
ATOM   2664  CG  HID   169      32.256  20.815  38.725  1.00  0.00           C
ATOM   2665  ND1 HID   169      31.580  20.257  39.788  1.00  0.00           N
ATOM   2666  HD1 HID   169      31.484  20.588  40.738  1.00  0.00           H
ATOM   2667  CE1 HID   169      31.179  19.092  39.409  1.00  0.00           C
ATOM   2668  HE1 HID   169      30.597  18.461  40.062  1.00  0.00           H
ATOM   2669  NE2 HID   169      31.456  18.838  38.114  1.00  0.00           N
ATOM   2670  CD2 HID   169      32.179  19.912  37.703  1.00  0.00           C
ATOM   2671  HD2 HID   169      32.508  20.040  36.682  1.00  0.00           H
ATOM   2672  C   HID   169      34.931  23.517  39.044  1.00  0.00           C
ATOM   2673  O   HID   169      34.911  24.267  40.016  1.00  0.00           O
ATOM   2674  N   ASP   170      35.512  23.808  37.951  1.00  0.00           N
ATOM   2675  H   ASP   170      35.607  23.034  37.309  1.00  0.00           H
ATOM   2676  CA  ASP   170      36.008  25.121  37.619  1.00  0.00           C
ATOM   2677  HA  ASP   170      36.690  25.385  38.428  1.00  0.00           H
ATOM   2678  CB  ASP   170      36.781  25.090  36.280  1.00  0.00           C
ATOM   2679  HB2 ASP   170      37.507  24.278  36.273  1.00  0.00           H
ATOM   2680  HB3 ASP   170      36.103  24.856  35.458  1.00  0.00           H
ATOM   2681  CG  ASP   170      37.525  26.357  35.814  1.00  0.00           C
ATOM   2682  OD1 ASP   170      37.501  27.397  36.483  1.00  0.00           O
ATOM   2683  OD2 ASP   170      38.085  26.220  34.667  1.00  0.00           O
ATOM   2684  C   ASP   170      34.813  26.098  37.555  1.00  0.00           C
ATOM   2685  O   ASP   170      33.968  25.976  36.653  1.00  0.00           O
ATOM   2686  N   VAL   171      34.829  27.077  38.431  1.00  0.00           N
ATOM   2687  H   VAL   171      35.625  27.035  39.051  1.00  0.00           H
ATOM   2688  CA  VAL   171      33.777  28.153  38.440  1.00  0.00           C
ATOM   2689  HA  VAL   171      32.785  27.765  38.205  1.00  0.00           H
ATOM   2690  CB  VAL   171      33.742  28.862  39.750  1.00  0.00           C
ATOM   2691  HB  VAL   171      32.950  29.601  39.629  1.00  0.00           H
ATOM   2692  CG1 VAL   171      33.424  27.862  40.953  1.00  0.00           C
ATOM   2693 HG11 VAL   171      34.326  27.404  41.360  1.00  0.00           H
ATOM   2694 HG12 VAL   171      32.976  28.549  41.672  1.00  0.00           H
ATOM   2695 HG13 VAL   171      32.631  27.181  40.647  1.00  0.00           H
ATOM   2696  CG2 VAL   171      34.996  29.736  40.037  1.00  0.00           C
ATOM   2697 HG21 VAL   171      34.763  30.320  40.928  1.00  0.00           H
ATOM   2698 HG22 VAL   171      35.108  30.427  39.202  1.00  0.00           H
ATOM   2699 HG23 VAL   171      35.932  29.194  40.177  1.00  0.00           H
ATOM   2700  C   VAL   171      33.868  29.063  37.189  1.00  0.00           C
ATOM   2701  O   VAL   171      32.842  29.687  36.805  1.00  0.00           O
ATOM   2702  N   VAL   172      35.012  29.239  36.523  1.00  0.00           N
ATOM   2703  H   VAL   172      35.809  28.647  36.706  1.00  0.00           H
ATOM   2704  CA  VAL   172      35.240  30.140  35.356  1.00  0.00           C
ATOM   2705  HA  VAL   172      34.842  31.077  35.746  1.00  0.00           H
ATOM   2706  CB  VAL   172      36.748  30.488  35.164  1.00  0.00           C
ATOM   2707  HB  VAL   172      37.438  29.685  34.905  1.00  0.00           H
ATOM   2708  CG1 VAL   172      36.920  31.562  34.107  1.00  0.00           C
ATOM   2709 HG11 VAL   172      36.754  31.078  33.144  1.00  0.00           H
ATOM   2710 HG12 VAL   172      36.359  32.433  34.446  1.00  0.00           H
ATOM   2711 HG13 VAL   172      37.984  31.743  33.954  1.00  0.00           H
ATOM   2712  CG2 VAL   172      37.353  31.092  36.459  1.00  0.00           C
ATOM   2713 HG21 VAL   172      37.229  30.392  37.285  1.00  0.00           H
ATOM   2714 HG22 VAL   172      36.961  32.052  36.794  1.00  0.00           H
ATOM   2715 HG23 VAL   172      38.429  31.234  36.352  1.00  0.00           H
ATOM   2716  C   VAL   172      34.367  29.872  34.149  1.00  0.00           C
ATOM   2717  O   VAL   172      33.621  30.794  33.658  1.00  0.00           O
ATOM   2718  N   PRO   173      34.255  28.578  33.749  1.00  0.00           N
ATOM   2719  CD  PRO   173      35.340  27.626  33.818  1.00  0.00           C
ATOM   2720  HD2 PRO   173      35.277  27.108  34.774  1.00  0.00           H
ATOM   2721  HD3 PRO   173      36.335  28.070  33.790  1.00  0.00           H
ATOM   2722  CG  PRO   173      35.146  26.667  32.617  1.00  0.00           C
ATOM   2723  HG2 PRO   173      35.501  25.703  32.983  1.00  0.00           H
ATOM   2724  HG3 PRO   173      35.627  27.076  31.729  1.00  0.00           H
ATOM   2725  CB  PRO   173      33.641  26.717  32.440  1.00  0.00           C
ATOM   2726  HB2 PRO   173      33.215  26.043  33.183  1.00  0.00           H
ATOM   2727  HB3 PRO   173      33.202  26.313  31.528  1.00  0.00           H
ATOM   2728  CA  PRO   173      33.341  28.234  32.735  1.00  0.00           C
ATOM   2729  HA  PRO   173      33.632  28.846  31.882  1.00  0.00           H
ATOM   2730  C   PRO   173      31.862  28.388  33.116  1.00  0.00           C
ATOM   2731  O   PRO   173      31.086  28.295  32.159  1.00  0.00           O
ATOM   2732  N   MET   174      31.411  28.493  34.404  1.00  0.00           N
ATOM   2733  H   MET   174      32.115  28.433  35.126  1.00  0.00           H
ATOM   2734  CA  MET   174      30.063  28.880  34.616  1.00  0.00           C
ATOM   2735  HA  MET   174      29.491  28.460  33.788  1.00  0.00           H
ATOM   2736  CB  MET   174      29.588  28.335  36.000  1.00  0.00           C
ATOM   2737  HB2 MET   174      30.104  28.896  36.779  1.00  0.00           H
ATOM   2738  HB3 MET   174      28.596  28.744  36.188  1.00  0.00           H
ATOM   2739  CG  MET   174      29.696  26.836  36.151  1.00  0.00           C
ATOM   2740  HG2 MET   174      29.307  26.190  35.365  1.00  0.00           H
ATOM   2741  HG3 MET   174      30.766  26.628  36.140  1.00  0.00           H
ATOM   2742  SD  MET   174      29.080  26.428  37.819  1.00  0.00           S
ATOM   2743  CE  MET   174      30.333  25.218  38.398  1.00  0.00           C
ATOM   2744  HE1 MET   174      30.074  24.905  39.409  1.00  0.00           H
ATOM   2745  HE2 MET   174      30.303  24.310  37.799  1.00  0.00           H
ATOM   2746  HE3 MET   174      31.323  25.673  38.374  1.00  0.00           H
ATOM   2747  C   MET   174      29.891  30.392  34.747  1.00  0.00           C
ATOM   2748  O   MET   174      28.851  30.919  34.332  1.00  0.00           O
ATOM   2749  N   LEU   175      31.031  31.141  35.037  1.00  0.00           N
ATOM   2750  H   LEU   175      31.904  30.795  35.409  1.00  0.00           H
ATOM   2751  CA  LEU   175      30.855  32.619  34.818  1.00  0.00           C
ATOM   2752  HA  LEU   175      29.969  32.949  35.360  1.00  0.00           H
ATOM   2753  CB  LEU   175      32.063  33.438  35.387  1.00  0.00           C
ATOM   2754  HB2 LEU   175      32.017  33.279  36.463  1.00  0.00           H
ATOM   2755  HB3 LEU   175      33.018  33.109  34.978  1.00  0.00           H
ATOM   2756  CG  LEU   175      31.880  34.907  35.187  1.00  0.00           C
ATOM   2757  HG  LEU   175      31.912  35.253  34.154  1.00  0.00           H
ATOM   2758  CD1 LEU   175      30.548  35.434  35.628  1.00  0.00           C
ATOM   2759 HD11 LEU   175      30.463  35.245  36.698  1.00  0.00           H
ATOM   2760 HD12 LEU   175      29.648  34.981  35.208  1.00  0.00           H
ATOM   2761 HD13 LEU   175      30.487  36.496  35.389  1.00  0.00           H
ATOM   2762  CD2 LEU   175      33.044  35.605  35.980  1.00  0.00           C
ATOM   2763 HD21 LEU   175      32.749  35.485  37.023  1.00  0.00           H
ATOM   2764 HD22 LEU   175      33.986  35.102  35.760  1.00  0.00           H
ATOM   2765 HD23 LEU   175      32.974  36.662  35.720  1.00  0.00           H
ATOM   2766  C   LEU   175      30.628  32.891  33.285  1.00  0.00           C
ATOM   2767  O   LEU   175      29.707  33.610  32.804  1.00  0.00           O
ATOM   2768  N   GLN   176      31.457  32.251  32.348  1.00  0.00           N
ATOM   2769  H   GLN   176      32.261  31.742  32.686  1.00  0.00           H
ATOM   2770  CA  GLN   176      31.526  32.385  30.876  1.00  0.00           C
ATOM   2771  HA  GLN   176      31.514  33.464  30.723  1.00  0.00           H
ATOM   2772  CB  GLN   176      32.821  31.718  30.391  1.00  0.00           C
ATOM   2773  HB2 GLN   176      32.907  30.729  30.841  1.00  0.00           H
ATOM   2774  HB3 GLN   176      32.673  31.581  29.321  1.00  0.00           H
ATOM   2775  CG  GLN   176      34.095  32.559  30.563  1.00  0.00           C
ATOM   2776  HG2 GLN   176      34.309  33.071  29.624  1.00  0.00           H
ATOM   2777  HG3 GLN   176      34.111  33.264  31.394  1.00  0.00           H
ATOM   2778  CD  GLN   176      35.344  31.717  30.746  1.00  0.00           C
ATOM   2779  OE1 GLN   176      35.399  30.504  31.040  1.00  0.00           O
ATOM   2780  NE2 GLN   176      36.532  32.264  30.413  1.00  0.00           N
ATOM   2781 HE21 GLN   176      37.361  31.688  30.367  1.00  0.00           H
ATOM   2782 HE22 GLN   176      36.568  33.259  30.245  1.00  0.00           H
ATOM   2783  C   GLN   176      30.206  31.842  30.197  1.00  0.00           C
ATOM   2784  O   GLN   176      29.698  32.568  29.324  1.00  0.00           O
ATOM   2785  N   LYS   177      29.700  30.698  30.598  1.00  0.00           N
ATOM   2786  H   LYS   177      30.205  30.025  31.156  1.00  0.00           H
ATOM   2787  CA  LYS   177      28.330  30.257  30.137  1.00  0.00           C
ATOM   2788  HA  LYS   177      28.359  29.904  29.107  1.00  0.00           H
ATOM   2789  CB  LYS   177      27.959  29.097  31.109  1.00  0.00           C
ATOM   2790  HB2 LYS   177      28.551  28.234  30.803  1.00  0.00           H
ATOM   2791  HB3 LYS   177      28.307  29.284  32.124  1.00  0.00           H
ATOM   2792  CG  LYS   177      26.496  28.689  31.201  1.00  0.00           C
ATOM   2793  HG2 LYS   177      25.918  29.519  31.606  1.00  0.00           H
ATOM   2794  HG3 LYS   177      26.166  28.475  30.184  1.00  0.00           H
ATOM   2795  CD  LYS   177      26.239  27.436  31.945  1.00  0.00           C
ATOM   2796  HD2 LYS   177      26.858  27.502  32.840  1.00  0.00           H
ATOM   2797  HD3 LYS   177      25.222  27.342  32.323  1.00  0.00           H
ATOM   2798  CE  LYS   177      26.666  26.134  31.317  1.00  0.00           C
ATOM   2799  HE2 LYS   177      26.358  26.180  30.272  1.00  0.00           H
ATOM   2800  HE3 LYS   177      27.752  26.041  31.282  1.00  0.00           H
ATOM   2801  NZ  LYS   177      26.187  24.929  32.097  1.00  0.00           N
ATOM   2802  HZ1 LYS   177      26.516  24.094  31.635  1.00  0.00           H
ATOM   2803  HZ2 LYS   177      25.186  24.820  32.171  1.00  0.00           H
ATOM   2804  HZ3 LYS   177      26.560  24.910  33.035  1.00  0.00           H
ATOM   2805  C   LYS   177      27.186  31.381  30.271  1.00  0.00           C
ATOM   2806  O   LYS   177      26.446  31.544  29.337  1.00  0.00           O
ATOM   2807  N   GLN   178      27.103  32.100  31.372  1.00  0.00           N
ATOM   2808  H   GLN   178      27.823  31.953  32.065  1.00  0.00           H
ATOM   2809  CA  GLN   178      26.141  33.170  31.607  1.00  0.00           C
ATOM   2810  HA  GLN   178      25.176  33.008  31.126  1.00  0.00           H
ATOM   2811  CB  GLN   178      25.920  33.349  33.117  1.00  0.00           C
ATOM   2812  HB2 GLN   178      26.912  33.533  33.531  1.00  0.00           H
ATOM   2813  HB3 GLN   178      25.199  34.108  33.421  1.00  0.00           H
ATOM   2814  CG  GLN   178      25.469  32.065  33.809  1.00  0.00           C
ATOM   2815  HG2 GLN   178      26.242  31.300  33.889  1.00  0.00           H
ATOM   2816  HG3 GLN   178      25.405  32.371  34.854  1.00  0.00           H
ATOM   2817  CD  GLN   178      24.118  31.616  33.334  1.00  0.00           C
ATOM   2818  OE1 GLN   178      23.436  32.412  32.709  1.00  0.00           O
ATOM   2819  NE2 GLN   178      23.659  30.408  33.621  1.00  0.00           N
ATOM   2820 HE21 GLN   178      22.725  30.096  33.400  1.00  0.00           H
ATOM   2821 HE22 GLN   178      24.155  29.757  34.212  1.00  0.00           H
ATOM   2822  C   GLN   178      26.531  34.589  31.002  1.00  0.00           C
ATOM   2823  O   GLN   178      25.611  35.377  30.782  1.00  0.00           O
ATOM   2824  N   ILE   179      27.814  34.872  30.828  1.00  0.00           N
ATOM   2825  H   ILE   179      28.504  34.167  31.050  1.00  0.00           H
ATOM   2826  CA  ILE   179      28.272  36.046  30.014  1.00  0.00           C
ATOM   2827  HA  ILE   179      27.801  36.963  30.368  1.00  0.00           H
ATOM   2828  CB  ILE   179      29.812  36.245  30.039  1.00  0.00           C
ATOM   2829  HB  ILE   179      30.312  35.288  29.887  1.00  0.00           H
ATOM   2830  CG2 ILE   179      30.199  37.360  29.037  1.00  0.00           C
ATOM   2831 HG21 ILE   179      29.601  38.255  29.201  1.00  0.00           H
ATOM   2832 HG22 ILE   179      30.177  37.000  28.008  1.00  0.00           H
ATOM   2833 HG23 ILE   179      31.244  37.589  29.245  1.00  0.00           H
ATOM   2834  CG1 ILE   179      30.154  36.749  31.481  1.00  0.00           C
ATOM   2835 HG12 ILE   179      29.569  37.627  31.755  1.00  0.00           H
ATOM   2836 HG13 ILE   179      29.789  35.994  32.178  1.00  0.00           H
ATOM   2837  CD1 ILE   179      31.606  36.958  31.814  1.00  0.00           C
ATOM   2838 HD11 ILE   179      31.763  37.060  32.888  1.00  0.00           H
ATOM   2839 HD12 ILE   179      32.035  37.850  31.356  1.00  0.00           H
ATOM   2840 HD13 ILE   179      32.179  36.091  31.485  1.00  0.00           H
ATOM   2841  C   ILE   179      27.899  35.897  28.557  1.00  0.00           C
ATOM   2842  O   ILE   179      27.158  36.738  28.020  1.00  0.00           O
ATOM   2843  N   THR   180      28.160  34.664  28.015  1.00  0.00           N
ATOM   2844  H   THR   180      28.659  34.000  28.590  1.00  0.00           H
ATOM   2845  CA  THR   180      27.796  34.146  26.673  1.00  0.00           C
ATOM   2846  HA  THR   180      28.212  34.811  25.916  1.00  0.00           H
ATOM   2847  CB  THR   180      28.247  32.680  26.535  1.00  0.00           C
ATOM   2848  HB  THR   180      27.696  32.196  27.342  1.00  0.00           H
ATOM   2849  CG2 THR   180      28.000  32.016  25.162  1.00  0.00           C
ATOM   2850 HG21 THR   180      28.442  31.034  25.328  1.00  0.00           H
ATOM   2851 HG22 THR   180      28.541  32.567  24.393  1.00  0.00           H
ATOM   2852 HG23 THR   180      26.927  31.954  24.986  1.00  0.00           H
ATOM   2853  OG1 THR   180      29.644  32.874  26.608  1.00  0.00           O
ATOM   2854  HG1 THR   180      29.849  32.922  27.545  1.00  0.00           H
ATOM   2855  C   THR   180      26.288  34.182  26.435  1.00  0.00           C
ATOM   2856  O   THR   180      25.850  34.696  25.418  1.00  0.00           O
ATOM   2857  N   LYS   181      25.415  33.578  27.299  1.00  0.00           N
ATOM   2858  H   LYS   181      25.762  32.909  27.971  1.00  0.00           H
ATOM   2859  CA  LYS   181      24.013  33.518  27.064  1.00  0.00           C
ATOM   2860  HA  LYS   181      23.867  32.890  26.185  1.00  0.00           H
ATOM   2861  CB  LYS   181      23.307  32.810  28.239  1.00  0.00           C
ATOM   2862  HB2 LYS   181      23.565  31.753  28.289  1.00  0.00           H
ATOM   2863  HB3 LYS   181      23.640  33.158  29.216  1.00  0.00           H
ATOM   2864  CG  LYS   181      21.752  32.803  28.074  1.00  0.00           C
ATOM   2865  HG2 LYS   181      21.329  33.789  28.265  1.00  0.00           H
ATOM   2866  HG3 LYS   181      21.449  32.421  27.099  1.00  0.00           H
ATOM   2867  CD  LYS   181      21.107  31.749  28.986  1.00  0.00           C
ATOM   2868  HD2 LYS   181      20.029  31.723  28.832  1.00  0.00           H
ATOM   2869  HD3 LYS   181      21.505  30.768  28.725  1.00  0.00           H
ATOM   2870  CE  LYS   181      21.308  32.357  30.445  1.00  0.00           C
ATOM   2871  HE2 LYS   181      22.338  32.087  30.680  1.00  0.00           H
ATOM   2872  HE3 LYS   181      21.139  33.430  30.365  1.00  0.00           H
ATOM   2873  NZ  LYS   181      20.447  31.699  31.461  1.00  0.00           N
ATOM   2874  HZ1 LYS   181      20.798  30.795  31.745  1.00  0.00           H
ATOM   2875  HZ2 LYS   181      19.457  31.703  31.261  1.00  0.00           H
ATOM   2876  HZ3 LYS   181      20.490  32.159  32.358  1.00  0.00           H
ATOM   2877  C   LYS   181      23.406  34.876  26.719  1.00  0.00           C
ATOM   2878  O   LYS   181      22.440  35.037  25.967  1.00  0.00           O
ATOM   2879  N   ARG   182      23.872  35.936  27.375  1.00  0.00           N
ATOM   2880  H   ARG   182      24.717  35.739  27.893  1.00  0.00           H
ATOM   2881  CA  ARG   182      23.441  37.356  27.318  1.00  0.00           C
ATOM   2882  HA  ARG   182      22.362  37.432  27.184  1.00  0.00           H
ATOM   2883  CB  ARG   182      23.662  37.952  28.713  1.00  0.00           C
ATOM   2884  HB2 ARG   182      24.725  37.954  28.953  1.00  0.00           H
ATOM   2885  HB3 ARG   182      23.308  38.980  28.648  1.00  0.00           H
ATOM   2886  CG  ARG   182      22.847  37.437  29.862  1.00  0.00           C
ATOM   2887  HG2 ARG   182      21.818  37.770  29.725  1.00  0.00           H
ATOM   2888  HG3 ARG   182      22.591  36.378  29.816  1.00  0.00           H
ATOM   2889  CD  ARG   182      23.313  37.884  31.258  1.00  0.00           C
ATOM   2890  HD2 ARG   182      24.352  37.587  31.394  1.00  0.00           H
ATOM   2891  HD3 ARG   182      23.089  38.950  31.295  1.00  0.00           H
ATOM   2892  NE  ARG   182      22.501  37.350  32.324  1.00  0.00           N
ATOM   2893  HE  ARG   182      21.972  37.953  32.938  1.00  0.00           H
ATOM   2894  CZ  ARG   182      22.335  36.062  32.662  1.00  0.00           C
ATOM   2895  NH1 ARG   182      21.510  35.788  33.674  1.00  0.00           N
ATOM   2896 HH11 ARG   182      20.946  36.531  34.060  1.00  0.00           H
ATOM   2897 HH12 ARG   182      21.282  34.845  33.952  1.00  0.00           H
ATOM   2898  NH2 ARG   182      22.953  35.094  32.027  1.00  0.00           N
ATOM   2899 HH21 ARG   182      23.682  35.220  31.339  1.00  0.00           H
ATOM   2900 HH22 ARG   182      22.777  34.172  32.400  1.00  0.00           H
ATOM   2901  C   ARG   182      23.987  38.137  26.209  1.00  0.00           C
ATOM   2902  O   ARG   182      23.555  39.228  25.950  1.00  0.00           O
ATOM   2903  N   ASN   183      25.023  37.665  25.478  1.00  0.00           N
ATOM   2904  H   ASN   183      25.405  36.760  25.712  1.00  0.00           H
ATOM   2905  CA  ASN   183      25.773  38.443  24.456  1.00  0.00           C
ATOM   2906  HA  ASN   183      26.472  37.684  24.107  1.00  0.00           H
ATOM   2907  CB  ASN   183      24.926  38.869  23.241  1.00  0.00           C
ATOM   2908  HB2 ASN   183      24.149  39.554  23.580  1.00  0.00           H
ATOM   2909  HB3 ASN   183      25.577  39.382  22.535  1.00  0.00           H
ATOM   2910  CG  ASN   183      24.272  37.728  22.484  1.00  0.00           C
ATOM   2911  OD1 ASN   183      24.959  36.880  21.957  1.00  0.00           O
ATOM   2912  ND2 ASN   183      22.992  37.585  22.528  1.00  0.00           N
ATOM   2913 HD21 ASN   183      22.472  38.409  22.797  1.00  0.00           H
ATOM   2914 HD22 ASN   183      22.598  36.777  22.068  1.00  0.00           H
ATOM   2915  C   ASN   183      26.612  39.589  25.021  1.00  0.00           C
ATOM   2916  O   ASN   183      26.734  40.641  24.393  1.00  0.00           O
ATOM   2917  N   ILE   184      27.150  39.430  26.256  1.00  0.00           N
ATOM   2918  H   ILE   184      26.921  38.560  26.713  1.00  0.00           H
ATOM   2919  CA  ILE   184      27.914  40.431  26.945  1.00  0.00           C
ATOM   2920  HA  ILE   184      27.484  41.386  26.644  1.00  0.00           H
ATOM   2921  CB  ILE   184      27.731  40.337  28.500  1.00  0.00           C
ATOM   2922  HB  ILE   184      27.775  39.296  28.822  1.00  0.00           H
ATOM   2923  CG2 ILE   184      28.763  41.146  29.242  1.00  0.00           C
ATOM   2924 HG21 ILE   184      28.753  41.014  30.323  1.00  0.00           H
ATOM   2925 HG22 ILE   184      28.636  42.211  29.043  1.00  0.00           H
ATOM   2926 HG23 ILE   184      29.706  40.804  28.816  1.00  0.00           H
ATOM   2927  CG1 ILE   184      26.329  40.708  28.929  1.00  0.00           C
ATOM   2928 HG12 ILE   184      26.228  41.786  29.048  1.00  0.00           H
ATOM   2929 HG13 ILE   184      25.535  40.321  28.290  1.00  0.00           H
ATOM   2930  CD1 ILE   184      26.110  40.213  30.398  1.00  0.00           C
ATOM   2931 HD11 ILE   184      26.755  40.732  31.108  1.00  0.00           H
ATOM   2932 HD12 ILE   184      26.358  39.153  30.455  1.00  0.00           H
ATOM   2933 HD13 ILE   184      25.077  40.215  30.745  1.00  0.00           H
ATOM   2934  C   ILE   184      29.380  40.466  26.392  1.00  0.00           C
ATOM   2935  O   ILE   184      29.984  39.402  26.264  1.00  0.00           O
ATOM   2936  N   PRO   185      29.981  41.628  26.062  1.00  0.00           N
ATOM   2937  CD  PRO   185      29.129  42.837  25.881  1.00  0.00           C
ATOM   2938  HD2 PRO   185      28.819  43.288  26.823  1.00  0.00           H
ATOM   2939  HD3 PRO   185      28.275  42.640  25.234  1.00  0.00           H
ATOM   2940  CG  PRO   185      30.021  43.830  25.310  1.00  0.00           C
ATOM   2941  HG2 PRO   185      30.344  44.459  26.139  1.00  0.00           H
ATOM   2942  HG3 PRO   185      29.570  44.546  24.623  1.00  0.00           H
ATOM   2943  CB  PRO   185      31.222  43.072  24.720  1.00  0.00           C
ATOM   2944  HB2 PRO   185      32.159  43.615  24.599  1.00  0.00           H
ATOM   2945  HB3 PRO   185      30.870  42.643  23.781  1.00  0.00           H
ATOM   2946  CA  PRO   185      31.330  41.860  25.646  1.00  0.00           C
ATOM   2947  HA  PRO   185      31.744  40.952  25.205  1.00  0.00           H
ATOM   2948  C   PRO   185      32.227  42.109  26.919  1.00  0.00           C
ATOM   2949  O   PRO   185      32.621  43.228  27.236  1.00  0.00           O
ATOM   2950  N   ILE   186      32.612  41.021  27.516  1.00  0.00           N
ATOM   2951  H   ILE   186      32.258  40.161  27.121  1.00  0.00           H
ATOM   2952  CA  ILE   186      33.661  40.871  28.592  1.00  0.00           C
ATOM   2953  HA  ILE   186      34.226  41.767  28.844  1.00  0.00           H
ATOM   2954  CB  ILE   186      32.917  40.721  29.936  1.00  0.00           C
ATOM   2955  HB  ILE   186      32.101  40.033  29.720  1.00  0.00           H
ATOM   2956  CG2 ILE   186      33.751  40.040  31.040  1.00  0.00           C
ATOM   2957 HG21 ILE   186      33.176  39.850  31.946  1.00  0.00           H
ATOM   2958 HG22 ILE   186      34.438  40.798  31.416  1.00  0.00           H
ATOM   2959 HG23 ILE   186      34.223  39.126  30.679  1.00  0.00           H
ATOM   2960  CG1 ILE   186      32.284  42.052  30.388  1.00  0.00           C
ATOM   2961 HG12 ILE   186      32.969  42.852  30.671  1.00  0.00           H
ATOM   2962 HG13 ILE   186      31.656  42.533  29.638  1.00  0.00           H
ATOM   2963  CD1 ILE   186      31.376  41.937  31.647  1.00  0.00           C
ATOM   2964 HD11 ILE   186      32.067  41.633  32.433  1.00  0.00           H
ATOM   2965 HD12 ILE   186      30.588  41.194  31.523  1.00  0.00           H
ATOM   2966 HD13 ILE   186      31.049  42.946  31.902  1.00  0.00           H
ATOM   2967  C   ILE   186      34.484  39.647  28.226  1.00  0.00           C
ATOM   2968  O   ILE   186      33.986  38.692  27.625  1.00  0.00           O
ATOM   2969  N   GLU   187      35.804  39.706  28.619  1.00  0.00           N
ATOM   2970  H   GLU   187      36.128  40.606  28.946  1.00  0.00           H
ATOM   2971  CA  GLU   187      36.823  38.666  28.583  1.00  0.00           C
ATOM   2972  HA  GLU   187      36.445  37.705  28.231  1.00  0.00           H
ATOM   2973  CB  GLU   187      37.939  38.997  27.538  1.00  0.00           C
ATOM   2974  HB2 GLU   187      37.475  38.874  26.561  1.00  0.00           H
ATOM   2975  HB3 GLU   187      38.206  40.053  27.574  1.00  0.00           H
ATOM   2976  CG  GLU   187      39.138  38.081  27.468  1.00  0.00           C
ATOM   2977  HG2 GLU   187      39.801  38.387  26.659  1.00  0.00           H
ATOM   2978  HG3 GLU   187      39.614  38.113  28.449  1.00  0.00           H
ATOM   2979  CD  GLU   187      38.901  36.641  27.291  1.00  0.00           C
ATOM   2980  OE1 GLU   187      38.701  36.309  26.123  1.00  0.00           O
ATOM   2981  OE2 GLU   187      38.875  35.818  28.251  1.00  0.00           O
ATOM   2982  C   GLU   187      37.385  38.403  29.975  1.00  0.00           C
ATOM   2983  O   GLU   187      38.242  39.142  30.512  1.00  0.00           O
ATOM   2984  N   VAL   188      36.975  37.276  30.605  1.00  0.00           N
ATOM   2985  H   VAL   188      36.509  36.559  30.066  1.00  0.00           H
ATOM   2986  CA  VAL   188      37.336  36.912  31.948  1.00  0.00           C
ATOM   2987  HA  VAL   188      37.391  37.861  32.479  1.00  0.00           H
ATOM   2988  CB  VAL   188      36.353  35.875  32.540  1.00  0.00           C
ATOM   2989  HB  VAL   188      36.532  34.959  31.977  1.00  0.00           H
ATOM   2990  CG1 VAL   188      36.398  35.747  34.051  1.00  0.00           C
ATOM   2991 HG11 VAL   188      35.831  34.870  34.361  1.00  0.00           H
ATOM   2992 HG12 VAL   188      37.442  35.707  34.366  1.00  0.00           H
ATOM   2993 HG13 VAL   188      35.992  36.681  34.437  1.00  0.00           H
ATOM   2994  CG2 VAL   188      34.964  36.318  32.106  1.00  0.00           C
ATOM   2995 HG21 VAL   188      34.750  37.373  32.277  1.00  0.00           H
ATOM   2996 HG22 VAL   188      34.363  35.708  32.780  1.00  0.00           H
ATOM   2997 HG23 VAL   188      34.736  35.999  31.090  1.00  0.00           H
ATOM   2998  C   VAL   188      38.815  36.327  31.946  1.00  0.00           C
ATOM   2999  O   VAL   188      39.070  35.129  31.899  1.00  0.00           O
ATOM   3000  N   VAL   189      39.887  37.109  32.147  1.00  0.00           N
ATOM   3001  H   VAL   189      39.725  38.020  32.553  1.00  0.00           H
ATOM   3002  CA  VAL   189      41.292  36.797  31.706  1.00  0.00           C
ATOM   3003  HA  VAL   189      41.256  35.893  31.096  1.00  0.00           H
ATOM   3004  CB  VAL   189      41.849  37.905  30.781  1.00  0.00           C
ATOM   3005  HB  VAL   189      41.106  38.112  30.010  1.00  0.00           H
ATOM   3006  CG1 VAL   189      41.912  39.178  31.701  1.00  0.00           C
ATOM   3007 HG11 VAL   189      42.529  38.911  32.560  1.00  0.00           H
ATOM   3008 HG12 VAL   189      42.441  39.978  31.181  1.00  0.00           H
ATOM   3009 HG13 VAL   189      40.933  39.615  31.903  1.00  0.00           H
ATOM   3010  CG2 VAL   189      43.240  37.547  30.208  1.00  0.00           C
ATOM   3011 HG21 VAL   189      43.443  38.295  29.441  1.00  0.00           H
ATOM   3012 HG22 VAL   189      43.287  36.510  29.876  1.00  0.00           H
ATOM   3013 HG23 VAL   189      43.926  37.641  31.049  1.00  0.00           H
ATOM   3014  C   VAL   189      42.174  36.372  32.972  1.00  0.00           C
ATOM   3015  O   VAL   189      43.284  35.847  32.731  1.00  0.00           O
ATOM   3016  N   ALA   190      41.687  36.581  34.183  1.00  0.00           N
ATOM   3017  H   ALA   190      40.793  37.048  34.232  1.00  0.00           H
ATOM   3018  CA  ALA   190      42.340  36.073  35.440  1.00  0.00           C
ATOM   3019  HA  ALA   190      42.901  35.192  35.127  1.00  0.00           H
ATOM   3020  CB  ALA   190      43.298  37.091  35.856  1.00  0.00           C
ATOM   3021  HB1 ALA   190      42.850  38.083  35.892  1.00  0.00           H
ATOM   3022  HB2 ALA   190      44.053  37.054  35.071  1.00  0.00           H
ATOM   3023  HB3 ALA   190      43.833  36.806  36.762  1.00  0.00           H
ATOM   3024  C   ALA   190      41.371  35.661  36.589  1.00  0.00           C
ATOM   3025  O   ALA   190      40.244  36.202  36.688  1.00  0.00           O
ATOM   3026  N   LEU   191      41.709  34.740  37.434  1.00  0.00           N
ATOM   3027  H   LEU   191      42.517  34.228  37.108  1.00  0.00           H
ATOM   3028  CA  LEU   191      40.973  34.310  38.600  1.00  0.00           C
ATOM   3029  HA  LEU   191      40.065  34.910  38.663  1.00  0.00           H
ATOM   3030  CB  LEU   191      40.543  32.803  38.333  1.00  0.00           C
ATOM   3031  HB2 LEU   191      40.170  32.800  37.309  1.00  0.00           H
ATOM   3032  HB3 LEU   191      41.415  32.150  38.307  1.00  0.00           H
ATOM   3033  CG  LEU   191      39.526  32.099  39.234  1.00  0.00           C
ATOM   3034  HG  LEU   191      39.266  31.132  38.802  1.00  0.00           H
ATOM   3035  CD1 LEU   191      39.971  31.730  40.636  1.00  0.00           C
ATOM   3036 HD11 LEU   191      39.063  31.459  41.172  1.00  0.00           H
ATOM   3037 HD12 LEU   191      40.482  32.595  41.059  1.00  0.00           H
ATOM   3038 HD13 LEU   191      40.654  30.885  40.545  1.00  0.00           H
ATOM   3039  CD2 LEU   191      38.248  32.921  39.398  1.00  0.00           C
ATOM   3040 HD21 LEU   191      37.994  33.485  38.501  1.00  0.00           H
ATOM   3041 HD22 LEU   191      37.402  32.248  39.539  1.00  0.00           H
ATOM   3042 HD23 LEU   191      38.332  33.610  40.238  1.00  0.00           H
ATOM   3043  C   LEU   191      41.905  34.299  39.859  1.00  0.00           C
ATOM   3044  O   LEU   191      42.892  33.544  39.873  1.00  0.00           O
ATOM   3045  N   ILE   192      41.594  35.182  40.824  1.00  0.00           N
ATOM   3046  H   ILE   192      40.660  35.551  40.713  1.00  0.00           H
ATOM   3047  CA  ILE   192      42.432  35.665  41.863  1.00  0.00           C
ATOM   3048  HA  ILE   192      43.404  35.172  41.858  1.00  0.00           H
ATOM   3049  CB  ILE   192      42.927  37.041  41.514  1.00  0.00           C
ATOM   3050  HB  ILE   192      43.735  37.210  42.227  1.00  0.00           H
ATOM   3051  CG2 ILE   192      43.510  37.147  40.099  1.00  0.00           C
ATOM   3052 HG21 ILE   192      44.065  38.085  40.126  1.00  0.00           H
ATOM   3053 HG22 ILE   192      42.732  37.189  39.336  1.00  0.00           H
ATOM   3054 HG23 ILE   192      44.164  36.290  39.939  1.00  0.00           H
ATOM   3055  CG1 ILE   192      41.913  38.181  41.797  1.00  0.00           C
ATOM   3056 HG12 ILE   192      41.300  38.428  40.931  1.00  0.00           H
ATOM   3057 HG13 ILE   192      41.257  37.971  42.641  1.00  0.00           H
ATOM   3058  CD1 ILE   192      42.696  39.359  42.327  1.00  0.00           C
ATOM   3059 HD11 ILE   192      41.910  40.059  42.609  1.00  0.00           H
ATOM   3060 HD12 ILE   192      43.412  39.814  41.643  1.00  0.00           H
ATOM   3061 HD13 ILE   192      43.175  39.084  43.266  1.00  0.00           H
ATOM   3062  C   ILE   192      41.862  35.348  43.312  1.00  0.00           C
ATOM   3063  O   ILE   192      40.625  35.404  43.599  1.00  0.00           O
ATOM   3064  N   ASN   193      42.725  35.080  44.268  1.00  0.00           N
ATOM   3065  H   ASN   193      43.711  35.070  44.049  1.00  0.00           H
ATOM   3066  CA  ASN   193      42.435  35.321  45.657  1.00  0.00           C
ATOM   3067  HA  ASN   193      41.426  35.006  45.926  1.00  0.00           H
ATOM   3068  CB  ASN   193      43.240  34.300  46.438  1.00  0.00           C
ATOM   3069  HB2 ASN   193      42.960  33.322  46.048  1.00  0.00           H
ATOM   3070  HB3 ASN   193      44.324  34.370  46.343  1.00  0.00           H
ATOM   3071  CG  ASN   193      43.046  34.209  47.940  1.00  0.00           C
ATOM   3072  OD1 ASN   193      43.366  35.082  48.759  1.00  0.00           O
ATOM   3073  ND2 ASN   193      42.372  33.157  48.416  1.00  0.00           N
ATOM   3074 HD21 ASN   193      41.986  32.419  47.843  1.00  0.00           H
ATOM   3075 HD22 ASN   193      42.367  32.968  49.408  1.00  0.00           H
ATOM   3076  C   ASN   193      42.794  36.813  45.874  1.00  0.00           C
ATOM   3077  O   ASN   193      43.748  37.354  45.280  1.00  0.00           O
ATOM   3078  N   ASP   194      41.861  37.528  46.555  1.00  0.00           N
ATOM   3079  H   ASP   194      40.946  37.150  46.761  1.00  0.00           H
ATOM   3080  CA  ASP   194      42.147  38.922  46.858  1.00  0.00           C
ATOM   3081  HA  ASP   194      42.046  39.469  45.920  1.00  0.00           H
ATOM   3082  CB  ASP   194      41.083  39.636  47.688  1.00  0.00           C
ATOM   3083  HB2 ASP   194      41.356  40.691  47.680  1.00  0.00           H
ATOM   3084  HB3 ASP   194      40.145  39.713  47.137  1.00  0.00           H
ATOM   3085  CG  ASP   194      40.816  39.169  49.091  1.00  0.00           C
ATOM   3086  OD1 ASP   194      40.910  37.951  49.270  1.00  0.00           O
ATOM   3087  OD2 ASP   194      40.437  39.975  49.921  1.00  0.00           O
ATOM   3088  C   ASP   194      43.510  39.140  47.517  1.00  0.00           C
ATOM   3089  O   ASP   194      44.118  40.185  47.169  1.00  0.00           O
ATOM   3090  N   THR   195      43.992  38.255  48.374  1.00  0.00           N
ATOM   3091  H   THR   195      43.430  37.487  48.712  1.00  0.00           H
ATOM   3092  CA  THR   195      45.417  38.285  48.924  1.00  0.00           C
ATOM   3093  HA  THR   195      45.462  39.142  49.597  1.00  0.00           H
ATOM   3094  CB  THR   195      45.748  37.026  49.754  1.00  0.00           C
ATOM   3095  HB  THR   195      45.963  36.266  49.002  1.00  0.00           H
ATOM   3096  CG2 THR   195      46.799  37.214  50.821  1.00  0.00           C
ATOM   3097 HG21 THR   195      47.759  37.445  50.360  1.00  0.00           H
ATOM   3098 HG22 THR   195      46.881  36.366  51.501  1.00  0.00           H
ATOM   3099 HG23 THR   195      46.747  38.132  51.407  1.00  0.00           H
ATOM   3100  OG1 THR   195      44.624  36.743  50.503  1.00  0.00           O
ATOM   3101  HG1 THR   195      44.059  36.184  49.964  1.00  0.00           H
ATOM   3102  C   THR   195      46.473  38.440  47.851  1.00  0.00           C
ATOM   3103  O   THR   195      47.366  39.285  47.932  1.00  0.00           O
ATOM   3104  N   THR   196      46.344  37.784  46.658  1.00  0.00           N
ATOM   3105  H   THR   196      45.505  37.238  46.520  1.00  0.00           H
ATOM   3106  CA  THR   196      47.226  37.788  45.539  1.00  0.00           C
ATOM   3107  HA  THR   196      48.253  37.606  45.857  1.00  0.00           H
ATOM   3108  CB  THR   196      46.936  36.622  44.646  1.00  0.00           C
ATOM   3109  HB  THR   196      45.955  36.782  44.196  1.00  0.00           H
ATOM   3110  CG2 THR   196      47.938  36.352  43.509  1.00  0.00           C
ATOM   3111 HG21 THR   196      48.846  36.091  44.052  1.00  0.00           H
ATOM   3112 HG22 THR   196      48.181  37.210  42.882  1.00  0.00           H
ATOM   3113 HG23 THR   196      47.648  35.511  42.880  1.00  0.00           H
ATOM   3114  OG1 THR   196      46.808  35.429  45.286  1.00  0.00           O
ATOM   3115  HG1 THR   196      46.483  34.747  44.694  1.00  0.00           H
ATOM   3116  C   THR   196      47.191  39.071  44.707  1.00  0.00           C
ATOM   3117  O   THR   196      48.245  39.631  44.274  1.00  0.00           O
ATOM   3118  N   GLY   197      45.957  39.605  44.536  1.00  0.00           N
ATOM   3119  H   GLY   197      45.154  39.098  44.878  1.00  0.00           H
ATOM   3120  CA  GLY   197      45.775  40.958  43.997  1.00  0.00           C
ATOM   3121  HA2 GLY   197      46.329  41.022  43.060  1.00  0.00           H
ATOM   3122  HA3 GLY   197      44.742  41.232  43.788  1.00  0.00           H
ATOM   3123  C   GLY   197      46.234  42.066  44.997  1.00  0.00           C
ATOM   3124  O   GLY   197      46.859  42.987  44.530  1.00  0.00           O
ATOM   3125  N   THR   198      46.004  41.926  46.292  1.00  0.00           N
ATOM   3126  H   THR   198      45.577  41.059  46.584  1.00  0.00           H
ATOM   3127  CA  THR   198      46.476  42.902  47.311  1.00  0.00           C
ATOM   3128  HA  THR   198      46.032  43.886  47.167  1.00  0.00           H
ATOM   3129  CB  THR   198      46.104  42.296  48.674  1.00  0.00           C
ATOM   3130  HB  THR   198      46.461  41.297  48.923  1.00  0.00           H
ATOM   3131  CG2 THR   198      46.523  43.185  49.846  1.00  0.00           C
ATOM   3132 HG21 THR   198      46.186  42.613  50.709  1.00  0.00           H
ATOM   3133 HG22 THR   198      45.899  44.076  49.781  1.00  0.00           H
ATOM   3134 HG23 THR   198      47.571  43.484  49.883  1.00  0.00           H
ATOM   3135  OG1 THR   198      44.728  42.344  48.628  1.00  0.00           O
ATOM   3136  HG1 THR   198      44.458  41.518  48.219  1.00  0.00           H
ATOM   3137  C   THR   198      48.008  43.146  47.212  1.00  0.00           C
ATOM   3138  O   THR   198      48.491  44.229  47.386  1.00  0.00           O
ATOM   3139  N   LEU   199      48.735  42.058  46.945  1.00  0.00           N
ATOM   3140  H   LEU   199      48.244  41.177  47.007  1.00  0.00           H
ATOM   3141  CA  LEU   199      50.164  42.015  46.673  1.00  0.00           C
ATOM   3142  HA  LEU   199      50.700  42.519  47.477  1.00  0.00           H
ATOM   3143  CB  LEU   199      50.578  40.553  46.754  1.00  0.00           C
ATOM   3144  HB2 LEU   199      50.469  40.315  47.812  1.00  0.00           H
ATOM   3145  HB3 LEU   199      49.717  39.995  46.387  1.00  0.00           H
ATOM   3146  CG  LEU   199      51.861  40.133  46.025  1.00  0.00           C
ATOM   3147  HG  LEU   199      52.008  40.731  45.127  1.00  0.00           H
ATOM   3148  CD1 LEU   199      53.116  40.177  46.795  1.00  0.00           C
ATOM   3149 HD11 LEU   199      53.326  41.170  47.193  1.00  0.00           H
ATOM   3150 HD12 LEU   199      53.944  40.088  46.092  1.00  0.00           H
ATOM   3151 HD13 LEU   199      53.133  39.501  47.650  1.00  0.00           H
ATOM   3152  CD2 LEU   199      51.731  38.694  45.570  1.00  0.00           C
ATOM   3153 HD21 LEU   199      51.577  38.156  46.505  1.00  0.00           H
ATOM   3154 HD22 LEU   199      50.820  38.470  45.015  1.00  0.00           H
ATOM   3155 HD23 LEU   199      52.585  38.300  45.018  1.00  0.00           H
ATOM   3156  C   LEU   199      50.474  42.851  45.420  1.00  0.00           C
ATOM   3157  O   LEU   199      51.238  43.796  45.511  1.00  0.00           O
ATOM   3158  N   VAL   200      49.867  42.422  44.368  1.00  0.00           N
ATOM   3159  H   VAL   200      49.077  41.796  44.448  1.00  0.00           H
ATOM   3160  CA  VAL   200      50.255  42.941  43.047  1.00  0.00           C
ATOM   3161  HA  VAL   200      51.340  42.901  42.947  1.00  0.00           H
ATOM   3162  CB  VAL   200      49.773  41.911  41.947  1.00  0.00           C
ATOM   3163  HB  VAL   200      48.714  41.783  42.168  1.00  0.00           H
ATOM   3164  CG1 VAL   200      50.131  42.330  40.564  1.00  0.00           C
ATOM   3165 HG11 VAL   200      51.210  42.426  40.442  1.00  0.00           H
ATOM   3166 HG12 VAL   200      49.692  41.577  39.909  1.00  0.00           H
ATOM   3167 HG13 VAL   200      49.766  43.332  40.335  1.00  0.00           H
ATOM   3168  CG2 VAL   200      50.543  40.580  42.114  1.00  0.00           C
ATOM   3169 HG21 VAL   200      50.582  40.256  43.154  1.00  0.00           H
ATOM   3170 HG22 VAL   200      51.551  40.562  41.698  1.00  0.00           H
ATOM   3171 HG23 VAL   200      50.099  39.789  41.510  1.00  0.00           H
ATOM   3172  C   VAL   200      49.721  44.380  42.722  1.00  0.00           C
ATOM   3173  O   VAL   200      50.431  45.224  42.183  1.00  0.00           O
ATOM   3174  N   ALA   201      48.557  44.746  43.251  1.00  0.00           N
ATOM   3175  H   ALA   201      47.950  44.072  43.694  1.00  0.00           H
ATOM   3176  CA  ALA   201      48.168  46.119  43.213  1.00  0.00           C
ATOM   3177  HA  ALA   201      48.078  46.491  42.192  1.00  0.00           H
ATOM   3178  CB  ALA   201      46.792  46.271  43.977  1.00  0.00           C
ATOM   3179  HB1 ALA   201      46.356  47.232  43.706  1.00  0.00           H
ATOM   3180  HB2 ALA   201      46.893  46.160  45.057  1.00  0.00           H
ATOM   3181  HB3 ALA   201      46.120  45.480  43.643  1.00  0.00           H
ATOM   3182  C   ALA   201      49.168  46.957  44.017  1.00  0.00           C
ATOM   3183  O   ALA   201      49.605  48.019  43.555  1.00  0.00           O
ATOM   3184  N   SER   202      49.494  46.535  45.220  1.00  0.00           N
ATOM   3185  H   SER   202      49.089  45.646  45.474  1.00  0.00           H
ATOM   3186  CA  SER   202      50.370  47.329  46.140  1.00  0.00           C
ATOM   3187  HA  SER   202      49.992  48.351  46.135  1.00  0.00           H
ATOM   3188  CB  SER   202      50.269  46.741  47.566  1.00  0.00           C
ATOM   3189  HB2 SER   202      50.678  45.731  47.531  1.00  0.00           H
ATOM   3190  HB3 SER   202      50.896  47.402  48.165  1.00  0.00           H
ATOM   3191  OG  SER   202      48.916  46.730  47.976  1.00  0.00           O
ATOM   3192  HG  SER   202      48.581  45.881  47.676  1.00  0.00           H
ATOM   3193  C   SER   202      51.815  47.389  45.641  1.00  0.00           C
ATOM   3194  O   SER   202      52.494  48.436  45.714  1.00  0.00           O
ATOM   3195  N   TYR   203      52.268  46.309  44.968  1.00  0.00           N
ATOM   3196  H   TYR   203      51.727  45.467  45.103  1.00  0.00           H
ATOM   3197  CA  TYR   203      53.569  46.228  44.279  1.00  0.00           C
ATOM   3198  HA  TYR   203      54.332  46.663  44.926  1.00  0.00           H
ATOM   3199  CB  TYR   203      53.896  44.736  44.093  1.00  0.00           C
ATOM   3200  HB2 TYR   203      53.696  44.151  44.991  1.00  0.00           H
ATOM   3201  HB3 TYR   203      53.133  44.369  43.406  1.00  0.00           H
ATOM   3202  CG  TYR   203      55.202  44.265  43.510  1.00  0.00           C
ATOM   3203  CD1 TYR   203      56.405  45.020  43.567  1.00  0.00           C
ATOM   3204  HD1 TYR   203      56.254  46.016  43.958  1.00  0.00           H
ATOM   3205  CE1 TYR   203      57.656  44.505  43.126  1.00  0.00           C
ATOM   3206  HE1 TYR   203      58.574  45.055  43.273  1.00  0.00           H
ATOM   3207  CZ  TYR   203      57.666  43.245  42.546  1.00  0.00           C
ATOM   3208  OH  TYR   203      58.802  42.801  42.131  1.00  0.00           O
ATOM   3209  HH  TYR   203      59.246  43.577  41.784  1.00  0.00           H
ATOM   3210  CE2 TYR   203      56.500  42.446  42.458  1.00  0.00           C
ATOM   3211  HE2 TYR   203      56.572  41.424  42.117  1.00  0.00           H
ATOM   3212  CD2 TYR   203      55.278  42.927  42.971  1.00  0.00           C
ATOM   3213  HD2 TYR   203      54.425  42.266  42.935  1.00  0.00           H
ATOM   3214  C   TYR   203      53.595  47.204  43.050  1.00  0.00           C
ATOM   3215  O   TYR   203      54.695  47.717  42.863  1.00  0.00           O
ATOM   3216  N   TYR   204      52.557  47.346  42.246  1.00  0.00           N
ATOM   3217  H   TYR   204      51.725  46.811  42.449  1.00  0.00           H
ATOM   3218  CA  TYR   204      52.566  48.177  41.009  1.00  0.00           C
ATOM   3219  HA  TYR   204      53.410  47.905  40.374  1.00  0.00           H
ATOM   3220  CB  TYR   204      51.197  48.059  40.344  1.00  0.00           C
ATOM   3221  HB2 TYR   204      51.113  47.025  40.007  1.00  0.00           H
ATOM   3222  HB3 TYR   204      50.401  48.236  41.068  1.00  0.00           H
ATOM   3223  CG  TYR   204      50.831  49.007  39.162  1.00  0.00           C
ATOM   3224  CD1 TYR   204      51.313  48.761  37.832  1.00  0.00           C
ATOM   3225  HD1 TYR   204      51.797  47.861  37.481  1.00  0.00           H
ATOM   3226  CE1 TYR   204      50.959  49.548  36.783  1.00  0.00           C
ATOM   3227  HE1 TYR   204      51.310  49.323  35.787  1.00  0.00           H
ATOM   3228  CZ  TYR   204      50.213  50.754  37.101  1.00  0.00           C
ATOM   3229  OH  TYR   204      49.911  51.564  36.056  1.00  0.00           O
ATOM   3230  HH  TYR   204      50.234  51.277  35.198  1.00  0.00           H
ATOM   3231  CE2 TYR   204      49.694  51.008  38.342  1.00  0.00           C
ATOM   3232  HE2 TYR   204      49.038  51.850  38.500  1.00  0.00           H
ATOM   3233  CD2 TYR   204      50.075  50.173  39.404  1.00  0.00           C
ATOM   3234  HD2 TYR   204      49.759  50.313  40.428  1.00  0.00           H
ATOM   3235  C   TYR   204      52.717  49.697  41.443  1.00  0.00           C
ATOM   3236  O   TYR   204      53.479  50.451  40.824  1.00  0.00           O
ATOM   3237  N   THR   205      51.955  50.113  42.451  1.00  0.00           N
ATOM   3238  H   THR   205      51.288  49.433  42.788  1.00  0.00           H
ATOM   3239  CA  THR   205      52.158  51.422  43.117  1.00  0.00           C
ATOM   3240  HA  THR   205      52.282  52.127  42.296  1.00  0.00           H
ATOM   3241  CB  THR   205      50.924  52.022  43.894  1.00  0.00           C
ATOM   3242  HB  THR   205      50.905  53.107  43.988  1.00  0.00           H
ATOM   3243  CG2 THR   205      49.732  51.607  43.002  1.00  0.00           C
ATOM   3244 HG21 THR   205      49.378  50.584  43.123  1.00  0.00           H
ATOM   3245 HG22 THR   205      49.936  51.883  41.968  1.00  0.00           H
ATOM   3246 HG23 THR   205      48.923  52.265  43.317  1.00  0.00           H
ATOM   3247  OG1 THR   205      50.801  51.280  45.080  1.00  0.00           O
ATOM   3248  HG1 THR   205      49.924  51.488  45.410  1.00  0.00           H
ATOM   3249  C   THR   205      53.548  51.610  43.841  1.00  0.00           C
ATOM   3250  O   THR   205      54.184  52.672  43.606  1.00  0.00           O
ATOM   3251  N   ASP   206      54.120  50.590  44.474  1.00  0.00           N
ATOM   3252  H   ASP   206      53.464  49.836  44.615  1.00  0.00           H
ATOM   3253  CA  ASP   206      55.459  50.661  45.243  1.00  0.00           C
ATOM   3254  HA  ASP   206      55.988  51.550  44.901  1.00  0.00           H
ATOM   3255  CB  ASP   206      55.055  50.888  46.681  1.00  0.00           C
ATOM   3256  HB2 ASP   206      54.581  51.869  46.719  1.00  0.00           H
ATOM   3257  HB3 ASP   206      54.382  50.078  46.963  1.00  0.00           H
ATOM   3258  CG  ASP   206      56.195  50.995  47.701  1.00  0.00           C
ATOM   3259  OD1 ASP   206      57.251  51.590  47.382  1.00  0.00           O
ATOM   3260  OD2 ASP   206      55.990  50.555  48.835  1.00  0.00           O
ATOM   3261  C   ASP   206      56.337  49.431  45.093  1.00  0.00           C
ATOM   3262  O   ASP   206      56.010  48.460  45.749  1.00  0.00           O
ATOM   3263  N   PRO   207      57.343  49.415  44.207  1.00  0.00           N
ATOM   3264  CD  PRO   207      57.796  50.472  43.376  1.00  0.00           C
ATOM   3265  HD2 PRO   207      57.844  51.433  43.890  1.00  0.00           H
ATOM   3266  HD3 PRO   207      57.075  50.502  42.560  1.00  0.00           H
ATOM   3267  CG  PRO   207      59.065  50.063  42.794  1.00  0.00           C
ATOM   3268  HG2 PRO   207      59.926  50.386  43.381  1.00  0.00           H
ATOM   3269  HG3 PRO   207      59.107  50.427  41.768  1.00  0.00           H
ATOM   3270  CB  PRO   207      59.048  48.556  42.871  1.00  0.00           C
ATOM   3271  HB2 PRO   207      60.053  48.201  43.103  1.00  0.00           H
ATOM   3272  HB3 PRO   207      58.677  48.039  41.987  1.00  0.00           H
ATOM   3273  CA  PRO   207      58.234  48.286  44.064  1.00  0.00           C
ATOM   3274  HA  PRO   207      57.680  47.369  43.860  1.00  0.00           H
ATOM   3275  C   PRO   207      59.101  47.857  45.244  1.00  0.00           C
ATOM   3276  O   PRO   207      59.737  46.827  45.168  1.00  0.00           O
ATOM   3277  N   GLU   208      59.109  48.575  46.331  1.00  0.00           N
ATOM   3278  H   GLU   208      58.675  49.488  46.343  1.00  0.00           H
ATOM   3279  CA  GLU   208      59.651  48.096  47.623  1.00  0.00           C
ATOM   3280  HA  GLU   208      60.650  47.700  47.442  1.00  0.00           H
ATOM   3281  CB  GLU   208      59.818  49.288  48.614  1.00  0.00           C
ATOM   3282  HB2 GLU   208      60.354  50.065  48.070  1.00  0.00           H
ATOM   3283  HB3 GLU   208      58.904  49.792  48.930  1.00  0.00           H
ATOM   3284  CG  GLU   208      60.770  48.982  49.796  1.00  0.00           C
ATOM   3285  HG2 GLU   208      60.777  49.850  50.455  1.00  0.00           H
ATOM   3286  HG3 GLU   208      60.492  48.043  50.273  1.00  0.00           H
ATOM   3287  CD  GLU   208      62.223  48.802  49.298  1.00  0.00           C
ATOM   3288  OE1 GLU   208      62.515  48.918  48.079  1.00  0.00           O
ATOM   3289  OE2 GLU   208      63.043  48.339  50.103  1.00  0.00           O
ATOM   3290  C   GLU   208      58.675  47.045  48.290  1.00  0.00           C
ATOM   3291  O   GLU   208      59.036  46.454  49.286  1.00  0.00           O
ATOM   3292  N   THR   209      57.484  46.736  47.795  1.00  0.00           N
ATOM   3293  H   THR   209      57.202  47.238  46.965  1.00  0.00           H
ATOM   3294  CA  THR   209      56.553  45.772  48.358  1.00  0.00           C
ATOM   3295  HA  THR   209      56.349  45.964  49.411  1.00  0.00           H
ATOM   3296  CB  THR   209      55.151  45.859  47.657  1.00  0.00           C
ATOM   3297  HB  THR   209      55.314  45.782  46.582  1.00  0.00           H
ATOM   3298  CG2 THR   209      54.208  44.688  47.995  1.00  0.00           C
ATOM   3299 HG21 THR   209      54.163  43.841  47.310  1.00  0.00           H
ATOM   3300 HG22 THR   209      53.182  45.031  48.131  1.00  0.00           H
ATOM   3301 HG23 THR   209      54.489  44.244  48.951  1.00  0.00           H
ATOM   3302  OG1 THR   209      54.430  47.010  47.913  1.00  0.00           O
ATOM   3303  HG1 THR   209      54.629  47.685  47.261  1.00  0.00           H
ATOM   3304  C   THR   209      57.092  44.305  48.319  1.00  0.00           C
ATOM   3305  O   THR   209      57.249  43.753  47.203  1.00  0.00           O
ATOM   3306  N   LYS   210      57.282  43.658  49.446  1.00  0.00           N
ATOM   3307  H   LYS   210      56.948  44.105  50.287  1.00  0.00           H
ATOM   3308  CA  LYS   210      57.839  42.257  49.545  1.00  0.00           C
ATOM   3309  HA  LYS   210      58.320  42.045  48.590  1.00  0.00           H
ATOM   3310  CB  LYS   210      58.834  42.158  50.704  1.00  0.00           C
ATOM   3311  HB2 LYS   210      58.283  42.389  51.616  1.00  0.00           H
ATOM   3312  HB3 LYS   210      59.253  41.152  50.689  1.00  0.00           H
ATOM   3313  CG  LYS   210      60.159  42.958  50.702  1.00  0.00           C
ATOM   3314  HG2 LYS   210      60.019  43.928  51.178  1.00  0.00           H
ATOM   3315  HG3 LYS   210      60.876  42.403  51.305  1.00  0.00           H
ATOM   3316  CD  LYS   210      60.848  43.215  49.355  1.00  0.00           C
ATOM   3317  HD2 LYS   210      60.892  42.216  48.923  1.00  0.00           H
ATOM   3318  HD3 LYS   210      60.311  43.958  48.766  1.00  0.00           H
ATOM   3319  CE  LYS   210      62.234  43.647  49.542  1.00  0.00           C
ATOM   3320  HE2 LYS   210      62.070  44.624  49.998  1.00  0.00           H
ATOM   3321  HE3 LYS   210      62.739  42.973  50.234  1.00  0.00           H
ATOM   3322  NZ  LYS   210      63.006  43.818  48.301  1.00  0.00           N
ATOM   3323  HZ1 LYS   210      62.766  44.713  47.901  1.00  0.00           H
ATOM   3324  HZ2 LYS   210      62.732  43.152  47.594  1.00  0.00           H
ATOM   3325  HZ3 LYS   210      63.986  43.756  48.540  1.00  0.00           H
ATOM   3326  C   LYS   210      56.823  41.197  49.749  1.00  0.00           C
ATOM   3327  O   LYS   210      57.121  40.078  49.333  1.00  0.00           O
ATOM   3328  N   MET   211      55.629  41.533  50.197  1.00  0.00           N
ATOM   3329  H   MET   211      55.394  42.510  50.297  1.00  0.00           H
ATOM   3330  CA  MET   211      54.521  40.571  50.430  1.00  0.00           C
ATOM   3331  HA  MET   211      54.460  39.946  49.540  1.00  0.00           H
ATOM   3332  CB  MET   211      54.923  39.745  51.621  1.00  0.00           C
ATOM   3333  HB2 MET   211      55.472  38.902  51.202  1.00  0.00           H
ATOM   3334  HB3 MET   211      55.504  40.336  52.330  1.00  0.00           H
ATOM   3335  CG  MET   211      53.711  39.088  52.320  1.00  0.00           C
ATOM   3336  HG2 MET   211      53.025  39.812  52.758  1.00  0.00           H
ATOM   3337  HG3 MET   211      53.072  38.594  51.587  1.00  0.00           H
ATOM   3338  SD  MET   211      54.309  37.987  53.680  1.00  0.00           S
ATOM   3339  CE  MET   211      52.719  37.160  53.999  1.00  0.00           C
ATOM   3340  HE1 MET   211      52.814  36.294  54.655  1.00  0.00           H
ATOM   3341  HE2 MET   211      52.018  37.888  54.409  1.00  0.00           H
ATOM   3342  HE3 MET   211      52.267  36.826  53.065  1.00  0.00           H
ATOM   3343  C   MET   211      53.170  41.304  50.557  1.00  0.00           C
ATOM   3344  O   MET   211      53.120  42.413  51.087  1.00  0.00           O
ATOM   3345  N   GLY   212      51.983  40.654  50.311  1.00  0.00           N
ATOM   3346  H   GLY   212      52.046  39.667  50.112  1.00  0.00           H
ATOM   3347  CA  GLY   212      50.604  41.132  50.654  1.00  0.00           C
ATOM   3348  HA2 GLY   212      50.566  42.125  51.102  1.00  0.00           H
ATOM   3349  HA3 GLY   212      49.939  41.246  49.799  1.00  0.00           H
ATOM   3350  C   GLY   212      49.999  40.217  51.687  1.00  0.00           C
ATOM   3351  O   GLY   212      50.261  39.042  51.606  1.00  0.00           O
ATOM   3352  N   VAL   213      49.145  40.679  52.692  1.00  0.00           N
ATOM   3353  H   VAL   213      48.804  41.630  52.671  1.00  0.00           H
ATOM   3354  CA  VAL   213      48.655  39.836  53.810  1.00  0.00           C
ATOM   3355  HA  VAL   213      48.534  38.857  53.346  1.00  0.00           H
ATOM   3356  CB  VAL   213      49.787  39.816  54.847  1.00  0.00           C
ATOM   3357  HB  VAL   213      50.732  39.617  54.343  1.00  0.00           H
ATOM   3358  CG1 VAL   213      50.033  41.075  55.549  1.00  0.00           C
ATOM   3359 HG11 VAL   213      49.341  41.254  56.371  1.00  0.00           H
ATOM   3360 HG12 VAL   213      51.025  41.027  55.998  1.00  0.00           H
ATOM   3361 HG13 VAL   213      50.052  41.958  54.911  1.00  0.00           H
ATOM   3362  CG2 VAL   213      49.698  38.786  55.977  1.00  0.00           C
ATOM   3363 HG21 VAL   213      50.689  38.553  56.368  1.00  0.00           H
ATOM   3364 HG22 VAL   213      49.240  37.924  55.491  1.00  0.00           H
ATOM   3365 HG23 VAL   213      49.109  39.223  56.784  1.00  0.00           H
ATOM   3366  C   VAL   213      47.271  40.168  54.386  1.00  0.00           C
ATOM   3367  O   VAL   213      47.093  41.339  54.712  1.00  0.00           O
ATOM   3368  N   ILE   214      46.381  39.176  54.499  1.00  0.00           N
ATOM   3369  H   ILE   214      46.665  38.240  54.242  1.00  0.00           H
ATOM   3370  CA  ILE   214      45.058  39.438  54.990  1.00  0.00           C
ATOM   3371  HA  ILE   214      44.997  40.525  54.940  1.00  0.00           H
ATOM   3372  CB  ILE   214      43.958  38.973  53.953  1.00  0.00           C
ATOM   3373  HB  ILE   214      44.247  37.953  53.696  1.00  0.00           H
ATOM   3374  CG2 ILE   214      42.565  38.990  54.643  1.00  0.00           C
ATOM   3375 HG21 ILE   214      41.754  38.985  53.914  1.00  0.00           H
ATOM   3376 HG22 ILE   214      42.322  39.908  55.180  1.00  0.00           H
ATOM   3377 HG23 ILE   214      42.433  38.174  55.353  1.00  0.00           H
ATOM   3378  CG1 ILE   214      43.974  39.875  52.687  1.00  0.00           C
ATOM   3379 HG12 ILE   214      44.059  40.922  52.979  1.00  0.00           H
ATOM   3380 HG13 ILE   214      44.853  39.712  52.063  1.00  0.00           H
ATOM   3381  CD1 ILE   214      42.880  39.577  51.742  1.00  0.00           C
ATOM   3382 HD11 ILE   214      41.946  40.068  52.010  1.00  0.00           H
ATOM   3383 HD12 ILE   214      42.668  38.510  51.676  1.00  0.00           H
ATOM   3384 HD13 ILE   214      43.009  39.973  50.734  1.00  0.00           H
ATOM   3385  C   ILE   214      44.854  38.963  56.454  1.00  0.00           C
ATOM   3386  O   ILE   214      45.166  37.834  56.785  1.00  0.00           O
ATOM   3387  N   PHE   215      44.187  39.797  57.203  1.00  0.00           N
ATOM   3388  H   PHE   215      44.252  40.719  56.794  1.00  0.00           H
ATOM   3389  CA  PHE   215      43.732  39.795  58.577  1.00  0.00           C
ATOM   3390  HA  PHE   215      44.034  38.837  59.000  1.00  0.00           H
ATOM   3391  CB  PHE   215      44.408  41.013  59.281  1.00  0.00           C
ATOM   3392  HB2 PHE   215      44.213  41.946  58.752  1.00  0.00           H
ATOM   3393  HB3 PHE   215      43.963  41.204  60.257  1.00  0.00           H
ATOM   3394  CG  PHE   215      45.891  40.684  59.476  1.00  0.00           C
ATOM   3395  CD1 PHE   215      46.331  39.948  60.549  1.00  0.00           C
ATOM   3396  HD1 PHE   215      45.661  39.329  61.128  1.00  0.00           H
ATOM   3397  CE1 PHE   215      47.737  39.875  60.882  1.00  0.00           C
ATOM   3398  HE1 PHE   215      48.089  39.334  61.747  1.00  0.00           H
ATOM   3399  CZ  PHE   215      48.718  40.366  60.006  1.00  0.00           C
ATOM   3400  HZ  PHE   215      49.754  40.118  60.187  1.00  0.00           H
ATOM   3401  CE2 PHE   215      48.246  41.100  58.950  1.00  0.00           C
ATOM   3402  HE2 PHE   215      48.978  41.605  58.338  1.00  0.00           H
ATOM   3403  CD2 PHE   215      46.845  41.345  58.683  1.00  0.00           C
ATOM   3404  HD2 PHE   215      46.550  41.953  57.841  1.00  0.00           H
ATOM   3405  C   PHE   215      42.178  39.880  58.604  1.00  0.00           C
ATOM   3406  O   PHE   215      41.659  40.787  59.149  1.00  0.00           O
ATOM   3407  N   GLY   216      41.494  39.073  57.819  1.00  0.00           N
ATOM   3408  H   GLY   216      41.961  38.263  57.436  1.00  0.00           H
ATOM   3409  CA  GLY   216      40.013  39.016  57.765  1.00  0.00           C
ATOM   3410  HA2 GLY   216      39.642  40.021  57.971  1.00  0.00           H
ATOM   3411  HA3 GLY   216      39.736  38.729  56.751  1.00  0.00           H
ATOM   3412  C   GLY   216      39.478  38.109  58.869  1.00  0.00           C
ATOM   3413  O   GLY   216      39.953  38.094  60.010  1.00  0.00           O
ATOM   3414  N   THR   217      38.531  37.261  58.485  1.00  0.00           N
ATOM   3415  H   THR   217      38.263  37.353  57.515  1.00  0.00           H
ATOM   3416  CA  THR   217      38.139  36.097  59.289  1.00  0.00           C
ATOM   3417  HA  THR   217      37.966  36.519  60.279  1.00  0.00           H
ATOM   3418  CB  THR   217      36.709  35.726  58.920  1.00  0.00           C
ATOM   3419  HB  THR   217      36.522  34.843  59.531  1.00  0.00           H
ATOM   3420  CG2 THR   217      35.659  36.667  59.508  1.00  0.00           C
ATOM   3421 HG21 THR   217      34.660  36.261  59.350  1.00  0.00           H
ATOM   3422 HG22 THR   217      35.854  37.643  59.063  1.00  0.00           H
ATOM   3423 HG23 THR   217      35.674  36.711  60.598  1.00  0.00           H
ATOM   3424  OG1 THR   217      36.372  35.572  57.588  1.00  0.00           O
ATOM   3425  HG1 THR   217      36.738  34.773  57.200  1.00  0.00           H
ATOM   3426  C   THR   217      39.098  34.842  59.056  1.00  0.00           C
ATOM   3427  O   THR   217      39.115  33.973  59.920  1.00  0.00           O
ATOM   3428  N   GLY   218      39.887  34.813  58.033  1.00  0.00           N
ATOM   3429  H   GLY   218      39.982  35.681  57.524  1.00  0.00           H
ATOM   3430  CA  GLY   218      41.041  33.918  57.881  1.00  0.00           C
ATOM   3431  HA2 GLY   218      40.805  33.035  58.476  1.00  0.00           H
ATOM   3432  HA3 GLY   218      40.964  33.621  56.836  1.00  0.00           H
ATOM   3433  C   GLY   218      42.365  34.561  58.269  1.00  0.00           C
ATOM   3434  O   GLY   218      42.421  35.722  58.677  1.00  0.00           O
ATOM   3435  N   VAL   219      43.497  33.838  58.062  1.00  0.00           N
ATOM   3436  H   VAL   219      43.294  32.981  57.566  1.00  0.00           H
ATOM   3437  CA  VAL   219      44.861  34.316  57.958  1.00  0.00           C
ATOM   3438  HA  VAL   219      44.940  35.389  57.790  1.00  0.00           H
ATOM   3439  CB  VAL   219      45.660  33.921  59.262  1.00  0.00           C
ATOM   3440  HB  VAL   219      46.690  34.211  59.055  1.00  0.00           H
ATOM   3441  CG1 VAL   219      45.301  34.739  60.490  1.00  0.00           C
ATOM   3442 HG11 VAL   219      45.146  35.792  60.254  1.00  0.00           H
ATOM   3443 HG12 VAL   219      44.312  34.429  60.829  1.00  0.00           H
ATOM   3444 HG13 VAL   219      45.956  34.563  61.344  1.00  0.00           H
ATOM   3445  CG2 VAL   219      45.648  32.499  59.696  1.00  0.00           C
ATOM   3446 HG21 VAL   219      44.631  32.127  59.826  1.00  0.00           H
ATOM   3447 HG22 VAL   219      46.210  32.314  60.612  1.00  0.00           H
ATOM   3448 HG23 VAL   219      46.125  31.917  58.909  1.00  0.00           H
ATOM   3449  C   VAL   219      45.436  33.744  56.729  1.00  0.00           C
ATOM   3450  O   VAL   219      45.559  32.525  56.499  1.00  0.00           O
ATOM   3451  N   ASN   220      45.856  34.658  55.882  1.00  0.00           N
ATOM   3452  H   ASN   220      45.569  35.617  56.022  1.00  0.00           H
ATOM   3453  CA  ASN   220      46.458  34.229  54.544  1.00  0.00           C
ATOM   3454  HA  ASN   220      47.127  33.375  54.650  1.00  0.00           H
ATOM   3455  CB  ASN   220      45.298  33.776  53.597  1.00  0.00           C
ATOM   3456  HB2 ASN   220      44.809  32.927  54.074  1.00  0.00           H
ATOM   3457  HB3 ASN   220      44.609  34.601  53.414  1.00  0.00           H
ATOM   3458  CG  ASN   220      45.972  33.238  52.315  1.00  0.00           C
ATOM   3459  OD1 ASN   220      46.945  32.520  52.337  1.00  0.00           O
ATOM   3460  ND2 ASN   220      45.282  33.485  51.185  1.00  0.00           N
ATOM   3461 HD21 ASN   220      44.418  34.008  51.195  1.00  0.00           H
ATOM   3462 HD22 ASN   220      45.587  32.929  50.398  1.00  0.00           H
ATOM   3463  C   ASN   220      47.405  35.336  53.974  1.00  0.00           C
ATOM   3464  O   ASN   220      47.171  36.516  54.071  1.00  0.00           O
ATOM   3465  N   GLY   221      48.418  34.831  53.334  1.00  0.00           N
ATOM   3466  H   GLY   221      48.294  33.914  52.928  1.00  0.00           H
ATOM   3467  CA  GLY   221      49.476  35.587  52.789  1.00  0.00           C
ATOM   3468  HA2 GLY   221      49.134  36.616  52.681  1.00  0.00           H
ATOM   3469  HA3 GLY   221      50.356  35.485  53.423  1.00  0.00           H
ATOM   3470  C   GLY   221      49.898  35.034  51.413  1.00  0.00           C
ATOM   3471  O   GLY   221      49.850  33.881  51.011  1.00  0.00           O
ATOM   3472  N   ALA   222      50.291  35.957  50.561  1.00  0.00           N
ATOM   3473  H   ALA   222      50.298  36.903  50.916  1.00  0.00           H
ATOM   3474  CA  ALA   222      50.727  35.708  49.213  1.00  0.00           C
ATOM   3475  HA  ALA   222      51.099  34.696  49.049  1.00  0.00           H
ATOM   3476  CB  ALA   222      49.562  35.939  48.188  1.00  0.00           C
ATOM   3477  HB1 ALA   222      49.295  36.997  48.175  1.00  0.00           H
ATOM   3478  HB2 ALA   222      48.654  35.434  48.517  1.00  0.00           H
ATOM   3479  HB3 ALA   222      49.783  35.724  47.143  1.00  0.00           H
ATOM   3480  C   ALA   222      52.006  36.589  48.828  1.00  0.00           C
ATOM   3481  O   ALA   222      52.146  37.700  49.288  1.00  0.00           O
ATOM   3482  N   TYR   223      52.873  35.979  48.006  1.00  0.00           N
ATOM   3483  H   TYR   223      52.699  34.998  47.843  1.00  0.00           H
ATOM   3484  CA  TYR   223      54.149  36.430  47.465  1.00  0.00           C
ATOM   3485  HA  TYR   223      53.979  37.505  47.404  1.00  0.00           H
ATOM   3486  CB  TYR   223      55.264  36.172  48.524  1.00  0.00           C
ATOM   3487  HB2 TYR   223      56.133  36.726  48.169  1.00  0.00           H
ATOM   3488  HB3 TYR   223      54.863  36.558  49.462  1.00  0.00           H
ATOM   3489  CG  TYR   223      55.670  34.755  48.706  1.00  0.00           C
ATOM   3490  CD1 TYR   223      54.714  33.799  49.286  1.00  0.00           C
ATOM   3491  HD1 TYR   223      53.673  34.072  49.377  1.00  0.00           H
ATOM   3492  CE1 TYR   223      55.176  32.537  49.600  1.00  0.00           C
ATOM   3493  HE1 TYR   223      54.564  31.734  49.985  1.00  0.00           H
ATOM   3494  CZ  TYR   223      56.532  32.232  49.465  1.00  0.00           C
ATOM   3495  OH  TYR   223      56.952  30.911  49.700  1.00  0.00           O
ATOM   3496  HH  TYR   223      57.456  30.555  48.965  1.00  0.00           H
ATOM   3497  CE2 TYR   223      57.464  33.118  48.892  1.00  0.00           C
ATOM   3498  HE2 TYR   223      58.506  32.858  48.780  1.00  0.00           H
ATOM   3499  CD2 TYR   223      56.979  34.378  48.391  1.00  0.00           C
ATOM   3500  HD2 TYR   223      57.719  35.084  48.045  1.00  0.00           H
ATOM   3501  C   TYR   223      54.401  35.838  46.129  1.00  0.00           C
ATOM   3502  O   TYR   223      53.881  34.826  45.748  1.00  0.00           O
ATOM   3503  N   TYR   224      55.277  36.550  45.388  1.00  0.00           N
ATOM   3504  H   TYR   224      55.731  37.357  45.791  1.00  0.00           H
ATOM   3505  CA  TYR   224      56.050  35.865  44.383  1.00  0.00           C
ATOM   3506  HA  TYR   224      55.448  35.265  43.700  1.00  0.00           H
ATOM   3507  CB  TYR   224      56.729  36.791  43.329  1.00  0.00           C
ATOM   3508  HB2 TYR   224      57.405  37.547  43.728  1.00  0.00           H
ATOM   3509  HB3 TYR   224      57.328  36.139  42.694  1.00  0.00           H
ATOM   3510  CG  TYR   224      55.750  37.540  42.475  1.00  0.00           C
ATOM   3511  CD1 TYR   224      55.518  36.994  41.220  1.00  0.00           C
ATOM   3512  HD1 TYR   224      56.001  36.118  40.813  1.00  0.00           H
ATOM   3513  CE1 TYR   224      54.778  37.785  40.277  1.00  0.00           C
ATOM   3514  HE1 TYR   224      54.627  37.446  39.263  1.00  0.00           H
ATOM   3515  CZ  TYR   224      54.291  38.976  40.701  1.00  0.00           C
ATOM   3516  OH  TYR   224      53.513  39.672  39.783  1.00  0.00           O
ATOM   3517  HH  TYR   224      53.871  39.613  38.895  1.00  0.00           H
ATOM   3518  CE2 TYR   224      54.455  39.473  41.965  1.00  0.00           C
ATOM   3519  HE2 TYR   224      53.948  40.395  42.212  1.00  0.00           H
ATOM   3520  CD2 TYR   224      55.140  38.670  42.924  1.00  0.00           C
ATOM   3521  HD2 TYR   224      55.187  39.061  43.929  1.00  0.00           H
ATOM   3522  C   TYR   224      57.130  34.978  45.038  1.00  0.00           C
ATOM   3523  O   TYR   224      58.090  35.407  45.642  1.00  0.00           O
ATOM   3524  N   ASP   225      57.081  33.611  44.838  1.00  0.00           N
ATOM   3525  H   ASP   225      56.342  33.213  44.275  1.00  0.00           H
ATOM   3526  CA  ASP   225      58.189  32.734  45.000  1.00  0.00           C
ATOM   3527  HA  ASP   225      59.002  33.295  45.460  1.00  0.00           H
ATOM   3528  CB  ASP   225      57.806  31.498  45.840  1.00  0.00           C
ATOM   3529  HB2 ASP   225      56.945  31.786  46.441  1.00  0.00           H
ATOM   3530  HB3 ASP   225      57.608  30.750  45.072  1.00  0.00           H
ATOM   3531  CG  ASP   225      58.910  31.060  46.744  1.00  0.00           C
ATOM   3532  OD1 ASP   225      60.056  31.377  46.482  1.00  0.00           O
ATOM   3533  OD2 ASP   225      58.624  30.352  47.730  1.00  0.00           O
ATOM   3534  C   ASP   225      58.939  32.510  43.631  1.00  0.00           C
ATOM   3535  O   ASP   225      58.677  33.184  42.657  1.00  0.00           O
ATOM   3536  N   VAL   226      59.955  31.649  43.542  1.00  0.00           N
ATOM   3537  H   VAL   226      60.263  31.331  44.450  1.00  0.00           H
ATOM   3538  CA  VAL   226      60.718  31.333  42.293  1.00  0.00           C
ATOM   3539  HA  VAL   226      60.294  31.972  41.518  1.00  0.00           H
ATOM   3540  CB  VAL   226      62.219  31.637  42.413  1.00  0.00           C
ATOM   3541  HB  VAL   226      62.830  31.088  41.696  1.00  0.00           H
ATOM   3542  CG1 VAL   226      62.384  33.132  42.043  1.00  0.00           C
ATOM   3543 HG11 VAL   226      61.834  33.879  42.617  1.00  0.00           H
ATOM   3544 HG12 VAL   226      63.429  33.434  42.107  1.00  0.00           H
ATOM   3545 HG13 VAL   226      62.034  33.167  41.012  1.00  0.00           H
ATOM   3546  CG2 VAL   226      62.787  31.405  43.838  1.00  0.00           C
ATOM   3547 HG21 VAL   226      63.841  31.638  43.682  1.00  0.00           H
ATOM   3548 HG22 VAL   226      62.569  30.352  44.016  1.00  0.00           H
ATOM   3549 HG23 VAL   226      62.214  32.085  44.467  1.00  0.00           H
ATOM   3550  C   VAL   226      60.647  29.860  41.888  1.00  0.00           C
ATOM   3551  O   VAL   226      60.542  28.985  42.769  1.00  0.00           O
ATOM   3552  N   CYS   227      60.783  29.528  40.574  1.00  0.00           N
ATOM   3553  H   CYS   227      60.649  30.264  39.895  1.00  0.00           H
ATOM   3554  CA  CYS   227      60.656  28.136  40.208  1.00  0.00           C
ATOM   3555  HA  CYS   227      59.691  27.861  40.635  1.00  0.00           H
ATOM   3556  CB  CYS   227      60.590  27.891  38.682  1.00  0.00           C
ATOM   3557  HB2 CYS   227      61.517  28.163  38.176  1.00  0.00           H
ATOM   3558  HB3 CYS   227      60.404  26.823  38.572  1.00  0.00           H
ATOM   3559  SG  CYS   227      59.140  28.831  38.073  1.00  0.00           S
ATOM   3560  HG  CYS   227      59.712  30.033  38.187  1.00  0.00           H
ATOM   3561  C   CYS   227      61.727  27.169  40.866  1.00  0.00           C
ATOM   3562  O   CYS   227      61.559  25.989  40.818  1.00  0.00           O
ATOM   3563  N   SER   228      62.845  27.579  41.419  1.00  0.00           N
ATOM   3564  H   SER   228      63.097  28.557  41.410  1.00  0.00           H
ATOM   3565  CA  SER   228      63.913  26.828  42.132  1.00  0.00           C
ATOM   3566  HA  SER   228      64.272  25.922  41.643  1.00  0.00           H
ATOM   3567  CB  SER   228      65.109  27.739  42.380  1.00  0.00           C
ATOM   3568  HB2 SER   228      65.686  27.222  43.147  1.00  0.00           H
ATOM   3569  HB3 SER   228      65.651  27.871  41.444  1.00  0.00           H
ATOM   3570  OG  SER   228      64.588  28.889  42.973  1.00  0.00           O
ATOM   3571  HG  SER   228      64.446  28.759  43.913  1.00  0.00           H
ATOM   3572  C   SER   228      63.409  26.262  43.448  1.00  0.00           C
ATOM   3573  O   SER   228      63.901  25.283  44.031  1.00  0.00           O
ATOM   3574  N   ASP   229      62.361  26.986  43.921  1.00  0.00           N
ATOM   3575  H   ASP   229      62.071  27.768  43.352  1.00  0.00           H
ATOM   3576  CA  ASP   229      61.630  26.763  45.193  1.00  0.00           C
ATOM   3577  HA  ASP   229      62.182  26.142  45.899  1.00  0.00           H
ATOM   3578  CB  ASP   229      61.653  28.079  45.914  1.00  0.00           C
ATOM   3579  HB2 ASP   229      61.276  28.870  45.266  1.00  0.00           H
ATOM   3580  HB3 ASP   229      60.968  27.969  46.756  1.00  0.00           H
ATOM   3581  CG  ASP   229      63.074  28.421  46.477  1.00  0.00           C
ATOM   3582  OD1 ASP   229      63.156  28.684  47.715  1.00  0.00           O
ATOM   3583  OD2 ASP   229      64.046  28.432  45.693  1.00  0.00           O
ATOM   3584  C   ASP   229      60.185  26.243  45.045  1.00  0.00           C
ATOM   3585  O   ASP   229      59.705  25.557  45.924  1.00  0.00           O
ATOM   3586  N   ILE   230      59.490  26.468  43.935  1.00  0.00           N
ATOM   3587  H   ILE   230      59.927  27.101  43.281  1.00  0.00           H
ATOM   3588  CA  ILE   230      58.256  25.829  43.451  1.00  0.00           C
ATOM   3589  HA  ILE   230      57.668  25.647  44.350  1.00  0.00           H
ATOM   3590  CB  ILE   230      57.410  26.804  42.645  1.00  0.00           C
ATOM   3591  HB  ILE   230      57.890  26.814  41.666  1.00  0.00           H
ATOM   3592  CG2 ILE   230      56.040  26.102  42.496  1.00  0.00           C
ATOM   3593 HG21 ILE   230      56.080  25.138  41.990  1.00  0.00           H
ATOM   3594 HG22 ILE   230      55.335  26.750  41.976  1.00  0.00           H
ATOM   3595 HG23 ILE   230      55.624  25.712  43.424  1.00  0.00           H
ATOM   3596  CG1 ILE   230      57.246  28.362  43.160  1.00  0.00           C
ATOM   3597 HG12 ILE   230      56.660  28.469  44.072  1.00  0.00           H
ATOM   3598 HG13 ILE   230      58.285  28.659  43.302  1.00  0.00           H
ATOM   3599  CD1 ILE   230      56.586  29.364  42.176  1.00  0.00           C
ATOM   3600 HD11 ILE   230      57.194  29.268  41.276  1.00  0.00           H
ATOM   3601 HD12 ILE   230      56.684  30.395  42.517  1.00  0.00           H
ATOM   3602 HD13 ILE   230      55.530  29.122  42.054  1.00  0.00           H
ATOM   3603  C   ILE   230      58.524  24.443  42.848  1.00  0.00           C
ATOM   3604  O   ILE   230      58.088  24.153  41.755  1.00  0.00           O
ATOM   3605  N   GLU   231      59.101  23.558  43.652  1.00  0.00           N
ATOM   3606  H   GLU   231      59.392  23.907  44.554  1.00  0.00           H
ATOM   3607  CA  GLU   231      59.428  22.218  43.140  1.00  0.00           C
ATOM   3608  HA  GLU   231      60.111  22.338  42.298  1.00  0.00           H
ATOM   3609  CB  GLU   231      60.217  21.490  44.239  1.00  0.00           C
ATOM   3610  HB2 GLU   231      59.688  21.684  45.172  1.00  0.00           H
ATOM   3611  HB3 GLU   231      60.282  20.427  44.010  1.00  0.00           H
ATOM   3612  CG  GLU   231      61.663  22.036  44.392  1.00  0.00           C
ATOM   3613  HG2 GLU   231      62.289  21.630  43.597  1.00  0.00           H
ATOM   3614  HG3 GLU   231      61.866  23.057  44.069  1.00  0.00           H
ATOM   3615  CD  GLU   231      62.145  21.581  45.788  1.00  0.00           C
ATOM   3616  OE1 GLU   231      62.875  22.328  46.486  1.00  0.00           O
ATOM   3617  OE2 GLU   231      61.677  20.495  46.238  1.00  0.00           O
ATOM   3618  C   GLU   231      58.252  21.339  42.757  1.00  0.00           C
ATOM   3619  O   GLU   231      58.374  20.592  41.794  1.00  0.00           O
ATOM   3620  N   LYS   232      57.103  21.567  43.355  1.00  0.00           N
ATOM   3621  H   LYS   232      57.054  22.163  44.168  1.00  0.00           H
ATOM   3622  CA  LYS   232      55.815  21.005  43.016  1.00  0.00           C
ATOM   3623  HA  LYS   232      55.813  19.914  43.011  1.00  0.00           H
ATOM   3624  CB  LYS   232      54.774  21.368  44.021  1.00  0.00           C
ATOM   3625  HB2 LYS   232      53.985  20.667  43.751  1.00  0.00           H
ATOM   3626  HB3 LYS   232      55.150  20.944  44.953  1.00  0.00           H
ATOM   3627  CG  LYS   232      54.407  22.845  44.297  1.00  0.00           C
ATOM   3628  HG2 LYS   232      55.294  23.424  44.557  1.00  0.00           H
ATOM   3629  HG3 LYS   232      53.961  23.260  43.393  1.00  0.00           H
ATOM   3630  CD  LYS   232      53.435  22.959  45.485  1.00  0.00           C
ATOM   3631  HD2 LYS   232      53.707  22.270  46.285  1.00  0.00           H
ATOM   3632  HD3 LYS   232      53.520  23.990  45.827  1.00  0.00           H
ATOM   3633  CE  LYS   232      52.019  22.680  45.041  1.00  0.00           C
ATOM   3634  HE2 LYS   232      51.719  23.496  44.383  1.00  0.00           H
ATOM   3635  HE3 LYS   232      52.084  21.683  44.605  1.00  0.00           H
ATOM   3636  NZ  LYS   232      51.105  22.620  46.235  1.00  0.00           N
ATOM   3637  HZ1 LYS   232      51.215  23.542  46.631  1.00  0.00           H
ATOM   3638  HZ2 LYS   232      51.399  21.825  46.784  1.00  0.00           H
ATOM   3639  HZ3 LYS   232      50.119  22.494  46.056  1.00  0.00           H
ATOM   3640  C   LYS   232      55.330  21.307  41.560  1.00  0.00           C
ATOM   3641  O   LYS   232      54.461  20.660  40.994  1.00  0.00           O
ATOM   3642  N   LEU   233      55.873  22.248  40.843  1.00  0.00           N
ATOM   3643  H   LEU   233      56.469  22.866  41.374  1.00  0.00           H
ATOM   3644  CA  LEU   233      55.645  22.515  39.417  1.00  0.00           C
ATOM   3645  HA  LEU   233      54.783  21.945  39.072  1.00  0.00           H
ATOM   3646  CB  LEU   233      55.273  24.058  39.251  1.00  0.00           C
ATOM   3647  HB2 LEU   233      56.103  24.713  39.521  1.00  0.00           H
ATOM   3648  HB3 LEU   233      55.029  24.140  38.193  1.00  0.00           H
ATOM   3649  CG  LEU   233      53.948  24.470  39.949  1.00  0.00           C
ATOM   3650  HG  LEU   233      54.121  24.485  41.025  1.00  0.00           H
ATOM   3651  CD1 LEU   233      53.675  25.853  39.479  1.00  0.00           C
ATOM   3652 HD11 LEU   233      53.721  25.795  38.392  1.00  0.00           H
ATOM   3653 HD12 LEU   233      54.503  26.470  39.829  1.00  0.00           H
ATOM   3654 HD13 LEU   233      52.768  26.374  39.791  1.00  0.00           H
ATOM   3655  CD2 LEU   233      52.705  23.679  39.745  1.00  0.00           C
ATOM   3656 HD21 LEU   233      51.805  24.135  40.157  1.00  0.00           H
ATOM   3657 HD22 LEU   233      52.625  23.641  38.658  1.00  0.00           H
ATOM   3658 HD23 LEU   233      52.868  22.636  40.014  1.00  0.00           H
ATOM   3659  C   LEU   233      56.783  22.117  38.470  1.00  0.00           C
ATOM   3660  O   LEU   233      56.563  22.006  37.275  1.00  0.00           O
ATOM   3661  N   GLN   234      57.968  21.848  38.982  1.00  0.00           N
ATOM   3662  H   GLN   234      58.049  21.511  39.930  1.00  0.00           H
ATOM   3663  CA  GLN   234      59.037  21.245  38.167  1.00  0.00           C
ATOM   3664  HA  GLN   234      59.330  21.969  37.408  1.00  0.00           H
ATOM   3665  CB  GLN   234      60.301  21.151  39.091  1.00  0.00           C
ATOM   3666  HB2 GLN   234      60.001  20.623  39.996  1.00  0.00           H
ATOM   3667  HB3 GLN   234      60.985  20.530  38.513  1.00  0.00           H
ATOM   3668  CG  GLN   234      61.084  22.544  39.231  1.00  0.00           C
ATOM   3669  HG2 GLN   234      61.261  22.842  38.197  1.00  0.00           H
ATOM   3670  HG3 GLN   234      60.381  23.264  39.651  1.00  0.00           H
ATOM   3671  CD  GLN   234      62.306  22.474  40.131  1.00  0.00           C
ATOM   3672  OE1 GLN   234      63.063  21.528  40.103  1.00  0.00           O
ATOM   3673  NE2 GLN   234      62.621  23.329  41.050  1.00  0.00           N
ATOM   3674 HE21 GLN   234      63.422  23.214  41.654  1.00  0.00           H
ATOM   3675 HE22 GLN   234      61.969  24.093  41.153  1.00  0.00           H
ATOM   3676  C   GLN   234      58.592  19.906  37.597  1.00  0.00           C
ATOM   3677  O   GLN   234      58.004  19.198  38.336  1.00  0.00           O
ATOM   3678  N   GLY   235      58.747  19.625  36.351  1.00  0.00           N
ATOM   3679  H   GLY   235      59.315  20.220  35.767  1.00  0.00           H
ATOM   3680  CA  GLY   235      58.131  18.521  35.603  1.00  0.00           C
ATOM   3681  HA2 GLY   235      58.748  18.349  34.722  1.00  0.00           H
ATOM   3682  HA3 GLY   235      58.015  17.587  36.153  1.00  0.00           H
ATOM   3683  C   GLY   235      56.692  18.696  35.104  1.00  0.00           C
ATOM   3684  O   GLY   235      56.372  17.987  34.106  1.00  0.00           O
ATOM   3685  N   LYS   236      56.021  19.668  35.560  1.00  0.00           N
ATOM   3686  H   LYS   236      56.458  20.118  36.351  1.00  0.00           H
ATOM   3687  CA  LYS   236      54.726  20.214  35.104  1.00  0.00           C
ATOM   3688  HA  LYS   236      54.327  19.482  34.401  1.00  0.00           H
ATOM   3689  CB  LYS   236      53.729  20.167  36.271  1.00  0.00           C
ATOM   3690  HB2 LYS   236      54.233  20.818  36.986  1.00  0.00           H
ATOM   3691  HB3 LYS   236      52.798  20.661  35.995  1.00  0.00           H
ATOM   3692  CG  LYS   236      53.338  18.782  36.826  1.00  0.00           C
ATOM   3693  HG2 LYS   236      53.013  18.181  35.977  1.00  0.00           H
ATOM   3694  HG3 LYS   236      54.177  18.258  37.283  1.00  0.00           H
ATOM   3695  CD  LYS   236      52.258  19.088  37.889  1.00  0.00           C
ATOM   3696  HD2 LYS   236      52.722  19.602  38.731  1.00  0.00           H
ATOM   3697  HD3 LYS   236      51.424  19.724  37.590  1.00  0.00           H
ATOM   3698  CE  LYS   236      51.579  17.741  38.301  1.00  0.00           C
ATOM   3699  HE2 LYS   236      51.062  17.301  37.447  1.00  0.00           H
ATOM   3700  HE3 LYS   236      52.388  17.064  38.575  1.00  0.00           H
ATOM   3701  NZ  LYS   236      50.582  17.879  39.418  1.00  0.00           N
ATOM   3702  HZ1 LYS   236      50.092  17.014  39.591  1.00  0.00           H
ATOM   3703  HZ2 LYS   236      49.970  18.589  39.041  1.00  0.00           H
ATOM   3704  HZ3 LYS   236      51.004  18.156  40.293  1.00  0.00           H
ATOM   3705  C   LYS   236      54.842  21.608  34.353  1.00  0.00           C
ATOM   3706  O   LYS   236      53.907  21.897  33.578  1.00  0.00           O
ATOM   3707  N   LEU   237      55.884  22.471  34.601  1.00  0.00           N
ATOM   3708  H   LEU   237      56.626  22.264  35.254  1.00  0.00           H
ATOM   3709  CA  LEU   237      56.124  23.549  33.598  1.00  0.00           C
ATOM   3710  HA  LEU   237      55.158  23.973  33.323  1.00  0.00           H
ATOM   3711  CB  LEU   237      56.877  24.681  34.241  1.00  0.00           C
ATOM   3712  HB2 LEU   237      57.917  24.411  34.423  1.00  0.00           H
ATOM   3713  HB3 LEU   237      56.942  25.476  33.497  1.00  0.00           H
ATOM   3714  CG  LEU   237      56.336  25.245  35.582  1.00  0.00           C
ATOM   3715  HG  LEU   237      56.136  24.404  36.247  1.00  0.00           H
ATOM   3716  CD1 LEU   237      57.405  26.235  36.228  1.00  0.00           C
ATOM   3717 HD11 LEU   237      57.745  26.943  35.472  1.00  0.00           H
ATOM   3718 HD12 LEU   237      58.316  25.706  36.505  1.00  0.00           H
ATOM   3719 HD13 LEU   237      57.084  26.707  37.157  1.00  0.00           H
ATOM   3720  CD2 LEU   237      55.056  25.970  35.318  1.00  0.00           C
ATOM   3721 HD21 LEU   237      55.135  26.742  34.553  1.00  0.00           H
ATOM   3722 HD22 LEU   237      54.234  25.344  34.972  1.00  0.00           H
ATOM   3723 HD23 LEU   237      54.655  26.537  36.158  1.00  0.00           H
ATOM   3724  C   LEU   237      56.837  23.053  32.390  1.00  0.00           C
ATOM   3725  O   LEU   237      57.520  21.988  32.421  1.00  0.00           O
ATOM   3726  N   SER   238      56.776  23.931  31.382  1.00  0.00           N
ATOM   3727  H   SER   238      55.978  24.544  31.463  1.00  0.00           H
ATOM   3728  CA  SER   238      57.518  23.708  30.150  1.00  0.00           C
ATOM   3729  HA  SER   238      57.203  22.737  29.769  1.00  0.00           H
ATOM   3730  CB  SER   238      57.196  24.754  29.071  1.00  0.00           C
ATOM   3731  HB2 SER   238      56.161  24.643  28.751  1.00  0.00           H
ATOM   3732  HB3 SER   238      57.323  25.741  29.517  1.00  0.00           H
ATOM   3733  OG  SER   238      57.954  24.508  27.893  1.00  0.00           O
ATOM   3734  HG  SER   238      58.568  25.236  27.774  1.00  0.00           H
ATOM   3735  C   SER   238      59.044  23.726  30.335  1.00  0.00           C
ATOM   3736  O   SER   238      59.524  24.629  31.054  1.00  0.00           O
ATOM   3737  N   ASP   239      59.868  22.852  29.708  1.00  0.00           N
ATOM   3738  H   ASP   239      59.466  22.026  29.288  1.00  0.00           H
ATOM   3739  CA  ASP   239      61.310  22.647  30.094  1.00  0.00           C
ATOM   3740  HA  ASP   239      61.369  22.480  31.170  1.00  0.00           H
ATOM   3741  CB  ASP   239      61.807  21.338  29.352  1.00  0.00           C
ATOM   3742  HB2 ASP   239      61.576  21.473  28.295  1.00  0.00           H
ATOM   3743  HB3 ASP   239      62.880  21.191  29.485  1.00  0.00           H
ATOM   3744  CG  ASP   239      61.212  19.984  29.815  1.00  0.00           C
ATOM   3745  OD1 ASP   239      60.820  19.107  29.010  1.00  0.00           O
ATOM   3746  OD2 ASP   239      61.200  19.722  31.058  1.00  0.00           O
ATOM   3747  C   ASP   239      62.257  23.828  29.825  1.00  0.00           C
ATOM   3748  O   ASP   239      63.355  24.042  30.361  1.00  0.00           O
ATOM   3749  N   ASP   240      61.858  24.685  28.920  1.00  0.00           N
ATOM   3750  H   ASP   240      60.965  24.525  28.476  1.00  0.00           H
ATOM   3751  CA  ASP   240      62.478  25.980  28.619  1.00  0.00           C
ATOM   3752  HA  ASP   240      63.504  25.752  28.332  1.00  0.00           H
ATOM   3753  CB  ASP   240      61.802  26.553  27.315  1.00  0.00           C
ATOM   3754  HB2 ASP   240      62.563  27.219  26.908  1.00  0.00           H
ATOM   3755  HB3 ASP   240      61.752  25.694  26.647  1.00  0.00           H
ATOM   3756  CG  ASP   240      60.446  27.271  27.527  1.00  0.00           C
ATOM   3757  OD1 ASP   240      59.407  26.547  27.662  1.00  0.00           O
ATOM   3758  OD2 ASP   240      60.345  28.534  27.454  1.00  0.00           O
ATOM   3759  C   ASP   240      62.481  27.020  29.748  1.00  0.00           C
ATOM   3760  O   ASP   240      63.376  27.848  29.938  1.00  0.00           O
ATOM   3761  N   ILE   241      61.451  26.907  30.598  1.00  0.00           N
ATOM   3762  H   ILE   241      60.752  26.217  30.367  1.00  0.00           H
ATOM   3763  CA  ILE   241      61.246  27.924  31.614  1.00  0.00           C
ATOM   3764  HA  ILE   241      61.253  28.905  31.138  1.00  0.00           H
ATOM   3765  CB  ILE   241      59.775  27.697  32.236  1.00  0.00           C
ATOM   3766  HB  ILE   241      59.493  26.662  32.425  1.00  0.00           H
ATOM   3767  CG2 ILE   241      59.629  28.354  33.679  1.00  0.00           C
ATOM   3768 HG21 ILE   241      58.607  28.291  34.053  1.00  0.00           H
ATOM   3769 HG22 ILE   241      59.901  29.408  33.644  1.00  0.00           H
ATOM   3770 HG23 ILE   241      60.239  27.813  34.403  1.00  0.00           H
ATOM   3771  CG1 ILE   241      58.795  28.149  31.126  1.00  0.00           C
ATOM   3772 HG12 ILE   241      59.025  29.170  30.821  1.00  0.00           H
ATOM   3773 HG13 ILE   241      58.883  27.539  30.228  1.00  0.00           H
ATOM   3774  CD1 ILE   241      57.316  28.169  31.525  1.00  0.00           C
ATOM   3775 HD11 ILE   241      57.269  29.059  32.155  1.00  0.00           H
ATOM   3776 HD12 ILE   241      57.021  27.336  32.162  1.00  0.00           H
ATOM   3777 HD13 ILE   241      56.668  28.239  30.652  1.00  0.00           H
ATOM   3778  C   ILE   241      62.332  27.733  32.664  1.00  0.00           C
ATOM   3779  O   ILE   241      62.468  26.583  33.155  1.00  0.00           O
ATOM   3780  N   PRO   242      63.025  28.760  33.193  1.00  0.00           N
ATOM   3781  CD  PRO   242      62.745  30.077  32.868  1.00  0.00           C
ATOM   3782  HD2 PRO   242      61.915  30.514  33.423  1.00  0.00           H
ATOM   3783  HD3 PRO   242      62.561  30.169  31.797  1.00  0.00           H
ATOM   3784  CG  PRO   242      63.999  30.863  33.281  1.00  0.00           C
ATOM   3785  HG2 PRO   242      63.803  31.363  34.230  1.00  0.00           H
ATOM   3786  HG3 PRO   242      64.361  31.543  32.510  1.00  0.00           H
ATOM   3787  CB  PRO   242      65.049  29.772  33.569  1.00  0.00           C
ATOM   3788  HB2 PRO   242      65.721  30.053  34.379  1.00  0.00           H
ATOM   3789  HB3 PRO   242      65.633  29.480  32.697  1.00  0.00           H
ATOM   3790  CA  PRO   242      64.216  28.601  34.005  1.00  0.00           C
ATOM   3791  HA  PRO   242      64.689  27.646  33.775  1.00  0.00           H
ATOM   3792  C   PRO   242      63.876  28.583  35.461  1.00  0.00           C
ATOM   3793  O   PRO   242      62.924  29.221  35.899  1.00  0.00           O
ATOM   3794  N   PRO   243      64.596  27.897  36.431  1.00  0.00           N
ATOM   3795  CD  PRO   243      65.789  27.192  36.065  1.00  0.00           C
ATOM   3796  HD2 PRO   243      66.417  27.581  35.263  1.00  0.00           H
ATOM   3797  HD3 PRO   243      65.591  26.148  35.825  1.00  0.00           H
ATOM   3798  CG  PRO   243      66.501  27.019  37.395  1.00  0.00           C
ATOM   3799  HG2 PRO   243      67.018  27.948  37.635  1.00  0.00           H
ATOM   3800  HG3 PRO   243      67.178  26.184  37.215  1.00  0.00           H
ATOM   3801  CB  PRO   243      65.370  26.788  38.436  1.00  0.00           C
ATOM   3802  HB2 PRO   243      65.773  27.026  39.421  1.00  0.00           H
ATOM   3803  HB3 PRO   243      65.129  25.725  38.417  1.00  0.00           H
ATOM   3804  CA  PRO   243      64.328  27.808  37.855  1.00  0.00           C
ATOM   3805  HA  PRO   243      63.315  27.435  38.014  1.00  0.00           H
ATOM   3806  C   PRO   243      64.302  29.222  38.551  1.00  0.00           C
ATOM   3807  O   PRO   243      63.555  29.425  39.461  1.00  0.00           O
ATOM   3808  N   SER   244      65.102  30.205  38.105  1.00  0.00           N
ATOM   3809  H   SER   244      65.657  30.087  37.269  1.00  0.00           H
ATOM   3810  CA  SER   244      65.201  31.518  38.727  1.00  0.00           C
ATOM   3811  HA  SER   244      65.139  31.449  39.813  1.00  0.00           H
ATOM   3812  CB  SER   244      66.503  32.155  38.299  1.00  0.00           C
ATOM   3813  HB2 SER   244      66.679  33.137  38.740  1.00  0.00           H
ATOM   3814  HB3 SER   244      67.376  31.568  38.584  1.00  0.00           H
ATOM   3815  OG  SER   244      66.472  32.197  36.886  1.00  0.00           O
ATOM   3816  HG  SER   244      67.036  31.534  36.483  1.00  0.00           H
ATOM   3817  C   SER   244      64.021  32.446  38.375  1.00  0.00           C
ATOM   3818  O   SER   244      63.952  33.517  38.981  1.00  0.00           O
ATOM   3819  N   ALA   245      63.069  32.031  37.512  1.00  0.00           N
ATOM   3820  H   ALA   245      63.210  31.177  36.989  1.00  0.00           H
ATOM   3821  CA  ALA   245      61.815  32.773  37.255  1.00  0.00           C
ATOM   3822  HA  ALA   245      62.185  33.748  36.938  1.00  0.00           H
ATOM   3823  CB  ALA   245      61.191  32.176  36.028  1.00  0.00           C
ATOM   3824  HB1 ALA   245      61.816  31.708  35.267  1.00  0.00           H
ATOM   3825  HB2 ALA   245      60.576  32.850  35.432  1.00  0.00           H
ATOM   3826  HB3 ALA   245      60.499  31.426  36.412  1.00  0.00           H
ATOM   3827  C   ALA   245      60.763  32.958  38.320  1.00  0.00           C
ATOM   3828  O   ALA   245      60.533  31.985  39.016  1.00  0.00           O
ATOM   3829  N   PRO   246      60.126  34.118  38.323  1.00  0.00           N
ATOM   3830  CD  PRO   246      60.077  35.249  37.321  1.00  0.00           C
ATOM   3831  HD2 PRO   246      59.852  35.027  36.277  1.00  0.00           H
ATOM   3832  HD3 PRO   246      61.037  35.764  37.272  1.00  0.00           H
ATOM   3833  CG  PRO   246      59.054  36.282  37.745  1.00  0.00           C
ATOM   3834  HG2 PRO   246      58.122  36.083  37.218  1.00  0.00           H
ATOM   3835  HG3 PRO   246      59.412  37.286  37.518  1.00  0.00           H
ATOM   3836  CB  PRO   246      58.840  35.904  39.163  1.00  0.00           C
ATOM   3837  HB2 PRO   246      57.883  36.269  39.536  1.00  0.00           H
ATOM   3838  HB3 PRO   246      59.495  36.387  39.888  1.00  0.00           H
ATOM   3839  CA  PRO   246      59.120  34.415  39.340  1.00  0.00           C
ATOM   3840  HA  PRO   246      59.555  34.200  40.316  1.00  0.00           H
ATOM   3841  C   PRO   246      57.800  33.666  39.031  1.00  0.00           C
ATOM   3842  O   PRO   246      57.353  33.609  37.852  1.00  0.00           O
ATOM   3843  N   MET   247      57.190  33.198  40.145  1.00  0.00           N
ATOM   3844  H   MET   247      57.542  33.379  41.075  1.00  0.00           H
ATOM   3845  CA  MET   247      55.720  33.141  40.060  1.00  0.00           C
ATOM   3846  HA  MET   247      55.377  33.864  39.319  1.00  0.00           H
ATOM   3847  CB  MET   247      55.385  31.722  39.463  1.00  0.00           C
ATOM   3848  HB2 MET   247      55.849  31.621  38.482  1.00  0.00           H
ATOM   3849  HB3 MET   247      55.678  30.928  40.150  1.00  0.00           H
ATOM   3850  CG  MET   247      53.833  31.591  39.244  1.00  0.00           C
ATOM   3851  HG2 MET   247      53.305  31.910  40.142  1.00  0.00           H
ATOM   3852  HG3 MET   247      53.599  32.218  38.384  1.00  0.00           H
ATOM   3853  SD  MET   247      53.221  29.959  38.712  1.00  0.00           S
ATOM   3854  CE  MET   247      54.678  29.376  37.742  1.00  0.00           C
ATOM   3855  HE1 MET   247      55.139  30.122  37.095  1.00  0.00           H
ATOM   3856  HE2 MET   247      55.551  29.130  38.348  1.00  0.00           H
ATOM   3857  HE3 MET   247      54.280  28.598  37.091  1.00  0.00           H
ATOM   3858  C   MET   247      55.075  33.414  41.476  1.00  0.00           C
ATOM   3859  O   MET   247      55.679  33.179  42.537  1.00  0.00           O
ATOM   3860  N   ALA   248      53.890  33.993  41.420  1.00  0.00           N
ATOM   3861  H   ALA   248      53.640  34.435  40.547  1.00  0.00           H
ATOM   3862  CA  ALA   248      52.999  34.216  42.528  1.00  0.00           C
ATOM   3863  HA  ALA   248      53.558  34.793  43.265  1.00  0.00           H
ATOM   3864  CB  ALA   248      51.809  35.080  42.024  1.00  0.00           C
ATOM   3865  HB1 ALA   248      52.314  36.024  41.823  1.00  0.00           H
ATOM   3866  HB2 ALA   248      51.089  35.166  42.838  1.00  0.00           H
ATOM   3867  HB3 ALA   248      51.376  34.603  41.144  1.00  0.00           H
ATOM   3868  C   ALA   248      52.512  32.832  43.142  1.00  0.00           C
ATOM   3869  O   ALA   248      52.198  31.925  42.322  1.00  0.00           O
ATOM   3870  N   ILE   249      52.474  32.713  44.500  1.00  0.00           N
ATOM   3871  H   ILE   249      52.771  33.502  45.057  1.00  0.00           H
ATOM   3872  CA  ILE   249      52.015  31.713  45.348  1.00  0.00           C
ATOM   3873  HA  ILE   249      51.602  30.966  44.670  1.00  0.00           H
ATOM   3874  CB  ILE   249      53.335  31.047  46.073  1.00  0.00           C
ATOM   3875  HB  ILE   249      53.940  31.833  46.524  1.00  0.00           H
ATOM   3876  CG2 ILE   249      53.088  30.176  47.275  1.00  0.00           C
ATOM   3877 HG21 ILE   249      52.666  30.726  48.117  1.00  0.00           H
ATOM   3878 HG22 ILE   249      54.085  29.930  47.639  1.00  0.00           H
ATOM   3879 HG23 ILE   249      52.449  29.295  47.205  1.00  0.00           H
ATOM   3880  CG1 ILE   249      54.186  30.352  44.964  1.00  0.00           C
ATOM   3881 HG12 ILE   249      54.613  31.006  44.202  1.00  0.00           H
ATOM   3882 HG13 ILE   249      55.065  30.010  45.511  1.00  0.00           H
ATOM   3883  CD1 ILE   249      53.512  29.203  44.291  1.00  0.00           C
ATOM   3884 HD11 ILE   249      54.245  28.454  43.992  1.00  0.00           H
ATOM   3885 HD12 ILE   249      52.980  29.644  43.446  1.00  0.00           H
ATOM   3886 HD13 ILE   249      52.741  28.752  44.915  1.00  0.00           H
ATOM   3887  C   ILE   249      50.963  32.198  46.321  1.00  0.00           C
ATOM   3888  O   ILE   249      51.286  33.162  47.033  1.00  0.00           O
ATOM   3889  N   ASN   250      49.808  31.559  46.338  1.00  0.00           N
ATOM   3890  H   ASN   250      49.678  30.924  45.564  1.00  0.00           H
ATOM   3891  CA  ASN   250      48.819  31.714  47.448  1.00  0.00           C
ATOM   3892  HA  ASN   250      48.880  32.720  47.861  1.00  0.00           H
ATOM   3893  CB  ASN   250      47.407  31.533  46.847  1.00  0.00           C
ATOM   3894  HB2 ASN   250      47.260  32.294  46.081  1.00  0.00           H
ATOM   3895  HB3 ASN   250      47.370  30.551  46.376  1.00  0.00           H
ATOM   3896  CG  ASN   250      46.264  31.519  47.909  1.00  0.00           C
ATOM   3897  OD1 ASN   250      46.468  31.986  49.032  1.00  0.00           O
ATOM   3898  ND2 ASN   250      45.101  31.124  47.548  1.00  0.00           N
ATOM   3899 HD21 ASN   250      44.811  30.810  46.633  1.00  0.00           H
ATOM   3900 HD22 ASN   250      44.417  31.141  48.292  1.00  0.00           H
ATOM   3901  C   ASN   250      49.230  30.695  48.532  1.00  0.00           C
ATOM   3902  O   ASN   250      49.129  29.524  48.173  1.00  0.00           O
ATOM   3903  N   CYS   251      49.750  31.113  49.694  1.00  0.00           N
ATOM   3904  H   CYS   251      49.835  32.095  49.912  1.00  0.00           H
ATOM   3905  CA  CYS   251      50.219  30.179  50.656  1.00  0.00           C
ATOM   3906  HA  CYS   251      51.018  29.593  50.203  1.00  0.00           H
ATOM   3907  CB  CYS   251      50.981  30.994  51.700  1.00  0.00           C
ATOM   3908  HB2 CYS   251      50.318  31.600  52.316  1.00  0.00           H
ATOM   3909  HB3 CYS   251      51.476  30.259  52.335  1.00  0.00           H
ATOM   3910  SG  CYS   251      52.173  32.150  50.956  1.00  0.00           S
ATOM   3911  HG  CYS   251      51.305  32.977  50.364  1.00  0.00           H
ATOM   3912  C   CYS   251      49.188  29.193  51.234  1.00  0.00           C
ATOM   3913  O   CYS   251      49.540  28.018  51.414  1.00  0.00           O
ATOM   3914  N   GLU   252      48.111  29.828  51.674  1.00  0.00           N
ATOM   3915  H   GLU   252      47.996  30.805  51.445  1.00  0.00           H
ATOM   3916  CA  GLU   252      47.006  29.256  52.486  1.00  0.00           C
ATOM   3917  HA  GLU   252      46.357  30.091  52.750  1.00  0.00           H
ATOM   3918  CB  GLU   252      46.178  28.234  51.654  1.00  0.00           C
ATOM   3919  HB2 GLU   252      46.778  27.571  51.032  1.00  0.00           H
ATOM   3920  HB3 GLU   252      45.493  27.632  52.251  1.00  0.00           H
ATOM   3921  CG  GLU   252      45.324  28.997  50.640  1.00  0.00           C
ATOM   3922  HG2 GLU   252      45.961  29.712  50.117  1.00  0.00           H
ATOM   3923  HG3 GLU   252      45.004  28.281  49.884  1.00  0.00           H
ATOM   3924  CD  GLU   252      44.084  29.677  51.257  1.00  0.00           C
ATOM   3925  OE1 GLU   252      43.594  29.338  52.360  1.00  0.00           O
ATOM   3926  OE2 GLU   252      43.553  30.591  50.589  1.00  0.00           O
ATOM   3927  C   GLU   252      47.524  28.727  53.836  1.00  0.00           C
ATOM   3928  O   GLU   252      47.281  27.567  54.155  1.00  0.00           O
ATOM   3929  N   TYR   253      48.243  29.512  54.649  1.00  0.00           N
ATOM   3930  H   TYR   253      48.399  30.432  54.262  1.00  0.00           H
ATOM   3931  CA  TYR   253      48.976  29.066  55.868  1.00  0.00           C
ATOM   3932  HA  TYR   253      49.269  28.053  55.589  1.00  0.00           H
ATOM   3933  CB  TYR   253      50.169  29.869  56.171  1.00  0.00           C
ATOM   3934  HB2 TYR   253      50.697  29.461  57.032  1.00  0.00           H
ATOM   3935  HB3 TYR   253      50.787  29.545  55.334  1.00  0.00           H
ATOM   3936  CG  TYR   253      50.174  31.401  56.123  1.00  0.00           C
ATOM   3937  CD1 TYR   253      49.116  32.164  56.700  1.00  0.00           C
ATOM   3938  HD1 TYR   253      48.299  31.704  57.235  1.00  0.00           H
ATOM   3939  CE1 TYR   253      49.253  33.589  56.749  1.00  0.00           C
ATOM   3940  HE1 TYR   253      48.442  34.141  57.201  1.00  0.00           H
ATOM   3941  CZ  TYR   253      50.310  34.234  56.114  1.00  0.00           C
ATOM   3942  OH  TYR   253      50.441  35.545  56.160  1.00  0.00           O
ATOM   3943  HH  TYR   253      49.972  35.937  56.899  1.00  0.00           H
ATOM   3944  CE2 TYR   253      51.323  33.468  55.488  1.00  0.00           C
ATOM   3945  HE2 TYR   253      52.167  34.012  55.089  1.00  0.00           H
ATOM   3946  CD2 TYR   253      51.275  32.102  55.623  1.00  0.00           C
ATOM   3947  HD2 TYR   253      52.125  31.510  55.320  1.00  0.00           H
ATOM   3948  C   TYR   253      48.043  28.742  57.149  1.00  0.00           C
ATOM   3949  O   TYR   253      48.480  28.295  58.147  1.00  0.00           O
ATOM   3950  N   GLY   254      46.701  28.911  57.073  1.00  0.00           N
ATOM   3951  H   GLY   254      46.278  29.108  56.177  1.00  0.00           H
ATOM   3952  CA  GLY   254      45.813  28.537  58.146  1.00  0.00           C
ATOM   3953  HA2 GLY   254      45.932  29.184  59.016  1.00  0.00           H
ATOM   3954  HA3 GLY   254      44.787  28.727  57.830  1.00  0.00           H
ATOM   3955  C   GLY   254      45.853  27.114  58.662  1.00  0.00           C
ATOM   3956  O   GLY   254      45.543  26.747  59.797  1.00  0.00           O
ATOM   3957  N   SER   255      46.301  26.206  57.778  1.00  0.00           N
ATOM   3958  H   SER   255      46.565  26.664  56.917  1.00  0.00           H
ATOM   3959  CA  SER   255      46.530  24.780  58.028  1.00  0.00           C
ATOM   3960  HA  SER   255      45.833  24.260  58.686  1.00  0.00           H
ATOM   3961  CB  SER   255      46.546  24.071  56.765  1.00  0.00           C
ATOM   3962  HB2 SER   255      46.766  23.014  56.919  1.00  0.00           H
ATOM   3963  HB3 SER   255      45.505  24.194  56.463  1.00  0.00           H
ATOM   3964  OG  SER   255      47.352  24.624  55.832  1.00  0.00           O
ATOM   3965  HG  SER   255      47.742  23.841  55.435  1.00  0.00           H
ATOM   3966  C   SER   255      47.907  24.503  58.760  1.00  0.00           C
ATOM   3967  O   SER   255      48.163  23.324  59.085  1.00  0.00           O
ATOM   3968  N   PHE   256      48.726  25.464  59.139  1.00  0.00           N
ATOM   3969  H   PHE   256      48.536  26.413  58.848  1.00  0.00           H
ATOM   3970  CA  PHE   256      50.010  25.347  59.838  1.00  0.00           C
ATOM   3971  HA  PHE   256      50.478  24.532  59.286  1.00  0.00           H
ATOM   3972  CB  PHE   256      50.800  26.681  59.824  1.00  0.00           C
ATOM   3973  HB2 PHE   256      50.951  26.919  58.770  1.00  0.00           H
ATOM   3974  HB3 PHE   256      50.078  27.413  60.184  1.00  0.00           H
ATOM   3975  CG  PHE   256      52.131  26.683  60.522  1.00  0.00           C
ATOM   3976  CD1 PHE   256      53.300  25.966  60.050  1.00  0.00           C
ATOM   3977  HD1 PHE   256      53.333  25.337  59.174  1.00  0.00           H
ATOM   3978  CE1 PHE   256      54.399  25.875  60.942  1.00  0.00           C
ATOM   3979  HE1 PHE   256      55.296  25.347  60.655  1.00  0.00           H
ATOM   3980  CZ  PHE   256      54.428  26.483  62.236  1.00  0.00           C
ATOM   3981  HZ  PHE   256      55.321  26.360  62.830  1.00  0.00           H
ATOM   3982  CE2 PHE   256      53.314  27.255  62.660  1.00  0.00           C
ATOM   3983  HE2 PHE   256      53.370  27.728  63.630  1.00  0.00           H
ATOM   3984  CD2 PHE   256      52.170  27.308  61.784  1.00  0.00           C
ATOM   3985  HD2 PHE   256      51.292  27.904  61.986  1.00  0.00           H
ATOM   3986  C   PHE   256      49.801  24.882  61.276  1.00  0.00           C
ATOM   3987  O   PHE   256      48.893  25.314  61.975  1.00  0.00           O
ATOM   3988  N   ASP   257      50.558  23.924  61.728  1.00  0.00           N
ATOM   3989  H   ASP   257      51.330  23.699  61.116  1.00  0.00           H
ATOM   3990  CA  ASP   257      50.369  22.983  62.842  1.00  0.00           C
ATOM   3991  HA  ASP   257      51.182  22.265  62.735  1.00  0.00           H
ATOM   3992  CB  ASP   257      50.556  23.770  64.213  1.00  0.00           C
ATOM   3993  HB2 ASP   257      51.127  24.682  64.035  1.00  0.00           H
ATOM   3994  HB3 ASP   257      49.575  24.072  64.579  1.00  0.00           H
ATOM   3995  CG  ASP   257      51.473  23.044  65.219  1.00  0.00           C
ATOM   3996  OD1 ASP   257      52.344  22.254  64.758  1.00  0.00           O
ATOM   3997  OD2 ASP   257      51.257  23.027  66.450  1.00  0.00           O
ATOM   3998  C   ASP   257      49.144  22.082  62.864  1.00  0.00           C
ATOM   3999  O   ASP   257      48.785  21.616  63.969  1.00  0.00           O
ATOM   4000  N   ASN   258      48.566  21.728  61.719  1.00  0.00           N
ATOM   4001  H   ASN   258      48.994  22.068  60.869  1.00  0.00           H
ATOM   4002  CA  ASN   258      47.589  20.616  61.659  1.00  0.00           C
ATOM   4003  HA  ASN   258      46.740  20.867  62.295  1.00  0.00           H
ATOM   4004  CB  ASN   258      47.061  20.353  60.237  1.00  0.00           C
ATOM   4005  HB2 ASN   258      47.955  20.531  59.639  1.00  0.00           H
ATOM   4006  HB3 ASN   258      46.672  19.345  60.092  1.00  0.00           H
ATOM   4007  CG  ASN   258      45.931  21.388  59.878  1.00  0.00           C
ATOM   4008  OD1 ASN   258      45.520  22.270  60.650  1.00  0.00           O
ATOM   4009  ND2 ASN   258      45.539  21.374  58.633  1.00  0.00           N
ATOM   4010 HD21 ASN   258      45.913  20.749  57.934  1.00  0.00           H
ATOM   4011 HD22 ASN   258      44.800  22.011  58.369  1.00  0.00           H
ATOM   4012  C   ASN   258      48.025  19.259  62.228  1.00  0.00           C
ATOM   4013  O   ASN   258      47.148  18.471  62.628  1.00  0.00           O
ATOM   4014  N   GLU   259      49.343  18.979  62.181  1.00  0.00           N
ATOM   4015  H   GLU   259      49.976  19.649  61.768  1.00  0.00           H
ATOM   4016  CA  GLU   259      50.033  17.833  62.768  1.00  0.00           C
ATOM   4017  HA  GLU   259      49.507  16.891  62.611  1.00  0.00           H
ATOM   4018  CB  GLU   259      51.282  17.445  62.076  1.00  0.00           C
ATOM   4019  HB2 GLU   259      51.700  16.617  62.650  1.00  0.00           H
ATOM   4020  HB3 GLU   259      51.028  17.161  61.055  1.00  0.00           H
ATOM   4021  CG  GLU   259      52.410  18.487  62.087  1.00  0.00           C
ATOM   4022  HG2 GLU   259      52.264  19.179  62.916  1.00  0.00           H
ATOM   4023  HG3 GLU   259      53.377  17.982  62.113  1.00  0.00           H
ATOM   4024  CD  GLU   259      52.273  19.286  60.802  1.00  0.00           C
ATOM   4025  OE1 GLU   259      52.964  18.912  59.755  1.00  0.00           O
ATOM   4026  OE2 GLU   259      51.570  20.332  60.827  1.00  0.00           O
ATOM   4027  C   GLU   259      50.169  17.901  64.315  1.00  0.00           C
ATOM   4028  O   GLU   259      50.235  16.878  65.015  1.00  0.00           O
ATOM   4029  N   HID   260      50.174  19.089  64.919  1.00  0.00           N
ATOM   4030  H   HID   260      50.024  19.895  64.328  1.00  0.00           H
ATOM   4031  CA  HID   260      50.413  19.508  66.348  1.00  0.00           C
ATOM   4032  HA  HID   260      50.380  20.597  66.365  1.00  0.00           H
ATOM   4033  CB  HID   260      49.343  19.101  67.361  1.00  0.00           C
ATOM   4034  HB2 HID   260      49.514  18.081  67.708  1.00  0.00           H
ATOM   4035  HB3 HID   260      49.456  19.617  68.314  1.00  0.00           H
ATOM   4036  CG  HID   260      47.953  19.253  66.934  1.00  0.00           C
ATOM   4037  ND1 HID   260      47.382  20.167  66.153  1.00  0.00           N
ATOM   4038  HD1 HID   260      47.809  20.838  65.531  1.00  0.00           H
ATOM   4039  CE1 HID   260      46.081  19.952  65.956  1.00  0.00           C
ATOM   4040  HE1 HID   260      45.424  20.420  65.237  1.00  0.00           H
ATOM   4041  NE2 HID   260      45.700  18.819  66.611  1.00  0.00           N
ATOM   4042  CD2 HID   260      46.925  18.362  67.243  1.00  0.00           C
ATOM   4043  HD2 HID   260      46.979  17.456  67.827  1.00  0.00           H
ATOM   4044  C   HID   260      51.821  19.122  66.848  1.00  0.00           C
ATOM   4045  O   HID   260      52.104  18.153  67.597  1.00  0.00           O
ATOM   4046  N   VAL   261      52.725  19.950  66.363  1.00  0.00           N
ATOM   4047  H   VAL   261      52.470  20.677  65.709  1.00  0.00           H
ATOM   4048  CA  VAL   261      54.179  19.841  66.594  1.00  0.00           C
ATOM   4049  HA  VAL   261      54.284  18.914  67.156  1.00  0.00           H
ATOM   4050  CB  VAL   261      55.025  19.757  65.326  1.00  0.00           C
ATOM   4051  HB  VAL   261      54.794  20.631  64.717  1.00  0.00           H
ATOM   4052  CG1 VAL   261      56.570  19.679  65.474  1.00  0.00           C
ATOM   4053 HG11 VAL   261      56.998  19.781  64.477  1.00  0.00           H
ATOM   4054 HG12 VAL   261      56.927  20.511  66.080  1.00  0.00           H
ATOM   4055 HG13 VAL   261      56.842  18.704  65.876  1.00  0.00           H
ATOM   4056  CG2 VAL   261      54.804  18.387  64.558  1.00  0.00           C
ATOM   4057 HG21 VAL   261      54.944  17.604  65.303  1.00  0.00           H
ATOM   4058 HG22 VAL   261      55.493  18.330  63.716  1.00  0.00           H
ATOM   4059 HG23 VAL   261      53.788  18.317  64.170  1.00  0.00           H
ATOM   4060  C   VAL   261      54.695  21.019  67.397  1.00  0.00           C
ATOM   4061  O   VAL   261      55.553  20.732  68.214  1.00  0.00           O
ATOM   4062  N   VAL   262      54.224  22.255  67.175  1.00  0.00           N
ATOM   4063  H   VAL   262      53.524  22.389  66.460  1.00  0.00           H
ATOM   4064  CA  VAL   262      54.910  23.453  67.741  1.00  0.00           C
ATOM   4065  HA  VAL   262      55.608  23.249  68.552  1.00  0.00           H
ATOM   4066  CB  VAL   262      55.726  24.200  66.647  1.00  0.00           C
ATOM   4067  HB  VAL   262      56.255  25.078  67.020  1.00  0.00           H
ATOM   4068  CG1 VAL   262      56.833  23.348  66.000  1.00  0.00           C
ATOM   4069 HG11 VAL   262      57.353  24.074  65.375  1.00  0.00           H
ATOM   4070 HG12 VAL   262      57.588  23.008  66.709  1.00  0.00           H
ATOM   4071 HG13 VAL   262      56.452  22.568  65.342  1.00  0.00           H
ATOM   4072  CG2 VAL   262      54.903  24.682  65.437  1.00  0.00           C
ATOM   4073 HG21 VAL   262      53.965  25.148  65.738  1.00  0.00           H
ATOM   4074 HG22 VAL   262      54.649  23.864  64.763  1.00  0.00           H
ATOM   4075 HG23 VAL   262      55.419  25.479  64.902  1.00  0.00           H
ATOM   4076  C   VAL   262      54.021  24.517  68.404  1.00  0.00           C
ATOM   4077  O   VAL   262      54.496  25.239  69.274  1.00  0.00           O
ATOM   4078  N   LEU   263      52.733  24.717  68.012  1.00  0.00           N
ATOM   4079  H   LEU   263      52.342  24.004  67.414  1.00  0.00           H
ATOM   4080  CA  LEU   263      51.899  25.825  68.594  1.00  0.00           C
ATOM   4081  HA  LEU   263      52.579  26.656  68.776  1.00  0.00           H
ATOM   4082  CB  LEU   263      50.760  26.325  67.713  1.00  0.00           C
ATOM   4083  HB2 LEU   263      50.163  25.426  67.567  1.00  0.00           H
ATOM   4084  HB3 LEU   263      50.176  27.004  68.333  1.00  0.00           H
ATOM   4085  CG  LEU   263      51.008  26.990  66.293  1.00  0.00           C
ATOM   4086  HG  LEU   263      51.597  26.237  65.770  1.00  0.00           H
ATOM   4087  CD1 LEU   263      49.738  27.450  65.640  1.00  0.00           C
ATOM   4088 HD11 LEU   263      49.366  28.384  66.062  1.00  0.00           H
ATOM   4089 HD12 LEU   263      48.937  26.715  65.721  1.00  0.00           H
ATOM   4090 HD13 LEU   263      49.848  27.675  64.579  1.00  0.00           H
ATOM   4091  CD2 LEU   263      51.854  28.230  66.552  1.00  0.00           C
ATOM   4092 HD21 LEU   263      51.766  28.916  65.710  1.00  0.00           H
ATOM   4093 HD22 LEU   263      51.365  28.726  67.391  1.00  0.00           H
ATOM   4094 HD23 LEU   263      52.894  27.920  66.651  1.00  0.00           H
ATOM   4095  C   LEU   263      51.386  25.394  69.986  1.00  0.00           C
ATOM   4096  O   LEU   263      50.603  24.475  70.032  1.00  0.00           O
ATOM   4097  N   PRO   264      51.827  25.982  71.124  1.00  0.00           N
ATOM   4098  CD  PRO   264      52.614  27.231  71.238  1.00  0.00           C
ATOM   4099  HD2 PRO   264      51.986  27.906  70.658  1.00  0.00           H
ATOM   4100  HD3 PRO   264      53.573  27.111  70.733  1.00  0.00           H
ATOM   4101  CG  PRO   264      52.743  27.546  72.732  1.00  0.00           C
ATOM   4102  HG2 PRO   264      52.100  28.424  72.801  1.00  0.00           H
ATOM   4103  HG3 PRO   264      53.808  27.629  72.952  1.00  0.00           H
ATOM   4104  CB  PRO   264      52.188  26.235  73.324  1.00  0.00           C
ATOM   4105  HB2 PRO   264      51.698  26.334  74.293  1.00  0.00           H
ATOM   4106  HB3 PRO   264      53.063  25.598  73.455  1.00  0.00           H
ATOM   4107  CA  PRO   264      51.298  25.592  72.356  1.00  0.00           C
ATOM   4108  HA  PRO   264      51.369  24.505  72.399  1.00  0.00           H
ATOM   4109  C   PRO   264      49.887  26.105  72.541  1.00  0.00           C
ATOM   4110  O   PRO   264      49.551  27.210  72.121  1.00  0.00           O
ATOM   4111  N   ARG   265      49.008  25.336  73.176  1.00  0.00           N
ATOM   4112  H   ARG   265      49.292  24.414  73.474  1.00  0.00           H
ATOM   4113  CA  ARG   265      47.512  25.669  73.312  1.00  0.00           C
ATOM   4114  HA  ARG   265      47.251  26.637  72.884  1.00  0.00           H
ATOM   4115  CB  ARG   265      46.716  24.599  72.500  1.00  0.00           C
ATOM   4116  HB2 ARG   265      46.704  23.648  73.032  1.00  0.00           H
ATOM   4117  HB3 ARG   265      45.675  24.922  72.490  1.00  0.00           H
ATOM   4118  CG  ARG   265      47.260  24.393  71.072  1.00  0.00           C
ATOM   4119  HG2 ARG   265      47.699  25.281  70.618  1.00  0.00           H
ATOM   4120  HG3 ARG   265      48.121  23.727  71.130  1.00  0.00           H
ATOM   4121  CD  ARG   265      46.313  23.599  70.070  1.00  0.00           C
ATOM   4122  HD2 ARG   265      45.413  24.207  69.977  1.00  0.00           H
ATOM   4123  HD3 ARG   265      46.886  23.580  69.143  1.00  0.00           H
ATOM   4124  NE  ARG   265      45.961  22.166  70.560  1.00  0.00           N
ATOM   4125  HE  ARG   265      46.607  21.730  71.205  1.00  0.00           H
ATOM   4126  CZ  ARG   265      45.016  21.439  70.006  1.00  0.00           C
ATOM   4127  NH1 ARG   265      44.191  21.952  69.077  1.00  0.00           N
ATOM   4128 HH11 ARG   265      44.437  22.856  68.699  1.00  0.00           H
ATOM   4129 HH12 ARG   265      43.494  21.459  68.536  1.00  0.00           H
ATOM   4130  NH2 ARG   265      44.874  20.176  70.393  1.00  0.00           N
ATOM   4131 HH21 ARG   265      45.371  19.837  71.206  1.00  0.00           H
ATOM   4132 HH22 ARG   265      44.416  19.443  69.869  1.00  0.00           H
ATOM   4133  C   ARG   265      47.134  25.670  74.828  1.00  0.00           C
ATOM   4134  O   ARG   265      47.426  24.756  75.602  1.00  0.00           O
ATOM   4135  N   THR   266      46.349  26.667  75.179  1.00  0.00           N
ATOM   4136  H   THR   266      46.146  27.351  74.465  1.00  0.00           H
ATOM   4137  CA  THR   266      45.585  26.626  76.456  1.00  0.00           C
ATOM   4138  HA  THR   266      46.261  26.469  77.296  1.00  0.00           H
ATOM   4139  CB  THR   266      44.849  27.983  76.726  1.00  0.00           C
ATOM   4140  HB  THR   266      44.321  27.991  77.680  1.00  0.00           H
ATOM   4141  CG2 THR   266      45.683  29.225  76.694  1.00  0.00           C
ATOM   4142 HG21 THR   266      46.062  29.361  75.682  1.00  0.00           H
ATOM   4143 HG22 THR   266      46.515  28.931  77.336  1.00  0.00           H
ATOM   4144 HG23 THR   266      45.105  30.042  77.127  1.00  0.00           H
ATOM   4145  OG1 THR   266      43.733  28.105  75.860  1.00  0.00           O
ATOM   4146  HG1 THR   266      44.153  28.223  75.006  1.00  0.00           H
ATOM   4147  C   THR   266      44.528  25.452  76.413  1.00  0.00           C
ATOM   4148  O   THR   266      44.253  24.980  75.335  1.00  0.00           O
ATOM   4149  N   LYS   267      43.860  25.115  77.547  1.00  0.00           N
ATOM   4150  H   LYS   267      44.026  25.631  78.400  1.00  0.00           H
ATOM   4151  CA  LYS   267      42.699  24.284  77.595  1.00  0.00           C
ATOM   4152  HA  LYS   267      42.927  23.317  77.147  1.00  0.00           H
ATOM   4153  CB  LYS   267      42.464  23.940  79.082  1.00  0.00           C
ATOM   4154  HB2 LYS   267      41.830  23.053  79.062  1.00  0.00           H
ATOM   4155  HB3 LYS   267      43.488  23.845  79.442  1.00  0.00           H
ATOM   4156  CG  LYS   267      41.804  25.109  79.890  1.00  0.00           C
ATOM   4157  HG2 LYS   267      42.308  26.031  79.599  1.00  0.00           H
ATOM   4158  HG3 LYS   267      40.760  25.181  79.586  1.00  0.00           H
ATOM   4159  CD  LYS   267      41.817  24.859  81.375  1.00  0.00           C
ATOM   4160  HD2 LYS   267      41.277  23.923  81.520  1.00  0.00           H
ATOM   4161  HD3 LYS   267      42.860  24.849  81.691  1.00  0.00           H
ATOM   4162  CE  LYS   267      40.959  25.906  82.029  1.00  0.00           C
ATOM   4163  HE2 LYS   267      41.442  26.883  82.053  1.00  0.00           H
ATOM   4164  HE3 LYS   267      40.051  26.061  81.447  1.00  0.00           H
ATOM   4165  NZ  LYS   267      40.678  25.599  83.443  1.00  0.00           N
ATOM   4166  HZ1 LYS   267      40.329  24.662  83.584  1.00  0.00           H
ATOM   4167  HZ2 LYS   267      40.002  26.274  83.770  1.00  0.00           H
ATOM   4168  HZ3 LYS   267      41.569  25.691  83.908  1.00  0.00           H
ATOM   4169  C   LYS   267      41.466  24.783  76.841  1.00  0.00           C
ATOM   4170  O   LYS   267      40.641  24.038  76.322  1.00  0.00           O
ATOM   4171  N   TYR   268      41.415  26.169  76.733  1.00  0.00           N
ATOM   4172  H   TYR   268      42.040  26.761  77.260  1.00  0.00           H
ATOM   4173  CA  TYR   268      40.361  26.873  76.075  1.00  0.00           C
ATOM   4174  HA  TYR   268      39.442  26.412  76.439  1.00  0.00           H
ATOM   4175  CB  TYR   268      40.306  28.388  76.523  1.00  0.00           C
ATOM   4176  HB2 TYR   268      41.103  28.914  75.997  1.00  0.00           H
ATOM   4177  HB3 TYR   268      39.346  28.808  76.225  1.00  0.00           H
ATOM   4178  CG  TYR   268      40.464  28.656  77.987  1.00  0.00           C
ATOM   4179  CD1 TYR   268      39.571  28.115  78.932  1.00  0.00           C
ATOM   4180  HD1 TYR   268      38.706  27.573  78.579  1.00  0.00           H
ATOM   4181  CE1 TYR   268      39.645  28.475  80.273  1.00  0.00           C
ATOM   4182  HE1 TYR   268      39.026  27.951  80.985  1.00  0.00           H
ATOM   4183  CZ  TYR   268      40.778  29.216  80.696  1.00  0.00           C
ATOM   4184  OH  TYR   268      41.211  29.236  82.036  1.00  0.00           O
ATOM   4185  HH  TYR   268      40.658  28.811  82.696  1.00  0.00           H
ATOM   4186  CE2 TYR   268      41.715  29.727  79.773  1.00  0.00           C
ATOM   4187  HE2 TYR   268      42.600  30.300  80.007  1.00  0.00           H
ATOM   4188  CD2 TYR   268      41.444  29.543  78.421  1.00  0.00           C
ATOM   4189  HD2 TYR   268      42.013  30.056  77.660  1.00  0.00           H
ATOM   4190  C   TYR   268      40.474  26.677  74.605  1.00  0.00           C
ATOM   4191  O   TYR   268      39.440  26.390  74.025  1.00  0.00           O
ATOM   4192  N   ASP   269      41.659  26.807  74.042  1.00  0.00           N
ATOM   4193  H   ASP   269      42.448  27.094  74.603  1.00  0.00           H
ATOM   4194  CA  ASP   269      41.837  26.607  72.565  1.00  0.00           C
ATOM   4195  HA  ASP   269      41.066  27.213  72.090  1.00  0.00           H
ATOM   4196  CB  ASP   269      43.260  26.902  72.206  1.00  0.00           C
ATOM   4197  HB2 ASP   269      43.915  26.185  72.703  1.00  0.00           H
ATOM   4198  HB3 ASP   269      43.296  26.723  71.132  1.00  0.00           H
ATOM   4199  CG  ASP   269      43.715  28.300  72.529  1.00  0.00           C
ATOM   4200  OD1 ASP   269      43.441  29.229  71.735  1.00  0.00           O
ATOM   4201  OD2 ASP   269      44.524  28.434  73.429  1.00  0.00           O
ATOM   4202  C   ASP   269      41.551  25.167  72.179  1.00  0.00           C
ATOM   4203  O   ASP   269      40.971  24.919  71.081  1.00  0.00           O
ATOM   4204  N   ILE   270      41.904  24.157  73.037  1.00  0.00           N
ATOM   4205  H   ILE   270      42.531  24.418  73.785  1.00  0.00           H
ATOM   4206  CA  ILE   270      41.684  22.740  72.896  1.00  0.00           C
ATOM   4207  HA  ILE   270      41.996  22.382  71.915  1.00  0.00           H
ATOM   4208  CB  ILE   270      42.402  21.920  74.069  1.00  0.00           C
ATOM   4209  HB  ILE   270      42.044  22.345  75.007  1.00  0.00           H
ATOM   4210  CG2 ILE   270      42.035  20.446  73.961  1.00  0.00           C
ATOM   4211 HG21 ILE   270      42.441  19.861  74.786  1.00  0.00           H
ATOM   4212 HG22 ILE   270      42.449  20.010  73.052  1.00  0.00           H
ATOM   4213 HG23 ILE   270      40.972  20.210  74.023  1.00  0.00           H
ATOM   4214  CG1 ILE   270      43.897  22.120  73.760  1.00  0.00           C
ATOM   4215 HG12 ILE   270      44.149  21.581  72.846  1.00  0.00           H
ATOM   4216 HG13 ILE   270      44.073  23.184  73.600  1.00  0.00           H
ATOM   4217  CD1 ILE   270      44.749  21.673  74.962  1.00  0.00           C
ATOM   4218 HD11 ILE   270      44.289  22.148  75.829  1.00  0.00           H
ATOM   4219 HD12 ILE   270      45.815  21.857  74.832  1.00  0.00           H
ATOM   4220 HD13 ILE   270      44.689  20.586  75.019  1.00  0.00           H
ATOM   4221  C   ILE   270      40.195  22.360  72.818  1.00  0.00           C
ATOM   4222  O   ILE   270      39.736  21.665  71.868  1.00  0.00           O
ATOM   4223  N   THR   271      39.403  22.933  73.700  1.00  0.00           N
ATOM   4224  H   THR   271      39.761  23.330  74.556  1.00  0.00           H
ATOM   4225  CA  THR   271      37.903  22.843  73.825  1.00  0.00           C
ATOM   4226  HA  THR   271      37.570  21.817  73.662  1.00  0.00           H
ATOM   4227  CB  THR   271      37.527  23.240  75.237  1.00  0.00           C
ATOM   4228  HB  THR   271      38.001  24.217  75.341  1.00  0.00           H
ATOM   4229  CG2 THR   271      36.044  23.462  75.500  1.00  0.00           C
ATOM   4230 HG21 THR   271      35.731  24.189  74.751  1.00  0.00           H
ATOM   4231 HG22 THR   271      35.772  23.806  76.499  1.00  0.00           H
ATOM   4232 HG23 THR   271      35.421  22.609  75.231  1.00  0.00           H
ATOM   4233  OG1 THR   271      37.947  22.350  76.231  1.00  0.00           O
ATOM   4234  HG1 THR   271      37.671  21.469  75.967  1.00  0.00           H
ATOM   4235  C   THR   271      37.149  23.533  72.710  1.00  0.00           C
ATOM   4236  O   THR   271      36.174  22.948  72.218  1.00  0.00           O
ATOM   4237  N   ILE   272      37.622  24.659  72.155  1.00  0.00           N
ATOM   4238  H   ILE   272      38.450  25.058  72.573  1.00  0.00           H
ATOM   4239  CA  ILE   272      37.127  25.110  70.823  1.00  0.00           C
ATOM   4240  HA  ILE   272      36.038  25.110  70.861  1.00  0.00           H
ATOM   4241  CB  ILE   272      37.734  26.472  70.498  1.00  0.00           C
ATOM   4242  HB  ILE   272      38.822  26.411  70.503  1.00  0.00           H
ATOM   4243  CG2 ILE   272      37.289  26.926  69.065  1.00  0.00           C
ATOM   4244 HG21 ILE   272      37.643  26.094  68.456  1.00  0.00           H
ATOM   4245 HG22 ILE   272      37.802  27.815  68.697  1.00  0.00           H
ATOM   4246 HG23 ILE   272      36.218  27.114  68.989  1.00  0.00           H
ATOM   4247  CG1 ILE   272      37.417  27.523  71.575  1.00  0.00           C
ATOM   4248 HG12 ILE   272      36.333  27.634  71.611  1.00  0.00           H
ATOM   4249 HG13 ILE   272      37.799  27.210  72.548  1.00  0.00           H
ATOM   4250  CD1 ILE   272      38.157  28.856  71.251  1.00  0.00           C
ATOM   4251 HD11 ILE   272      37.736  29.337  70.368  1.00  0.00           H
ATOM   4252 HD12 ILE   272      39.217  28.631  71.140  1.00  0.00           H
ATOM   4253 HD13 ILE   272      38.100  29.545  72.092  1.00  0.00           H
ATOM   4254  C   ILE   272      37.421  24.043  69.720  1.00  0.00           C
ATOM   4255  O   ILE   272      36.484  23.846  68.889  1.00  0.00           O
ATOM   4256  N   ASP   273      38.656  23.560  69.702  1.00  0.00           N
ATOM   4257  H   ASP   273      39.326  23.813  70.416  1.00  0.00           H
ATOM   4258  CA  ASP   273      39.028  22.575  68.656  1.00  0.00           C
ATOM   4259  HA  ASP   273      38.640  23.082  67.772  1.00  0.00           H
ATOM   4260  CB  ASP   273      40.584  22.522  68.659  1.00  0.00           C
ATOM   4261  HB2 ASP   273      40.897  23.534  68.406  1.00  0.00           H
ATOM   4262  HB3 ASP   273      40.968  22.154  69.611  1.00  0.00           H
ATOM   4263  CG  ASP   273      41.089  21.591  67.549  1.00  0.00           C
ATOM   4264  OD1 ASP   273      41.046  21.892  66.333  1.00  0.00           O
ATOM   4265  OD2 ASP   273      41.738  20.584  67.937  1.00  0.00           O
ATOM   4266  C   ASP   273      38.280  21.264  68.691  1.00  0.00           C
ATOM   4267  O   ASP   273      37.805  20.823  67.680  1.00  0.00           O
ATOM   4268  N   GLU   274      38.097  20.674  69.859  1.00  0.00           N
ATOM   4269  H   GLU   274      38.540  21.104  70.658  1.00  0.00           H
ATOM   4270  CA  GLU   274      37.321  19.415  70.089  1.00  0.00           C
ATOM   4271  HA  GLU   274      37.588  18.734  69.280  1.00  0.00           H
ATOM   4272  CB  GLU   274      37.610  18.707  71.410  1.00  0.00           C
ATOM   4273  HB2 GLU   274      37.558  19.348  72.290  1.00  0.00           H
ATOM   4274  HB3 GLU   274      36.887  17.895  71.477  1.00  0.00           H
ATOM   4275  CG  GLU   274      38.999  17.956  71.408  1.00  0.00           C
ATOM   4276  HG2 GLU   274      39.748  18.743  71.320  1.00  0.00           H
ATOM   4277  HG3 GLU   274      39.079  17.421  72.354  1.00  0.00           H
ATOM   4278  CD  GLU   274      39.129  16.905  70.321  1.00  0.00           C
ATOM   4279  OE1 GLU   274      40.255  16.423  70.115  1.00  0.00           O
ATOM   4280  OE2 GLU   274      38.066  16.437  69.692  1.00  0.00           O
ATOM   4281  C   GLU   274      35.828  19.608  69.910  1.00  0.00           C
ATOM   4282  O   GLU   274      35.061  18.693  69.947  1.00  0.00           O
ATOM   4283  N   GLU   275      35.278  20.796  69.664  1.00  0.00           N
ATOM   4284  H   GLU   275      35.970  21.531  69.684  1.00  0.00           H
ATOM   4285  CA  GLU   275      33.853  21.141  69.430  1.00  0.00           C
ATOM   4286  HA  GLU   275      33.194  20.297  69.633  1.00  0.00           H
ATOM   4287  CB  GLU   275      33.433  22.292  70.428  1.00  0.00           C
ATOM   4288  HB2 GLU   275      33.750  22.066  71.447  1.00  0.00           H
ATOM   4289  HB3 GLU   275      34.122  23.096  70.169  1.00  0.00           H
ATOM   4290  CG  GLU   275      31.978  22.565  70.199  1.00  0.00           C
ATOM   4291  HG2 GLU   275      31.639  23.367  70.853  1.00  0.00           H
ATOM   4292  HG3 GLU   275      31.725  22.851  69.178  1.00  0.00           H
ATOM   4293  CD  GLU   275      31.036  21.425  70.469  1.00  0.00           C
ATOM   4294  OE1 GLU   275      31.020  20.939  71.613  1.00  0.00           O
ATOM   4295  OE2 GLU   275      30.368  20.999  69.536  1.00  0.00           O
ATOM   4296  C   GLU   275      33.614  21.584  67.969  1.00  0.00           C
ATOM   4297  O   GLU   275      32.530  21.379  67.492  1.00  0.00           O
ATOM   4298  N   SER   276      34.611  22.206  67.262  1.00  0.00           N
ATOM   4299  H   SER   276      35.457  22.493  67.734  1.00  0.00           H
ATOM   4300  CA  SER   276      34.574  22.579  65.858  1.00  0.00           C
ATOM   4301  HA  SER   276      33.814  23.357  65.777  1.00  0.00           H
ATOM   4302  CB  SER   276      35.845  23.170  65.321  1.00  0.00           C
ATOM   4303  HB2 SER   276      35.768  23.426  64.264  1.00  0.00           H
ATOM   4304  HB3 SER   276      36.148  24.026  65.924  1.00  0.00           H
ATOM   4305  OG  SER   276      36.803  22.135  65.536  1.00  0.00           O
ATOM   4306  HG  SER   276      36.849  21.780  66.427  1.00  0.00           H
ATOM   4307  C   SER   276      34.193  21.304  64.966  1.00  0.00           C
ATOM   4308  O   SER   276      34.352  20.134  65.351  1.00  0.00           O
ATOM   4309  N   PRO   277      33.455  21.442  63.829  1.00  0.00           N
ATOM   4310  CD  PRO   277      32.973  22.654  63.342  1.00  0.00           C
ATOM   4311  HD2 PRO   277      33.719  23.281  62.856  1.00  0.00           H
ATOM   4312  HD3 PRO   277      32.569  23.140  64.231  1.00  0.00           H
ATOM   4313  CG  PRO   277      31.880  22.421  62.293  1.00  0.00           C
ATOM   4314  HG2 PRO   277      31.644  23.272  61.654  1.00  0.00           H
ATOM   4315  HG3 PRO   277      30.894  22.276  62.735  1.00  0.00           H
ATOM   4316  CB  PRO   277      32.440  21.098  61.659  1.00  0.00           C
ATOM   4317  HB2 PRO   277      33.226  21.300  60.931  1.00  0.00           H
ATOM   4318  HB3 PRO   277      31.583  20.552  61.266  1.00  0.00           H
ATOM   4319  CA  PRO   277      33.007  20.360  62.869  1.00  0.00           C
ATOM   4320  HA  PRO   277      32.122  19.874  63.280  1.00  0.00           H
ATOM   4321  C   PRO   277      34.109  19.251  62.488  1.00  0.00           C
ATOM   4322  O   PRO   277      33.841  18.151  61.978  1.00  0.00           O
ATOM   4323  N   ARG   278      35.366  19.475  62.869  1.00  0.00           N
ATOM   4324  H   ARG   278      35.506  20.462  63.033  1.00  0.00           H
ATOM   4325  CA  ARG   278      36.480  18.653  62.493  1.00  0.00           C
ATOM   4326  HA  ARG   278      36.169  17.647  62.774  1.00  0.00           H
ATOM   4327  CB  ARG   278      36.843  18.705  60.953  1.00  0.00           C
ATOM   4328  HB2 ARG   278      35.978  18.817  60.297  1.00  0.00           H
ATOM   4329  HB3 ARG   278      37.412  19.601  60.704  1.00  0.00           H
ATOM   4330  CG  ARG   278      37.511  17.455  60.501  1.00  0.00           C
ATOM   4331  HG2 ARG   278      36.780  16.645  60.485  1.00  0.00           H
ATOM   4332  HG3 ARG   278      37.818  17.648  59.473  1.00  0.00           H
ATOM   4333  CD  ARG   278      38.697  16.922  61.205  1.00  0.00           C
ATOM   4334  HD2 ARG   278      39.295  17.794  61.468  1.00  0.00           H
ATOM   4335  HD3 ARG   278      38.197  16.574  62.109  1.00  0.00           H
ATOM   4336  NE  ARG   278      39.510  15.821  60.562  1.00  0.00           N
ATOM   4337  HE  ARG   278      39.403  15.537  59.599  1.00  0.00           H
ATOM   4338  CZ  ARG   278      40.429  15.068  61.218  1.00  0.00           C
ATOM   4339  NH1 ARG   278      40.804  15.368  62.423  1.00  0.00           N
ATOM   4340 HH11 ARG   278      40.564  16.189  62.959  1.00  0.00           H
ATOM   4341 HH12 ARG   278      41.486  14.786  62.888  1.00  0.00           H
ATOM   4342  NH2 ARG   278      40.809  13.913  60.660  1.00  0.00           N
ATOM   4343 HH21 ARG   278      40.283  13.658  59.836  1.00  0.00           H
ATOM   4344 HH22 ARG   278      41.533  13.346  61.075  1.00  0.00           H
ATOM   4345  C   ARG   278      37.650  19.024  63.357  1.00  0.00           C
ATOM   4346  O   ARG   278      38.356  19.948  62.992  1.00  0.00           O
ATOM   4347  N   PRO   279      37.943  18.425  64.547  1.00  0.00           N
ATOM   4348  CD  PRO   279      37.032  17.495  65.208  1.00  0.00           C
ATOM   4349  HD2 PRO   279      37.231  16.435  65.048  1.00  0.00           H
ATOM   4350  HD3 PRO   279      36.004  17.755  64.952  1.00  0.00           H
ATOM   4351  CG  PRO   279      37.342  17.774  66.698  1.00  0.00           C
ATOM   4352  HG2 PRO   279      37.130  16.904  67.320  1.00  0.00           H
ATOM   4353  HG3 PRO   279      36.764  18.637  67.030  1.00  0.00           H
ATOM   4354  CB  PRO   279      38.883  17.903  66.667  1.00  0.00           C
ATOM   4355  HB2 PRO   279      39.222  16.867  66.666  1.00  0.00           H
ATOM   4356  HB3 PRO   279      39.296  18.483  67.491  1.00  0.00           H
ATOM   4357  CA  PRO   279      39.068  18.749  65.321  1.00  0.00           C
ATOM   4358  HA  PRO   279      38.977  19.778  65.666  1.00  0.00           H
ATOM   4359  C   PRO   279      40.477  18.516  64.730  1.00  0.00           C
ATOM   4360  O   PRO   279      40.604  17.757  63.787  1.00  0.00           O
ATOM   4361  N   GLY   280      41.490  19.159  65.324  1.00  0.00           N
ATOM   4362  H   GLY   280      41.199  19.772  66.073  1.00  0.00           H
ATOM   4363  CA  GLY   280      42.907  19.129  64.979  1.00  0.00           C
ATOM   4364  HA2 GLY   280      43.592  19.760  65.545  1.00  0.00           H
ATOM   4365  HA3 GLY   280      43.237  18.126  65.244  1.00  0.00           H
ATOM   4366  C   GLY   280      43.194  19.520  63.536  1.00  0.00           C
ATOM   4367  O   GLY   280      44.164  18.947  63.045  1.00  0.00           O
ATOM   4368  N   GLN   281      42.379  20.379  62.875  1.00  0.00           N
ATOM   4369  H   GLN   281      41.682  20.858  63.429  1.00  0.00           H
ATOM   4370  CA  GLN   281      42.536  20.914  61.513  1.00  0.00           C
ATOM   4371  HA  GLN   281      43.558  20.648  61.240  1.00  0.00           H
ATOM   4372  CB  GLN   281      41.537  20.209  60.512  1.00  0.00           C
ATOM   4373  HB2 GLN   281      40.518  20.221  60.901  1.00  0.00           H
ATOM   4374  HB3 GLN   281      41.396  20.661  59.530  1.00  0.00           H
ATOM   4375  CG  GLN   281      41.951  18.708  60.248  1.00  0.00           C
ATOM   4376  HG2 GLN   281      42.023  18.167  61.191  1.00  0.00           H
ATOM   4377  HG3 GLN   281      41.199  18.377  59.532  1.00  0.00           H
ATOM   4378  CD  GLN   281      43.230  18.550  59.468  1.00  0.00           C
ATOM   4379  OE1 GLN   281      44.192  17.884  59.892  1.00  0.00           O
ATOM   4380  NE2 GLN   281      43.287  19.152  58.294  1.00  0.00           N
ATOM   4381 HE21 GLN   281      44.215  19.110  57.899  1.00  0.00           H
ATOM   4382 HE22 GLN   281      42.474  19.364  57.733  1.00  0.00           H
ATOM   4383  C   GLN   281      42.327  22.420  61.544  1.00  0.00           C
ATOM   4384  O   GLN   281      41.928  22.854  62.570  1.00  0.00           O
ATOM   4385  N   GLN   282      42.665  23.156  60.490  1.00  0.00           N
ATOM   4386  H   GLN   282      42.990  22.651  59.679  1.00  0.00           H
ATOM   4387  CA  GLN   282      42.564  24.637  60.346  1.00  0.00           C
ATOM   4388  HA  GLN   282      43.209  24.910  59.510  1.00  0.00           H
ATOM   4389  CB  GLN   282      41.098  25.134  59.985  1.00  0.00           C
ATOM   4390  HB2 GLN   282      40.577  24.864  60.904  1.00  0.00           H
ATOM   4391  HB3 GLN   282      41.222  26.193  59.756  1.00  0.00           H
ATOM   4392  CG  GLN   282      40.385  24.479  58.766  1.00  0.00           C
ATOM   4393  HG2 GLN   282      41.147  24.641  58.004  1.00  0.00           H
ATOM   4394  HG3 GLN   282      40.391  23.392  58.845  1.00  0.00           H
ATOM   4395  CD  GLN   282      38.970  25.044  58.496  1.00  0.00           C
ATOM   4396  OE1 GLN   282      38.271  25.771  59.234  1.00  0.00           O
ATOM   4397  NE2 GLN   282      38.558  24.684  57.330  1.00  0.00           N
ATOM   4398 HE21 GLN   282      37.670  25.007  56.977  1.00  0.00           H
ATOM   4399 HE22 GLN   282      39.098  24.014  56.799  1.00  0.00           H
ATOM   4400  C   GLN   282      43.316  25.396  61.436  1.00  0.00           C
ATOM   4401  O   GLN   282      42.768  26.351  61.978  1.00  0.00           O
ATOM   4402  N   THR   283      44.371  24.801  61.933  1.00  0.00           N
ATOM   4403  H   THR   283      44.737  24.100  61.305  1.00  0.00           H
ATOM   4404  CA  THR   283      45.033  25.007  63.264  1.00  0.00           C
ATOM   4405  HA  THR   283      44.276  25.014  64.049  1.00  0.00           H
ATOM   4406  CB  THR   283      46.025  23.907  63.583  1.00  0.00           C
ATOM   4407  HB  THR   283      46.708  23.777  62.743  1.00  0.00           H
ATOM   4408  CG2 THR   283      46.793  24.044  64.899  1.00  0.00           C
ATOM   4409 HG21 THR   283      47.531  24.845  64.864  1.00  0.00           H
ATOM   4410 HG22 THR   283      47.130  23.072  65.260  1.00  0.00           H
ATOM   4411 HG23 THR   283      46.113  24.433  65.656  1.00  0.00           H
ATOM   4412  OG1 THR   283      45.296  22.712  63.602  1.00  0.00           O
ATOM   4413  HG1 THR   283      45.237  22.432  62.686  1.00  0.00           H
ATOM   4414  C   THR   283      45.662  26.385  63.458  1.00  0.00           C
ATOM   4415  O   THR   283      45.235  27.097  64.386  1.00  0.00           O
ATOM   4416  N   PHE   284      46.482  26.931  62.583  1.00  0.00           N
ATOM   4417  H   PHE   284      46.933  26.402  61.850  1.00  0.00           H
ATOM   4418  CA  PHE   284      47.065  28.259  62.910  1.00  0.00           C
ATOM   4419  HA  PHE   284      47.498  28.223  63.910  1.00  0.00           H
ATOM   4420  CB  PHE   284      48.121  28.451  61.847  1.00  0.00           C
ATOM   4421  HB2 PHE   284      48.946  27.746  61.941  1.00  0.00           H
ATOM   4422  HB3 PHE   284      47.672  28.221  60.880  1.00  0.00           H
ATOM   4423  CG  PHE   284      48.643  29.830  61.834  1.00  0.00           C
ATOM   4424  CD1 PHE   284      49.666  30.222  62.724  1.00  0.00           C
ATOM   4425  HD1 PHE   284      49.852  29.480  63.488  1.00  0.00           H
ATOM   4426  CE1 PHE   284      50.240  31.512  62.690  1.00  0.00           C
ATOM   4427  HE1 PHE   284      51.020  31.674  63.419  1.00  0.00           H
ATOM   4428  CZ  PHE   284      49.909  32.300  61.608  1.00  0.00           C
ATOM   4429  HZ  PHE   284      50.357  33.282  61.590  1.00  0.00           H
ATOM   4430  CE2 PHE   284      48.810  32.046  60.827  1.00  0.00           C
ATOM   4431  HE2 PHE   284      48.584  32.787  60.074  1.00  0.00           H
ATOM   4432  CD2 PHE   284      48.195  30.804  60.903  1.00  0.00           C
ATOM   4433  HD2 PHE   284      47.458  30.517  60.168  1.00  0.00           H
ATOM   4434  C   PHE   284      45.962  29.368  62.833  1.00  0.00           C
ATOM   4435  O   PHE   284      46.008  30.335  63.574  1.00  0.00           O
ATOM   4436  N   GLU   285      44.973  29.098  61.989  1.00  0.00           N
ATOM   4437  H   GLU   285      44.967  28.175  61.581  1.00  0.00           H
ATOM   4438  CA  GLU   285      43.767  29.941  61.937  1.00  0.00           C
ATOM   4439  HA  GLU   285      44.038  30.991  61.824  1.00  0.00           H
ATOM   4440  CB  GLU   285      42.858  29.510  60.743  1.00  0.00           C
ATOM   4441  HB2 GLU   285      43.429  29.290  59.841  1.00  0.00           H
ATOM   4442  HB3 GLU   285      42.192  28.687  61.003  1.00  0.00           H
ATOM   4443  CG  GLU   285      41.777  30.565  60.268  1.00  0.00           C
ATOM   4444  HG2 GLU   285      41.239  30.873  61.163  1.00  0.00           H
ATOM   4445  HG3 GLU   285      42.350  31.369  59.806  1.00  0.00           H
ATOM   4446  CD  GLU   285      40.735  29.967  59.275  1.00  0.00           C
ATOM   4447  OE1 GLU   285      41.092  30.038  58.050  1.00  0.00           O
ATOM   4448  OE2 GLU   285      39.604  29.652  59.701  1.00  0.00           O
ATOM   4449  C   GLU   285      42.997  29.792  63.224  1.00  0.00           C
ATOM   4450  O   GLU   285      42.664  30.846  63.752  1.00  0.00           O
ATOM   4451  N   LYS   286      42.804  28.579  63.764  1.00  0.00           N
ATOM   4452  H   LYS   286      42.884  27.735  63.215  1.00  0.00           H
ATOM   4453  CA  LYS   286      42.198  28.403  65.080  1.00  0.00           C
ATOM   4454  HA  LYS   286      41.286  28.986  64.948  1.00  0.00           H
ATOM   4455  CB  LYS   286      41.963  26.937  65.364  1.00  0.00           C
ATOM   4456  HB2 LYS   286      42.872  26.362  65.188  1.00  0.00           H
ATOM   4457  HB3 LYS   286      41.704  26.844  66.419  1.00  0.00           H
ATOM   4458  CG  LYS   286      40.714  26.249  64.653  1.00  0.00           C
ATOM   4459  HG2 LYS   286      39.793  26.750  64.950  1.00  0.00           H
ATOM   4460  HG3 LYS   286      40.701  26.321  63.565  1.00  0.00           H
ATOM   4461  CD  LYS   286      40.729  24.752  64.954  1.00  0.00           C
ATOM   4462  HD2 LYS   286      41.534  24.356  64.337  1.00  0.00           H
ATOM   4463  HD3 LYS   286      40.868  24.632  66.029  1.00  0.00           H
ATOM   4464  CE  LYS   286      39.423  24.189  64.486  1.00  0.00           C
ATOM   4465  HE2 LYS   286      38.591  24.319  65.178  1.00  0.00           H
ATOM   4466  HE3 LYS   286      39.185  24.637  63.522  1.00  0.00           H
ATOM   4467  NZ  LYS   286      39.629  22.742  64.197  1.00  0.00           N
ATOM   4468  HZ1 LYS   286      40.278  22.744  63.423  1.00  0.00           H
ATOM   4469  HZ2 LYS   286      38.822  22.288  63.794  1.00  0.00           H
ATOM   4470  HZ3 LYS   286      40.000  22.370  65.060  1.00  0.00           H
ATOM   4471  C   LYS   286      42.928  29.138  66.190  1.00  0.00           C
ATOM   4472  O   LYS   286      42.341  29.898  66.915  1.00  0.00           O
ATOM   4473  N   MET   287      44.235  29.038  66.238  1.00  0.00           N
ATOM   4474  H   MET   287      44.678  28.372  65.620  1.00  0.00           H
ATOM   4475  CA  MET   287      45.173  29.674  67.205  1.00  0.00           C
ATOM   4476  HA  MET   287      44.842  29.462  68.221  1.00  0.00           H
ATOM   4477  CB  MET   287      46.561  29.006  67.061  1.00  0.00           C
ATOM   4478  HB2 MET   287      46.997  29.079  66.065  1.00  0.00           H
ATOM   4479  HB3 MET   287      47.206  29.517  67.776  1.00  0.00           H
ATOM   4480  CG  MET   287      46.622  27.561  67.482  1.00  0.00           C
ATOM   4481  HG2 MET   287      46.082  27.068  66.672  1.00  0.00           H
ATOM   4482  HG3 MET   287      47.661  27.231  67.496  1.00  0.00           H
ATOM   4483  SD  MET   287      45.759  27.270  69.124  1.00  0.00           S
ATOM   4484  CE  MET   287      46.721  28.302  70.245  1.00  0.00           C
ATOM   4485  HE1 MET   287      47.759  28.238  69.916  1.00  0.00           H
ATOM   4486  HE2 MET   287      46.466  29.360  70.185  1.00  0.00           H
ATOM   4487  HE3 MET   287      46.618  27.999  71.287  1.00  0.00           H
ATOM   4488  C   MET   287      45.298  31.291  67.071  1.00  0.00           C
ATOM   4489  O   MET   287      45.582  31.977  68.045  1.00  0.00           O
ATOM   4490  N   SER   288      45.221  31.792  65.821  1.00  0.00           N
ATOM   4491  H   SER   288      45.071  31.217  65.005  1.00  0.00           H
ATOM   4492  CA  SER   288      45.701  33.164  65.529  1.00  0.00           C
ATOM   4493  HA  SER   288      45.858  33.703  66.464  1.00  0.00           H
ATOM   4494  CB  SER   288      47.115  33.154  64.908  1.00  0.00           C
ATOM   4495  HB2 SER   288      47.572  34.124  65.107  1.00  0.00           H
ATOM   4496  HB3 SER   288      47.698  32.350  65.357  1.00  0.00           H
ATOM   4497  OG  SER   288      47.037  32.906  63.544  1.00  0.00           O
ATOM   4498  HG  SER   288      46.735  31.995  63.562  1.00  0.00           H
ATOM   4499  C   SER   288      44.796  34.096  64.694  1.00  0.00           C
ATOM   4500  O   SER   288      45.027  35.299  64.711  1.00  0.00           O
ATOM   4501  N   SER   289      43.708  33.518  64.049  1.00  0.00           N
ATOM   4502  H   SER   289      43.635  32.520  64.184  1.00  0.00           H
ATOM   4503  CA  SER   289      42.770  34.308  63.313  1.00  0.00           C
ATOM   4504  HA  SER   289      43.288  35.041  62.695  1.00  0.00           H
ATOM   4505  CB  SER   289      41.827  33.518  62.343  1.00  0.00           C
ATOM   4506  HB2 SER   289      41.234  34.171  61.704  1.00  0.00           H
ATOM   4507  HB3 SER   289      42.420  32.878  61.688  1.00  0.00           H
ATOM   4508  OG  SER   289      40.956  32.746  63.081  1.00  0.00           O
ATOM   4509  HG  SER   289      41.316  31.891  63.328  1.00  0.00           H
ATOM   4510  C   SER   289      41.894  35.082  64.312  1.00  0.00           C
ATOM   4511  O   SER   289      41.618  34.633  65.432  1.00  0.00           O
ATOM   4512  N   GLY   290      41.413  36.269  63.880  1.00  0.00           N
ATOM   4513  H   GLY   290      41.781  36.534  62.977  1.00  0.00           H
ATOM   4514  CA  GLY   290      40.458  37.079  64.591  1.00  0.00           C
ATOM   4515  HA2 GLY   290      40.920  37.282  65.557  1.00  0.00           H
ATOM   4516  HA3 GLY   290      40.314  38.007  64.040  1.00  0.00           H
ATOM   4517  C   GLY   290      39.022  36.527  64.843  1.00  0.00           C
ATOM   4518  O   GLY   290      38.171  37.091  65.465  1.00  0.00           O
ATOM   4519  N   TYR   291      38.748  35.407  64.198  1.00  0.00           N
ATOM   4520  H   TYR   291      39.458  34.911  63.678  1.00  0.00           H
ATOM   4521  CA  TYR   291      37.505  34.755  64.289  1.00  0.00           C
ATOM   4522  HA  TYR   291      36.754  35.523  64.107  1.00  0.00           H
ATOM   4523  CB  TYR   291      37.373  33.771  63.100  1.00  0.00           C
ATOM   4524  HB2 TYR   291      37.634  34.276  62.170  1.00  0.00           H
ATOM   4525  HB3 TYR   291      38.106  32.978  63.247  1.00  0.00           H
ATOM   4526  CG  TYR   291      35.981  33.120  63.052  1.00  0.00           C
ATOM   4527  CD1 TYR   291      34.871  33.848  62.557  1.00  0.00           C
ATOM   4528  HD1 TYR   291      35.027  34.754  61.992  1.00  0.00           H
ATOM   4529  CE1 TYR   291      33.579  33.300  62.574  1.00  0.00           C
ATOM   4530  HE1 TYR   291      32.791  34.002  62.347  1.00  0.00           H
ATOM   4531  CZ  TYR   291      33.368  32.016  63.107  1.00  0.00           C
ATOM   4532  OH  TYR   291      32.096  31.436  63.180  1.00  0.00           O
ATOM   4533  HH  TYR   291      31.471  32.097  62.871  1.00  0.00           H
ATOM   4534  CE2 TYR   291      34.448  31.325  63.709  1.00  0.00           C
ATOM   4535  HE2 TYR   291      34.253  30.353  64.138  1.00  0.00           H
ATOM   4536  CD2 TYR   291      35.757  31.838  63.662  1.00  0.00           C
ATOM   4537  HD2 TYR   291      36.602  31.263  64.012  1.00  0.00           H
ATOM   4538  C   TYR   291      37.095  34.053  65.606  1.00  0.00           C
ATOM   4539  O   TYR   291      35.890  34.061  65.970  1.00  0.00           O
ATOM   4540  N   TYR   292      38.014  33.725  66.509  1.00  0.00           N
ATOM   4541  H   TYR   292      38.959  33.968  66.250  1.00  0.00           H
ATOM   4542  CA  TYR   292      37.857  32.857  67.651  1.00  0.00           C
ATOM   4543  HA  TYR   292      36.827  32.501  67.635  1.00  0.00           H
ATOM   4544  CB  TYR   292      38.727  31.614  67.622  1.00  0.00           C
ATOM   4545  HB2 TYR   292      39.724  31.970  67.363  1.00  0.00           H
ATOM   4546  HB3 TYR   292      38.834  31.142  68.599  1.00  0.00           H
ATOM   4547  CG  TYR   292      38.261  30.689  66.534  1.00  0.00           C
ATOM   4548  CD1 TYR   292      37.111  29.940  66.688  1.00  0.00           C
ATOM   4549  HD1 TYR   292      36.591  29.970  67.633  1.00  0.00           H
ATOM   4550  CE1 TYR   292      36.849  28.872  65.744  1.00  0.00           C
ATOM   4551  HE1 TYR   292      35.997  28.230  65.913  1.00  0.00           H
ATOM   4552  CZ  TYR   292      37.680  28.696  64.658  1.00  0.00           C
ATOM   4553  OH  TYR   292      37.534  27.614  63.789  1.00  0.00           O
ATOM   4554  HH  TYR   292      38.137  27.692  63.046  1.00  0.00           H
ATOM   4555  CE2 TYR   292      38.668  29.656  64.348  1.00  0.00           C
ATOM   4556  HE2 TYR   292      39.398  29.489  63.567  1.00  0.00           H
ATOM   4557  CD2 TYR   292      39.055  30.614  65.383  1.00  0.00           C
ATOM   4558  HD2 TYR   292      39.892  31.270  65.194  1.00  0.00           H
ATOM   4559  C   TYR   292      37.998  33.715  68.884  1.00  0.00           C
ATOM   4560  O   TYR   292      37.750  33.224  70.016  1.00  0.00           O
ATOM   4561  N   LEU   293      38.116  35.066  68.793  1.00  0.00           N
ATOM   4562  H   LEU   293      38.222  35.380  67.839  1.00  0.00           H
ATOM   4563  CA  LEU   293      38.471  35.934  69.957  1.00  0.00           C
ATOM   4564  HA  LEU   293      39.264  35.406  70.486  1.00  0.00           H
ATOM   4565  CB  LEU   293      39.095  37.256  69.458  1.00  0.00           C
ATOM   4566  HB2 LEU   293      38.322  37.868  68.993  1.00  0.00           H
ATOM   4567  HB3 LEU   293      39.357  37.784  70.375  1.00  0.00           H
ATOM   4568  CG  LEU   293      40.265  37.264  68.444  1.00  0.00           C
ATOM   4569  HG  LEU   293      39.819  36.916  67.513  1.00  0.00           H
ATOM   4570  CD1 LEU   293      40.865  38.638  68.141  1.00  0.00           C
ATOM   4571 HD11 LEU   293      40.006  39.279  67.946  1.00  0.00           H
ATOM   4572 HD12 LEU   293      41.462  38.571  67.232  1.00  0.00           H
ATOM   4573 HD13 LEU   293      41.385  39.104  68.978  1.00  0.00           H
ATOM   4574  CD2 LEU   293      41.309  36.318  68.742  1.00  0.00           C
ATOM   4575 HD21 LEU   293      42.103  36.277  67.996  1.00  0.00           H
ATOM   4576 HD22 LEU   293      41.869  36.703  69.593  1.00  0.00           H
ATOM   4577 HD23 LEU   293      40.976  35.308  68.983  1.00  0.00           H
ATOM   4578  C   LEU   293      37.333  36.156  71.010  1.00  0.00           C
ATOM   4579  O   LEU   293      37.610  36.179  72.203  1.00  0.00           O
ATOM   4580  N   GLY   294      36.136  36.362  70.593  1.00  0.00           N
ATOM   4581  H   GLY   294      35.869  36.221  69.630  1.00  0.00           H
ATOM   4582  CA  GLY   294      35.047  36.260  71.534  1.00  0.00           C
ATOM   4583  HA2 GLY   294      35.182  37.034  72.289  1.00  0.00           H
ATOM   4584  HA3 GLY   294      34.084  36.449  71.059  1.00  0.00           H
ATOM   4585  C   GLY   294      34.815  34.917  72.236  1.00  0.00           C
ATOM   4586  O   GLY   294      34.648  34.870  73.438  1.00  0.00           O
ATOM   4587  N   GLU   295      34.857  33.783  71.496  1.00  0.00           N
ATOM   4588  H   GLU   295      34.997  34.001  70.520  1.00  0.00           H
ATOM   4589  CA  GLU   295      34.748  32.451  72.154  1.00  0.00           C
ATOM   4590  HA  GLU   295      33.829  32.410  72.739  1.00  0.00           H
ATOM   4591  CB  GLU   295      34.739  31.355  71.094  1.00  0.00           C
ATOM   4592  HB2 GLU   295      34.080  31.593  70.258  1.00  0.00           H
ATOM   4593  HB3 GLU   295      35.726  31.350  70.634  1.00  0.00           H
ATOM   4594  CG  GLU   295      34.437  29.815  71.608  1.00  0.00           C
ATOM   4595  HG2 GLU   295      34.518  29.123  70.770  1.00  0.00           H
ATOM   4596  HG3 GLU   295      35.216  29.585  72.333  1.00  0.00           H
ATOM   4597  CD  GLU   295      33.137  29.695  72.502  1.00  0.00           C
ATOM   4598  OE1 GLU   295      32.290  30.608  72.558  1.00  0.00           O
ATOM   4599  OE2 GLU   295      32.796  28.537  72.894  1.00  0.00           O
ATOM   4600  C   GLU   295      35.846  32.170  73.162  1.00  0.00           C
ATOM   4601  O   GLU   295      35.606  31.744  74.276  1.00  0.00           O
ATOM   4602  N   ILE   296      37.108  32.511  72.881  1.00  0.00           N
ATOM   4603  H   ILE   296      37.189  32.899  71.952  1.00  0.00           H
ATOM   4604  CA  ILE   296      38.160  32.340  73.836  1.00  0.00           C
ATOM   4605  HA  ILE   296      38.197  31.314  74.205  1.00  0.00           H
ATOM   4606  CB  ILE   296      39.630  32.669  73.317  1.00  0.00           C
ATOM   4607  HB  ILE   296      39.724  33.736  73.112  1.00  0.00           H
ATOM   4608  CG2 ILE   296      40.699  32.296  74.340  1.00  0.00           C
ATOM   4609 HG21 ILE   296      40.679  32.800  75.306  1.00  0.00           H
ATOM   4610 HG22 ILE   296      41.677  32.217  73.864  1.00  0.00           H
ATOM   4611 HG23 ILE   296      40.449  31.294  74.690  1.00  0.00           H
ATOM   4612  CG1 ILE   296      39.911  31.799  72.037  1.00  0.00           C
ATOM   4613 HG12 ILE   296      40.186  30.760  72.220  1.00  0.00           H
ATOM   4614 HG13 ILE   296      39.044  31.794  71.375  1.00  0.00           H
ATOM   4615  CD1 ILE   296      41.058  32.254  71.114  1.00  0.00           C
ATOM   4616 HD11 ILE   296      40.872  33.262  70.745  1.00  0.00           H
ATOM   4617 HD12 ILE   296      41.078  31.493  70.333  1.00  0.00           H
ATOM   4618 HD13 ILE   296      41.982  32.190  71.689  1.00  0.00           H
ATOM   4619  C   ILE   296      38.013  33.141  75.136  1.00  0.00           C
ATOM   4620  O   ILE   296      38.157  32.562  76.263  1.00  0.00           O
ATOM   4621  N   LEU   297      37.520  34.370  75.015  1.00  0.00           N
ATOM   4622  H   LEU   297      37.327  34.692  74.078  1.00  0.00           H
ATOM   4623  CA  LEU   297      37.077  35.231  76.111  1.00  0.00           C
ATOM   4624  HA  LEU   297      37.922  35.290  76.798  1.00  0.00           H
ATOM   4625  CB  LEU   297      36.737  36.628  75.555  1.00  0.00           C
ATOM   4626  HB2 LEU   297      37.562  36.984  74.939  1.00  0.00           H
ATOM   4627  HB3 LEU   297      35.805  36.584  74.991  1.00  0.00           H
ATOM   4628  CG  LEU   297      36.331  37.611  76.652  1.00  0.00           C
ATOM   4629  HG  LEU   297      35.605  37.126  77.304  1.00  0.00           H
ATOM   4630  CD1 LEU   297      37.530  38.071  77.382  1.00  0.00           C
ATOM   4631 HD11 LEU   297      38.223  38.623  76.745  1.00  0.00           H
ATOM   4632 HD12 LEU   297      38.155  37.197  77.570  1.00  0.00           H
ATOM   4633 HD13 LEU   297      37.294  38.523  78.346  1.00  0.00           H
ATOM   4634  CD2 LEU   297      35.605  38.851  75.942  1.00  0.00           C
ATOM   4635 HD21 LEU   297      36.227  39.345  75.196  1.00  0.00           H
ATOM   4636 HD22 LEU   297      34.729  38.519  75.386  1.00  0.00           H
ATOM   4637 HD23 LEU   297      35.563  39.610  76.724  1.00  0.00           H
ATOM   4638  C   LEU   297      35.894  34.689  76.937  1.00  0.00           C
ATOM   4639  O   LEU   297      35.957  34.591  78.162  1.00  0.00           O
ATOM   4640  N   ARG   298      34.889  34.193  76.238  1.00  0.00           N
ATOM   4641  H   ARG   298      35.021  34.192  75.237  1.00  0.00           H
ATOM   4642  CA  ARG   298      33.685  33.522  76.891  1.00  0.00           C
ATOM   4643  HA  ARG   298      33.184  34.265  77.511  1.00  0.00           H
ATOM   4644  CB  ARG   298      32.623  33.073  75.894  1.00  0.00           C
ATOM   4645  HB2 ARG   298      32.534  33.811  75.097  1.00  0.00           H
ATOM   4646  HB3 ARG   298      32.963  32.202  75.335  1.00  0.00           H
ATOM   4647  CG  ARG   298      31.242  32.894  76.497  1.00  0.00           C
ATOM   4648  HG2 ARG   298      31.276  32.135  77.278  1.00  0.00           H
ATOM   4649  HG3 ARG   298      30.824  33.839  76.844  1.00  0.00           H
ATOM   4650  CD  ARG   298      30.328  32.264  75.401  1.00  0.00           C
ATOM   4651  HD2 ARG   298      29.333  32.073  75.803  1.00  0.00           H
ATOM   4652  HD3 ARG   298      30.275  32.899  74.517  1.00  0.00           H
ATOM   4653  NE  ARG   298      30.782  30.895  74.924  1.00  0.00           N
ATOM   4654  HE  ARG   298      31.313  30.816  74.069  1.00  0.00           H
ATOM   4655  CZ  ARG   298      30.653  29.745  75.576  1.00  0.00           C
ATOM   4656  NH1 ARG   298      30.136  29.693  76.750  1.00  0.00           N
ATOM   4657 HH11 ARG   298      29.621  30.488  77.102  1.00  0.00           H
ATOM   4658 HH12 ARG   298      30.329  28.856  77.282  1.00  0.00           H
ATOM   4659  NH2 ARG   298      31.208  28.633  75.176  1.00  0.00           N
ATOM   4660 HH21 ARG   298      31.766  28.656  74.335  1.00  0.00           H
ATOM   4661 HH22 ARG   298      31.135  27.888  75.853  1.00  0.00           H
ATOM   4662  C   ARG   298      34.106  32.307  77.747  1.00  0.00           C
ATOM   4663  O   ARG   298      33.702  32.209  78.877  1.00  0.00           O
ATOM   4664  N   LEU   299      34.921  31.449  77.190  1.00  0.00           N
ATOM   4665  H   LEU   299      35.392  31.506  76.299  1.00  0.00           H
ATOM   4666  CA  LEU   299      35.323  30.124  77.897  1.00  0.00           C
ATOM   4667  HA  LEU   299      34.425  29.545  78.113  1.00  0.00           H
ATOM   4668  CB  LEU   299      36.078  29.235  76.809  1.00  0.00           C
ATOM   4669  HB2 LEU   299      36.791  29.793  76.203  1.00  0.00           H
ATOM   4670  HB3 LEU   299      36.600  28.377  77.233  1.00  0.00           H
ATOM   4671  CG  LEU   299      35.151  28.641  75.742  1.00  0.00           C
ATOM   4672  HG  LEU   299      34.578  29.496  75.381  1.00  0.00           H
ATOM   4673  CD1 LEU   299      35.864  27.977  74.581  1.00  0.00           C
ATOM   4674 HD11 LEU   299      35.141  27.394  74.010  1.00  0.00           H
ATOM   4675 HD12 LEU   299      36.588  27.244  74.936  1.00  0.00           H
ATOM   4676 HD13 LEU   299      36.380  28.646  73.892  1.00  0.00           H
ATOM   4677  CD2 LEU   299      34.150  27.573  76.385  1.00  0.00           C
ATOM   4678 HD21 LEU   299      33.781  26.957  75.566  1.00  0.00           H
ATOM   4679 HD22 LEU   299      34.654  26.927  77.104  1.00  0.00           H
ATOM   4680 HD23 LEU   299      33.285  28.122  76.757  1.00  0.00           H
ATOM   4681  C   LEU   299      36.197  30.417  79.096  1.00  0.00           C
ATOM   4682  O   LEU   299      35.952  29.717  80.118  1.00  0.00           O
ATOM   4683  N   ALA   300      37.009  31.478  79.172  1.00  0.00           N
ATOM   4684  H   ALA   300      37.121  31.966  78.295  1.00  0.00           H
ATOM   4685  CA  ALA   300      37.930  31.781  80.266  1.00  0.00           C
ATOM   4686  HA  ALA   300      38.388  30.918  80.748  1.00  0.00           H
ATOM   4687  CB  ALA   300      39.044  32.616  79.663  1.00  0.00           C
ATOM   4688  HB1 ALA   300      39.757  32.044  79.070  1.00  0.00           H
ATOM   4689  HB2 ALA   300      39.647  33.020  80.476  1.00  0.00           H
ATOM   4690  HB3 ALA   300      38.609  33.391  79.030  1.00  0.00           H
ATOM   4691  C   ALA   300      37.166  32.564  81.350  1.00  0.00           C
ATOM   4692  O   ALA   300      37.386  32.370  82.555  1.00  0.00           O
ATOM   4693  N   LEU   301      36.160  33.304  80.883  1.00  0.00           N
ATOM   4694  H   LEU   301      35.834  33.201  79.932  1.00  0.00           H
ATOM   4695  CA  LEU   301      35.184  33.856  81.860  1.00  0.00           C
ATOM   4696  HA  LEU   301      35.713  34.358  82.670  1.00  0.00           H
ATOM   4697  CB  LEU   301      34.305  34.932  81.302  1.00  0.00           C
ATOM   4698  HB2 LEU   301      33.839  34.544  80.395  1.00  0.00           H
ATOM   4699  HB3 LEU   301      33.633  35.369  82.041  1.00  0.00           H
ATOM   4700  CG  LEU   301      35.117  36.178  80.845  1.00  0.00           C
ATOM   4701  HG  LEU   301      35.957  35.856  80.230  1.00  0.00           H
ATOM   4702  CD1 LEU   301      34.252  37.087  80.027  1.00  0.00           C
ATOM   4703 HD11 LEU   301      33.271  37.143  80.499  1.00  0.00           H
ATOM   4704 HD12 LEU   301      34.130  36.716  79.009  1.00  0.00           H
ATOM   4705 HD13 LEU   301      34.738  38.056  79.914  1.00  0.00           H
ATOM   4706  CD2 LEU   301      35.583  37.035  82.098  1.00  0.00           C
ATOM   4707 HD21 LEU   301      36.197  37.866  81.749  1.00  0.00           H
ATOM   4708 HD22 LEU   301      34.837  37.409  82.798  1.00  0.00           H
ATOM   4709 HD23 LEU   301      36.277  36.417  82.667  1.00  0.00           H
ATOM   4710  C   LEU   301      34.363  32.768  82.547  1.00  0.00           C
ATOM   4711  O   LEU   301      34.080  32.817  83.758  1.00  0.00           O
ATOM   4712  N   MET   302      34.028  31.749  81.786  1.00  0.00           N
ATOM   4713  H   MET   302      34.484  31.774  80.886  1.00  0.00           H
ATOM   4714  CA  MET   302      33.172  30.618  82.224  1.00  0.00           C
ATOM   4715  HA  MET   302      32.430  31.131  82.835  1.00  0.00           H
ATOM   4716  CB  MET   302      32.567  29.874  81.037  1.00  0.00           C
ATOM   4717  HB2 MET   302      32.230  30.516  80.223  1.00  0.00           H
ATOM   4718  HB3 MET   302      33.348  29.170  80.750  1.00  0.00           H
ATOM   4719  CG  MET   302      31.329  29.000  81.390  1.00  0.00           C
ATOM   4720  HG2 MET   302      30.906  28.590  80.473  1.00  0.00           H
ATOM   4721  HG3 MET   302      31.549  28.069  81.911  1.00  0.00           H
ATOM   4722  SD  MET   302      30.095  30.003  82.251  1.00  0.00           S
ATOM   4723  CE  MET   302      28.654  28.890  82.036  1.00  0.00           C
ATOM   4724  HE1 MET   302      28.462  28.597  81.004  1.00  0.00           H
ATOM   4725  HE2 MET   302      28.884  28.008  82.635  1.00  0.00           H
ATOM   4726  HE3 MET   302      27.740  29.268  82.492  1.00  0.00           H
ATOM   4727  C   MET   302      33.889  29.721  83.195  1.00  0.00           C
ATOM   4728  O   MET   302      33.252  29.109  84.086  1.00  0.00           O
ATOM   4729  N   ASP   303      35.205  29.686  83.008  1.00  0.00           N
ATOM   4730  H   ASP   303      35.561  30.195  82.211  1.00  0.00           H
ATOM   4731  CA  ASP   303      36.052  29.093  84.019  1.00  0.00           C
ATOM   4732  HA  ASP   303      35.573  28.136  84.226  1.00  0.00           H
ATOM   4733  CB  ASP   303      37.405  28.684  83.323  1.00  0.00           C
ATOM   4734  HB2 ASP   303      37.261  27.895  82.585  1.00  0.00           H
ATOM   4735  HB3 ASP   303      37.810  29.616  82.930  1.00  0.00           H
ATOM   4736  CG  ASP   303      38.508  27.939  84.150  1.00  0.00           C
ATOM   4737  OD1 ASP   303      38.346  27.139  85.089  1.00  0.00           O
ATOM   4738  OD2 ASP   303      39.649  27.983  83.682  1.00  0.00           O
ATOM   4739  C   ASP   303      36.140  29.929  85.324  1.00  0.00           C
ATOM   4740  O   ASP   303      36.124  29.338  86.351  1.00  0.00           O
ATOM   4741  N   MET   304      36.270  31.298  85.222  1.00  0.00           N
ATOM   4742  H   MET   304      36.336  31.671  84.286  1.00  0.00           H
ATOM   4743  CA  MET   304      36.343  32.161  86.356  1.00  0.00           C
ATOM   4744  HA  MET   304      37.110  31.755  87.015  1.00  0.00           H
ATOM   4745  CB  MET   304      36.720  33.601  86.014  1.00  0.00           C
ATOM   4746  HB2 MET   304      36.096  33.971  85.202  1.00  0.00           H
ATOM   4747  HB3 MET   304      36.513  34.217  86.890  1.00  0.00           H
ATOM   4748  CG  MET   304      38.207  33.759  85.734  1.00  0.00           C
ATOM   4749  HG2 MET   304      38.492  32.909  85.115  1.00  0.00           H
ATOM   4750  HG3 MET   304      38.383  34.635  85.110  1.00  0.00           H
ATOM   4751  SD  MET   304      39.212  33.931  87.250  1.00  0.00           S
ATOM   4752  CE  MET   304      39.918  32.264  87.312  1.00  0.00           C
ATOM   4753  HE1 MET   304      40.526  32.057  86.432  1.00  0.00           H
ATOM   4754  HE2 MET   304      40.436  32.187  88.268  1.00  0.00           H
ATOM   4755  HE3 MET   304      39.049  31.608  87.354  1.00  0.00           H
ATOM   4756  C   MET   304      35.067  32.045  87.154  1.00  0.00           C
ATOM   4757  O   MET   304      35.164  32.114  88.355  1.00  0.00           O
ATOM   4758  N   TYR   305      33.925  31.756  86.589  1.00  0.00           N
ATOM   4759  H   TYR   305      33.956  31.786  85.579  1.00  0.00           H
ATOM   4760  CA  TYR   305      32.617  31.353  87.177  1.00  0.00           C
ATOM   4761  HA  TYR   305      32.412  32.003  88.028  1.00  0.00           H
ATOM   4762  CB  TYR   305      31.592  31.473  86.022  1.00  0.00           C
ATOM   4763  HB2 TYR   305      31.457  32.539  85.842  1.00  0.00           H
ATOM   4764  HB3 TYR   305      31.938  30.956  85.127  1.00  0.00           H
ATOM   4765  CG  TYR   305      30.209  30.927  86.327  1.00  0.00           C
ATOM   4766  CD1 TYR   305      29.404  31.576  87.247  1.00  0.00           C
ATOM   4767  HD1 TYR   305      29.770  32.487  87.698  1.00  0.00           H
ATOM   4768  CE1 TYR   305      28.116  31.132  87.432  1.00  0.00           C
ATOM   4769  HE1 TYR   305      27.410  31.671  88.045  1.00  0.00           H
ATOM   4770  CZ  TYR   305      27.779  29.920  86.834  1.00  0.00           C
ATOM   4771  OH  TYR   305      26.501  29.499  87.015  1.00  0.00           O
ATOM   4772  HH  TYR   305      26.423  28.544  87.047  1.00  0.00           H
ATOM   4773  CE2 TYR   305      28.606  29.163  86.014  1.00  0.00           C
ATOM   4774  HE2 TYR   305      28.145  28.328  85.509  1.00  0.00           H
ATOM   4775  CD2 TYR   305      29.856  29.725  85.737  1.00  0.00           C
ATOM   4776  HD2 TYR   305      30.574  29.238  85.093  1.00  0.00           H
ATOM   4777  C   TYR   305      32.736  29.990  87.851  1.00  0.00           C
ATOM   4778  O   TYR   305      32.096  29.794  88.905  1.00  0.00           O
ATOM   4779  N   LYS   306      33.350  28.966  87.282  1.00  0.00           N
ATOM   4780  H   LYS   306      33.922  29.027  86.453  1.00  0.00           H
ATOM   4781  CA  LYS   306      33.278  27.594  87.843  1.00  0.00           C
ATOM   4782  HA  LYS   306      32.302  27.602  88.329  1.00  0.00           H
ATOM   4783  CB  LYS   306      33.382  26.524  86.726  1.00  0.00           C
ATOM   4784  HB2 LYS   306      34.199  26.888  86.105  1.00  0.00           H
ATOM   4785  HB3 LYS   306      33.571  25.542  87.159  1.00  0.00           H
ATOM   4786  CG  LYS   306      32.146  26.316  85.881  1.00  0.00           C
ATOM   4787  HG2 LYS   306      31.297  26.111  86.534  1.00  0.00           H
ATOM   4788  HG3 LYS   306      31.854  27.274  85.451  1.00  0.00           H
ATOM   4789  CD  LYS   306      32.314  25.241  84.747  1.00  0.00           C
ATOM   4790  HD2 LYS   306      32.291  24.280  85.263  1.00  0.00           H
ATOM   4791  HD3 LYS   306      31.483  25.197  84.044  1.00  0.00           H
ATOM   4792  CE  LYS   306      33.546  25.341  83.874  1.00  0.00           C
ATOM   4793  HE2 LYS   306      33.558  26.344  83.446  1.00  0.00           H
ATOM   4794  HE3 LYS   306      34.319  25.278  84.639  1.00  0.00           H
ATOM   4795  NZ  LYS   306      33.674  24.347  82.852  1.00  0.00           N
ATOM   4796  HZ1 LYS   306      32.978  24.420  82.123  1.00  0.00           H
ATOM   4797  HZ2 LYS   306      33.741  23.450  83.311  1.00  0.00           H
ATOM   4798  HZ3 LYS   306      34.619  24.375  82.496  1.00  0.00           H
ATOM   4799  C   LYS   306      34.343  27.364  88.961  1.00  0.00           C
ATOM   4800  O   LYS   306      34.102  26.631  89.961  1.00  0.00           O
ATOM   4801  N   GLN   307      35.323  28.196  88.946  1.00  0.00           N
ATOM   4802  H   GLN   307      35.392  28.830  88.164  1.00  0.00           H
ATOM   4803  CA  GLN   307      36.157  28.525  90.115  1.00  0.00           C
ATOM   4804  HA  GLN   307      36.251  27.686  90.805  1.00  0.00           H
ATOM   4805  CB  GLN   307      37.539  29.106  89.638  1.00  0.00           C
ATOM   4806  HB2 GLN   307      37.382  30.058  89.129  1.00  0.00           H
ATOM   4807  HB3 GLN   307      38.099  29.341  90.543  1.00  0.00           H
ATOM   4808  CG  GLN   307      38.405  28.073  88.863  1.00  0.00           C
ATOM   4809  HG2 GLN   307      38.533  27.203  89.506  1.00  0.00           H
ATOM   4810  HG3 GLN   307      37.794  27.742  88.023  1.00  0.00           H
ATOM   4811  CD  GLN   307      39.716  28.613  88.345  1.00  0.00           C
ATOM   4812  OE1 GLN   307      40.412  29.413  88.967  1.00  0.00           O
ATOM   4813  NE2 GLN   307      40.080  28.442  87.088  1.00  0.00           N
ATOM   4814 HE21 GLN   307      40.970  28.852  86.845  1.00  0.00           H
ATOM   4815 HE22 GLN   307      39.508  27.791  86.569  1.00  0.00           H
ATOM   4816  C   GLN   307      35.505  29.596  91.102  1.00  0.00           C
ATOM   4817  O   GLN   307      36.133  30.057  92.121  1.00  0.00           O
ATOM   4818  N   GLY   308      34.245  30.014  90.919  1.00  0.00           N
ATOM   4819  H   GLY   308      33.854  29.589  90.091  1.00  0.00           H
ATOM   4820  CA  GLY   308      33.489  30.755  91.874  1.00  0.00           C
ATOM   4821  HA2 GLY   308      32.420  30.843  91.681  1.00  0.00           H
ATOM   4822  HA3 GLY   308      33.588  30.189  92.800  1.00  0.00           H
ATOM   4823  C   GLY   308      33.981  32.173  92.163  1.00  0.00           C
ATOM   4824  O   GLY   308      33.655  32.815  93.184  1.00  0.00           O
ATOM   4825  N   PHE   309      34.900  32.699  91.318  1.00  0.00           N
ATOM   4826  H   PHE   309      35.051  32.206  90.448  1.00  0.00           H
ATOM   4827  CA  PHE   309      35.562  34.002  91.419  1.00  0.00           C
ATOM   4828  HA  PHE   309      35.827  34.332  92.423  1.00  0.00           H
ATOM   4829  CB  PHE   309      36.930  33.893  90.698  1.00  0.00           C
ATOM   4830  HB2 PHE   309      36.792  33.397  89.737  1.00  0.00           H
ATOM   4831  HB3 PHE   309      37.314  34.846  90.334  1.00  0.00           H
ATOM   4832  CG  PHE   309      38.082  33.239  91.489  1.00  0.00           C
ATOM   4833  CD1 PHE   309      38.467  33.736  92.751  1.00  0.00           C
ATOM   4834  HD1 PHE   309      37.876  34.578  93.077  1.00  0.00           H
ATOM   4835  CE1 PHE   309      39.612  33.165  93.433  1.00  0.00           C
ATOM   4836  HE1 PHE   309      39.899  33.404  94.446  1.00  0.00           H
ATOM   4837  CZ  PHE   309      40.420  32.279  92.699  1.00  0.00           C
ATOM   4838  HZ  PHE   309      41.309  31.859  93.147  1.00  0.00           H
ATOM   4839  CE2 PHE   309      40.042  31.836  91.429  1.00  0.00           C
ATOM   4840  HE2 PHE   309      40.718  31.194  90.884  1.00  0.00           H
ATOM   4841  CD2 PHE   309      38.816  32.222  90.826  1.00  0.00           C
ATOM   4842  HD2 PHE   309      38.502  31.949  89.828  1.00  0.00           H
ATOM   4843  C   PHE   309      34.814  35.147  90.727  1.00  0.00           C
ATOM   4844  O   PHE   309      35.111  36.349  91.033  1.00  0.00           O
ATOM   4845  N   ILE   310      33.815  34.903  89.888  1.00  0.00           N
ATOM   4846  H   ILE   310      33.520  33.937  89.862  1.00  0.00           H
ATOM   4847  CA  ILE   310      33.087  35.968  89.193  1.00  0.00           C
ATOM   4848  HA  ILE   310      32.936  36.812  89.867  1.00  0.00           H
ATOM   4849  CB  ILE   310      33.819  36.478  87.932  1.00  0.00           C
ATOM   4850  HB  ILE   310      33.263  37.359  87.609  1.00  0.00           H
ATOM   4851  CG2 ILE   310      35.176  37.096  88.209  1.00  0.00           C
ATOM   4852 HG21 ILE   310      35.428  37.685  87.327  1.00  0.00           H
ATOM   4853 HG22 ILE   310      35.932  36.368  88.503  1.00  0.00           H
ATOM   4854 HG23 ILE   310      35.170  37.747  89.082  1.00  0.00           H
ATOM   4855  CG1 ILE   310      33.705  35.491  86.775  1.00  0.00           C
ATOM   4856 HG12 ILE   310      34.282  34.598  87.019  1.00  0.00           H
ATOM   4857 HG13 ILE   310      32.656  35.255  86.605  1.00  0.00           H
ATOM   4858  CD1 ILE   310      34.325  35.999  85.412  1.00  0.00           C
ATOM   4859 HD11 ILE   310      33.711  36.816  85.031  1.00  0.00           H
ATOM   4860 HD12 ILE   310      34.272  35.290  84.586  1.00  0.00           H
ATOM   4861 HD13 ILE   310      35.361  36.327  85.490  1.00  0.00           H
ATOM   4862  C   ILE   310      31.666  35.542  88.942  1.00  0.00           C
ATOM   4863  O   ILE   310      31.396  34.333  88.911  1.00  0.00           O
ATOM   4864  N   PHE   311      30.753  36.455  88.551  1.00  0.00           N
ATOM   4865  H   PHE   311      30.978  37.427  88.710  1.00  0.00           H
ATOM   4866  CA  PHE   311      29.473  36.200  87.944  1.00  0.00           C
ATOM   4867  HA  PHE   311      28.895  37.100  87.733  1.00  0.00           H
ATOM   4868  CB  PHE   311      29.616  35.557  86.547  1.00  0.00           C
ATOM   4869  HB2 PHE   311      30.234  34.659  86.590  1.00  0.00           H
ATOM   4870  HB3 PHE   311      28.653  35.163  86.224  1.00  0.00           H
ATOM   4871  CG  PHE   311      30.163  36.377  85.445  1.00  0.00           C
ATOM   4872  CD1 PHE   311      30.419  37.721  85.683  1.00  0.00           C
ATOM   4873  HD1 PHE   311      30.441  38.154  86.671  1.00  0.00           H
ATOM   4874  CE1 PHE   311      30.885  38.435  84.555  1.00  0.00           C
ATOM   4875  HE1 PHE   311      31.053  39.502  84.530  1.00  0.00           H
ATOM   4876  CZ  PHE   311      30.929  37.849  83.259  1.00  0.00           C
ATOM   4877  HZ  PHE   311      31.153  38.458  82.396  1.00  0.00           H
ATOM   4878  CE2 PHE   311      30.590  36.487  83.079  1.00  0.00           C
ATOM   4879  HE2 PHE   311      30.755  35.898  82.188  1.00  0.00           H
ATOM   4880  CD2 PHE   311      30.223  35.707  84.223  1.00  0.00           C
ATOM   4881  HD2 PHE   311      30.097  34.646  84.063  1.00  0.00           H
ATOM   4882  C   PHE   311      28.514  35.444  88.916  1.00  0.00           C
ATOM   4883  O   PHE   311      27.636  34.690  88.514  1.00  0.00           O
ATOM   4884  N   LYS   312      28.533  35.708  90.257  1.00  0.00           N
ATOM   4885  H   LYS   312      29.124  36.464  90.575  1.00  0.00           H
ATOM   4886  CA  LYS   312      27.506  35.248  91.175  1.00  0.00           C
ATOM   4887  HA  LYS   312      27.327  34.178  91.075  1.00  0.00           H
ATOM   4888  CB  LYS   312      27.949  35.581  92.568  1.00  0.00           C
ATOM   4889  HB2 LYS   312      28.084  36.657  92.670  1.00  0.00           H
ATOM   4890  HB3 LYS   312      27.104  35.321  93.207  1.00  0.00           H
ATOM   4891  CG  LYS   312      29.225  34.847  93.084  1.00  0.00           C
ATOM   4892  HG2 LYS   312      29.123  33.763  93.054  1.00  0.00           H
ATOM   4893  HG3 LYS   312      30.174  35.018  92.577  1.00  0.00           H
ATOM   4894  CD  LYS   312      29.481  35.323  94.483  1.00  0.00           C
ATOM   4895  HD2 LYS   312      29.874  36.337  94.547  1.00  0.00           H
ATOM   4896  HD3 LYS   312      28.584  35.195  95.089  1.00  0.00           H
ATOM   4897  CE  LYS   312      30.607  34.458  95.070  1.00  0.00           C
ATOM   4898  HE2 LYS   312      30.172  33.465  95.184  1.00  0.00           H
ATOM   4899  HE3 LYS   312      31.342  34.407  94.268  1.00  0.00           H
ATOM   4900  NZ  LYS   312      31.115  34.959  96.356  1.00  0.00           N
ATOM   4901  HZ1 LYS   312      30.301  35.236  96.886  1.00  0.00           H
ATOM   4902  HZ2 LYS   312      31.836  35.662  96.281  1.00  0.00           H
ATOM   4903  HZ3 LYS   312      31.647  34.258  96.851  1.00  0.00           H
ATOM   4904  C   LYS   312      26.193  36.020  90.977  1.00  0.00           C
ATOM   4905  O   LYS   312      26.204  37.172  90.574  1.00  0.00           O
ATOM   4906  N   ASN   313      25.113  35.324  91.327  1.00  0.00           N
ATOM   4907  H   ASN   313      25.388  34.408  91.652  1.00  0.00           H
ATOM   4908  CA  ASN   313      23.706  35.760  91.139  1.00  0.00           C
ATOM   4909  HA  ASN   313      23.097  34.888  91.379  1.00  0.00           H
ATOM   4910  CB  ASN   313      23.480  36.928  92.182  1.00  0.00           C
ATOM   4911  HB2 ASN   313      23.840  37.866  91.759  1.00  0.00           H
ATOM   4912  HB3 ASN   313      22.448  37.186  92.416  1.00  0.00           H
ATOM   4913  CG  ASN   313      24.163  36.813  93.540  1.00  0.00           C
ATOM   4914  OD1 ASN   313      24.880  37.690  94.077  1.00  0.00           O
ATOM   4915  ND2 ASN   313      24.071  35.699  94.121  1.00  0.00           N
ATOM   4916 HD21 ASN   313      23.457  35.040  93.664  1.00  0.00           H
ATOM   4917 HD22 ASN   313      24.476  35.524  95.030  1.00  0.00           H
ATOM   4918  C   ASN   313      23.277  36.076  89.714  1.00  0.00           C
ATOM   4919  O   ASN   313      22.044  36.240  89.492  1.00  0.00           O
ATOM   4920  N   GLN   314      24.136  36.277  88.778  1.00  0.00           N
ATOM   4921  H   GLN   314      25.091  36.128  89.070  1.00  0.00           H
ATOM   4922  CA  GLN   314      23.960  36.627  87.314  1.00  0.00           C
ATOM   4923  HA  GLN   314      23.330  37.509  87.205  1.00  0.00           H
ATOM   4924  CB  GLN   314      25.300  37.055  86.697  1.00  0.00           C
ATOM   4925  HB2 GLN   314      26.050  36.264  86.689  1.00  0.00           H
ATOM   4926  HB3 GLN   314      25.195  37.254  85.631  1.00  0.00           H
ATOM   4927  CG  GLN   314      26.087  38.264  87.254  1.00  0.00           C
ATOM   4928  HG2 GLN   314      26.596  38.050  88.193  1.00  0.00           H
ATOM   4929  HG3 GLN   314      26.906  38.542  86.590  1.00  0.00           H
ATOM   4930  CD  GLN   314      25.138  39.415  87.544  1.00  0.00           C
ATOM   4931  OE1 GLN   314      24.586  39.964  86.589  1.00  0.00           O
ATOM   4932  NE2 GLN   314      24.913  39.768  88.769  1.00  0.00           N
ATOM   4933 HE21 GLN   314      24.393  40.629  88.857  1.00  0.00           H
ATOM   4934 HE22 GLN   314      25.300  39.266  89.555  1.00  0.00           H
ATOM   4935  C   GLN   314      23.359  35.553  86.464  1.00  0.00           C
ATOM   4936  O   GLN   314      23.439  34.364  86.805  1.00  0.00           O
ATOM   4937  N   ASP   315      22.689  35.999  85.408  1.00  0.00           N
ATOM   4938  H   ASP   315      22.646  36.996  85.248  1.00  0.00           H
ATOM   4939  CA  ASP   315      22.115  35.136  84.333  1.00  0.00           C
ATOM   4940  HA  ASP   315      21.939  34.139  84.734  1.00  0.00           H
ATOM   4941  CB  ASP   315      20.730  35.631  83.952  1.00  0.00           C
ATOM   4942  HB2 ASP   315      20.160  35.632  84.881  1.00  0.00           H
ATOM   4943  HB3 ASP   315      20.812  36.664  83.614  1.00  0.00           H
ATOM   4944  CG  ASP   315      20.032  34.835  82.824  1.00  0.00           C
ATOM   4945  OD1 ASP   315      19.091  35.388  82.223  1.00  0.00           O
ATOM   4946  OD2 ASP   315      20.275  33.622  82.650  1.00  0.00           O
ATOM   4947  C   ASP   315      22.961  34.871  83.059  1.00  0.00           C
ATOM   4948  O   ASP   315      23.250  35.758  82.299  1.00  0.00           O
ATOM   4949  N   LEU   316      23.258  33.587  82.983  1.00  0.00           N
ATOM   4950  H   LEU   316      22.856  32.911  83.616  1.00  0.00           H
ATOM   4951  CA  LEU   316      24.221  32.918  82.062  1.00  0.00           C
ATOM   4952  HA  LEU   316      24.745  33.656  81.453  1.00  0.00           H
ATOM   4953  CB  LEU   316      25.425  32.313  82.878  1.00  0.00           C
ATOM   4954  HB2 LEU   316      25.150  31.336  83.274  1.00  0.00           H
ATOM   4955  HB3 LEU   316      26.215  32.142  82.147  1.00  0.00           H
ATOM   4956  CG  LEU   316      26.060  33.260  83.892  1.00  0.00           C
ATOM   4957  HG  LEU   316      25.311  33.438  84.664  1.00  0.00           H
ATOM   4958  CD1 LEU   316      27.159  32.477  84.548  1.00  0.00           C
ATOM   4959 HD11 LEU   316      27.774  33.041  85.249  1.00  0.00           H
ATOM   4960 HD12 LEU   316      27.844  32.050  83.815  1.00  0.00           H
ATOM   4961 HD13 LEU   316      26.660  31.687  85.109  1.00  0.00           H
ATOM   4962  CD2 LEU   316      26.510  34.482  83.223  1.00  0.00           C
ATOM   4963 HD21 LEU   316      27.284  34.240  82.495  1.00  0.00           H
ATOM   4964 HD22 LEU   316      25.657  35.095  82.933  1.00  0.00           H
ATOM   4965 HD23 LEU   316      26.995  35.015  84.041  1.00  0.00           H
ATOM   4966  C   LEU   316      23.595  31.827  81.184  1.00  0.00           C
ATOM   4967  O   LEU   316      24.319  31.017  80.628  1.00  0.00           O
ATOM   4968  N   SER   317      22.230  31.830  80.997  1.00  0.00           N
ATOM   4969  H   SER   317      21.752  32.662  81.310  1.00  0.00           H
ATOM   4970  CA  SER   317      21.547  30.848  80.138  1.00  0.00           C
ATOM   4971  HA  SER   317      21.792  29.821  80.412  1.00  0.00           H
ATOM   4972  CB  SER   317      19.999  31.087  80.199  1.00  0.00           C
ATOM   4973  HB2 SER   317      19.804  31.134  81.271  1.00  0.00           H
ATOM   4974  HB3 SER   317      19.736  32.051  79.764  1.00  0.00           H
ATOM   4975  OG  SER   317      19.190  30.094  79.621  1.00  0.00           O
ATOM   4976  HG  SER   317      19.009  29.454  80.315  1.00  0.00           H
ATOM   4977  C   SER   317      21.965  30.961  78.604  1.00  0.00           C
ATOM   4978  O   SER   317      22.241  29.952  77.999  1.00  0.00           O
ATOM   4979  N   LYS   318      22.019  32.160  78.077  1.00  0.00           N
ATOM   4980  H   LYS   318      21.605  32.892  78.635  1.00  0.00           H
ATOM   4981  CA  LYS   318      22.614  32.442  76.758  1.00  0.00           C
ATOM   4982  HA  LYS   318      22.260  31.671  76.074  1.00  0.00           H
ATOM   4983  CB  LYS   318      21.929  33.734  76.270  1.00  0.00           C
ATOM   4984  HB2 LYS   318      20.861  33.534  76.184  1.00  0.00           H
ATOM   4985  HB3 LYS   318      22.036  34.534  77.002  1.00  0.00           H
ATOM   4986  CG  LYS   318      22.602  34.313  74.977  1.00  0.00           C
ATOM   4987  HG2 LYS   318      23.682  34.206  75.066  1.00  0.00           H
ATOM   4988  HG3 LYS   318      22.409  33.723  74.082  1.00  0.00           H
ATOM   4989  CD  LYS   318      22.191  35.735  74.706  1.00  0.00           C
ATOM   4990  HD2 LYS   318      21.123  35.822  74.510  1.00  0.00           H
ATOM   4991  HD3 LYS   318      22.468  36.352  75.560  1.00  0.00           H
ATOM   4992  CE  LYS   318      22.770  36.297  73.461  1.00  0.00           C
ATOM   4993  HE2 LYS   318      23.799  36.631  73.599  1.00  0.00           H
ATOM   4994  HE3 LYS   318      22.770  35.551  72.667  1.00  0.00           H
ATOM   4995  NZ  LYS   318      22.223  37.568  73.108  1.00  0.00           N
ATOM   4996  HZ1 LYS   318      22.364  38.244  73.847  1.00  0.00           H
ATOM   4997  HZ2 LYS   318      21.229  37.588  72.926  1.00  0.00           H
ATOM   4998  HZ3 LYS   318      22.563  37.903  72.218  1.00  0.00           H
ATOM   4999  C   LYS   318      24.169  32.366  76.850  1.00  0.00           C
ATOM   5000  O   LYS   318      24.735  31.869  75.905  1.00  0.00           O
ATOM   5001  N   PHE   319      24.713  32.948  77.959  1.00  0.00           N
ATOM   5002  H   PHE   319      24.092  33.323  78.662  1.00  0.00           H
ATOM   5003  CA  PHE   319      26.166  32.933  78.175  1.00  0.00           C
ATOM   5004  HA  PHE   319      26.624  33.474  77.347  1.00  0.00           H
ATOM   5005  CB  PHE   319      26.503  33.702  79.451  1.00  0.00           C
ATOM   5006  HB2 PHE   319      25.783  34.521  79.486  1.00  0.00           H
ATOM   5007  HB3 PHE   319      26.319  33.027  80.286  1.00  0.00           H
ATOM   5008  CG  PHE   319      27.909  34.311  79.458  1.00  0.00           C
ATOM   5009  CD1 PHE   319      28.197  35.495  78.753  1.00  0.00           C
ATOM   5010  HD1 PHE   319      27.491  36.124  78.231  1.00  0.00           H
ATOM   5011  CE1 PHE   319      29.524  35.974  78.873  1.00  0.00           C
ATOM   5012  HE1 PHE   319      29.727  36.937  78.428  1.00  0.00           H
ATOM   5013  CZ  PHE   319      30.491  35.203  79.505  1.00  0.00           C
ATOM   5014  HZ  PHE   319      31.514  35.521  79.641  1.00  0.00           H
ATOM   5015  CE2 PHE   319      30.233  33.922  79.979  1.00  0.00           C
ATOM   5016  HE2 PHE   319      30.954  33.286  80.469  1.00  0.00           H
ATOM   5017  CD2 PHE   319      28.888  33.538  80.033  1.00  0.00           C
ATOM   5018  HD2 PHE   319      28.641  32.586  80.480  1.00  0.00           H
ATOM   5019  C   PHE   319      26.840  31.578  78.112  1.00  0.00           C
ATOM   5020  O   PHE   319      28.020  31.485  77.843  1.00  0.00           O
ATOM   5021  N   ASP   320      26.110  30.451  78.345  1.00  0.00           N
ATOM   5022  H   ASP   320      25.145  30.664  78.552  1.00  0.00           H
ATOM   5023  CA  ASP   320      26.665  29.059  78.287  1.00  0.00           C
ATOM   5024  HA  ASP   320      27.620  29.119  78.808  1.00  0.00           H
ATOM   5025  CB  ASP   320      25.853  28.116  79.163  1.00  0.00           C
ATOM   5026  HB2 ASP   320      25.488  28.632  80.051  1.00  0.00           H
ATOM   5027  HB3 ASP   320      25.033  27.880  78.485  1.00  0.00           H
ATOM   5028  CG  ASP   320      26.584  26.830  79.509  1.00  0.00           C
ATOM   5029  OD1 ASP   320      27.819  26.814  79.358  1.00  0.00           O
ATOM   5030  OD2 ASP   320      25.894  25.938  80.009  1.00  0.00           O
ATOM   5031  C   ASP   320      26.923  28.585  76.808  1.00  0.00           C
ATOM   5032  O   ASP   320      27.537  27.550  76.624  1.00  0.00           O
ATOM   5033  N   LYS   321      26.333  29.249  75.802  1.00  0.00           N
ATOM   5034  H   LYS   321      25.871  30.113  76.050  1.00  0.00           H
ATOM   5035  CA  LYS   321      26.343  28.737  74.474  1.00  0.00           C
ATOM   5036  HA  LYS   321      26.163  27.670  74.603  1.00  0.00           H
ATOM   5037  CB  LYS   321      25.235  29.340  73.628  1.00  0.00           C
ATOM   5038  HB2 LYS   321      24.288  29.442  74.157  1.00  0.00           H
ATOM   5039  HB3 LYS   321      25.489  30.356  73.324  1.00  0.00           H
ATOM   5040  CG  LYS   321      25.026  28.487  72.400  1.00  0.00           C
[truncated: 179,019 more chars]
