# Supplementary material for: Worth the Weight: Sub-Pocket EXplorer (SubPEx), a Weighted Ensemble Method to Enhance Binding-Pocket Conformational Sampling
Source: J Chem Theory Comput. 2023 Aug 16;19(17):5677–89. doi: 10.1021/acs.jctc.3c00478 (PMC10500992; doi:10.1021/acs.jctc.3c00478)
Supplement: Supplementary file 2 — ct3c00478_si_002.zip [file ct3c00478_si_002.zip › clustered_structures/HXK2/subpex/rep.c6.aligned.pdb]

HELIX    1   1 LYS      4  PHE     17  1                                  14
HELIX    2   2 THR     21  LEU     39  1                                  19
HELIX    3   3 MET    101  THR    103  1                                   3
HELIX    4   4 GLU    109  GLN    125  1                                  17
HELIX    5   5 VAL    171  ARG    182  1                                  12
HELIX    6   6 ASP    194  THR    205  1                                  12
HELIX    7   7 GLU    231  LEU    233  1                                   3
HELIX    8   8 TYR    253  SER    255  1                                   3
HELIX    9   9 LYS    267  ASP    273  1                                   7
HELIX   10  10 THR    283  SER    288  1                                   6
HELIX   11  11 TYR    291  LYS    306  1                                  16
HELIX   12  12 PRO    330  ILE    333  1                                   4
HELIX   13  13 GLU    342  GLU    351  1                                  10
HELIX   14  14 VAL    358  LYS    389  1                                  32
HELIX   15  15 SER    402  ARG    406  1                                   5
HELIX   16  16 PHE    410  TYR    422  1                                  13
HELIX   17  17 GLY    442  ALA    459  1                                  18
SHEET    1   1 1 SER    62  LEU    70  0
SHEET    2   2 1 ASN    74  GLY    83  0
SHEET    3   3 1 PHE    88  ARG    96  0
SHEET    4   4 1 ILE   134  THR   139  0
SHEET    5   5 1 ILE   186  ILE   192  0
SHEET    6   6 1 THR   209  PHE   215  0
SHEET    7   7 1 VAL   219  VAL   226  0
SHEET    8   8 1 PRO   246  ASN   250  0
SHEET    9   9 1 GLY   395  ASP   400  0
SHEET   10  10 1 ILE   434  PRO   438  0
CRYST1   79.714   70.706  109.533  90.00  90.00  90.00               1
ATOM      1  N   ASP     1      41.764  48.148  93.903  1.00  0.00           N
ATOM      2  H1  ASP     1      42.431  48.077  93.148  1.00  0.00           H
ATOM      3  H2  ASP     1      41.718  49.101  94.233  1.00  0.00           H
ATOM      4  H3  ASP     1      42.129  47.560  94.640  1.00  0.00           H
ATOM      5  CA  ASP     1      40.487  47.610  93.520  1.00  0.00           C
ATOM      6  HA  ASP     1      39.776  47.922  94.285  1.00  0.00           H
ATOM      7  CB  ASP     1      39.945  48.242  92.308  1.00  0.00           C
ATOM      8  HB2 ASP     1      40.532  47.964  91.433  1.00  0.00           H
ATOM      9  HB3 ASP     1      38.956  47.815  92.147  1.00  0.00           H
ATOM     10  CG  ASP     1      39.882  49.786  92.374  1.00  0.00           C
ATOM     11  OD1 ASP     1      39.977  50.303  93.491  1.00  0.00           O
ATOM     12  OD2 ASP     1      39.708  50.331  91.275  1.00  0.00           O
ATOM     13  C   ASP     1      40.385  46.071  93.442  1.00  0.00           C
ATOM     14  O   ASP     1      39.623  45.428  94.207  1.00  0.00           O
ATOM     15  N   VAL     2      41.296  45.446  92.662  1.00  0.00           N
ATOM     16  H   VAL     2      41.935  46.016  92.126  1.00  0.00           H
ATOM     17  CA  VAL     2      41.573  44.008  92.588  1.00  0.00           C
ATOM     18  HA  VAL     2      40.668  43.403  92.528  1.00  0.00           H
ATOM     19  CB  VAL     2      42.373  43.706  91.320  1.00  0.00           C
ATOM     20  HB  VAL     2      43.242  44.352  91.192  1.00  0.00           H
ATOM     21  CG1 VAL     2      42.927  42.343  91.184  1.00  0.00           C
ATOM     22 HG11 VAL     2      42.194  41.555  91.353  1.00  0.00           H
ATOM     23 HG12 VAL     2      43.434  42.205  90.228  1.00  0.00           H
ATOM     24 HG13 VAL     2      43.774  42.242  91.863  1.00  0.00           H
ATOM     25  CG2 VAL     2      41.538  43.935  90.058  1.00  0.00           C
ATOM     26 HG21 VAL     2      42.198  44.098  89.206  1.00  0.00           H
ATOM     27 HG22 VAL     2      40.955  44.848  90.185  1.00  0.00           H
ATOM     28 HG23 VAL     2      40.818  43.140  89.866  1.00  0.00           H
ATOM     29  C   VAL     2      42.306  43.555  93.806  1.00  0.00           C
ATOM     30  O   VAL     2      43.512  43.829  93.996  1.00  0.00           O
ATOM     31  N   PRO     3      41.623  42.722  94.618  1.00  0.00           N
ATOM     32  CD  PRO     3      40.231  42.184  94.541  1.00  0.00           C
ATOM     33  HD2 PRO     3      39.961  41.875  93.531  1.00  0.00           H
ATOM     34  HD3 PRO     3      39.490  42.911  94.873  1.00  0.00           H
ATOM     35  CG  PRO     3      40.186  41.161  95.644  1.00  0.00           C
ATOM     36  HG2 PRO     3      40.484  40.165  95.317  1.00  0.00           H
ATOM     37  HG3 PRO     3      39.183  41.143  96.070  1.00  0.00           H
ATOM     38  CB  PRO     3      41.095  41.687  96.682  1.00  0.00           C
ATOM     39  HB2 PRO     3      41.420  40.992  97.456  1.00  0.00           H
ATOM     40  HB3 PRO     3      40.763  42.644  97.084  1.00  0.00           H
ATOM     41  CA  PRO     3      42.226  42.071  95.804  1.00  0.00           C
ATOM     42  HA  PRO     3      42.714  42.846  96.396  1.00  0.00           H
ATOM     43  C   PRO     3      43.354  41.058  95.494  1.00  0.00           C
ATOM     44  O   PRO     3      43.425  40.466  94.419  1.00  0.00           O
ATOM     45  N   LYS     4      44.245  40.788  96.502  1.00  0.00           N
ATOM     46  H   LYS     4      44.002  41.218  97.384  1.00  0.00           H
ATOM     47  CA  LYS     4      45.486  40.009  96.351  1.00  0.00           C
ATOM     48  HA  LYS     4      46.145  40.385  95.569  1.00  0.00           H
ATOM     49  CB  LYS     4      46.384  40.145  97.641  1.00  0.00           C
ATOM     50  HB2 LYS     4      46.446  41.154  98.053  1.00  0.00           H
ATOM     51  HB3 LYS     4      45.902  39.550  98.416  1.00  0.00           H
ATOM     52  CG  LYS     4      47.802  39.643  97.444  1.00  0.00           C
ATOM     53  HG2 LYS     4      47.793  38.666  96.962  1.00  0.00           H
ATOM     54  HG3 LYS     4      48.305  40.448  96.910  1.00  0.00           H
ATOM     55  CD  LYS     4      48.665  39.686  98.745  1.00  0.00           C
ATOM     56  HD2 LYS     4      48.650  40.725  99.073  1.00  0.00           H
ATOM     57  HD3 LYS     4      48.408  39.005  99.557  1.00  0.00           H
ATOM     58  CE  LYS     4      50.141  39.404  98.464  1.00  0.00           C
ATOM     59  HE2 LYS     4      50.117  38.447  97.944  1.00  0.00           H
ATOM     60  HE3 LYS     4      50.425  40.216  97.794  1.00  0.00           H
ATOM     61  NZ  LYS     4      51.021  39.563  99.621  1.00  0.00           N
ATOM     62  HZ1 LYS     4      51.110  40.483 100.029  1.00  0.00           H
ATOM     63  HZ2 LYS     4      51.981  39.333  99.410  1.00  0.00           H
ATOM     64  HZ3 LYS     4      50.730  38.966 100.381  1.00  0.00           H
ATOM     65  C   LYS     4      45.203  38.506  96.001  1.00  0.00           C
ATOM     66  O   LYS     4      45.996  37.738  95.438  1.00  0.00           O
ATOM     67  N   GLU     5      44.018  38.030  96.390  1.00  0.00           N
ATOM     68  H   GLU     5      43.448  38.586  97.012  1.00  0.00           H
ATOM     69  CA  GLU     5      43.458  36.777  96.024  1.00  0.00           C
ATOM     70  HA  GLU     5      44.183  35.966  96.072  1.00  0.00           H
ATOM     71  CB  GLU     5      42.446  36.327  97.119  1.00  0.00           C
ATOM     72  HB2 GLU     5      41.918  35.405  96.880  1.00  0.00           H
ATOM     73  HB3 GLU     5      43.063  36.047  97.974  1.00  0.00           H
ATOM     74  CG  GLU     5      41.366  37.337  97.632  1.00  0.00           C
ATOM     75  HG2 GLU     5      41.092  37.960  96.781  1.00  0.00           H
ATOM     76  HG3 GLU     5      40.514  36.701  97.874  1.00  0.00           H
ATOM     77  CD  GLU     5      41.910  38.099  98.862  1.00  0.00           C
ATOM     78  OE1 GLU     5      42.652  39.115  98.660  1.00  0.00           O
ATOM     79  OE2 GLU     5      41.700  37.568  99.987  1.00  0.00           O
ATOM     80  C   GLU     5      42.757  36.680  94.634  1.00  0.00           C
ATOM     81  O   GLU     5      42.643  35.567  94.050  1.00  0.00           O
ATOM     82  N   LEU     6      42.492  37.851  94.012  1.00  0.00           N
ATOM     83  H   LEU     6      42.593  38.716  94.522  1.00  0.00           H
ATOM     84  CA  LEU     6      42.064  37.880  92.591  1.00  0.00           C
ATOM     85  HA  LEU     6      41.701  36.893  92.303  1.00  0.00           H
ATOM     86  CB  LEU     6      40.816  38.794  92.494  1.00  0.00           C
ATOM     87  HB2 LEU     6      40.131  38.578  93.315  1.00  0.00           H
ATOM     88  HB3 LEU     6      41.173  39.818  92.603  1.00  0.00           H
ATOM     89  CG  LEU     6      39.944  38.615  91.298  1.00  0.00           C
ATOM     90  HG  LEU     6      40.660  38.421  90.499  1.00  0.00           H
ATOM     91  CD1 LEU     6      39.077  37.374  91.459  1.00  0.00           C
ATOM     92 HD11 LEU     6      39.535  36.620  92.099  1.00  0.00           H
ATOM     93 HD12 LEU     6      38.877  36.930  90.483  1.00  0.00           H
ATOM     94 HD13 LEU     6      38.109  37.663  91.869  1.00  0.00           H
ATOM     95  CD2 LEU     6      39.147  39.855  91.069  1.00  0.00           C
ATOM     96 HD21 LEU     6      38.556  39.571  90.197  1.00  0.00           H
ATOM     97 HD22 LEU     6      38.516  40.037  91.939  1.00  0.00           H
ATOM     98 HD23 LEU     6      39.830  40.685  90.892  1.00  0.00           H
ATOM     99  C   LEU     6      43.277  38.171  91.711  1.00  0.00           C
ATOM    100  O   LEU     6      43.365  37.649  90.607  1.00  0.00           O
ATOM    101  N   MET     7      44.224  38.961  92.257  1.00  0.00           N
ATOM    102  H   MET     7      44.035  39.408  93.142  1.00  0.00           H
ATOM    103  CA  MET     7      45.391  39.418  91.606  1.00  0.00           C
ATOM    104  HA  MET     7      45.004  40.002  90.771  1.00  0.00           H
ATOM    105  CB  MET     7      46.215  40.331  92.515  1.00  0.00           C
ATOM    106  HB2 MET     7      45.565  41.165  92.778  1.00  0.00           H
ATOM    107  HB3 MET     7      46.580  39.751  93.363  1.00  0.00           H
ATOM    108  CG  MET     7      47.464  40.941  91.861  1.00  0.00           C
ATOM    109  HG2 MET     7      48.031  41.571  92.547  1.00  0.00           H
ATOM    110  HG3 MET     7      48.015  40.099  91.442  1.00  0.00           H
ATOM    111  SD  MET     7      47.146  41.790  90.232  1.00  0.00           S
ATOM    112  CE  MET     7      46.702  43.426  90.739  1.00  0.00           C
ATOM    113  HE1 MET     7      47.607  43.925  91.082  1.00  0.00           H
ATOM    114  HE2 MET     7      46.229  43.968  89.919  1.00  0.00           H
ATOM    115  HE3 MET     7      46.015  43.331  91.580  1.00  0.00           H
ATOM    116  C   MET     7      46.269  38.293  91.111  1.00  0.00           C
ATOM    117  O   MET     7      46.745  38.265  89.985  1.00  0.00           O
ATOM    118  N   GLN     8      46.476  37.302  91.984  1.00  0.00           N
ATOM    119  H   GLN     8      46.045  37.451  92.885  1.00  0.00           H
ATOM    120  CA  GLN     8      47.318  36.136  91.673  1.00  0.00           C
ATOM    121  HA  GLN     8      48.341  36.390  91.392  1.00  0.00           H
ATOM    122  CB  GLN     8      47.455  35.245  92.921  1.00  0.00           C
ATOM    123  HB2 GLN     8      48.002  34.384  92.539  1.00  0.00           H
ATOM    124  HB3 GLN     8      48.144  35.735  93.609  1.00  0.00           H
ATOM    125  CG  GLN     8      46.052  34.756  93.492  1.00  0.00           C
ATOM    126  HG2 GLN     8      45.411  35.572  93.828  1.00  0.00           H
ATOM    127  HG3 GLN     8      45.592  34.131  92.726  1.00  0.00           H
ATOM    128  CD  GLN     8      46.190  33.810  94.665  1.00  0.00           C
ATOM    129  OE1 GLN     8      47.267  33.292  95.068  1.00  0.00           O
ATOM    130  NE2 GLN     8      45.132  33.661  95.344  1.00  0.00           N
ATOM    131 HE21 GLN     8      45.180  33.126  96.199  1.00  0.00           H
ATOM    132 HE22 GLN     8      44.280  34.138  95.088  1.00  0.00           H
ATOM    133  C   GLN     8      46.708  35.378  90.415  1.00  0.00           C
ATOM    134  O   GLN     8      47.513  35.049  89.530  1.00  0.00           O
ATOM    135  N   GLN     9      45.371  35.311  90.286  1.00  0.00           N
ATOM    136  H   GLN     9      44.802  35.749  90.997  1.00  0.00           H
ATOM    137  CA  GLN     9      44.727  34.608  89.194  1.00  0.00           C
ATOM    138  HA  GLN     9      45.209  33.637  89.079  1.00  0.00           H
ATOM    139  CB  GLN     9      43.231  34.374  89.347  1.00  0.00           C
ATOM    140  HB2 GLN     9      42.737  35.341  89.254  1.00  0.00           H
ATOM    141  HB3 GLN     9      42.839  33.760  88.536  1.00  0.00           H
ATOM    142  CG  GLN     9      42.892  33.825  90.770  1.00  0.00           C
ATOM    143  HG2 GLN     9      43.084  34.675  91.426  1.00  0.00           H
ATOM    144  HG3 GLN     9      41.833  33.566  90.793  1.00  0.00           H
ATOM    145  CD  GLN     9      43.608  32.673  91.348  1.00  0.00           C
ATOM    146  OE1 GLN     9      44.225  31.983  90.594  1.00  0.00           O
ATOM    147  NE2 GLN     9      43.590  32.382  92.621  1.00  0.00           N
ATOM    148 HE21 GLN     9      44.240  31.651  92.872  1.00  0.00           H
ATOM    149 HE22 GLN     9      43.030  32.778  93.362  1.00  0.00           H
ATOM    150  C   GLN     9      44.964  35.309  87.809  1.00  0.00           C
ATOM    151  O   GLN     9      45.093  34.557  86.842  1.00  0.00           O
ATOM    152  N   ILE    10      45.079  36.647  87.783  1.00  0.00           N
ATOM    153  H   ILE    10      45.047  37.151  88.658  1.00  0.00           H
ATOM    154  CA  ILE    10      45.480  37.478  86.667  1.00  0.00           C
ATOM    155  HA  ILE    10      44.921  37.101  85.811  1.00  0.00           H
ATOM    156  CB  ILE    10      45.216  39.016  86.879  1.00  0.00           C
ATOM    157  HB  ILE    10      45.926  39.368  87.628  1.00  0.00           H
ATOM    158  CG2 ILE    10      45.677  39.806  85.627  1.00  0.00           C
ATOM    159 HG21 ILE    10      46.712  39.620  85.341  1.00  0.00           H
ATOM    160 HG22 ILE    10      45.584  40.886  85.736  1.00  0.00           H
ATOM    161 HG23 ILE    10      45.105  39.341  84.824  1.00  0.00           H
ATOM    162  CG1 ILE    10      43.712  39.394  87.269  1.00  0.00           C
ATOM    163 HG12 ILE    10      43.074  39.179  86.412  1.00  0.00           H
ATOM    164 HG13 ILE    10      43.311  38.717  88.024  1.00  0.00           H
ATOM    165  CD1 ILE    10      43.656  40.836  87.798  1.00  0.00           C
ATOM    166 HD11 ILE    10      42.677  41.078  88.209  1.00  0.00           H
ATOM    167 HD12 ILE    10      43.863  41.529  86.982  1.00  0.00           H
ATOM    168 HD13 ILE    10      44.420  41.001  88.558  1.00  0.00           H
ATOM    169  C   ILE    10      46.911  37.088  86.297  1.00  0.00           C
ATOM    170  O   ILE    10      47.111  36.647  85.166  1.00  0.00           O
ATOM    171  N   GLU    11      47.807  37.134  87.270  1.00  0.00           N
ATOM    172  H   GLU    11      47.649  37.443  88.219  1.00  0.00           H
ATOM    173  CA  GLU    11      49.217  36.777  87.066  1.00  0.00           C
ATOM    174  HA  GLU    11      49.673  37.383  86.284  1.00  0.00           H
ATOM    175  CB  GLU    11      49.928  37.034  88.404  1.00  0.00           C
ATOM    176  HB2 GLU    11      49.353  36.535  89.184  1.00  0.00           H
ATOM    177  HB3 GLU    11      50.875  36.538  88.194  1.00  0.00           H
ATOM    178  CG  GLU    11      50.098  38.467  88.945  1.00  0.00           C
ATOM    179  HG2 GLU    11      49.265  39.166  88.888  1.00  0.00           H
ATOM    180  HG3 GLU    11      50.309  38.381  90.010  1.00  0.00           H
ATOM    181  CD  GLU    11      51.240  39.100  88.203  1.00  0.00           C
ATOM    182  OE1 GLU    11      52.229  39.558  88.841  1.00  0.00           O
ATOM    183  OE2 GLU    11      51.163  38.994  86.963  1.00  0.00           O
ATOM    184  C   GLU    11      49.381  35.332  86.625  1.00  0.00           C
ATOM    185  O   GLU    11      50.236  35.075  85.751  1.00  0.00           O
ATOM    186  N   ASN    12      48.565  34.340  87.001  1.00  0.00           N
ATOM    187  H   ASN    12      47.912  34.407  87.770  1.00  0.00           H
ATOM    188  CA  ASN    12      48.650  32.913  86.571  1.00  0.00           C
ATOM    189  HA  ASN    12      49.668  32.526  86.566  1.00  0.00           H
ATOM    190  CB  ASN    12      47.755  31.994  87.388  1.00  0.00           C
ATOM    191  HB2 ASN    12      46.734  32.370  87.341  1.00  0.00           H
ATOM    192  HB3 ASN    12      47.724  30.957  87.053  1.00  0.00           H
ATOM    193  CG  ASN    12      48.191  32.016  88.793  1.00  0.00           C
ATOM    194  OD1 ASN    12      49.317  32.252  89.212  1.00  0.00           O
ATOM    195  ND2 ASN    12      47.179  31.675  89.588  1.00  0.00           N
ATOM    196 HD21 ASN    12      46.290  31.404  89.193  1.00  0.00           H
ATOM    197 HD22 ASN    12      47.444  31.426  90.532  1.00  0.00           H
ATOM    198  C   ASN    12      48.098  32.663  85.168  1.00  0.00           C
ATOM    199  O   ASN    12      48.565  31.862  84.426  1.00  0.00           O
ATOM    200  N   PHE    13      47.027  33.382  84.782  1.00  0.00           N
ATOM    201  H   PHE    13      46.586  34.043  85.406  1.00  0.00           H
ATOM    202  CA  PHE    13      46.458  33.456  83.413  1.00  0.00           C
ATOM    203  HA  PHE    13      46.176  32.496  82.980  1.00  0.00           H
ATOM    204  CB  PHE    13      45.113  34.207  83.584  1.00  0.00           C
ATOM    205  HB2 PHE    13      44.521  33.826  84.416  1.00  0.00           H
ATOM    206  HB3 PHE    13      45.387  35.215  83.898  1.00  0.00           H
ATOM    207  CG  PHE    13      44.284  34.190  82.277  1.00  0.00           C
ATOM    208  CD1 PHE    13      44.677  34.995  81.120  1.00  0.00           C
ATOM    209  HD1 PHE    13      45.468  35.688  81.366  1.00  0.00           H
ATOM    210  CE1 PHE    13      43.964  34.967  79.903  1.00  0.00           C
ATOM    211  HE1 PHE    13      44.195  35.686  79.130  1.00  0.00           H
ATOM    212  CZ  PHE    13      42.824  34.141  79.768  1.00  0.00           C
ATOM    213  HZ  PHE    13      42.252  34.101  78.853  1.00  0.00           H
ATOM    214  CE2 PHE    13      42.430  33.370  80.887  1.00  0.00           C
ATOM    215  HE2 PHE    13      41.615  32.685  80.702  1.00  0.00           H
ATOM    216  CD2 PHE    13      43.122  33.411  82.136  1.00  0.00           C
ATOM    217  HD2 PHE    13      42.819  32.814  82.983  1.00  0.00           H
ATOM    218  C   PHE    13      47.415  34.127  82.393  1.00  0.00           C
ATOM    219  O   PHE    13      47.510  33.800  81.185  1.00  0.00           O
ATOM    220  N   GLU    14      48.048  35.177  82.864  1.00  0.00           N
ATOM    221  H   GLU    14      47.642  35.619  83.676  1.00  0.00           H
ATOM    222  CA  GLU    14      48.927  35.969  82.104  1.00  0.00           C
ATOM    223  HA  GLU    14      48.334  36.373  81.283  1.00  0.00           H
ATOM    224  CB  GLU    14      49.458  37.177  82.846  1.00  0.00           C
ATOM    225  HB2 GLU    14      48.701  37.733  83.399  1.00  0.00           H
ATOM    226  HB3 GLU    14      50.224  36.909  83.573  1.00  0.00           H
ATOM    227  CG  GLU    14      50.155  38.223  81.934  1.00  0.00           C
ATOM    228  HG2 GLU    14      51.141  37.906  81.593  1.00  0.00           H
ATOM    229  HG3 GLU    14      49.584  38.353  81.015  1.00  0.00           H
ATOM    230  CD  GLU    14      50.293  39.536  82.654  1.00  0.00           C
ATOM    231  OE1 GLU    14      49.559  40.521  82.284  1.00  0.00           O
ATOM    232  OE2 GLU    14      51.081  39.659  83.648  1.00  0.00           O
ATOM    233  C   GLU    14      50.084  35.227  81.419  1.00  0.00           C
ATOM    234  O   GLU    14      50.225  35.293  80.201  1.00  0.00           O
ATOM    235  N   LYS    15      50.815  34.455  82.181  1.00  0.00           N
ATOM    236  H   LYS    15      50.670  34.382  83.177  1.00  0.00           H
ATOM    237  CA  LYS    15      51.882  33.637  81.727  1.00  0.00           C
ATOM    238  HA  LYS    15      52.562  34.289  81.179  1.00  0.00           H
ATOM    239  CB  LYS    15      52.705  33.100  82.859  1.00  0.00           C
ATOM    240  HB2 LYS    15      53.679  32.794  82.479  1.00  0.00           H
ATOM    241  HB3 LYS    15      52.969  33.911  83.539  1.00  0.00           H
ATOM    242  CG  LYS    15      52.168  31.970  83.799  1.00  0.00           C
ATOM    243  HG2 LYS    15      51.182  32.233  84.182  1.00  0.00           H
ATOM    244  HG3 LYS    15      51.981  31.164  83.089  1.00  0.00           H
ATOM    245  CD  LYS    15      53.121  31.481  84.796  1.00  0.00           C
ATOM    246  HD2 LYS    15      53.940  30.946  84.317  1.00  0.00           H
ATOM    247  HD3 LYS    15      53.564  32.336  85.309  1.00  0.00           H
ATOM    248  CE  LYS    15      52.283  30.638  85.806  1.00  0.00           C
ATOM    249  HE2 LYS    15      51.738  31.271  86.507  1.00  0.00           H
ATOM    250  HE3 LYS    15      51.535  29.997  85.337  1.00  0.00           H
ATOM    251  NZ  LYS    15      53.248  29.822  86.588  1.00  0.00           N
ATOM    252  HZ1 LYS    15      53.676  29.243  85.879  1.00  0.00           H
ATOM    253  HZ2 LYS    15      52.717  29.260  87.238  1.00  0.00           H
ATOM    254  HZ3 LYS    15      53.839  30.404  87.164  1.00  0.00           H
ATOM    255  C   LYS    15      51.546  32.452  80.829  1.00  0.00           C
ATOM    256  O   LYS    15      52.405  31.912  80.147  1.00  0.00           O
ATOM    257  N   ILE    16      50.248  32.049  80.765  1.00  0.00           N
ATOM    258  H   ILE    16      49.621  32.678  81.244  1.00  0.00           H
ATOM    259  CA  ILE    16      49.659  31.169  79.736  1.00  0.00           C
ATOM    260  HA  ILE    16      50.345  30.323  79.681  1.00  0.00           H
ATOM    261  CB  ILE    16      48.319  30.623  80.200  1.00  0.00           C
ATOM    262  HB  ILE    16      47.557  31.398  80.120  1.00  0.00           H
ATOM    263  CG2 ILE    16      47.579  29.654  79.306  1.00  0.00           C
ATOM    264 HG21 ILE    16      47.417  30.145  78.347  1.00  0.00           H
ATOM    265 HG22 ILE    16      46.644  29.371  79.790  1.00  0.00           H
ATOM    266 HG23 ILE    16      48.201  28.760  79.285  1.00  0.00           H
ATOM    267  CG1 ILE    16      48.476  30.086  81.613  1.00  0.00           C
ATOM    268 HG12 ILE    16      48.611  30.937  82.281  1.00  0.00           H
ATOM    269 HG13 ILE    16      47.494  29.698  81.883  1.00  0.00           H
ATOM    270  CD1 ILE    16      49.467  28.969  81.763  1.00  0.00           C
ATOM    271 HD11 ILE    16      50.488  29.322  81.624  1.00  0.00           H
ATOM    272 HD12 ILE    16      49.274  28.094  81.142  1.00  0.00           H
ATOM    273 HD13 ILE    16      49.284  28.631  82.784  1.00  0.00           H
ATOM    274  C   ILE    16      49.578  31.919  78.370  1.00  0.00           C
ATOM    275  O   ILE    16      49.793  31.363  77.311  1.00  0.00           O
ATOM    276  N   PHE    17      49.093  33.170  78.271  1.00  0.00           N
ATOM    277  H   PHE    17      48.979  33.688  79.131  1.00  0.00           H
ATOM    278  CA  PHE    17      48.676  34.005  77.093  1.00  0.00           C
ATOM    279  HA  PHE    17      48.661  33.318  76.247  1.00  0.00           H
ATOM    280  CB  PHE    17      47.358  34.697  77.359  1.00  0.00           C
ATOM    281  HB2 PHE    17      47.339  34.986  78.409  1.00  0.00           H
ATOM    282  HB3 PHE    17      47.392  35.565  76.701  1.00  0.00           H
ATOM    283  CG  PHE    17      46.108  33.946  77.020  1.00  0.00           C
ATOM    284  CD1 PHE    17      45.498  34.264  75.758  1.00  0.00           C
ATOM    285  HD1 PHE    17      45.945  35.069  75.193  1.00  0.00           H
ATOM    286  CE1 PHE    17      44.336  33.599  75.398  1.00  0.00           C
ATOM    287  HE1 PHE    17      43.960  33.716  74.392  1.00  0.00           H
ATOM    288  CZ  PHE    17      43.745  32.619  76.217  1.00  0.00           C
ATOM    289  HZ  PHE    17      42.851  32.145  75.838  1.00  0.00           H
ATOM    290  CE2 PHE    17      44.362  32.207  77.408  1.00  0.00           C
ATOM    291  HE2 PHE    17      44.010  31.295  77.867  1.00  0.00           H
ATOM    292  CD2 PHE    17      45.576  32.848  77.784  1.00  0.00           C
ATOM    293  HD2 PHE    17      46.184  32.647  78.653  1.00  0.00           H
ATOM    294  C   PHE    17      49.750  34.980  76.556  1.00  0.00           C
ATOM    295  O   PHE    17      49.726  35.426  75.446  1.00  0.00           O
ATOM    296  N   THR    18      50.760  35.217  77.434  1.00  0.00           N
ATOM    297  H   THR    18      50.623  34.911  78.387  1.00  0.00           H
ATOM    298  CA  THR    18      52.005  35.832  77.121  1.00  0.00           C
ATOM    299  HA  THR    18      51.899  36.779  76.591  1.00  0.00           H
ATOM    300  CB  THR    18      52.787  36.141  78.432  1.00  0.00           C
ATOM    301  HB  THR    18      52.803  35.180  78.946  1.00  0.00           H
ATOM    302  CG2 THR    18      54.174  36.706  78.228  1.00  0.00           C
ATOM    303 HG21 THR    18      54.719  36.013  77.586  1.00  0.00           H
ATOM    304 HG22 THR    18      54.716  36.681  79.173  1.00  0.00           H
ATOM    305 HG23 THR    18      54.147  37.661  77.702  1.00  0.00           H
ATOM    306  OG1 THR    18      52.135  37.232  79.067  1.00  0.00           O
ATOM    307  HG1 THR    18      51.397  36.881  79.570  1.00  0.00           H
ATOM    308  C   THR    18      52.813  34.909  76.328  1.00  0.00           C
ATOM    309  O   THR    18      53.116  33.789  76.749  1.00  0.00           O
ATOM    310  N   VAL    19      53.115  35.357  75.108  1.00  0.00           N
ATOM    311  H   VAL    19      52.755  36.275  74.891  1.00  0.00           H
ATOM    312  CA  VAL    19      53.918  34.709  74.135  1.00  0.00           C
ATOM    313  HA  VAL    19      54.086  33.662  74.385  1.00  0.00           H
ATOM    314  CB  VAL    19      53.168  34.781  72.791  1.00  0.00           C
ATOM    315  HB  VAL    19      52.799  35.798  72.652  1.00  0.00           H
ATOM    316  CG1 VAL    19      54.049  34.476  71.548  1.00  0.00           C
ATOM    317 HG11 VAL    19      54.636  35.320  71.190  1.00  0.00           H
ATOM    318 HG12 VAL    19      54.694  33.596  71.567  1.00  0.00           H
ATOM    319 HG13 VAL    19      53.360  34.362  70.711  1.00  0.00           H
ATOM    320  CG2 VAL    19      51.954  33.775  72.677  1.00  0.00           C
ATOM    321 HG21 VAL    19      51.298  33.796  73.548  1.00  0.00           H
ATOM    322 HG22 VAL    19      52.272  32.743  72.520  1.00  0.00           H
ATOM    323 HG23 VAL    19      51.394  33.937  71.757  1.00  0.00           H
ATOM    324  C   VAL    19      55.338  35.352  74.017  1.00  0.00           C
ATOM    325  O   VAL    19      55.427  36.473  73.432  1.00  0.00           O
ATOM    326  N   PRO    20      56.353  34.810  74.661  1.00  0.00           N
ATOM    327  CD  PRO    20      56.447  33.578  75.411  1.00  0.00           C
ATOM    328  HD2 PRO    20      56.641  32.678  74.826  1.00  0.00           H
ATOM    329  HD3 PRO    20      55.546  33.256  75.934  1.00  0.00           H
ATOM    330  CG  PRO    20      57.583  33.823  76.355  1.00  0.00           C
ATOM    331  HG2 PRO    20      58.143  32.897  76.487  1.00  0.00           H
ATOM    332  HG3 PRO    20      57.184  34.155  77.314  1.00  0.00           H
ATOM    333  CB  PRO    20      58.479  34.834  75.743  1.00  0.00           C
ATOM    334  HB2 PRO    20      59.302  34.212  75.390  1.00  0.00           H
ATOM    335  HB3 PRO    20      58.803  35.637  76.406  1.00  0.00           H
ATOM    336  CA  PRO    20      57.754  35.256  74.509  1.00  0.00           C
ATOM    337  HA  PRO    20      57.749  36.346  74.556  1.00  0.00           H
ATOM    338  C   PRO    20      58.542  35.022  73.241  1.00  0.00           C
ATOM    339  O   PRO    20      58.170  34.358  72.283  1.00  0.00           O
ATOM    340  N   THR    21      59.662  35.736  73.187  1.00  0.00           N
ATOM    341  H   THR    21      59.989  36.264  73.984  1.00  0.00           H
ATOM    342  CA  THR    21      60.453  36.007  71.910  1.00  0.00           C
ATOM    343  HA  THR    21      59.731  36.282  71.141  1.00  0.00           H
ATOM    344  CB  THR    21      61.592  37.078  72.194  1.00  0.00           C
ATOM    345  HB  THR    21      62.178  36.764  73.057  1.00  0.00           H
ATOM    346  CG2 THR    21      62.567  37.181  70.968  1.00  0.00           C
ATOM    347 HG21 THR    21      63.009  38.170  71.091  1.00  0.00           H
ATOM    348 HG22 THR    21      62.049  37.114  70.012  1.00  0.00           H
ATOM    349 HG23 THR    21      63.365  36.448  71.080  1.00  0.00           H
ATOM    350  OG1 THR    21      61.042  38.353  72.379  1.00  0.00           O
ATOM    351  HG1 THR    21      60.538  38.217  73.185  1.00  0.00           H
ATOM    352  C   THR    21      61.096  34.766  71.360  1.00  0.00           C
ATOM    353  O   THR    21      61.216  34.664  70.173  1.00  0.00           O
ATOM    354  N   GLU    22      61.467  33.817  72.263  1.00  0.00           N
ATOM    355  H   GLU    22      61.328  34.004  73.246  1.00  0.00           H
ATOM    356  CA  GLU    22      61.920  32.557  71.759  1.00  0.00           C
ATOM    357  HA  GLU    22      62.661  32.768  70.988  1.00  0.00           H
ATOM    358  CB  GLU    22      62.637  31.708  72.883  1.00  0.00           C
ATOM    359  HB2 GLU    22      63.356  31.057  72.385  1.00  0.00           H
ATOM    360  HB3 GLU    22      63.183  32.376  73.549  1.00  0.00           H
ATOM    361  CG  GLU    22      61.742  30.846  73.799  1.00  0.00           C
ATOM    362  HG2 GLU    22      61.193  30.129  73.188  1.00  0.00           H
ATOM    363  HG3 GLU    22      62.450  30.249  74.373  1.00  0.00           H
ATOM    364  CD  GLU    22      60.902  31.676  74.733  1.00  0.00           C
ATOM    365  OE1 GLU    22      59.697  31.477  74.596  1.00  0.00           O
ATOM    366  OE2 GLU    22      61.310  32.596  75.491  1.00  0.00           O
ATOM    367  C   GLU    22      60.781  31.694  71.092  1.00  0.00           C
ATOM    368  O   GLU    22      60.994  30.992  70.140  1.00  0.00           O
ATOM    369  N   THR    23      59.537  31.885  71.573  1.00  0.00           N
ATOM    370  H   THR    23      59.398  32.591  72.281  1.00  0.00           H
ATOM    371  CA  THR    23      58.423  31.077  71.154  1.00  0.00           C
ATOM    372  HA  THR    23      58.620  30.007  71.201  1.00  0.00           H
ATOM    373  CB  THR    23      57.207  31.271  72.158  1.00  0.00           C
ATOM    374  HB  THR    23      57.004  32.305  72.436  1.00  0.00           H
ATOM    375  CG2 THR    23      55.877  30.738  71.591  1.00  0.00           C
ATOM    376 HG21 THR    23      56.081  29.879  70.953  1.00  0.00           H
ATOM    377 HG22 THR    23      55.502  31.550  70.968  1.00  0.00           H
ATOM    378 HG23 THR    23      55.272  30.515  72.471  1.00  0.00           H
ATOM    379  OG1 THR    23      57.524  30.544  73.373  1.00  0.00           O
ATOM    380  HG1 THR    23      58.334  30.938  73.704  1.00  0.00           H
ATOM    381  C   THR    23      58.026  31.558  69.778  1.00  0.00           C
ATOM    382  O   THR    23      57.806  30.695  68.946  1.00  0.00           O
ATOM    383  N   LEU    24      57.975  32.852  69.484  1.00  0.00           N
ATOM    384  H   LEU    24      58.193  33.492  70.234  1.00  0.00           H
ATOM    385  CA  LEU    24      57.630  33.372  68.145  1.00  0.00           C
ATOM    386  HA  LEU    24      56.644  32.988  67.883  1.00  0.00           H
ATOM    387  CB  LEU    24      57.759  34.901  68.198  1.00  0.00           C
ATOM    388  HB2 LEU    24      58.702  35.131  68.695  1.00  0.00           H
ATOM    389  HB3 LEU    24      57.829  35.394  67.229  1.00  0.00           H
ATOM    390  CG  LEU    24      56.652  35.629  68.896  1.00  0.00           C
ATOM    391  HG  LEU    24      56.669  35.269  69.925  1.00  0.00           H
ATOM    392  CD1 LEU    24      57.007  37.162  68.908  1.00  0.00           C
ATOM    393 HD11 LEU    24      57.175  37.589  67.920  1.00  0.00           H
ATOM    394 HD12 LEU    24      57.919  37.272  69.495  1.00  0.00           H
ATOM    395 HD13 LEU    24      56.298  37.777  69.463  1.00  0.00           H
ATOM    396  CD2 LEU    24      55.349  35.370  68.190  1.00  0.00           C
ATOM    397 HD21 LEU    24      54.491  35.888  68.618  1.00  0.00           H
ATOM    398 HD22 LEU    24      55.489  35.890  67.243  1.00  0.00           H
ATOM    399 HD23 LEU    24      55.012  34.364  67.938  1.00  0.00           H
ATOM    400  C   LEU    24      58.612  32.786  67.098  1.00  0.00           C
ATOM    401  O   LEU    24      58.252  32.336  65.996  1.00  0.00           O
ATOM    402  N   GLN    25      59.891  32.743  67.517  1.00  0.00           N
ATOM    403  H   GLN    25      60.188  33.077  68.422  1.00  0.00           H
ATOM    404  CA  GLN    25      60.912  32.268  66.618  1.00  0.00           C
ATOM    405  HA  GLN    25      60.802  32.652  65.605  1.00  0.00           H
ATOM    406  CB  GLN    25      62.326  32.680  66.983  1.00  0.00           C
ATOM    407  HB2 GLN    25      62.596  32.158  67.900  1.00  0.00           H
ATOM    408  HB3 GLN    25      63.020  32.306  66.231  1.00  0.00           H
ATOM    409  CG  GLN    25      62.509  34.163  67.088  1.00  0.00           C
ATOM    410  HG2 GLN    25      62.563  34.657  66.118  1.00  0.00           H
ATOM    411  HG3 GLN    25      61.722  34.578  67.717  1.00  0.00           H
ATOM    412  CD  GLN    25      63.797  34.501  67.755  1.00  0.00           C
ATOM    413  OE1 GLN    25      64.800  33.970  67.400  1.00  0.00           O
ATOM    414  NE2 GLN    25      63.821  35.347  68.734  1.00  0.00           N
ATOM    415 HE21 GLN    25      64.701  35.595  69.162  1.00  0.00           H
ATOM    416 HE22 GLN    25      62.959  35.643  69.171  1.00  0.00           H
ATOM    417  C   GLN    25      60.826  30.758  66.499  1.00  0.00           C
ATOM    418  O   GLN    25      61.024  30.238  65.406  1.00  0.00           O
ATOM    419  N   ALA    26      60.461  30.079  67.516  1.00  0.00           N
ATOM    420  H   ALA    26      60.336  30.422  68.457  1.00  0.00           H
ATOM    421  CA  ALA    26      60.231  28.657  67.466  1.00  0.00           C
ATOM    422  HA  ALA    26      61.151  28.209  67.090  1.00  0.00           H
ATOM    423  CB  ALA    26      59.915  28.135  68.847  1.00  0.00           C
ATOM    424  HB1 ALA    26      58.844  28.111  69.049  1.00  0.00           H
ATOM    425  HB2 ALA    26      60.402  28.651  69.674  1.00  0.00           H
ATOM    426  HB3 ALA    26      60.180  27.083  68.954  1.00  0.00           H
ATOM    427  C   ALA    26      59.049  28.275  66.528  1.00  0.00           C
ATOM    428  O   ALA    26      59.178  27.261  65.748  1.00  0.00           O
ATOM    429  N   VAL    27      58.021  29.131  66.504  1.00  0.00           N
ATOM    430  H   VAL    27      57.880  29.755  67.286  1.00  0.00           H
ATOM    431  CA  VAL    27      56.842  28.918  65.663  1.00  0.00           C
ATOM    432  HA  VAL    27      56.622  27.852  65.668  1.00  0.00           H
ATOM    433  CB  VAL    27      55.590  29.605  66.193  1.00  0.00           C
ATOM    434  HB  VAL    27      55.748  30.681  66.252  1.00  0.00           H
ATOM    435  CG1 VAL    27      54.372  29.400  65.292  1.00  0.00           C
ATOM    436 HG11 VAL    27      54.650  29.786  64.311  1.00  0.00           H
ATOM    437 HG12 VAL    27      54.017  28.375  65.183  1.00  0.00           H
ATOM    438 HG13 VAL    27      53.561  30.080  65.554  1.00  0.00           H
ATOM    439  CG2 VAL    27      55.163  29.105  67.559  1.00  0.00           C
ATOM    440 HG21 VAL    27      54.491  29.807  68.053  1.00  0.00           H
ATOM    441 HG22 VAL    27      55.999  29.146  68.255  1.00  0.00           H
ATOM    442 HG23 VAL    27      54.831  28.070  67.480  1.00  0.00           H
ATOM    443  C   VAL    27      57.203  29.225  64.141  1.00  0.00           C
ATOM    444  O   VAL    27      57.134  28.350  63.287  1.00  0.00           O
ATOM    445  N   THR    28      57.705  30.413  63.899  1.00  0.00           N
ATOM    446  H   THR    28      57.733  31.178  64.557  1.00  0.00           H
ATOM    447  CA  THR    28      58.317  30.761  62.629  1.00  0.00           C
ATOM    448  HA  THR    28      57.582  31.233  61.976  1.00  0.00           H
ATOM    449  CB  THR    28      59.213  31.967  62.939  1.00  0.00           C
ATOM    450  HB  THR    28      59.922  31.775  63.745  1.00  0.00           H
ATOM    451  CG2 THR    28      59.904  32.549  61.652  1.00  0.00           C
ATOM    452 HG21 THR    28      60.303  33.554  61.788  1.00  0.00           H
ATOM    453 HG22 THR    28      59.150  32.644  60.870  1.00  0.00           H
ATOM    454 HG23 THR    28      60.698  31.872  61.333  1.00  0.00           H
ATOM    455  OG1 THR    28      58.387  33.033  63.322  1.00  0.00           O
ATOM    456  HG1 THR    28      58.087  32.791  64.201  1.00  0.00           H
ATOM    457  C   THR    28      59.215  29.654  62.013  1.00  0.00           C
ATOM    458  O   THR    28      58.982  29.270  60.861  1.00  0.00           O
ATOM    459  N   LYS    29      60.158  29.091  62.831  1.00  0.00           N
ATOM    460  H   LYS    29      60.115  29.323  63.813  1.00  0.00           H
ATOM    461  CA  LYS    29      61.122  28.100  62.287  1.00  0.00           C
ATOM    462  HA  LYS    29      61.687  28.550  61.469  1.00  0.00           H
ATOM    463  CB  LYS    29      62.074  27.741  63.470  1.00  0.00           C
ATOM    464  HB2 LYS    29      61.539  27.751  64.420  1.00  0.00           H
ATOM    465  HB3 LYS    29      62.524  26.767  63.278  1.00  0.00           H
ATOM    466  CG  LYS    29      63.257  28.726  63.642  1.00  0.00           C
ATOM    467  HG2 LYS    29      63.924  28.476  62.819  1.00  0.00           H
ATOM    468  HG3 LYS    29      62.968  29.774  63.563  1.00  0.00           H
ATOM    469  CD  LYS    29      64.113  28.560  64.884  1.00  0.00           C
ATOM    470  HD2 LYS    29      63.548  28.786  65.788  1.00  0.00           H
ATOM    471  HD3 LYS    29      64.362  27.509  65.031  1.00  0.00           H
ATOM    472  CE  LYS    29      65.293  29.506  64.697  1.00  0.00           C
ATOM    473  HE2 LYS    29      65.956  29.145  63.910  1.00  0.00           H
ATOM    474  HE3 LYS    29      64.866  30.479  64.454  1.00  0.00           H
ATOM    475  NZ  LYS    29      66.206  29.605  65.865  1.00  0.00           N
ATOM    476  HZ1 LYS    29      65.704  29.921  66.683  1.00  0.00           H
ATOM    477  HZ2 LYS    29      66.933  30.278  65.672  1.00  0.00           H
ATOM    478  HZ3 LYS    29      66.670  28.715  65.986  1.00  0.00           H
ATOM    479  C   LYS    29      60.483  26.811  61.742  1.00  0.00           C
ATOM    480  O   LYS    29      60.862  26.372  60.603  1.00  0.00           O
ATOM    481  N   HIE    30      59.375  26.434  62.359  1.00  0.00           N
ATOM    482  H   HIE    30      59.174  26.848  63.258  1.00  0.00           H
ATOM    483  CA  HIE    30      58.608  25.226  61.969  1.00  0.00           C
ATOM    484  HA  HIE    30      59.236  24.380  61.693  1.00  0.00           H
ATOM    485  CB  HIE    30      57.816  24.787  63.185  1.00  0.00           C
ATOM    486  HB2 HIE    30      58.539  24.795  64.001  1.00  0.00           H
ATOM    487  HB3 HIE    30      57.016  25.486  63.427  1.00  0.00           H
ATOM    488  CG  HIE    30      57.349  23.379  62.957  1.00  0.00           C
ATOM    489  ND1 HIE    30      58.121  22.194  63.035  1.00  0.00           N
ATOM    490  CE1 HIE    30      57.146  21.252  63.104  1.00  0.00           C
ATOM    491  HE1 HIE    30      57.290  20.193  62.953  1.00  0.00           H
ATOM    492  NE2 HIE    30      55.900  21.746  62.946  1.00  0.00           N
ATOM    493  HE2 HIE    30      55.013  21.275  63.052  1.00  0.00           H
ATOM    494  CD2 HIE    30      56.054  23.093  62.917  1.00  0.00           C
ATOM    495  HD2 HIE    30      55.306  23.872  62.926  1.00  0.00           H
ATOM    496  C   HIE    30      57.658  25.662  60.794  1.00  0.00           C
ATOM    497  O   HIE    30      57.393  24.879  59.920  1.00  0.00           O
ATOM    498  N   PHE    31      57.256  26.948  60.830  1.00  0.00           N
ATOM    499  H   PHE    31      57.599  27.565  61.553  1.00  0.00           H
ATOM    500  CA  PHE    31      56.374  27.480  59.790  1.00  0.00           C
ATOM    501  HA  PHE    31      55.553  26.777  59.651  1.00  0.00           H
ATOM    502  CB  PHE    31      55.900  28.939  60.038  1.00  0.00           C
ATOM    503  HB2 PHE    31      55.927  29.145  61.108  1.00  0.00           H
ATOM    504  HB3 PHE    31      56.653  29.657  59.714  1.00  0.00           H
ATOM    505  CG  PHE    31      54.638  29.457  59.519  1.00  0.00           C
ATOM    506  CD1 PHE    31      54.314  29.414  58.155  1.00  0.00           C
ATOM    507  HD1 PHE    31      54.964  28.880  57.477  1.00  0.00           H
ATOM    508  CE1 PHE    31      53.085  29.938  57.698  1.00  0.00           C
ATOM    509  HE1 PHE    31      52.884  29.988  56.639  1.00  0.00           H
ATOM    510  CZ  PHE    31      52.160  30.400  58.569  1.00  0.00           C
ATOM    511  HZ  PHE    31      51.244  30.695  58.079  1.00  0.00           H
ATOM    512  CE2 PHE    31      52.369  30.340  59.945  1.00  0.00           C
ATOM    513  HE2 PHE    31      51.630  30.721  60.635  1.00  0.00           H
ATOM    514  CD2 PHE    31      53.670  30.008  60.426  1.00  0.00           C
ATOM    515  HD2 PHE    31      53.829  29.898  61.489  1.00  0.00           H
ATOM    516  C   PHE    31      57.056  27.349  58.417  1.00  0.00           C
ATOM    517  O   PHE    31      56.439  26.729  57.526  1.00  0.00           O
ATOM    518  N   ILE    32      58.341  27.759  58.311  1.00  0.00           N
ATOM    519  H   ILE    32      58.625  28.249  59.147  1.00  0.00           H
ATOM    520  CA  ILE    32      59.199  27.527  57.097  1.00  0.00           C
ATOM    521  HA  ILE    32      58.978  28.159  56.236  1.00  0.00           H
ATOM    522  CB  ILE    32      60.661  27.949  57.376  1.00  0.00           C
ATOM    523  HB  ILE    32      61.075  27.339  58.178  1.00  0.00           H
ATOM    524  CG2 ILE    32      61.559  27.700  56.134  1.00  0.00           C
ATOM    525 HG21 ILE    32      62.522  28.202  56.226  1.00  0.00           H
ATOM    526 HG22 ILE    32      61.152  28.108  55.209  1.00  0.00           H
ATOM    527 HG23 ILE    32      61.654  26.625  55.977  1.00  0.00           H
ATOM    528  CG1 ILE    32      60.836  29.418  57.900  1.00  0.00           C
ATOM    529 HG12 ILE    32      60.878  30.092  57.045  1.00  0.00           H
ATOM    530 HG13 ILE    32      59.952  29.676  58.484  1.00  0.00           H
ATOM    531  CD1 ILE    32      62.093  29.654  58.701  1.00  0.00           C
ATOM    532 HD11 ILE    32      62.005  30.597  59.240  1.00  0.00           H
ATOM    533 HD12 ILE    32      62.984  29.776  58.085  1.00  0.00           H
ATOM    534 HD13 ILE    32      62.288  28.821  59.376  1.00  0.00           H
ATOM    535  C   ILE    32      59.246  26.050  56.621  1.00  0.00           C
ATOM    536  O   ILE    32      58.932  25.834  55.412  1.00  0.00           O
ATOM    537  N   SER    33      59.543  25.099  57.543  1.00  0.00           N
ATOM    538  H   SER    33      59.929  25.352  58.441  1.00  0.00           H
ATOM    539  CA  SER    33      59.530  23.672  57.261  1.00  0.00           C
ATOM    540  HA  SER    33      60.433  23.388  56.719  1.00  0.00           H
ATOM    541  CB  SER    33      59.828  22.940  58.533  1.00  0.00           C
ATOM    542  HB2 SER    33      58.949  22.968  59.179  1.00  0.00           H
ATOM    543  HB3 SER    33      60.134  21.909  58.358  1.00  0.00           H
ATOM    544  OG  SER    33      60.962  23.524  59.264  1.00  0.00           O
ATOM    545  HG  SER    33      61.743  23.149  58.852  1.00  0.00           H
ATOM    546  C   SER    33      58.255  23.161  56.637  1.00  0.00           C
ATOM    547  O   SER    33      58.319  22.360  55.710  1.00  0.00           O
ATOM    548  N   GLU    34      57.073  23.631  57.099  1.00  0.00           N
ATOM    549  H   GLU    34      57.131  24.319  57.835  1.00  0.00           H
ATOM    550  CA  GLU    34      55.731  23.390  56.468  1.00  0.00           C
ATOM    551  HA  GLU    34      55.697  22.339  56.180  1.00  0.00           H
ATOM    552  CB  GLU    34      54.667  23.777  57.494  1.00  0.00           C
ATOM    553  HB2 GLU    34      54.472  24.805  57.799  1.00  0.00           H
ATOM    554  HB3 GLU    34      53.750  23.698  56.909  1.00  0.00           H
ATOM    555  CG  GLU    34      54.594  22.827  58.731  1.00  0.00           C
ATOM    556  HG2 GLU    34      55.542  22.931  59.258  1.00  0.00           H
ATOM    557  HG3 GLU    34      53.936  23.294  59.464  1.00  0.00           H
ATOM    558  CD  GLU    34      54.235  21.361  58.518  1.00  0.00           C
ATOM    559  OE1 GLU    34      53.228  21.153  57.823  1.00  0.00           O
ATOM    560  OE2 GLU    34      55.052  20.477  58.950  1.00  0.00           O
ATOM    561  C   GLU    34      55.495  24.166  55.146  1.00  0.00           C
ATOM    562  O   GLU    34      54.903  23.599  54.232  1.00  0.00           O
ATOM    563  N   LEU    35      56.063  25.375  54.893  1.00  0.00           N
ATOM    564  H   LEU    35      56.552  25.801  55.667  1.00  0.00           H
ATOM    565  CA  LEU    35      55.999  26.071  53.631  1.00  0.00           C
ATOM    566  HA  LEU    35      54.924  26.087  53.447  1.00  0.00           H
ATOM    567  CB  LEU    35      56.524  27.540  53.789  1.00  0.00           C
ATOM    568  HB2 LEU    35      57.529  27.443  54.202  1.00  0.00           H
ATOM    569  HB3 LEU    35      56.521  27.974  52.789  1.00  0.00           H
ATOM    570  CG  LEU    35      55.599  28.461  54.709  1.00  0.00           C
ATOM    571  HG  LEU    35      55.222  28.015  55.629  1.00  0.00           H
ATOM    572  CD1 LEU    35      56.456  29.678  55.150  1.00  0.00           C
ATOM    573 HD11 LEU    35      57.221  29.331  55.846  1.00  0.00           H
ATOM    574 HD12 LEU    35      55.890  30.394  55.746  1.00  0.00           H
ATOM    575 HD13 LEU    35      56.896  30.234  54.322  1.00  0.00           H
ATOM    576  CD2 LEU    35      54.373  29.092  54.052  1.00  0.00           C
ATOM    577 HD21 LEU    35      54.689  29.545  53.112  1.00  0.00           H
ATOM    578 HD22 LEU    35      53.747  28.251  53.753  1.00  0.00           H
ATOM    579 HD23 LEU    35      53.835  29.814  54.665  1.00  0.00           H
ATOM    580  C   LEU    35      56.813  25.386  52.476  1.00  0.00           C
ATOM    581  O   LEU    35      56.327  25.043  51.389  1.00  0.00           O
ATOM    582  N   GLU    36      57.994  24.950  52.815  1.00  0.00           N
ATOM    583  H   GLU    36      58.165  24.956  53.811  1.00  0.00           H
ATOM    584  CA  GLU    36      58.938  24.137  52.098  1.00  0.00           C
ATOM    585  HA  GLU    36      59.059  24.513  51.083  1.00  0.00           H
ATOM    586  CB  GLU    36      60.246  24.077  53.003  1.00  0.00           C
ATOM    587  HB2 GLU    36      60.636  25.079  53.183  1.00  0.00           H
ATOM    588  HB3 GLU    36      59.935  23.758  53.997  1.00  0.00           H
ATOM    589  CG  GLU    36      61.271  23.109  52.396  1.00  0.00           C
ATOM    590  HG2 GLU    36      62.183  23.196  52.987  1.00  0.00           H
ATOM    591  HG3 GLU    36      60.854  22.109  52.513  1.00  0.00           H
ATOM    592  CD  GLU    36      61.426  23.195  50.903  1.00  0.00           C
ATOM    593  OE1 GLU    36      61.686  22.190  50.255  1.00  0.00           O
ATOM    594  OE2 GLU    36      61.607  24.320  50.324  1.00  0.00           O
ATOM    595  C   GLU    36      58.181  22.757  51.831  1.00  0.00           C
ATOM    596  O   GLU    36      58.255  22.255  50.687  1.00  0.00           O
ATOM    597  N   LYS    37      57.680  22.109  52.878  1.00  0.00           N
ATOM    598  H   LYS    37      57.805  22.501  53.800  1.00  0.00           H
ATOM    599  CA  LYS    37      57.000  20.800  52.725  1.00  0.00           C
ATOM    600  HA  LYS    37      57.665  20.052  52.295  1.00  0.00           H
ATOM    601  CB  LYS    37      56.508  20.301  54.044  1.00  0.00           C
ATOM    602  HB2 LYS    37      57.307  20.167  54.775  1.00  0.00           H
ATOM    603  HB3 LYS    37      55.828  20.908  54.642  1.00  0.00           H
ATOM    604  CG  LYS    37      55.880  18.898  53.962  1.00  0.00           C
ATOM    605  HG2 LYS    37      55.013  18.930  53.300  1.00  0.00           H
ATOM    606  HG3 LYS    37      56.644  18.146  53.767  1.00  0.00           H
ATOM    607  CD  LYS    37      55.174  18.526  55.292  1.00  0.00           C
ATOM    608  HD2 LYS    37      54.508  19.278  55.715  1.00  0.00           H
ATOM    609  HD3 LYS    37      54.595  17.608  55.184  1.00  0.00           H
ATOM    610  CE  LYS    37      56.294  18.308  56.372  1.00  0.00           C
ATOM    611  HE2 LYS    37      56.886  17.423  56.137  1.00  0.00           H
ATOM    612  HE3 LYS    37      56.766  19.285  56.262  1.00  0.00           H
ATOM    613  NZ  LYS    37      55.661  18.042  57.702  1.00  0.00           N
ATOM    614  HZ1 LYS    37      55.179  18.862  58.037  1.00  0.00           H
ATOM    615  HZ2 LYS    37      56.365  17.890  58.410  1.00  0.00           H
ATOM    616  HZ3 LYS    37      55.030  17.254  57.646  1.00  0.00           H
ATOM    617  C   LYS    37      55.866  20.872  51.763  1.00  0.00           C
ATOM    618  O   LYS    37      55.952  20.149  50.754  1.00  0.00           O
ATOM    619  N   GLY    38      54.939  21.885  51.895  1.00  0.00           N
ATOM    620  H   GLY    38      54.950  22.487  52.706  1.00  0.00           H
ATOM    621  CA  GLY    38      53.870  22.066  50.935  1.00  0.00           C
ATOM    622  HA2 GLY    38      53.168  21.232  50.933  1.00  0.00           H
ATOM    623  HA3 GLY    38      53.465  23.036  51.221  1.00  0.00           H
ATOM    624  C   GLY    38      54.108  22.389  49.455  1.00  0.00           C
ATOM    625  O   GLY    38      53.251  22.082  48.650  1.00  0.00           O
ATOM    626  N   LEU    39      55.328  22.801  49.127  1.00  0.00           N
ATOM    627  H   LEU    39      56.019  22.916  49.855  1.00  0.00           H
ATOM    628  CA  LEU    39      55.842  22.956  47.683  1.00  0.00           C
ATOM    629  HA  LEU    39      55.052  23.253  46.995  1.00  0.00           H
ATOM    630  CB  LEU    39      56.920  24.036  47.759  1.00  0.00           C
ATOM    631  HB2 LEU    39      57.498  23.812  48.656  1.00  0.00           H
ATOM    632  HB3 LEU    39      57.512  24.125  46.849  1.00  0.00           H
ATOM    633  CG  LEU    39      56.366  25.464  48.016  1.00  0.00           C
ATOM    634  HG  LEU    39      55.727  25.510  48.897  1.00  0.00           H
ATOM    635  CD1 LEU    39      57.481  26.410  48.392  1.00  0.00           C
ATOM    636 HD11 LEU    39      58.060  25.922  49.176  1.00  0.00           H
ATOM    637 HD12 LEU    39      56.980  27.337  48.675  1.00  0.00           H
ATOM    638 HD13 LEU    39      58.173  26.562  47.562  1.00  0.00           H
ATOM    639  CD2 LEU    39      55.621  26.041  46.764  1.00  0.00           C
ATOM    640 HD21 LEU    39      54.703  25.494  46.551  1.00  0.00           H
ATOM    641 HD22 LEU    39      55.366  27.085  46.940  1.00  0.00           H
ATOM    642 HD23 LEU    39      56.288  25.897  45.914  1.00  0.00           H
ATOM    643  C   LEU    39      56.502  21.689  47.069  1.00  0.00           C
ATOM    644  O   LEU    39      56.826  21.821  45.896  1.00  0.00           O
ATOM    645  N   SER    40      56.766  20.637  47.854  1.00  0.00           N
ATOM    646  H   SER    40      56.618  20.684  48.852  1.00  0.00           H
ATOM    647  CA  SER    40      56.998  19.298  47.263  1.00  0.00           C
ATOM    648  HA  SER    40      57.976  19.334  46.783  1.00  0.00           H
ATOM    649  CB  SER    40      57.099  18.275  48.495  1.00  0.00           C
ATOM    650  HB2 SER    40      57.281  17.239  48.210  1.00  0.00           H
ATOM    651  HB3 SER    40      57.814  18.591  49.255  1.00  0.00           H
ATOM    652  OG  SER    40      55.901  18.225  49.161  1.00  0.00           O
ATOM    653  HG  SER    40      55.909  18.938  49.804  1.00  0.00           H
ATOM    654  C   SER    40      56.021  18.761  46.209  1.00  0.00           C
ATOM    655  O   SER    40      54.878  19.255  46.179  1.00  0.00           O
ATOM    656  N   LYS    41      56.356  17.730  45.442  1.00  0.00           N
ATOM    657  H   LYS    41      57.312  17.420  45.352  1.00  0.00           H
ATOM    658  CA  LYS    41      55.324  16.988  44.556  1.00  0.00           C
ATOM    659  HA  LYS    41      55.048  17.609  43.704  1.00  0.00           H
ATOM    660  CB  LYS    41      56.028  15.716  43.930  1.00  0.00           C
ATOM    661  HB2 LYS    41      56.461  14.934  44.556  1.00  0.00           H
ATOM    662  HB3 LYS    41      55.234  15.219  43.372  1.00  0.00           H
ATOM    663  CG  LYS    41      57.105  16.058  42.861  1.00  0.00           C
ATOM    664  HG2 LYS    41      56.708  16.834  42.204  1.00  0.00           H
ATOM    665  HG3 LYS    41      58.031  16.390  43.330  1.00  0.00           H
ATOM    666  CD  LYS    41      57.435  14.829  41.958  1.00  0.00           C
ATOM    667  HD2 LYS    41      57.848  14.057  42.608  1.00  0.00           H
ATOM    668  HD3 LYS    41      56.472  14.487  41.582  1.00  0.00           H
ATOM    669  CE  LYS    41      58.452  15.120  40.831  1.00  0.00           C
ATOM    670  HE2 LYS    41      58.521  14.170  40.301  1.00  0.00           H
ATOM    671  HE3 LYS    41      58.182  15.920  40.141  1.00  0.00           H
ATOM    672  NZ  LYS    41      59.799  15.476  41.259  1.00  0.00           N
ATOM    673  HZ1 LYS    41      59.933  16.351  41.744  1.00  0.00           H
ATOM    674  HZ2 LYS    41      60.410  15.684  40.483  1.00  0.00           H
ATOM    675  HZ3 LYS    41      60.213  14.754  41.832  1.00  0.00           H
ATOM    676  C   LYS    41      54.126  16.500  45.348  1.00  0.00           C
ATOM    677  O   LYS    41      52.973  16.701  44.896  1.00  0.00           O
ATOM    678  N   LYS    42      54.441  15.831  46.423  1.00  0.00           N
ATOM    679  H   LYS    42      55.438  15.724  46.550  1.00  0.00           H
ATOM    680  CA  LYS    42      53.369  15.169  47.189  1.00  0.00           C
ATOM    681  HA  LYS    42      52.628  14.684  46.554  1.00  0.00           H
ATOM    682  CB  LYS    42      54.100  14.151  48.022  1.00  0.00           C
ATOM    683  HB2 LYS    42      54.353  13.346  47.333  1.00  0.00           H
ATOM    684  HB3 LYS    42      55.030  14.553  48.424  1.00  0.00           H
ATOM    685  CG  LYS    42      53.304  13.588  49.229  1.00  0.00           C
ATOM    686  HG2 LYS    42      53.021  14.318  49.987  1.00  0.00           H
ATOM    687  HG3 LYS    42      52.442  13.019  48.878  1.00  0.00           H
ATOM    688  CD  LYS    42      54.198  12.696  50.020  1.00  0.00           C
ATOM    689  HD2 LYS    42      54.380  11.820  49.397  1.00  0.00           H
ATOM    690  HD3 LYS    42      55.082  13.326  50.109  1.00  0.00           H
ATOM    691  CE  LYS    42      53.552  12.317  51.418  1.00  0.00           C
ATOM    692  HE2 LYS    42      53.324  13.118  52.122  1.00  0.00           H
ATOM    693  HE3 LYS    42      52.645  11.742  51.233  1.00  0.00           H
ATOM    694  NZ  LYS    42      54.461  11.469  52.206  1.00  0.00           N
ATOM    695  HZ1 LYS    42      54.658  10.606  51.719  1.00  0.00           H
ATOM    696  HZ2 LYS    42      54.013  11.328  53.100  1.00  0.00           H
ATOM    697  HZ3 LYS    42      55.369  11.864  52.401  1.00  0.00           H
ATOM    698  C   LYS    42      52.673  16.112  48.111  1.00  0.00           C
ATOM    699  O   LYS    42      51.500  15.850  48.445  1.00  0.00           O
ATOM    700  N   GLY    43      53.271  17.236  48.492  1.00  0.00           N
ATOM    701  H   GLY    43      54.262  17.311  48.311  1.00  0.00           H
ATOM    702  CA  GLY    43      52.602  18.263  49.195  1.00  0.00           C
ATOM    703  HA2 GLY    43      52.898  19.220  48.764  1.00  0.00           H
ATOM    704  HA3 GLY    43      51.537  18.295  48.961  1.00  0.00           H
ATOM    705  C   GLY    43      52.788  18.371  50.726  1.00  0.00           C
ATOM    706  O   GLY    43      53.808  17.937  51.220  1.00  0.00           O
ATOM    707  N   GLY    44      51.879  19.112  51.421  1.00  0.00           N
ATOM    708  H   GLY    44      51.184  19.607  50.882  1.00  0.00           H
ATOM    709  CA  GLY    44      51.970  19.501  52.804  1.00  0.00           C
ATOM    710  HA2 GLY    44      52.322  18.642  53.376  1.00  0.00           H
ATOM    711  HA3 GLY    44      52.783  20.217  52.920  1.00  0.00           H
ATOM    712  C   GLY    44      50.625  19.924  53.319  1.00  0.00           C
ATOM    713  O   GLY    44      49.593  19.815  52.667  1.00  0.00           O
ATOM    714  N   ASN    45      50.557  20.435  54.557  1.00  0.00           N
ATOM    715  H   ASN    45      51.403  20.520  55.101  1.00  0.00           H
ATOM    716  CA  ASN    45      49.300  20.909  55.270  1.00  0.00           C
ATOM    717  HA  ASN    45      48.472  20.231  55.064  1.00  0.00           H
ATOM    718  CB  ASN    45      49.542  20.842  56.803  1.00  0.00           C
ATOM    719  HB2 ASN    45      50.576  20.912  57.143  1.00  0.00           H
ATOM    720  HB3 ASN    45      48.928  21.537  57.374  1.00  0.00           H
ATOM    721  CG  ASN    45      49.189  19.439  57.281  1.00  0.00           C
ATOM    722  OD1 ASN    45      48.764  18.480  56.607  1.00  0.00           O
ATOM    723  ND2 ASN    45      49.285  19.207  58.530  1.00  0.00           N
ATOM    724 HD21 ASN    45      49.759  19.780  59.214  1.00  0.00           H
ATOM    725 HD22 ASN    45      49.250  18.253  58.860  1.00  0.00           H
ATOM    726  C   ASN    45      48.943  22.262  54.689  1.00  0.00           C
ATOM    727  O   ASN    45      47.777  22.640  54.732  1.00  0.00           O
ATOM    728  N   ILE    46      50.023  23.039  54.320  1.00  0.00           N
ATOM    729  H   ILE    46      50.958  22.659  54.359  1.00  0.00           H
ATOM    730  CA  ILE    46      49.774  24.326  53.671  1.00  0.00           C
ATOM    731  HA  ILE    46      48.867  24.722  54.126  1.00  0.00           H
ATOM    732  CB  ILE    46      50.827  25.385  54.000  1.00  0.00           C
ATOM    733  HB  ILE    46      51.794  25.085  53.596  1.00  0.00           H
ATOM    734  CG2 ILE    46      50.422  26.660  53.263  1.00  0.00           C
ATOM    735 HG21 ILE    46      50.941  27.543  53.634  1.00  0.00           H
ATOM    736 HG22 ILE    46      49.412  26.831  53.636  1.00  0.00           H
ATOM    737 HG23 ILE    46      50.384  26.479  52.189  1.00  0.00           H
ATOM    738  CG1 ILE    46      50.908  25.700  55.509  1.00  0.00           C
ATOM    739 HG12 ILE    46      50.116  26.399  55.776  1.00  0.00           H
ATOM    740 HG13 ILE    46      50.792  24.789  56.097  1.00  0.00           H
ATOM    741  CD1 ILE    46      52.217  26.394  56.000  1.00  0.00           C
ATOM    742 HD11 ILE    46      51.979  26.640  57.036  1.00  0.00           H
ATOM    743 HD12 ILE    46      52.422  27.238  55.342  1.00  0.00           H
ATOM    744 HD13 ILE    46      53.000  25.641  55.918  1.00  0.00           H
ATOM    745  C   ILE    46      49.548  24.075  52.210  1.00  0.00           C
ATOM    746  O   ILE    46      50.395  23.398  51.609  1.00  0.00           O
ATOM    747  N   PRO    47      48.456  24.515  51.556  1.00  0.00           N
ATOM    748  CD  PRO    47      47.205  24.867  52.186  1.00  0.00           C
ATOM    749  HD2 PRO    47      47.254  25.896  52.543  1.00  0.00           H
ATOM    750  HD3 PRO    47      47.019  24.251  53.066  1.00  0.00           H
ATOM    751  CG  PRO    47      46.214  24.614  51.035  1.00  0.00           C
ATOM    752  HG2 PRO    47      45.403  25.276  51.340  1.00  0.00           H
ATOM    753  HG3 PRO    47      45.987  23.566  50.839  1.00  0.00           H
ATOM    754  CB  PRO    47      46.889  25.104  49.830  1.00  0.00           C
ATOM    755  HB2 PRO    47      47.075  26.169  49.959  1.00  0.00           H
ATOM    756  HB3 PRO    47      46.417  24.904  48.867  1.00  0.00           H
ATOM    757  CA  PRO    47      48.254  24.341  50.123  1.00  0.00           C
ATOM    758  HA  PRO    47      48.106  23.265  50.039  1.00  0.00           H
ATOM    759  C   PRO    47      49.385  24.850  49.292  1.00  0.00           C
ATOM    760  O   PRO    47      49.671  24.112  48.321  1.00  0.00           O
ATOM    761  N   MET    48      49.988  25.991  49.593  1.00  0.00           N
ATOM    762  H   MET    48      49.684  26.543  50.381  1.00  0.00           H
ATOM    763  CA  MET    48      51.107  26.563  48.795  1.00  0.00           C
ATOM    764  HA  MET    48      51.140  27.592  49.154  1.00  0.00           H
ATOM    765  CB  MET    48      52.459  25.894  49.091  1.00  0.00           C
ATOM    766  HB2 MET    48      52.455  24.849  48.782  1.00  0.00           H
ATOM    767  HB3 MET    48      53.176  26.496  48.532  1.00  0.00           H
ATOM    768  CG  MET    48      52.806  26.011  50.591  1.00  0.00           C
ATOM    769  HG2 MET    48      52.181  25.479  51.308  1.00  0.00           H
ATOM    770  HG3 MET    48      53.827  25.633  50.651  1.00  0.00           H
ATOM    771  SD  MET    48      53.017  27.695  51.137  1.00  0.00           S
ATOM    772  CE  MET    48      54.633  28.152  50.396  1.00  0.00           C
ATOM    773  HE1 MET    48      54.681  28.058  49.312  1.00  0.00           H
ATOM    774  HE2 MET    48      54.715  29.200  50.685  1.00  0.00           H
ATOM    775  HE3 MET    48      55.462  27.504  50.680  1.00  0.00           H
ATOM    776  C   MET    48      50.856  26.584  47.265  1.00  0.00           C
ATOM    777  O   MET    48      51.570  25.908  46.525  1.00  0.00           O
ATOM    778  N   ILE    49      49.703  27.218  46.951  1.00  0.00           N
ATOM    779  H   ILE    49      49.149  27.630  47.688  1.00  0.00           H
ATOM    780  CA  ILE    49      49.196  27.137  45.667  1.00  0.00           C
ATOM    781  HA  ILE    49      49.363  26.179  45.174  1.00  0.00           H
ATOM    782  CB  ILE    49      47.666  27.267  45.669  1.00  0.00           C
ATOM    783  HB  ILE    49      47.475  28.268  46.054  1.00  0.00           H
ATOM    784  CG2 ILE    49      47.125  27.193  44.251  1.00  0.00           C
ATOM    785 HG21 ILE    49      46.047  27.354  44.288  1.00  0.00           H
ATOM    786 HG22 ILE    49      47.262  26.211  43.799  1.00  0.00           H
ATOM    787 HG23 ILE    49      47.600  27.887  43.558  1.00  0.00           H
ATOM    788  CG1 ILE    49      46.818  26.282  46.513  1.00  0.00           C
ATOM    789 HG12 ILE    49      46.444  25.491  45.863  1.00  0.00           H
ATOM    790 HG13 ILE    49      47.484  25.755  47.197  1.00  0.00           H
ATOM    791  CD1 ILE    49      45.619  26.860  47.245  1.00  0.00           C
ATOM    792 HD11 ILE    49      45.051  26.001  47.603  1.00  0.00           H
ATOM    793 HD12 ILE    49      44.911  27.307  46.548  1.00  0.00           H
ATOM    794 HD13 ILE    49      45.887  27.511  48.077  1.00  0.00           H
ATOM    795  C   ILE    49      49.878  28.149  44.757  1.00  0.00           C
ATOM    796  O   ILE    49      49.986  29.339  45.102  1.00  0.00           O
ATOM    797  N   PRO    50      50.328  27.838  43.554  1.00  0.00           N
ATOM    798  CD  PRO    50      50.643  26.531  43.130  1.00  0.00           C
ATOM    799  HD2 PRO    50      49.799  25.851  43.015  1.00  0.00           H
ATOM    800  HD3 PRO    50      51.267  26.119  43.924  1.00  0.00           H
ATOM    801  CG  PRO    50      51.575  26.615  41.896  1.00  0.00           C
ATOM    802  HG2 PRO    50      51.242  25.948  41.101  1.00  0.00           H
ATOM    803  HG3 PRO    50      52.632  26.580  42.161  1.00  0.00           H
ATOM    804  CB  PRO    50      51.240  28.027  41.448  1.00  0.00           C
ATOM    805  HB2 PRO    50      50.342  28.031  40.831  1.00  0.00           H
ATOM    806  HB3 PRO    50      52.104  28.489  40.972  1.00  0.00           H
ATOM    807  CA  PRO    50      50.768  28.837  42.632  1.00  0.00           C
ATOM    808  HA  PRO    50      51.699  29.351  42.866  1.00  0.00           H
ATOM    809  C   PRO    50      49.691  29.875  42.319  1.00  0.00           C
ATOM    810  O   PRO    50      48.520  29.534  42.025  1.00  0.00           O
ATOM    811  N   GLY    51      50.087  31.170  42.301  1.00  0.00           N
ATOM    812  H   GLY    51      51.055  31.359  42.517  1.00  0.00           H
ATOM    813  CA  GLY    51      49.272  32.353  41.911  1.00  0.00           C
ATOM    814  HA2 GLY    51      48.247  32.051  42.123  1.00  0.00           H
ATOM    815  HA3 GLY    51      49.594  33.208  42.506  1.00  0.00           H
ATOM    816  C   GLY    51      49.191  32.723  40.390  1.00  0.00           C
ATOM    817  O   GLY    51      48.239  33.451  40.033  1.00  0.00           O
ATOM    818  N   TRP    52      50.148  32.208  39.622  1.00  0.00           N
ATOM    819  H   TRP    52      50.990  31.847  40.048  1.00  0.00           H
ATOM    820  CA  TRP    52      50.228  32.240  38.191  1.00  0.00           C
ATOM    821  HA  TRP    52      51.245  31.888  38.022  1.00  0.00           H
ATOM    822  CB  TRP    52      49.210  31.359  37.552  1.00  0.00           C
ATOM    823  HB2 TRP    52      48.187  31.718  37.654  1.00  0.00           H
ATOM    824  HB3 TRP    52      49.435  31.336  36.486  1.00  0.00           H
ATOM    825  CG  TRP    52      49.247  29.859  37.907  1.00  0.00           C
ATOM    826  CD1 TRP    52      48.284  29.127  38.501  1.00  0.00           C
ATOM    827  HD1 TRP    52      47.278  29.480  38.673  1.00  0.00           H
ATOM    828  NE1 TRP    52      48.771  27.819  38.583  1.00  0.00           N
ATOM    829  HE1 TRP    52      48.212  27.106  39.029  1.00  0.00           H
ATOM    830  CE2 TRP    52      49.985  27.620  38.011  1.00  0.00           C
ATOM    831  CZ2 TRP    52      50.678  26.464  37.647  1.00  0.00           C
ATOM    832  HZ2 TRP    52      50.355  25.559  38.138  1.00  0.00           H
ATOM    833  CH2 TRP    52      51.820  26.641  36.830  1.00  0.00           C
ATOM    834  HH2 TRP    52      52.340  25.802  36.393  1.00  0.00           H
ATOM    835  CZ3 TRP    52      52.161  27.903  36.284  1.00  0.00           C
ATOM    836  HZ3 TRP    52      52.888  28.020  35.494  1.00  0.00           H
ATOM    837  CE3 TRP    52      51.406  29.011  36.569  1.00  0.00           C
ATOM    838  HE3 TRP    52      51.705  29.979  36.194  1.00  0.00           H
ATOM    839  CD2 TRP    52      50.269  28.899  37.437  1.00  0.00           C
ATOM    840  C   TRP    52      50.282  33.630  37.537  1.00  0.00           C
ATOM    841  O   TRP    52      50.346  33.738  36.321  1.00  0.00           O
ATOM    842  N   VAL    53      50.389  34.710  38.282  1.00  0.00           N
ATOM    843  H   VAL    53      50.261  34.493  39.261  1.00  0.00           H
ATOM    844  CA  VAL    53      50.791  36.019  37.869  1.00  0.00           C
ATOM    845  HA  VAL    53      50.234  36.206  36.951  1.00  0.00           H
ATOM    846  CB  VAL    53      50.382  37.149  38.859  1.00  0.00           C
ATOM    847  HB  VAL    53      50.970  37.196  39.776  1.00  0.00           H
ATOM    848  CG1 VAL    53      50.617  38.568  38.232  1.00  0.00           C
ATOM    849 HG11 VAL    53      51.677  38.829  38.229  1.00  0.00           H
ATOM    850 HG12 VAL    53      50.304  38.563  37.189  1.00  0.00           H
ATOM    851 HG13 VAL    53      50.165  39.329  38.868  1.00  0.00           H
ATOM    852  CG2 VAL    53      48.927  36.995  39.254  1.00  0.00           C
ATOM    853 HG21 VAL    53      48.805  36.079  39.832  1.00  0.00           H
ATOM    854 HG22 VAL    53      48.442  36.932  38.279  1.00  0.00           H
ATOM    855 HG23 VAL    53      48.796  37.903  39.843  1.00  0.00           H
ATOM    856  C   VAL    53      52.304  35.944  37.609  1.00  0.00           C
ATOM    857  O   VAL    53      53.075  36.034  38.558  1.00  0.00           O
ATOM    858  N   MET    54      52.726  35.461  36.446  1.00  0.00           N
ATOM    859  H   MET    54      52.008  35.152  35.805  1.00  0.00           H
ATOM    860  CA  MET    54      54.172  35.106  36.090  1.00  0.00           C
ATOM    861  HA  MET    54      54.566  34.445  36.862  1.00  0.00           H
ATOM    862  CB  MET    54      54.222  34.372  34.743  1.00  0.00           C
ATOM    863  HB2 MET    54      53.521  34.739  33.993  1.00  0.00           H
ATOM    864  HB3 MET    54      55.229  34.552  34.368  1.00  0.00           H
ATOM    865  CG  MET    54      53.999  32.881  35.013  1.00  0.00           C
ATOM    866  HG2 MET    54      54.620  32.696  35.890  1.00  0.00           H
ATOM    867  HG3 MET    54      52.985  32.703  35.371  1.00  0.00           H
ATOM    868  SD  MET    54      54.294  31.866  33.526  1.00  0.00           S
ATOM    869  CE  MET    54      56.066  31.763  33.547  1.00  0.00           C
ATOM    870  HE1 MET    54      56.409  32.787  33.699  1.00  0.00           H
ATOM    871  HE2 MET    54      56.334  31.192  34.436  1.00  0.00           H
ATOM    872  HE3 MET    54      56.602  31.309  32.714  1.00  0.00           H
ATOM    873  C   MET    54      55.160  36.242  36.138  1.00  0.00           C
ATOM    874  O   MET    54      56.353  35.982  36.120  1.00  0.00           O
ATOM    875  N   ASP    55      54.734  37.482  36.260  1.00  0.00           N
ATOM    876  H   ASP    55      53.746  37.688  36.293  1.00  0.00           H
ATOM    877  CA  ASP    55      55.523  38.761  36.170  1.00  0.00           C
ATOM    878  HA  ASP    55      56.574  38.480  36.244  1.00  0.00           H
ATOM    879  CB  ASP    55      55.397  39.486  34.834  1.00  0.00           C
ATOM    880  HB2 ASP    55      54.529  40.140  34.899  1.00  0.00           H
ATOM    881  HB3 ASP    55      56.112  40.290  34.660  1.00  0.00           H
ATOM    882  CG  ASP    55      55.203  38.635  33.631  1.00  0.00           C
ATOM    883  OD1 ASP    55      56.198  38.191  33.013  1.00  0.00           O
ATOM    884  OD2 ASP    55      54.019  38.323  33.235  1.00  0.00           O
ATOM    885  C   ASP    55      55.300  39.693  37.426  1.00  0.00           C
ATOM    886  O   ASP    55      54.297  39.667  38.163  1.00  0.00           O
ATOM    887  N   PHE    56      56.244  40.554  37.661  1.00  0.00           N
ATOM    888  H   PHE    56      57.077  40.605  37.092  1.00  0.00           H
ATOM    889  CA  PHE    56      56.127  41.648  38.659  1.00  0.00           C
ATOM    890  HA  PHE    56      55.613  41.353  39.574  1.00  0.00           H
ATOM    891  CB  PHE    56      57.534  42.014  39.166  1.00  0.00           C
ATOM    892  HB2 PHE    56      57.933  42.590  38.331  1.00  0.00           H
ATOM    893  HB3 PHE    56      57.417  42.643  40.048  1.00  0.00           H
ATOM    894  CG  PHE    56      58.543  40.970  39.486  1.00  0.00           C
ATOM    895  CD1 PHE    56      58.309  40.038  40.530  1.00  0.00           C
ATOM    896  HD1 PHE    56      57.390  40.208  41.071  1.00  0.00           H
ATOM    897  CE1 PHE    56      59.305  39.095  40.839  1.00  0.00           C
ATOM    898  HE1 PHE    56      59.128  38.329  41.579  1.00  0.00           H
ATOM    899  CZ  PHE    56      60.547  39.112  40.155  1.00  0.00           C
ATOM    900  HZ  PHE    56      61.300  38.360  40.338  1.00  0.00           H
ATOM    901  CE2 PHE    56      60.684  39.992  39.075  1.00  0.00           C
ATOM    902  HE2 PHE    56      61.513  39.895  38.390  1.00  0.00           H
ATOM    903  CD2 PHE    56      59.697  40.907  38.756  1.00  0.00           C
ATOM    904  HD2 PHE    56      59.829  41.582  37.922  1.00  0.00           H
ATOM    905  C   PHE    56      55.444  42.904  38.087  1.00  0.00           C
ATOM    906  O   PHE    56      55.710  43.289  36.970  1.00  0.00           O
ATOM    907  N   PRO    57      54.473  43.547  38.809  1.00  0.00           N
ATOM    908  CD  PRO    57      53.824  43.147  40.121  1.00  0.00           C
ATOM    909  HD2 PRO    57      54.607  42.828  40.808  1.00  0.00           H
ATOM    910  HD3 PRO    57      53.159  42.300  39.950  1.00  0.00           H
ATOM    911  CG  PRO    57      53.060  44.347  40.670  1.00  0.00           C
ATOM    912  HG2 PRO    57      53.823  44.886  41.231  1.00  0.00           H
ATOM    913  HG3 PRO    57      52.173  44.063  41.238  1.00  0.00           H
ATOM    914  CB  PRO    57      52.760  45.147  39.427  1.00  0.00           C
ATOM    915  HB2 PRO    57      52.550  46.188  39.669  1.00  0.00           H
ATOM    916  HB3 PRO    57      51.864  44.736  38.963  1.00  0.00           H
ATOM    917  CA  PRO    57      53.932  44.894  38.434  1.00  0.00           C
ATOM    918  HA  PRO    57      53.612  44.905  37.391  1.00  0.00           H
ATOM    919  C   PRO    57      55.036  45.900  38.477  1.00  0.00           C
ATOM    920  O   PRO    57      55.857  45.981  39.456  1.00  0.00           O
ATOM    921  N   THR    58      55.243  46.596  37.307  1.00  0.00           N
ATOM    922  H   THR    58      54.519  46.497  36.611  1.00  0.00           H
ATOM    923  CA  THR    58      56.250  47.713  37.276  1.00  0.00           C
ATOM    924  HA  THR    58      57.031  47.459  37.993  1.00  0.00           H
ATOM    925  CB  THR    58      56.971  47.790  35.877  1.00  0.00           C
ATOM    926  HB  THR    58      57.712  48.588  35.805  1.00  0.00           H
ATOM    927  CG2 THR    58      57.590  46.432  35.467  1.00  0.00           C
ATOM    928 HG21 THR    58      57.976  45.892  36.332  1.00  0.00           H
ATOM    929 HG22 THR    58      58.421  46.654  34.798  1.00  0.00           H
ATOM    930 HG23 THR    58      56.904  45.819  34.881  1.00  0.00           H
ATOM    931  OG1 THR    58      55.963  48.215  34.901  1.00  0.00           O
ATOM    932  HG1 THR    58      55.252  47.569  34.883  1.00  0.00           H
ATOM    933  C   THR    58      55.813  49.028  37.747  1.00  0.00           C
ATOM    934  O   THR    58      56.620  49.912  37.964  1.00  0.00           O
ATOM    935  N   GLY    59      54.497  49.332  37.631  1.00  0.00           N
ATOM    936  H   GLY    59      53.876  48.600  37.316  1.00  0.00           H
ATOM    937  CA  GLY    59      53.960  50.686  37.617  1.00  0.00           C
ATOM    938  HA2 GLY    59      52.980  50.647  38.092  1.00  0.00           H
ATOM    939  HA3 GLY    59      54.560  51.403  38.178  1.00  0.00           H
ATOM    940  C   GLY    59      53.706  51.214  36.221  1.00  0.00           C
ATOM    941  O   GLY    59      52.824  52.018  36.106  1.00  0.00           O
ATOM    942  N   LYS    60      54.341  50.704  35.156  1.00  0.00           N
ATOM    943  H   LYS    60      55.050  50.001  35.299  1.00  0.00           H
ATOM    944  CA  LYS    60      54.025  50.943  33.695  1.00  0.00           C
ATOM    945  HA  LYS    60      53.818  52.012  33.640  1.00  0.00           H
ATOM    946  CB  LYS    60      55.357  50.650  32.852  1.00  0.00           C
ATOM    947  HB2 LYS    60      55.751  49.634  32.887  1.00  0.00           H
ATOM    948  HB3 LYS    60      55.287  50.793  31.774  1.00  0.00           H
ATOM    949  CG  LYS    60      56.617  51.428  33.396  1.00  0.00           C
ATOM    950  HG2 LYS    60      56.407  52.497  33.384  1.00  0.00           H
ATOM    951  HG3 LYS    60      56.871  51.036  34.381  1.00  0.00           H
ATOM    952  CD  LYS    60      57.879  51.118  32.576  1.00  0.00           C
ATOM    953  HD2 LYS    60      57.705  51.301  31.515  1.00  0.00           H
ATOM    954  HD3 LYS    60      58.650  51.732  33.042  1.00  0.00           H
ATOM    955  CE  LYS    60      58.277  49.593  32.693  1.00  0.00           C
ATOM    956  HE2 LYS    60      58.162  49.369  33.753  1.00  0.00           H
ATOM    957  HE3 LYS    60      57.700  48.914  32.066  1.00  0.00           H
ATOM    958  NZ  LYS    60      59.759  49.402  32.392  1.00  0.00           N
ATOM    959  HZ1 LYS    60      60.395  49.876  33.016  1.00  0.00           H
ATOM    960  HZ2 LYS    60      59.987  49.719  31.460  1.00  0.00           H
ATOM    961  HZ3 LYS    60      59.912  48.404  32.422  1.00  0.00           H
ATOM    962  C   LYS    60      52.849  50.168  33.146  1.00  0.00           C
ATOM    963  O   LYS    60      52.533  50.444  31.993  1.00  0.00           O
ATOM    964  N   GLU    61      52.223  49.254  33.894  1.00  0.00           N
ATOM    965  H   GLU    61      52.520  49.097  34.846  1.00  0.00           H
ATOM    966  CA  GLU    61      50.931  48.659  33.482  1.00  0.00           C
ATOM    967  HA  GLU    61      51.026  48.199  32.498  1.00  0.00           H
ATOM    968  CB  GLU    61      50.408  47.461  34.378  1.00  0.00           C
ATOM    969  HB2 GLU    61      50.046  47.805  35.346  1.00  0.00           H
ATOM    970  HB3 GLU    61      49.561  46.935  33.939  1.00  0.00           H
ATOM    971  CG  GLU    61      51.369  46.448  34.725  1.00  0.00           C
ATOM    972  HG2 GLU    61      50.954  45.823  35.516  1.00  0.00           H
ATOM    973  HG3 GLU    61      51.531  45.761  33.895  1.00  0.00           H
ATOM    974  CD  GLU    61      52.730  46.993  35.229  1.00  0.00           C
ATOM    975  OE1 GLU    61      52.758  47.732  36.245  1.00  0.00           O
ATOM    976  OE2 GLU    61      53.796  46.603  34.699  1.00  0.00           O
ATOM    977  C   GLU    61      49.910  49.854  33.386  1.00  0.00           C
ATOM    978  O   GLU    61      49.757  50.677  34.262  1.00  0.00           O
ATOM    979  N   SER    62      49.199  49.978  32.223  1.00  0.00           N
ATOM    980  H   SER    62      49.487  49.362  31.477  1.00  0.00           H
ATOM    981  CA  SER    62      48.353  51.048  31.756  1.00  0.00           C
ATOM    982  HA  SER    62      47.928  51.621  32.581  1.00  0.00           H
ATOM    983  CB  SER    62      49.144  52.072  30.961  1.00  0.00           C
ATOM    984  HB2 SER    62      50.030  52.444  31.476  1.00  0.00           H
ATOM    985  HB3 SER    62      49.499  51.590  30.052  1.00  0.00           H
ATOM    986  OG  SER    62      48.310  53.190  30.610  1.00  0.00           O
ATOM    987  HG  SER    62      48.820  53.764  30.034  1.00  0.00           H
ATOM    988  C   SER    62      47.205  50.500  30.827  1.00  0.00           C
ATOM    989  O   SER    62      47.357  49.544  30.088  1.00  0.00           O
ATOM    990  N   GLY    63      46.083  51.231  30.922  1.00  0.00           N
ATOM    991  H   GLY    63      45.994  52.016  31.552  1.00  0.00           H
ATOM    992  CA  GLY    63      44.853  50.876  30.214  1.00  0.00           C
ATOM    993  HA2 GLY    63      44.775  51.494  29.320  1.00  0.00           H
ATOM    994  HA3 GLY    63      44.903  49.882  29.770  1.00  0.00           H
ATOM    995  C   GLY    63      43.640  50.782  31.071  1.00  0.00           C
ATOM    996  O   GLY    63      43.685  50.747  32.280  1.00  0.00           O
ATOM    997  N   ASP    64      42.526  50.637  30.306  1.00  0.00           N
ATOM    998  H   ASP    64      42.516  50.785  29.307  1.00  0.00           H
ATOM    999  CA  ASP    64      41.247  50.353  30.888  1.00  0.00           C
ATOM   1000  HA  ASP    64      41.369  50.733  31.901  1.00  0.00           H
ATOM   1001  CB  ASP    64      40.070  51.214  30.333  1.00  0.00           C
ATOM   1002  HB2 ASP    64      39.177  50.797  30.800  1.00  0.00           H
ATOM   1003  HB3 ASP    64      40.181  52.191  30.802  1.00  0.00           H
ATOM   1004  CG  ASP    64      40.002  51.372  28.845  1.00  0.00           C
ATOM   1005  OD1 ASP    64      40.946  51.100  28.065  1.00  0.00           O
ATOM   1006  OD2 ASP    64      38.950  51.858  28.461  1.00  0.00           O
ATOM   1007  C   ASP    64      40.940  48.855  30.896  1.00  0.00           C
ATOM   1008  O   ASP    64      40.945  48.291  29.813  1.00  0.00           O
ATOM   1009  N   PHE    65      40.708  48.258  32.037  1.00  0.00           N
ATOM   1010  H   PHE    65      40.887  48.751  32.901  1.00  0.00           H
ATOM   1011  CA  PHE    65      40.334  46.834  32.176  1.00  0.00           C
ATOM   1012  HA  PHE    65      39.992  46.327  31.274  1.00  0.00           H
ATOM   1013  CB  PHE    65      41.578  46.040  32.691  1.00  0.00           C
ATOM   1014  HB2 PHE    65      41.724  46.379  33.716  1.00  0.00           H
ATOM   1015  HB3 PHE    65      41.257  45.028  32.939  1.00  0.00           H
ATOM   1016  CG  PHE    65      42.888  46.095  31.946  1.00  0.00           C
ATOM   1017  CD1 PHE    65      43.254  45.033  31.141  1.00  0.00           C
ATOM   1018  HD1 PHE    65      42.588  44.183  31.107  1.00  0.00           H
ATOM   1019  CE1 PHE    65      44.352  45.083  30.304  1.00  0.00           C
ATOM   1020  HE1 PHE    65      44.624  44.250  29.674  1.00  0.00           H
ATOM   1021  CZ  PHE    65      45.124  46.261  30.200  1.00  0.00           C
ATOM   1022  HZ  PHE    65      45.954  46.381  29.519  1.00  0.00           H
ATOM   1023  CE2 PHE    65      44.815  47.322  31.142  1.00  0.00           C
ATOM   1024  HE2 PHE    65      45.446  48.190  31.265  1.00  0.00           H
ATOM   1025  CD2 PHE    65      43.781  47.225  32.034  1.00  0.00           C
ATOM   1026  HD2 PHE    65      43.584  48.058  32.694  1.00  0.00           H
ATOM   1027  C   PHE    65      39.130  46.648  33.075  1.00  0.00           C
ATOM   1028  O   PHE    65      38.800  47.555  33.895  1.00  0.00           O
ATOM   1029  N   LEU    66      38.465  45.493  33.014  1.00  0.00           N
ATOM   1030  H   LEU    66      38.831  44.776  32.404  1.00  0.00           H
ATOM   1031  CA  LEU    66      37.310  45.119  33.940  1.00  0.00           C
ATOM   1032  HA  LEU    66      37.086  45.986  34.561  1.00  0.00           H
ATOM   1033  CB  LEU    66      36.194  44.550  33.149  1.00  0.00           C
ATOM   1034  HB2 LEU    66      36.642  43.760  32.546  1.00  0.00           H
ATOM   1035  HB3 LEU    66      35.529  44.100  33.887  1.00  0.00           H
ATOM   1036  CG  LEU    66      35.503  45.665  32.318  1.00  0.00           C
ATOM   1037  HG  LEU    66      36.306  46.137  31.750  1.00  0.00           H
ATOM   1038  CD1 LEU    66      34.664  44.931  31.262  1.00  0.00           C
ATOM   1039 HD11 LEU    66      35.248  44.444  30.480  1.00  0.00           H
ATOM   1040 HD12 LEU    66      34.044  45.669  30.755  1.00  0.00           H
ATOM   1041 HD13 LEU    66      34.111  44.096  31.693  1.00  0.00           H
ATOM   1042  CD2 LEU    66      34.759  46.757  33.029  1.00  0.00           C
ATOM   1043 HD21 LEU    66      34.627  47.542  32.284  1.00  0.00           H
ATOM   1044 HD22 LEU    66      33.825  46.349  33.412  1.00  0.00           H
ATOM   1045 HD23 LEU    66      35.374  47.226  33.797  1.00  0.00           H
ATOM   1046  C   LEU    66      37.811  44.149  34.977  1.00  0.00           C
ATOM   1047  O   LEU    66      38.774  43.405  34.762  1.00  0.00           O
ATOM   1048  N   ALA    67      37.028  44.045  36.087  1.00  0.00           N
ATOM   1049  H   ALA    67      36.423  44.833  36.266  1.00  0.00           H
ATOM   1050  CA  ALA    67      37.167  43.105  37.194  1.00  0.00           C
ATOM   1051  HA  ALA    67      37.742  42.257  36.820  1.00  0.00           H
ATOM   1052  CB  ALA    67      38.084  43.812  38.265  1.00  0.00           C
ATOM   1053  HB1 ALA    67      37.871  44.862  38.468  1.00  0.00           H
ATOM   1054  HB2 ALA    67      39.095  43.633  37.899  1.00  0.00           H
ATOM   1055  HB3 ALA    67      37.919  43.344  39.235  1.00  0.00           H
ATOM   1056  C   ALA    67      35.769  42.672  37.840  1.00  0.00           C
ATOM   1057  O   ALA    67      34.790  43.359  37.686  1.00  0.00           O
ATOM   1058  N   ILE    68      35.816  41.493  38.412  1.00  0.00           N
ATOM   1059  H   ILE    68      36.708  41.027  38.504  1.00  0.00           H
ATOM   1060  CA  ILE    68      34.623  40.989  39.145  1.00  0.00           C
ATOM   1061  HA  ILE    68      34.015  41.841  39.451  1.00  0.00           H
ATOM   1062  CB  ILE    68      33.706  40.204  38.196  1.00  0.00           C
ATOM   1063  HB  ILE    68      32.934  39.676  38.757  1.00  0.00           H
ATOM   1064  CG2 ILE    68      32.894  41.046  37.182  1.00  0.00           C
ATOM   1065 HG21 ILE    68      32.226  40.383  36.631  1.00  0.00           H
ATOM   1066 HG22 ILE    68      33.614  41.483  36.490  1.00  0.00           H
ATOM   1067 HG23 ILE    68      32.282  41.717  37.785  1.00  0.00           H
ATOM   1068  CG1 ILE    68      34.387  39.086  37.369  1.00  0.00           C
ATOM   1069 HG12 ILE    68      34.979  39.542  36.577  1.00  0.00           H
ATOM   1070 HG13 ILE    68      35.101  38.545  37.990  1.00  0.00           H
ATOM   1071  CD1 ILE    68      33.478  37.982  36.705  1.00  0.00           C
ATOM   1072 HD11 ILE    68      33.043  37.385  37.506  1.00  0.00           H
ATOM   1073 HD12 ILE    68      34.133  37.220  36.279  1.00  0.00           H
ATOM   1074 HD13 ILE    68      32.798  38.429  35.980  1.00  0.00           H
ATOM   1075  C   ILE    68      35.050  40.236  40.408  1.00  0.00           C
ATOM   1076  O   ILE    68      36.117  39.588  40.402  1.00  0.00           O
ATOM   1077  N   ASP    69      34.189  40.178  41.455  1.00  0.00           N
ATOM   1078  H   ASP    69      33.407  40.809  41.345  1.00  0.00           H
ATOM   1079  CA  ASP    69      34.261  39.412  42.737  1.00  0.00           C
ATOM   1080  HA  ASP    69      34.919  38.552  42.615  1.00  0.00           H
ATOM   1081  CB  ASP    69      34.811  40.294  43.863  1.00  0.00           C
ATOM   1082  HB2 ASP    69      35.796  40.664  43.579  1.00  0.00           H
ATOM   1083  HB3 ASP    69      34.218  41.208  43.841  1.00  0.00           H
ATOM   1084  CG  ASP    69      34.705  39.660  45.240  1.00  0.00           C
ATOM   1085  OD1 ASP    69      34.549  38.435  45.272  1.00  0.00           O
ATOM   1086  OD2 ASP    69      34.576  40.476  46.226  1.00  0.00           O
ATOM   1087  C   ASP    69      32.856  38.907  43.097  1.00  0.00           C
ATOM   1088  O   ASP    69      31.968  39.754  43.229  1.00  0.00           O
ATOM   1089  N   LEU    70      32.475  37.617  43.147  1.00  0.00           N
ATOM   1090  H   LEU    70      33.191  36.942  42.919  1.00  0.00           H
ATOM   1091  CA  LEU    70      31.119  37.106  43.443  1.00  0.00           C
ATOM   1092  HA  LEU    70      30.334  37.803  43.147  1.00  0.00           H
ATOM   1093  CB  LEU    70      31.050  35.773  42.674  1.00  0.00           C
ATOM   1094  HB2 LEU    70      31.153  36.054  41.626  1.00  0.00           H
ATOM   1095  HB3 LEU    70      31.791  35.090  43.090  1.00  0.00           H
ATOM   1096  CG  LEU    70      29.754  34.933  42.874  1.00  0.00           C
ATOM   1097  HG  LEU    70      29.637  34.621  43.912  1.00  0.00           H
ATOM   1098  CD1 LEU    70      28.467  35.747  42.563  1.00  0.00           C
ATOM   1099 HD11 LEU    70      28.358  36.821  42.713  1.00  0.00           H
ATOM   1100 HD12 LEU    70      27.628  35.152  42.922  1.00  0.00           H
ATOM   1101 HD13 LEU    70      28.370  35.714  41.478  1.00  0.00           H
ATOM   1102  CD2 LEU    70      29.833  33.752  41.996  1.00  0.00           C
ATOM   1103 HD21 LEU    70      30.075  34.069  40.982  1.00  0.00           H
ATOM   1104 HD22 LEU    70      30.681  33.150  42.324  1.00  0.00           H
ATOM   1105 HD23 LEU    70      28.925  33.150  42.003  1.00  0.00           H
ATOM   1106  C   LEU    70      30.971  36.888  44.865  1.00  0.00           C
ATOM   1107  O   LEU    70      31.653  36.024  45.450  1.00  0.00           O
ATOM   1108  N   GLY    71      30.010  37.603  45.509  1.00  0.00           N
ATOM   1109  H   GLY    71      29.527  38.288  44.946  1.00  0.00           H
ATOM   1110  CA  GLY    71      29.718  37.345  46.905  1.00  0.00           C
ATOM   1111  HA2 GLY    71      30.486  36.767  47.416  1.00  0.00           H
ATOM   1112  HA3 GLY    71      29.647  38.247  47.512  1.00  0.00           H
ATOM   1113  C   GLY    71      28.437  36.542  47.144  1.00  0.00           C
ATOM   1114  O   GLY    71      27.614  36.262  46.275  1.00  0.00           O
ATOM   1115  N   GLY    72      28.246  36.064  48.448  1.00  0.00           N
ATOM   1116  H   GLY    72      28.913  36.310  49.165  1.00  0.00           H
ATOM   1117  CA  GLY    72      27.158  35.205  48.923  1.00  0.00           C
ATOM   1118  HA2 GLY    72      27.216  34.230  48.441  1.00  0.00           H
ATOM   1119  HA3 GLY    72      27.428  35.196  49.980  1.00  0.00           H
ATOM   1120  C   GLY    72      25.740  35.818  48.702  1.00  0.00           C
ATOM   1121  O   GLY    72      24.699  35.189  48.861  1.00  0.00           O
ATOM   1122  N   THR    73      25.707  37.108  48.267  1.00  0.00           N
ATOM   1123  H   THR    73      26.559  37.633  48.136  1.00  0.00           H
ATOM   1124  CA  THR    73      24.439  37.784  47.815  1.00  0.00           C
ATOM   1125  HA  THR    73      23.887  37.023  47.262  1.00  0.00           H
ATOM   1126  CB  THR    73      23.624  38.359  49.071  1.00  0.00           C
ATOM   1127  HB  THR    73      24.344  38.944  49.642  1.00  0.00           H
ATOM   1128  CG2 THR    73      22.236  39.010  48.833  1.00  0.00           C
ATOM   1129 HG21 THR    73      21.704  39.111  49.779  1.00  0.00           H
ATOM   1130 HG22 THR    73      21.634  38.407  48.152  1.00  0.00           H
ATOM   1131 HG23 THR    73      22.461  40.001  48.440  1.00  0.00           H
ATOM   1132  OG1 THR    73      23.300  37.289  49.956  1.00  0.00           O
ATOM   1133  HG1 THR    73      24.116  37.092  50.421  1.00  0.00           H
ATOM   1134  C   THR    73      24.611  38.952  46.787  1.00  0.00           C
ATOM   1135  O   THR    73      23.644  39.203  46.120  1.00  0.00           O
ATOM   1136  N   ASN    74      25.775  39.580  46.565  1.00  0.00           N
ATOM   1137  H   ASN    74      26.619  39.291  47.036  1.00  0.00           H
ATOM   1138  CA  ASN    74      25.872  40.570  45.468  1.00  0.00           C
ATOM   1139  HA  ASN    74      25.030  40.471  44.783  1.00  0.00           H
ATOM   1140  CB  ASN    74      25.761  42.056  46.084  1.00  0.00           C
ATOM   1141  HB2 ASN    74      26.697  42.262  46.604  1.00  0.00           H
ATOM   1142  HB3 ASN    74      25.669  42.704  45.211  1.00  0.00           H
ATOM   1143  CG  ASN    74      24.591  42.362  47.033  1.00  0.00           C
ATOM   1144  OD1 ASN    74      23.518  42.856  46.630  1.00  0.00           O
ATOM   1145  ND2 ASN    74      24.747  41.967  48.293  1.00  0.00           N
ATOM   1146 HD21 ASN    74      25.648  41.692  48.657  1.00  0.00           H
ATOM   1147 HD22 ASN    74      24.017  42.147  48.966  1.00  0.00           H
ATOM   1148  C   ASN    74      27.118  40.188  44.756  1.00  0.00           C
ATOM   1149  O   ASN    74      28.135  39.879  45.370  1.00  0.00           O
ATOM   1150  N   LEU    75      27.047  40.309  43.464  1.00  0.00           N
ATOM   1151  H   LEU    75      26.169  40.596  43.055  1.00  0.00           H
ATOM   1152  CA  LEU    75      28.195  40.414  42.571  1.00  0.00           C
ATOM   1153  HA  LEU    75      28.928  39.646  42.820  1.00  0.00           H
ATOM   1154  CB  LEU    75      27.730  40.180  41.058  1.00  0.00           C
ATOM   1155  HB2 LEU    75      27.334  39.174  40.913  1.00  0.00           H
ATOM   1156  HB3 LEU    75      26.870  40.824  40.871  1.00  0.00           H
ATOM   1157  CG  LEU    75      28.838  40.451  40.038  1.00  0.00           C
ATOM   1158  HG  LEU    75      29.289  41.443  40.003  1.00  0.00           H
ATOM   1159  CD1 LEU    75      29.900  39.404  40.110  1.00  0.00           C
ATOM   1160 HD11 LEU    75      30.470  39.319  39.186  1.00  0.00           H
ATOM   1161 HD12 LEU    75      29.427  38.454  40.362  1.00  0.00           H
ATOM   1162 HD13 LEU    75      30.617  39.689  40.879  1.00  0.00           H
ATOM   1163  CD2 LEU    75      28.246  40.325  38.642  1.00  0.00           C
ATOM   1164 HD21 LEU    75      28.176  39.261  38.414  1.00  0.00           H
ATOM   1165 HD22 LEU    75      27.318  40.862  38.446  1.00  0.00           H
ATOM   1166 HD23 LEU    75      28.950  40.664  37.881  1.00  0.00           H
ATOM   1167  C   LEU    75      28.806  41.795  42.635  1.00  0.00           C
ATOM   1168  O   LEU    75      28.070  42.750  42.456  1.00  0.00           O
ATOM   1169  N   ARG    76      30.144  41.940  42.734  1.00  0.00           N
ATOM   1170  H   ARG    76      30.768  41.146  42.776  1.00  0.00           H
ATOM   1171  CA  ARG    76      30.804  43.277  42.600  1.00  0.00           C
ATOM   1172  HA  ARG    76      30.050  44.050  42.743  1.00  0.00           H
ATOM   1173  CB  ARG    76      31.929  43.447  43.687  1.00  0.00           C
ATOM   1174  HB2 ARG    76      31.476  43.272  44.663  1.00  0.00           H
ATOM   1175  HB3 ARG    76      32.680  42.666  43.576  1.00  0.00           H
ATOM   1176  CG  ARG    76      32.564  44.851  43.632  1.00  0.00           C
ATOM   1177  HG2 ARG    76      32.938  45.110  42.641  1.00  0.00           H
ATOM   1178  HG3 ARG    76      31.792  45.491  44.057  1.00  0.00           H
ATOM   1179  CD  ARG    76      33.769  44.853  44.655  1.00  0.00           C
ATOM   1180  HD2 ARG    76      33.233  44.679  45.588  1.00  0.00           H
ATOM   1181  HD3 ARG    76      34.417  44.018  44.382  1.00  0.00           H
ATOM   1182  NE  ARG    76      34.511  46.072  44.766  1.00  0.00           N
ATOM   1183  HE  ARG    76      33.940  46.894  44.903  1.00  0.00           H
ATOM   1184  CZ  ARG    76      35.728  46.354  44.788  1.00  0.00           C
ATOM   1185  NH1 ARG    76      36.694  45.528  44.650  1.00  0.00           N
ATOM   1186 HH11 ARG    76      36.472  44.575  44.898  1.00  0.00           H
ATOM   1187 HH12 ARG    76      37.637  45.831  44.850  1.00  0.00           H
ATOM   1188  NH2 ARG    76      36.114  47.612  44.889  1.00  0.00           N
ATOM   1189 HH21 ARG    76      35.441  48.360  44.791  1.00  0.00           H
ATOM   1190 HH22 ARG    76      37.084  47.856  45.028  1.00  0.00           H
ATOM   1191  C   ARG    76      31.336  43.453  41.145  1.00  0.00           C
ATOM   1192  O   ARG    76      32.010  42.555  40.626  1.00  0.00           O
ATOM   1193  N   VAL    77      31.069  44.618  40.483  1.00  0.00           N
ATOM   1194  H   VAL    77      30.625  45.323  41.053  1.00  0.00           H
ATOM   1195  CA  VAL    77      31.697  44.980  39.229  1.00  0.00           C
ATOM   1196  HA  VAL    77      32.367  44.190  38.889  1.00  0.00           H
ATOM   1197  CB  VAL    77      30.699  45.048  38.083  1.00  0.00           C
ATOM   1198  HB  VAL    77      30.059  45.930  38.058  1.00  0.00           H
ATOM   1199  CG1 VAL    77      31.264  44.907  36.712  1.00  0.00           C
ATOM   1200 HG11 VAL    77      30.495  44.970  35.944  1.00  0.00           H
ATOM   1201 HG12 VAL    77      32.019  45.689  36.635  1.00  0.00           H
ATOM   1202 HG13 VAL    77      31.704  43.910  36.661  1.00  0.00           H
ATOM   1203  CG2 VAL    77      29.553  44.070  38.259  1.00  0.00           C
ATOM   1204 HG21 VAL    77      28.992  44.308  39.163  1.00  0.00           H
ATOM   1205 HG22 VAL    77      29.993  43.078  38.361  1.00  0.00           H
ATOM   1206 HG23 VAL    77      28.780  44.130  37.492  1.00  0.00           H
ATOM   1207  C   VAL    77      32.579  46.203  39.344  1.00  0.00           C
ATOM   1208  O   VAL    77      32.249  47.158  39.943  1.00  0.00           O
ATOM   1209  N   VAL    78      33.783  46.108  38.754  1.00  0.00           N
ATOM   1210  H   VAL    78      34.142  45.266  38.327  1.00  0.00           H
ATOM   1211  CA  VAL    78      34.752  47.202  38.823  1.00  0.00           C
ATOM   1212  HA  VAL    78      34.227  48.100  39.149  1.00  0.00           H
ATOM   1213  CB  VAL    78      35.857  46.975  39.896  1.00  0.00           C
ATOM   1214  HB  VAL    78      36.691  46.386  39.518  1.00  0.00           H
ATOM   1215  CG1 VAL    78      36.566  48.275  40.255  1.00  0.00           C
ATOM   1216 HG11 VAL    78      36.914  48.788  39.358  1.00  0.00           H
ATOM   1217 HG12 VAL    78      35.818  48.980  40.617  1.00  0.00           H
ATOM   1218 HG13 VAL    78      37.363  48.084  40.973  1.00  0.00           H
ATOM   1219  CG2 VAL    78      35.401  46.441  41.321  1.00  0.00           C
ATOM   1220 HG21 VAL    78      35.029  45.425  41.192  1.00  0.00           H
ATOM   1221 HG22 VAL    78      34.729  47.201  41.718  1.00  0.00           H
ATOM   1222 HG23 VAL    78      36.380  46.300  41.778  1.00  0.00           H
ATOM   1223  C   VAL    78      35.326  47.537  37.481  1.00  0.00           C
ATOM   1224  O   VAL    78      35.667  46.611  36.748  1.00  0.00           O
ATOM   1225  N   LEU    79      35.343  48.791  37.099  1.00  0.00           N
ATOM   1226  H   LEU    79      34.678  49.415  37.531  1.00  0.00           H
ATOM   1227  CA  LEU    79      36.066  49.281  35.996  1.00  0.00           C
ATOM   1228  HA  LEU    79      36.520  48.527  35.352  1.00  0.00           H
ATOM   1229  CB  LEU    79      35.179  50.238  35.165  1.00  0.00           C
ATOM   1230  HB2 LEU    79      34.333  49.697  34.738  1.00  0.00           H
ATOM   1231  HB3 LEU    79      34.703  50.903  35.886  1.00  0.00           H
ATOM   1232  CG  LEU    79      35.823  50.997  33.998  1.00  0.00           C
ATOM   1233  HG  LEU    79      36.713  51.561  34.272  1.00  0.00           H
ATOM   1234  CD1 LEU    79      36.436  50.134  32.924  1.00  0.00           C
ATOM   1235 HD11 LEU    79      37.356  49.614  33.187  1.00  0.00           H
ATOM   1236 HD12 LEU    79      36.746  50.708  32.050  1.00  0.00           H
ATOM   1237 HD13 LEU    79      35.776  49.356  32.541  1.00  0.00           H
ATOM   1238  CD2 LEU    79      34.935  52.007  33.372  1.00  0.00           C
ATOM   1239 HD21 LEU    79      34.498  52.692  34.099  1.00  0.00           H
ATOM   1240 HD22 LEU    79      35.463  52.568  32.600  1.00  0.00           H
ATOM   1241 HD23 LEU    79      34.212  51.341  32.899  1.00  0.00           H
ATOM   1242  C   LEU    79      37.299  50.101  36.488  1.00  0.00           C
ATOM   1243  O   LEU    79      37.166  50.896  37.468  1.00  0.00           O
ATOM   1244  N   VAL    80      38.440  49.932  35.848  1.00  0.00           N
ATOM   1245  H   VAL    80      38.506  49.191  35.164  1.00  0.00           H
ATOM   1246  CA  VAL    80      39.707  50.374  36.355  1.00  0.00           C
ATOM   1247  HA  VAL    80      39.544  51.196  37.053  1.00  0.00           H
ATOM   1248  CB  VAL    80      40.470  49.258  37.063  1.00  0.00           C
ATOM   1249  HB  VAL    80      40.369  48.317  36.522  1.00  0.00           H
ATOM   1250  CG1 VAL    80      41.943  49.627  37.329  1.00  0.00           C
ATOM   1251 HG11 VAL    80      42.594  48.756  37.405  1.00  0.00           H
ATOM   1252 HG12 VAL    80      42.370  50.084  36.437  1.00  0.00           H
ATOM   1253 HG13 VAL    80      41.990  50.397  38.099  1.00  0.00           H
ATOM   1254  CG2 VAL    80      39.810  48.782  38.337  1.00  0.00           C
ATOM   1255 HG21 VAL    80      39.925  49.577  39.074  1.00  0.00           H
ATOM   1256 HG22 VAL    80      40.424  48.007  38.796  1.00  0.00           H
ATOM   1257 HG23 VAL    80      38.757  48.587  38.133  1.00  0.00           H
ATOM   1258  C   VAL    80      40.557  50.861  35.147  1.00  0.00           C
ATOM   1259  O   VAL    80      40.864  50.115  34.179  1.00  0.00           O
ATOM   1260  N   LYS    81      41.090  52.076  35.310  1.00  0.00           N
ATOM   1261  H   LYS    81      40.842  52.539  36.171  1.00  0.00           H
ATOM   1262  CA  LYS    81      41.975  52.761  34.434  1.00  0.00           C
ATOM   1263  HA  LYS    81      42.098  52.191  33.513  1.00  0.00           H
ATOM   1264  CB  LYS    81      41.290  54.055  33.917  1.00  0.00           C
ATOM   1265  HB2 LYS    81      40.331  53.810  33.459  1.00  0.00           H
ATOM   1266  HB3 LYS    81      41.236  54.841  34.672  1.00  0.00           H
ATOM   1267  CG  LYS    81      42.140  54.547  32.781  1.00  0.00           C
ATOM   1268  HG2 LYS    81      43.041  55.070  33.104  1.00  0.00           H
ATOM   1269  HG3 LYS    81      42.475  53.673  32.223  1.00  0.00           H
ATOM   1270  CD  LYS    81      41.417  55.381  31.772  1.00  0.00           C
ATOM   1271  HD2 LYS    81      40.529  54.826  31.466  1.00  0.00           H
ATOM   1272  HD3 LYS    81      41.027  56.225  32.342  1.00  0.00           H
ATOM   1273  CE  LYS    81      42.336  55.864  30.610  1.00  0.00           C
ATOM   1274  HE2 LYS    81      43.236  56.181  31.135  1.00  0.00           H
ATOM   1275  HE3 LYS    81      42.538  55.026  29.945  1.00  0.00           H
ATOM   1276  NZ  LYS    81      41.738  56.974  29.856  1.00  0.00           N
ATOM   1277  HZ1 LYS    81      41.178  57.541  30.475  1.00  0.00           H
ATOM   1278  HZ2 LYS    81      41.219  56.563  29.093  1.00  0.00           H
ATOM   1279  HZ3 LYS    81      42.391  57.588  29.390  1.00  0.00           H
ATOM   1280  C   LYS    81      43.371  52.962  35.001  1.00  0.00           C
ATOM   1281  O   LYS    81      43.609  53.906  35.710  1.00  0.00           O
ATOM   1282  N   LEU    82      44.289  52.047  34.598  1.00  0.00           N
ATOM   1283  H   LEU    82      43.985  51.368  33.916  1.00  0.00           H
ATOM   1284  CA  LEU    82      45.647  52.195  34.933  1.00  0.00           C
ATOM   1285  HA  LEU    82      45.786  52.314  36.008  1.00  0.00           H
ATOM   1286  CB  LEU    82      46.342  50.873  34.631  1.00  0.00           C
ATOM   1287  HB2 LEU    82      46.299  50.682  33.559  1.00  0.00           H
ATOM   1288  HB3 LEU    82      47.377  50.988  34.951  1.00  0.00           H
ATOM   1289  CG  LEU    82      45.721  49.588  35.197  1.00  0.00           C
ATOM   1290  HG  LEU    82      44.760  49.323  34.756  1.00  0.00           H
ATOM   1291  CD1 LEU    82      46.570  48.363  34.913  1.00  0.00           C
ATOM   1292 HD11 LEU    82      46.078  47.526  35.409  1.00  0.00           H
ATOM   1293 HD12 LEU    82      47.600  48.543  35.222  1.00  0.00           H
ATOM   1294 HD13 LEU    82      46.612  48.055  33.869  1.00  0.00           H
ATOM   1295  CD2 LEU    82      45.553  49.670  36.745  1.00  0.00           C
ATOM   1296 HD21 LEU    82      45.260  48.727  37.206  1.00  0.00           H
ATOM   1297 HD22 LEU    82      46.492  49.970  37.210  1.00  0.00           H
ATOM   1298 HD23 LEU    82      44.744  50.381  36.914  1.00  0.00           H
ATOM   1299  C   LEU    82      46.377  53.357  34.201  1.00  0.00           C
ATOM   1300  O   LEU    82      46.041  53.629  33.029  1.00  0.00           O
ATOM   1301  N   GLY    83      47.389  53.967  34.884  1.00  0.00           N
ATOM   1302  H   GLY    83      47.573  53.616  35.813  1.00  0.00           H
ATOM   1303  CA  GLY    83      48.063  55.172  34.455  1.00  0.00           C
ATOM   1304  HA2 GLY    83      47.457  55.803  33.805  1.00  0.00           H
ATOM   1305  HA3 GLY    83      48.283  55.762  35.345  1.00  0.00           H
ATOM   1306  C   GLY    83      49.423  54.874  33.723  1.00  0.00           C
ATOM   1307  O   GLY    83      49.992  55.751  33.081  1.00  0.00           O
ATOM   1308  N   GLY    84      49.998  53.686  33.840  1.00  0.00           N
ATOM   1309  H   GLY    84      49.509  53.081  34.485  1.00  0.00           H
ATOM   1310  CA  GLY    84      51.396  53.384  33.451  1.00  0.00           C
ATOM   1311  HA2 GLY    84      51.541  52.321  33.641  1.00  0.00           H
ATOM   1312  HA3 GLY    84      51.465  53.572  32.379  1.00  0.00           H
ATOM   1313  C   GLY    84      52.480  54.129  34.226  1.00  0.00           C
ATOM   1314  O   GLY    84      53.639  54.230  33.816  1.00  0.00           O
ATOM   1315  N   ASP    85      52.092  54.815  35.272  1.00  0.00           N
ATOM   1316  H   ASP    85      51.166  54.651  35.641  1.00  0.00           H
ATOM   1317  CA  ASP    85      52.934  55.776  36.020  1.00  0.00           C
ATOM   1318  HA  ASP    85      53.987  55.511  35.926  1.00  0.00           H
ATOM   1319  CB  ASP    85      52.703  57.193  35.563  1.00  0.00           C
ATOM   1320  HB2 ASP    85      53.391  57.851  36.090  1.00  0.00           H
ATOM   1321  HB3 ASP    85      52.952  57.308  34.508  1.00  0.00           H
ATOM   1322  CG  ASP    85      51.200  57.560  35.730  1.00  0.00           C
ATOM   1323  OD1 ASP    85      50.358  56.824  36.242  1.00  0.00           O
ATOM   1324  OD2 ASP    85      50.833  58.621  35.169  1.00  0.00           O
ATOM   1325  C   ASP    85      52.634  55.651  37.519  1.00  0.00           C
ATOM   1326  O   ASP    85      52.667  56.636  38.275  1.00  0.00           O
ATOM   1327  N   ARG    86      52.328  54.429  37.988  1.00  0.00           N
ATOM   1328  H   ARG    86      52.478  53.634  37.382  1.00  0.00           H
ATOM   1329  CA  ARG    86      51.781  54.028  39.269  1.00  0.00           C
ATOM   1330  HA  ARG    86      51.495  52.992  39.082  1.00  0.00           H
ATOM   1331  CB  ARG    86      52.848  54.203  40.385  1.00  0.00           C
ATOM   1332  HB2 ARG    86      52.945  55.286  40.464  1.00  0.00           H
ATOM   1333  HB3 ARG    86      52.463  53.693  41.268  1.00  0.00           H
ATOM   1334  CG  ARG    86      54.201  53.605  39.937  1.00  0.00           C
ATOM   1335  HG2 ARG    86      53.995  52.553  39.742  1.00  0.00           H
ATOM   1336  HG3 ARG    86      54.660  54.046  39.052  1.00  0.00           H
ATOM   1337  CD  ARG    86      55.074  53.609  41.233  1.00  0.00           C
ATOM   1338  HD2 ARG    86      55.355  54.641  41.441  1.00  0.00           H
ATOM   1339  HD3 ARG    86      54.461  53.307  42.082  1.00  0.00           H
ATOM   1340  NE  ARG    86      56.398  52.946  41.106  1.00  0.00           N
ATOM   1341  HE  ARG    86      57.212  53.507  40.892  1.00  0.00           H
ATOM   1342  CZ  ARG    86      56.651  51.656  41.089  1.00  0.00           C
ATOM   1343  NH1 ARG    86      55.782  50.712  41.294  1.00  0.00           N
ATOM   1344 HH11 ARG    86      54.825  50.961  41.491  1.00  0.00           H
ATOM   1345 HH12 ARG    86      56.092  49.774  41.083  1.00  0.00           H
ATOM   1346  NH2 ARG    86      57.798  51.180  40.655  1.00  0.00           N
ATOM   1347 HH21 ARG    86      58.555  51.743  40.295  1.00  0.00           H
ATOM   1348 HH22 ARG    86      58.037  50.201  40.597  1.00  0.00           H
ATOM   1349  C   ARG    86      50.438  54.566  39.647  1.00  0.00           C
ATOM   1350  O   ARG    86      49.799  54.005  40.590  1.00  0.00           O
ATOM   1351  N   THR    87      49.851  55.502  38.875  1.00  0.00           N
ATOM   1352  H   THR    87      50.370  55.833  38.074  1.00  0.00           H
ATOM   1353  CA  THR    87      48.482  56.029  39.108  1.00  0.00           C
ATOM   1354  HA  THR    87      48.337  56.161  40.180  1.00  0.00           H
ATOM   1355  CB  THR    87      48.181  57.386  38.633  1.00  0.00           C
ATOM   1356  HB  THR    87      47.206  57.675  39.024  1.00  0.00           H
ATOM   1357  CG2 THR    87      49.190  58.430  39.151  1.00  0.00           C
ATOM   1358 HG21 THR    87      48.733  59.367  38.832  1.00  0.00           H
ATOM   1359 HG22 THR    87      50.190  58.276  38.746  1.00  0.00           H
ATOM   1360 HG23 THR    87      49.222  58.317  40.235  1.00  0.00           H
ATOM   1361  OG1 THR    87      48.088  57.493  37.216  1.00  0.00           O
ATOM   1362  HG1 THR    87      48.933  57.174  36.890  1.00  0.00           H
ATOM   1363  C   THR    87      47.400  55.036  38.598  1.00  0.00           C
ATOM   1364  O   THR    87      47.658  54.382  37.577  1.00  0.00           O
ATOM   1365  N   PHE    88      46.212  55.020  39.195  1.00  0.00           N
ATOM   1366  H   PHE    88      46.118  55.513  40.071  1.00  0.00           H
ATOM   1367  CA  PHE    88      45.053  54.214  38.717  1.00  0.00           C
ATOM   1368  HA  PHE    88      45.019  54.323  37.633  1.00  0.00           H
ATOM   1369  CB  PHE    88      45.162  52.709  38.923  1.00  0.00           C
ATOM   1370  HB2 PHE    88      44.498  52.232  38.202  1.00  0.00           H
ATOM   1371  HB3 PHE    88      46.136  52.305  38.650  1.00  0.00           H
ATOM   1372  CG  PHE    88      44.975  52.248  40.359  1.00  0.00           C
ATOM   1373  CD1 PHE    88      43.653  52.036  40.777  1.00  0.00           C
ATOM   1374  HD1 PHE    88      42.792  52.147  40.135  1.00  0.00           H
ATOM   1375  CE1 PHE    88      43.426  51.893  42.205  1.00  0.00           C
ATOM   1376  HE1 PHE    88      42.425  51.767  42.589  1.00  0.00           H
ATOM   1377  CZ  PHE    88      44.430  51.730  43.110  1.00  0.00           C
ATOM   1378  HZ  PHE    88      44.334  51.394  44.132  1.00  0.00           H
ATOM   1379  CE2 PHE    88      45.756  51.936  42.695  1.00  0.00           C
ATOM   1380  HE2 PHE    88      46.522  51.845  43.452  1.00  0.00           H
ATOM   1381  CD2 PHE    88      46.045  52.237  41.297  1.00  0.00           C
ATOM   1382  HD2 PHE    88      47.051  52.446  40.961  1.00  0.00           H
ATOM   1383  C   PHE    88      43.730  54.733  39.279  1.00  0.00           C
ATOM   1384  O   PHE    88      43.763  55.364  40.380  1.00  0.00           O
ATOM   1385  N   ASP    89      42.654  54.617  38.477  1.00  0.00           N
ATOM   1386  H   ASP    89      42.761  54.122  37.603  1.00  0.00           H
ATOM   1387  CA  ASP    89      41.390  55.270  38.682  1.00  0.00           C
ATOM   1388  HA  ASP    89      41.519  55.788  39.632  1.00  0.00           H
ATOM   1389  CB  ASP    89      41.080  56.285  37.582  1.00  0.00           C
ATOM   1390  HB2 ASP    89      41.105  55.801  36.606  1.00  0.00           H
ATOM   1391  HB3 ASP    89      40.048  56.635  37.608  1.00  0.00           H
ATOM   1392  CG  ASP    89      41.967  57.517  37.652  1.00  0.00           C
ATOM   1393  OD1 ASP    89      42.371  57.991  38.754  1.00  0.00           O
ATOM   1394  OD2 ASP    89      42.196  58.139  36.586  1.00  0.00           O
ATOM   1395  C   ASP    89      40.291  54.161  38.749  1.00  0.00           C
ATOM   1396  O   ASP    89      40.388  53.206  38.003  1.00  0.00           O
ATOM   1397  N   THR    90      39.231  54.273  39.559  1.00  0.00           N
ATOM   1398  H   THR    90      39.094  55.151  40.038  1.00  0.00           H
ATOM   1399  CA  THR    90      38.325  53.212  39.777  1.00  0.00           C
ATOM   1400  HA  THR    90      38.526  52.504  38.973  1.00  0.00           H
ATOM   1401  CB  THR    90      38.609  52.549  41.193  1.00  0.00           C
ATOM   1402  HB  THR    90      37.942  51.710  41.391  1.00  0.00           H
ATOM   1403  CG2 THR    90      40.073  52.077  41.164  1.00  0.00           C
ATOM   1404 HG21 THR    90      40.182  51.356  41.974  1.00  0.00           H
ATOM   1405 HG22 THR    90      40.820  52.871  41.169  1.00  0.00           H
ATOM   1406 HG23 THR    90      40.267  51.395  40.337  1.00  0.00           H
ATOM   1407  OG1 THR    90      38.400  53.476  42.197  1.00  0.00           O
ATOM   1408  HG1 THR    90      39.098  54.127  42.098  1.00  0.00           H
ATOM   1409  C   THR    90      36.919  53.732  39.661  1.00  0.00           C
ATOM   1410  O   THR    90      36.713  54.959  39.887  1.00  0.00           O
ATOM   1411  N   THR    91      35.940  52.847  39.429  1.00  0.00           N
ATOM   1412  H   THR    91      36.331  51.930  39.265  1.00  0.00           H
ATOM   1413  CA  THR    91      34.466  52.969  39.496  1.00  0.00           C
ATOM   1414  HA  THR    91      34.285  53.571  40.386  1.00  0.00           H
ATOM   1415  CB  THR    91      33.911  53.694  38.259  1.00  0.00           C
ATOM   1416  HB  THR    91      33.897  53.015  37.407  1.00  0.00           H
ATOM   1417  CG2 THR    91      32.428  53.977  38.444  1.00  0.00           C
ATOM   1418 HG21 THR    91      32.059  54.668  37.685  1.00  0.00           H
ATOM   1419 HG22 THR    91      32.389  54.474  39.413  1.00  0.00           H
ATOM   1420 HG23 THR    91      31.859  53.050  38.504  1.00  0.00           H
ATOM   1421  OG1 THR    91      34.604  54.947  38.042  1.00  0.00           O
ATOM   1422  HG1 THR    91      35.317  54.942  38.684  1.00  0.00           H
ATOM   1423  C   THR    91      33.774  51.656  39.591  1.00  0.00           C
ATOM   1424  O   THR    91      33.893  50.854  38.695  1.00  0.00           O
ATOM   1425  N   GLN    92      33.183  51.328  40.699  1.00  0.00           N
ATOM   1426  H   GLN    92      33.062  52.090  41.350  1.00  0.00           H
ATOM   1427  CA  GLN    92      32.437  50.107  40.931  1.00  0.00           C
ATOM   1428  HA  GLN    92      32.677  49.396  40.140  1.00  0.00           H
ATOM   1429  CB  GLN    92      32.719  49.522  42.318  1.00  0.00           C
ATOM   1430  HB2 GLN    92      32.326  48.507  42.377  1.00  0.00           H
ATOM   1431  HB3 GLN    92      33.794  49.447  42.477  1.00  0.00           H
ATOM   1432  CG  GLN    92      32.097  50.244  43.593  1.00  0.00           C
ATOM   1433  HG2 GLN    92      32.503  51.249  43.716  1.00  0.00           H
ATOM   1434  HG3 GLN    92      31.022  50.287  43.414  1.00  0.00           H
ATOM   1435  CD  GLN    92      32.319  49.390  44.822  1.00  0.00           C
ATOM   1436  OE1 GLN    92      33.257  48.626  45.047  1.00  0.00           O
ATOM   1437  NE2 GLN    92      31.277  49.424  45.651  1.00  0.00           N
ATOM   1438 HE21 GLN    92      31.294  48.735  46.388  1.00  0.00           H
ATOM   1439 HE22 GLN    92      30.517  50.032  45.379  1.00  0.00           H
ATOM   1440  C   GLN    92      30.948  50.323  40.712  1.00  0.00           C
ATOM   1441  O   GLN    92      30.452  51.468  40.661  1.00  0.00           O
ATOM   1442  N   SER    93      30.167  49.157  40.629  1.00  0.00           N
ATOM   1443  H   SER    93      30.685  48.291  40.664  1.00  0.00           H
ATOM   1444  CA  SER    93      28.740  48.963  40.743  1.00  0.00           C
ATOM   1445  HA  SER    93      28.454  49.626  41.560  1.00  0.00           H
ATOM   1446  CB  SER    93      28.010  49.208  39.496  1.00  0.00           C
ATOM   1447  HB2 SER    93      28.156  50.248  39.205  1.00  0.00           H
ATOM   1448  HB3 SER    93      28.391  48.591  38.682  1.00  0.00           H
ATOM   1449  OG  SER    93      26.665  49.090  39.717  1.00  0.00           O
ATOM   1450  HG  SER    93      26.181  49.419  38.956  1.00  0.00           H
ATOM   1451  C   SER    93      28.456  47.555  41.404  1.00  0.00           C
ATOM   1452  O   SER    93      29.321  46.705  41.440  1.00  0.00           O
ATOM   1453  N   LYS    94      27.259  47.256  41.862  1.00  0.00           N
ATOM   1454  H   LYS    94      26.499  47.911  41.759  1.00  0.00           H
ATOM   1455  CA  LYS    94      26.843  46.058  42.610  1.00  0.00           C
ATOM   1456  HA  LYS    94      27.582  45.307  42.329  1.00  0.00           H
ATOM   1457  CB  LYS    94      26.957  46.173  44.161  1.00  0.00           C
ATOM   1458  HB2 LYS    94      26.271  46.974  44.441  1.00  0.00           H
ATOM   1459  HB3 LYS    94      26.550  45.265  44.605  1.00  0.00           H
ATOM   1460  CG  LYS    94      28.391  46.496  44.577  1.00  0.00           C
ATOM   1461  HG2 LYS    94      29.098  45.878  44.022  1.00  0.00           H
ATOM   1462  HG3 LYS    94      28.627  47.526  44.309  1.00  0.00           H
ATOM   1463  CD  LYS    94      28.775  46.323  46.073  1.00  0.00           C
ATOM   1464  HD2 LYS    94      29.763  46.734  46.285  1.00  0.00           H
ATOM   1465  HD3 LYS    94      28.095  46.873  46.723  1.00  0.00           H
ATOM   1466  CE  LYS    94      28.776  44.832  46.332  1.00  0.00           C
ATOM   1467  HE2 LYS    94      27.960  44.254  45.899  1.00  0.00           H
ATOM   1468  HE3 LYS    94      29.672  44.325  45.974  1.00  0.00           H
ATOM   1469  NZ  LYS    94      28.736  44.489  47.779  1.00  0.00           N
ATOM   1470  HZ1 LYS    94      27.891  44.656  48.306  1.00  0.00           H
ATOM   1471  HZ2 LYS    94      29.363  45.133  48.240  1.00  0.00           H
ATOM   1472  HZ3 LYS    94      28.926  43.520  47.991  1.00  0.00           H
ATOM   1473  C   LYS    94      25.466  45.613  42.259  1.00  0.00           C
ATOM   1474  O   LYS    94      24.565  46.396  42.239  1.00  0.00           O
ATOM   1475  N   TYR    95      25.299  44.349  42.011  1.00  0.00           N
ATOM   1476  H   TYR    95      26.018  43.649  42.120  1.00  0.00           H
ATOM   1477  CA  TYR    95      24.056  43.750  41.600  1.00  0.00           C
ATOM   1478  HA  TYR    95      23.248  44.476  41.510  1.00  0.00           H
ATOM   1479  CB  TYR    95      24.229  43.158  40.257  1.00  0.00           C
ATOM   1480  HB2 TYR    95      25.126  42.540  40.283  1.00  0.00           H
ATOM   1481  HB3 TYR    95      23.339  42.638  39.902  1.00  0.00           H
ATOM   1482  CG  TYR    95      24.516  44.248  39.175  1.00  0.00           C
ATOM   1483  CD1 TYR    95      23.427  44.737  38.380  1.00  0.00           C
ATOM   1484  HD1 TYR    95      22.444  44.306  38.497  1.00  0.00           H
ATOM   1485  CE1 TYR    95      23.664  45.591  37.367  1.00  0.00           C
ATOM   1486  HE1 TYR    95      22.786  45.866  36.802  1.00  0.00           H
ATOM   1487  CZ  TYR    95      24.874  46.090  37.130  1.00  0.00           C
ATOM   1488  OH  TYR    95      25.064  47.193  36.385  1.00  0.00           O
ATOM   1489  HH  TYR    95      24.340  47.824  36.392  1.00  0.00           H
ATOM   1490  CE2 TYR    95      25.983  45.775  37.971  1.00  0.00           C
ATOM   1491  HE2 TYR    95      26.879  46.371  37.882  1.00  0.00           H
ATOM   1492  CD2 TYR    95      25.744  44.793  38.932  1.00  0.00           C
ATOM   1493  HD2 TYR    95      26.566  44.600  39.604  1.00  0.00           H
ATOM   1494  C   TYR    95      23.668  42.653  42.592  1.00  0.00           C
ATOM   1495  O   TYR    95      24.515  41.839  42.978  1.00  0.00           O
ATOM   1496  N   ARG    96      22.404  42.582  42.966  1.00  0.00           N
ATOM   1497  H   ARG    96      21.807  43.277  42.540  1.00  0.00           H
ATOM   1498  CA  ARG    96      21.825  41.607  43.904  1.00  0.00           C
ATOM   1499  HA  ARG    96      22.509  41.342  44.708  1.00  0.00           H
ATOM   1500  CB  ARG    96      20.537  42.180  44.398  1.00  0.00           C
ATOM   1501  HB2 ARG    96      20.629  43.160  44.866  1.00  0.00           H
ATOM   1502  HB3 ARG    96      19.888  42.474  43.573  1.00  0.00           H
ATOM   1503  CG  ARG    96      19.555  41.297  45.286  1.00  0.00           C
ATOM   1504  HG2 ARG    96      18.716  41.928  45.580  1.00  0.00           H
ATOM   1505  HG3 ARG    96      19.141  40.462  44.723  1.00  0.00           H
ATOM   1506  CD  ARG    96      20.310  40.710  46.458  1.00  0.00           C
ATOM   1507  HD2 ARG    96      20.920  39.828  46.260  1.00  0.00           H
ATOM   1508  HD3 ARG    96      21.005  41.479  46.790  1.00  0.00           H
ATOM   1509  NE  ARG    96      19.444  40.438  47.604  1.00  0.00           N
ATOM   1510  HE  ARG    96      18.961  41.214  48.033  1.00  0.00           H
ATOM   1511  CZ  ARG    96      19.023  39.246  47.979  1.00  0.00           C
ATOM   1512  NH1 ARG    96      19.195  38.139  47.437  1.00  0.00           N
ATOM   1513 HH11 ARG    96      19.711  38.008  46.578  1.00  0.00           H
ATOM   1514 HH12 ARG    96      18.743  37.328  47.836  1.00  0.00           H
ATOM   1515  NH2 ARG    96      18.165  39.163  48.949  1.00  0.00           N
ATOM   1516 HH21 ARG    96      18.045  39.967  49.549  1.00  0.00           H
ATOM   1517 HH22 ARG    96      17.671  38.308  49.161  1.00  0.00           H
ATOM   1518  C   ARG    96      21.489  40.246  43.187  1.00  0.00           C
ATOM   1519  O   ARG    96      20.610  40.166  42.338  1.00  0.00           O
ATOM   1520  N   LEU    97      22.159  39.164  43.632  1.00  0.00           N
ATOM   1521  H   LEU    97      22.777  39.234  44.428  1.00  0.00           H
ATOM   1522  CA  LEU    97      21.860  37.743  43.234  1.00  0.00           C
ATOM   1523  HA  LEU    97      21.757  37.756  42.149  1.00  0.00           H
ATOM   1524  CB  LEU    97      22.954  36.787  43.740  1.00  0.00           C
ATOM   1525  HB2 LEU    97      23.928  37.105  43.367  1.00  0.00           H
ATOM   1526  HB3 LEU    97      23.048  36.864  44.823  1.00  0.00           H
ATOM   1527  CG  LEU    97      22.732  35.296  43.406  1.00  0.00           C
ATOM   1528  HG  LEU    97      21.687  35.201  43.110  1.00  0.00           H
ATOM   1529  CD1 LEU    97      23.611  34.960  42.229  1.00  0.00           C
ATOM   1530 HD11 LEU    97      23.475  33.921  41.930  1.00  0.00           H
ATOM   1531 HD12 LEU    97      24.683  35.077  42.382  1.00  0.00           H
ATOM   1532 HD13 LEU    97      23.359  35.637  41.412  1.00  0.00           H
ATOM   1533  CD2 LEU    97      23.083  34.364  44.564  1.00  0.00           C
ATOM   1534 HD21 LEU    97      24.098  34.605  44.883  1.00  0.00           H
ATOM   1535 HD22 LEU    97      22.399  34.587  45.383  1.00  0.00           H
ATOM   1536 HD23 LEU    97      23.004  33.358  44.155  1.00  0.00           H
ATOM   1537  C   LEU    97      20.513  37.233  43.811  1.00  0.00           C
ATOM   1538  O   LEU    97      20.266  37.413  44.963  1.00  0.00           O
ATOM   1539  N   PRO    98      19.589  36.725  42.950  1.00  0.00           N
ATOM   1540  CD  PRO    98      19.674  36.789  41.518  1.00  0.00           C
ATOM   1541  HD2 PRO    98      20.246  35.903  41.243  1.00  0.00           H
ATOM   1542  HD3 PRO    98      20.063  37.710  41.082  1.00  0.00           H
ATOM   1543  CG  PRO    98      18.176  36.738  41.043  1.00  0.00           C
ATOM   1544  HG2 PRO    98      17.975  36.312  40.060  1.00  0.00           H
ATOM   1545  HG3 PRO    98      17.671  37.697  41.156  1.00  0.00           H
ATOM   1546  CB  PRO    98      17.540  35.795  42.126  1.00  0.00           C
ATOM   1547  HB2 PRO    98      17.647  34.772  41.762  1.00  0.00           H
ATOM   1548  HB3 PRO    98      16.477  36.033  42.121  1.00  0.00           H
ATOM   1549  CA  PRO    98      18.285  36.179  43.390  1.00  0.00           C
ATOM   1550  HA  PRO    98      17.635  36.953  43.797  1.00  0.00           H
ATOM   1551  C   PRO    98      18.446  35.012  44.364  1.00  0.00           C
ATOM   1552  O   PRO    98      19.200  34.087  44.210  1.00  0.00           O
ATOM   1553  N   ASP    99      17.693  35.073  45.503  1.00  0.00           N
ATOM   1554  H   ASP    99      17.213  35.933  45.727  1.00  0.00           H
ATOM   1555  CA  ASP    99      17.744  33.985  46.564  1.00  0.00           C
ATOM   1556  HA  ASP    99      18.802  33.903  46.817  1.00  0.00           H
ATOM   1557  CB  ASP    99      17.012  34.360  47.830  1.00  0.00           C
ATOM   1558  HB2 ASP    99      15.957  34.588  47.682  1.00  0.00           H
ATOM   1559  HB3 ASP    99      17.126  33.563  48.565  1.00  0.00           H
ATOM   1560  CG  ASP    99      17.570  35.714  48.322  1.00  0.00           C
ATOM   1561  OD1 ASP    99      16.762  36.601  48.584  1.00  0.00           O
ATOM   1562  OD2 ASP    99      18.683  35.676  48.772  1.00  0.00           O
ATOM   1563  C   ASP    99      17.524  32.509  46.067  1.00  0.00           C
ATOM   1564  O   ASP    99      18.176  31.594  46.537  1.00  0.00           O
ATOM   1565  N   ALA   100      16.592  32.168  45.110  1.00  0.00           N
ATOM   1566  H   ALA   100      15.979  32.890  44.758  1.00  0.00           H
ATOM   1567  CA  ALA   100      16.523  30.748  44.568  1.00  0.00           C
ATOM   1568  HA  ALA   100      16.437  30.047  45.397  1.00  0.00           H
ATOM   1569  CB  ALA   100      15.239  30.772  43.733  1.00  0.00           C
ATOM   1570  HB1 ALA   100      15.164  29.883  43.106  1.00  0.00           H
ATOM   1571  HB2 ALA   100      15.156  31.684  43.140  1.00  0.00           H
ATOM   1572  HB3 ALA   100      14.455  30.717  44.487  1.00  0.00           H
ATOM   1573  C   ALA   100      17.756  30.331  43.670  1.00  0.00           C
ATOM   1574  O   ALA   100      18.139  29.194  43.637  1.00  0.00           O
ATOM   1575  N   MET   101      18.505  31.367  43.084  1.00  0.00           N
ATOM   1576  H   MET   101      18.229  32.331  43.202  1.00  0.00           H
ATOM   1577  CA  MET   101      19.632  31.113  42.221  1.00  0.00           C
ATOM   1578  HA  MET   101      19.314  30.525  41.361  1.00  0.00           H
ATOM   1579  CB  MET   101      20.106  32.446  41.673  1.00  0.00           C
ATOM   1580  HB2 MET   101      19.206  32.877  41.234  1.00  0.00           H
ATOM   1581  HB3 MET   101      20.436  33.151  42.437  1.00  0.00           H
ATOM   1582  CG  MET   101      21.263  32.366  40.578  1.00  0.00           C
ATOM   1583  HG2 MET   101      22.183  32.132  41.114  1.00  0.00           H
ATOM   1584  HG3 MET   101      20.892  31.555  39.952  1.00  0.00           H
ATOM   1585  SD  MET   101      21.404  33.853  39.618  1.00  0.00           S
ATOM   1586  CE  MET   101      20.103  33.581  38.470  1.00  0.00           C
ATOM   1587  HE1 MET   101      20.176  32.544  38.143  1.00  0.00           H
ATOM   1588  HE2 MET   101      19.238  33.663  39.127  1.00  0.00           H
ATOM   1589  HE3 MET   101      20.180  34.323  37.677  1.00  0.00           H
ATOM   1590  C   MET   101      20.763  30.390  42.926  1.00  0.00           C
ATOM   1591  O   MET   101      21.480  29.532  42.359  1.00  0.00           O
ATOM   1592  N   ARG   102      20.949  30.675  44.212  1.00  0.00           N
ATOM   1593  H   ARG   102      20.321  31.295  44.703  1.00  0.00           H
ATOM   1594  CA  ARG   102      22.023  30.209  45.081  1.00  0.00           C
ATOM   1595  HA  ARG   102      22.948  30.514  44.593  1.00  0.00           H
ATOM   1596  CB  ARG   102      21.908  31.002  46.434  1.00  0.00           C
ATOM   1597  HB2 ARG   102      21.919  32.045  46.118  1.00  0.00           H
ATOM   1598  HB3 ARG   102      21.094  30.778  47.122  1.00  0.00           H
ATOM   1599  CG  ARG   102      23.144  30.891  47.353  1.00  0.00           C
ATOM   1600  HG2 ARG   102      23.337  29.827  47.482  1.00  0.00           H
ATOM   1601  HG3 ARG   102      24.015  31.380  46.915  1.00  0.00           H
ATOM   1602  CD  ARG   102      22.832  31.566  48.714  1.00  0.00           C
ATOM   1603  HD2 ARG   102      21.903  31.232  49.175  1.00  0.00           H
ATOM   1604  HD3 ARG   102      23.477  31.167  49.497  1.00  0.00           H
ATOM   1605  NE  ARG   102      22.745  33.082  48.704  1.00  0.00           N
ATOM   1606  HE  ARG   102      23.583  33.639  48.627  1.00  0.00           H
ATOM   1607  CZ  ARG   102      21.677  33.862  48.714  1.00  0.00           C
ATOM   1608  NH1 ARG   102      20.481  33.347  48.734  1.00  0.00           N
ATOM   1609 HH11 ARG   102      20.259  32.365  48.653  1.00  0.00           H
ATOM   1610 HH12 ARG   102      19.765  34.051  48.838  1.00  0.00           H
ATOM   1611  NH2 ARG   102      21.762  35.178  48.778  1.00  0.00           N
ATOM   1612 HH21 ARG   102      22.621  35.710  48.759  1.00  0.00           H
ATOM   1613 HH22 ARG   102      20.874  35.658  48.819  1.00  0.00           H
ATOM   1614  C   ARG   102      22.027  28.733  45.268  1.00  0.00           C
ATOM   1615  O   ARG   102      23.070  28.162  45.542  1.00  0.00           O
ATOM   1616  N   THR   103      20.919  28.054  45.190  1.00  0.00           N
ATOM   1617  H   THR   103      20.097  28.635  45.107  1.00  0.00           H
ATOM   1618  CA  THR   103      20.895  26.614  45.159  1.00  0.00           C
ATOM   1619  HA  THR   103      21.848  26.086  45.128  1.00  0.00           H
ATOM   1620  CB  THR   103      20.266  26.067  46.457  1.00  0.00           C
ATOM   1621  HB  THR   103      20.273  24.978  46.427  1.00  0.00           H
ATOM   1622  CG2 THR   103      20.978  26.458  47.770  1.00  0.00           C
ATOM   1623 HG21 THR   103      22.060  26.498  47.637  1.00  0.00           H
ATOM   1624 HG22 THR   103      20.884  25.727  48.573  1.00  0.00           H
ATOM   1625 HG23 THR   103      20.624  27.408  48.171  1.00  0.00           H
ATOM   1626  OG1 THR   103      19.015  26.636  46.536  1.00  0.00           O
ATOM   1627  HG1 THR   103      18.986  27.586  46.671  1.00  0.00           H
ATOM   1628  C   THR   103      20.234  26.055  43.869  1.00  0.00           C
ATOM   1629  O   THR   103      19.602  25.047  43.911  1.00  0.00           O
ATOM   1630  N   THR   104      20.286  26.708  42.711  1.00  0.00           N
ATOM   1631  H   THR   104      20.924  27.488  42.647  1.00  0.00           H
ATOM   1632  CA  THR   104      19.460  26.348  41.591  1.00  0.00           C
ATOM   1633  HA  THR   104      18.438  26.200  41.942  1.00  0.00           H
ATOM   1634  CB  THR   104      19.443  27.454  40.509  1.00  0.00           C
ATOM   1635  HB  THR   104      19.313  28.428  40.979  1.00  0.00           H
ATOM   1636  CG2 THR   104      20.708  27.481  39.744  1.00  0.00           C
ATOM   1637 HG21 THR   104      20.625  26.759  38.932  1.00  0.00           H
ATOM   1638 HG22 THR   104      21.551  27.323  40.417  1.00  0.00           H
ATOM   1639 HG23 THR   104      20.927  28.473  39.349  1.00  0.00           H
ATOM   1640  OG1 THR   104      18.415  27.188  39.526  1.00  0.00           O
ATOM   1641  HG1 THR   104      17.545  27.146  39.931  1.00  0.00           H
ATOM   1642  C   THR   104      19.924  25.022  40.991  1.00  0.00           C
ATOM   1643  O   THR   104      21.127  24.707  41.004  1.00  0.00           O
ATOM   1644  N   GLN   105      19.038  24.257  40.403  1.00  0.00           N
ATOM   1645  H   GLN   105      18.085  24.583  40.321  1.00  0.00           H
ATOM   1646  CA  GLN   105      19.475  22.876  39.967  1.00  0.00           C
ATOM   1647  HA  GLN   105      20.282  22.563  40.630  1.00  0.00           H
ATOM   1648  CB  GLN   105      18.429  21.868  40.304  1.00  0.00           C
ATOM   1649  HB2 GLN   105      17.562  22.361  39.863  1.00  0.00           H
ATOM   1650  HB3 GLN   105      18.605  20.862  39.924  1.00  0.00           H
ATOM   1651  CG  GLN   105      18.342  21.895  41.866  1.00  0.00           C
ATOM   1652  HG2 GLN   105      19.270  21.520  42.297  1.00  0.00           H
ATOM   1653  HG3 GLN   105      18.159  22.916  42.201  1.00  0.00           H
ATOM   1654  CD  GLN   105      17.177  21.044  42.385  1.00  0.00           C
ATOM   1655  OE1 GLN   105      16.533  20.402  41.622  1.00  0.00           O
ATOM   1656  NE2 GLN   105      16.928  21.279  43.646  1.00  0.00           N
ATOM   1657 HE21 GLN   105      16.071  20.932  44.051  1.00  0.00           H
ATOM   1658 HE22 GLN   105      17.537  21.851  44.216  1.00  0.00           H
ATOM   1659  C   GLN   105      19.931  22.743  38.464  1.00  0.00           C
ATOM   1660  O   GLN   105      20.427  21.678  38.027  1.00  0.00           O
ATOM   1661  N   ASN   106      19.920  23.847  37.719  1.00  0.00           N
ATOM   1662  H   ASN   106      19.731  24.760  38.109  1.00  0.00           H
ATOM   1663  CA  ASN   106      20.346  23.901  36.252  1.00  0.00           C
ATOM   1664  HA  ASN   106      20.411  22.880  35.877  1.00  0.00           H
ATOM   1665  CB  ASN   106      19.328  24.712  35.445  1.00  0.00           C
ATOM   1666  HB2 ASN   106      19.309  25.679  35.949  1.00  0.00           H
ATOM   1667  HB3 ASN   106      19.604  24.702  34.391  1.00  0.00           H
ATOM   1668  CG  ASN   106      18.002  24.017  35.578  1.00  0.00           C
ATOM   1669  OD1 ASN   106      17.955  22.839  35.324  1.00  0.00           O
ATOM   1670  ND2 ASN   106      17.016  24.710  36.132  1.00  0.00           N
ATOM   1671 HD21 ASN   106      17.148  25.682  36.376  1.00  0.00           H
ATOM   1672 HD22 ASN   106      16.123  24.244  36.079  1.00  0.00           H
ATOM   1673  C   ASN   106      21.730  24.643  36.208  1.00  0.00           C
ATOM   1674  O   ASN   106      21.875  25.655  36.891  1.00  0.00           O
ATOM   1675  N   PRO   107      22.717  24.190  35.499  1.00  0.00           N
ATOM   1676  CD  PRO   107      22.591  23.160  34.498  1.00  0.00           C
ATOM   1677  HD2 PRO   107      21.718  23.389  33.886  1.00  0.00           H
ATOM   1678  HD3 PRO   107      22.488  22.182  34.970  1.00  0.00           H
ATOM   1679  CG  PRO   107      23.817  23.107  33.653  1.00  0.00           C
ATOM   1680  HG2 PRO   107      23.665  23.849  32.870  1.00  0.00           H
ATOM   1681  HG3 PRO   107      24.001  22.153  33.159  1.00  0.00           H
ATOM   1682  CB  PRO   107      24.828  23.527  34.721  1.00  0.00           C
ATOM   1683  HB2 PRO   107      25.692  23.900  34.172  1.00  0.00           H
ATOM   1684  HB3 PRO   107      25.138  22.655  35.297  1.00  0.00           H
ATOM   1685  CA  PRO   107      24.178  24.518  35.552  1.00  0.00           C
ATOM   1686  HA  PRO   107      24.714  24.618  36.495  1.00  0.00           H
ATOM   1687  C   PRO   107      24.395  25.960  35.003  1.00  0.00           C
ATOM   1688  O   PRO   107      25.417  26.547  35.321  1.00  0.00           O
ATOM   1689  N   ASP   108      23.515  26.624  34.193  1.00  0.00           N
ATOM   1690  H   ASP   108      22.705  26.092  33.905  1.00  0.00           H
ATOM   1691  CA  ASP   108      23.745  27.919  33.535  1.00  0.00           C
ATOM   1692  HA  ASP   108      24.820  28.090  33.461  1.00  0.00           H
ATOM   1693  CB  ASP   108      23.234  27.709  32.074  1.00  0.00           C
ATOM   1694  HB2 ASP   108      22.190  27.403  32.022  1.00  0.00           H
ATOM   1695  HB3 ASP   108      23.289  28.695  31.613  1.00  0.00           H
ATOM   1696  CG  ASP   108      24.084  26.740  31.158  1.00  0.00           C
ATOM   1697  OD1 ASP   108      23.496  26.490  30.058  1.00  0.00           O
ATOM   1698  OD2 ASP   108      25.290  26.423  31.402  1.00  0.00           O
ATOM   1699  C   ASP   108      23.060  29.194  34.166  1.00  0.00           C
ATOM   1700  O   ASP   108      23.433  30.347  33.950  1.00  0.00           O
ATOM   1701  N   GLU   109      22.037  29.028  35.029  1.00  0.00           N
ATOM   1702  H   GLU   109      21.707  28.099  35.245  1.00  0.00           H
ATOM   1703  CA  GLU   109      21.202  30.092  35.541  1.00  0.00           C
ATOM   1704  HA  GLU   109      20.704  30.547  34.685  1.00  0.00           H
ATOM   1705  CB  GLU   109      20.130  29.483  36.465  1.00  0.00           C
ATOM   1706  HB2 GLU   109      20.619  28.806  37.167  1.00  0.00           H
ATOM   1707  HB3 GLU   109      19.563  30.279  36.947  1.00  0.00           H
ATOM   1708  CG  GLU   109      19.043  28.640  35.844  1.00  0.00           C
ATOM   1709  HG2 GLU   109      19.473  27.743  35.399  1.00  0.00           H
ATOM   1710  HG3 GLU   109      18.332  28.272  36.583  1.00  0.00           H
ATOM   1711  CD  GLU   109      18.258  29.367  34.718  1.00  0.00           C
ATOM   1712  OE1 GLU   109      18.350  30.602  34.638  1.00  0.00           O
ATOM   1713  OE2 GLU   109      17.478  28.681  33.992  1.00  0.00           O
ATOM   1714  C   GLU   109      21.974  31.138  36.373  1.00  0.00           C
ATOM   1715  O   GLU   109      21.690  32.336  36.260  1.00  0.00           O
ATOM   1716  N   LEU   110      22.954  30.726  37.167  1.00  0.00           N
ATOM   1717  H   LEU   110      22.996  29.719  37.228  1.00  0.00           H
ATOM   1718  CA  LEU   110      24.049  31.499  37.770  1.00  0.00           C
ATOM   1719  HA  LEU   110      23.594  32.220  38.448  1.00  0.00           H
ATOM   1720  CB  LEU   110      25.029  30.598  38.533  1.00  0.00           C
ATOM   1721  HB2 LEU   110      24.465  30.121  39.334  1.00  0.00           H
ATOM   1722  HB3 LEU   110      25.458  29.824  37.895  1.00  0.00           H
ATOM   1723  CG  LEU   110      26.296  31.355  39.056  1.00  0.00           C
ATOM   1724  HG  LEU   110      26.795  31.808  38.200  1.00  0.00           H
ATOM   1725  CD1 LEU   110      25.931  32.603  39.888  1.00  0.00           C
ATOM   1726 HD11 LEU   110      25.319  33.315  39.336  1.00  0.00           H
ATOM   1727 HD12 LEU   110      26.830  33.144  40.183  1.00  0.00           H
ATOM   1728 HD13 LEU   110      25.342  32.236  40.728  1.00  0.00           H
ATOM   1729  CD2 LEU   110      27.213  30.385  39.786  1.00  0.00           C
ATOM   1730 HD21 LEU   110      27.187  29.384  39.355  1.00  0.00           H
ATOM   1731 HD22 LEU   110      28.274  30.629  39.747  1.00  0.00           H
ATOM   1732 HD23 LEU   110      26.876  30.359  40.821  1.00  0.00           H
ATOM   1733  C   LEU   110      24.729  32.399  36.773  1.00  0.00           C
ATOM   1734  O   LEU   110      24.769  33.635  36.910  1.00  0.00           O
ATOM   1735  N   TRP   111      25.323  31.784  35.757  1.00  0.00           N
ATOM   1736  H   TRP   111      25.300  30.779  35.656  1.00  0.00           H
ATOM   1737  CA  TRP   111      26.379  32.504  34.954  1.00  0.00           C
ATOM   1738  HA  TRP   111      26.899  33.171  35.644  1.00  0.00           H
ATOM   1739  CB  TRP   111      27.259  31.432  34.303  1.00  0.00           C
ATOM   1740  HB2 TRP   111      26.640  30.885  33.593  1.00  0.00           H
ATOM   1741  HB3 TRP   111      28.012  31.995  33.748  1.00  0.00           H
ATOM   1742  CG  TRP   111      27.887  30.346  35.211  1.00  0.00           C
ATOM   1743  CD1 TRP   111      27.557  29.060  35.282  1.00  0.00           C
ATOM   1744  HD1 TRP   111      26.863  28.595  34.598  1.00  0.00           H
ATOM   1745  NE1 TRP   111      28.215  28.421  36.346  1.00  0.00           N
ATOM   1746  HE1 TRP   111      27.945  27.484  36.611  1.00  0.00           H
ATOM   1747  CE2 TRP   111      29.057  29.259  36.995  1.00  0.00           C
ATOM   1748  CZ2 TRP   111      29.904  29.119  38.143  1.00  0.00           C
ATOM   1749  HZ2 TRP   111      29.944  28.218  38.738  1.00  0.00           H
ATOM   1750  CH2 TRP   111      30.673  30.253  38.512  1.00  0.00           C
ATOM   1751  HH2 TRP   111      31.415  30.121  39.285  1.00  0.00           H
ATOM   1752  CZ3 TRP   111      30.609  31.459  37.789  1.00  0.00           C
ATOM   1753  HZ3 TRP   111      31.306  32.267  37.953  1.00  0.00           H
ATOM   1754  CE3 TRP   111      29.682  31.589  36.780  1.00  0.00           C
ATOM   1755  HE3 TRP   111      29.688  32.516  36.224  1.00  0.00           H
ATOM   1756  CD2 TRP   111      28.895  30.529  36.285  1.00  0.00           C
ATOM   1757  C   TRP   111      25.672  33.525  33.991  1.00  0.00           C
ATOM   1758  O   TRP   111      26.308  34.539  33.537  1.00  0.00           O
ATOM   1759  N   GLU   112      24.329  33.313  33.788  1.00  0.00           N
ATOM   1760  H   GLU   112      24.023  32.375  34.005  1.00  0.00           H
ATOM   1761  CA  GLU   112      23.443  34.240  33.205  1.00  0.00           C
ATOM   1762  HA  GLU   112      23.893  34.503  32.247  1.00  0.00           H
ATOM   1763  CB  GLU   112      22.093  33.600  32.946  1.00  0.00           C
ATOM   1764  HB2 GLU   112      21.775  32.917  33.733  1.00  0.00           H
ATOM   1765  HB3 GLU   112      21.252  34.294  32.913  1.00  0.00           H
ATOM   1766  CG  GLU   112      22.055  32.806  31.669  1.00  0.00           C
ATOM   1767  HG2 GLU   112      22.545  33.436  30.928  1.00  0.00           H
ATOM   1768  HG3 GLU   112      22.779  31.992  31.676  1.00  0.00           H
ATOM   1769  CD  GLU   112      20.591  32.426  31.185  1.00  0.00           C
ATOM   1770  OE1 GLU   112      19.810  31.719  31.850  1.00  0.00           O
ATOM   1771  OE2 GLU   112      20.210  32.769  30.078  1.00  0.00           O
ATOM   1772  C   GLU   112      23.384  35.567  33.954  1.00  0.00           C
ATOM   1773  O   GLU   112      23.582  36.640  33.398  1.00  0.00           O
ATOM   1774  N   PHE   113      23.145  35.532  35.246  1.00  0.00           N
ATOM   1775  H   PHE   113      23.047  34.647  35.723  1.00  0.00           H
ATOM   1776  CA  PHE   113      23.104  36.720  36.122  1.00  0.00           C
ATOM   1777  HA  PHE   113      22.230  37.342  35.927  1.00  0.00           H
ATOM   1778  CB  PHE   113      22.861  36.200  37.528  1.00  0.00           C
ATOM   1779  HB2 PHE   113      21.805  35.934  37.581  1.00  0.00           H
ATOM   1780  HB3 PHE   113      23.388  35.291  37.818  1.00  0.00           H
ATOM   1781  CG  PHE   113      23.072  37.253  38.615  1.00  0.00           C
ATOM   1782  CD1 PHE   113      22.074  38.183  38.831  1.00  0.00           C
ATOM   1783  HD1 PHE   113      21.125  38.139  38.318  1.00  0.00           H
ATOM   1784  CE1 PHE   113      22.204  39.233  39.677  1.00  0.00           C
ATOM   1785  HE1 PHE   113      21.338  39.848  39.868  1.00  0.00           H
ATOM   1786  CZ  PHE   113      23.479  39.396  40.400  1.00  0.00           C
ATOM   1787  HZ  PHE   113      23.685  40.240  41.043  1.00  0.00           H
ATOM   1788  CE2 PHE   113      24.570  38.523  40.107  1.00  0.00           C
ATOM   1789  HE2 PHE   113      25.427  38.475  40.762  1.00  0.00           H
ATOM   1790  CD2 PHE   113      24.272  37.388  39.241  1.00  0.00           C
ATOM   1791  HD2 PHE   113      25.135  36.773  39.037  1.00  0.00           H
ATOM   1792  C   PHE   113      24.405  37.585  36.034  1.00  0.00           C
ATOM   1793  O   PHE   113      24.383  38.811  35.747  1.00  0.00           O
ATOM   1794  N   ILE   114      25.589  36.903  36.069  1.00  0.00           N
ATOM   1795  H   ILE   114      25.622  35.895  36.024  1.00  0.00           H
ATOM   1796  CA  ILE   114      26.886  37.638  35.935  1.00  0.00           C
ATOM   1797  HA  ILE   114      26.850  38.483  36.623  1.00  0.00           H
ATOM   1798  CB  ILE   114      28.054  36.679  36.321  1.00  0.00           C
ATOM   1799  HB  ILE   114      28.037  35.799  35.677  1.00  0.00           H
ATOM   1800  CG2 ILE   114      29.383  37.474  36.110  1.00  0.00           C
ATOM   1801 HG21 ILE   114      29.397  38.334  36.780  1.00  0.00           H
ATOM   1802 HG22 ILE   114      29.581  37.780  35.084  1.00  0.00           H
ATOM   1803 HG23 ILE   114      30.162  36.843  36.537  1.00  0.00           H
ATOM   1804  CG1 ILE   114      28.034  36.178  37.752  1.00  0.00           C
ATOM   1805 HG12 ILE   114      28.603  36.891  38.349  1.00  0.00           H
ATOM   1806 HG13 ILE   114      26.981  36.230  38.025  1.00  0.00           H
ATOM   1807  CD1 ILE   114      28.690  34.872  38.107  1.00  0.00           C
ATOM   1808 HD11 ILE   114      28.384  34.110  37.391  1.00  0.00           H
ATOM   1809 HD12 ILE   114      28.292  34.586  39.081  1.00  0.00           H
ATOM   1810 HD13 ILE   114      29.779  34.847  38.075  1.00  0.00           H
ATOM   1811  C   ILE   114      27.084  38.289  34.553  1.00  0.00           C
ATOM   1812  O   ILE   114      27.596  39.384  34.544  1.00  0.00           O
ATOM   1813  N   ALA   115      26.766  37.615  33.432  1.00  0.00           N
ATOM   1814  H   ALA   115      26.275  36.757  33.632  1.00  0.00           H
ATOM   1815  CA  ALA   115      26.797  38.227  32.078  1.00  0.00           C
ATOM   1816  HA  ALA   115      27.787  38.623  31.851  1.00  0.00           H
ATOM   1817  CB  ALA   115      26.584  37.123  31.036  1.00  0.00           C
ATOM   1818  HB1 ALA   115      25.596  36.687  31.177  1.00  0.00           H
ATOM   1819  HB2 ALA   115      27.476  36.502  31.113  1.00  0.00           H
ATOM   1820  HB3 ALA   115      26.590  37.571  30.042  1.00  0.00           H
ATOM   1821  C   ALA   115      25.776  39.393  31.954  1.00  0.00           C
ATOM   1822  O   ALA   115      26.066  40.474  31.444  1.00  0.00           O
ATOM   1823  N   ASP   116      24.560  39.245  32.459  1.00  0.00           N
ATOM   1824  H   ASP   116      24.325  38.391  32.943  1.00  0.00           H
ATOM   1825  CA  ASP   116      23.480  40.192  32.271  1.00  0.00           C
ATOM   1826  HA  ASP   116      23.525  40.480  31.222  1.00  0.00           H
ATOM   1827  CB  ASP   116      22.108  39.685  32.732  1.00  0.00           C
ATOM   1828  HB2 ASP   116      22.200  39.207  33.708  1.00  0.00           H
ATOM   1829  HB3 ASP   116      21.490  40.577  32.843  1.00  0.00           H
ATOM   1830  CG  ASP   116      21.335  38.805  31.746  1.00  0.00           C
ATOM   1831  OD1 ASP   116      21.365  39.039  30.509  1.00  0.00           O
ATOM   1832  OD2 ASP   116      20.519  37.934  32.130  1.00  0.00           O
ATOM   1833  C   ASP   116      23.780  41.489  33.059  1.00  0.00           C
ATOM   1834  O   ASP   116      23.609  42.592  32.555  1.00  0.00           O
ATOM   1835  N   SER   117      24.174  41.335  34.335  1.00  0.00           N
ATOM   1836  H   SER   117      24.156  40.411  34.742  1.00  0.00           H
ATOM   1837  CA  SER   117      24.738  42.393  35.150  1.00  0.00           C
ATOM   1838  HA  SER   117      24.011  43.190  35.308  1.00  0.00           H
ATOM   1839  CB  SER   117      25.120  41.912  36.554  1.00  0.00           C
ATOM   1840  HB2 SER   117      25.989  41.264  36.441  1.00  0.00           H
ATOM   1841  HB3 SER   117      25.370  42.780  37.164  1.00  0.00           H
ATOM   1842  OG  SER   117      24.144  41.075  37.148  1.00  0.00           O
ATOM   1843  HG  SER   117      24.038  40.363  36.513  1.00  0.00           H
ATOM   1844  C   SER   117      25.968  43.038  34.568  1.00  0.00           C
ATOM   1845  O   SER   117      26.098  44.297  34.588  1.00  0.00           O
ATOM   1846  N   LEU   118      26.862  42.329  33.855  1.00  0.00           N
ATOM   1847  H   LEU   118      26.719  41.331  33.908  1.00  0.00           H
ATOM   1848  CA  LEU   118      27.938  42.981  33.118  1.00  0.00           C
ATOM   1849  HA  LEU   118      28.515  43.600  33.806  1.00  0.00           H
ATOM   1850  CB  LEU   118      28.908  41.947  32.512  1.00  0.00           C
ATOM   1851  HB2 LEU   118      28.247  41.120  32.250  1.00  0.00           H
ATOM   1852  HB3 LEU   118      29.446  42.133  31.583  1.00  0.00           H
ATOM   1853  CG  LEU   118      29.914  41.399  33.563  1.00  0.00           C
ATOM   1854  HG  LEU   118      29.363  41.215  34.486  1.00  0.00           H
ATOM   1855  CD1 LEU   118      30.651  40.095  33.189  1.00  0.00           C
ATOM   1856 HD11 LEU   118      29.937  39.310  32.939  1.00  0.00           H
ATOM   1857 HD12 LEU   118      31.347  39.775  33.965  1.00  0.00           H
ATOM   1858 HD13 LEU   118      31.164  40.231  32.237  1.00  0.00           H
ATOM   1859  CD2 LEU   118      30.973  42.452  33.768  1.00  0.00           C
ATOM   1860 HD21 LEU   118      31.559  42.476  32.850  1.00  0.00           H
ATOM   1861 HD22 LEU   118      30.452  43.369  34.045  1.00  0.00           H
ATOM   1862 HD23 LEU   118      31.537  42.248  34.678  1.00  0.00           H
ATOM   1863  C   LEU   118      27.293  43.924  32.073  1.00  0.00           C
ATOM   1864  O   LEU   118      27.717  45.075  32.057  1.00  0.00           O
ATOM   1865  N   LYS   119      26.423  43.357  31.198  1.00  0.00           N
ATOM   1866  H   LYS   119      26.154  42.390  31.314  1.00  0.00           H
ATOM   1867  CA  LYS   119      25.801  44.141  30.077  1.00  0.00           C
ATOM   1868  HA  LYS   119      26.665  44.334  29.441  1.00  0.00           H
ATOM   1869  CB  LYS   119      24.734  43.413  29.223  1.00  0.00           C
ATOM   1870  HB2 LYS   119      24.883  42.336  29.307  1.00  0.00           H
ATOM   1871  HB3 LYS   119      23.789  43.640  29.717  1.00  0.00           H
ATOM   1872  CG  LYS   119      24.525  43.815  27.732  1.00  0.00           C
ATOM   1873  HG2 LYS   119      24.842  44.850  27.601  1.00  0.00           H
ATOM   1874  HG3 LYS   119      25.198  43.285  27.057  1.00  0.00           H
ATOM   1875  CD  LYS   119      23.114  43.696  27.268  1.00  0.00           C
ATOM   1876  HD2 LYS   119      22.847  42.645  27.160  1.00  0.00           H
ATOM   1877  HD3 LYS   119      22.541  44.182  28.058  1.00  0.00           H
ATOM   1878  CE  LYS   119      22.892  44.502  25.978  1.00  0.00           C
ATOM   1879  HE2 LYS   119      23.354  43.987  25.135  1.00  0.00           H
ATOM   1880  HE3 LYS   119      21.824  44.454  25.765  1.00  0.00           H
ATOM   1881  NZ  LYS   119      23.164  45.920  26.060  1.00  0.00           N
ATOM   1882  HZ1 LYS   119      24.126  45.990  26.357  1.00  0.00           H
ATOM   1883  HZ2 LYS   119      22.720  46.403  26.828  1.00  0.00           H
ATOM   1884  HZ3 LYS   119      23.126  46.373  25.157  1.00  0.00           H
ATOM   1885  C   LYS   119      25.172  45.455  30.620  1.00  0.00           C
ATOM   1886  O   LYS   119      25.360  46.545  29.982  1.00  0.00           O
ATOM   1887  N   ALA   120      24.564  45.461  31.824  1.00  0.00           N
ATOM   1888  H   ALA   120      24.808  44.678  32.415  1.00  0.00           H
ATOM   1889  CA  ALA   120      24.024  46.550  32.493  1.00  0.00           C
ATOM   1890  HA  ALA   120      23.175  46.926  31.922  1.00  0.00           H
ATOM   1891  CB  ALA   120      23.330  46.039  33.787  1.00  0.00           C
ATOM   1892  HB1 ALA   120      22.689  45.238  33.422  1.00  0.00           H
ATOM   1893  HB2 ALA   120      22.715  46.896  34.061  1.00  0.00           H
ATOM   1894  HB3 ALA   120      24.085  45.773  34.527  1.00  0.00           H
ATOM   1895  C   ALA   120      24.997  47.739  32.695  1.00  0.00           C
ATOM   1896  O   ALA   120      24.591  48.850  32.503  1.00  0.00           O
ATOM   1897  N   PHE   121      26.207  47.364  33.125  1.00  0.00           N
ATOM   1898  H   PHE   121      26.510  46.401  33.133  1.00  0.00           H
ATOM   1899  CA  PHE   121      27.314  48.277  33.500  1.00  0.00           C
ATOM   1900  HA  PHE   121      26.830  49.140  33.958  1.00  0.00           H
ATOM   1901  CB  PHE   121      28.222  47.498  34.511  1.00  0.00           C
ATOM   1902  HB2 PHE   121      27.608  47.102  35.321  1.00  0.00           H
ATOM   1903  HB3 PHE   121      28.659  46.664  33.962  1.00  0.00           H
ATOM   1904  CG  PHE   121      29.197  48.324  35.178  1.00  0.00           C
ATOM   1905  CD1 PHE   121      28.676  49.379  35.984  1.00  0.00           C
ATOM   1906  HD1 PHE   121      27.624  49.604  36.078  1.00  0.00           H
ATOM   1907  CE1 PHE   121      29.608  50.257  36.581  1.00  0.00           C
ATOM   1908  HE1 PHE   121      29.217  51.100  37.131  1.00  0.00           H
ATOM   1909  CZ  PHE   121      30.980  49.977  36.508  1.00  0.00           C
ATOM   1910  HZ  PHE   121      31.685  50.688  36.913  1.00  0.00           H
ATOM   1911  CE2 PHE   121      31.506  48.922  35.770  1.00  0.00           C
ATOM   1912  HE2 PHE   121      32.547  48.635  35.767  1.00  0.00           H
ATOM   1913  CD2 PHE   121      30.597  48.117  35.045  1.00  0.00           C
ATOM   1914  HD2 PHE   121      30.955  47.353  34.371  1.00  0.00           H
ATOM   1915  C   PHE   121      28.086  48.749  32.247  1.00  0.00           C
ATOM   1916  O   PHE   121      28.558  49.915  32.088  1.00  0.00           O
ATOM   1917  N   ILE   122      28.140  47.868  31.207  1.00  0.00           N
ATOM   1918  H   ILE   122      27.657  46.981  31.232  1.00  0.00           H
ATOM   1919  CA  ILE   122      28.574  48.304  29.839  1.00  0.00           C
ATOM   1920  HA  ILE   122      29.548  48.788  29.907  1.00  0.00           H
ATOM   1921  CB  ILE   122      28.743  47.133  28.799  1.00  0.00           C
ATOM   1922  HB  ILE   122      27.920  46.445  28.994  1.00  0.00           H
ATOM   1923  CG2 ILE   122      28.487  47.568  27.284  1.00  0.00           C
ATOM   1924 HG21 ILE   122      27.477  47.855  26.994  1.00  0.00           H
ATOM   1925 HG22 ILE   122      28.717  46.696  26.672  1.00  0.00           H
ATOM   1926 HG23 ILE   122      29.099  48.414  26.970  1.00  0.00           H
ATOM   1927  CG1 ILE   122      30.092  46.356  29.081  1.00  0.00           C
ATOM   1928 HG12 ILE   122      29.949  45.821  30.020  1.00  0.00           H
ATOM   1929 HG13 ILE   122      30.265  45.558  28.360  1.00  0.00           H
ATOM   1930  CD1 ILE   122      31.364  47.116  29.028  1.00  0.00           C
ATOM   1931 HD11 ILE   122      31.365  47.771  29.900  1.00  0.00           H
ATOM   1932 HD12 ILE   122      31.463  47.741  28.141  1.00  0.00           H
ATOM   1933 HD13 ILE   122      32.231  46.474  29.182  1.00  0.00           H
ATOM   1934  C   ILE   122      27.697  49.428  29.278  1.00  0.00           C
ATOM   1935  O   ILE   122      28.217  50.506  28.905  1.00  0.00           O
ATOM   1936  N   ASP   123      26.372  49.316  29.449  1.00  0.00           N
ATOM   1937  H   ASP   123      26.029  48.393  29.677  1.00  0.00           H
ATOM   1938  CA  ASP   123      25.349  50.318  29.103  1.00  0.00           C
ATOM   1939  HA  ASP   123      25.607  50.629  28.091  1.00  0.00           H
ATOM   1940  CB  ASP   123      23.989  49.677  29.070  1.00  0.00           C
ATOM   1941  HB2 ASP   123      23.775  49.420  30.107  1.00  0.00           H
ATOM   1942  HB3 ASP   123      23.244  50.377  28.692  1.00  0.00           H
ATOM   1943  CG  ASP   123      23.850  48.445  28.099  1.00  0.00           C
ATOM   1944  OD1 ASP   123      24.806  48.101  27.348  1.00  0.00           O
ATOM   1945  OD2 ASP   123      22.643  48.064  27.959  1.00  0.00           O
ATOM   1946  C   ASP   123      25.332  51.522  30.023  1.00  0.00           C
ATOM   1947  O   ASP   123      24.529  52.445  29.795  1.00  0.00           O
ATOM   1948  N   GLU   124      26.297  51.634  30.937  1.00  0.00           N
ATOM   1949  H   GLU   124      26.865  50.821  31.128  1.00  0.00           H
ATOM   1950  CA  GLU   124      26.414  52.819  31.822  1.00  0.00           C
ATOM   1951  HA  GLU   124      25.611  53.515  31.584  1.00  0.00           H
ATOM   1952  CB  GLU   124      26.423  52.350  33.291  1.00  0.00           C
ATOM   1953  HB2 GLU   124      27.131  51.537  33.453  1.00  0.00           H
ATOM   1954  HB3 GLU   124      26.681  53.232  33.876  1.00  0.00           H
ATOM   1955  CG  GLU   124      25.103  51.820  33.807  1.00  0.00           C
ATOM   1956  HG2 GLU   124      24.759  51.169  33.004  1.00  0.00           H
ATOM   1957  HG3 GLU   124      25.274  51.123  34.627  1.00  0.00           H
ATOM   1958  CD  GLU   124      24.003  52.859  34.128  1.00  0.00           C
ATOM   1959  OE1 GLU   124      23.050  52.511  34.767  1.00  0.00           O
ATOM   1960  OE2 GLU   124      24.244  54.070  33.808  1.00  0.00           O
ATOM   1961  C   GLU   124      27.779  53.512  31.514  1.00  0.00           C
ATOM   1962  O   GLU   124      27.743  54.710  31.217  1.00  0.00           O
ATOM   1963  N   GLN   125      28.871  52.738  31.578  1.00  0.00           N
ATOM   1964  H   GLN   125      28.820  51.755  31.807  1.00  0.00           H
ATOM   1965  CA  GLN   125      30.246  53.192  31.354  1.00  0.00           C
ATOM   1966  HA  GLN   125      30.293  54.221  31.707  1.00  0.00           H
ATOM   1967  CB  GLN   125      31.330  52.293  32.028  1.00  0.00           C
ATOM   1968  HB2 GLN   125      31.462  51.300  31.600  1.00  0.00           H
ATOM   1969  HB3 GLN   125      32.222  52.791  31.647  1.00  0.00           H
ATOM   1970  CG  GLN   125      31.324  52.198  33.517  1.00  0.00           C
ATOM   1971  HG2 GLN   125      30.613  51.444  33.853  1.00  0.00           H
ATOM   1972  HG3 GLN   125      32.272  51.797  33.876  1.00  0.00           H
ATOM   1973  CD  GLN   125      31.186  53.575  34.270  1.00  0.00           C
ATOM   1974  OE1 GLN   125      30.298  53.732  35.141  1.00  0.00           O
ATOM   1975  NE2 GLN   125      32.012  54.554  34.027  1.00  0.00           N
ATOM   1976 HE21 GLN   125      31.642  55.388  34.457  1.00  0.00           H
ATOM   1977 HE22 GLN   125      32.954  54.497  33.663  1.00  0.00           H
ATOM   1978  C   GLN   125      30.585  53.383  29.848  1.00  0.00           C
ATOM   1979  O   GLN   125      31.491  54.168  29.524  1.00  0.00           O
ATOM   1980  N   PHE   126      29.897  52.750  28.910  1.00  0.00           N
ATOM   1981  H   PHE   126      29.277  52.033  29.259  1.00  0.00           H
ATOM   1982  CA  PHE   126      30.142  52.707  27.496  1.00  0.00           C
ATOM   1983  HA  PHE   126      30.512  53.676  27.162  1.00  0.00           H
ATOM   1984  CB  PHE   126      31.306  51.598  27.204  1.00  0.00           C
ATOM   1985  HB2 PHE   126      31.037  50.568  27.435  1.00  0.00           H
ATOM   1986  HB3 PHE   126      31.337  51.546  26.115  1.00  0.00           H
ATOM   1987  CG  PHE   126      32.672  51.752  27.862  1.00  0.00           C
ATOM   1988  CD1 PHE   126      33.014  50.998  28.976  1.00  0.00           C
ATOM   1989  HD1 PHE   126      32.235  50.435  29.468  1.00  0.00           H
ATOM   1990  CE1 PHE   126      34.330  51.240  29.530  1.00  0.00           C
ATOM   1991  HE1 PHE   126      34.662  50.719  30.416  1.00  0.00           H
ATOM   1992  CZ  PHE   126      35.235  52.258  28.931  1.00  0.00           C
ATOM   1993  HZ  PHE   126      36.126  52.542  29.470  1.00  0.00           H
ATOM   1994  CE2 PHE   126      34.770  52.981  27.812  1.00  0.00           C
ATOM   1995  HE2 PHE   126      35.373  53.744  27.343  1.00  0.00           H
ATOM   1996  CD2 PHE   126      33.525  52.671  27.244  1.00  0.00           C
ATOM   1997  HD2 PHE   126      33.133  53.289  26.449  1.00  0.00           H
ATOM   1998  C   PHE   126      28.877  52.515  26.604  1.00  0.00           C
ATOM   1999  O   PHE   126      28.911  51.706  25.601  1.00  0.00           O
ATOM   2000  N   PRO   127      27.702  53.151  26.783  1.00  0.00           N
ATOM   2001  CD  PRO   127      27.451  54.229  27.746  1.00  0.00           C
ATOM   2002  HD2 PRO   127      28.378  54.797  27.824  1.00  0.00           H
ATOM   2003  HD3 PRO   127      27.188  53.727  28.677  1.00  0.00           H
ATOM   2004  CG  PRO   127      26.237  54.990  27.285  1.00  0.00           C
ATOM   2005  HG2 PRO   127      26.550  55.750  26.570  1.00  0.00           H
ATOM   2006  HG3 PRO   127      25.673  55.416  28.115  1.00  0.00           H
ATOM   2007  CB  PRO   127      25.425  53.805  26.645  1.00  0.00           C
ATOM   2008  HB2 PRO   127      24.666  54.194  25.966  1.00  0.00           H
ATOM   2009  HB3 PRO   127      25.019  53.126  27.393  1.00  0.00           H
ATOM   2010  CA  PRO   127      26.527  52.997  25.878  1.00  0.00           C
ATOM   2011  HA  PRO   127      26.218  51.969  25.688  1.00  0.00           H
ATOM   2012  C   PRO   127      26.763  53.530  24.463  1.00  0.00           C
ATOM   2013  O   PRO   127      26.033  53.162  23.560  1.00  0.00           O
ATOM   2014  N   GLN   128      27.826  54.303  24.258  1.00  0.00           N
ATOM   2015  H   GLN   128      28.247  54.759  25.055  1.00  0.00           H
ATOM   2016  CA  GLN   128      28.412  54.741  22.946  1.00  0.00           C
ATOM   2017  HA  GLN   128      27.674  55.381  22.465  1.00  0.00           H
ATOM   2018  CB  GLN   128      29.630  55.643  23.170  1.00  0.00           C
ATOM   2019  HB2 GLN   128      30.430  55.128  23.700  1.00  0.00           H
ATOM   2020  HB3 GLN   128      30.040  55.969  22.215  1.00  0.00           H
ATOM   2021  CG  GLN   128      29.355  56.921  23.994  1.00  0.00           C
ATOM   2022  HG2 GLN   128      30.251  57.534  23.896  1.00  0.00           H
ATOM   2023  HG3 GLN   128      28.514  57.391  23.483  1.00  0.00           H
ATOM   2024  CD  GLN   128      29.169  56.715  25.461  1.00  0.00           C
ATOM   2025  OE1 GLN   128      29.619  55.746  25.992  1.00  0.00           O
ATOM   2026  NE2 GLN   128      28.597  57.691  26.196  1.00  0.00           N
ATOM   2027 HE21 GLN   128      28.441  57.457  27.166  1.00  0.00           H
ATOM   2028 HE22 GLN   128      28.035  58.405  25.756  1.00  0.00           H
ATOM   2029  C   GLN   128      28.939  53.618  22.067  1.00  0.00           C
ATOM   2030  O   GLN   128      29.060  53.837  20.905  1.00  0.00           O
ATOM   2031  N   GLY   129      29.248  52.461  22.672  1.00  0.00           N
ATOM   2032  H   GLY   129      29.051  52.222  23.634  1.00  0.00           H
ATOM   2033  CA  GLY   129      29.959  51.339  21.971  1.00  0.00           C
ATOM   2034  HA2 GLY   129      29.489  50.414  22.306  1.00  0.00           H
ATOM   2035  HA3 GLY   129      29.801  51.487  20.903  1.00  0.00           H
ATOM   2036  C   GLY   129      31.471  51.262  22.223  1.00  0.00           C
ATOM   2037  O   GLY   129      32.131  52.309  22.207  1.00  0.00           O
ATOM   2038  N   ILE   130      32.044  50.058  22.406  1.00  0.00           N
ATOM   2039  H   ILE   130      31.474  49.238  22.249  1.00  0.00           H
ATOM   2040  CA  ILE   130      33.457  49.750  22.755  1.00  0.00           C
ATOM   2041  HA  ILE   130      33.975  50.461  23.397  1.00  0.00           H
ATOM   2042  CB  ILE   130      33.374  48.460  23.566  1.00  0.00           C
ATOM   2043  HB  ILE   130      32.885  47.755  22.894  1.00  0.00           H
ATOM   2044  CG2 ILE   130      34.799  47.909  23.813  1.00  0.00           C
ATOM   2045 HG21 ILE   130      34.839  47.085  24.525  1.00  0.00           H
ATOM   2046 HG22 ILE   130      35.506  48.655  24.175  1.00  0.00           H
ATOM   2047 HG23 ILE   130      35.378  47.593  22.945  1.00  0.00           H
ATOM   2048  CG1 ILE   130      32.510  48.535  24.827  1.00  0.00           C
ATOM   2049 HG12 ILE   130      33.045  48.870  25.715  1.00  0.00           H
ATOM   2050 HG13 ILE   130      31.668  49.223  24.742  1.00  0.00           H
ATOM   2051  CD1 ILE   130      31.953  47.085  25.094  1.00  0.00           C
ATOM   2052 HD11 ILE   130      31.180  47.076  25.863  1.00  0.00           H
ATOM   2053 HD12 ILE   130      32.781  46.473  25.452  1.00  0.00           H
ATOM   2054 HD13 ILE   130      31.546  46.636  24.188  1.00  0.00           H
ATOM   2055  C   ILE   130      34.316  49.593  21.493  1.00  0.00           C
ATOM   2056  O   ILE   130      33.797  49.166  20.465  1.00  0.00           O
ATOM   2057  N   SER   131      35.626  49.972  21.509  1.00  0.00           N
ATOM   2058  H   SER   131      35.888  50.425  22.373  1.00  0.00           H
ATOM   2059  CA  SER   131      36.630  49.863  20.431  1.00  0.00           C
ATOM   2060  HA  SER   131      36.011  49.940  19.537  1.00  0.00           H
ATOM   2061  CB  SER   131      37.757  50.928  20.435  1.00  0.00           C
ATOM   2062  HB2 SER   131      37.312  51.901  20.221  1.00  0.00           H
ATOM   2063  HB3 SER   131      38.213  50.999  21.422  1.00  0.00           H
ATOM   2064  OG  SER   131      38.603  50.670  19.376  1.00  0.00           O
ATOM   2065  HG  SER   131      39.495  50.847  19.682  1.00  0.00           H
ATOM   2066  C   SER   131      37.243  48.414  20.353  1.00  0.00           C
ATOM   2067  O   SER   131      37.331  47.820  19.296  1.00  0.00           O
ATOM   2068  N   GLU   132      37.628  47.821  21.489  1.00  0.00           N
ATOM   2069  H   GLU   132      37.234  48.244  22.318  1.00  0.00           H
ATOM   2070  CA  GLU   132      38.350  46.578  21.604  1.00  0.00           C
ATOM   2071  HA  GLU   132      38.211  45.984  20.700  1.00  0.00           H
ATOM   2072  CB  GLU   132      39.885  46.740  21.645  1.00  0.00           C
ATOM   2073  HB2 GLU   132      40.072  47.386  22.503  1.00  0.00           H
ATOM   2074  HB3 GLU   132      40.298  45.758  21.872  1.00  0.00           H
ATOM   2075  CG  GLU   132      40.725  47.364  20.442  1.00  0.00           C
ATOM   2076  HG2 GLU   132      40.355  48.337  20.120  1.00  0.00           H
ATOM   2077  HG3 GLU   132      41.751  47.493  20.789  1.00  0.00           H
ATOM   2078  CD  GLU   132      40.756  46.560  19.134  1.00  0.00           C
ATOM   2079  OE1 GLU   132      41.468  46.890  18.162  1.00  0.00           O
ATOM   2080  OE2 GLU   132      40.015  45.565  19.103  1.00  0.00           O
ATOM   2081  C   GLU   132      37.843  45.773  22.783  1.00  0.00           C
ATOM   2082  O   GLU   132      37.586  46.296  23.882  1.00  0.00           O
ATOM   2083  N   PRO   133      37.728  44.395  22.588  1.00  0.00           N
ATOM   2084  CD  PRO   133      38.270  43.638  21.494  1.00  0.00           C
ATOM   2085  HD2 PRO   133      39.318  43.475  21.746  1.00  0.00           H
ATOM   2086  HD3 PRO   133      38.101  44.100  20.521  1.00  0.00           H
ATOM   2087  CG  PRO   133      37.558  42.303  21.565  1.00  0.00           C
ATOM   2088  HG2 PRO   133      38.247  41.513  21.265  1.00  0.00           H
ATOM   2089  HG3 PRO   133      36.635  42.348  20.986  1.00  0.00           H
ATOM   2090  CB  PRO   133      37.253  42.116  23.050  1.00  0.00           C
ATOM   2091  HB2 PRO   133      37.998  41.545  23.604  1.00  0.00           H
ATOM   2092  HB3 PRO   133      36.264  41.700  23.237  1.00  0.00           H
ATOM   2093  CA  PRO   133      37.143  43.546  23.580  1.00  0.00           C
ATOM   2094  HA  PRO   133      36.082  43.725  23.750  1.00  0.00           H
ATOM   2095  C   PRO   133      37.915  43.696  24.927  1.00  0.00           C
ATOM   2096  O   PRO   133      39.116  43.480  24.964  1.00  0.00           O
ATOM   2097  N   ILE   134      37.269  44.046  26.045  1.00  0.00           N
ATOM   2098  H   ILE   134      36.275  44.208  25.975  1.00  0.00           H
ATOM   2099  CA  ILE   134      37.875  44.473  27.314  1.00  0.00           C
ATOM   2100  HA  ILE   134      38.694  45.160  27.099  1.00  0.00           H
ATOM   2101  CB  ILE   134      36.827  45.297  28.168  1.00  0.00           C
ATOM   2102  HB  ILE   134      36.001  44.624  28.399  1.00  0.00           H
ATOM   2103  CG2 ILE   134      37.583  45.710  29.492  1.00  0.00           C
ATOM   2104 HG21 ILE   134      37.397  44.998  30.296  1.00  0.00           H
ATOM   2105 HG22 ILE   134      37.235  46.684  29.833  1.00  0.00           H
ATOM   2106 HG23 ILE   134      38.643  45.856  29.285  1.00  0.00           H
ATOM   2107  CG1 ILE   134      36.383  46.589  27.474  1.00  0.00           C
ATOM   2108 HG12 ILE   134      37.074  47.372  27.788  1.00  0.00           H
ATOM   2109 HG13 ILE   134      36.382  46.464  26.392  1.00  0.00           H
ATOM   2110  CD1 ILE   134      34.952  46.930  27.848  1.00  0.00           C
ATOM   2111 HD11 ILE   134      34.556  47.892  27.524  1.00  0.00           H
ATOM   2112 HD12 ILE   134      34.899  46.804  28.929  1.00  0.00           H
ATOM   2113 HD13 ILE   134      34.342  46.202  27.314  1.00  0.00           H
ATOM   2114  C   ILE   134      38.416  43.264  28.137  1.00  0.00           C
ATOM   2115  O   ILE   134      37.651  42.360  28.447  1.00  0.00           O
ATOM   2116  N   PRO   135      39.654  43.193  28.672  1.00  0.00           N
ATOM   2117  CD  PRO   135      40.857  43.937  28.301  1.00  0.00           C
ATOM   2118  HD2 PRO   135      41.090  44.577  29.153  1.00  0.00           H
ATOM   2119  HD3 PRO   135      40.582  44.443  27.376  1.00  0.00           H
ATOM   2120  CG  PRO   135      41.945  42.869  28.168  1.00  0.00           C
ATOM   2121  HG2 PRO   135      42.922  43.343  28.250  1.00  0.00           H
ATOM   2122  HG3 PRO   135      41.769  42.395  27.202  1.00  0.00           H
ATOM   2123  CB  PRO   135      41.562  41.887  29.309  1.00  0.00           C
ATOM   2124  HB2 PRO   135      42.059  42.077  30.259  1.00  0.00           H
ATOM   2125  HB3 PRO   135      41.952  40.935  28.947  1.00  0.00           H
ATOM   2126  CA  PRO   135      40.071  42.008  29.401  1.00  0.00           C
ATOM   2127  HA  PRO   135      39.697  41.054  29.028  1.00  0.00           H
ATOM   2128  C   PRO   135      39.564  42.038  30.817  1.00  0.00           C
ATOM   2129  O   PRO   135      39.501  43.100  31.465  1.00  0.00           O
ATOM   2130  N   LEU   136      39.036  40.903  31.329  1.00  0.00           N
ATOM   2131  H   LEU   136      38.962  40.097  30.723  1.00  0.00           H
ATOM   2132  CA  LEU   136      38.518  40.776  32.638  1.00  0.00           C
ATOM   2133  HA  LEU   136      38.461  41.764  33.098  1.00  0.00           H
ATOM   2134  CB  LEU   136      36.996  40.390  32.444  1.00  0.00           C
ATOM   2135  HB2 LEU   136      36.445  41.166  31.911  1.00  0.00           H
ATOM   2136  HB3 LEU   136      37.001  39.567  31.728  1.00  0.00           H
ATOM   2137  CG  LEU   136      36.150  40.063  33.732  1.00  0.00           C
ATOM   2138  HG  LEU   136      36.343  40.749  34.557  1.00  0.00           H
ATOM   2139  CD1 LEU   136      34.734  40.293  33.285  1.00  0.00           C
ATOM   2140 HD11 LEU   136      34.462  39.693  32.416  1.00  0.00           H
ATOM   2141 HD12 LEU   136      34.716  41.342  32.993  1.00  0.00           H
ATOM   2142 HD13 LEU   136      34.004  40.040  34.054  1.00  0.00           H
ATOM   2143  CD2 LEU   136      36.296  38.601  34.206  1.00  0.00           C
ATOM   2144 HD21 LEU   136      37.167  38.561  34.860  1.00  0.00           H
ATOM   2145 HD22 LEU   136      35.371  38.261  34.670  1.00  0.00           H
ATOM   2146 HD23 LEU   136      36.646  37.975  33.385  1.00  0.00           H
ATOM   2147  C   LEU   136      39.325  39.857  33.624  1.00  0.00           C
ATOM   2148  O   LEU   136      39.631  38.707  33.302  1.00  0.00           O
ATOM   2149  N   GLY   137      39.420  40.296  34.882  1.00  0.00           N
ATOM   2150  H   GLY   137      39.147  41.234  35.136  1.00  0.00           H
ATOM   2151  CA  GLY   137      40.054  39.600  36.043  1.00  0.00           C
ATOM   2152  HA2 GLY   137      40.613  38.740  35.672  1.00  0.00           H
ATOM   2153  HA3 GLY   137      40.827  40.169  36.558  1.00  0.00           H
ATOM   2154  C   GLY   137      38.995  39.131  37.086  1.00  0.00           C
ATOM   2155  O   GLY   137      38.371  39.903  37.789  1.00  0.00           O
ATOM   2156  N   PHE   138      38.794  37.768  37.202  1.00  0.00           N
ATOM   2157  H   PHE   138      39.296  37.134  36.597  1.00  0.00           H
ATOM   2158  CA  PHE   138      37.746  37.111  38.010  1.00  0.00           C
ATOM   2159  HA  PHE   138      37.002  37.882  38.205  1.00  0.00           H
ATOM   2160  CB  PHE   138      37.184  35.842  37.263  1.00  0.00           C
ATOM   2161  HB2 PHE   138      37.248  36.198  36.235  1.00  0.00           H
ATOM   2162  HB3 PHE   138      37.968  35.089  37.348  1.00  0.00           H
ATOM   2163  CG  PHE   138      35.801  35.268  37.714  1.00  0.00           C
ATOM   2164  CD1 PHE   138      35.066  35.802  38.791  1.00  0.00           C
ATOM   2165  HD1 PHE   138      35.398  36.689  39.310  1.00  0.00           H
ATOM   2166  CE1 PHE   138      33.943  35.092  39.367  1.00  0.00           C
ATOM   2167  HE1 PHE   138      33.369  35.509  40.182  1.00  0.00           H
ATOM   2168  CZ  PHE   138      33.559  33.827  38.817  1.00  0.00           C
ATOM   2169  HZ  PHE   138      32.823  33.179  39.268  1.00  0.00           H
ATOM   2170  CE2 PHE   138      34.180  33.289  37.652  1.00  0.00           C
ATOM   2171  HE2 PHE   138      33.974  32.301  37.268  1.00  0.00           H
ATOM   2172  CD2 PHE   138      35.313  34.034  37.196  1.00  0.00           C
ATOM   2173  HD2 PHE   138      35.846  33.680  36.325  1.00  0.00           H
ATOM   2174  C   PHE   138      38.279  36.727  39.387  1.00  0.00           C
ATOM   2175  O   PHE   138      39.022  35.744  39.581  1.00  0.00           O
ATOM   2176  N   THR   139      37.744  37.397  40.428  1.00  0.00           N
ATOM   2177  H   THR   139      36.993  38.045  40.240  1.00  0.00           H
ATOM   2178  CA  THR   139      38.042  37.097  41.823  1.00  0.00           C
ATOM   2179  HA  THR   139      39.062  36.733  41.935  1.00  0.00           H
ATOM   2180  CB  THR   139      38.023  38.240  42.813  1.00  0.00           C
ATOM   2181  HB  THR   139      37.055  38.683  43.045  1.00  0.00           H
ATOM   2182  CG2 THR   139      38.552  37.906  44.260  1.00  0.00           C
ATOM   2183 HG21 THR   139      39.625  37.719  44.301  1.00  0.00           H
ATOM   2184 HG22 THR   139      38.014  37.044  44.654  1.00  0.00           H
ATOM   2185 HG23 THR   139      38.310  38.755  44.899  1.00  0.00           H
ATOM   2186  OG1 THR   139      38.773  39.371  42.408  1.00  0.00           O
ATOM   2187  HG1 THR   139      38.580  39.447  41.470  1.00  0.00           H
ATOM   2188  C   THR   139      37.084  36.005  42.298  1.00  0.00           C
ATOM   2189  O   THR   139      35.908  36.222  42.249  1.00  0.00           O
ATOM   2190  N   PHE   140      37.622  34.848  42.549  1.00  0.00           N
ATOM   2191  H   PHE   140      38.624  34.782  42.436  1.00  0.00           H
ATOM   2192  CA  PHE   140      36.920  33.617  42.780  1.00  0.00           C
ATOM   2193  HA  PHE   140      35.887  33.721  43.112  1.00  0.00           H
ATOM   2194  CB  PHE   140      36.849  32.897  41.490  1.00  0.00           C
ATOM   2195  HB2 PHE   140      36.574  33.577  40.683  1.00  0.00           H
ATOM   2196  HB3 PHE   140      37.829  32.510  41.212  1.00  0.00           H
ATOM   2197  CG  PHE   140      35.822  31.769  41.460  1.00  0.00           C
ATOM   2198  CD1 PHE   140      34.435  31.986  41.394  1.00  0.00           C
ATOM   2199  HD1 PHE   140      34.057  32.996  41.448  1.00  0.00           H
ATOM   2200  CE1 PHE   140      33.568  30.919  41.324  1.00  0.00           C
ATOM   2201  HE1 PHE   140      32.511  31.129  41.266  1.00  0.00           H
ATOM   2202  CZ  PHE   140      34.064  29.603  41.404  1.00  0.00           C
ATOM   2203  HZ  PHE   140      33.355  28.789  41.388  1.00  0.00           H
ATOM   2204  CE2 PHE   140      35.425  29.326  41.576  1.00  0.00           C
ATOM   2205  HE2 PHE   140      35.743  28.295  41.643  1.00  0.00           H
ATOM   2206  CD2 PHE   140      36.291  30.441  41.607  1.00  0.00           C
ATOM   2207  HD2 PHE   140      37.340  30.299  41.818  1.00  0.00           H
ATOM   2208  C   PHE   140      37.572  32.858  43.942  1.00  0.00           C
ATOM   2209  O   PHE   140      38.147  31.857  43.740  1.00  0.00           O
ATOM   2210  N   SER   141      37.534  33.419  45.160  1.00  0.00           N
ATOM   2211  H   SER   141      37.027  34.293  45.169  1.00  0.00           H
ATOM   2212  CA  SER   141      38.336  33.019  46.379  1.00  0.00           C
ATOM   2213  HA  SER   141      39.384  32.820  46.151  1.00  0.00           H
ATOM   2214  CB  SER   141      38.580  34.176  47.322  1.00  0.00           C
ATOM   2215  HB2 SER   141      37.740  34.317  48.005  1.00  0.00           H
ATOM   2216  HB3 SER   141      39.452  33.902  47.917  1.00  0.00           H
ATOM   2217  OG  SER   141      38.890  35.335  46.627  1.00  0.00           O
ATOM   2218  HG  SER   141      39.285  35.911  47.285  1.00  0.00           H
ATOM   2219  C   SER   141      37.793  31.716  47.077  1.00  0.00           C
ATOM   2220  O   SER   141      37.758  31.561  48.312  1.00  0.00           O
ATOM   2221  N   PHE   142      37.319  30.816  46.237  1.00  0.00           N
ATOM   2222  H   PHE   142      37.546  30.905  45.257  1.00  0.00           H
ATOM   2223  CA  PHE   142      36.675  29.528  46.627  1.00  0.00           C
ATOM   2224  HA  PHE   142      36.241  29.505  47.626  1.00  0.00           H
ATOM   2225  CB  PHE   142      35.515  29.330  45.622  1.00  0.00           C
ATOM   2226  HB2 PHE   142      35.838  29.332  44.582  1.00  0.00           H
ATOM   2227  HB3 PHE   142      35.083  28.349  45.821  1.00  0.00           H
ATOM   2228  CG  PHE   142      34.319  30.328  45.727  1.00  0.00           C
ATOM   2229  CD1 PHE   142      34.277  31.484  44.910  1.00  0.00           C
ATOM   2230  HD1 PHE   142      34.998  31.550  44.110  1.00  0.00           H
ATOM   2231  CE1 PHE   142      33.179  32.370  45.015  1.00  0.00           C
ATOM   2232  HE1 PHE   142      33.001  33.145  44.284  1.00  0.00           H
ATOM   2233  CZ  PHE   142      32.106  32.190  45.950  1.00  0.00           C
ATOM   2234  HZ  PHE   142      31.335  32.941  46.050  1.00  0.00           H
ATOM   2235  CE2 PHE   142      32.208  31.045  46.853  1.00  0.00           C
ATOM   2236  HE2 PHE   142      31.434  30.891  47.589  1.00  0.00           H
ATOM   2237  CD2 PHE   142      33.320  30.144  46.719  1.00  0.00           C
ATOM   2238  HD2 PHE   142      33.486  29.335  47.415  1.00  0.00           H
ATOM   2239  C   PHE   142      37.752  28.379  46.509  1.00  0.00           C
ATOM   2240  O   PHE   142      38.693  28.568  45.606  1.00  0.00           O
ATOM   2241  N   PRO   143      37.651  27.266  47.257  1.00  0.00           N
ATOM   2242  CD  PRO   143      36.728  26.971  48.390  1.00  0.00           C
ATOM   2243  HD2 PRO   143      35.888  26.670  47.764  1.00  0.00           H
ATOM   2244  HD3 PRO   143      36.561  27.824  49.048  1.00  0.00           H
ATOM   2245  CG  PRO   143      37.245  25.777  49.061  1.00  0.00           C
ATOM   2246  HG2 PRO   143      36.440  25.227  49.547  1.00  0.00           H
ATOM   2247  HG3 PRO   143      37.973  26.119  49.797  1.00  0.00           H
ATOM   2248  CB  PRO   143      37.995  25.003  47.942  1.00  0.00           C
ATOM   2249  HB2 PRO   143      37.367  24.399  47.288  1.00  0.00           H
ATOM   2250  HB3 PRO   143      38.824  24.422  48.344  1.00  0.00           H
ATOM   2251  CA  PRO   143      38.527  26.149  47.035  1.00  0.00           C
ATOM   2252  HA  PRO   143      39.555  26.344  47.345  1.00  0.00           H
ATOM   2253  C   PRO   143      38.481  25.699  45.552  1.00  0.00           C
ATOM   2254  O   PRO   143      37.465  25.221  45.030  1.00  0.00           O
ATOM   2255  N   ALA   144      39.621  25.795  44.861  1.00  0.00           N
ATOM   2256  H   ALA   144      40.355  26.385  45.225  1.00  0.00           H
ATOM   2257  CA  ALA   144      39.773  25.581  43.416  1.00  0.00           C
ATOM   2258  HA  ALA   144      38.979  24.938  43.035  1.00  0.00           H
ATOM   2259  CB  ALA   144      39.577  26.902  42.746  1.00  0.00           C
ATOM   2260  HB1 ALA   144      40.345  27.557  43.158  1.00  0.00           H
ATOM   2261  HB2 ALA   144      38.611  27.354  42.972  1.00  0.00           H
ATOM   2262  HB3 ALA   144      39.747  26.837  41.671  1.00  0.00           H
ATOM   2263  C   ALA   144      41.132  24.951  43.040  1.00  0.00           C
ATOM   2264  O   ALA   144      42.199  25.523  43.378  1.00  0.00           O
ATOM   2265  N   SER   145      41.146  23.957  42.112  1.00  0.00           N
ATOM   2266  H   SER   145      40.229  23.672  41.798  1.00  0.00           H
ATOM   2267  CA  SER   145      42.259  23.446  41.345  1.00  0.00           C
ATOM   2268  HA  SER   145      43.110  23.384  42.023  1.00  0.00           H
ATOM   2269  CB  SER   145      42.036  22.009  40.876  1.00  0.00           C
ATOM   2270  HB2 SER   145      41.599  21.444  41.700  1.00  0.00           H
ATOM   2271  HB3 SER   145      41.342  21.897  40.043  1.00  0.00           H
ATOM   2272  OG  SER   145      43.243  21.430  40.561  1.00  0.00           O
ATOM   2273  HG  SER   145      43.605  21.919  39.819  1.00  0.00           H
ATOM   2274  C   SER   145      42.693  24.332  40.187  1.00  0.00           C
ATOM   2275  O   SER   145      41.862  24.760  39.394  1.00  0.00           O
ATOM   2276  N   GLN   146      43.962  24.699  40.095  1.00  0.00           N
ATOM   2277  H   GLN   146      44.668  24.238  40.650  1.00  0.00           H
ATOM   2278  CA  GLN   146      44.368  25.715  39.196  1.00  0.00           C
ATOM   2279  HA  GLN   146      43.681  25.772  38.352  1.00  0.00           H
ATOM   2280  CB  GLN   146      44.122  27.099  39.836  1.00  0.00           C
ATOM   2281  HB2 GLN   146      43.081  27.328  40.063  1.00  0.00           H
ATOM   2282  HB3 GLN   146      44.702  27.145  40.757  1.00  0.00           H
ATOM   2283  CG  GLN   146      44.666  28.203  38.911  1.00  0.00           C
ATOM   2284  HG2 GLN   146      45.755  28.195  38.957  1.00  0.00           H
ATOM   2285  HG3 GLN   146      44.506  27.920  37.871  1.00  0.00           H
ATOM   2286  CD  GLN   146      44.292  29.621  39.298  1.00  0.00           C
ATOM   2287  OE1 GLN   146      44.105  29.926  40.424  1.00  0.00           O
ATOM   2288  NE2 GLN   146      44.233  30.502  38.308  1.00  0.00           N
ATOM   2289 HE21 GLN   146      43.747  31.374  38.459  1.00  0.00           H
ATOM   2290 HE22 GLN   146      44.149  30.109  37.382  1.00  0.00           H
ATOM   2291  C   GLN   146      45.875  25.621  38.728  1.00  0.00           C
ATOM   2292  O   GLN   146      46.817  25.990  39.471  1.00  0.00           O
ATOM   2293  N   ASN   147      46.063  25.264  37.467  1.00  0.00           N
ATOM   2294  H   ASN   147      45.287  24.887  36.943  1.00  0.00           H
ATOM   2295  CA  ASN   147      47.401  25.153  36.882  1.00  0.00           C
ATOM   2296  HA  ASN   147      48.109  25.419  37.667  1.00  0.00           H
ATOM   2297  CB  ASN   147      47.735  23.661  36.751  1.00  0.00           C
ATOM   2298  HB2 ASN   147      47.214  23.010  36.049  1.00  0.00           H
ATOM   2299  HB3 ASN   147      48.771  23.510  36.450  1.00  0.00           H
ATOM   2300  CG  ASN   147      47.820  22.989  38.026  1.00  0.00           C
ATOM   2301  OD1 ASN   147      48.920  22.922  38.656  1.00  0.00           O
ATOM   2302  ND2 ASN   147      46.794  22.267  38.388  1.00  0.00           N
ATOM   2303 HD21 ASN   147      45.927  22.285  37.872  1.00  0.00           H
ATOM   2304 HD22 ASN   147      46.924  21.888  39.315  1.00  0.00           H
ATOM   2305  C   ASN   147      47.718  26.078  35.691  1.00  0.00           C
ATOM   2306  O   ASN   147      48.616  25.810  34.894  1.00  0.00           O
ATOM   2307  N   LYS   148      46.929  27.125  35.543  1.00  0.00           N
ATOM   2308  H   LYS   148      46.274  27.244  36.303  1.00  0.00           H
ATOM   2309  CA  LYS   148      47.199  28.372  34.654  1.00  0.00           C
ATOM   2310  HA  LYS   148      48.273  28.513  34.780  1.00  0.00           H
ATOM   2311  CB  LYS   148      47.000  28.055  33.175  1.00  0.00           C
ATOM   2312  HB2 LYS   148      47.338  28.928  32.617  1.00  0.00           H
ATOM   2313  HB3 LYS   148      47.698  27.291  32.834  1.00  0.00           H
ATOM   2314  CG  LYS   148      45.543  27.636  32.772  1.00  0.00           C
ATOM   2315  HG2 LYS   148      45.345  26.596  33.032  1.00  0.00           H
ATOM   2316  HG3 LYS   148      44.904  28.180  33.467  1.00  0.00           H
ATOM   2317  CD  LYS   148      44.992  27.907  31.244  1.00  0.00           C
ATOM   2318  HD2 LYS   148      45.161  28.955  30.999  1.00  0.00           H
ATOM   2319  HD3 LYS   148      45.625  27.364  30.544  1.00  0.00           H
ATOM   2320  CE  LYS   148      43.534  27.541  31.100  1.00  0.00           C
ATOM   2321  HE2 LYS   148      43.027  28.101  31.886  1.00  0.00           H
ATOM   2322  HE3 LYS   148      43.088  27.958  30.197  1.00  0.00           H
ATOM   2323  NZ  LYS   148      43.231  26.024  31.136  1.00  0.00           N
ATOM   2324  HZ1 LYS   148      43.670  25.541  30.365  1.00  0.00           H
ATOM   2325  HZ2 LYS   148      42.243  25.823  31.203  1.00  0.00           H
ATOM   2326  HZ3 LYS   148      43.570  25.650  32.010  1.00  0.00           H
ATOM   2327  C   LYS   148      46.422  29.553  35.176  1.00  0.00           C
ATOM   2328  O   LYS   148      45.373  29.409  35.862  1.00  0.00           O
ATOM   2329  N   ILE   149      46.971  30.772  34.886  1.00  0.00           N
ATOM   2330  H   ILE   149      47.914  30.746  34.523  1.00  0.00           H
ATOM   2331  CA  ILE   149      46.294  32.029  35.358  1.00  0.00           C
ATOM   2332  HA  ILE   149      46.375  31.993  36.445  1.00  0.00           H
ATOM   2333  CB  ILE   149      47.081  33.223  34.809  1.00  0.00           C
ATOM   2334  HB  ILE   149      48.128  32.949  34.946  1.00  0.00           H
ATOM   2335  CG2 ILE   149      46.936  33.547  33.335  1.00  0.00           C
ATOM   2336 HG21 ILE   149      47.660  34.303  33.031  1.00  0.00           H
ATOM   2337 HG22 ILE   149      45.954  33.951  33.088  1.00  0.00           H
ATOM   2338 HG23 ILE   149      47.100  32.601  32.819  1.00  0.00           H
ATOM   2339  CG1 ILE   149      46.728  34.568  35.464  1.00  0.00           C
ATOM   2340 HG12 ILE   149      47.439  35.318  35.118  1.00  0.00           H
ATOM   2341 HG13 ILE   149      45.764  34.912  35.090  1.00  0.00           H
ATOM   2342  CD1 ILE   149      46.636  34.528  37.011  1.00  0.00           C
ATOM   2343 HD11 ILE   149      45.728  33.991  37.282  1.00  0.00           H
ATOM   2344 HD12 ILE   149      46.616  35.522  37.458  1.00  0.00           H
ATOM   2345 HD13 ILE   149      47.583  34.130  37.373  1.00  0.00           H
ATOM   2346  C   ILE   149      44.759  32.173  35.006  1.00  0.00           C
ATOM   2347  O   ILE   149      44.090  32.656  35.892  1.00  0.00           O
ATOM   2348  N   ASN   150      44.218  31.799  33.832  1.00  0.00           N
ATOM   2349  H   ASN   150      44.893  31.485  33.149  1.00  0.00           H
ATOM   2350  CA  ASN   150      42.792  31.685  33.405  1.00  0.00           C
ATOM   2351  HA  ASN   150      42.259  32.350  34.086  1.00  0.00           H
ATOM   2352  CB  ASN   150      42.670  32.376  32.007  1.00  0.00           C
ATOM   2353  HB2 ASN   150      41.630  32.443  31.687  1.00  0.00           H
ATOM   2354  HB3 ASN   150      43.115  33.371  32.024  1.00  0.00           H
ATOM   2355  CG  ASN   150      43.501  31.604  30.915  1.00  0.00           C
ATOM   2356  OD1 ASN   150      44.726  31.524  31.004  1.00  0.00           O
ATOM   2357  ND2 ASN   150      42.845  31.017  29.965  1.00  0.00           N
ATOM   2358 HD21 ASN   150      41.889  31.244  29.734  1.00  0.00           H
ATOM   2359 HD22 ASN   150      43.416  30.607  29.240  1.00  0.00           H
ATOM   2360  C   ASN   150      42.239  30.253  33.477  1.00  0.00           C
ATOM   2361  O   ASN   150      41.513  29.841  32.571  1.00  0.00           O
ATOM   2362  N   GLU   151      42.469  29.472  34.570  1.00  0.00           N
ATOM   2363  H   GLU   151      43.151  29.770  35.252  1.00  0.00           H
ATOM   2364  CA  GLU   151      41.538  28.446  35.063  1.00  0.00           C
ATOM   2365  HA  GLU   151      40.588  28.515  34.533  1.00  0.00           H
ATOM   2366  CB  GLU   151      42.118  27.081  34.557  1.00  0.00           C
ATOM   2367  HB2 GLU   151      41.235  26.441  34.544  1.00  0.00           H
ATOM   2368  HB3 GLU   151      42.513  27.139  33.542  1.00  0.00           H
ATOM   2369  CG  GLU   151      43.129  26.354  35.494  1.00  0.00           C
ATOM   2370  HG2 GLU   151      44.004  26.988  35.641  1.00  0.00           H
ATOM   2371  HG3 GLU   151      42.650  26.161  36.454  1.00  0.00           H
ATOM   2372  CD  GLU   151      43.705  25.112  34.956  1.00  0.00           C
ATOM   2373  OE1 GLU   151      43.815  24.946  33.726  1.00  0.00           O
ATOM   2374  OE2 GLU   151      44.041  24.178  35.734  1.00  0.00           O
ATOM   2375  C   GLU   151      41.271  28.474  36.523  1.00  0.00           C
ATOM   2376  O   GLU   151      42.012  29.168  37.253  1.00  0.00           O
ATOM   2377  N   GLY   152      40.206  27.804  36.934  1.00  0.00           N
ATOM   2378  H   GLY   152      39.665  27.368  36.201  1.00  0.00           H
ATOM   2379  CA  GLY   152      39.736  27.582  38.313  1.00  0.00           C
ATOM   2380  HA2 GLY   152      40.632  27.293  38.863  1.00  0.00           H
ATOM   2381  HA3 GLY   152      39.296  28.539  38.594  1.00  0.00           H
ATOM   2382  C   GLY   152      38.647  26.470  38.350  1.00  0.00           C
ATOM   2383  O   GLY   152      37.441  26.757  38.084  1.00  0.00           O
ATOM   2384  N   ILE   153      39.095  25.205  38.503  1.00  0.00           N
ATOM   2385  H   ILE   153      40.086  25.069  38.644  1.00  0.00           H
ATOM   2386  CA  ILE   153      38.222  24.025  38.484  1.00  0.00           C
ATOM   2387  HA  ILE   153      37.412  24.327  37.821  1.00  0.00           H
ATOM   2388  CB  ILE   153      39.110  22.836  37.868  1.00  0.00           C
ATOM   2389  HB  ILE   153      39.979  22.739  38.518  1.00  0.00           H
ATOM   2390  CG2 ILE   153      38.335  21.526  37.922  1.00  0.00           C
ATOM   2391 HG21 ILE   153      37.391  21.645  37.392  1.00  0.00           H
ATOM   2392 HG22 ILE   153      38.113  21.278  38.960  1.00  0.00           H
ATOM   2393 HG23 ILE   153      39.019  20.746  37.587  1.00  0.00           H
ATOM   2394  CG1 ILE   153      39.363  23.180  36.368  1.00  0.00           C
ATOM   2395 HG12 ILE   153      39.284  22.283  35.754  1.00  0.00           H
ATOM   2396 HG13 ILE   153      38.645  23.932  36.039  1.00  0.00           H
ATOM   2397  CD1 ILE   153      40.759  23.670  36.053  1.00  0.00           C
ATOM   2398 HD11 ILE   153      41.530  22.937  36.296  1.00  0.00           H
ATOM   2399 HD12 ILE   153      40.864  24.657  36.503  1.00  0.00           H
ATOM   2400 HD13 ILE   153      40.871  23.731  34.970  1.00  0.00           H
ATOM   2401  C   ILE   153      37.693  23.906  39.888  1.00  0.00           C
ATOM   2402  O   ILE   153      38.518  23.516  40.733  1.00  0.00           O
ATOM   2403  N   LEU   154      36.480  24.286  40.208  1.00  0.00           N
ATOM   2404  H   LEU   154      35.793  24.451  39.486  1.00  0.00           H
ATOM   2405  CA  LEU   154      35.926  24.387  41.663  1.00  0.00           C
ATOM   2406  HA  LEU   154      36.485  25.119  42.246  1.00  0.00           H
ATOM   2407  CB  LEU   154      34.486  24.861  41.547  1.00  0.00           C
ATOM   2408  HB2 LEU   154      34.414  25.823  41.039  1.00  0.00           H
ATOM   2409  HB3 LEU   154      33.957  24.188  40.873  1.00  0.00           H
ATOM   2410  CG  LEU   154      33.627  24.944  42.790  1.00  0.00           C
ATOM   2411  HG  LEU   154      33.629  24.040  43.399  1.00  0.00           H
ATOM   2412  CD1 LEU   154      34.113  26.086  43.630  1.00  0.00           C
ATOM   2413 HD11 LEU   154      35.084  25.894  44.087  1.00  0.00           H
ATOM   2414 HD12 LEU   154      33.443  26.195  44.483  1.00  0.00           H
ATOM   2415 HD13 LEU   154      34.218  26.974  43.006  1.00  0.00           H
ATOM   2416  CD2 LEU   154      32.099  25.172  42.613  1.00  0.00           C
ATOM   2417 HD21 LEU   154      31.934  24.564  41.724  1.00  0.00           H
ATOM   2418 HD22 LEU   154      31.511  24.738  43.421  1.00  0.00           H
ATOM   2419 HD23 LEU   154      31.850  26.213  42.401  1.00  0.00           H
ATOM   2420  C   LEU   154      35.990  23.047  42.306  1.00  0.00           C
ATOM   2421  O   LEU   154      35.471  22.067  41.743  1.00  0.00           O
ATOM   2422  N   GLN   155      36.665  22.949  43.451  1.00  0.00           N
ATOM   2423  H   GLN   155      37.168  23.772  43.750  1.00  0.00           H
ATOM   2424  CA  GLN   155      36.816  21.665  44.270  1.00  0.00           C
ATOM   2425  HA  GLN   155      36.895  20.878  43.520  1.00  0.00           H
ATOM   2426  CB  GLN   155      38.133  21.685  45.002  1.00  0.00           C
ATOM   2427  HB2 GLN   155      38.961  21.919  44.333  1.00  0.00           H
ATOM   2428  HB3 GLN   155      38.113  22.505  45.722  1.00  0.00           H
ATOM   2429  CG  GLN   155      38.587  20.386  45.739  1.00  0.00           C
ATOM   2430  HG2 GLN   155      37.817  20.085  46.450  1.00  0.00           H
ATOM   2431  HG3 GLN   155      38.837  19.547  45.091  1.00  0.00           H
ATOM   2432  CD  GLN   155      39.831  20.729  46.639  1.00  0.00           C
ATOM   2433  OE1 GLN   155      40.959  21.060  46.200  1.00  0.00           O
ATOM   2434  NE2 GLN   155      39.707  20.583  47.936  1.00  0.00           N
ATOM   2435 HE21 GLN   155      40.491  20.661  48.568  1.00  0.00           H
ATOM   2436 HE22 GLN   155      38.860  20.133  48.254  1.00  0.00           H
ATOM   2437  C   GLN   155      35.590  21.593  45.191  1.00  0.00           C
ATOM   2438  O   GLN   155      34.976  20.515  45.262  1.00  0.00           O
ATOM   2439  N   ARG   156      35.315  22.773  45.838  1.00  0.00           N
ATOM   2440  H   ARG   156      35.738  23.631  45.514  1.00  0.00           H
ATOM   2441  CA  ARG   156      34.053  22.884  46.784  1.00  0.00           C
ATOM   2442  HA  ARG   156      33.317  22.205  46.354  1.00  0.00           H
ATOM   2443  CB  ARG   156      34.383  22.509  48.249  1.00  0.00           C
ATOM   2444  HB2 ARG   156      35.361  22.847  48.591  1.00  0.00           H
ATOM   2445  HB3 ARG   156      33.551  22.913  48.828  1.00  0.00           H
ATOM   2446  CG  ARG   156      34.263  20.959  48.444  1.00  0.00           C
ATOM   2447  HG2 ARG   156      35.018  20.474  47.826  1.00  0.00           H
ATOM   2448  HG3 ARG   156      34.695  20.743  49.422  1.00  0.00           H
ATOM   2449  CD  ARG   156      32.894  20.353  48.268  1.00  0.00           C
ATOM   2450  HD2 ARG   156      32.546  20.485  47.244  1.00  0.00           H
ATOM   2451  HD3 ARG   156      32.968  19.277  48.427  1.00  0.00           H
ATOM   2452  NE  ARG   156      31.860  20.861  49.208  1.00  0.00           N
ATOM   2453  HE  ARG   156      32.302  20.945  50.111  1.00  0.00           H
ATOM   2454  CZ  ARG   156      30.567  21.232  48.962  1.00  0.00           C
ATOM   2455  NH1 ARG   156      30.002  21.205  47.743  1.00  0.00           N
ATOM   2456 HH11 ARG   156      30.521  21.018  46.896  1.00  0.00           H
ATOM   2457 HH12 ARG   156      29.039  21.502  47.669  1.00  0.00           H
ATOM   2458  NH2 ARG   156      29.814  21.630  49.943  1.00  0.00           N
ATOM   2459 HH21 ARG   156      30.021  21.469  50.918  1.00  0.00           H
ATOM   2460 HH22 ARG   156      28.837  21.753  49.716  1.00  0.00           H
ATOM   2461  C   ARG   156      33.357  24.285  46.694  1.00  0.00           C
ATOM   2462  O   ARG   156      33.961  25.351  46.876  1.00  0.00           O
ATOM   2463  N   TRP   157      32.017  24.270  46.442  1.00  0.00           N
ATOM   2464  H   TRP   157      31.524  23.406  46.268  1.00  0.00           H
ATOM   2465  CA  TRP   157      31.230  25.420  46.682  1.00  0.00           C
ATOM   2466  HA  TRP   157      31.663  26.267  46.149  1.00  0.00           H
ATOM   2467  CB  TRP   157      29.718  25.096  46.384  1.00  0.00           C
ATOM   2468  HB2 TRP   157      29.725  24.010  46.480  1.00  0.00           H
ATOM   2469  HB3 TRP   157      28.978  25.475  47.088  1.00  0.00           H
ATOM   2470  CG  TRP   157      29.261  25.533  44.989  1.00  0.00           C
ATOM   2471  CD1 TRP   157      28.597  24.745  44.062  1.00  0.00           C
ATOM   2472  HD1 TRP   157      28.398  23.699  44.248  1.00  0.00           H
ATOM   2473  NE1 TRP   157      28.288  25.475  42.879  1.00  0.00           N
ATOM   2474  HE1 TRP   157      27.808  25.086  42.081  1.00  0.00           H
ATOM   2475  CE2 TRP   157      28.636  26.792  43.017  1.00  0.00           C
ATOM   2476  CZ2 TRP   157      28.398  27.944  42.309  1.00  0.00           C
ATOM   2477  HZ2 TRP   157      27.701  27.952  41.484  1.00  0.00           H
ATOM   2478  CH2 TRP   157      29.099  29.140  42.638  1.00  0.00           C
ATOM   2479  HH2 TRP   157      28.965  30.052  42.074  1.00  0.00           H
ATOM   2480  CZ3 TRP   157      29.822  29.192  43.857  1.00  0.00           C
ATOM   2481  HZ3 TRP   157      30.241  30.130  44.190  1.00  0.00           H
ATOM   2482  CE3 TRP   157      29.981  28.038  44.599  1.00  0.00           C
ATOM   2483  HE3 TRP   157      30.326  28.160  45.615  1.00  0.00           H
ATOM   2484  CD2 TRP   157      29.399  26.808  44.259  1.00  0.00           C
ATOM   2485  C   TRP   157      31.252  25.838  48.196  1.00  0.00           C
ATOM   2486  O   TRP   157      30.956  25.033  49.088  1.00  0.00           O
ATOM   2487  N   THR   158      31.299  27.217  48.446  1.00  0.00           N
ATOM   2488  H   THR   158      31.575  27.803  47.671  1.00  0.00           H
ATOM   2489  CA  THR   158      31.162  27.788  49.800  1.00  0.00           C
ATOM   2490  HA  THR   158      30.737  27.007  50.430  1.00  0.00           H
ATOM   2491  CB  THR   158      32.527  28.145  50.507  1.00  0.00           C
ATOM   2492  HB  THR   158      32.367  28.199  51.583  1.00  0.00           H
ATOM   2493  CG2 THR   158      33.554  27.006  50.333  1.00  0.00           C
ATOM   2494 HG21 THR   158      33.133  26.033  50.581  1.00  0.00           H
ATOM   2495 HG22 THR   158      34.386  27.158  51.021  1.00  0.00           H
ATOM   2496 HG23 THR   158      33.856  27.018  49.285  1.00  0.00           H
ATOM   2497  OG1 THR   158      33.168  29.348  50.095  1.00  0.00           O
ATOM   2498  HG1 THR   158      34.037  29.305  50.500  1.00  0.00           H
ATOM   2499  C   THR   158      30.190  29.052  49.755  1.00  0.00           C
ATOM   2500  O   THR   158      29.372  29.101  48.866  1.00  0.00           O
ATOM   2501  N   LYS   159      30.295  30.022  50.705  1.00  0.00           N
ATOM   2502  H   LYS   159      30.978  30.034  51.449  1.00  0.00           H
ATOM   2503  CA  LYS   159      29.539  31.233  50.815  1.00  0.00           C
ATOM   2504  HA  LYS   159      29.711  31.605  51.825  1.00  0.00           H
ATOM   2505  CB  LYS   159      29.968  32.442  49.966  1.00  0.00           C
ATOM   2506  HB2 LYS   159      29.916  32.134  48.921  1.00  0.00           H
ATOM   2507  HB3 LYS   159      29.360  33.311  50.216  1.00  0.00           H
ATOM   2508  CG  LYS   159      31.376  32.835  50.104  1.00  0.00           C
ATOM   2509  HG2 LYS   159      32.070  31.997  50.036  1.00  0.00           H
ATOM   2510  HG3 LYS   159      31.526  33.479  49.239  1.00  0.00           H
ATOM   2511  CD  LYS   159      31.651  33.702  51.350  1.00  0.00           C
ATOM   2512  HD2 LYS   159      31.095  34.636  51.265  1.00  0.00           H
ATOM   2513  HD3 LYS   159      31.145  33.122  52.121  1.00  0.00           H
ATOM   2514  CE  LYS   159      33.142  34.023  51.656  1.00  0.00           C
ATOM   2515  HE2 LYS   159      33.092  34.830  52.388  1.00  0.00           H
ATOM   2516  HE3 LYS   159      33.637  33.147  52.074  1.00  0.00           H
ATOM   2517  NZ  LYS   159      33.865  34.413  50.423  1.00  0.00           N
ATOM   2518  HZ1 LYS   159      34.860  34.548  50.521  1.00  0.00           H
ATOM   2519  HZ2 LYS   159      33.486  35.251  50.004  1.00  0.00           H
ATOM   2520  HZ3 LYS   159      33.793  33.687  49.723  1.00  0.00           H
ATOM   2521  C   LYS   159      28.003  31.074  50.679  1.00  0.00           C
ATOM   2522  O   LYS   159      27.371  32.021  50.185  1.00  0.00           O
ATOM   2523  N   GLY   160      27.348  29.971  51.076  1.00  0.00           N
ATOM   2524  H   GLY   160      27.999  29.372  51.565  1.00  0.00           H
ATOM   2525  CA  GLY   160      25.899  29.601  50.939  1.00  0.00           C
ATOM   2526  HA2 GLY   160      25.735  28.781  51.636  1.00  0.00           H
ATOM   2527  HA3 GLY   160      25.292  30.492  51.098  1.00  0.00           H
ATOM   2528  C   GLY   160      25.402  29.093  49.578  1.00  0.00           C
ATOM   2529  O   GLY   160      24.241  28.675  49.380  1.00  0.00           O
ATOM   2530  N   PHE   161      26.282  28.959  48.583  1.00  0.00           N
ATOM   2531  H   PHE   161      27.221  29.305  48.713  1.00  0.00           H
ATOM   2532  CA  PHE   161      25.953  28.424  47.304  1.00  0.00           C
ATOM   2533  HA  PHE   161      24.984  28.728  46.908  1.00  0.00           H
ATOM   2534  CB  PHE   161      26.897  28.795  46.245  1.00  0.00           C
ATOM   2535  HB2 PHE   161      27.917  28.512  46.507  1.00  0.00           H
ATOM   2536  HB3 PHE   161      26.677  28.162  45.384  1.00  0.00           H
ATOM   2537  CG  PHE   161      26.914  30.248  45.786  1.00  0.00           C
ATOM   2538  CD1 PHE   161      27.931  31.059  46.261  1.00  0.00           C
ATOM   2539  HD1 PHE   161      28.672  30.659  46.937  1.00  0.00           H
ATOM   2540  CE1 PHE   161      28.003  32.374  45.783  1.00  0.00           C
ATOM   2541  HE1 PHE   161      28.817  33.051  45.993  1.00  0.00           H
ATOM   2542  CZ  PHE   161      27.002  32.821  44.845  1.00  0.00           C
ATOM   2543  HZ  PHE   161      27.139  33.772  44.353  1.00  0.00           H
ATOM   2544  CE2 PHE   161      26.032  31.919  44.319  1.00  0.00           C
ATOM   2545  HE2 PHE   161      25.434  32.226  43.474  1.00  0.00           H
ATOM   2546  CD2 PHE   161      25.938  30.627  44.829  1.00  0.00           C
ATOM   2547  HD2 PHE   161      25.201  29.917  44.481  1.00  0.00           H
ATOM   2548  C   PHE   161      25.980  26.931  47.441  1.00  0.00           C
ATOM   2549  O   PHE   161      26.812  26.379  48.144  1.00  0.00           O
ATOM   2550  N   ASP   162      25.126  26.216  46.767  1.00  0.00           N
ATOM   2551  H   ASP   162      24.419  26.734  46.264  1.00  0.00           H
ATOM   2552  CA  ASP   162      25.033  24.777  46.637  1.00  0.00           C
ATOM   2553  HA  ASP   162      26.002  24.278  46.678  1.00  0.00           H
ATOM   2554  CB  ASP   162      24.188  24.308  47.802  1.00  0.00           C
ATOM   2555  HB2 ASP   162      24.623  24.677  48.731  1.00  0.00           H
ATOM   2556  HB3 ASP   162      23.193  24.740  47.705  1.00  0.00           H
ATOM   2557  CG  ASP   162      24.027  22.816  47.930  1.00  0.00           C
ATOM   2558  OD1 ASP   162      22.904  22.362  48.228  1.00  0.00           O
ATOM   2559  OD2 ASP   162      24.996  22.024  47.828  1.00  0.00           O
ATOM   2560  C   ASP   162      24.531  24.324  45.280  1.00  0.00           C
ATOM   2561  O   ASP   162      23.673  23.457  45.148  1.00  0.00           O
ATOM   2562  N   ILE   163      25.020  24.963  44.219  1.00  0.00           N
ATOM   2563  H   ILE   163      25.710  25.659  44.466  1.00  0.00           H
ATOM   2564  CA  ILE   163      24.534  24.713  42.863  1.00  0.00           C
ATOM   2565  HA  ILE   163      23.445  24.669  42.862  1.00  0.00           H
ATOM   2566  CB  ILE   163      24.918  25.942  41.986  1.00  0.00           C
ATOM   2567  HB  ILE   163      25.990  26.122  42.053  1.00  0.00           H
ATOM   2568  CG2 ILE   163      24.389  25.644  40.552  1.00  0.00           C
ATOM   2569 HG21 ILE   163      24.713  26.456  39.900  1.00  0.00           H
ATOM   2570 HG22 ILE   163      23.306  25.525  40.572  1.00  0.00           H
ATOM   2571 HG23 ILE   163      24.802  24.758  40.070  1.00  0.00           H
ATOM   2572  CG1 ILE   163      24.263  27.231  42.572  1.00  0.00           C
ATOM   2573 HG12 ILE   163      23.180  27.114  42.608  1.00  0.00           H
ATOM   2574 HG13 ILE   163      24.409  27.432  43.634  1.00  0.00           H
ATOM   2575  CD1 ILE   163      24.504  28.569  41.811  1.00  0.00           C
ATOM   2576 HD11 ILE   163      23.693  29.188  42.197  1.00  0.00           H
ATOM   2577 HD12 ILE   163      24.395  28.420  40.737  1.00  0.00           H
ATOM   2578 HD13 ILE   163      25.449  29.032  42.092  1.00  0.00           H
ATOM   2579  C   ILE   163      25.187  23.419  42.304  1.00  0.00           C
ATOM   2580  O   ILE   163      26.428  23.398  42.162  1.00  0.00           O
ATOM   2581  N   PRO   164      24.473  22.289  41.958  1.00  0.00           N
ATOM   2582  CD  PRO   164      23.009  22.054  42.006  1.00  0.00           C
ATOM   2583  HD2 PRO   164      22.576  22.522  41.121  1.00  0.00           H
ATOM   2584  HD3 PRO   164      22.657  22.591  42.886  1.00  0.00           H
ATOM   2585  CG  PRO   164      22.851  20.544  42.039  1.00  0.00           C
ATOM   2586  HG2 PRO   164      21.948  20.104  41.616  1.00  0.00           H
ATOM   2587  HG3 PRO   164      22.873  20.347  43.111  1.00  0.00           H
ATOM   2588  CB  PRO   164      24.172  19.948  41.544  1.00  0.00           C
ATOM   2589  HB2 PRO   164      23.948  19.515  40.569  1.00  0.00           H
ATOM   2590  HB3 PRO   164      24.612  19.192  42.195  1.00  0.00           H
ATOM   2591  CA  PRO   164      25.212  21.065  41.549  1.00  0.00           C
ATOM   2592  HA  PRO   164      25.944  20.856  42.330  1.00  0.00           H
ATOM   2593  C   PRO   164      25.721  21.181  40.075  1.00  0.00           C
ATOM   2594  O   PRO   164      25.219  21.938  39.267  1.00  0.00           O
ATOM   2595  N   ASN   165      26.746  20.409  39.686  1.00  0.00           N
ATOM   2596  H   ASN   165      27.179  19.770  40.337  1.00  0.00           H
ATOM   2597  CA  ASN   165      27.326  20.420  38.365  1.00  0.00           C
ATOM   2598  HA  ASN   165      28.109  19.683  38.541  1.00  0.00           H
ATOM   2599  CB  ASN   165      26.409  19.915  37.319  1.00  0.00           C
ATOM   2600  HB2 ASN   165      25.653  20.670  37.104  1.00  0.00           H
ATOM   2601  HB3 ASN   165      27.007  19.724  36.429  1.00  0.00           H
ATOM   2602  CG  ASN   165      25.866  18.555  37.669  1.00  0.00           C
ATOM   2603  OD1 ASN   165      26.596  17.623  37.934  1.00  0.00           O
ATOM   2604  ND2 ASN   165      24.621  18.407  37.712  1.00  0.00           N
ATOM   2605 HD21 ASN   165      24.035  19.137  37.331  1.00  0.00           H
ATOM   2606 HD22 ASN   165      24.194  17.630  38.196  1.00  0.00           H
ATOM   2607  C   ASN   165      28.278  21.567  37.995  1.00  0.00           C
ATOM   2608  O   ASN   165      28.564  21.661  36.797  1.00  0.00           O
ATOM   2609  N   ILE   166      28.653  22.418  38.931  1.00  0.00           N
ATOM   2610  H   ILE   166      28.531  21.986  39.835  1.00  0.00           H
ATOM   2611  CA  ILE   166      29.762  23.336  38.793  1.00  0.00           C
ATOM   2612  HA  ILE   166      29.875  23.588  37.739  1.00  0.00           H
ATOM   2613  CB  ILE   166      29.496  24.627  39.625  1.00  0.00           C
ATOM   2614  HB  ILE   166      29.529  24.332  40.673  1.00  0.00           H
ATOM   2615  CG2 ILE   166      30.514  25.660  39.389  1.00  0.00           C
ATOM   2616 HG21 ILE   166      30.473  26.041  38.369  1.00  0.00           H
ATOM   2617 HG22 ILE   166      31.456  25.122  39.491  1.00  0.00           H
ATOM   2618 HG23 ILE   166      30.351  26.518  40.040  1.00  0.00           H
ATOM   2619  CG1 ILE   166      28.134  25.284  39.425  1.00  0.00           C
ATOM   2620 HG12 ILE   166      27.461  24.822  40.147  1.00  0.00           H
ATOM   2621 HG13 ILE   166      28.159  26.355  39.627  1.00  0.00           H
ATOM   2622  CD1 ILE   166      27.545  25.180  37.963  1.00  0.00           C
ATOM   2623 HD11 ILE   166      28.257  25.509  37.205  1.00  0.00           H
ATOM   2624 HD12 ILE   166      26.701  25.870  37.947  1.00  0.00           H
ATOM   2625 HD13 ILE   166      27.249  24.151  37.759  1.00  0.00           H
ATOM   2626  C   ILE   166      31.094  22.783  39.250  1.00  0.00           C
ATOM   2627  O   ILE   166      32.128  22.927  38.545  1.00  0.00           O
ATOM   2628  N   GLU   167      31.173  22.090  40.457  1.00  0.00           N
ATOM   2629  H   GLU   167      30.275  21.903  40.881  1.00  0.00           H
ATOM   2630  CA  GLU   167      32.341  21.326  40.956  1.00  0.00           C
ATOM   2631  HA  GLU   167      33.118  22.033  41.245  1.00  0.00           H
ATOM   2632  CB  GLU   167      31.823  20.509  42.149  1.00  0.00           C
ATOM   2633  HB2 GLU   167      30.865  20.079  41.857  1.00  0.00           H
ATOM   2634  HB3 GLU   167      32.546  19.826  42.596  1.00  0.00           H
ATOM   2635  CG  GLU   167      31.598  21.527  43.246  1.00  0.00           C
ATOM   2636  HG2 GLU   167      32.541  22.052  43.404  1.00  0.00           H
ATOM   2637  HG3 GLU   167      30.921  22.312  42.907  1.00  0.00           H
ATOM   2638  CD  GLU   167      31.133  21.000  44.539  1.00  0.00           C
ATOM   2639  OE1 GLU   167      30.545  19.887  44.609  1.00  0.00           O
ATOM   2640  OE2 GLU   167      31.299  21.700  45.560  1.00  0.00           O
ATOM   2641  C   GLU   167      33.025  20.405  39.907  1.00  0.00           C
ATOM   2642  O   GLU   167      32.344  19.804  39.096  1.00  0.00           O
ATOM   2643  N   ASN   168      34.329  20.191  39.896  1.00  0.00           N
ATOM   2644  H   ASN   168      34.886  20.648  40.603  1.00  0.00           H
ATOM   2645  CA  ASN   168      35.070  19.493  38.815  1.00  0.00           C
ATOM   2646  HA  ASN   168      36.139  19.565  39.013  1.00  0.00           H
ATOM   2647  CB  ASN   168      34.828  18.006  38.902  1.00  0.00           C
ATOM   2648  HB2 ASN   168      33.865  17.843  38.419  1.00  0.00           H
ATOM   2649  HB3 ASN   168      35.583  17.389  38.418  1.00  0.00           H
ATOM   2650  CG  ASN   168      34.698  17.447  40.301  1.00  0.00           C
ATOM   2651  OD1 ASN   168      35.484  17.555  41.242  1.00  0.00           O
ATOM   2652  ND2 ASN   168      33.652  16.647  40.420  1.00  0.00           N
ATOM   2653 HD21 ASN   168      32.924  16.627  39.720  1.00  0.00           H
ATOM   2654 HD22 ASN   168      33.630  15.967  41.166  1.00  0.00           H
ATOM   2655  C   ASN   168      34.898  20.165  37.449  1.00  0.00           C
ATOM   2656  O   ASN   168      35.147  19.461  36.450  1.00  0.00           O
ATOM   2657  N   HID   169      34.391  21.415  37.295  1.00  0.00           N
ATOM   2658  H   HID   169      34.193  21.889  38.164  1.00  0.00           H
ATOM   2659  CA  HID   169      34.341  22.164  35.950  1.00  0.00           C
ATOM   2660  HA  HID   169      34.942  21.759  35.137  1.00  0.00           H
ATOM   2661  CB  HID   169      32.913  22.171  35.531  1.00  0.00           C
ATOM   2662  HB2 HID   169      32.326  22.780  36.217  1.00  0.00           H
ATOM   2663  HB3 HID   169      32.918  22.759  34.614  1.00  0.00           H
ATOM   2664  CG  HID   169      32.240  20.858  35.400  1.00  0.00           C
ATOM   2665  ND1 HID   169      31.738  20.124  36.399  1.00  0.00           N
ATOM   2666  HD1 HID   169      31.869  20.248  37.393  1.00  0.00           H
ATOM   2667  CE1 HID   169      31.237  18.993  35.916  1.00  0.00           C
ATOM   2668  HE1 HID   169      30.751  18.188  36.448  1.00  0.00           H
ATOM   2669  NE2 HID   169      31.345  19.041  34.625  1.00  0.00           N
ATOM   2670  CD2 HID   169      32.060  20.176  34.200  1.00  0.00           C
ATOM   2671  HD2 HID   169      32.382  20.485  33.216  1.00  0.00           H
ATOM   2672  C   HID   169      34.923  23.647  36.176  1.00  0.00           C
ATOM   2673  O   HID   169      34.651  24.356  37.186  1.00  0.00           O
ATOM   2674  N   ASP   170      35.614  24.042  35.142  1.00  0.00           N
ATOM   2675  H   ASP   170      35.706  23.339  34.423  1.00  0.00           H
ATOM   2676  CA  ASP   170      36.387  25.266  35.038  1.00  0.00           C
ATOM   2677  HA  ASP   170      36.857  25.514  35.989  1.00  0.00           H
ATOM   2678  CB  ASP   170      37.429  25.241  33.877  1.00  0.00           C
ATOM   2679  HB2 ASP   170      38.137  24.427  34.032  1.00  0.00           H
ATOM   2680  HB3 ASP   170      36.869  25.125  32.949  1.00  0.00           H
ATOM   2681  CG  ASP   170      38.301  26.496  33.825  1.00  0.00           C
ATOM   2682  OD1 ASP   170      38.166  27.438  34.658  1.00  0.00           O
ATOM   2683  OD2 ASP   170      39.177  26.518  32.930  1.00  0.00           O
ATOM   2684  C   ASP   170      35.417  26.421  34.804  1.00  0.00           C
ATOM   2685  O   ASP   170      34.602  26.418  33.815  1.00  0.00           O
ATOM   2686  N   VAL   171      35.403  27.409  35.748  1.00  0.00           N
ATOM   2687  H   VAL   171      36.049  27.217  36.501  1.00  0.00           H
ATOM   2688  CA  VAL   171      34.574  28.568  35.752  1.00  0.00           C
ATOM   2689  HA  VAL   171      33.628  28.153  35.406  1.00  0.00           H
ATOM   2690  CB  VAL   171      34.275  29.155  37.162  1.00  0.00           C
ATOM   2691  HB  VAL   171      33.424  29.805  36.959  1.00  0.00           H
ATOM   2692  CG1 VAL   171      33.742  28.056  38.090  1.00  0.00           C
ATOM   2693 HG11 VAL   171      32.820  27.625  37.700  1.00  0.00           H
ATOM   2694 HG12 VAL   171      34.417  27.222  38.283  1.00  0.00           H
ATOM   2695 HG13 VAL   171      33.327  28.472  39.008  1.00  0.00           H
ATOM   2696  CG2 VAL   171      35.611  29.821  37.697  1.00  0.00           C
ATOM   2697 HG21 VAL   171      36.348  29.044  37.901  1.00  0.00           H
ATOM   2698 HG22 VAL   171      35.396  30.276  38.664  1.00  0.00           H
ATOM   2699 HG23 VAL   171      35.949  30.649  37.075  1.00  0.00           H
ATOM   2700  C   VAL   171      34.885  29.589  34.732  1.00  0.00           C
ATOM   2701  O   VAL   171      34.010  30.403  34.441  1.00  0.00           O
ATOM   2702  N   VAL   172      36.104  29.586  34.129  1.00  0.00           N
ATOM   2703  H   VAL   172      36.833  28.982  34.479  1.00  0.00           H
ATOM   2704  CA  VAL   172      36.440  30.625  33.115  1.00  0.00           C
ATOM   2705  HA  VAL   172      36.104  31.565  33.550  1.00  0.00           H
ATOM   2706  CB  VAL   172      37.958  30.618  33.008  1.00  0.00           C
ATOM   2707  HB  VAL   172      38.346  29.599  32.976  1.00  0.00           H
ATOM   2708  CG1 VAL   172      38.406  31.377  31.782  1.00  0.00           C
ATOM   2709 HG11 VAL   172      39.413  31.784  31.866  1.00  0.00           H
ATOM   2710 HG12 VAL   172      38.311  30.760  30.888  1.00  0.00           H
ATOM   2711 HG13 VAL   172      37.740  32.229  31.649  1.00  0.00           H
ATOM   2712  CG2 VAL   172      38.655  31.338  34.218  1.00  0.00           C
ATOM   2713 HG21 VAL   172      38.382  30.853  35.156  1.00  0.00           H
ATOM   2714 HG22 VAL   172      38.324  32.375  34.283  1.00  0.00           H
ATOM   2715 HG23 VAL   172      39.732  31.287  34.063  1.00  0.00           H
ATOM   2716  C   VAL   172      35.734  30.482  31.807  1.00  0.00           C
ATOM   2717  O   VAL   172      34.925  31.383  31.579  1.00  0.00           O
ATOM   2718  N   PRO   173      35.872  29.412  31.051  1.00  0.00           N
ATOM   2719  CD  PRO   173      36.725  28.266  31.283  1.00  0.00           C
ATOM   2720  HD2 PRO   173      36.853  27.976  32.327  1.00  0.00           H
ATOM   2721  HD3 PRO   173      37.712  28.448  30.860  1.00  0.00           H
ATOM   2722  CG  PRO   173      36.214  27.179  30.418  1.00  0.00           C
ATOM   2723  HG2 PRO   173      35.386  26.788  31.010  1.00  0.00           H
ATOM   2724  HG3 PRO   173      36.889  26.345  30.226  1.00  0.00           H
ATOM   2725  CB  PRO   173      35.647  27.897  29.247  1.00  0.00           C
ATOM   2726  HB2 PRO   173      34.942  27.330  28.638  1.00  0.00           H
ATOM   2727  HB3 PRO   173      36.455  27.909  28.517  1.00  0.00           H
ATOM   2728  CA  PRO   173      35.023  29.174  29.904  1.00  0.00           C
ATOM   2729  HA  PRO   173      35.213  29.967  29.179  1.00  0.00           H
ATOM   2730  C   PRO   173      33.515  29.077  30.147  1.00  0.00           C
ATOM   2731  O   PRO   173      32.734  29.581  29.378  1.00  0.00           O
ATOM   2732  N   MET   174      33.090  28.535  31.302  1.00  0.00           N
ATOM   2733  H   MET   174      33.801  28.086  31.860  1.00  0.00           H
ATOM   2734  CA  MET   174      31.702  28.436  31.653  1.00  0.00           C
ATOM   2735  HA  MET   174      31.204  27.862  30.873  1.00  0.00           H
ATOM   2736  CB  MET   174      31.707  27.489  32.894  1.00  0.00           C
ATOM   2737  HB2 MET   174      32.078  26.522  32.555  1.00  0.00           H
ATOM   2738  HB3 MET   174      32.514  27.877  33.516  1.00  0.00           H
ATOM   2739  CG  MET   174      30.402  27.470  33.690  1.00  0.00           C
ATOM   2740  HG2 MET   174      30.477  28.384  34.279  1.00  0.00           H
ATOM   2741  HG3 MET   174      29.534  27.455  33.032  1.00  0.00           H
ATOM   2742  SD  MET   174      30.157  25.930  34.690  1.00  0.00           S
ATOM   2743  CE  MET   174      31.660  25.656  35.558  1.00  0.00           C
ATOM   2744  HE1 MET   174      32.436  25.212  34.934  1.00  0.00           H
ATOM   2745  HE2 MET   174      32.149  26.593  35.823  1.00  0.00           H
ATOM   2746  HE3 MET   174      31.464  25.041  36.437  1.00  0.00           H
ATOM   2747  C   MET   174      30.934  29.784  31.960  1.00  0.00           C
ATOM   2748  O   MET   174      29.736  29.901  31.687  1.00  0.00           O
ATOM   2749  N   LEU   175      31.725  30.801  32.395  1.00  0.00           N
ATOM   2750  H   LEU   175      32.672  30.636  32.706  1.00  0.00           H
ATOM   2751  CA  LEU   175      31.319  32.190  32.463  1.00  0.00           C
ATOM   2752  HA  LEU   175      30.310  32.145  32.874  1.00  0.00           H
ATOM   2753  CB  LEU   175      32.306  32.993  33.391  1.00  0.00           C
ATOM   2754  HB2 LEU   175      32.185  32.591  34.397  1.00  0.00           H
ATOM   2755  HB3 LEU   175      33.343  32.728  33.184  1.00  0.00           H
ATOM   2756  CG  LEU   175      32.003  34.510  33.406  1.00  0.00           C
ATOM   2757  HG  LEU   175      32.304  34.852  32.417  1.00  0.00           H
ATOM   2758  CD1 LEU   175      30.499  34.806  33.816  1.00  0.00           C
ATOM   2759 HD11 LEU   175      29.861  33.956  33.576  1.00  0.00           H
ATOM   2760 HD12 LEU   175      30.216  35.708  33.276  1.00  0.00           H
ATOM   2761 HD13 LEU   175      30.360  34.947  34.890  1.00  0.00           H
ATOM   2762  CD2 LEU   175      33.057  35.042  34.370  1.00  0.00           C
ATOM   2763 HD21 LEU   175      34.059  34.679  34.137  1.00  0.00           H
ATOM   2764 HD22 LEU   175      33.188  36.097  34.134  1.00  0.00           H
ATOM   2765 HD23 LEU   175      32.726  35.004  35.408  1.00  0.00           H
ATOM   2766  C   LEU   175      31.334  32.775  30.994  1.00  0.00           C
ATOM   2767  O   LEU   175      30.474  33.463  30.467  1.00  0.00           O
ATOM   2768  N   GLN   176      32.548  32.692  30.345  1.00  0.00           N
ATOM   2769  H   GLN   176      33.271  32.065  30.666  1.00  0.00           H
ATOM   2770  CA  GLN   176      32.704  33.408  29.040  1.00  0.00           C
ATOM   2771  HA  GLN   176      32.480  34.459  29.219  1.00  0.00           H
ATOM   2772  CB  GLN   176      34.218  33.333  28.652  1.00  0.00           C
ATOM   2773  HB2 GLN   176      34.868  33.780  29.404  1.00  0.00           H
ATOM   2774  HB3 GLN   176      34.541  32.302  28.502  1.00  0.00           H
ATOM   2775  CG  GLN   176      34.545  34.040  27.307  1.00  0.00           C
ATOM   2776  HG2 GLN   176      35.503  33.673  26.941  1.00  0.00           H
ATOM   2777  HG3 GLN   176      33.928  33.738  26.461  1.00  0.00           H
ATOM   2778  CD  GLN   176      34.565  35.540  27.334  1.00  0.00           C
ATOM   2779  OE1 GLN   176      34.163  36.273  28.218  1.00  0.00           O
ATOM   2780  NE2 GLN   176      35.049  36.153  26.304  1.00  0.00           N
ATOM   2781 HE21 GLN   176      35.099  37.155  26.419  1.00  0.00           H
ATOM   2782 HE22 GLN   176      35.425  35.593  25.553  1.00  0.00           H
ATOM   2783  C   GLN   176      31.692  32.833  28.027  1.00  0.00           C
ATOM   2784  O   GLN   176      31.413  33.510  27.097  1.00  0.00           O
ATOM   2785  N   LYS   177      31.074  31.623  28.231  1.00  0.00           N
ATOM   2786  H   LYS   177      31.517  31.091  28.967  1.00  0.00           H
ATOM   2787  CA  LYS   177      29.959  31.081  27.340  1.00  0.00           C
ATOM   2788  HA  LYS   177      30.173  31.181  26.276  1.00  0.00           H
ATOM   2789  CB  LYS   177      29.672  29.612  27.776  1.00  0.00           C
ATOM   2790  HB2 LYS   177      30.539  28.960  27.677  1.00  0.00           H
ATOM   2791  HB3 LYS   177      29.301  29.671  28.799  1.00  0.00           H
ATOM   2792  CG  LYS   177      28.598  28.925  26.991  1.00  0.00           C
ATOM   2793  HG2 LYS   177      28.499  27.895  27.333  1.00  0.00           H
ATOM   2794  HG3 LYS   177      27.650  29.460  27.051  1.00  0.00           H
ATOM   2795  CD  LYS   177      28.830  28.751  25.460  1.00  0.00           C
ATOM   2796  HD2 LYS   177      27.877  28.499  24.996  1.00  0.00           H
ATOM   2797  HD3 LYS   177      29.115  29.724  25.058  1.00  0.00           H
ATOM   2798  CE  LYS   177      30.019  27.769  25.191  1.00  0.00           C
ATOM   2799  HE2 LYS   177      30.867  28.116  25.782  1.00  0.00           H
ATOM   2800  HE3 LYS   177      29.703  26.769  25.486  1.00  0.00           H
ATOM   2801  NZ  LYS   177      30.491  27.904  23.778  1.00  0.00           N
ATOM   2802  HZ1 LYS   177      31.263  27.284  23.579  1.00  0.00           H
ATOM   2803  HZ2 LYS   177      30.850  28.823  23.562  1.00  0.00           H
ATOM   2804  HZ3 LYS   177      29.758  27.617  23.146  1.00  0.00           H
ATOM   2805  C   LYS   177      28.738  31.972  27.498  1.00  0.00           C
ATOM   2806  O   LYS   177      28.269  32.362  26.423  1.00  0.00           O
ATOM   2807  N   GLN   178      28.216  32.374  28.681  1.00  0.00           N
ATOM   2808  H   GLN   178      28.609  31.980  29.524  1.00  0.00           H
ATOM   2809  CA  GLN   178      27.085  33.384  28.761  1.00  0.00           C
ATOM   2810  HA  GLN   178      26.390  33.145  27.956  1.00  0.00           H
ATOM   2811  CB  GLN   178      26.465  33.282  30.140  1.00  0.00           C
ATOM   2812  HB2 GLN   178      27.115  33.779  30.860  1.00  0.00           H
ATOM   2813  HB3 GLN   178      25.460  33.701  30.190  1.00  0.00           H
ATOM   2814  CG  GLN   178      26.212  31.877  30.687  1.00  0.00           C
ATOM   2815  HG2 GLN   178      27.111  31.346  30.997  1.00  0.00           H
ATOM   2816  HG3 GLN   178      25.665  32.048  31.614  1.00  0.00           H
ATOM   2817  CD  GLN   178      25.323  30.962  29.788  1.00  0.00           C
ATOM   2818  OE1 GLN   178      24.543  31.448  29.019  1.00  0.00           O
ATOM   2819  NE2 GLN   178      25.473  29.665  29.929  1.00  0.00           N
ATOM   2820 HE21 GLN   178      24.753  29.085  29.522  1.00  0.00           H
ATOM   2821 HE22 GLN   178      26.086  29.297  30.642  1.00  0.00           H
ATOM   2822  C   GLN   178      27.464  34.835  28.336  1.00  0.00           C
ATOM   2823  O   GLN   178      26.720  35.464  27.539  1.00  0.00           O
ATOM   2824  N   ILE   179      28.723  35.282  28.560  1.00  0.00           N
ATOM   2825  H   ILE   179      29.356  34.626  28.994  1.00  0.00           H
ATOM   2826  CA  ILE   179      29.185  36.561  27.992  1.00  0.00           C
ATOM   2827  HA  ILE   179      28.583  37.442  28.223  1.00  0.00           H
ATOM   2828  CB  ILE   179      30.597  36.903  28.580  1.00  0.00           C
ATOM   2829  HB  ILE   179      31.189  35.992  28.513  1.00  0.00           H
ATOM   2830  CG2 ILE   179      31.379  38.070  27.826  1.00  0.00           C
ATOM   2831 HG21 ILE   179      32.431  38.019  28.105  1.00  0.00           H
ATOM   2832 HG22 ILE   179      30.892  38.980  28.179  1.00  0.00           H
ATOM   2833 HG23 ILE   179      31.335  38.041  26.738  1.00  0.00           H
ATOM   2834  CG1 ILE   179      30.446  37.184  30.140  1.00  0.00           C
ATOM   2835 HG12 ILE   179      29.600  37.869  30.164  1.00  0.00           H
ATOM   2836 HG13 ILE   179      30.148  36.264  30.641  1.00  0.00           H
ATOM   2837  CD1 ILE   179      31.714  37.654  30.797  1.00  0.00           C
ATOM   2838 HD11 ILE   179      32.545  36.992  30.557  1.00  0.00           H
ATOM   2839 HD12 ILE   179      31.447  37.655  31.854  1.00  0.00           H
ATOM   2840 HD13 ILE   179      32.095  38.632  30.504  1.00  0.00           H
ATOM   2841  C   ILE   179      29.228  36.436  26.516  1.00  0.00           C
ATOM   2842  O   ILE   179      28.682  37.299  25.801  1.00  0.00           O
ATOM   2843  N   THR   180      29.674  35.305  25.934  1.00  0.00           N
ATOM   2844  H   THR   180      30.137  34.623  26.518  1.00  0.00           H
ATOM   2845  CA  THR   180      29.628  35.117  24.482  1.00  0.00           C
ATOM   2846  HA  THR   180      29.921  36.060  24.019  1.00  0.00           H
ATOM   2847  CB  THR   180      30.562  34.004  23.956  1.00  0.00           C
ATOM   2848  HB  THR   180      30.144  33.016  24.152  1.00  0.00           H
ATOM   2849  CG2 THR   180      30.564  34.059  22.401  1.00  0.00           C
ATOM   2850 HG21 THR   180      31.002  34.984  22.024  1.00  0.00           H
ATOM   2851 HG22 THR   180      29.595  33.939  21.917  1.00  0.00           H
ATOM   2852 HG23 THR   180      31.013  33.130  22.051  1.00  0.00           H
ATOM   2853  OG1 THR   180      31.870  34.185  24.422  1.00  0.00           O
ATOM   2854  HG1 THR   180      31.930  33.771  25.286  1.00  0.00           H
ATOM   2855  C   THR   180      28.235  34.981  23.919  1.00  0.00           C
ATOM   2856  O   THR   180      27.925  35.608  22.876  1.00  0.00           O
ATOM   2857  N   LYS   181      27.298  34.243  24.564  1.00  0.00           N
ATOM   2858  H   LYS   181      27.647  33.774  25.387  1.00  0.00           H
ATOM   2859  CA  LYS   181      25.940  34.071  24.085  1.00  0.00           C
ATOM   2860  HA  LYS   181      25.901  33.919  23.006  1.00  0.00           H
ATOM   2861  CB  LYS   181      25.364  32.899  24.866  1.00  0.00           C
ATOM   2862  HB2 LYS   181      25.596  33.136  25.905  1.00  0.00           H
ATOM   2863  HB3 LYS   181      24.284  33.041  24.809  1.00  0.00           H
ATOM   2864  CG  LYS   181      25.735  31.472  24.487  1.00  0.00           C
ATOM   2865  HG2 LYS   181      25.471  31.387  23.433  1.00  0.00           H
ATOM   2866  HG3 LYS   181      26.820  31.374  24.448  1.00  0.00           H
ATOM   2867  CD  LYS   181      25.147  30.365  25.371  1.00  0.00           C
ATOM   2868  HD2 LYS   181      25.893  29.570  25.354  1.00  0.00           H
ATOM   2869  HD3 LYS   181      25.109  30.647  26.423  1.00  0.00           H
ATOM   2870  CE  LYS   181      23.822  29.783  24.821  1.00  0.00           C
ATOM   2871  HE2 LYS   181      23.032  30.446  25.174  1.00  0.00           H
ATOM   2872  HE3 LYS   181      23.933  29.751  23.736  1.00  0.00           H
ATOM   2873  NZ  LYS   181      23.544  28.407  25.342  1.00  0.00           N
ATOM   2874  HZ1 LYS   181      24.108  27.753  24.819  1.00  0.00           H
ATOM   2875  HZ2 LYS   181      22.586  28.085  25.355  1.00  0.00           H
ATOM   2876  HZ3 LYS   181      23.882  28.442  26.294  1.00  0.00           H
ATOM   2877  C   LYS   181      25.012  35.288  24.336  1.00  0.00           C
ATOM   2878  O   LYS   181      24.128  35.454  23.482  1.00  0.00           O
ATOM   2879  N   ARG   182      25.352  36.158  25.299  1.00  0.00           N
ATOM   2880  H   ARG   182      26.129  35.725  25.776  1.00  0.00           H
ATOM   2881  CA  ARG   182      24.844  37.587  25.345  1.00  0.00           C
ATOM   2882  HA  ARG   182      23.807  37.557  25.013  1.00  0.00           H
ATOM   2883  CB  ARG   182      24.902  38.125  26.767  1.00  0.00           C
ATOM   2884  HB2 ARG   182      25.937  38.085  27.105  1.00  0.00           H
ATOM   2885  HB3 ARG   182      24.486  39.124  26.638  1.00  0.00           H
ATOM   2886  CG  ARG   182      24.078  37.441  27.863  1.00  0.00           C
ATOM   2887  HG2 ARG   182      24.422  36.463  28.198  1.00  0.00           H
ATOM   2888  HG3 ARG   182      24.129  38.116  28.717  1.00  0.00           H
ATOM   2889  CD  ARG   182      22.542  37.391  27.440  1.00  0.00           C
ATOM   2890  HD2 ARG   182      22.212  38.383  27.131  1.00  0.00           H
ATOM   2891  HD3 ARG   182      22.428  36.848  26.503  1.00  0.00           H
ATOM   2892  NE  ARG   182      21.685  37.016  28.530  1.00  0.00           N
ATOM   2893  HE  ARG   182      21.442  37.794  29.127  1.00  0.00           H
ATOM   2894  CZ  ARG   182      21.318  35.856  28.907  1.00  0.00           C
ATOM   2895  NH1 ARG   182      20.695  35.669  30.073  1.00  0.00           N
ATOM   2896 HH11 ARG   182      20.474  36.418  30.713  1.00  0.00           H
ATOM   2897 HH12 ARG   182      20.298  34.751  30.213  1.00  0.00           H
ATOM   2898  NH2 ARG   182      21.530  34.815  28.225  1.00  0.00           N
ATOM   2899 HH21 ARG   182      21.796  34.933  27.258  1.00  0.00           H
ATOM   2900 HH22 ARG   182      21.164  33.912  28.490  1.00  0.00           H
ATOM   2901  C   ARG   182      25.455  38.522  24.328  1.00  0.00           C
ATOM   2902  O   ARG   182      24.832  39.546  24.184  1.00  0.00           O
ATOM   2903  N   ASN   183      26.586  38.151  23.693  1.00  0.00           N
ATOM   2904  H   ASN   183      26.981  37.247  23.908  1.00  0.00           H
ATOM   2905  CA  ASN   183      27.236  39.003  22.672  1.00  0.00           C
ATOM   2906  HA  ASN   183      28.122  38.503  22.282  1.00  0.00           H
ATOM   2907  CB  ASN   183      26.286  39.134  21.441  1.00  0.00           C
ATOM   2908  HB2 ASN   183      25.834  38.176  21.184  1.00  0.00           H
ATOM   2909  HB3 ASN   183      25.470  39.813  21.688  1.00  0.00           H
ATOM   2910  CG  ASN   183      27.036  39.573  20.185  1.00  0.00           C
ATOM   2911  OD1 ASN   183      28.189  39.153  20.068  1.00  0.00           O
ATOM   2912  ND2 ASN   183      26.479  40.378  19.348  1.00  0.00           N
ATOM   2913 HD21 ASN   183      25.633  40.911  19.489  1.00  0.00           H
ATOM   2914 HD22 ASN   183      27.042  40.694  18.571  1.00  0.00           H
ATOM   2915  C   ASN   183      27.929  40.276  23.228  1.00  0.00           C
ATOM   2916  O   ASN   183      27.870  41.290  22.534  1.00  0.00           O
ATOM   2917  N   ILE   184      28.602  40.285  24.431  1.00  0.00           N
ATOM   2918  H   ILE   184      28.748  39.416  24.925  1.00  0.00           H
ATOM   2919  CA  ILE   184      29.283  41.440  25.118  1.00  0.00           C
ATOM   2920  HA  ILE   184      28.727  42.360  24.937  1.00  0.00           H
ATOM   2921  CB  ILE   184      29.008  41.363  26.633  1.00  0.00           C
ATOM   2922  HB  ILE   184      29.676  40.641  27.103  1.00  0.00           H
ATOM   2923  CG2 ILE   184      29.316  42.786  27.247  1.00  0.00           C
ATOM   2924 HG21 ILE   184      28.642  43.565  26.889  1.00  0.00           H
ATOM   2925 HG22 ILE   184      30.363  43.024  27.059  1.00  0.00           H
ATOM   2926 HG23 ILE   184      29.229  42.888  28.329  1.00  0.00           H
ATOM   2927  CG1 ILE   184      27.588  40.896  26.922  1.00  0.00           C
ATOM   2928 HG12 ILE   184      26.840  41.573  26.511  1.00  0.00           H
ATOM   2929 HG13 ILE   184      27.505  39.825  26.733  1.00  0.00           H
ATOM   2930  CD1 ILE   184      27.310  40.875  28.438  1.00  0.00           C
ATOM   2931 HD11 ILE   184      27.857  40.146  29.036  1.00  0.00           H
ATOM   2932 HD12 ILE   184      26.240  40.733  28.587  1.00  0.00           H
ATOM   2933 HD13 ILE   184      27.519  41.843  28.892  1.00  0.00           H
ATOM   2934  C   ILE   184      30.831  41.520  24.758  1.00  0.00           C
ATOM   2935  O   ILE   184      31.518  40.518  24.883  1.00  0.00           O
ATOM   2936  N   PRO   185      31.392  42.651  24.296  1.00  0.00           N
ATOM   2937  CD  PRO   185      30.651  43.672  23.588  1.00  0.00           C
ATOM   2938  HD2 PRO   185      30.378  44.552  24.169  1.00  0.00           H
ATOM   2939  HD3 PRO   185      29.716  43.300  23.172  1.00  0.00           H
ATOM   2940  CG  PRO   185      31.594  44.130  22.440  1.00  0.00           C
ATOM   2941  HG2 PRO   185      31.272  45.092  22.042  1.00  0.00           H
ATOM   2942  HG3 PRO   185      31.571  43.420  21.614  1.00  0.00           H
ATOM   2943  CB  PRO   185      32.888  44.085  23.157  1.00  0.00           C
ATOM   2944  HB2 PRO   185      33.021  44.948  23.810  1.00  0.00           H
ATOM   2945  HB3 PRO   185      33.759  43.998  22.508  1.00  0.00           H
ATOM   2946  CA  PRO   185      32.803  42.794  23.991  1.00  0.00           C
ATOM   2947  HA  PRO   185      33.047  41.977  23.312  1.00  0.00           H
ATOM   2948  C   PRO   185      33.693  42.852  25.205  1.00  0.00           C
ATOM   2949  O   PRO   185      34.500  43.806  25.464  1.00  0.00           O
ATOM   2950  N   ILE   186      33.753  41.756  25.982  1.00  0.00           N
ATOM   2951  H   ILE   186      33.051  41.087  25.700  1.00  0.00           H
ATOM   2952  CA  ILE   186      34.544  41.396  27.207  1.00  0.00           C
ATOM   2953  HA  ILE   186      35.348  42.086  27.465  1.00  0.00           H
ATOM   2954  CB  ILE   186      33.594  41.403  28.383  1.00  0.00           C
ATOM   2955  HB  ILE   186      32.793  40.679  28.237  1.00  0.00           H
ATOM   2956  CG2 ILE   186      34.286  41.026  29.708  1.00  0.00           C
ATOM   2957 HG21 ILE   186      33.518  41.083  30.479  1.00  0.00           H
ATOM   2958 HG22 ILE   186      35.115  41.696  29.933  1.00  0.00           H
ATOM   2959 HG23 ILE   186      34.717  40.026  29.706  1.00  0.00           H
ATOM   2960  CG1 ILE   186      32.960  42.810  28.556  1.00  0.00           C
ATOM   2961 HG12 ILE   186      33.807  43.491  28.641  1.00  0.00           H
ATOM   2962 HG13 ILE   186      32.426  43.129  27.660  1.00  0.00           H
ATOM   2963  CD1 ILE   186      32.021  43.057  29.763  1.00  0.00           C
ATOM   2964 HD11 ILE   186      31.597  44.041  29.561  1.00  0.00           H
ATOM   2965 HD12 ILE   186      32.561  43.030  30.708  1.00  0.00           H
ATOM   2966 HD13 ILE   186      31.188  42.356  29.701  1.00  0.00           H
ATOM   2967  C   ILE   186      35.255  39.983  26.990  1.00  0.00           C
ATOM   2968  O   ILE   186      34.601  39.116  26.421  1.00  0.00           O
ATOM   2969  N   GLU   187      36.337  39.730  27.743  1.00  0.00           N
ATOM   2970  H   GLU   187      36.776  40.404  28.354  1.00  0.00           H
ATOM   2971  CA  GLU   187      36.989  38.433  27.817  1.00  0.00           C
ATOM   2972  HA  GLU   187      36.246  37.647  27.689  1.00  0.00           H
ATOM   2973  CB  GLU   187      37.889  38.462  26.544  1.00  0.00           C
ATOM   2974  HB2 GLU   187      37.229  38.528  25.678  1.00  0.00           H
ATOM   2975  HB3 GLU   187      38.583  39.299  26.617  1.00  0.00           H
ATOM   2976  CG  GLU   187      38.727  37.221  26.329  1.00  0.00           C
ATOM   2977  HG2 GLU   187      39.696  37.249  26.826  1.00  0.00           H
ATOM   2978  HG3 GLU   187      38.210  36.329  26.683  1.00  0.00           H
ATOM   2979  CD  GLU   187      39.126  36.907  24.857  1.00  0.00           C
ATOM   2980  OE1 GLU   187      39.267  35.731  24.439  1.00  0.00           O
ATOM   2981  OE2 GLU   187      39.291  37.818  24.025  1.00  0.00           O
ATOM   2982  C   GLU   187      37.689  38.048  29.141  1.00  0.00           C
ATOM   2983  O   GLU   187      38.603  38.779  29.568  1.00  0.00           O
ATOM   2984  N   VAL   188      37.209  36.934  29.810  1.00  0.00           N
ATOM   2985  H   VAL   188      36.565  36.347  29.302  1.00  0.00           H
ATOM   2986  CA  VAL   188      37.906  36.418  31.024  1.00  0.00           C
ATOM   2987  HA  VAL   188      38.028  37.342  31.588  1.00  0.00           H
ATOM   2988  CB  VAL   188      37.066  35.362  31.756  1.00  0.00           C
ATOM   2989  HB  VAL   188      37.093  34.410  31.226  1.00  0.00           H
ATOM   2990  CG1 VAL   188      37.613  34.949  33.142  1.00  0.00           C
ATOM   2991 HG11 VAL   188      36.919  34.255  33.616  1.00  0.00           H
ATOM   2992 HG12 VAL   188      38.598  34.498  33.019  1.00  0.00           H
ATOM   2993 HG13 VAL   188      37.717  35.836  33.767  1.00  0.00           H
ATOM   2994  CG2 VAL   188      35.581  35.628  31.806  1.00  0.00           C
ATOM   2995 HG21 VAL   188      35.119  35.649  30.820  1.00  0.00           H
ATOM   2996 HG22 VAL   188      35.315  36.532  32.353  1.00  0.00           H
ATOM   2997 HG23 VAL   188      35.220  34.729  32.307  1.00  0.00           H
ATOM   2998  C   VAL   188      39.335  35.972  30.769  1.00  0.00           C
ATOM   2999  O   VAL   188      39.626  34.908  30.220  1.00  0.00           O
ATOM   3000  N   VAL   189      40.320  36.724  31.169  1.00  0.00           N
ATOM   3001  H   VAL   189      40.031  37.613  31.550  1.00  0.00           H
ATOM   3002  CA  VAL   189      41.774  36.561  30.973  1.00  0.00           C
ATOM   3003  HA  VAL   189      41.939  35.799  30.209  1.00  0.00           H
ATOM   3004  CB  VAL   189      42.409  37.792  30.227  1.00  0.00           C
ATOM   3005  HB  VAL   189      41.843  38.012  29.322  1.00  0.00           H
ATOM   3006  CG1 VAL   189      42.439  39.060  31.043  1.00  0.00           C
ATOM   3007 HG11 VAL   189      41.466  39.485  31.289  1.00  0.00           H
ATOM   3008 HG12 VAL   189      42.712  38.814  32.070  1.00  0.00           H
ATOM   3009 HG13 VAL   189      43.053  39.814  30.550  1.00  0.00           H
ATOM   3010  CG2 VAL   189      43.810  37.665  29.791  1.00  0.00           C
ATOM   3011 HG21 VAL   189      44.485  37.860  30.625  1.00  0.00           H
ATOM   3012 HG22 VAL   189      43.974  38.479  29.084  1.00  0.00           H
ATOM   3013 HG23 VAL   189      43.929  36.762  29.193  1.00  0.00           H
ATOM   3014  C   VAL   189      42.587  36.176  32.209  1.00  0.00           C
ATOM   3015  O   VAL   189      43.784  35.774  32.047  1.00  0.00           O
ATOM   3016  N   ALA   190      42.001  36.246  33.389  1.00  0.00           N
ATOM   3017  H   ALA   190      41.003  36.403  33.382  1.00  0.00           H
ATOM   3018  CA  ALA   190      42.575  35.735  34.646  1.00  0.00           C
ATOM   3019  HA  ALA   190      43.112  34.795  34.525  1.00  0.00           H
ATOM   3020  CB  ALA   190      43.429  36.873  35.326  1.00  0.00           C
ATOM   3021  HB1 ALA   190      43.706  36.582  36.340  1.00  0.00           H
ATOM   3022  HB2 ALA   190      42.838  37.787  35.281  1.00  0.00           H
ATOM   3023  HB3 ALA   190      44.374  37.151  34.858  1.00  0.00           H
ATOM   3024  C   ALA   190      41.532  35.226  35.676  1.00  0.00           C
ATOM   3025  O   ALA   190      40.338  35.534  35.514  1.00  0.00           O
ATOM   3026  N   LEU   191      41.949  34.496  36.710  1.00  0.00           N
ATOM   3027  H   LEU   191      42.954  34.460  36.820  1.00  0.00           H
ATOM   3028  CA  LEU   191      41.222  33.809  37.728  1.00  0.00           C
ATOM   3029  HA  LEU   191      40.305  34.332  38.003  1.00  0.00           H
ATOM   3030  CB  LEU   191      40.605  32.454  37.181  1.00  0.00           C
ATOM   3031  HB2 LEU   191      40.040  32.649  36.270  1.00  0.00           H
ATOM   3032  HB3 LEU   191      41.429  31.771  36.977  1.00  0.00           H
ATOM   3033  CG  LEU   191      39.631  31.624  38.050  1.00  0.00           C
ATOM   3034  HG  LEU   191      39.539  30.692  37.491  1.00  0.00           H
ATOM   3035  CD1 LEU   191      40.013  31.337  39.510  1.00  0.00           C
ATOM   3036 HD11 LEU   191      39.937  32.275  40.059  1.00  0.00           H
ATOM   3037 HD12 LEU   191      41.017  30.933  39.372  1.00  0.00           H
ATOM   3038 HD13 LEU   191      39.453  30.560  40.030  1.00  0.00           H
ATOM   3039  CD2 LEU   191      38.227  32.169  38.160  1.00  0.00           C
ATOM   3040 HD21 LEU   191      38.302  33.150  38.630  1.00  0.00           H
ATOM   3041 HD22 LEU   191      37.784  32.340  37.178  1.00  0.00           H
ATOM   3042 HD23 LEU   191      37.572  31.482  38.695  1.00  0.00           H
ATOM   3043  C   LEU   191      42.053  33.726  38.985  1.00  0.00           C
ATOM   3044  O   LEU   191      43.169  33.155  38.988  1.00  0.00           O
ATOM   3045  N   ILE   192      41.580  34.444  40.011  1.00  0.00           N
ATOM   3046  H   ILE   192      40.598  34.663  39.932  1.00  0.00           H
ATOM   3047  CA  ILE   192      42.349  34.917  41.203  1.00  0.00           C
ATOM   3048  HA  ILE   192      43.220  34.262  41.250  1.00  0.00           H
ATOM   3049  CB  ILE   192      42.951  36.375  41.017  1.00  0.00           C
ATOM   3050  HB  ILE   192      43.892  36.491  41.555  1.00  0.00           H
ATOM   3051  CG2 ILE   192      43.316  36.809  39.591  1.00  0.00           C
ATOM   3052 HG21 ILE   192      43.781  35.971  39.072  1.00  0.00           H
ATOM   3053 HG22 ILE   192      43.935  37.705  39.654  1.00  0.00           H
ATOM   3054 HG23 ILE   192      42.376  36.986  39.068  1.00  0.00           H
ATOM   3055  CG1 ILE   192      41.961  37.426  41.633  1.00  0.00           C
ATOM   3056 HG12 ILE   192      40.986  37.422  41.146  1.00  0.00           H
ATOM   3057 HG13 ILE   192      42.065  37.180  42.690  1.00  0.00           H
ATOM   3058  CD1 ILE   192      42.436  38.892  41.498  1.00  0.00           C
ATOM   3059 HD11 ILE   192      43.285  39.173  42.122  1.00  0.00           H
ATOM   3060 HD12 ILE   192      41.571  39.499  41.766  1.00  0.00           H
ATOM   3061 HD13 ILE   192      42.660  39.120  40.456  1.00  0.00           H
ATOM   3062  C   ILE   192      41.682  34.625  42.521  1.00  0.00           C
ATOM   3063  O   ILE   192      40.489  34.770  42.695  1.00  0.00           O
ATOM   3064  N   ASN   193      42.556  34.478  43.530  1.00  0.00           N
ATOM   3065  H   ASN   193      43.508  34.383  43.208  1.00  0.00           H
ATOM   3066  CA  ASN   193      42.237  34.717  44.949  1.00  0.00           C
ATOM   3067  HA  ASN   193      41.229  34.376  45.183  1.00  0.00           H
ATOM   3068  CB  ASN   193      43.083  33.744  45.823  1.00  0.00           C
ATOM   3069  HB2 ASN   193      43.162  32.759  45.364  1.00  0.00           H
ATOM   3070  HB3 ASN   193      44.082  34.175  45.738  1.00  0.00           H
ATOM   3071  CG  ASN   193      42.751  33.655  47.318  1.00  0.00           C
ATOM   3072  OD1 ASN   193      42.902  34.546  48.086  1.00  0.00           O
ATOM   3073  ND2 ASN   193      42.372  32.484  47.723  1.00  0.00           N
ATOM   3074 HD21 ASN   193      42.403  31.678  47.115  1.00  0.00           H
ATOM   3075 HD22 ASN   193      42.258  32.331  48.715  1.00  0.00           H
ATOM   3076  C   ASN   193      42.448  36.207  45.353  1.00  0.00           C
ATOM   3077  O   ASN   193      43.473  36.733  44.904  1.00  0.00           O
ATOM   3078  N   ASP   194      41.653  36.730  46.230  1.00  0.00           N
ATOM   3079  H   ASP   194      40.794  36.263  46.484  1.00  0.00           H
ATOM   3080  CA  ASP   194      41.784  38.210  46.538  1.00  0.00           C
ATOM   3081  HA  ASP   194      41.904  38.813  45.639  1.00  0.00           H
ATOM   3082  CB  ASP   194      40.481  38.771  47.114  1.00  0.00           C
ATOM   3083  HB2 ASP   194      40.611  39.850  47.197  1.00  0.00           H
ATOM   3084  HB3 ASP   194      39.693  38.702  46.365  1.00  0.00           H
ATOM   3085  CG  ASP   194      39.928  38.099  48.380  1.00  0.00           C
ATOM   3086  OD1 ASP   194      39.886  36.853  48.479  1.00  0.00           O
ATOM   3087  OD2 ASP   194      39.320  38.798  49.188  1.00  0.00           O
ATOM   3088  C   ASP   194      43.001  38.436  47.441  1.00  0.00           C
ATOM   3089  O   ASP   194      43.634  39.520  47.306  1.00  0.00           O
ATOM   3090  N   THR   195      43.498  37.407  48.120  1.00  0.00           N
ATOM   3091  H   THR   195      42.824  36.662  48.230  1.00  0.00           H
ATOM   3092  CA  THR   195      44.923  37.397  48.754  1.00  0.00           C
ATOM   3093  HA  THR   195      44.992  38.230  49.452  1.00  0.00           H
ATOM   3094  CB  THR   195      45.273  36.016  49.431  1.00  0.00           C
ATOM   3095  HB  THR   195      45.330  35.256  48.652  1.00  0.00           H
ATOM   3096  CG2 THR   195      46.510  36.103  50.390  1.00  0.00           C
ATOM   3097 HG21 THR   195      47.244  36.781  49.956  1.00  0.00           H
ATOM   3098 HG22 THR   195      46.938  35.118  50.578  1.00  0.00           H
ATOM   3099 HG23 THR   195      46.121  36.533  51.314  1.00  0.00           H
ATOM   3100  OG1 THR   195      44.157  35.661  50.207  1.00  0.00           O
ATOM   3101  HG1 THR   195      43.534  35.332  49.555  1.00  0.00           H
ATOM   3102  C   THR   195      45.994  37.795  47.693  1.00  0.00           C
ATOM   3103  O   THR   195      46.718  38.796  47.818  1.00  0.00           O
ATOM   3104  N   THR   196      46.046  37.003  46.636  1.00  0.00           N
ATOM   3105  H   THR   196      45.424  36.212  46.717  1.00  0.00           H
ATOM   3106  CA  THR   196      46.858  37.253  45.393  1.00  0.00           C
ATOM   3107  HA  THR   196      47.867  37.203  45.803  1.00  0.00           H
ATOM   3108  CB  THR   196      46.708  36.202  44.335  1.00  0.00           C
ATOM   3109  HB  THR   196      45.669  36.074  44.033  1.00  0.00           H
ATOM   3110  CG2 THR   196      47.563  36.354  43.073  1.00  0.00           C
ATOM   3111 HG21 THR   196      48.476  36.916  43.271  1.00  0.00           H
ATOM   3112 HG22 THR   196      47.027  36.918  42.309  1.00  0.00           H
ATOM   3113 HG23 THR   196      47.776  35.401  42.589  1.00  0.00           H
ATOM   3114  OG1 THR   196      47.034  34.957  44.916  1.00  0.00           O
ATOM   3115  HG1 THR   196      46.695  34.259  44.350  1.00  0.00           H
ATOM   3116  C   THR   196      46.673  38.676  44.866  1.00  0.00           C
ATOM   3117  O   THR   196      47.644  39.345  44.706  1.00  0.00           O
ATOM   3118  N   GLY   197      45.423  39.195  44.639  1.00  0.00           N
ATOM   3119  H   GLY   197      44.633  38.598  44.839  1.00  0.00           H
ATOM   3120  CA  GLY   197      45.188  40.576  44.211  1.00  0.00           C
ATOM   3121  HA2 GLY   197      45.650  40.730  43.236  1.00  0.00           H
ATOM   3122  HA3 GLY   197      44.118  40.695  44.038  1.00  0.00           H
ATOM   3123  C   GLY   197      45.703  41.590  45.234  1.00  0.00           C
ATOM   3124  O   GLY   197      46.322  42.521  44.740  1.00  0.00           O
ATOM   3125  N   THR   198      45.584  41.365  46.569  1.00  0.00           N
ATOM   3126  H   THR   198      45.283  40.437  46.833  1.00  0.00           H
ATOM   3127  CA  THR   198      46.065  42.329  47.610  1.00  0.00           C
ATOM   3128  HA  THR   198      45.484  43.224  47.391  1.00  0.00           H
ATOM   3129  CB  THR   198      45.668  41.905  49.053  1.00  0.00           C
ATOM   3130  HB  THR   198      46.047  40.896  49.218  1.00  0.00           H
ATOM   3131  CG2 THR   198      46.025  42.916  50.144  1.00  0.00           C
ATOM   3132 HG21 THR   198      45.686  43.915  49.867  1.00  0.00           H
ATOM   3133 HG22 THR   198      47.072  42.881  50.446  1.00  0.00           H
ATOM   3134 HG23 THR   198      45.450  42.641  51.026  1.00  0.00           H
ATOM   3135  OG1 THR   198      44.237  41.825  48.956  1.00  0.00           O
ATOM   3136  HG1 THR   198      43.995  40.998  48.533  1.00  0.00           H
ATOM   3137  C   THR   198      47.600  42.610  47.620  1.00  0.00           C
ATOM   3138  O   THR   198      48.013  43.717  47.845  1.00  0.00           O
ATOM   3139  N   LEU   199      48.286  41.565  47.132  1.00  0.00           N
ATOM   3140  H   LEU   199      47.869  40.655  47.000  1.00  0.00           H
ATOM   3141  CA  LEU   199      49.679  41.642  46.727  1.00  0.00           C
ATOM   3142  HA  LEU   199      50.175  42.316  47.425  1.00  0.00           H
ATOM   3143  CB  LEU   199      50.361  40.231  46.606  1.00  0.00           C
ATOM   3144  HB2 LEU   199      50.382  39.925  47.652  1.00  0.00           H
ATOM   3145  HB3 LEU   199      49.679  39.530  46.124  1.00  0.00           H
ATOM   3146  CG  LEU   199      51.776  40.191  45.933  1.00  0.00           C
ATOM   3147  HG  LEU   199      51.703  40.474  44.883  1.00  0.00           H
ATOM   3148  CD1 LEU   199      52.851  40.989  46.600  1.00  0.00           C
ATOM   3149 HD11 LEU   199      53.792  40.952  46.050  1.00  0.00           H
ATOM   3150 HD12 LEU   199      53.124  40.569  47.568  1.00  0.00           H
ATOM   3151 HD13 LEU   199      52.583  42.044  46.633  1.00  0.00           H
ATOM   3152  CD2 LEU   199      52.293  38.756  46.005  1.00  0.00           C
ATOM   3153 HD21 LEU   199      51.470  38.128  45.664  1.00  0.00           H
ATOM   3154 HD22 LEU   199      53.165  38.563  45.383  1.00  0.00           H
ATOM   3155 HD23 LEU   199      52.545  38.501  47.035  1.00  0.00           H
ATOM   3156  C   LEU   199      49.912  42.392  45.417  1.00  0.00           C
ATOM   3157  O   LEU   199      50.672  43.361  45.434  1.00  0.00           O
ATOM   3158  N   VAL   200      49.165  42.071  44.362  1.00  0.00           N
ATOM   3159  H   VAL   200      48.494  41.316  44.326  1.00  0.00           H
ATOM   3160  CA  VAL   200      49.604  42.688  43.107  1.00  0.00           C
ATOM   3161  HA  VAL   200      50.690  42.631  43.031  1.00  0.00           H
ATOM   3162  CB  VAL   200      49.134  41.769  41.977  1.00  0.00           C
ATOM   3163  HB  VAL   200      48.068  41.625  42.150  1.00  0.00           H
ATOM   3164  CG1 VAL   200      49.327  42.503  40.650  1.00  0.00           C
ATOM   3165 HG11 VAL   200      48.701  43.382  40.488  1.00  0.00           H
ATOM   3166 HG12 VAL   200      50.341  42.896  40.581  1.00  0.00           H
ATOM   3167 HG13 VAL   200      49.151  41.870  39.780  1.00  0.00           H
ATOM   3168  CG2 VAL   200      50.024  40.492  41.950  1.00  0.00           C
ATOM   3169 HG21 VAL   200      49.952  39.841  41.079  1.00  0.00           H
ATOM   3170 HG22 VAL   200      49.737  39.852  42.785  1.00  0.00           H
ATOM   3171 HG23 VAL   200      51.003  40.910  42.184  1.00  0.00           H
ATOM   3172  C   VAL   200      49.186  44.171  43.052  1.00  0.00           C
ATOM   3173  O   VAL   200      49.919  45.078  42.673  1.00  0.00           O
ATOM   3174  N   ALA   201      48.047  44.443  43.647  1.00  0.00           N
ATOM   3175  H   ALA   201      47.465  43.676  43.955  1.00  0.00           H
ATOM   3176  CA  ALA   201      47.498  45.702  43.763  1.00  0.00           C
ATOM   3177  HA  ALA   201      47.360  46.051  42.740  1.00  0.00           H
ATOM   3178  CB  ALA   201      46.189  45.631  44.556  1.00  0.00           C
ATOM   3179  HB1 ALA   201      46.325  45.349  45.599  1.00  0.00           H
ATOM   3180  HB2 ALA   201      45.392  45.033  44.116  1.00  0.00           H
ATOM   3181  HB3 ALA   201      45.896  46.681  44.604  1.00  0.00           H
ATOM   3182  C   ALA   201      48.399  46.706  44.518  1.00  0.00           C
ATOM   3183  O   ALA   201      48.550  47.920  44.073  1.00  0.00           O
ATOM   3184  N   SER   202      48.974  46.264  45.672  1.00  0.00           N
ATOM   3185  H   SER   202      48.740  45.358  46.051  1.00  0.00           H
ATOM   3186  CA  SER   202      49.878  47.041  46.485  1.00  0.00           C
ATOM   3187  HA  SER   202      49.313  47.970  46.564  1.00  0.00           H
ATOM   3188  CB  SER   202      50.124  46.383  47.811  1.00  0.00           C
ATOM   3189  HB2 SER   202      50.618  45.414  47.743  1.00  0.00           H
ATOM   3190  HB3 SER   202      50.850  46.964  48.380  1.00  0.00           H
ATOM   3191  OG  SER   202      48.894  46.388  48.490  1.00  0.00           O
ATOM   3192  HG  SER   202      48.501  45.534  48.295  1.00  0.00           H
ATOM   3193  C   SER   202      51.218  47.211  45.704  1.00  0.00           C
ATOM   3194  O   SER   202      51.632  48.327  45.469  1.00  0.00           O
ATOM   3195  N   TYR   203      51.761  46.103  45.212  1.00  0.00           N
ATOM   3196  H   TYR   203      51.202  45.261  45.202  1.00  0.00           H
ATOM   3197  CA  TYR   203      53.114  46.080  44.584  1.00  0.00           C
ATOM   3198  HA  TYR   203      53.678  46.415  45.454  1.00  0.00           H
ATOM   3199  CB  TYR   203      53.400  44.571  44.316  1.00  0.00           C
ATOM   3200  HB2 TYR   203      53.295  44.079  45.281  1.00  0.00           H
ATOM   3201  HB3 TYR   203      52.669  44.178  43.609  1.00  0.00           H
ATOM   3202  CG  TYR   203      54.760  44.201  43.834  1.00  0.00           C
ATOM   3203  CD1 TYR   203      55.874  44.990  44.004  1.00  0.00           C
ATOM   3204  HD1 TYR   203      55.805  45.971  44.449  1.00  0.00           H
ATOM   3205  CE1 TYR   203      57.103  44.493  43.532  1.00  0.00           C
ATOM   3206  HE1 TYR   203      57.982  45.122  43.516  1.00  0.00           H
ATOM   3207  CZ  TYR   203      57.336  43.148  43.109  1.00  0.00           C
ATOM   3208  OH  TYR   203      58.520  42.697  42.747  1.00  0.00           O
ATOM   3209  HH  TYR   203      59.195  43.355  42.566  1.00  0.00           H
ATOM   3210  CE2 TYR   203      56.163  42.396  43.018  1.00  0.00           C
ATOM   3211  HE2 TYR   203      56.251  41.410  42.586  1.00  0.00           H
ATOM   3212  CD2 TYR   203      54.901  42.858  43.370  1.00  0.00           C
ATOM   3213  HD2 TYR   203      54.002  42.279  43.215  1.00  0.00           H
ATOM   3214  C   TYR   203      53.204  47.048  43.354  1.00  0.00           C
ATOM   3215  O   TYR   203      54.283  47.607  43.120  1.00  0.00           O
ATOM   3216  N   TYR   204      52.089  47.201  42.622  1.00  0.00           N
ATOM   3217  H   TYR   204      51.266  46.655  42.835  1.00  0.00           H
ATOM   3218  CA  TYR   204      51.905  48.234  41.552  1.00  0.00           C
ATOM   3219  HA  TYR   204      52.579  48.028  40.721  1.00  0.00           H
ATOM   3220  CB  TYR   204      50.516  48.131  40.862  1.00  0.00           C
ATOM   3221  HB2 TYR   204      50.462  47.155  40.380  1.00  0.00           H
ATOM   3222  HB3 TYR   204      49.656  48.085  41.530  1.00  0.00           H
ATOM   3223  CG  TYR   204      50.342  49.173  39.818  1.00  0.00           C
ATOM   3224  CD1 TYR   204      50.832  48.972  38.493  1.00  0.00           C
ATOM   3225  HD1 TYR   204      51.386  48.087  38.214  1.00  0.00           H
ATOM   3226  CE1 TYR   204      50.598  49.973  37.514  1.00  0.00           C
ATOM   3227  HE1 TYR   204      50.939  49.825  36.500  1.00  0.00           H
ATOM   3228  CZ  TYR   204      49.817  51.072  37.768  1.00  0.00           C
ATOM   3229  OH  TYR   204      49.716  52.048  36.797  1.00  0.00           O
ATOM   3230  HH  TYR   204      49.818  51.577  35.966  1.00  0.00           H
ATOM   3231  CE2 TYR   204      49.457  51.307  39.089  1.00  0.00           C
ATOM   3232  HE2 TYR   204      48.860  52.188  39.280  1.00  0.00           H
ATOM   3233  CD2 TYR   204      49.701  50.364  40.089  1.00  0.00           C
ATOM   3234  HD2 TYR   204      49.194  50.453  41.038  1.00  0.00           H
ATOM   3235  C   TYR   204      52.244  49.664  42.082  1.00  0.00           C
ATOM   3236  O   TYR   204      53.119  50.386  41.570  1.00  0.00           O
ATOM   3237  N   THR   205      51.632  50.077  43.169  1.00  0.00           N
ATOM   3238  H   THR   205      51.046  49.469  43.725  1.00  0.00           H
ATOM   3239  CA  THR   205      51.836  51.392  43.734  1.00  0.00           C
ATOM   3240  HA  THR   205      51.967  52.096  42.911  1.00  0.00           H
ATOM   3241  CB  THR   205      50.679  51.863  44.660  1.00  0.00           C
ATOM   3242  HB  THR   205      50.893  52.880  44.989  1.00  0.00           H
ATOM   3243  CG2 THR   205      49.365  52.026  43.896  1.00  0.00           C
ATOM   3244 HG21 THR   205      48.866  51.057  43.898  1.00  0.00           H
ATOM   3245 HG22 THR   205      49.534  52.376  42.877  1.00  0.00           H
ATOM   3246 HG23 THR   205      48.757  52.776  44.403  1.00  0.00           H
ATOM   3247  OG1 THR   205      50.502  51.026  45.872  1.00  0.00           O
ATOM   3248  HG1 THR   205      50.641  50.121  45.580  1.00  0.00           H
ATOM   3249  C   THR   205      53.153  51.600  44.509  1.00  0.00           C
ATOM   3250  O   THR   205      53.750  52.681  44.384  1.00  0.00           O
ATOM   3251  N   ASP   206      53.593  50.575  45.272  1.00  0.00           N
ATOM   3252  H   ASP   206      52.948  49.798  45.258  1.00  0.00           H
ATOM   3253  CA  ASP   206      54.658  50.577  46.295  1.00  0.00           C
ATOM   3254  HA  ASP   206      55.211  51.512  46.382  1.00  0.00           H
ATOM   3255  CB  ASP   206      54.044  50.490  47.662  1.00  0.00           C
ATOM   3256  HB2 ASP   206      53.345  51.309  47.832  1.00  0.00           H
ATOM   3257  HB3 ASP   206      53.464  49.575  47.781  1.00  0.00           H
ATOM   3258  CG  ASP   206      55.073  50.342  48.783  1.00  0.00           C
ATOM   3259  OD1 ASP   206      56.308  50.417  48.553  1.00  0.00           O
ATOM   3260  OD2 ASP   206      54.562  50.150  49.871  1.00  0.00           O
ATOM   3261  C   ASP   206      55.624  49.401  45.987  1.00  0.00           C
ATOM   3262  O   ASP   206      55.403  48.226  46.387  1.00  0.00           O
ATOM   3263  N   PRO   207      56.711  49.673  45.263  1.00  0.00           N
ATOM   3264  CD  PRO   207      57.022  50.972  44.630  1.00  0.00           C
ATOM   3265  HD2 PRO   207      56.746  51.760  45.331  1.00  0.00           H
ATOM   3266  HD3 PRO   207      56.419  51.075  43.729  1.00  0.00           H
ATOM   3267  CG  PRO   207      58.489  50.858  44.261  1.00  0.00           C
ATOM   3268  HG2 PRO   207      59.140  51.028  45.119  1.00  0.00           H
ATOM   3269  HG3 PRO   207      58.705  51.459  43.378  1.00  0.00           H
ATOM   3270  CB  PRO   207      58.553  49.407  43.824  1.00  0.00           C
ATOM   3271  HB2 PRO   207      59.577  49.040  43.752  1.00  0.00           H
ATOM   3272  HB3 PRO   207      58.100  49.377  42.833  1.00  0.00           H
ATOM   3273  CA  PRO   207      57.661  48.613  44.761  1.00  0.00           C
ATOM   3274  HA  PRO   207      57.149  47.852  44.173  1.00  0.00           H
ATOM   3275  C   PRO   207      58.510  47.903  45.821  1.00  0.00           C
ATOM   3276  O   PRO   207      58.945  46.755  45.635  1.00  0.00           O
ATOM   3277  N   GLU   208      58.643  48.553  46.993  1.00  0.00           N
ATOM   3278  H   GLU   208      58.432  49.536  47.102  1.00  0.00           H
ATOM   3279  CA  GLU   208      59.135  47.907  48.167  1.00  0.00           C
ATOM   3280  HA  GLU   208      60.136  47.508  48.006  1.00  0.00           H
ATOM   3281  CB  GLU   208      59.322  48.956  49.319  1.00  0.00           C
ATOM   3282  HB2 GLU   208      58.413  49.558  49.302  1.00  0.00           H
ATOM   3283  HB3 GLU   208      59.258  48.575  50.338  1.00  0.00           H
ATOM   3284  CG  GLU   208      60.587  49.767  49.282  1.00  0.00           C
ATOM   3285  HG2 GLU   208      60.493  50.359  50.192  1.00  0.00           H
ATOM   3286  HG3 GLU   208      61.445  49.170  49.595  1.00  0.00           H
ATOM   3287  CD  GLU   208      60.844  50.547  48.024  1.00  0.00           C
ATOM   3288  OE1 GLU   208      60.026  51.486  47.833  1.00  0.00           O
ATOM   3289  OE2 GLU   208      61.757  50.200  47.243  1.00  0.00           O
ATOM   3290  C   GLU   208      58.186  46.767  48.729  1.00  0.00           C
ATOM   3291  O   GLU   208      58.629  46.091  49.712  1.00  0.00           O
ATOM   3292  N   THR   209      56.924  46.672  48.302  1.00  0.00           N
ATOM   3293  H   THR   209      56.666  47.199  47.480  1.00  0.00           H
ATOM   3294  CA  THR   209      56.144  45.530  48.771  1.00  0.00           C
ATOM   3295  HA  THR   209      55.950  45.555  49.844  1.00  0.00           H
ATOM   3296  CB  THR   209      54.815  45.453  47.974  1.00  0.00           C
ATOM   3297  HB  THR   209      55.054  45.363  46.914  1.00  0.00           H
ATOM   3298  CG2 THR   209      53.894  44.362  48.319  1.00  0.00           C
ATOM   3299 HG21 THR   209      54.153  43.381  47.918  1.00  0.00           H
ATOM   3300 HG22 THR   209      52.871  44.528  47.982  1.00  0.00           H
ATOM   3301 HG23 THR   209      53.918  44.210  49.399  1.00  0.00           H
ATOM   3302  OG1 THR   209      53.977  46.636  48.232  1.00  0.00           O
ATOM   3303  HG1 THR   209      54.502  47.372  47.908  1.00  0.00           H
ATOM   3304  C   THR   209      56.854  44.192  48.442  1.00  0.00           C
ATOM   3305  O   THR   209      57.280  43.932  47.314  1.00  0.00           O
ATOM   3306  N   LYS   210      56.830  43.314  49.393  1.00  0.00           N
ATOM   3307  H   LYS   210      56.452  43.592  50.287  1.00  0.00           H
ATOM   3308  CA  LYS   210      57.456  42.005  49.370  1.00  0.00           C
ATOM   3309  HA  LYS   210      57.635  41.817  48.311  1.00  0.00           H
ATOM   3310  CB  LYS   210      58.775  42.034  50.174  1.00  0.00           C
ATOM   3311  HB2 LYS   210      58.758  42.578  51.118  1.00  0.00           H
ATOM   3312  HB3 LYS   210      59.120  41.007  50.286  1.00  0.00           H
ATOM   3313  CG  LYS   210      59.915  42.589  49.343  1.00  0.00           C
ATOM   3314  HG2 LYS   210      59.894  42.196  48.326  1.00  0.00           H
ATOM   3315  HG3 LYS   210      59.636  43.619  49.125  1.00  0.00           H
ATOM   3316  CD  LYS   210      61.365  42.647  49.903  1.00  0.00           C
ATOM   3317  HD2 LYS   210      61.340  42.925  50.956  1.00  0.00           H
ATOM   3318  HD3 LYS   210      61.807  41.663  49.751  1.00  0.00           H
ATOM   3319  CE  LYS   210      62.137  43.699  49.017  1.00  0.00           C
ATOM   3320  HE2 LYS   210      61.997  43.528  47.950  1.00  0.00           H
ATOM   3321  HE3 LYS   210      61.842  44.696  49.343  1.00  0.00           H
ATOM   3322  NZ  LYS   210      63.631  43.627  49.210  1.00  0.00           N
ATOM   3323  HZ1 LYS   210      63.833  43.684  50.198  1.00  0.00           H
ATOM   3324  HZ2 LYS   210      64.045  44.397  48.705  1.00  0.00           H
ATOM   3325  HZ3 LYS   210      64.010  42.782  48.809  1.00  0.00           H
ATOM   3326  C   LYS   210      56.513  40.830  49.788  1.00  0.00           C
ATOM   3327  O   LYS   210      56.852  39.680  49.590  1.00  0.00           O
ATOM   3328  N   MET   211      55.376  41.157  50.397  1.00  0.00           N
ATOM   3329  H   MET   211      55.254  42.091  50.760  1.00  0.00           H
ATOM   3330  CA  MET   211      54.259  40.204  50.772  1.00  0.00           C
ATOM   3331  HA  MET   211      54.282  39.307  50.151  1.00  0.00           H
ATOM   3332  CB  MET   211      54.534  39.519  52.134  1.00  0.00           C
ATOM   3333  HB2 MET   211      55.536  39.102  52.044  1.00  0.00           H
ATOM   3334  HB3 MET   211      54.489  40.288  52.905  1.00  0.00           H
ATOM   3335  CG  MET   211      53.502  38.552  52.641  1.00  0.00           C
ATOM   3336  HG2 MET   211      52.508  38.937  52.415  1.00  0.00           H
ATOM   3337  HG3 MET   211      53.544  37.542  52.234  1.00  0.00           H
ATOM   3338  SD  MET   211      53.673  38.304  54.409  1.00  0.00           S
ATOM   3339  CE  MET   211      52.492  36.975  54.701  1.00  0.00           C
ATOM   3340  HE1 MET   211      52.476  36.751  55.768  1.00  0.00           H
ATOM   3341  HE2 MET   211      51.471  37.288  54.482  1.00  0.00           H
ATOM   3342  HE3 MET   211      52.828  36.025  54.287  1.00  0.00           H
ATOM   3343  C   MET   211      52.965  40.986  50.675  1.00  0.00           C
ATOM   3344  O   MET   211      52.936  42.202  50.930  1.00  0.00           O
ATOM   3345  N   GLY   212      51.807  40.314  50.560  1.00  0.00           N
ATOM   3346  H   GLY   212      51.948  39.338  50.340  1.00  0.00           H
ATOM   3347  CA  GLY   212      50.454  40.759  50.982  1.00  0.00           C
ATOM   3348  HA2 GLY   212      50.457  41.798  51.312  1.00  0.00           H
ATOM   3349  HA3 GLY   212      49.815  40.668  50.103  1.00  0.00           H
ATOM   3350  C   GLY   212      49.893  39.784  52.043  1.00  0.00           C
ATOM   3351  O   GLY   212      50.143  38.571  51.947  1.00  0.00           O
ATOM   3352  N   VAL   213      49.090  40.286  53.040  1.00  0.00           N
ATOM   3353  H   VAL   213      48.875  41.272  52.998  1.00  0.00           H
ATOM   3354  CA  VAL   213      48.458  39.470  54.067  1.00  0.00           C
ATOM   3355  HA  VAL   213      48.583  38.408  53.853  1.00  0.00           H
ATOM   3356  CB  VAL   213      49.307  39.619  55.378  1.00  0.00           C
ATOM   3357  HB  VAL   213      50.256  39.135  55.145  1.00  0.00           H
ATOM   3358  CG1 VAL   213      49.507  41.061  55.839  1.00  0.00           C
ATOM   3359 HG11 VAL   213      49.875  41.715  55.047  1.00  0.00           H
ATOM   3360 HG12 VAL   213      48.559  41.546  56.071  1.00  0.00           H
ATOM   3361 HG13 VAL   213      50.330  41.044  56.554  1.00  0.00           H
ATOM   3362  CG2 VAL   213      48.706  38.855  56.539  1.00  0.00           C
ATOM   3363 HG21 VAL   213      48.579  37.818  56.223  1.00  0.00           H
ATOM   3364 HG22 VAL   213      47.819  39.301  56.987  1.00  0.00           H
ATOM   3365 HG23 VAL   213      49.460  38.804  57.324  1.00  0.00           H
ATOM   3366  C   VAL   213      46.929  39.830  54.355  1.00  0.00           C
ATOM   3367  O   VAL   213      46.569  40.983  54.308  1.00  0.00           O
ATOM   3368  N   ILE   214      46.103  38.825  54.572  1.00  0.00           N
ATOM   3369  H   ILE   214      46.499  37.909  54.724  1.00  0.00           H
ATOM   3370  CA  ILE   214      44.727  38.817  54.974  1.00  0.00           C
ATOM   3371  HA  ILE   214      44.332  39.800  54.715  1.00  0.00           H
ATOM   3372  CB  ILE   214      43.966  37.897  54.073  1.00  0.00           C
ATOM   3373  HB  ILE   214      44.499  36.947  54.042  1.00  0.00           H
ATOM   3374  CG2 ILE   214      42.541  37.517  54.506  1.00  0.00           C
ATOM   3375 HG21 ILE   214      42.006  36.932  53.758  1.00  0.00           H
ATOM   3376 HG22 ILE   214      41.971  38.445  54.553  1.00  0.00           H
ATOM   3377 HG23 ILE   214      42.503  36.917  55.415  1.00  0.00           H
ATOM   3378  CG1 ILE   214      43.922  38.340  52.591  1.00  0.00           C
ATOM   3379 HG12 ILE   214      44.959  38.365  52.257  1.00  0.00           H
ATOM   3380 HG13 ILE   214      43.423  37.616  51.946  1.00  0.00           H
ATOM   3381  CD1 ILE   214      43.308  39.794  52.356  1.00  0.00           C
ATOM   3382 HD11 ILE   214      44.104  40.481  52.640  1.00  0.00           H
ATOM   3383 HD12 ILE   214      42.422  39.996  52.959  1.00  0.00           H
ATOM   3384 HD13 ILE   214      43.050  39.834  51.297  1.00  0.00           H
ATOM   3385  C   ILE   214      44.545  38.694  56.547  1.00  0.00           C
ATOM   3386  O   ILE   214      45.018  37.719  57.091  1.00  0.00           O
ATOM   3387  N   PHE   215      43.861  39.713  57.107  1.00  0.00           N
ATOM   3388  H   PHE   215      43.574  40.465  56.497  1.00  0.00           H
ATOM   3389  CA  PHE   215      43.512  39.750  58.585  1.00  0.00           C
ATOM   3390  HA  PHE   215      43.837  38.810  59.032  1.00  0.00           H
ATOM   3391  CB  PHE   215      44.284  40.858  59.324  1.00  0.00           C
ATOM   3392  HB2 PHE   215      43.934  41.812  58.934  1.00  0.00           H
ATOM   3393  HB3 PHE   215      43.969  40.989  60.359  1.00  0.00           H
ATOM   3394  CG  PHE   215      45.784  40.725  59.273  1.00  0.00           C
ATOM   3395  CD1 PHE   215      46.463  39.783  60.050  1.00  0.00           C
ATOM   3396  HD1 PHE   215      45.874  39.168  60.715  1.00  0.00           H
ATOM   3397  CE1 PHE   215      47.843  39.712  60.017  1.00  0.00           C
ATOM   3398  HE1 PHE   215      48.486  39.145  60.675  1.00  0.00           H
ATOM   3399  CZ  PHE   215      48.547  40.710  59.356  1.00  0.00           C
ATOM   3400  HZ  PHE   215      49.623  40.735  59.273  1.00  0.00           H
ATOM   3401  CE2 PHE   215      47.882  41.665  58.648  1.00  0.00           C
ATOM   3402  HE2 PHE   215      48.455  42.403  58.108  1.00  0.00           H
ATOM   3403  CD2 PHE   215      46.478  41.643  58.545  1.00  0.00           C
ATOM   3404  HD2 PHE   215      45.984  42.355  57.900  1.00  0.00           H
ATOM   3405  C   PHE   215      41.979  39.806  58.792  1.00  0.00           C
ATOM   3406  O   PHE   215      41.455  40.548  59.567  1.00  0.00           O
ATOM   3407  N   GLY   216      41.296  38.916  58.047  1.00  0.00           N
ATOM   3408  H   GLY   216      41.866  38.137  57.747  1.00  0.00           H
ATOM   3409  CA  GLY   216      39.827  38.974  57.785  1.00  0.00           C
ATOM   3410  HA2 GLY   216      39.471  40.003  57.851  1.00  0.00           H
ATOM   3411  HA3 GLY   216      39.553  38.684  56.771  1.00  0.00           H
ATOM   3412  C   GLY   216      38.998  38.133  58.772  1.00  0.00           C
ATOM   3413  O   GLY   216      39.468  37.926  59.922  1.00  0.00           O
ATOM   3414  N   THR   217      37.809  37.572  58.385  1.00  0.00           N
ATOM   3415  H   THR   217      37.509  37.835  57.457  1.00  0.00           H
ATOM   3416  CA  THR   217      37.226  36.384  59.104  1.00  0.00           C
ATOM   3417  HA  THR   217      37.012  36.652  60.139  1.00  0.00           H
ATOM   3418  CB  THR   217      35.866  35.803  58.639  1.00  0.00           C
ATOM   3419  HB  THR   217      36.029  35.275  57.699  1.00  0.00           H
ATOM   3420  CG2 THR   217      35.137  34.956  59.656  1.00  0.00           C
ATOM   3421 HG21 THR   217      34.257  34.608  59.116  1.00  0.00           H
ATOM   3422 HG22 THR   217      34.845  35.573  60.506  1.00  0.00           H
ATOM   3423 HG23 THR   217      35.761  34.119  59.968  1.00  0.00           H
ATOM   3424  OG1 THR   217      35.048  36.903  58.373  1.00  0.00           O
ATOM   3425  HG1 THR   217      35.332  37.396  57.600  1.00  0.00           H
ATOM   3426  C   THR   217      38.216  35.208  59.121  1.00  0.00           C
ATOM   3427  O   THR   217      38.354  34.426  60.117  1.00  0.00           O
ATOM   3428  N   GLY   218      38.896  35.012  57.955  1.00  0.00           N
ATOM   3429  H   GLY   218      38.574  35.472  57.116  1.00  0.00           H
ATOM   3430  CA  GLY   218      40.064  34.095  57.769  1.00  0.00           C
ATOM   3431  HA2 GLY   218      39.938  33.296  58.500  1.00  0.00           H
ATOM   3432  HA3 GLY   218      39.882  33.610  56.810  1.00  0.00           H
ATOM   3433  C   GLY   218      41.509  34.717  57.761  1.00  0.00           C
ATOM   3434  O   GLY   218      41.729  35.938  57.836  1.00  0.00           O
ATOM   3435  N   VAL   219      42.517  33.910  57.693  1.00  0.00           N
ATOM   3436  H   VAL   219      42.308  32.922  57.698  1.00  0.00           H
ATOM   3437  CA  VAL   219      43.952  34.398  57.703  1.00  0.00           C
ATOM   3438  HA  VAL   219      43.975  35.476  57.545  1.00  0.00           H
ATOM   3439  CB  VAL   219      44.699  34.088  58.974  1.00  0.00           C
ATOM   3440  HB  VAL   219      45.602  34.671  59.157  1.00  0.00           H
ATOM   3441  CG1 VAL   219      43.782  34.468  60.134  1.00  0.00           C
ATOM   3442 HG11 VAL   219      44.388  34.478  61.038  1.00  0.00           H
ATOM   3443 HG12 VAL   219      43.472  35.511  60.072  1.00  0.00           H
ATOM   3444 HG13 VAL   219      43.009  33.713  60.274  1.00  0.00           H
ATOM   3445  CG2 VAL   219      45.164  32.627  59.133  1.00  0.00           C
ATOM   3446 HG21 VAL   219      45.756  32.459  60.032  1.00  0.00           H
ATOM   3447 HG22 VAL   219      45.846  32.354  58.328  1.00  0.00           H
ATOM   3448 HG23 VAL   219      44.401  31.849  59.172  1.00  0.00           H
ATOM   3449  C   VAL   219      44.579  33.828  56.403  1.00  0.00           C
ATOM   3450  O   VAL   219      44.415  32.651  56.052  1.00  0.00           O
ATOM   3451  N   ASN   220      45.417  34.647  55.771  1.00  0.00           N
ATOM   3452  H   ASN   220      45.535  35.608  56.059  1.00  0.00           H
ATOM   3453  CA  ASN   220      46.121  34.225  54.529  1.00  0.00           C
ATOM   3454  HA  ASN   220      46.614  33.268  54.702  1.00  0.00           H
ATOM   3455  CB  ASN   220      45.132  34.017  53.359  1.00  0.00           C
ATOM   3456  HB2 ASN   220      44.158  33.638  53.666  1.00  0.00           H
ATOM   3457  HB3 ASN   220      44.934  34.961  52.851  1.00  0.00           H
ATOM   3458  CG  ASN   220      45.600  33.061  52.313  1.00  0.00           C
ATOM   3459  OD1 ASN   220      46.669  32.444  52.421  1.00  0.00           O
ATOM   3460  ND2 ASN   220      44.910  32.809  51.235  1.00  0.00           N
ATOM   3461 HD21 ASN   220      44.003  33.218  51.064  1.00  0.00           H
ATOM   3462 HD22 ASN   220      45.425  32.316  50.520  1.00  0.00           H
ATOM   3463  C   ASN   220      47.271  35.160  54.156  1.00  0.00           C
ATOM   3464  O   ASN   220      47.473  36.256  54.641  1.00  0.00           O
ATOM   3465  N   GLY   221      48.193  34.678  53.239  1.00  0.00           N
ATOM   3466  H   GLY   221      47.914  33.892  52.670  1.00  0.00           H
ATOM   3467  CA  GLY   221      49.284  35.454  52.830  1.00  0.00           C
ATOM   3468  HA2 GLY   221      49.027  36.512  52.769  1.00  0.00           H
ATOM   3469  HA3 GLY   221      50.173  35.227  53.421  1.00  0.00           H
ATOM   3470  C   GLY   221      49.762  35.112  51.423  1.00  0.00           C
ATOM   3471  O   GLY   221      49.397  33.968  50.973  1.00  0.00           O
ATOM   3472  N   ALA   222      50.503  35.951  50.741  1.00  0.00           N
ATOM   3473  H   ALA   222      50.651  36.884  51.100  1.00  0.00           H
ATOM   3474  CA  ALA   222      50.897  35.855  49.287  1.00  0.00           C
ATOM   3475  HA  ALA   222      51.005  34.788  49.093  1.00  0.00           H
ATOM   3476  CB  ALA   222      49.780  36.403  48.372  1.00  0.00           C
ATOM   3477  HB1 ALA   222      48.856  35.879  48.617  1.00  0.00           H
ATOM   3478  HB2 ALA   222      50.122  36.137  47.372  1.00  0.00           H
ATOM   3479  HB3 ALA   222      49.705  37.471  48.569  1.00  0.00           H
ATOM   3480  C   ALA   222      52.218  36.577  49.037  1.00  0.00           C
ATOM   3481  O   ALA   222      52.560  37.542  49.754  1.00  0.00           O
ATOM   3482  N   TYR   223      53.015  36.044  48.104  1.00  0.00           N
ATOM   3483  H   TYR   223      52.716  35.189  47.656  1.00  0.00           H
ATOM   3484  CA  TYR   223      54.320  36.553  47.710  1.00  0.00           C
ATOM   3485  HA  TYR   223      54.369  37.628  47.535  1.00  0.00           H
ATOM   3486  CB  TYR   223      55.349  36.176  48.791  1.00  0.00           C
ATOM   3487  HB2 TYR   223      56.192  36.825  48.557  1.00  0.00           H
ATOM   3488  HB3 TYR   223      55.066  36.450  49.807  1.00  0.00           H
ATOM   3489  CG  TYR   223      55.782  34.717  48.780  1.00  0.00           C
ATOM   3490  CD1 TYR   223      54.828  33.818  49.199  1.00  0.00           C
ATOM   3491  HD1 TYR   223      53.920  34.313  49.511  1.00  0.00           H
ATOM   3492  CE1 TYR   223      55.079  32.448  49.271  1.00  0.00           C
ATOM   3493  HE1 TYR   223      54.253  31.775  49.447  1.00  0.00           H
ATOM   3494  CZ  TYR   223      56.391  31.970  48.902  1.00  0.00           C
ATOM   3495  OH  TYR   223      56.603  30.594  48.901  1.00  0.00           O
ATOM   3496  HH  TYR   223      57.441  30.475  48.448  1.00  0.00           H
ATOM   3497  CE2 TYR   223      57.340  32.878  48.493  1.00  0.00           C
ATOM   3498  HE2 TYR   223      58.330  32.545  48.219  1.00  0.00           H
ATOM   3499  CD2 TYR   223      57.071  34.246  48.398  1.00  0.00           C
ATOM   3500  HD2 TYR   223      57.862  34.940  48.151  1.00  0.00           H
ATOM   3501  C   TYR   223      54.782  35.823  46.351  1.00  0.00           C
ATOM   3502  O   TYR   223      54.077  34.879  45.942  1.00  0.00           O
ATOM   3503  N   TYR   224      55.947  36.223  45.815  1.00  0.00           N
ATOM   3504  H   TYR   224      56.368  36.947  46.379  1.00  0.00           H
ATOM   3505  CA  TYR   224      56.712  35.644  44.707  1.00  0.00           C
ATOM   3506  HA  TYR   224      55.969  34.981  44.265  1.00  0.00           H
ATOM   3507  CB  TYR   224      57.286  36.613  43.664  1.00  0.00           C
ATOM   3508  HB2 TYR   224      57.987  37.283  44.161  1.00  0.00           H
ATOM   3509  HB3 TYR   224      57.814  35.962  42.966  1.00  0.00           H
ATOM   3510  CG  TYR   224      56.329  37.465  42.893  1.00  0.00           C
ATOM   3511  CD1 TYR   224      56.168  37.168  41.540  1.00  0.00           C
ATOM   3512  HD1 TYR   224      56.571  36.343  40.971  1.00  0.00           H
ATOM   3513  CE1 TYR   224      55.151  37.878  40.840  1.00  0.00           C
ATOM   3514  HE1 TYR   224      54.795  37.722  39.833  1.00  0.00           H
ATOM   3515  CZ  TYR   224      54.451  38.905  41.471  1.00  0.00           C
ATOM   3516  OH  TYR   224      53.566  39.582  40.704  1.00  0.00           O
ATOM   3517  HH  TYR   224      53.809  39.630  39.776  1.00  0.00           H
ATOM   3518  CE2 TYR   224      54.512  39.079  42.863  1.00  0.00           C
ATOM   3519  HE2 TYR   224      53.944  39.838  43.379  1.00  0.00           H
ATOM   3520  CD2 TYR   224      55.489  38.357  43.532  1.00  0.00           C
ATOM   3521  HD2 TYR   224      55.440  38.559  44.592  1.00  0.00           H
ATOM   3522  C   TYR   224      57.820  34.712  45.210  1.00  0.00           C
ATOM   3523  O   TYR   224      58.733  35.130  45.905  1.00  0.00           O
ATOM   3524  N   ASP   225      57.792  33.488  44.744  1.00  0.00           N
ATOM   3525  H   ASP   225      56.861  33.293  44.403  1.00  0.00           H
ATOM   3526  CA  ASP   225      58.977  32.579  44.869  1.00  0.00           C
ATOM   3527  HA  ASP   225      59.653  32.928  45.650  1.00  0.00           H
ATOM   3528  CB  ASP   225      58.495  31.271  45.415  1.00  0.00           C
ATOM   3529  HB2 ASP   225      57.493  31.371  45.832  1.00  0.00           H
ATOM   3530  HB3 ASP   225      58.237  30.565  44.627  1.00  0.00           H
ATOM   3531  CG  ASP   225      59.450  30.630  46.491  1.00  0.00           C
ATOM   3532  OD1 ASP   225      60.637  30.635  46.144  1.00  0.00           O
ATOM   3533  OD2 ASP   225      58.993  30.233  47.574  1.00  0.00           O
ATOM   3534  C   ASP   225      59.834  32.454  43.615  1.00  0.00           C
ATOM   3535  O   ASP   225      59.977  33.393  42.873  1.00  0.00           O
ATOM   3536  N   VAL   226      60.473  31.368  43.415  1.00  0.00           N
ATOM   3537  H   VAL   226      60.497  30.700  44.172  1.00  0.00           H
ATOM   3538  CA  VAL   226      61.245  31.050  42.160  1.00  0.00           C
ATOM   3539  HA  VAL   226      60.999  31.774  41.383  1.00  0.00           H
ATOM   3540  CB  VAL   226      62.743  31.169  42.661  1.00  0.00           C
ATOM   3541  HB  VAL   226      62.904  30.354  43.366  1.00  0.00           H
ATOM   3542  CG1 VAL   226      63.606  30.899  41.473  1.00  0.00           C
ATOM   3543 HG11 VAL   226      64.627  31.080  41.810  1.00  0.00           H
ATOM   3544 HG12 VAL   226      63.598  29.851  41.171  1.00  0.00           H
ATOM   3545 HG13 VAL   226      63.325  31.455  40.577  1.00  0.00           H
ATOM   3546  CG2 VAL   226      63.124  32.459  43.382  1.00  0.00           C
ATOM   3547 HG21 VAL   226      62.492  32.632  44.254  1.00  0.00           H
ATOM   3548 HG22 VAL   226      62.935  33.308  42.725  1.00  0.00           H
ATOM   3549 HG23 VAL   226      64.146  32.254  43.699  1.00  0.00           H
ATOM   3550  C   VAL   226      60.906  29.681  41.507  1.00  0.00           C
ATOM   3551  O   VAL   226      60.694  28.724  42.233  1.00  0.00           O
ATOM   3552  N   CYS   227      60.788  29.572  40.194  1.00  0.00           N
ATOM   3553  H   CYS   227      60.753  30.423  39.652  1.00  0.00           H
ATOM   3554  CA  CYS   227      60.262  28.408  39.513  1.00  0.00           C
ATOM   3555  HA  CYS   227      59.271  28.222  39.930  1.00  0.00           H
ATOM   3556  CB  CYS   227      60.043  28.653  38.017  1.00  0.00           C
ATOM   3557  HB2 CYS   227      60.968  29.023  37.575  1.00  0.00           H
ATOM   3558  HB3 CYS   227      59.688  27.709  37.602  1.00  0.00           H
ATOM   3559  SG  CYS   227      58.631  29.726  37.778  1.00  0.00           S
ATOM   3560  HG  CYS   227      59.199  30.934  37.717  1.00  0.00           H
ATOM   3561  C   CYS   227      60.941  27.079  39.799  1.00  0.00           C
ATOM   3562  O   CYS   227      60.382  26.049  40.063  1.00  0.00           O
ATOM   3563  N   SER   228      62.317  27.077  39.806  1.00  0.00           N
ATOM   3564  H   SER   228      62.794  27.900  39.464  1.00  0.00           H
ATOM   3565  CA  SER   228      63.130  25.862  40.331  1.00  0.00           C
ATOM   3566  HA  SER   228      62.778  24.989  39.784  1.00  0.00           H
ATOM   3567  CB  SER   228      64.596  26.140  40.193  1.00  0.00           C
ATOM   3568  HB2 SER   228      65.132  25.375  40.757  1.00  0.00           H
ATOM   3569  HB3 SER   228      64.853  26.033  39.139  1.00  0.00           H
ATOM   3570  OG  SER   228      64.980  27.420  40.703  1.00  0.00           O
ATOM   3571  HG  SER   228      64.873  27.377  41.656  1.00  0.00           H
ATOM   3572  C   SER   228      62.839  25.552  41.777  1.00  0.00           C
ATOM   3573  O   SER   228      62.819  24.370  42.095  1.00  0.00           O
ATOM   3574  N   ASP   229      62.634  26.539  42.635  1.00  0.00           N
ATOM   3575  H   ASP   229      62.618  27.484  42.280  1.00  0.00           H
ATOM   3576  CA  ASP   229      62.366  26.380  44.073  1.00  0.00           C
ATOM   3577  HA  ASP   229      63.043  25.648  44.515  1.00  0.00           H
ATOM   3578  CB  ASP   229      62.734  27.641  44.916  1.00  0.00           C
ATOM   3579  HB2 ASP   229      61.970  28.396  44.728  1.00  0.00           H
ATOM   3580  HB3 ASP   229      62.659  27.450  45.987  1.00  0.00           H
ATOM   3581  CG  ASP   229      64.168  28.201  44.624  1.00  0.00           C
ATOM   3582  OD1 ASP   229      64.883  27.827  43.600  1.00  0.00           O
ATOM   3583  OD2 ASP   229      64.628  28.943  45.544  1.00  0.00           O
ATOM   3584  C   ASP   229      61.047  25.743  44.376  1.00  0.00           C
ATOM   3585  O   ASP   229      60.903  25.046  45.411  1.00  0.00           O
ATOM   3586  N   ILE   230      60.026  25.835  43.473  1.00  0.00           N
ATOM   3587  H   ILE   230      60.224  26.413  42.669  1.00  0.00           H
ATOM   3588  CA  ILE   230      58.704  25.326  43.657  1.00  0.00           C
ATOM   3589  HA  ILE   230      58.543  25.378  44.734  1.00  0.00           H
ATOM   3590  CB  ILE   230      57.648  26.120  42.850  1.00  0.00           C
ATOM   3591  HB  ILE   230      57.988  26.100  41.813  1.00  0.00           H
ATOM   3592  CG2 ILE   230      56.250  25.493  42.902  1.00  0.00           C
ATOM   3593 HG21 ILE   230      55.999  25.126  43.897  1.00  0.00           H
ATOM   3594 HG22 ILE   230      56.270  24.677  42.179  1.00  0.00           H
ATOM   3595 HG23 ILE   230      55.563  26.299  42.645  1.00  0.00           H
ATOM   3596  CG1 ILE   230      57.649  27.590  43.443  1.00  0.00           C
ATOM   3597 HG12 ILE   230      56.955  27.740  44.271  1.00  0.00           H
ATOM   3598 HG13 ILE   230      58.665  27.813  43.772  1.00  0.00           H
ATOM   3599  CD1 ILE   230      57.276  28.664  42.418  1.00  0.00           C
ATOM   3600 HD11 ILE   230      57.672  29.636  42.711  1.00  0.00           H
ATOM   3601 HD12 ILE   230      56.212  28.729  42.188  1.00  0.00           H
ATOM   3602 HD13 ILE   230      57.785  28.377  41.498  1.00  0.00           H
ATOM   3603  C   ILE   230      58.641  23.882  43.213  1.00  0.00           C
ATOM   3604  O   ILE   230      58.336  23.582  42.111  1.00  0.00           O
ATOM   3605  N   GLU   231      59.099  22.912  43.992  1.00  0.00           N
ATOM   3606  H   GLU   231      59.082  22.990  44.999  1.00  0.00           H
ATOM   3607  CA  GLU   231      59.599  21.657  43.468  1.00  0.00           C
ATOM   3608  HA  GLU   231      60.437  21.953  42.838  1.00  0.00           H
ATOM   3609  CB  GLU   231      60.079  20.789  44.625  1.00  0.00           C
ATOM   3610  HB2 GLU   231      60.824  21.395  45.141  1.00  0.00           H
ATOM   3611  HB3 GLU   231      59.251  20.505  45.273  1.00  0.00           H
ATOM   3612  CG  GLU   231      60.918  19.573  44.141  1.00  0.00           C
ATOM   3613  HG2 GLU   231      61.305  19.792  43.145  1.00  0.00           H
ATOM   3614  HG3 GLU   231      61.800  19.456  44.770  1.00  0.00           H
ATOM   3615  CD  GLU   231      60.216  18.190  44.109  1.00  0.00           C
ATOM   3616  OE1 GLU   231      59.386  17.953  45.050  1.00  0.00           O
ATOM   3617  OE2 GLU   231      60.589  17.360  43.275  1.00  0.00           O
ATOM   3618  C   GLU   231      58.552  20.878  42.616  1.00  0.00           C
ATOM   3619  O   GLU   231      58.781  20.164  41.675  1.00  0.00           O
ATOM   3620  N   LYS   232      57.257  21.172  42.940  1.00  0.00           N
ATOM   3621  H   LYS   232      56.933  21.693  43.743  1.00  0.00           H
ATOM   3622  CA  LYS   232      56.147  20.507  42.191  1.00  0.00           C
ATOM   3623  HA  LYS   232      56.420  19.453  42.167  1.00  0.00           H
ATOM   3624  CB  LYS   232      54.769  20.627  42.895  1.00  0.00           C
ATOM   3625  HB2 LYS   232      53.914  20.220  42.356  1.00  0.00           H
ATOM   3626  HB3 LYS   232      54.826  19.984  43.773  1.00  0.00           H
ATOM   3627  CG  LYS   232      54.418  22.170  43.284  1.00  0.00           C
ATOM   3628  HG2 LYS   232      55.243  22.638  43.822  1.00  0.00           H
ATOM   3629  HG3 LYS   232      54.194  22.763  42.398  1.00  0.00           H
ATOM   3630  CD  LYS   232      53.190  22.059  44.246  1.00  0.00           C
ATOM   3631  HD2 LYS   232      52.313  21.695  43.709  1.00  0.00           H
ATOM   3632  HD3 LYS   232      53.443  21.497  45.144  1.00  0.00           H
ATOM   3633  CE  LYS   232      52.857  23.367  44.908  1.00  0.00           C
ATOM   3634  HE2 LYS   232      53.727  23.949  45.214  1.00  0.00           H
ATOM   3635  HE3 LYS   232      52.355  24.033  44.205  1.00  0.00           H
ATOM   3636  NZ  LYS   232      51.958  23.135  46.070  1.00  0.00           N
ATOM   3637  HZ1 LYS   232      52.308  22.488  46.763  1.00  0.00           H
ATOM   3638  HZ2 LYS   232      51.039  22.774  45.855  1.00  0.00           H
ATOM   3639  HZ3 LYS   232      51.723  24.025  46.485  1.00  0.00           H
ATOM   3640  C   LYS   232      55.979  20.926  40.743  1.00  0.00           C
ATOM   3641  O   LYS   232      55.564  20.128  39.908  1.00  0.00           O
ATOM   3642  N   LEU   233      56.363  22.147  40.388  1.00  0.00           N
ATOM   3643  H   LEU   233      56.936  22.791  40.915  1.00  0.00           H
ATOM   3644  CA  LEU   233      56.267  22.579  38.983  1.00  0.00           C
ATOM   3645  HA  LEU   233      55.337  22.178  38.582  1.00  0.00           H
ATOM   3646  CB  LEU   233      56.083  24.126  38.922  1.00  0.00           C
ATOM   3647  HB2 LEU   233      56.977  24.461  39.448  1.00  0.00           H
ATOM   3648  HB3 LEU   233      56.122  24.493  37.897  1.00  0.00           H
ATOM   3649  CG  LEU   233      54.826  24.695  39.664  1.00  0.00           C
ATOM   3650  HG  LEU   233      54.710  24.335  40.687  1.00  0.00           H
ATOM   3651  CD1 LEU   233      54.854  26.269  39.774  1.00  0.00           C
ATOM   3652 HD11 LEU   233      54.742  26.771  38.813  1.00  0.00           H
ATOM   3653 HD12 LEU   233      55.836  26.369  40.238  1.00  0.00           H
ATOM   3654 HD13 LEU   233      54.159  26.732  40.474  1.00  0.00           H
ATOM   3655  CD2 LEU   233      53.514  24.308  38.907  1.00  0.00           C
ATOM   3656 HD21 LEU   233      53.660  24.342  37.827  1.00  0.00           H
ATOM   3657 HD22 LEU   233      53.245  23.271  39.104  1.00  0.00           H
ATOM   3658 HD23 LEU   233      52.736  25.055  39.067  1.00  0.00           H
ATOM   3659  C   LEU   233      57.521  22.107  38.100  1.00  0.00           C
ATOM   3660  O   LEU   233      57.466  22.196  36.919  1.00  0.00           O
ATOM   3661  N   GLN   234      58.578  21.558  38.717  1.00  0.00           N
ATOM   3662  H   GLN   234      58.498  21.430  39.716  1.00  0.00           H
ATOM   3663  CA  GLN   234      59.707  20.918  38.000  1.00  0.00           C
ATOM   3664  HA  GLN   234      60.208  21.576  37.290  1.00  0.00           H
ATOM   3665  CB  GLN   234      60.795  20.420  38.909  1.00  0.00           C
ATOM   3666  HB2 GLN   234      60.368  19.595  39.482  1.00  0.00           H
ATOM   3667  HB3 GLN   234      61.524  19.949  38.250  1.00  0.00           H
ATOM   3668  CG  GLN   234      61.490  21.427  39.732  1.00  0.00           C
ATOM   3669  HG2 GLN   234      61.609  22.324  39.125  1.00  0.00           H
ATOM   3670  HG3 GLN   234      60.774  21.742  40.492  1.00  0.00           H
ATOM   3671  CD  GLN   234      62.734  20.920  40.440  1.00  0.00           C
ATOM   3672  OE1 GLN   234      62.975  19.692  40.422  1.00  0.00           O
ATOM   3673  NE2 GLN   234      63.437  21.770  41.159  1.00  0.00           N
ATOM   3674 HE21 GLN   234      64.336  21.513  41.538  1.00  0.00           H
ATOM   3675 HE22 GLN   234      63.011  22.678  41.280  1.00  0.00           H
ATOM   3676  C   GLN   234      59.136  19.792  37.123  1.00  0.00           C
ATOM   3677  O   GLN   234      58.461  18.876  37.573  1.00  0.00           O
ATOM   3678  N   GLY   235      59.265  19.871  35.768  1.00  0.00           N
ATOM   3679  H   GLY   235      59.616  20.770  35.472  1.00  0.00           H
ATOM   3680  CA  GLY   235      58.734  18.853  34.896  1.00  0.00           C
ATOM   3681  HA2 GLY   235      59.399  18.687  34.048  1.00  0.00           H
ATOM   3682  HA3 GLY   235      58.526  17.883  35.350  1.00  0.00           H
ATOM   3683  C   GLY   235      57.456  19.261  34.256  1.00  0.00           C
ATOM   3684  O   GLY   235      57.033  18.662  33.231  1.00  0.00           O
ATOM   3685  N   LYS   236      56.818  20.302  34.755  1.00  0.00           N
ATOM   3686  H   LYS   236      57.255  20.746  35.549  1.00  0.00           H
ATOM   3687  CA  LYS   236      55.410  20.613  34.344  1.00  0.00           C
ATOM   3688  HA  LYS   236      54.925  19.850  33.736  1.00  0.00           H
ATOM   3689  CB  LYS   236      54.569  20.799  35.652  1.00  0.00           C
ATOM   3690  HB2 LYS   236      54.824  21.681  36.241  1.00  0.00           H
ATOM   3691  HB3 LYS   236      53.569  20.880  35.228  1.00  0.00           H
ATOM   3692  CG  LYS   236      54.589  19.641  36.568  1.00  0.00           C
ATOM   3693  HG2 LYS   236      54.530  18.761  35.928  1.00  0.00           H
ATOM   3694  HG3 LYS   236      55.469  19.656  37.211  1.00  0.00           H
ATOM   3695  CD  LYS   236      53.337  19.547  37.442  1.00  0.00           C
ATOM   3696  HD2 LYS   236      53.183  20.538  37.871  1.00  0.00           H
ATOM   3697  HD3 LYS   236      52.477  19.317  36.814  1.00  0.00           H
ATOM   3698  CE  LYS   236      53.428  18.465  38.614  1.00  0.00           C
ATOM   3699  HE2 LYS   236      53.103  17.497  38.233  1.00  0.00           H
ATOM   3700  HE3 LYS   236      54.454  18.396  38.977  1.00  0.00           H
ATOM   3701  NZ  LYS   236      52.538  18.774  39.727  1.00  0.00           N
ATOM   3702  HZ1 LYS   236      51.618  18.746  39.310  1.00  0.00           H
ATOM   3703  HZ2 LYS   236      52.616  19.696  40.131  1.00  0.00           H
ATOM   3704  HZ3 LYS   236      52.676  18.078  40.446  1.00  0.00           H
ATOM   3705  C   LYS   236      55.480  21.915  33.498  1.00  0.00           C
ATOM   3706  O   LYS   236      54.581  22.106  32.696  1.00  0.00           O
ATOM   3707  N   LEU   237      56.324  22.921  33.849  1.00  0.00           N
ATOM   3708  H   LEU   237      57.025  22.790  34.564  1.00  0.00           H
ATOM   3709  CA  LEU   237      56.366  24.056  32.882  1.00  0.00           C
ATOM   3710  HA  LEU   237      55.377  24.493  32.746  1.00  0.00           H
ATOM   3711  CB  LEU   237      57.164  25.235  33.566  1.00  0.00           C
ATOM   3712  HB2 LEU   237      58.197  24.892  33.618  1.00  0.00           H
ATOM   3713  HB3 LEU   237      56.903  26.046  32.887  1.00  0.00           H
ATOM   3714  CG  LEU   237      56.540  25.662  34.954  1.00  0.00           C
ATOM   3715  HG  LEU   237      56.680  24.896  35.718  1.00  0.00           H
ATOM   3716  CD1 LEU   237      57.386  26.828  35.325  1.00  0.00           C
ATOM   3717 HD11 LEU   237      58.398  26.453  35.474  1.00  0.00           H
ATOM   3718 HD12 LEU   237      57.061  27.235  36.283  1.00  0.00           H
ATOM   3719 HD13 LEU   237      57.394  27.610  34.566  1.00  0.00           H
ATOM   3720  CD2 LEU   237      55.017  26.024  34.881  1.00  0.00           C
ATOM   3721 HD21 LEU   237      54.710  26.985  34.469  1.00  0.00           H
ATOM   3722 HD22 LEU   237      54.420  25.191  34.511  1.00  0.00           H
ATOM   3723 HD23 LEU   237      54.819  26.110  35.949  1.00  0.00           H
ATOM   3724  C   LEU   237      56.962  23.689  31.513  1.00  0.00           C
ATOM   3725  O   LEU   237      57.581  22.644  31.288  1.00  0.00           O
ATOM   3726  N   SER   238      56.880  24.648  30.553  1.00  0.00           N
ATOM   3727  H   SER   238      56.123  25.298  30.705  1.00  0.00           H
ATOM   3728  CA  SER   238      57.446  24.535  29.196  1.00  0.00           C
ATOM   3729  HA  SER   238      57.211  23.502  28.941  1.00  0.00           H
ATOM   3730  CB  SER   238      56.786  25.431  28.145  1.00  0.00           C
ATOM   3731  HB2 SER   238      55.754  25.089  28.070  1.00  0.00           H
ATOM   3732  HB3 SER   238      56.704  26.445  28.533  1.00  0.00           H
ATOM   3733  OG  SER   238      57.498  25.426  26.915  1.00  0.00           O
ATOM   3734  HG  SER   238      58.069  26.199  26.918  1.00  0.00           H
ATOM   3735  C   SER   238      58.940  24.650  29.227  1.00  0.00           C
ATOM   3736  O   SER   238      59.542  25.362  29.984  1.00  0.00           O
ATOM   3737  N   ASP   239      59.594  24.002  28.252  1.00  0.00           N
ATOM   3738  H   ASP   239      59.031  23.553  27.544  1.00  0.00           H
ATOM   3739  CA  ASP   239      61.051  23.659  28.391  1.00  0.00           C
ATOM   3740  HA  ASP   239      61.271  23.225  29.366  1.00  0.00           H
ATOM   3741  CB  ASP   239      61.599  22.685  27.379  1.00  0.00           C
ATOM   3742  HB2 ASP   239      61.510  23.182  26.413  1.00  0.00           H
ATOM   3743  HB3 ASP   239      62.672  22.642  27.561  1.00  0.00           H
ATOM   3744  CG  ASP   239      60.865  21.324  27.352  1.00  0.00           C
ATOM   3745  OD1 ASP   239      60.168  20.933  28.360  1.00  0.00           O
ATOM   3746  OD2 ASP   239      60.935  20.636  26.339  1.00  0.00           O
ATOM   3747  C   ASP   239      61.962  24.925  28.438  1.00  0.00           C
ATOM   3748  O   ASP   239      63.113  24.893  28.894  1.00  0.00           O
ATOM   3749  N   ASP   240      61.479  25.924  27.666  1.00  0.00           N
ATOM   3750  H   ASP   240      60.561  25.938  27.244  1.00  0.00           H
ATOM   3751  CA  ASP   240      62.075  27.292  27.485  1.00  0.00           C
ATOM   3752  HA  ASP   240      63.094  27.159  27.123  1.00  0.00           H
ATOM   3753  CB  ASP   240      61.296  28.003  26.291  1.00  0.00           C
ATOM   3754  HB2 ASP   240      61.836  28.926  26.074  1.00  0.00           H
ATOM   3755  HB3 ASP   240      61.305  27.394  25.388  1.00  0.00           H
ATOM   3756  CG  ASP   240      59.839  28.188  26.574  1.00  0.00           C
ATOM   3757  OD1 ASP   240      59.348  29.246  26.171  1.00  0.00           O
ATOM   3758  OD2 ASP   240      59.198  27.432  27.290  1.00  0.00           O
ATOM   3759  C   ASP   240      62.018  28.144  28.728  1.00  0.00           C
ATOM   3760  O   ASP   240      62.832  28.977  28.815  1.00  0.00           O
ATOM   3761  N   ILE   241      61.062  27.890  29.675  1.00  0.00           N
ATOM   3762  H   ILE   241      60.437  27.115  29.505  1.00  0.00           H
ATOM   3763  CA  ILE   241      60.783  28.852  30.756  1.00  0.00           C
ATOM   3764  HA  ILE   241      60.754  29.812  30.242  1.00  0.00           H
ATOM   3765  CB  ILE   241      59.367  28.616  31.422  1.00  0.00           C
ATOM   3766  HB  ILE   241      59.247  27.590  31.772  1.00  0.00           H
ATOM   3767  CG2 ILE   241      59.239  29.496  32.676  1.00  0.00           C
ATOM   3768 HG21 ILE   241      59.444  30.559  32.557  1.00  0.00           H
ATOM   3769 HG22 ILE   241      59.895  29.052  33.426  1.00  0.00           H
ATOM   3770 HG23 ILE   241      58.280  29.252  33.134  1.00  0.00           H
ATOM   3771  CG1 ILE   241      58.345  28.848  30.348  1.00  0.00           C
ATOM   3772 HG12 ILE   241      58.363  29.898  30.059  1.00  0.00           H
ATOM   3773 HG13 ILE   241      58.487  28.121  29.549  1.00  0.00           H
ATOM   3774  CD1 ILE   241      56.921  28.601  30.821  1.00  0.00           C
ATOM   3775 HD11 ILE   241      56.348  29.431  31.235  1.00  0.00           H
ATOM   3776 HD12 ILE   241      56.769  27.705  31.422  1.00  0.00           H
ATOM   3777 HD13 ILE   241      56.177  28.397  30.051  1.00  0.00           H
ATOM   3778  C   ILE   241      61.934  28.822  31.779  1.00  0.00           C
ATOM   3779  O   ILE   241      62.283  27.736  32.265  1.00  0.00           O
ATOM   3780  N   PRO   242      62.692  29.947  32.059  1.00  0.00           N
ATOM   3781  CD  PRO   242      62.428  31.311  31.688  1.00  0.00           C
ATOM   3782  HD2 PRO   242      61.725  31.712  32.420  1.00  0.00           H
ATOM   3783  HD3 PRO   242      62.106  31.578  30.682  1.00  0.00           H
ATOM   3784  CG  PRO   242      63.851  31.991  31.873  1.00  0.00           C
ATOM   3785  HG2 PRO   242      63.799  32.975  32.340  1.00  0.00           H
ATOM   3786  HG3 PRO   242      64.403  32.018  30.935  1.00  0.00           H
ATOM   3787  CB  PRO   242      64.664  31.095  32.801  1.00  0.00           C
ATOM   3788  HB2 PRO   242      64.601  31.591  33.770  1.00  0.00           H
ATOM   3789  HB3 PRO   242      65.672  30.923  32.422  1.00  0.00           H
ATOM   3790  CA  PRO   242      63.917  29.766  32.895  1.00  0.00           C
ATOM   3791  HA  PRO   242      64.692  29.170  32.412  1.00  0.00           H
ATOM   3792  C   PRO   242      63.785  29.293  34.350  1.00  0.00           C
ATOM   3793  O   PRO   242      62.815  29.674  34.993  1.00  0.00           O
ATOM   3794  N   PRO   243      64.678  28.509  34.923  1.00  0.00           N
ATOM   3795  CD  PRO   243      65.750  27.858  34.174  1.00  0.00           C
ATOM   3796  HD2 PRO   243      66.570  28.529  33.916  1.00  0.00           H
ATOM   3797  HD3 PRO   243      65.431  27.320  33.281  1.00  0.00           H
ATOM   3798  CG  PRO   243      66.371  26.777  35.119  1.00  0.00           C
ATOM   3799  HG2 PRO   243      67.427  26.551  34.965  1.00  0.00           H
ATOM   3800  HG3 PRO   243      65.687  25.929  35.082  1.00  0.00           H
ATOM   3801  CB  PRO   243      66.067  27.355  36.457  1.00  0.00           C
ATOM   3802  HB2 PRO   243      66.932  28.005  36.585  1.00  0.00           H
ATOM   3803  HB3 PRO   243      66.142  26.601  37.240  1.00  0.00           H
ATOM   3804  CA  PRO   243      64.691  28.004  36.344  1.00  0.00           C
ATOM   3805  HA  PRO   243      63.956  27.211  36.483  1.00  0.00           H
ATOM   3806  C   PRO   243      64.438  29.148  37.280  1.00  0.00           C
ATOM   3807  O   PRO   243      63.385  29.126  37.903  1.00  0.00           O
ATOM   3808  N   SER   244      65.296  30.112  37.173  1.00  0.00           N
ATOM   3809  H   SER   244      66.114  29.991  36.594  1.00  0.00           H
ATOM   3810  CA  SER   244      65.183  31.380  37.886  1.00  0.00           C
ATOM   3811  HA  SER   244      65.042  31.142  38.940  1.00  0.00           H
ATOM   3812  CB  SER   244      66.509  32.179  37.744  1.00  0.00           C
ATOM   3813  HB2 SER   244      66.531  32.976  38.487  1.00  0.00           H
ATOM   3814  HB3 SER   244      67.395  31.595  37.996  1.00  0.00           H
ATOM   3815  OG  SER   244      66.652  32.749  36.461  1.00  0.00           O
ATOM   3816  HG  SER   244      67.394  33.355  36.497  1.00  0.00           H
ATOM   3817  C   SER   244      63.973  32.287  37.552  1.00  0.00           C
ATOM   3818  O   SER   244      63.968  33.340  38.144  1.00  0.00           O
ATOM   3819  N   ALA   245      63.027  31.972  36.740  1.00  0.00           N
ATOM   3820  H   ALA   245      63.036  31.034  36.366  1.00  0.00           H
ATOM   3821  CA  ALA   245      61.827  32.786  36.463  1.00  0.00           C
ATOM   3822  HA  ALA   245      62.228  33.712  36.051  1.00  0.00           H
ATOM   3823  CB  ALA   245      61.040  32.062  35.368  1.00  0.00           C
ATOM   3824  HB1 ALA   245      60.705  31.059  35.632  1.00  0.00           H
ATOM   3825  HB2 ALA   245      61.697  31.952  34.504  1.00  0.00           H
ATOM   3826  HB3 ALA   245      60.197  32.676  35.054  1.00  0.00           H
ATOM   3827  C   ALA   245      60.921  33.048  37.664  1.00  0.00           C
ATOM   3828  O   ALA   245      60.697  32.139  38.493  1.00  0.00           O
ATOM   3829  N   PRO   246      60.304  34.229  37.765  1.00  0.00           N
ATOM   3830  CD  PRO   246      60.409  35.490  36.933  1.00  0.00           C
ATOM   3831  HD2 PRO   246      60.143  35.238  35.907  1.00  0.00           H
ATOM   3832  HD3 PRO   246      61.444  35.786  36.765  1.00  0.00           H
ATOM   3833  CG  PRO   246      59.534  36.615  37.579  1.00  0.00           C
ATOM   3834  HG2 PRO   246      58.546  36.429  37.157  1.00  0.00           H
ATOM   3835  HG3 PRO   246      59.824  37.666  37.557  1.00  0.00           H
ATOM   3836  CB  PRO   246      59.479  36.118  39.006  1.00  0.00           C
ATOM   3837  HB2 PRO   246      58.595  36.446  39.554  1.00  0.00           H
ATOM   3838  HB3 PRO   246      60.426  36.391  39.472  1.00  0.00           H
ATOM   3839  CA  PRO   246      59.497  34.570  38.912  1.00  0.00           C
ATOM   3840  HA  PRO   246      59.856  34.168  39.860  1.00  0.00           H
ATOM   3841  C   PRO   246      58.118  33.970  38.835  1.00  0.00           C
ATOM   3842  O   PRO   246      57.622  33.636  37.803  1.00  0.00           O
ATOM   3843  N   MET   247      57.443  33.832  40.045  1.00  0.00           N
ATOM   3844  H   MET   247      57.840  34.098  40.935  1.00  0.00           H
ATOM   3845  CA  MET   247      56.160  33.095  40.148  1.00  0.00           C
ATOM   3846  HA  MET   247      55.561  33.363  39.277  1.00  0.00           H
ATOM   3847  CB  MET   247      56.399  31.551  40.068  1.00  0.00           C
ATOM   3848  HB2 MET   247      57.118  31.300  39.288  1.00  0.00           H
ATOM   3849  HB3 MET   247      56.894  31.270  40.998  1.00  0.00           H
ATOM   3850  CG  MET   247      55.125  30.682  40.094  1.00  0.00           C
ATOM   3851  HG2 MET   247      55.524  29.668  40.093  1.00  0.00           H
ATOM   3852  HG3 MET   247      54.484  30.831  40.962  1.00  0.00           H
ATOM   3853  SD  MET   247      53.991  30.766  38.681  1.00  0.00           S
ATOM   3854  CE  MET   247      55.041  30.084  37.468  1.00  0.00           C
ATOM   3855  HE1 MET   247      55.607  29.284  37.947  1.00  0.00           H
ATOM   3856  HE2 MET   247      54.451  29.876  36.575  1.00  0.00           H
ATOM   3857  HE3 MET   247      55.814  30.778  37.137  1.00  0.00           H
ATOM   3858  C   MET   247      55.352  33.567  41.370  1.00  0.00           C
ATOM   3859  O   MET   247      55.949  33.405  42.425  1.00  0.00           O
ATOM   3860  N   ALA   248      54.146  34.127  41.409  1.00  0.00           N
ATOM   3861  H   ALA   248      53.924  34.483  40.490  1.00  0.00           H
ATOM   3862  CA  ALA   248      53.276  34.368  42.565  1.00  0.00           C
ATOM   3863  HA  ALA   248      53.965  34.736  43.326  1.00  0.00           H
ATOM   3864  CB  ALA   248      52.152  35.398  42.230  1.00  0.00           C
ATOM   3865  HB1 ALA   248      51.757  35.826  43.152  1.00  0.00           H
ATOM   3866  HB2 ALA   248      51.378  34.798  41.750  1.00  0.00           H
ATOM   3867  HB3 ALA   248      52.689  36.132  41.629  1.00  0.00           H
ATOM   3868  C   ALA   248      52.785  33.092  43.235  1.00  0.00           C
ATOM   3869  O   ALA   248      52.674  32.067  42.522  1.00  0.00           O
ATOM   3870  N   ILE   249      52.601  33.108  44.600  1.00  0.00           N
ATOM   3871  H   ILE   249      52.750  33.984  45.078  1.00  0.00           H
ATOM   3872  CA  ILE   249      52.116  32.010  45.453  1.00  0.00           C
ATOM   3873  HA  ILE   249      51.617  31.249  44.854  1.00  0.00           H
ATOM   3874  CB  ILE   249      53.297  31.360  46.247  1.00  0.00           C
ATOM   3875  HB  ILE   249      53.565  32.239  46.834  1.00  0.00           H
ATOM   3876  CG2 ILE   249      52.789  30.239  47.166  1.00  0.00           C
ATOM   3877 HG21 ILE   249      52.189  29.582  46.537  1.00  0.00           H
ATOM   3878 HG22 ILE   249      52.261  30.684  48.009  1.00  0.00           H
ATOM   3879 HG23 ILE   249      53.585  29.685  47.665  1.00  0.00           H
ATOM   3880  CG1 ILE   249      54.508  30.891  45.374  1.00  0.00           C
ATOM   3881 HG12 ILE   249      54.912  31.762  44.858  1.00  0.00           H
ATOM   3882 HG13 ILE   249      55.297  30.546  46.043  1.00  0.00           H
ATOM   3883  CD1 ILE   249      54.280  29.723  44.469  1.00  0.00           C
ATOM   3884 HD11 ILE   249      54.714  28.836  44.931  1.00  0.00           H
ATOM   3885 HD12 ILE   249      54.847  29.999  43.580  1.00  0.00           H
ATOM   3886 HD13 ILE   249      53.251  29.587  44.137  1.00  0.00           H
ATOM   3887  C   ILE   249      50.991  32.461  46.390  1.00  0.00           C
ATOM   3888  O   ILE   249      51.134  33.556  46.938  1.00  0.00           O
ATOM   3889  N   ASN   250      49.999  31.648  46.708  1.00  0.00           N
ATOM   3890  H   ASN   250      49.990  30.785  46.184  1.00  0.00           H
ATOM   3891  CA  ASN   250      48.954  31.811  47.650  1.00  0.00           C
ATOM   3892  HA  ASN   250      49.014  32.760  48.183  1.00  0.00           H
ATOM   3893  CB  ASN   250      47.544  31.569  46.962  1.00  0.00           C
ATOM   3894  HB2 ASN   250      47.219  32.322  46.244  1.00  0.00           H
ATOM   3895  HB3 ASN   250      47.548  30.568  46.530  1.00  0.00           H
ATOM   3896  CG  ASN   250      46.304  31.481  48.010  1.00  0.00           C
ATOM   3897  OD1 ASN   250      46.441  31.862  49.164  1.00  0.00           O
ATOM   3898  ND2 ASN   250      45.156  30.969  47.589  1.00  0.00           N
ATOM   3899 HD21 ASN   250      44.878  30.739  46.645  1.00  0.00           H
ATOM   3900 HD22 ASN   250      44.477  30.741  48.301  1.00  0.00           H
ATOM   3901  C   ASN   250      49.164  30.700  48.684  1.00  0.00           C
ATOM   3902  O   ASN   250      49.217  29.548  48.346  1.00  0.00           O
ATOM   3903  N   CYS   251      49.280  31.122  49.953  1.00  0.00           N
ATOM   3904  H   CYS   251      49.209  32.119  50.103  1.00  0.00           H
ATOM   3905  CA  CYS   251      49.643  30.180  51.058  1.00  0.00           C
ATOM   3906  HA  CYS   251      50.370  29.471  50.664  1.00  0.00           H
ATOM   3907  CB  CYS   251      50.137  31.011  52.304  1.00  0.00           C
ATOM   3908  HB2 CYS   251      49.398  31.701  52.711  1.00  0.00           H
ATOM   3909  HB3 CYS   251      50.438  30.295  53.068  1.00  0.00           H
ATOM   3910  SG  CYS   251      51.590  31.810  51.695  1.00  0.00           S
ATOM   3911  HG  CYS   251      50.872  32.325  50.693  1.00  0.00           H
ATOM   3912  C   CYS   251      48.448  29.249  51.445  1.00  0.00           C
ATOM   3913  O   CYS   251      48.477  28.045  51.474  1.00  0.00           O
ATOM   3914  N   GLU   252      47.271  29.912  51.789  1.00  0.00           N
ATOM   3915  H   GLU   252      47.206  30.865  51.461  1.00  0.00           H
ATOM   3916  CA  GLU   252      46.159  29.194  52.496  1.00  0.00           C
ATOM   3917  HA  GLU   252      45.370  29.927  52.658  1.00  0.00           H
ATOM   3918  CB  GLU   252      45.478  28.154  51.568  1.00  0.00           C
ATOM   3919  HB2 GLU   252      46.239  27.397  51.377  1.00  0.00           H
ATOM   3920  HB3 GLU   252      44.786  27.655  52.247  1.00  0.00           H
ATOM   3921  CG  GLU   252      44.701  28.537  50.391  1.00  0.00           C
ATOM   3922  HG2 GLU   252      45.405  28.985  49.690  1.00  0.00           H
ATOM   3923  HG3 GLU   252      44.258  27.637  49.962  1.00  0.00           H
ATOM   3924  CD  GLU   252      43.571  29.487  50.622  1.00  0.00           C
ATOM   3925  OE1 GLU   252      43.252  30.297  49.764  1.00  0.00           O
ATOM   3926  OE2 GLU   252      42.948  29.337  51.699  1.00  0.00           O
ATOM   3927  C   GLU   252      46.567  28.636  53.888  1.00  0.00           C
ATOM   3928  O   GLU   252      46.224  27.557  54.341  1.00  0.00           O
ATOM   3929  N   TYR   253      47.449  29.412  54.511  1.00  0.00           N
ATOM   3930  H   TYR   253      47.660  30.289  54.059  1.00  0.00           H
ATOM   3931  CA  TYR   253      48.317  28.942  55.659  1.00  0.00           C
ATOM   3932  HA  TYR   253      48.712  27.943  55.474  1.00  0.00           H
ATOM   3933  CB  TYR   253      49.484  29.928  55.886  1.00  0.00           C
ATOM   3934  HB2 TYR   253      49.952  29.554  56.796  1.00  0.00           H
ATOM   3935  HB3 TYR   253      50.059  29.768  54.974  1.00  0.00           H
ATOM   3936  CG  TYR   253      49.350  31.461  56.016  1.00  0.00           C
ATOM   3937  CD1 TYR   253      48.281  31.985  56.765  1.00  0.00           C
ATOM   3938  HD1 TYR   253      47.600  31.372  57.336  1.00  0.00           H
ATOM   3939  CE1 TYR   253      48.287  33.349  57.083  1.00  0.00           C
ATOM   3940  HE1 TYR   253      47.543  33.767  57.746  1.00  0.00           H
ATOM   3941  CZ  TYR   253      49.315  34.153  56.550  1.00  0.00           C
ATOM   3942  OH  TYR   253      49.286  35.450  56.805  1.00  0.00           O
ATOM   3943  HH  TYR   253      48.505  35.755  57.273  1.00  0.00           H
ATOM   3944  CE2 TYR   253      50.381  33.660  55.805  1.00  0.00           C
ATOM   3945  HE2 TYR   253      51.133  34.403  55.583  1.00  0.00           H
ATOM   3946  CD2 TYR   253      50.401  32.295  55.519  1.00  0.00           C
ATOM   3947  HD2 TYR   253      51.205  31.836  54.963  1.00  0.00           H
ATOM   3948  C   TYR   253      47.574  28.803  56.985  1.00  0.00           C
ATOM   3949  O   TYR   253      48.079  28.438  58.069  1.00  0.00           O
ATOM   3950  N   GLY   254      46.236  29.013  56.947  1.00  0.00           N
ATOM   3951  H   GLY   254      45.824  29.182  56.040  1.00  0.00           H
ATOM   3952  CA  GLY   254      45.203  28.905  58.013  1.00  0.00           C
ATOM   3953  HA2 GLY   254      45.551  29.611  58.767  1.00  0.00           H
ATOM   3954  HA3 GLY   254      44.309  29.365  57.592  1.00  0.00           H
ATOM   3955  C   GLY   254      45.093  27.492  58.622  1.00  0.00           C
ATOM   3956  O   GLY   254      44.760  27.330  59.787  1.00  0.00           O
ATOM   3957  N   SER   255      45.590  26.492  57.866  1.00  0.00           N
ATOM   3958  H   SER   255      45.846  26.690  56.909  1.00  0.00           H
ATOM   3959  CA  SER   255      45.892  25.110  58.222  1.00  0.00           C
ATOM   3960  HA  SER   255      45.201  24.675  58.944  1.00  0.00           H
ATOM   3961  CB  SER   255      45.764  24.211  57.013  1.00  0.00           C
ATOM   3962  HB2 SER   255      46.040  23.188  57.269  1.00  0.00           H
ATOM   3963  HB3 SER   255      44.712  24.361  56.769  1.00  0.00           H
ATOM   3964  OG  SER   255      46.578  24.665  56.059  1.00  0.00           O
ATOM   3965  HG  SER   255      47.064  23.955  55.632  1.00  0.00           H
ATOM   3966  C   SER   255      47.221  24.800  58.961  1.00  0.00           C
ATOM   3967  O   SER   255      47.379  23.658  59.403  1.00  0.00           O
ATOM   3968  N   PHE   256      48.122  25.760  59.136  1.00  0.00           N
ATOM   3969  H   PHE   256      47.958  26.644  58.677  1.00  0.00           H
ATOM   3970  CA  PHE   256      49.369  25.551  59.840  1.00  0.00           C
ATOM   3971  HA  PHE   256      49.933  24.853  59.221  1.00  0.00           H
ATOM   3972  CB  PHE   256      50.212  26.834  59.815  1.00  0.00           C
ATOM   3973  HB2 PHE   256      50.557  27.052  58.804  1.00  0.00           H
ATOM   3974  HB3 PHE   256      49.652  27.684  60.200  1.00  0.00           H
ATOM   3975  CG  PHE   256      51.449  26.801  60.622  1.00  0.00           C
ATOM   3976  CD1 PHE   256      52.437  25.831  60.299  1.00  0.00           C
ATOM   3977  HD1 PHE   256      52.298  25.134  59.486  1.00  0.00           H
ATOM   3978  CE1 PHE   256      53.554  25.774  61.012  1.00  0.00           C
ATOM   3979  HE1 PHE   256      54.303  25.036  60.765  1.00  0.00           H
ATOM   3980  CZ  PHE   256      53.781  26.779  61.969  1.00  0.00           C
ATOM   3981  HZ  PHE   256      54.621  26.580  62.618  1.00  0.00           H
ATOM   3982  CE2 PHE   256      52.832  27.645  62.411  1.00  0.00           C
ATOM   3983  HE2 PHE   256      53.010  28.307  63.246  1.00  0.00           H
ATOM   3984  CD2 PHE   256      51.622  27.742  61.674  1.00  0.00           C
ATOM   3985  HD2 PHE   256      50.939  28.516  61.992  1.00  0.00           H
ATOM   3986  C   PHE   256      49.220  24.995  61.265  1.00  0.00           C
ATOM   3987  O   PHE   256      48.355  25.495  62.002  1.00  0.00           O
ATOM   3988  N   ASP   257      49.936  23.916  61.636  1.00  0.00           N
ATOM   3989  H   ASP   257      50.291  23.292  60.924  1.00  0.00           H
ATOM   3990  CA  ASP   257      49.951  23.203  62.915  1.00  0.00           C
ATOM   3991  HA  ASP   257      50.723  22.485  62.637  1.00  0.00           H
ATOM   3992  CB  ASP   257      50.339  24.086  64.088  1.00  0.00           C
ATOM   3993  HB2 ASP   257      50.949  24.876  63.651  1.00  0.00           H
ATOM   3994  HB3 ASP   257      49.478  24.540  64.578  1.00  0.00           H
ATOM   3995  CG  ASP   257      51.207  23.360  65.102  1.00  0.00           C
ATOM   3996  OD1 ASP   257      52.010  22.425  64.865  1.00  0.00           O
ATOM   3997  OD2 ASP   257      51.001  23.746  66.302  1.00  0.00           O
ATOM   3998  C   ASP   257      48.704  22.387  63.106  1.00  0.00           C
ATOM   3999  O   ASP   257      48.318  22.154  64.304  1.00  0.00           O
ATOM   4000  N   ASN   258      48.049  21.900  62.093  1.00  0.00           N
ATOM   4001  H   ASN   258      48.260  22.288  61.184  1.00  0.00           H
ATOM   4002  CA  ASN   258      46.897  20.958  62.277  1.00  0.00           C
ATOM   4003  HA  ASN   258      46.042  21.238  62.894  1.00  0.00           H
ATOM   4004  CB  ASN   258      46.275  20.667  60.892  1.00  0.00           C
ATOM   4005  HB2 ASN   258      47.088  20.539  60.177  1.00  0.00           H
ATOM   4006  HB3 ASN   258      45.651  19.788  61.045  1.00  0.00           H
ATOM   4007  CG  ASN   258      45.362  21.789  60.372  1.00  0.00           C
ATOM   4008  OD1 ASN   258      45.035  22.799  61.010  1.00  0.00           O
ATOM   4009  ND2 ASN   258      44.862  21.550  59.178  1.00  0.00           N
ATOM   4010 HD21 ASN   258      45.413  20.957  58.575  1.00  0.00           H
ATOM   4011 HD22 ASN   258      44.311  22.276  58.743  1.00  0.00           H
ATOM   4012  C   ASN   258      47.407  19.612  62.923  1.00  0.00           C
ATOM   4013  O   ASN   258      46.549  18.874  63.278  1.00  0.00           O
ATOM   4014  N   GLU   259      48.690  19.388  63.120  1.00  0.00           N
ATOM   4015  H   GLU   259      49.264  19.956  62.512  1.00  0.00           H
ATOM   4016  CA  GLU   259      49.211  18.202  63.904  1.00  0.00           C
ATOM   4017  HA  GLU   259      48.355  17.650  64.291  1.00  0.00           H
ATOM   4018  CB  GLU   259      49.917  17.234  62.976  1.00  0.00           C
ATOM   4019  HB2 GLU   259      50.052  16.284  63.493  1.00  0.00           H
ATOM   4020  HB3 GLU   259      49.419  17.173  62.009  1.00  0.00           H
ATOM   4021  CG  GLU   259      51.406  17.693  62.577  1.00  0.00           C
ATOM   4022  HG2 GLU   259      51.959  17.995  63.467  1.00  0.00           H
ATOM   4023  HG3 GLU   259      51.943  16.775  62.334  1.00  0.00           H
ATOM   4024  CD  GLU   259      51.444  18.688  61.470  1.00  0.00           C
ATOM   4025  OE1 GLU   259      50.957  19.859  61.674  1.00  0.00           O
ATOM   4026  OE2 GLU   259      51.922  18.433  60.317  1.00  0.00           O
ATOM   4027  C   GLU   259      49.886  18.621  65.267  1.00  0.00           C
ATOM   4028  O   GLU   259      50.347  17.788  66.044  1.00  0.00           O
ATOM   4029  N   HID   260      49.798  19.866  65.548  1.00  0.00           N
ATOM   4030  H   HID   260      49.556  20.519  64.815  1.00  0.00           H
ATOM   4031  CA  HID   260      49.957  20.391  66.922  1.00  0.00           C
ATOM   4032  HA  HID   260      49.977  21.460  66.710  1.00  0.00           H
ATOM   4033  CB  HID   260      48.745  20.177  67.896  1.00  0.00           C
ATOM   4034  HB2 HID   260      48.817  19.138  68.218  1.00  0.00           H
ATOM   4035  HB3 HID   260      48.839  20.808  68.779  1.00  0.00           H
ATOM   4036  CG  HID   260      47.392  20.240  67.294  1.00  0.00           C
ATOM   4037  ND1 HID   260      46.762  21.088  66.303  1.00  0.00           N
ATOM   4038  HD1 HID   260      47.122  21.902  65.825  1.00  0.00           H
ATOM   4039  CE1 HID   260      45.580  20.632  66.009  1.00  0.00           C
ATOM   4040  HE1 HID   260      44.977  21.143  65.273  1.00  0.00           H
ATOM   4041  NE2 HID   260      45.363  19.448  66.637  1.00  0.00           N
ATOM   4042  CD2 HID   260      46.528  19.188  67.369  1.00  0.00           C
ATOM   4043  HD2 HID   260      46.749  18.248  67.853  1.00  0.00           H
ATOM   4044  C   HID   260      51.273  20.119  67.607  1.00  0.00           C
ATOM   4045  O   HID   260      51.331  19.339  68.596  1.00  0.00           O
ATOM   4046  N   VAL   261      52.365  20.630  66.998  1.00  0.00           N
ATOM   4047  H   VAL   261      52.235  21.319  66.271  1.00  0.00           H
ATOM   4048  CA  VAL   261      53.692  20.564  67.606  1.00  0.00           C
ATOM   4049  HA  VAL   261      53.808  19.894  68.458  1.00  0.00           H
ATOM   4050  CB  VAL   261      54.730  20.128  66.494  1.00  0.00           C
ATOM   4051  HB  VAL   261      55.060  20.990  65.916  1.00  0.00           H
ATOM   4052  CG1 VAL   261      55.945  19.475  67.108  1.00  0.00           C
ATOM   4053 HG11 VAL   261      56.607  19.163  66.301  1.00  0.00           H
ATOM   4054 HG12 VAL   261      56.514  20.207  67.682  1.00  0.00           H
ATOM   4055 HG13 VAL   261      55.576  18.575  67.600  1.00  0.00           H
ATOM   4056  CG2 VAL   261      54.224  18.946  65.521  1.00  0.00           C
ATOM   4057 HG21 VAL   261      53.979  18.049  66.092  1.00  0.00           H
ATOM   4058 HG22 VAL   261      54.914  18.703  64.713  1.00  0.00           H
ATOM   4059 HG23 VAL   261      53.335  19.247  64.966  1.00  0.00           H
ATOM   4060  C   VAL   261      54.164  21.929  68.151  1.00  0.00           C
ATOM   4061  O   VAL   261      54.813  21.996  69.217  1.00  0.00           O
ATOM   4062  N   VAL   262      53.823  23.076  67.492  1.00  0.00           N
ATOM   4063  H   VAL   262      53.230  23.026  66.676  1.00  0.00           H
ATOM   4064  CA  VAL   262      54.424  24.418  67.858  1.00  0.00           C
ATOM   4065  HA  VAL   262      55.233  24.286  68.575  1.00  0.00           H
ATOM   4066  CB  VAL   262      55.255  24.958  66.609  1.00  0.00           C
ATOM   4067  HB  VAL   262      55.416  26.018  66.811  1.00  0.00           H
ATOM   4068  CG1 VAL   262      56.616  24.340  66.371  1.00  0.00           C
ATOM   4069 HG11 VAL   262      57.143  24.858  65.571  1.00  0.00           H
ATOM   4070 HG12 VAL   262      57.215  24.514  67.265  1.00  0.00           H
ATOM   4071 HG13 VAL   262      56.507  23.295  66.082  1.00  0.00           H
ATOM   4072  CG2 VAL   262      54.444  24.956  65.265  1.00  0.00           C
ATOM   4073 HG21 VAL   262      54.162  23.975  64.885  1.00  0.00           H
ATOM   4074 HG22 VAL   262      55.033  25.575  64.588  1.00  0.00           H
ATOM   4075 HG23 VAL   262      53.524  25.523  65.400  1.00  0.00           H
ATOM   4076  C   VAL   262      53.483  25.465  68.550  1.00  0.00           C
ATOM   4077  O   VAL   262      54.084  26.274  69.192  1.00  0.00           O
ATOM   4078  N   LEU   263      52.150  25.424  68.392  1.00  0.00           N
ATOM   4079  H   LEU   263      51.736  24.692  67.833  1.00  0.00           H
ATOM   4080  CA  LEU   263      51.344  26.601  68.805  1.00  0.00           C
ATOM   4081  HA  LEU   263      51.944  27.501  68.674  1.00  0.00           H
ATOM   4082  CB  LEU   263      50.166  26.721  67.814  1.00  0.00           C
ATOM   4083  HB2 LEU   263      49.841  25.686  67.701  1.00  0.00           H
ATOM   4084  HB3 LEU   263      49.337  27.260  68.274  1.00  0.00           H
ATOM   4085  CG  LEU   263      50.475  27.342  66.402  1.00  0.00           C
ATOM   4086  HG  LEU   263      51.167  26.722  65.833  1.00  0.00           H
ATOM   4087  CD1 LEU   263      49.238  27.305  65.554  1.00  0.00           C
ATOM   4088 HD11 LEU   263      49.050  26.262  65.297  1.00  0.00           H
ATOM   4089 HD12 LEU   263      49.454  27.945  64.699  1.00  0.00           H
ATOM   4090 HD13 LEU   263      48.468  27.832  66.115  1.00  0.00           H
ATOM   4091  CD2 LEU   263      51.174  28.641  66.465  1.00  0.00           C
ATOM   4092 HD21 LEU   263      50.661  29.424  67.024  1.00  0.00           H
ATOM   4093 HD22 LEU   263      52.116  28.438  66.971  1.00  0.00           H
ATOM   4094 HD23 LEU   263      51.395  28.889  65.427  1.00  0.00           H
ATOM   4095  C   LEU   263      51.040  26.373  70.337  1.00  0.00           C
ATOM   4096  O   LEU   263      50.443  25.296  70.655  1.00  0.00           O
ATOM   4097  N   PRO   264      51.255  27.357  71.183  1.00  0.00           N
ATOM   4098  CD  PRO   264      51.899  28.652  70.778  1.00  0.00           C
ATOM   4099  HD2 PRO   264      51.212  29.259  70.189  1.00  0.00           H
ATOM   4100  HD3 PRO   264      52.879  28.499  70.327  1.00  0.00           H
ATOM   4101  CG  PRO   264      52.112  29.429  72.055  1.00  0.00           C
ATOM   4102  HG2 PRO   264      51.239  30.082  72.063  1.00  0.00           H
ATOM   4103  HG3 PRO   264      53.020  30.023  72.159  1.00  0.00           H
ATOM   4104  CB  PRO   264      51.848  28.436  73.183  1.00  0.00           C
ATOM   4105  HB2 PRO   264      51.375  28.866  74.066  1.00  0.00           H
ATOM   4106  HB3 PRO   264      52.840  28.026  73.375  1.00  0.00           H
ATOM   4107  CA  PRO   264      50.996  27.294  72.590  1.00  0.00           C
ATOM   4108  HA  PRO   264      51.384  26.306  72.835  1.00  0.00           H
ATOM   4109  C   PRO   264      49.484  27.509  72.803  1.00  0.00           C
ATOM   4110  O   PRO   264      48.971  28.542  73.086  1.00  0.00           O
ATOM   4111  N   ARG   265      48.728  26.456  72.509  1.00  0.00           N
ATOM   4112  H   ARG   265      49.293  25.635  72.350  1.00  0.00           H
ATOM   4113  CA  ARG   265      47.248  26.348  72.597  1.00  0.00           C
ATOM   4114  HA  ARG   265      46.663  27.110  72.080  1.00  0.00           H
ATOM   4115  CB  ARG   265      46.843  25.007  71.834  1.00  0.00           C
ATOM   4116  HB2 ARG   265      47.445  24.160  72.163  1.00  0.00           H
ATOM   4117  HB3 ARG   265      45.773  24.842  71.969  1.00  0.00           H
ATOM   4118  CG  ARG   265      47.126  25.072  70.316  1.00  0.00           C
ATOM   4119  HG2 ARG   265      47.208  26.088  69.928  1.00  0.00           H
ATOM   4120  HG3 ARG   265      48.146  24.710  70.194  1.00  0.00           H
ATOM   4121  CD  ARG   265      46.085  24.337  69.401  1.00  0.00           C
ATOM   4122  HD2 ARG   265      45.118  24.835  69.473  1.00  0.00           H
ATOM   4123  HD3 ARG   265      46.387  24.497  68.367  1.00  0.00           H
ATOM   4124  NE  ARG   265      45.934  22.902  69.840  1.00  0.00           N
ATOM   4125  HE  ARG   265      46.820  22.433  69.957  1.00  0.00           H
ATOM   4126  CZ  ARG   265      44.945  22.080  69.588  1.00  0.00           C
ATOM   4127  NH1 ARG   265      43.913  22.484  68.954  1.00  0.00           N
ATOM   4128 HH11 ARG   265      43.770  23.472  68.797  1.00  0.00           H
ATOM   4129 HH12 ARG   265      43.191  21.798  68.788  1.00  0.00           H
ATOM   4130  NH2 ARG   265      44.976  20.809  69.996  1.00  0.00           N
ATOM   4131 HH21 ARG   265      45.765  20.423  70.493  1.00  0.00           H
ATOM   4132 HH22 ARG   265      44.333  20.131  69.612  1.00  0.00           H
ATOM   4133  C   ARG   265      46.855  26.238  74.093  1.00  0.00           C
ATOM   4134  O   ARG   265      47.704  26.017  74.998  1.00  0.00           O
ATOM   4135  N   THR   266      45.542  26.344  74.366  1.00  0.00           N
ATOM   4136  H   THR   266      44.929  26.456  73.573  1.00  0.00           H
ATOM   4137  CA  THR   266      45.021  26.284  75.737  1.00  0.00           C
ATOM   4138  HA  THR   266      45.704  25.912  76.502  1.00  0.00           H
ATOM   4139  CB  THR   266      44.699  27.720  76.227  1.00  0.00           C
ATOM   4140  HB  THR   266      44.293  27.641  77.235  1.00  0.00           H
ATOM   4141  CG2 THR   266      45.902  28.701  76.310  1.00  0.00           C
ATOM   4142 HG21 THR   266      46.736  28.121  76.705  1.00  0.00           H
ATOM   4143 HG22 THR   266      45.594  29.519  76.961  1.00  0.00           H
ATOM   4144 HG23 THR   266      46.073  29.047  75.290  1.00  0.00           H
ATOM   4145  OG1 THR   266      43.772  28.342  75.339  1.00  0.00           O
ATOM   4146  HG1 THR   266      44.118  28.300  74.444  1.00  0.00           H
ATOM   4147  C   THR   266      43.776  25.427  75.836  1.00  0.00           C
ATOM   4148  O   THR   266      43.136  25.173  74.805  1.00  0.00           O
ATOM   4149  N   LYS   267      43.335  25.123  77.046  1.00  0.00           N
ATOM   4150  H   LYS   267      44.012  25.141  77.795  1.00  0.00           H
ATOM   4151  CA  LYS   267      42.024  24.513  77.302  1.00  0.00           C
ATOM   4152  HA  LYS   267      42.062  23.509  76.881  1.00  0.00           H
ATOM   4153  CB  LYS   267      41.796  24.286  78.837  1.00  0.00           C
ATOM   4154  HB2 LYS   267      40.945  23.606  78.794  1.00  0.00           H
ATOM   4155  HB3 LYS   267      42.709  23.833  79.224  1.00  0.00           H
ATOM   4156  CG  LYS   267      41.364  25.591  79.586  1.00  0.00           C
ATOM   4157  HG2 LYS   267      41.995  26.467  79.440  1.00  0.00           H
ATOM   4158  HG3 LYS   267      40.317  25.771  79.339  1.00  0.00           H
ATOM   4159  CD  LYS   267      41.483  25.249  81.083  1.00  0.00           C
ATOM   4160  HD2 LYS   267      41.080  24.241  81.182  1.00  0.00           H
ATOM   4161  HD3 LYS   267      42.547  25.311  81.309  1.00  0.00           H
ATOM   4162  CE  LYS   267      40.756  26.188  81.994  1.00  0.00           C
ATOM   4163  HE2 LYS   267      40.672  27.171  81.530  1.00  0.00           H
ATOM   4164  HE3 LYS   267      39.761  25.754  82.094  1.00  0.00           H
ATOM   4165  NZ  LYS   267      41.424  26.363  83.287  1.00  0.00           N
ATOM   4166  HZ1 LYS   267      40.893  27.079  83.762  1.00  0.00           H
ATOM   4167  HZ2 LYS   267      42.395  26.622  83.189  1.00  0.00           H
ATOM   4168  HZ3 LYS   267      41.515  25.540  83.866  1.00  0.00           H
ATOM   4169  C   LYS   267      40.852  25.189  76.554  1.00  0.00           C
ATOM   4170  O   LYS   267      40.212  24.428  75.891  1.00  0.00           O
ATOM   4171  N   TYR   268      40.923  26.500  76.395  1.00  0.00           N
ATOM   4172  H   TYR   268      41.634  27.063  76.838  1.00  0.00           H
ATOM   4173  CA  TYR   268      39.921  27.316  75.642  1.00  0.00           C
ATOM   4174  HA  TYR   268      38.905  27.093  75.969  1.00  0.00           H
ATOM   4175  CB  TYR   268      40.104  28.794  76.048  1.00  0.00           C
ATOM   4176  HB2 TYR   268      40.908  29.321  75.535  1.00  0.00           H
ATOM   4177  HB3 TYR   268      39.191  29.321  75.771  1.00  0.00           H
ATOM   4178  CG  TYR   268      40.261  29.072  77.530  1.00  0.00           C
ATOM   4179  CD1 TYR   268      39.339  28.559  78.437  1.00  0.00           C
ATOM   4180  HD1 TYR   268      38.442  28.086  78.064  1.00  0.00           H
ATOM   4181  CE1 TYR   268      39.565  28.733  79.841  1.00  0.00           C
ATOM   4182  HE1 TYR   268      38.875  28.354  80.580  1.00  0.00           H
ATOM   4183  CZ  TYR   268      40.698  29.424  80.298  1.00  0.00           C
ATOM   4184  OH  TYR   268      40.889  29.668  81.632  1.00  0.00           O
ATOM   4185  HH  TYR   268      40.446  29.093  82.260  1.00  0.00           H
ATOM   4186  CE2 TYR   268      41.632  29.874  79.336  1.00  0.00           C
ATOM   4187  HE2 TYR   268      42.559  30.320  79.666  1.00  0.00           H
ATOM   4188  CD2 TYR   268      41.375  29.734  77.940  1.00  0.00           C
ATOM   4189  HD2 TYR   268      42.155  30.071  77.274  1.00  0.00           H
ATOM   4190  C   TYR   268      39.969  27.189  74.098  1.00  0.00           C
ATOM   4191  O   TYR   268      38.943  26.980  73.449  1.00  0.00           O
ATOM   4192  N   ASP   269      41.240  27.095  73.578  1.00  0.00           N
ATOM   4193  H   ASP   269      42.018  27.345  74.172  1.00  0.00           H
ATOM   4194  CA  ASP   269      41.377  26.692  72.177  1.00  0.00           C
ATOM   4195  HA  ASP   269      40.599  27.247  71.653  1.00  0.00           H
ATOM   4196  CB  ASP   269      42.786  26.824  71.662  1.00  0.00           C
ATOM   4197  HB2 ASP   269      43.412  26.010  72.027  1.00  0.00           H
ATOM   4198  HB3 ASP   269      42.798  26.697  70.579  1.00  0.00           H
ATOM   4199  CG  ASP   269      43.352  28.134  72.001  1.00  0.00           C
ATOM   4200  OD1 ASP   269      42.790  29.086  71.392  1.00  0.00           O
ATOM   4201  OD2 ASP   269      44.346  28.207  72.819  1.00  0.00           O
ATOM   4202  C   ASP   269      40.926  25.235  71.935  1.00  0.00           C
ATOM   4203  O   ASP   269      40.151  24.892  71.002  1.00  0.00           O
ATOM   4204  N   ILE   270      41.435  24.281  72.802  1.00  0.00           N
ATOM   4205  H   ILE   270      42.109  24.622  73.471  1.00  0.00           H
ATOM   4206  CA  ILE   270      41.153  22.866  72.691  1.00  0.00           C
ATOM   4207  HA  ILE   270      41.353  22.535  71.671  1.00  0.00           H
ATOM   4208  CB  ILE   270      42.088  22.115  73.652  1.00  0.00           C
ATOM   4209  HB  ILE   270      41.892  22.343  74.699  1.00  0.00           H
ATOM   4210  CG2 ILE   270      41.832  20.606  73.629  1.00  0.00           C
ATOM   4211 HG21 ILE   270      41.907  20.243  72.604  1.00  0.00           H
ATOM   4212 HG22 ILE   270      40.900  20.246  74.064  1.00  0.00           H
ATOM   4213 HG23 ILE   270      42.655  20.135  74.167  1.00  0.00           H
ATOM   4214  CG1 ILE   270      43.602  22.189  73.159  1.00  0.00           C
ATOM   4215 HG12 ILE   270      43.906  21.507  72.365  1.00  0.00           H
ATOM   4216 HG13 ILE   270      43.772  23.177  72.731  1.00  0.00           H
ATOM   4217  CD1 ILE   270      44.561  22.019  74.362  1.00  0.00           C
ATOM   4218 HD11 ILE   270      44.376  22.853  75.038  1.00  0.00           H
ATOM   4219 HD12 ILE   270      45.629  22.049  74.148  1.00  0.00           H
ATOM   4220 HD13 ILE   270      44.570  21.036  74.834  1.00  0.00           H
ATOM   4221  C   ILE   270      39.681  22.573  72.816  1.00  0.00           C
ATOM   4222  O   ILE   270      39.099  21.591  72.250  1.00  0.00           O
ATOM   4223  N   THR   271      38.920  23.477  73.410  1.00  0.00           N
ATOM   4224  H   THR   271      39.382  24.272  73.828  1.00  0.00           H
ATOM   4225  CA  THR   271      37.462  23.315  73.583  1.00  0.00           C
ATOM   4226  HA  THR   271      37.227  22.269  73.781  1.00  0.00           H
ATOM   4227  CB  THR   271      37.014  24.081  74.844  1.00  0.00           C
ATOM   4228  HB  THR   271      37.360  25.101  74.678  1.00  0.00           H
ATOM   4229  CG2 THR   271      35.574  24.019  75.358  1.00  0.00           C
ATOM   4230 HG21 THR   271      35.093  23.042  75.424  1.00  0.00           H
ATOM   4231 HG22 THR   271      35.057  24.611  74.602  1.00  0.00           H
ATOM   4232 HG23 THR   271      35.642  24.470  76.348  1.00  0.00           H
ATOM   4233  OG1 THR   271      37.772  23.567  75.905  1.00  0.00           O
ATOM   4234  HG1 THR   271      38.668  23.895  75.795  1.00  0.00           H
ATOM   4235  C   THR   271      36.646  23.826  72.327  1.00  0.00           C
ATOM   4236  O   THR   271      35.641  23.196  71.987  1.00  0.00           O
ATOM   4237  N   ILE   272      37.239  24.807  71.597  1.00  0.00           N
ATOM   4238  H   ILE   272      38.109  25.176  71.952  1.00  0.00           H
ATOM   4239  CA  ILE   272      36.694  25.330  70.328  1.00  0.00           C
ATOM   4240  HA  ILE   272      35.623  25.527  70.363  1.00  0.00           H
ATOM   4241  CB  ILE   272      37.308  26.777  70.130  1.00  0.00           C
ATOM   4242  HB  ILE   272      38.351  26.629  70.409  1.00  0.00           H
ATOM   4243  CG2 ILE   272      37.398  27.385  68.636  1.00  0.00           C
ATOM   4244 HG21 ILE   272      36.380  27.596  68.309  1.00  0.00           H
ATOM   4245 HG22 ILE   272      37.925  26.742  67.930  1.00  0.00           H
ATOM   4246 HG23 ILE   272      38.071  28.242  68.651  1.00  0.00           H
ATOM   4247  CG1 ILE   272      36.700  27.917  71.039  1.00  0.00           C
ATOM   4248 HG12 ILE   272      35.684  28.132  70.710  1.00  0.00           H
ATOM   4249 HG13 ILE   272      36.653  27.493  72.043  1.00  0.00           H
ATOM   4250  CD1 ILE   272      37.445  29.267  71.051  1.00  0.00           C
ATOM   4251 HD11 ILE   272      38.515  29.080  70.967  1.00  0.00           H
ATOM   4252 HD12 ILE   272      37.201  29.651  72.042  1.00  0.00           H
ATOM   4253 HD13 ILE   272      37.175  29.956  70.251  1.00  0.00           H
ATOM   4254  C   ILE   272      37.027  24.459  69.080  1.00  0.00           C
ATOM   4255  O   ILE   272      36.339  24.536  68.047  1.00  0.00           O
ATOM   4256  N   ASP   273      38.144  23.670  69.115  1.00  0.00           N
ATOM   4257  H   ASP   273      38.624  23.705  70.003  1.00  0.00           H
ATOM   4258  CA  ASP   273      38.526  22.660  68.117  1.00  0.00           C
ATOM   4259  HA  ASP   273      38.535  23.032  67.092  1.00  0.00           H
ATOM   4260  CB  ASP   273      39.986  22.176  68.426  1.00  0.00           C
ATOM   4261  HB2 ASP   273      40.598  23.079  68.421  1.00  0.00           H
ATOM   4262  HB3 ASP   273      40.040  21.733  69.420  1.00  0.00           H
ATOM   4263  CG  ASP   273      40.456  21.307  67.303  1.00  0.00           C
ATOM   4264  OD1 ASP   273      40.272  21.631  66.100  1.00  0.00           O
ATOM   4265  OD2 ASP   273      41.032  20.203  67.599  1.00  0.00           O
ATOM   4266  C   ASP   273      37.429  21.556  68.150  1.00  0.00           C
ATOM   4267  O   ASP   273      36.817  21.265  67.117  1.00  0.00           O
ATOM   4268  N   GLU   274      37.059  21.021  69.272  1.00  0.00           N
ATOM   4269  H   GLU   274      37.675  21.097  70.069  1.00  0.00           H
ATOM   4270  CA  GLU   274      35.951  20.017  69.478  1.00  0.00           C
ATOM   4271  HA  GLU   274      36.136  19.079  68.954  1.00  0.00           H
ATOM   4272  CB  GLU   274      35.843  19.441  70.927  1.00  0.00           C
ATOM   4273  HB2 GLU   274      35.849  20.266  71.638  1.00  0.00           H
ATOM   4274  HB3 GLU   274      34.878  18.936  70.986  1.00  0.00           H
ATOM   4275  CG  GLU   274      36.997  18.523  71.337  1.00  0.00           C
ATOM   4276  HG2 GLU   274      37.887  18.953  70.876  1.00  0.00           H
ATOM   4277  HG3 GLU   274      37.131  18.443  72.416  1.00  0.00           H
ATOM   4278  CD  GLU   274      36.925  17.071  70.880  1.00  0.00           C
ATOM   4279  OE1 GLU   274      37.569  16.171  71.492  1.00  0.00           O
ATOM   4280  OE2 GLU   274      36.596  16.738  69.712  1.00  0.00           O
ATOM   4281  C   GLU   274      34.612  20.531  68.999  1.00  0.00           C
ATOM   4282  O   GLU   274      33.778  19.659  68.628  1.00  0.00           O
ATOM   4283  N   GLU   275      34.364  21.825  69.079  1.00  0.00           N
ATOM   4284  H   GLU   275      35.128  22.485  69.057  1.00  0.00           H
ATOM   4285  CA  GLU   275      33.054  22.338  68.681  1.00  0.00           C
ATOM   4286  HA  GLU   275      32.260  21.645  68.959  1.00  0.00           H
ATOM   4287  CB  GLU   275      32.770  23.726  69.343  1.00  0.00           C
ATOM   4288  HB2 GLU   275      33.625  24.402  69.350  1.00  0.00           H
ATOM   4289  HB3 GLU   275      31.985  24.217  68.768  1.00  0.00           H
ATOM   4290  CG  GLU   275      32.394  23.609  70.771  1.00  0.00           C
ATOM   4291  HG2 GLU   275      33.330  23.350  71.265  1.00  0.00           H
ATOM   4292  HG3 GLU   275      32.026  24.580  71.101  1.00  0.00           H
ATOM   4293  CD  GLU   275      31.388  22.606  71.273  1.00  0.00           C
ATOM   4294  OE1 GLU   275      30.421  22.177  70.567  1.00  0.00           O
ATOM   4295  OE2 GLU   275      31.548  22.113  72.467  1.00  0.00           O
ATOM   4296  C   GLU   275      32.961  22.390  67.125  1.00  0.00           C
ATOM   4297  O   GLU   275      31.873  22.273  66.559  1.00  0.00           O
ATOM   4298  N   SER   276      34.039  22.635  66.383  1.00  0.00           N
ATOM   4299  H   SER   276      34.870  22.494  66.940  1.00  0.00           H
ATOM   4300  CA  SER   276      34.151  22.949  64.959  1.00  0.00           C
ATOM   4301  HA  SER   276      33.534  23.817  64.726  1.00  0.00           H
ATOM   4302  CB  SER   276      35.557  23.369  64.629  1.00  0.00           C
ATOM   4303  HB2 SER   276      35.484  23.733  63.604  1.00  0.00           H
ATOM   4304  HB3 SER   276      35.865  24.144  65.331  1.00  0.00           H
ATOM   4305  OG  SER   276      36.510  22.378  64.741  1.00  0.00           O
ATOM   4306  HG  SER   276      36.553  22.055  65.644  1.00  0.00           H
ATOM   4307  C   SER   276      33.584  21.763  64.086  1.00  0.00           C
ATOM   4308  O   SER   276      33.446  20.610  64.517  1.00  0.00           O
ATOM   4309  N   PRO   277      33.138  22.028  62.903  1.00  0.00           N
ATOM   4310  CD  PRO   277      33.146  23.336  62.236  1.00  0.00           C
ATOM   4311  HD2 PRO   277      34.102  23.575  61.769  1.00  0.00           H
ATOM   4312  HD3 PRO   277      32.848  24.156  62.891  1.00  0.00           H
ATOM   4313  CG  PRO   277      32.018  23.176  61.236  1.00  0.00           C
ATOM   4314  HG2 PRO   277      32.131  23.941  60.467  1.00  0.00           H
ATOM   4315  HG3 PRO   277      31.037  23.354  61.679  1.00  0.00           H
ATOM   4316  CB  PRO   277      32.296  21.691  60.694  1.00  0.00           C
ATOM   4317  HB2 PRO   277      33.081  21.620  59.943  1.00  0.00           H
ATOM   4318  HB3 PRO   277      31.343  21.255  60.392  1.00  0.00           H
ATOM   4319  CA  PRO   277      32.702  20.994  61.996  1.00  0.00           C
ATOM   4320  HA  PRO   277      31.884  20.444  62.462  1.00  0.00           H
ATOM   4321  C   PRO   277      33.827  19.903  61.648  1.00  0.00           C
ATOM   4322  O   PRO   277      33.565  18.700  61.463  1.00  0.00           O
ATOM   4323  N   ARG   278      35.146  20.294  61.622  1.00  0.00           N
ATOM   4324  H   ARG   278      35.301  21.287  61.730  1.00  0.00           H
ATOM   4325  CA  ARG   278      36.251  19.368  61.449  1.00  0.00           C
ATOM   4326  HA  ARG   278      35.801  18.381  61.548  1.00  0.00           H
ATOM   4327  CB  ARG   278      36.956  19.503  60.054  1.00  0.00           C
ATOM   4328  HB2 ARG   278      37.211  20.559  59.955  1.00  0.00           H
ATOM   4329  HB3 ARG   278      37.874  18.916  60.096  1.00  0.00           H
ATOM   4330  CG  ARG   278      36.107  19.058  58.846  1.00  0.00           C
ATOM   4331  HG2 ARG   278      35.556  18.156  59.109  1.00  0.00           H
ATOM   4332  HG3 ARG   278      35.388  19.841  58.602  1.00  0.00           H
ATOM   4333  CD  ARG   278      37.004  18.734  57.598  1.00  0.00           C
ATOM   4334  HD2 ARG   278      37.346  19.676  57.169  1.00  0.00           H
ATOM   4335  HD3 ARG   278      37.849  18.070  57.781  1.00  0.00           H
ATOM   4336  NE  ARG   278      36.231  17.997  56.605  1.00  0.00           N
ATOM   4337  HE  ARG   278      35.293  17.719  56.859  1.00  0.00           H
ATOM   4338  CZ  ARG   278      36.641  17.579  55.418  1.00  0.00           C
ATOM   4339  NH1 ARG   278      37.779  17.979  54.852  1.00  0.00           N
ATOM   4340 HH11 ARG   278      38.418  18.569  55.366  1.00  0.00           H
ATOM   4341 HH12 ARG   278      38.077  17.538  53.993  1.00  0.00           H
ATOM   4342  NH2 ARG   278      35.923  17.000  54.526  1.00  0.00           N
ATOM   4343 HH21 ARG   278      34.953  16.806  54.726  1.00  0.00           H
ATOM   4344 HH22 ARG   278      36.223  16.763  53.591  1.00  0.00           H
ATOM   4345  C   ARG   278      37.321  19.582  62.560  1.00  0.00           C
ATOM   4346  O   ARG   278      38.190  20.475  62.474  1.00  0.00           O
ATOM   4347  N   PRO   279      37.404  18.686  63.586  1.00  0.00           N
ATOM   4348  CD  PRO   279      36.308  17.846  63.998  1.00  0.00           C
ATOM   4349  HD2 PRO   279      36.288  16.933  63.402  1.00  0.00           H
ATOM   4350  HD3 PRO   279      35.316  18.260  63.812  1.00  0.00           H
ATOM   4351  CG  PRO   279      36.575  17.562  65.491  1.00  0.00           C
ATOM   4352  HG2 PRO   279      36.286  16.543  65.746  1.00  0.00           H
ATOM   4353  HG3 PRO   279      36.108  18.320  66.120  1.00  0.00           H
ATOM   4354  CB  PRO   279      38.134  17.570  65.756  1.00  0.00           C
ATOM   4355  HB2 PRO   279      38.661  16.665  65.457  1.00  0.00           H
ATOM   4356  HB3 PRO   279      38.397  18.073  66.687  1.00  0.00           H
ATOM   4357  CA  PRO   279      38.455  18.592  64.634  1.00  0.00           C
ATOM   4358  HA  PRO   279      38.490  19.592  65.065  1.00  0.00           H
ATOM   4359  C   PRO   279      39.899  18.413  64.068  1.00  0.00           C
ATOM   4360  O   PRO   279      40.012  17.815  63.017  1.00  0.00           O
ATOM   4361  N   GLY   280      40.864  19.172  64.649  1.00  0.00           N
ATOM   4362  H   GLY   280      40.638  19.795  65.411  1.00  0.00           H
ATOM   4363  CA  GLY   280      42.224  19.421  64.070  1.00  0.00           C
ATOM   4364  HA2 GLY   280      42.931  19.635  64.869  1.00  0.00           H
ATOM   4365  HA3 GLY   280      42.445  18.594  63.395  1.00  0.00           H
ATOM   4366  C   GLY   280      42.332  20.464  63.042  1.00  0.00           C
ATOM   4367  O   GLY   280      43.344  21.198  63.070  1.00  0.00           O
ATOM   4368  N   GLN   281      41.411  20.597  62.038  1.00  0.00           N
ATOM   4369  H   GLN   281      40.556  20.062  61.986  1.00  0.00           H
ATOM   4370  CA  GLN   281      41.668  21.446  60.881  1.00  0.00           C
ATOM   4371  HA  GLN   281      42.640  21.161  60.481  1.00  0.00           H
ATOM   4372  CB  GLN   281      40.680  21.165  59.717  1.00  0.00           C
ATOM   4373  HB2 GLN   281      39.672  21.351  60.089  1.00  0.00           H
ATOM   4374  HB3 GLN   281      40.824  21.808  58.850  1.00  0.00           H
ATOM   4375  CG  GLN   281      40.613  19.745  59.197  1.00  0.00           C
ATOM   4376  HG2 GLN   281      40.126  19.118  59.944  1.00  0.00           H
ATOM   4377  HG3 GLN   281      39.956  19.861  58.335  1.00  0.00           H
ATOM   4378  CD  GLN   281      41.902  19.058  58.830  1.00  0.00           C
ATOM   4379  OE1 GLN   281      42.588  18.477  59.668  1.00  0.00           O
ATOM   4380  NE2 GLN   281      42.324  19.169  57.572  1.00  0.00           N
ATOM   4381 HE21 GLN   281      43.094  18.611  57.231  1.00  0.00           H
ATOM   4382 HE22 GLN   281      41.679  19.495  56.866  1.00  0.00           H
ATOM   4383  C   GLN   281      41.689  22.933  61.228  1.00  0.00           C
ATOM   4384  O   GLN   281      41.086  23.311  62.233  1.00  0.00           O
ATOM   4385  N   GLN   282      42.290  23.793  60.409  1.00  0.00           N
ATOM   4386  H   GLN   282      42.878  23.368  59.707  1.00  0.00           H
ATOM   4387  CA  GLN   282      42.177  25.237  60.524  1.00  0.00           C
ATOM   4388  HA  GLN   282      42.677  25.702  59.673  1.00  0.00           H
ATOM   4389  CB  GLN   282      40.727  25.743  60.312  1.00  0.00           C
ATOM   4390  HB2 GLN   282      40.154  25.458  61.194  1.00  0.00           H
ATOM   4391  HB3 GLN   282      40.722  26.825  60.186  1.00  0.00           H
ATOM   4392  CG  GLN   282      39.987  25.301  59.033  1.00  0.00           C
ATOM   4393  HG2 GLN   282      40.473  25.724  58.154  1.00  0.00           H
ATOM   4394  HG3 GLN   282      40.002  24.218  58.905  1.00  0.00           H
ATOM   4395  CD  GLN   282      38.554  25.847  59.134  1.00  0.00           C
ATOM   4396  OE1 GLN   282      38.109  26.396  60.171  1.00  0.00           O
ATOM   4397  NE2 GLN   282      37.813  25.906  58.051  1.00  0.00           N
ATOM   4398 HE21 GLN   282      36.865  26.248  58.002  1.00  0.00           H
ATOM   4399 HE22 GLN   282      38.243  25.825  57.140  1.00  0.00           H
ATOM   4400  C   GLN   282      42.859  25.735  61.752  1.00  0.00           C
ATOM   4401  O   GLN   282      42.443  26.754  62.375  1.00  0.00           O
ATOM   4402  N   THR   283      43.879  25.084  62.278  1.00  0.00           N
ATOM   4403  H   THR   283      44.328  24.349  61.752  1.00  0.00           H
ATOM   4404  CA  THR   283      44.522  25.445  63.620  1.00  0.00           C
ATOM   4405  HA  THR   283      43.721  25.350  64.353  1.00  0.00           H
ATOM   4406  CB  THR   283      45.504  24.386  64.069  1.00  0.00           C
ATOM   4407  HB  THR   283      46.268  24.266  63.302  1.00  0.00           H
ATOM   4408  CG2 THR   283      46.180  24.709  65.413  1.00  0.00           C
ATOM   4409 HG21 THR   283      45.464  25.238  66.043  1.00  0.00           H
ATOM   4410 HG22 THR   283      47.030  25.378  65.277  1.00  0.00           H
ATOM   4411 HG23 THR   283      46.519  23.798  65.907  1.00  0.00           H
ATOM   4412  OG1 THR   283      44.792  23.153  64.117  1.00  0.00           O
ATOM   4413  HG1 THR   283      44.495  22.891  63.242  1.00  0.00           H
ATOM   4414  C   THR   283      45.154  26.810  63.700  1.00  0.00           C
ATOM   4415  O   THR   283      44.759  27.552  64.554  1.00  0.00           O
ATOM   4416  N   PHE   284      45.822  27.273  62.656  1.00  0.00           N
ATOM   4417  H   PHE   284      46.259  26.658  61.984  1.00  0.00           H
ATOM   4418  CA  PHE   284      46.420  28.605  62.742  1.00  0.00           C
ATOM   4419  HA  PHE   284      46.816  28.860  63.725  1.00  0.00           H
ATOM   4420  CB  PHE   284      47.597  28.825  61.808  1.00  0.00           C
ATOM   4421  HB2 PHE   284      48.352  28.159  62.227  1.00  0.00           H
ATOM   4422  HB3 PHE   284      47.308  28.490  60.812  1.00  0.00           H
ATOM   4423  CG  PHE   284      48.178  30.247  61.668  1.00  0.00           C
ATOM   4424  CD1 PHE   284      48.725  30.832  62.880  1.00  0.00           C
ATOM   4425  HD1 PHE   284      48.685  30.371  63.856  1.00  0.00           H
ATOM   4426  CE1 PHE   284      49.374  32.051  62.840  1.00  0.00           C
ATOM   4427  HE1 PHE   284      49.651  32.504  63.781  1.00  0.00           H
ATOM   4428  CZ  PHE   284      49.453  32.698  61.574  1.00  0.00           C
ATOM   4429  HZ  PHE   284      49.960  33.650  61.523  1.00  0.00           H
ATOM   4430  CE2 PHE   284      48.971  32.071  60.373  1.00  0.00           C
ATOM   4431  HE2 PHE   284      49.260  32.542  59.446  1.00  0.00           H
ATOM   4432  CD2 PHE   284      48.414  30.798  60.427  1.00  0.00           C
ATOM   4433  HD2 PHE   284      48.279  30.207  59.533  1.00  0.00           H
ATOM   4434  C   PHE   284      45.433  29.731  62.465  1.00  0.00           C
ATOM   4435  O   PHE   284      45.578  30.812  63.032  1.00  0.00           O
ATOM   4436  N   GLU   285      44.290  29.456  61.788  1.00  0.00           N
ATOM   4437  H   GLU   285      44.073  28.546  61.405  1.00  0.00           H
ATOM   4438  CA  GLU   285      43.261  30.431  61.695  1.00  0.00           C
ATOM   4439  HA  GLU   285      43.650  31.436  61.527  1.00  0.00           H
ATOM   4440  CB  GLU   285      42.411  30.010  60.499  1.00  0.00           C
ATOM   4441  HB2 GLU   285      43.073  30.117  59.641  1.00  0.00           H
ATOM   4442  HB3 GLU   285      42.102  28.980  60.673  1.00  0.00           H
ATOM   4443  CG  GLU   285      41.232  31.003  60.238  1.00  0.00           C
ATOM   4444  HG2 GLU   285      40.480  30.780  60.996  1.00  0.00           H
ATOM   4445  HG3 GLU   285      41.549  32.044  60.316  1.00  0.00           H
ATOM   4446  CD  GLU   285      40.691  30.690  58.807  1.00  0.00           C
ATOM   4447  OE1 GLU   285      39.556  30.266  58.617  1.00  0.00           O
ATOM   4448  OE2 GLU   285      41.477  30.884  57.849  1.00  0.00           O
ATOM   4449  C   GLU   285      42.461  30.411  62.974  1.00  0.00           C
ATOM   4450  O   GLU   285      42.001  31.436  63.448  1.00  0.00           O
ATOM   4451  N   LYS   286      42.339  29.258  63.732  1.00  0.00           N
ATOM   4452  H   LYS   286      42.822  28.458  63.350  1.00  0.00           H
ATOM   4453  CA  LYS   286      41.750  29.161  65.115  1.00  0.00           C
ATOM   4454  HA  LYS   286      40.811  29.697  65.260  1.00  0.00           H
ATOM   4455  CB  LYS   286      41.593  27.659  65.478  1.00  0.00           C
ATOM   4456  HB2 LYS   286      42.422  27.032  65.152  1.00  0.00           H
ATOM   4457  HB3 LYS   286      41.594  27.485  66.554  1.00  0.00           H
ATOM   4458  CG  LYS   286      40.328  26.929  64.871  1.00  0.00           C
ATOM   4459  HG2 LYS   286      39.413  27.484  65.075  1.00  0.00           H
ATOM   4460  HG3 LYS   286      40.516  26.926  63.798  1.00  0.00           H
ATOM   4461  CD  LYS   286      40.031  25.535  65.366  1.00  0.00           C
ATOM   4462  HD2 LYS   286      41.005  25.063  65.249  1.00  0.00           H
ATOM   4463  HD3 LYS   286      39.705  25.534  66.406  1.00  0.00           H
ATOM   4464  CE  LYS   286      38.904  24.907  64.500  1.00  0.00           C
ATOM   4465  HE2 LYS   286      37.915  25.060  64.930  1.00  0.00           H
ATOM   4466  HE3 LYS   286      38.900  25.416  63.536  1.00  0.00           H
ATOM   4467  NZ  LYS   286      39.189  23.420  64.242  1.00  0.00           N
ATOM   4468  HZ1 LYS   286      39.931  23.323  63.564  1.00  0.00           H
ATOM   4469  HZ2 LYS   286      38.407  22.964  63.795  1.00  0.00           H
ATOM   4470  HZ3 LYS   286      39.487  22.983  65.103  1.00  0.00           H
ATOM   4471  C   LYS   286      42.577  29.841  66.265  1.00  0.00           C
ATOM   4472  O   LYS   286      41.959  30.408  67.130  1.00  0.00           O
ATOM   4473  N   MET   287      43.950  29.699  66.194  1.00  0.00           N
ATOM   4474  H   MET   287      44.314  29.175  65.410  1.00  0.00           H
ATOM   4475  CA  MET   287      44.906  30.432  66.995  1.00  0.00           C
ATOM   4476  HA  MET   287      44.594  30.460  68.039  1.00  0.00           H
ATOM   4477  CB  MET   287      46.219  29.678  67.006  1.00  0.00           C
ATOM   4478  HB2 MET   287      46.487  29.482  65.969  1.00  0.00           H
ATOM   4479  HB3 MET   287      47.004  30.296  67.442  1.00  0.00           H
ATOM   4480  CG  MET   287      46.058  28.389  67.864  1.00  0.00           C
ATOM   4481  HG2 MET   287      45.173  27.868  67.495  1.00  0.00           H
ATOM   4482  HG3 MET   287      46.941  27.759  67.758  1.00  0.00           H
ATOM   4483  SD  MET   287      45.996  28.560  69.650  1.00  0.00           S
ATOM   4484  CE  MET   287      47.680  29.024  70.122  1.00  0.00           C
ATOM   4485  HE1 MET   287      47.732  29.460  71.120  1.00  0.00           H
ATOM   4486  HE2 MET   287      48.305  28.131  70.143  1.00  0.00           H
ATOM   4487  HE3 MET   287      47.995  29.745  69.367  1.00  0.00           H
ATOM   4488  C   MET   287      45.112  31.861  66.568  1.00  0.00           C
ATOM   4489  O   MET   287      45.650  32.580  67.507  1.00  0.00           O
ATOM   4490  N   SER   288      44.637  32.417  65.431  1.00  0.00           N
ATOM   4491  H   SER   288      44.233  31.826  64.719  1.00  0.00           H
ATOM   4492  CA  SER   288      45.029  33.758  65.007  1.00  0.00           C
ATOM   4493  HA  SER   288      45.382  34.256  65.911  1.00  0.00           H
ATOM   4494  CB  SER   288      46.253  33.805  64.029  1.00  0.00           C
ATOM   4495  HB2 SER   288      46.654  34.818  64.036  1.00  0.00           H
ATOM   4496  HB3 SER   288      46.983  33.093  64.413  1.00  0.00           H
ATOM   4497  OG  SER   288      45.969  33.439  62.731  1.00  0.00           O
ATOM   4498  HG  SER   288      45.845  32.489  62.785  1.00  0.00           H
ATOM   4499  C   SER   288      43.911  34.577  64.408  1.00  0.00           C
ATOM   4500  O   SER   288      44.126  35.796  64.358  1.00  0.00           O
ATOM   4501  N   SER   289      42.832  34.051  63.948  1.00  0.00           N
ATOM   4502  H   SER   289      42.704  33.049  63.955  1.00  0.00           H
ATOM   4503  CA  SER   289      41.660  34.790  63.394  1.00  0.00           C
ATOM   4504  HA  SER   289      41.973  35.455  62.590  1.00  0.00           H
ATOM   4505  CB  SER   289      40.627  33.838  62.815  1.00  0.00           C
ATOM   4506  HB2 SER   289      40.945  33.338  61.901  1.00  0.00           H
ATOM   4507  HB3 SER   289      40.306  33.114  63.564  1.00  0.00           H
ATOM   4508  OG  SER   289      39.454  34.585  62.500  1.00  0.00           O
ATOM   4509  HG  SER   289      39.159  34.356  61.616  1.00  0.00           H
ATOM   4510  C   SER   289      40.968  35.458  64.541  1.00  0.00           C
ATOM   4511  O   SER   289      40.934  34.908  65.661  1.00  0.00           O
ATOM   4512  N   GLY   290      40.479  36.655  64.383  1.00  0.00           N
ATOM   4513  H   GLY   290      40.807  37.089  63.532  1.00  0.00           H
ATOM   4514  CA  GLY   290      39.602  37.423  65.229  1.00  0.00           C
ATOM   4515  HA2 GLY   290      40.077  37.657  66.182  1.00  0.00           H
ATOM   4516  HA3 GLY   290      39.267  38.369  64.800  1.00  0.00           H
ATOM   4517  C   GLY   290      38.237  36.668  65.593  1.00  0.00           C
ATOM   4518  O   GLY   290      37.656  36.922  66.648  1.00  0.00           O
ATOM   4519  N   TYR   291      37.741  35.800  64.743  1.00  0.00           N
ATOM   4520  H   TYR   291      38.219  35.607  63.874  1.00  0.00           H
ATOM   4521  CA  TYR   291      36.339  35.297  64.812  1.00  0.00           C
ATOM   4522  HA  TYR   291      35.742  36.190  64.621  1.00  0.00           H
ATOM   4523  CB  TYR   291      36.122  34.385  63.627  1.00  0.00           C
ATOM   4524  HB2 TYR   291      36.175  34.998  62.728  1.00  0.00           H
ATOM   4525  HB3 TYR   291      36.971  33.711  63.517  1.00  0.00           H
ATOM   4526  CG  TYR   291      34.907  33.472  63.556  1.00  0.00           C
ATOM   4527  CD1 TYR   291      33.813  33.928  62.931  1.00  0.00           C
ATOM   4528  HD1 TYR   291      33.771  34.895  62.452  1.00  0.00           H
ATOM   4529  CE1 TYR   291      32.668  33.066  62.850  1.00  0.00           C
ATOM   4530  HE1 TYR   291      31.852  33.465  62.265  1.00  0.00           H
ATOM   4531  CZ  TYR   291      32.503  31.799  63.481  1.00  0.00           C
ATOM   4532  OH  TYR   291      31.451  30.967  63.335  1.00  0.00           O
ATOM   4533  HH  TYR   291      31.555  30.423  64.118  1.00  0.00           H
ATOM   4534  CE2 TYR   291      33.692  31.358  64.079  1.00  0.00           C
ATOM   4535  HE2 TYR   291      33.781  30.364  64.490  1.00  0.00           H
ATOM   4536  CD2 TYR   291      34.820  32.215  64.169  1.00  0.00           C
ATOM   4537  HD2 TYR   291      35.732  31.790  64.561  1.00  0.00           H
ATOM   4538  C   TYR   291      36.054  34.513  66.140  1.00  0.00           C
ATOM   4539  O   TYR   291      34.957  34.708  66.725  1.00  0.00           O
ATOM   4540  N   TYR   292      37.025  33.749  66.525  1.00  0.00           N
ATOM   4541  H   TYR   292      37.812  33.670  65.897  1.00  0.00           H
ATOM   4542  CA  TYR   292      37.025  32.960  67.747  1.00  0.00           C
ATOM   4543  HA  TYR   292      36.082  32.416  67.714  1.00  0.00           H
ATOM   4544  CB  TYR   292      38.235  31.958  67.515  1.00  0.00           C
ATOM   4545  HB2 TYR   292      39.194  32.471  67.442  1.00  0.00           H
ATOM   4546  HB3 TYR   292      38.387  31.431  68.457  1.00  0.00           H
ATOM   4547  CG  TYR   292      38.053  30.912  66.443  1.00  0.00           C
ATOM   4548  CD1 TYR   292      37.135  29.850  66.677  1.00  0.00           C
ATOM   4549  HD1 TYR   292      36.707  29.684  67.654  1.00  0.00           H
ATOM   4550  CE1 TYR   292      36.795  28.994  65.548  1.00  0.00           C
ATOM   4551  HE1 TYR   292      36.007  28.269  65.690  1.00  0.00           H
ATOM   4552  CZ  TYR   292      37.372  29.263  64.252  1.00  0.00           C
ATOM   4553  OH  TYR   292      36.956  28.645  63.151  1.00  0.00           O
ATOM   4554  HH  TYR   292      37.424  28.869  62.344  1.00  0.00           H
ATOM   4555  CE2 TYR   292      38.510  30.167  64.110  1.00  0.00           C
ATOM   4556  HE2 TYR   292      38.947  30.375  63.145  1.00  0.00           H
ATOM   4557  CD2 TYR   292      38.769  31.044  65.217  1.00  0.00           C
ATOM   4558  HD2 TYR   292      39.430  31.881  65.043  1.00  0.00           H
ATOM   4559  C   TYR   292      37.135  33.631  69.102  1.00  0.00           C
ATOM   4560  O   TYR   292      36.961  33.000  70.091  1.00  0.00           O
ATOM   4561  N   LEU   293      37.507  34.903  69.116  1.00  0.00           N
ATOM   4562  H   LEU   293      37.589  35.388  68.235  1.00  0.00           H
ATOM   4563  CA  LEU   293      37.967  35.510  70.380  1.00  0.00           C
ATOM   4564  HA  LEU   293      38.687  34.810  70.804  1.00  0.00           H
ATOM   4565  CB  LEU   293      38.675  36.774  69.960  1.00  0.00           C
ATOM   4566  HB2 LEU   293      37.898  37.331  69.437  1.00  0.00           H
ATOM   4567  HB3 LEU   293      38.817  37.373  70.859  1.00  0.00           H
ATOM   4568  CG  LEU   293      39.913  36.664  69.135  1.00  0.00           C
ATOM   4569  HG  LEU   293      39.595  36.200  68.201  1.00  0.00           H
ATOM   4570  CD1 LEU   293      40.575  38.042  68.887  1.00  0.00           C
ATOM   4571 HD11 LEU   293      40.907  38.519  69.808  1.00  0.00           H
ATOM   4572 HD12 LEU   293      39.873  38.721  68.402  1.00  0.00           H
ATOM   4573 HD13 LEU   293      41.469  37.946  68.271  1.00  0.00           H
ATOM   4574  CD2 LEU   293      41.018  35.807  69.699  1.00  0.00           C
ATOM   4575 HD21 LEU   293      41.976  36.147  69.307  1.00  0.00           H
ATOM   4576 HD22 LEU   293      41.095  35.924  70.781  1.00  0.00           H
ATOM   4577 HD23 LEU   293      40.836  34.789  69.355  1.00  0.00           H
ATOM   4578  C   LEU   293      36.882  35.727  71.460  1.00  0.00           C
ATOM   4579  O   LEU   293      37.234  35.781  72.638  1.00  0.00           O
ATOM   4580  N   GLY   294      35.580  35.868  71.048  1.00  0.00           N
ATOM   4581  H   GLY   294      35.346  35.751  70.072  1.00  0.00           H
ATOM   4582  CA  GLY   294      34.436  35.923  71.983  1.00  0.00           C
ATOM   4583  HA2 GLY   294      34.650  36.655  72.760  1.00  0.00           H
ATOM   4584  HA3 GLY   294      33.510  36.156  71.455  1.00  0.00           H
ATOM   4585  C   GLY   294      34.192  34.564  72.682  1.00  0.00           C
ATOM   4586  O   GLY   294      34.009  34.587  73.919  1.00  0.00           O
ATOM   4587  N   GLU   295      34.133  33.474  71.952  1.00  0.00           N
ATOM   4588  H   GLU   295      34.454  33.516  70.995  1.00  0.00           H
ATOM   4589  CA  GLU   295      34.218  32.139  72.608  1.00  0.00           C
ATOM   4590  HA  GLU   295      33.455  32.135  73.387  1.00  0.00           H
ATOM   4591  CB  GLU   295      33.892  31.050  71.621  1.00  0.00           C
ATOM   4592  HB2 GLU   295      33.001  31.391  71.093  1.00  0.00           H
ATOM   4593  HB3 GLU   295      34.704  30.851  70.922  1.00  0.00           H
ATOM   4594  CG  GLU   295      33.659  29.676  72.306  1.00  0.00           C
ATOM   4595  HG2 GLU   295      33.667  28.936  71.506  1.00  0.00           H
ATOM   4596  HG3 GLU   295      34.548  29.513  72.917  1.00  0.00           H
ATOM   4597  CD  GLU   295      32.333  29.610  73.072  1.00  0.00           C
ATOM   4598  OE1 GLU   295      31.472  30.521  73.036  1.00  0.00           O
ATOM   4599  OE2 GLU   295      32.051  28.465  73.542  1.00  0.00           O
ATOM   4600  C   GLU   295      35.450  31.913  73.403  1.00  0.00           C
ATOM   4601  O   GLU   295      35.283  31.325  74.482  1.00  0.00           O
ATOM   4602  N   ILE   296      36.696  32.300  73.021  1.00  0.00           N
ATOM   4603  H   ILE   296      36.789  32.714  72.105  1.00  0.00           H
ATOM   4604  CA  ILE   296      37.901  32.168  73.933  1.00  0.00           C
ATOM   4605  HA  ILE   296      37.957  31.159  74.343  1.00  0.00           H
ATOM   4606  CB  ILE   296      39.068  32.705  73.168  1.00  0.00           C
ATOM   4607  HB  ILE   296      38.880  33.684  72.727  1.00  0.00           H
ATOM   4608  CG2 ILE   296      40.316  32.803  74.101  1.00  0.00           C
ATOM   4609 HG21 ILE   296      41.192  33.086  73.517  1.00  0.00           H
ATOM   4610 HG22 ILE   296      40.539  31.798  74.461  1.00  0.00           H
ATOM   4611 HG23 ILE   296      40.099  33.486  74.923  1.00  0.00           H
ATOM   4612  CG1 ILE   296      39.468  31.790  71.952  1.00  0.00           C
ATOM   4613 HG12 ILE   296      39.732  30.827  72.389  1.00  0.00           H
ATOM   4614 HG13 ILE   296      38.665  31.592  71.241  1.00  0.00           H
ATOM   4615  CD1 ILE   296      40.635  32.366  71.108  1.00  0.00           C
ATOM   4616 HD11 ILE   296      40.465  32.068  70.073  1.00  0.00           H
ATOM   4617 HD12 ILE   296      41.524  31.892  71.523  1.00  0.00           H
ATOM   4618 HD13 ILE   296      40.775  33.443  71.199  1.00  0.00           H
ATOM   4619  C   ILE   296      37.584  32.982  75.241  1.00  0.00           C
ATOM   4620  O   ILE   296      37.706  32.462  76.369  1.00  0.00           O
ATOM   4621  N   LEU   297      37.042  34.208  75.128  1.00  0.00           N
ATOM   4622  H   LEU   297      36.941  34.651  74.226  1.00  0.00           H
ATOM   4623  CA  LEU   297      36.743  35.032  76.291  1.00  0.00           C
ATOM   4624  HA  LEU   297      37.649  35.120  76.891  1.00  0.00           H
ATOM   4625  CB  LEU   297      36.412  36.472  75.832  1.00  0.00           C
ATOM   4626  HB2 LEU   297      37.102  36.746  75.033  1.00  0.00           H
ATOM   4627  HB3 LEU   297      35.441  36.429  75.337  1.00  0.00           H
ATOM   4628  CG  LEU   297      36.189  37.413  77.032  1.00  0.00           C
ATOM   4629  HG  LEU   297      35.468  37.031  77.754  1.00  0.00           H
ATOM   4630  CD1 LEU   297      37.410  37.712  77.873  1.00  0.00           C
ATOM   4631 HD11 LEU   297      37.017  38.264  78.726  1.00  0.00           H
ATOM   4632 HD12 LEU   297      38.133  38.243  77.254  1.00  0.00           H
ATOM   4633 HD13 LEU   297      37.868  36.818  78.295  1.00  0.00           H
ATOM   4634  CD2 LEU   297      35.627  38.787  76.620  1.00  0.00           C
ATOM   4635 HD21 LEU   297      36.343  39.385  76.056  1.00  0.00           H
ATOM   4636 HD22 LEU   297      34.775  38.598  75.968  1.00  0.00           H
ATOM   4637 HD23 LEU   297      35.250  39.267  77.523  1.00  0.00           H
ATOM   4638  C   LEU   297      35.612  34.416  77.216  1.00  0.00           C
ATOM   4639  O   LEU   297      35.764  34.167  78.384  1.00  0.00           O
ATOM   4640  N   ARG   298      34.490  34.097  76.604  1.00  0.00           N
ATOM   4641  H   ARG   298      34.423  34.366  75.631  1.00  0.00           H
ATOM   4642  CA  ARG   298      33.325  33.400  77.138  1.00  0.00           C
ATOM   4643  HA  ARG   298      32.768  34.012  77.847  1.00  0.00           H
ATOM   4644  CB  ARG   298      32.257  33.008  76.127  1.00  0.00           C
ATOM   4645  HB2 ARG   298      31.979  33.855  75.501  1.00  0.00           H
ATOM   4646  HB3 ARG   298      32.636  32.196  75.505  1.00  0.00           H
ATOM   4647  CG  ARG   298      30.864  32.680  76.795  1.00  0.00           C
ATOM   4648  HG2 ARG   298      30.997  31.946  77.590  1.00  0.00           H
ATOM   4649  HG3 ARG   298      30.424  33.553  77.279  1.00  0.00           H
ATOM   4650  CD  ARG   298      29.801  31.993  75.937  1.00  0.00           C
ATOM   4651  HD2 ARG   298      28.820  32.008  76.412  1.00  0.00           H
ATOM   4652  HD3 ARG   298      29.772  32.608  75.037  1.00  0.00           H
ATOM   4653  NE  ARG   298      30.237  30.651  75.489  1.00  0.00           N
ATOM   4654  HE  ARG   298      30.565  30.491  74.546  1.00  0.00           H
ATOM   4655  CZ  ARG   298      30.121  29.546  76.219  1.00  0.00           C
ATOM   4656  NH1 ARG   298      29.662  29.582  77.459  1.00  0.00           N
ATOM   4657 HH11 ARG   298      29.276  30.443  77.822  1.00  0.00           H
ATOM   4658 HH12 ARG   298      29.533  28.683  77.902  1.00  0.00           H
ATOM   4659  NH2 ARG   298      30.395  28.350  75.731  1.00  0.00           N
ATOM   4660 HH21 ARG   298      30.807  28.258  74.813  1.00  0.00           H
ATOM   4661 HH22 ARG   298      30.317  27.495  76.263  1.00  0.00           H
ATOM   4662  C   ARG   298      33.687  32.123  77.850  1.00  0.00           C
ATOM   4663  O   ARG   298      33.077  31.927  78.903  1.00  0.00           O
ATOM   4664  N   LEU   299      34.562  31.263  77.410  1.00  0.00           N
ATOM   4665  H   LEU   299      35.103  31.500  76.590  1.00  0.00           H
ATOM   4666  CA  LEU   299      35.040  29.962  78.092  1.00  0.00           C
ATOM   4667  HA  LEU   299      34.171  29.431  78.480  1.00  0.00           H
ATOM   4668  CB  LEU   299      35.720  28.997  77.106  1.00  0.00           C
ATOM   4669  HB2 LEU   299      36.408  29.679  76.606  1.00  0.00           H
ATOM   4670  HB3 LEU   299      36.274  28.215  77.625  1.00  0.00           H
ATOM   4671  CG  LEU   299      35.079  28.346  75.914  1.00  0.00           C
ATOM   4672  HG  LEU   299      34.508  29.119  75.399  1.00  0.00           H
ATOM   4673  CD1 LEU   299      36.018  27.434  75.107  1.00  0.00           C
ATOM   4674 HD11 LEU   299      35.419  27.006  74.304  1.00  0.00           H
ATOM   4675 HD12 LEU   299      36.437  26.711  75.807  1.00  0.00           H
ATOM   4676 HD13 LEU   299      36.880  27.992  74.742  1.00  0.00           H
ATOM   4677  CD2 LEU   299      33.841  27.466  76.388  1.00  0.00           C
ATOM   4678 HD21 LEU   299      33.208  28.023  77.079  1.00  0.00           H
ATOM   4679 HD22 LEU   299      33.154  27.305  75.558  1.00  0.00           H
ATOM   4680 HD23 LEU   299      34.184  26.543  76.855  1.00  0.00           H
ATOM   4681  C   LEU   299      35.969  30.338  79.246  1.00  0.00           C
ATOM   4682  O   LEU   299      35.782  29.852  80.402  1.00  0.00           O
ATOM   4683  N   ALA   300      36.935  31.145  78.990  1.00  0.00           N
ATOM   4684  H   ALA   300      36.946  31.640  78.111  1.00  0.00           H
ATOM   4685  CA  ALA   300      37.812  31.671  80.077  1.00  0.00           C
ATOM   4686  HA  ALA   300      38.354  30.863  80.566  1.00  0.00           H
ATOM   4687  CB  ALA   300      38.799  32.588  79.298  1.00  0.00           C
ATOM   4688  HB1 ALA   300      38.294  33.481  78.932  1.00  0.00           H
ATOM   4689  HB2 ALA   300      39.176  32.102  78.398  1.00  0.00           H
ATOM   4690  HB3 ALA   300      39.632  32.870  79.942  1.00  0.00           H
ATOM   4691  C   ALA   300      37.080  32.284  81.276  1.00  0.00           C
ATOM   4692  O   ALA   300      37.475  32.141  82.459  1.00  0.00           O
ATOM   4693  N   LEU   301      35.973  32.934  81.113  1.00  0.00           N
ATOM   4694  H   LEU   301      35.810  33.119  80.133  1.00  0.00           H
ATOM   4695  CA  LEU   301      35.035  33.675  82.075  1.00  0.00           C
ATOM   4696  HA  LEU   301      35.527  34.060  82.970  1.00  0.00           H
ATOM   4697  CB  LEU   301      34.360  34.873  81.428  1.00  0.00           C
ATOM   4698  HB2 LEU   301      33.701  34.634  80.595  1.00  0.00           H
ATOM   4699  HB3 LEU   301      33.714  35.228  82.230  1.00  0.00           H
ATOM   4700  CG  LEU   301      35.427  35.971  80.948  1.00  0.00           C
ATOM   4701  HG  LEU   301      36.077  35.505  80.209  1.00  0.00           H
ATOM   4702  CD1 LEU   301      34.646  37.055  80.255  1.00  0.00           C
ATOM   4703 HD11 LEU   301      33.913  37.558  80.887  1.00  0.00           H
ATOM   4704 HD12 LEU   301      34.194  36.481  79.446  1.00  0.00           H
ATOM   4705 HD13 LEU   301      35.264  37.860  79.858  1.00  0.00           H
ATOM   4706  CD2 LEU   301      36.318  36.576  82.076  1.00  0.00           C
ATOM   4707 HD21 LEU   301      36.865  37.481  81.814  1.00  0.00           H
ATOM   4708 HD22 LEU   301      35.711  36.761  82.963  1.00  0.00           H
ATOM   4709 HD23 LEU   301      37.095  35.891  82.413  1.00  0.00           H
ATOM   4710  C   LEU   301      33.971  32.698  82.646  1.00  0.00           C
ATOM   4711  O   LEU   301      33.659  32.774  83.820  1.00  0.00           O
ATOM   4712  N   MET   302      33.471  31.717  81.889  1.00  0.00           N
ATOM   4713  H   MET   302      33.684  31.762  80.903  1.00  0.00           H
ATOM   4714  CA  MET   302      32.779  30.530  82.454  1.00  0.00           C
ATOM   4715  HA  MET   302      32.017  30.906  83.137  1.00  0.00           H
ATOM   4716  CB  MET   302      32.127  29.804  81.200  1.00  0.00           C
ATOM   4717  HB2 MET   302      31.434  30.498  80.727  1.00  0.00           H
ATOM   4718  HB3 MET   302      32.987  29.576  80.571  1.00  0.00           H
ATOM   4719  CG  MET   302      31.500  28.494  81.676  1.00  0.00           C
ATOM   4720  HG2 MET   302      31.279  27.837  80.835  1.00  0.00           H
ATOM   4721  HG3 MET   302      32.203  27.913  82.272  1.00  0.00           H
ATOM   4722  SD  MET   302      29.922  28.508  82.570  1.00  0.00           S
ATOM   4723  CE  MET   302      29.049  29.770  81.648  1.00  0.00           C
ATOM   4724  HE1 MET   302      29.471  30.738  81.919  1.00  0.00           H
ATOM   4725  HE2 MET   302      29.154  29.554  80.585  1.00  0.00           H
ATOM   4726  HE3 MET   302      27.992  29.699  81.902  1.00  0.00           H
ATOM   4727  C   MET   302      33.653  29.792  83.452  1.00  0.00           C
ATOM   4728  O   MET   302      33.217  29.451  84.549  1.00  0.00           O
ATOM   4729  N   ASP   303      34.886  29.525  83.008  1.00  0.00           N
ATOM   4730  H   ASP   303      35.128  29.803  82.067  1.00  0.00           H
ATOM   4731  CA  ASP   303      35.934  28.921  83.878  1.00  0.00           C
ATOM   4732  HA  ASP   303      35.594  27.926  84.169  1.00  0.00           H
ATOM   4733  CB  ASP   303      37.152  28.571  83.030  1.00  0.00           C
ATOM   4734  HB2 ASP   303      36.880  27.941  82.183  1.00  0.00           H
ATOM   4735  HB3 ASP   303      37.394  29.491  82.500  1.00  0.00           H
ATOM   4736  CG  ASP   303      38.381  28.148  83.816  1.00  0.00           C
ATOM   4737  OD1 ASP   303      38.181  27.425  84.791  1.00  0.00           O
ATOM   4738  OD2 ASP   303      39.581  28.460  83.365  1.00  0.00           O
ATOM   4739  C   ASP   303      36.358  29.793  85.128  1.00  0.00           C
ATOM   4740  O   ASP   303      36.325  29.276  86.222  1.00  0.00           O
ATOM   4741  N   MET   304      36.466  31.132  85.018  1.00  0.00           N
ATOM   4742  H   MET   304      36.561  31.515  84.089  1.00  0.00           H
ATOM   4743  CA  MET   304      36.504  31.990  86.184  1.00  0.00           C
ATOM   4744  HA  MET   304      37.421  31.765  86.730  1.00  0.00           H
ATOM   4745  CB  MET   304      36.839  33.422  85.692  1.00  0.00           C
ATOM   4746  HB2 MET   304      36.237  33.637  84.810  1.00  0.00           H
ATOM   4747  HB3 MET   304      36.784  34.029  86.595  1.00  0.00           H
ATOM   4748  CG  MET   304      38.277  33.607  85.273  1.00  0.00           C
ATOM   4749  HG2 MET   304      38.411  33.017  84.367  1.00  0.00           H
ATOM   4750  HG3 MET   304      38.367  34.625  84.894  1.00  0.00           H
ATOM   4751  SD  MET   304      39.565  33.394  86.507  1.00  0.00           S
ATOM   4752  CE  MET   304      41.015  34.086  85.635  1.00  0.00           C
ATOM   4753  HE1 MET   304      41.285  33.592  84.702  1.00  0.00           H
ATOM   4754  HE2 MET   304      40.824  35.143  85.443  1.00  0.00           H
ATOM   4755  HE3 MET   304      41.962  33.903  86.142  1.00  0.00           H
ATOM   4756  C   MET   304      35.264  31.826  87.101  1.00  0.00           C
ATOM   4757  O   MET   304      35.435  31.849  88.341  1.00  0.00           O
ATOM   4758  N   TYR   305      34.029  31.675  86.574  1.00  0.00           N
ATOM   4759  H   TYR   305      34.021  31.864  85.582  1.00  0.00           H
ATOM   4760  CA  TYR   305      32.822  31.428  87.371  1.00  0.00           C
ATOM   4761  HA  TYR   305      32.779  32.144  88.192  1.00  0.00           H
ATOM   4762  CB  TYR   305      31.648  31.774  86.394  1.00  0.00           C
ATOM   4763  HB2 TYR   305      31.541  32.859  86.388  1.00  0.00           H
ATOM   4764  HB3 TYR   305      31.860  31.386  85.398  1.00  0.00           H
ATOM   4765  CG  TYR   305      30.384  31.019  86.831  1.00  0.00           C
ATOM   4766  CD1 TYR   305      29.739  31.211  88.061  1.00  0.00           C
ATOM   4767  HD1 TYR   305      29.849  32.169  88.548  1.00  0.00           H
ATOM   4768  CE1 TYR   305      28.820  30.224  88.541  1.00  0.00           C
ATOM   4769  HE1 TYR   305      28.332  30.315  89.500  1.00  0.00           H
ATOM   4770  CZ  TYR   305      28.429  29.143  87.776  1.00  0.00           C
ATOM   4771  OH  TYR   305      27.549  28.176  88.104  1.00  0.00           O
ATOM   4772  HH  TYR   305      27.425  27.462  87.474  1.00  0.00           H
ATOM   4773  CE2 TYR   305      28.985  28.987  86.498  1.00  0.00           C
ATOM   4774  HE2 TYR   305      28.605  28.219  85.840  1.00  0.00           H
ATOM   4775  CD2 TYR   305      29.945  29.964  86.086  1.00  0.00           C
ATOM   4776  HD2 TYR   305      30.345  29.724  85.111  1.00  0.00           H
ATOM   4777  C   TYR   305      32.718  30.032  88.085  1.00  0.00           C
ATOM   4778  O   TYR   305      32.602  29.970  89.343  1.00  0.00           O
ATOM   4779  N   LYS   306      32.972  28.907  87.341  1.00  0.00           N
ATOM   4780  H   LYS   306      33.139  28.990  86.349  1.00  0.00           H
ATOM   4781  CA  LYS   306      33.067  27.480  87.884  1.00  0.00           C
ATOM   4782  HA  LYS   306      32.096  27.242  88.317  1.00  0.00           H
ATOM   4783  CB  LYS   306      33.236  26.622  86.627  1.00  0.00           C
ATOM   4784  HB2 LYS   306      34.022  27.021  85.986  1.00  0.00           H
ATOM   4785  HB3 LYS   306      33.610  25.660  86.973  1.00  0.00           H
ATOM   4786  CG  LYS   306      32.035  26.356  85.742  1.00  0.00           C
ATOM   4787  HG2 LYS   306      31.214  26.042  86.386  1.00  0.00           H
ATOM   4788  HG3 LYS   306      31.808  27.310  85.266  1.00  0.00           H
ATOM   4789  CD  LYS   306      32.285  25.223  84.709  1.00  0.00           C
ATOM   4790  HD2 LYS   306      33.197  25.436  84.154  1.00  0.00           H
ATOM   4791  HD3 LYS   306      32.476  24.288  85.236  1.00  0.00           H
ATOM   4792  CE  LYS   306      30.978  25.207  83.879  1.00  0.00           C
ATOM   4793  HE2 LYS   306      30.104  24.752  84.346  1.00  0.00           H
ATOM   4794  HE3 LYS   306      30.683  26.251  83.779  1.00  0.00           H
ATOM   4795  NZ  LYS   306      31.174  24.602  82.505  1.00  0.00           N
ATOM   4796  HZ1 LYS   306      31.449  23.638  82.630  1.00  0.00           H
ATOM   4797  HZ2 LYS   306      31.876  25.047  81.932  1.00  0.00           H
ATOM   4798  HZ3 LYS   306      30.282  24.565  82.032  1.00  0.00           H
ATOM   4799  C   LYS   306      34.126  27.294  88.946  1.00  0.00           C
ATOM   4800  O   LYS   306      34.040  26.339  89.712  1.00  0.00           O
ATOM   4801  N   GLN   307      35.129  28.216  88.977  1.00  0.00           N
ATOM   4802  H   GLN   307      35.160  28.775  88.137  1.00  0.00           H
ATOM   4803  CA  GLN   307      36.270  28.253  89.948  1.00  0.00           C
ATOM   4804  HA  GLN   307      36.449  27.233  90.288  1.00  0.00           H
ATOM   4805  CB  GLN   307      37.606  28.742  89.279  1.00  0.00           C
ATOM   4806  HB2 GLN   307      37.448  29.648  88.693  1.00  0.00           H
ATOM   4807  HB3 GLN   307      38.345  28.953  90.052  1.00  0.00           H
ATOM   4808  CG  GLN   307      38.181  27.676  88.429  1.00  0.00           C
ATOM   4809  HG2 GLN   307      38.138  26.739  88.985  1.00  0.00           H
ATOM   4810  HG3 GLN   307      37.627  27.555  87.499  1.00  0.00           H
ATOM   4811  CD  GLN   307      39.651  27.956  88.057  1.00  0.00           C
ATOM   4812  OE1 GLN   307      40.500  27.734  88.908  1.00  0.00           O
ATOM   4813  NE2 GLN   307      40.020  28.246  86.801  1.00  0.00           N
ATOM   4814 HE21 GLN   307      41.011  28.310  86.618  1.00  0.00           H
ATOM   4815 HE22 GLN   307      39.431  28.398  85.995  1.00  0.00           H
ATOM   4816  C   GLN   307      36.055  29.176  91.171  1.00  0.00           C
ATOM   4817  O   GLN   307      36.809  29.180  92.136  1.00  0.00           O
ATOM   4818  N   GLY   308      34.994  29.940  91.179  1.00  0.00           N
ATOM   4819  H   GLY   308      34.383  29.958  90.376  1.00  0.00           H
ATOM   4820  CA  GLY   308      34.521  30.813  92.322  1.00  0.00           C
ATOM   4821  HA2 GLY   308      33.442  30.653  92.334  1.00  0.00           H
ATOM   4822  HA3 GLY   308      34.951  30.460  93.259  1.00  0.00           H
ATOM   4823  C   GLY   308      34.853  32.326  92.191  1.00  0.00           C
ATOM   4824  O   GLY   308      34.769  33.054  93.209  1.00  0.00           O
ATOM   4825  N   PHE   309      35.481  32.767  91.149  1.00  0.00           N
ATOM   4826  H   PHE   309      35.567  32.092  90.401  1.00  0.00           H
ATOM   4827  CA  PHE   309      36.212  33.956  91.195  1.00  0.00           C
ATOM   4828  HA  PHE   309      36.538  34.243  92.195  1.00  0.00           H
ATOM   4829  CB  PHE   309      37.426  33.801  90.399  1.00  0.00           C
ATOM   4830  HB2 PHE   309      37.199  33.458  89.390  1.00  0.00           H
ATOM   4831  HB3 PHE   309      37.825  34.805  90.253  1.00  0.00           H
ATOM   4832  CG  PHE   309      38.492  32.884  91.001  1.00  0.00           C
ATOM   4833  CD1 PHE   309      38.893  33.075  92.314  1.00  0.00           C
ATOM   4834  HD1 PHE   309      38.423  33.755  93.009  1.00  0.00           H
ATOM   4835  CE1 PHE   309      39.837  32.210  92.869  1.00  0.00           C
ATOM   4836  HE1 PHE   309      40.059  32.226  93.927  1.00  0.00           H
ATOM   4837  CZ  PHE   309      40.394  31.153  92.097  1.00  0.00           C
ATOM   4838  HZ  PHE   309      41.063  30.524  92.666  1.00  0.00           H
ATOM   4839  CE2 PHE   309      40.042  31.012  90.759  1.00  0.00           C
ATOM   4840  HE2 PHE   309      40.388  30.153  90.204  1.00  0.00           H
ATOM   4841  CD2 PHE   309      39.037  31.827  90.261  1.00  0.00           C
ATOM   4842  HD2 PHE   309      38.758  31.632  89.236  1.00  0.00           H
ATOM   4843  C   PHE   309      35.342  35.170  90.833  1.00  0.00           C
ATOM   4844  O   PHE   309      35.562  36.200  91.468  1.00  0.00           O
ATOM   4845  N   ILE   310      34.461  35.079  89.816  1.00  0.00           N
ATOM   4846  H   ILE   310      34.481  34.166  89.385  1.00  0.00           H
ATOM   4847  CA  ILE   310      33.629  36.209  89.208  1.00  0.00           C
ATOM   4848  HA  ILE   310      33.604  36.981  89.977  1.00  0.00           H
ATOM   4849  CB  ILE   310      34.234  36.646  87.858  1.00  0.00           C
ATOM   4850  HB  ILE   310      33.690  37.526  87.516  1.00  0.00           H
ATOM   4851  CG2 ILE   310      35.731  37.092  88.022  1.00  0.00           C
ATOM   4852 HG21 ILE   310      35.896  37.670  87.112  1.00  0.00           H
ATOM   4853 HG22 ILE   310      36.516  36.352  88.179  1.00  0.00           H
ATOM   4854 HG23 ILE   310      35.778  37.811  88.839  1.00  0.00           H
ATOM   4855  CG1 ILE   310      34.176  35.550  86.770  1.00  0.00           C
ATOM   4856 HG12 ILE   310      34.844  34.721  87.001  1.00  0.00           H
ATOM   4857 HG13 ILE   310      33.149  35.236  86.584  1.00  0.00           H
ATOM   4858  CD1 ILE   310      34.547  36.225  85.357  1.00  0.00           C
ATOM   4859 HD11 ILE   310      35.624  36.391  85.320  1.00  0.00           H
ATOM   4860 HD12 ILE   310      34.079  37.188  85.153  1.00  0.00           H
ATOM   4861 HD13 ILE   310      34.222  35.600  84.526  1.00  0.00           H
ATOM   4862  C   ILE   310      32.183  35.720  88.895  1.00  0.00           C
ATOM   4863  O   ILE   310      31.829  34.533  88.849  1.00  0.00           O
ATOM   4864  N   PHE   311      31.279  36.683  88.721  1.00  0.00           N
ATOM   4865  H   PHE   311      31.542  37.634  88.935  1.00  0.00           H
ATOM   4866  CA  PHE   311      29.975  36.477  88.214  1.00  0.00           C
ATOM   4867  HA  PHE   311      29.504  37.452  88.090  1.00  0.00           H
ATOM   4868  CB  PHE   311      29.921  35.979  86.825  1.00  0.00           C
ATOM   4869  HB2 PHE   311      30.457  35.030  86.785  1.00  0.00           H
ATOM   4870  HB3 PHE   311      28.873  35.783  86.601  1.00  0.00           H
ATOM   4871  CG  PHE   311      30.603  36.706  85.593  1.00  0.00           C
ATOM   4872  CD1 PHE   311      30.649  38.080  85.623  1.00  0.00           C
ATOM   4873  HD1 PHE   311      30.310  38.643  86.480  1.00  0.00           H
ATOM   4874  CE1 PHE   311      30.830  38.750  84.386  1.00  0.00           C
ATOM   4875  HE1 PHE   311      30.589  39.804  84.380  1.00  0.00           H
ATOM   4876  CZ  PHE   311      31.284  38.030  83.297  1.00  0.00           C
ATOM   4877  HZ  PHE   311      31.468  38.705  82.474  1.00  0.00           H
ATOM   4878  CE2 PHE   311      31.422  36.670  83.293  1.00  0.00           C
ATOM   4879  HE2 PHE   311      31.814  36.084  82.476  1.00  0.00           H
ATOM   4880  CD2 PHE   311      31.060  35.963  84.472  1.00  0.00           C
ATOM   4881  HD2 PHE   311      31.137  34.886  84.465  1.00  0.00           H
ATOM   4882  C   PHE   311      29.012  35.657  89.225  1.00  0.00           C
ATOM   4883  O   PHE   311      28.104  34.913  88.889  1.00  0.00           O
ATOM   4884  N   LYS   312      29.122  35.919  90.533  1.00  0.00           N
ATOM   4885  H   LYS   312      29.804  36.566  90.901  1.00  0.00           H
ATOM   4886  CA  LYS   312      28.507  35.033  91.526  1.00  0.00           C
ATOM   4887  HA  LYS   312      28.590  33.994  91.208  1.00  0.00           H
ATOM   4888  CB  LYS   312      29.384  35.102  92.794  1.00  0.00           C
ATOM   4889  HB2 LYS   312      30.417  34.981  92.470  1.00  0.00           H
ATOM   4890  HB3 LYS   312      29.308  36.078  93.273  1.00  0.00           H
ATOM   4891  CG  LYS   312      29.102  33.853  93.590  1.00  0.00           C
ATOM   4892  HG2 LYS   312      28.068  33.692  93.894  1.00  0.00           H
ATOM   4893  HG3 LYS   312      29.352  32.995  92.964  1.00  0.00           H
ATOM   4894  CD  LYS   312      29.909  33.802  94.950  1.00  0.00           C
ATOM   4895  HD2 LYS   312      29.938  34.805  95.377  1.00  0.00           H
ATOM   4896  HD3 LYS   312      29.366  33.149  95.633  1.00  0.00           H
ATOM   4897  CE  LYS   312      31.330  33.155  94.987  1.00  0.00           C
ATOM   4898  HE2 LYS   312      31.675  33.265  96.015  1.00  0.00           H
ATOM   4899  HE3 LYS   312      31.270  32.088  94.771  1.00  0.00           H
ATOM   4900  NZ  LYS   312      32.358  33.759  94.040  1.00  0.00           N
ATOM   4901  HZ1 LYS   312      32.749  34.619  94.394  1.00  0.00           H
ATOM   4902  HZ2 LYS   312      32.003  33.965  93.117  1.00  0.00           H
ATOM   4903  HZ3 LYS   312      33.183  33.209  93.851  1.00  0.00           H
ATOM   4904  C   LYS   312      27.011  35.382  91.572  1.00  0.00           C
ATOM   4905  O   LYS   312      26.655  36.559  91.428  1.00  0.00           O
ATOM   4906  N   ASN   313      26.069  34.406  91.864  1.00  0.00           N
ATOM   4907  H   ASN   313      26.387  33.461  92.024  1.00  0.00           H
ATOM   4908  CA  ASN   313      24.594  34.621  92.017  1.00  0.00           C
ATOM   4909  HA  ASN   313      24.103  33.658  92.154  1.00  0.00           H
ATOM   4910  CB  ASN   313      24.440  35.524  93.340  1.00  0.00           C
ATOM   4911  HB2 ASN   313      25.021  36.445  93.297  1.00  0.00           H
ATOM   4912  HB3 ASN   313      23.370  35.699  93.453  1.00  0.00           H
ATOM   4913  CG  ASN   313      24.934  34.791  94.638  1.00  0.00           C
ATOM   4914  OD1 ASN   313      25.007  33.603  94.696  1.00  0.00           O
ATOM   4915  ND2 ASN   313      25.506  35.598  95.550  1.00  0.00           N
ATOM   4916 HD21 ASN   313      25.331  36.591  95.490  1.00  0.00           H
ATOM   4917 HD22 ASN   313      26.027  35.145  96.288  1.00  0.00           H
ATOM   4918  C   ASN   313      23.938  35.300  90.814  1.00  0.00           C
ATOM   4919  O   ASN   313      22.958  36.053  90.995  1.00  0.00           O
ATOM   4920  N   GLN   314      24.387  35.041  89.641  1.00  0.00           N
ATOM   4921  H   GLN   314      25.088  34.319  89.553  1.00  0.00           H
ATOM   4922  CA  GLN   314      23.882  35.629  88.423  1.00  0.00           C
ATOM   4923  HA  GLN   314      23.328  36.482  88.818  1.00  0.00           H
ATOM   4924  CB  GLN   314      24.986  36.231  87.556  1.00  0.00           C
ATOM   4925  HB2 GLN   314      25.796  35.539  87.329  1.00  0.00           H
ATOM   4926  HB3 GLN   314      24.482  36.623  86.672  1.00  0.00           H
ATOM   4927  CG  GLN   314      25.775  37.448  88.057  1.00  0.00           C
ATOM   4928  HG2 GLN   314      26.227  37.199  89.018  1.00  0.00           H
ATOM   4929  HG3 GLN   314      26.566  37.631  87.330  1.00  0.00           H
ATOM   4930  CD  GLN   314      24.898  38.750  88.174  1.00  0.00           C
ATOM   4931  OE1 GLN   314      24.557  39.369  87.140  1.00  0.00           O
ATOM   4932  NE2 GLN   314      24.538  39.200  89.379  1.00  0.00           N
ATOM   4933 HE21 GLN   314      24.075  40.097  89.381  1.00  0.00           H
ATOM   4934 HE22 GLN   314      24.786  38.880  90.304  1.00  0.00           H
ATOM   4935  C   GLN   314      23.030  34.826  87.557  1.00  0.00           C
ATOM   4936  O   GLN   314      22.978  33.606  87.634  1.00  0.00           O
ATOM   4937  N   ASP   315      22.337  35.505  86.683  1.00  0.00           N
ATOM   4938  H   ASP   315      22.351  36.510  86.792  1.00  0.00           H
ATOM   4939  CA  ASP   315      21.687  34.859  85.533  1.00  0.00           C
ATOM   4940  HA  ASP   315      21.464  33.815  85.750  1.00  0.00           H
ATOM   4941  CB  ASP   315      20.393  35.465  85.124  1.00  0.00           C
ATOM   4942  HB2 ASP   315      19.830  35.522  86.056  1.00  0.00           H
ATOM   4943  HB3 ASP   315      20.406  36.530  84.886  1.00  0.00           H
ATOM   4944  CG  ASP   315      19.650  34.739  83.991  1.00  0.00           C
ATOM   4945  OD1 ASP   315      19.934  33.560  83.790  1.00  0.00           O
ATOM   4946  OD2 ASP   315      18.686  35.320  83.410  1.00  0.00           O
ATOM   4947  C   ASP   315      22.603  34.656  84.333  1.00  0.00           C
ATOM   4948  O   ASP   315      22.571  35.446  83.349  1.00  0.00           O
ATOM   4949  N   LEU   316      23.379  33.590  84.420  1.00  0.00           N
ATOM   4950  H   LEU   316      23.351  33.087  85.294  1.00  0.00           H
ATOM   4951  CA  LEU   316      24.342  33.079  83.498  1.00  0.00           C
ATOM   4952  HA  LEU   316      24.823  33.995  83.156  1.00  0.00           H
ATOM   4953  CB  LEU   316      25.471  32.370  84.307  1.00  0.00           C
ATOM   4954  HB2 LEU   316      25.326  32.753  85.316  1.00  0.00           H
ATOM   4955  HB3 LEU   316      25.221  31.308  84.285  1.00  0.00           H
ATOM   4956  CG  LEU   316      26.932  32.683  83.817  1.00  0.00           C
ATOM   4957  HG  LEU   316      27.140  32.205  82.860  1.00  0.00           H
ATOM   4958  CD1 LEU   316      27.484  34.114  83.726  1.00  0.00           C
ATOM   4959 HD11 LEU   316      26.905  34.729  83.037  1.00  0.00           H
ATOM   4960 HD12 LEU   316      28.417  34.039  83.167  1.00  0.00           H
ATOM   4961 HD13 LEU   316      27.540  34.592  84.705  1.00  0.00           H
ATOM   4962  CD2 LEU   316      27.762  31.921  84.812  1.00  0.00           C
ATOM   4963 HD21 LEU   316      28.829  32.036  84.629  1.00  0.00           H
ATOM   4964 HD22 LEU   316      27.506  32.166  85.843  1.00  0.00           H
ATOM   4965 HD23 LEU   316      27.565  30.856  84.693  1.00  0.00           H
ATOM   4966  C   LEU   316      23.770  32.208  82.341  1.00  0.00           C
ATOM   4967  O   LEU   316      24.510  31.613  81.566  1.00  0.00           O
ATOM   4968  N   SER   317      22.469  32.048  82.324  1.00  0.00           N
ATOM   4969  H   SER   317      22.068  32.340  83.204  1.00  0.00           H
ATOM   4970  CA  SER   317      21.745  31.090  81.460  1.00  0.00           C
ATOM   4971  HA  SER   317      21.981  30.088  81.820  1.00  0.00           H
ATOM   4972  CB  SER   317      20.222  31.220  81.491  1.00  0.00           C
ATOM   4973  HB2 SER   317      19.722  30.625  80.727  1.00  0.00           H
ATOM   4974  HB3 SER   317      19.856  30.892  82.464  1.00  0.00           H
ATOM   4975  OG  SER   317      19.876  32.551  81.332  1.00  0.00           O
ATOM   4976  HG  SER   317      20.023  32.853  82.231  1.00  0.00           H
ATOM   4977  C   SER   317      22.064  31.123  79.937  1.00  0.00           C
ATOM   4978  O   SER   317      22.374  30.099  79.261  1.00  0.00           O
ATOM   4979  N   LYS   318      22.133  32.306  79.346  1.00  0.00           N
ATOM   4980  H   LYS   318      21.913  33.143  79.866  1.00  0.00           H
ATOM   4981  CA  LYS   318      22.539  32.683  77.986  1.00  0.00           C
ATOM   4982  HA  LYS   318      22.165  32.004  77.219  1.00  0.00           H
ATOM   4983  CB  LYS   318      21.883  34.010  77.526  1.00  0.00           C
ATOM   4984  HB2 LYS   318      20.813  33.891  77.358  1.00  0.00           H
ATOM   4985  HB3 LYS   318      21.927  34.799  78.279  1.00  0.00           H
ATOM   4986  CG  LYS   318      22.263  34.480  76.059  1.00  0.00           C
ATOM   4987  HG2 LYS   318      23.307  34.769  76.180  1.00  0.00           H
ATOM   4988  HG3 LYS   318      22.173  33.661  75.343  1.00  0.00           H
ATOM   4989  CD  LYS   318      21.272  35.596  75.575  1.00  0.00           C
ATOM   4990  HD2 LYS   318      21.757  36.015  74.693  1.00  0.00           H
ATOM   4991  HD3 LYS   318      20.355  35.140  75.199  1.00  0.00           H
ATOM   4992  CE  LYS   318      21.113  36.786  76.576  1.00  0.00           C
ATOM   4993  HE2 LYS   318      20.438  36.586  77.407  1.00  0.00           H
ATOM   4994  HE3 LYS   318      22.074  37.003  77.040  1.00  0.00           H
ATOM   4995  NZ  LYS   318      20.552  38.018  75.980  1.00  0.00           N
ATOM   4996  HZ1 LYS   318      20.209  38.573  76.751  1.00  0.00           H
ATOM   4997  HZ2 LYS   318      19.753  37.878  75.377  1.00  0.00           H
ATOM   4998  HZ3 LYS   318      21.254  38.487  75.426  1.00  0.00           H
ATOM   4999  C   LYS   318      24.081  32.815  77.872  1.00  0.00           C
ATOM   5000  O   LYS   318      24.626  32.703  76.744  1.00  0.00           O
ATOM   5001  N   PHE   319      24.803  33.056  78.898  1.00  0.00           N
ATOM   5002  H   PHE   319      24.355  33.198  79.792  1.00  0.00           H
ATOM   5003  CA  PHE   319      26.287  33.111  78.984  1.00  0.00           C
ATOM   5004  HA  PHE   319      26.603  33.708  78.128  1.00  0.00           H
ATOM   5005  CB  PHE   319      26.738  33.842  80.200  1.00  0.00           C
ATOM   5006  HB2 PHE   319      26.080  34.665  80.475  1.00  0.00           H
ATOM   5007  HB3 PHE   319      26.694  33.084  80.982  1.00  0.00           H
ATOM   5008  CG  PHE   319      28.196  34.384  79.994  1.00  0.00           C
ATOM   5009  CD1 PHE   319      28.332  35.500  79.138  1.00  0.00           C
ATOM   5010  HD1 PHE   319      27.464  35.878  78.620  1.00  0.00           H
ATOM   5011  CE1 PHE   319      29.582  35.922  78.766  1.00  0.00           C
ATOM   5012  HE1 PHE   319      29.644  36.733  78.055  1.00  0.00           H
ATOM   5013  CZ  PHE   319      30.668  35.320  79.325  1.00  0.00           C
ATOM   5014  HZ  PHE   319      31.601  35.778  79.031  1.00  0.00           H
ATOM   5015  CE2 PHE   319      30.566  34.197  80.191  1.00  0.00           C
ATOM   5016  HE2 PHE   319      31.477  33.725  80.528  1.00  0.00           H
ATOM   5017  CD2 PHE   319      29.334  33.661  80.418  1.00  0.00           C
ATOM   5018  HD2 PHE   319      29.192  32.765  81.003  1.00  0.00           H
ATOM   5019  C   PHE   319      26.886  31.708  78.959  1.00  0.00           C
ATOM   5020  O   PHE   319      28.007  31.537  78.548  1.00  0.00           O
ATOM   5021  N   ASP   320      26.097  30.611  79.177  1.00  0.00           N
ATOM   5022  H   ASP   320      25.258  30.884  79.668  1.00  0.00           H
ATOM   5023  CA  ASP   320      26.327  29.238  78.872  1.00  0.00           C
ATOM   5024  HA  ASP   320      27.314  28.898  79.188  1.00  0.00           H
ATOM   5025  CB  ASP   320      25.223  28.480  79.588  1.00  0.00           C
ATOM   5026  HB2 ASP   320      25.200  28.812  80.626  1.00  0.00           H
ATOM   5027  HB3 ASP   320      24.259  28.682  79.122  1.00  0.00           H
ATOM   5028  CG  ASP   320      25.572  26.992  79.637  1.00  0.00           C
ATOM   5029  OD1 ASP   320      24.629  26.157  79.675  1.00  0.00           O
ATOM   5030  OD2 ASP   320      26.777  26.617  79.875  1.00  0.00           O
ATOM   5031  C   ASP   320      26.281  28.828  77.366  1.00  0.00           C
ATOM   5032  O   ASP   320      26.694  27.716  76.983  1.00  0.00           O
ATOM   5033  N   LYS   321      25.783  29.650  76.464  1.00  0.00           N
ATOM   5034  H   LYS   321      25.483  30.561  76.780  1.00  0.00           H
ATOM   5035  CA  LYS   321      25.561  29.307  75.011  1.00  0.00           C
ATOM   5036  HA  LYS   321      25.180  28.285  75.025  1.00  0.00           H
ATOM   5037  CB  LYS   321      24.442  30.143  74.376  1.00  0.00           C
ATOM   5038  HB2 LYS   321      24.776  31.180  74.389  1.00  0.00           H
ATOM   5039  HB3 LYS   321      24.317  29.857  73.331  1.00  0.00           H
ATOM   5040  CG  LYS   321      23.106  30.113  75.170  1.00  0.00           C
[truncated: 179,019 more chars]
