# Supplementary material for: Worth the Weight: Sub-Pocket EXplorer (SubPEx), a Weighted Ensemble Method to Enhance Binding-Pocket Conformational Sampling
Source: J Chem Theory Comput. 2023 Aug 16;19(17):5677–89. doi: 10.1021/acs.jctc.3c00478 (PMC10500992; doi:10.1021/acs.jctc.3c00478)
Supplement: Supplementary file 2 — ct3c00478_si_002.zip [file ct3c00478_si_002.zip › clustered_structures/HXK2/subpex/rep.c23.aligned.pdb]

HELIX    1   1 LYS      4  PHE     17  1                                  14
HELIX    2   2 THR     21  LEU     39  1                                  19
HELIX    3   3 ASP     99  ARG    102  1                                   4
HELIX    4   4 GLU    109  GLN    125  1                                  17
HELIX    5   5 VAL    172  LYS    181  1                                  10
HELIX    6   6 ASP    194  THR    205  1                                  12
HELIX    7   7 GLU    231  LEU    233  1                                   3
HELIX    8   8 TYR    253  SER    255  1                                   3
HELIX    9   9 LYS    267  GLU    275  1                                   9
HELIX   10  10 THR    283  SER    288  1                                   6
HELIX   11  11 TYR    291  LYS    306  1                                  16
HELIX   12  12 SER    328  GLU    335  1                                   8
HELIX   13  13 GLU    342  PHE    352  1                                  11
HELIX   14  14 VAL    358  SER    379  1                                  22
HELIX   15  15 CYS    381  LYS    389  1                                   9
HELIX   16  16 SER    402  ARG    406  1                                   5
HELIX   17  17 PHE    410  TYR    422  1                                  13
HELIX   18  18 ALA    445  GLU    460  1                                  16
SHEET    1   1 1 SER    62  LEU    70  0
SHEET    2   2 1 ASN    74  GLY    83  0
SHEET    3   3 1 PHE    88  ARG    96  0
SHEET    4   4 1 ILE   134  THR   139  0
SHEET    5   5 1 ILE   186  ILE   192  0
SHEET    6   6 1 THR   209  PHE   215  0
SHEET    7   7 1 VAL   219  VAL   226  0
SHEET    8   8 1 PRO   246  ASN   250  0
SHEET    9   9 1 GLY   395  ASP   400  0
SHEET   10  10 1 ILE   434  PRO   438  0
CRYST1   79.680   70.676  109.486  90.00  90.00  90.00               1
ATOM      1  N   ASP     1      39.414  47.348  96.335  1.00  0.00           N
ATOM      2  H1  ASP     1      39.420  46.805  97.185  1.00  0.00           H
ATOM      3  H2  ASP     1      39.621  48.292  96.628  1.00  0.00           H
ATOM      4  H3  ASP     1      38.625  47.299  95.706  1.00  0.00           H
ATOM      5  CA  ASP     1      40.526  46.898  95.431  1.00  0.00           C
ATOM      6  HA  ASP     1      40.616  47.656  94.652  1.00  0.00           H
ATOM      7  CB  ASP     1      41.870  46.873  96.181  1.00  0.00           C
ATOM      8  HB2 ASP     1      41.807  46.019  96.855  1.00  0.00           H
ATOM      9  HB3 ASP     1      42.647  46.595  95.469  1.00  0.00           H
ATOM     10  CG  ASP     1      42.311  48.233  96.798  1.00  0.00           C
ATOM     11  OD1 ASP     1      43.366  48.307  97.540  1.00  0.00           O
ATOM     12  OD2 ASP     1      41.607  49.249  96.613  1.00  0.00           O
ATOM     13  C   ASP     1      40.315  45.487  94.930  1.00  0.00           C
ATOM     14  O   ASP     1      39.493  44.814  95.491  1.00  0.00           O
ATOM     15  N   VAL     2      41.075  45.024  93.949  1.00  0.00           N
ATOM     16  H   VAL     2      41.559  45.750  93.440  1.00  0.00           H
ATOM     17  CA  VAL     2      41.056  43.678  93.409  1.00  0.00           C
ATOM     18  HA  VAL     2      40.037  43.291  93.394  1.00  0.00           H
ATOM     19  CB  VAL     2      41.650  43.580  91.957  1.00  0.00           C
ATOM     20  HB  VAL     2      42.715  43.809  91.940  1.00  0.00           H
ATOM     21  CG1 VAL     2      41.385  42.188  91.331  1.00  0.00           C
ATOM     22 HG11 VAL     2      42.085  41.975  90.523  1.00  0.00           H
ATOM     23 HG12 VAL     2      41.589  41.415  92.072  1.00  0.00           H
ATOM     24 HG13 VAL     2      40.325  42.046  91.124  1.00  0.00           H
ATOM     25  CG2 VAL     2      41.087  44.519  90.940  1.00  0.00           C
ATOM     26 HG21 VAL     2      41.393  45.488  91.333  1.00  0.00           H
ATOM     27 HG22 VAL     2      39.997  44.511  90.909  1.00  0.00           H
ATOM     28 HG23 VAL     2      41.637  44.353  90.014  1.00  0.00           H
ATOM     29  C   VAL     2      41.789  42.751  94.315  1.00  0.00           C
ATOM     30  O   VAL     2      43.001  42.931  94.533  1.00  0.00           O
ATOM     31  N   PRO     3      41.142  41.698  94.901  1.00  0.00           N
ATOM     32  CD  PRO     3      39.733  41.288  94.677  1.00  0.00           C
ATOM     33  HD2 PRO     3      39.670  40.654  93.792  1.00  0.00           H
ATOM     34  HD3 PRO     3      38.983  42.069  94.553  1.00  0.00           H
ATOM     35  CG  PRO     3      39.375  40.534  95.876  1.00  0.00           C
ATOM     36  HG2 PRO     3      38.488  39.945  95.643  1.00  0.00           H
ATOM     37  HG3 PRO     3      39.129  41.147  96.744  1.00  0.00           H
ATOM     38  CB  PRO     3      40.708  39.709  96.203  1.00  0.00           C
ATOM     39  HB2 PRO     3      40.738  38.883  95.494  1.00  0.00           H
ATOM     40  HB3 PRO     3      40.736  39.424  97.254  1.00  0.00           H
ATOM     41  CA  PRO     3      41.729  40.796  95.880  1.00  0.00           C
ATOM     42  HA  PRO     3      41.864  41.430  96.756  1.00  0.00           H
ATOM     43  C   PRO     3      43.079  40.257  95.422  1.00  0.00           C
ATOM     44  O   PRO     3      43.213  39.725  94.313  1.00  0.00           O
ATOM     45  N   LYS     4      44.109  40.301  96.281  1.00  0.00           N
ATOM     46  H   LYS     4      43.884  40.669  97.194  1.00  0.00           H
ATOM     47  CA  LYS     4      45.489  39.743  95.947  1.00  0.00           C
ATOM     48  HA  LYS     4      45.860  40.367  95.134  1.00  0.00           H
ATOM     49  CB  LYS     4      46.491  39.910  97.113  1.00  0.00           C
ATOM     50  HB2 LYS     4      46.109  39.565  98.073  1.00  0.00           H
ATOM     51  HB3 LYS     4      47.382  39.338  96.854  1.00  0.00           H
ATOM     52  CG  LYS     4      47.052  41.312  97.181  1.00  0.00           C
ATOM     53  HG2 LYS     4      47.756  41.520  96.375  1.00  0.00           H
ATOM     54  HG3 LYS     4      46.257  42.057  97.181  1.00  0.00           H
ATOM     55  CD  LYS     4      47.895  41.526  98.515  1.00  0.00           C
ATOM     56  HD2 LYS     4      47.203  41.349  99.338  1.00  0.00           H
ATOM     57  HD3 LYS     4      48.716  40.824  98.661  1.00  0.00           H
ATOM     58  CE  LYS     4      48.447  42.890  98.617  1.00  0.00           C
ATOM     59  HE2 LYS     4      49.133  42.894  99.462  1.00  0.00           H
ATOM     60  HE3 LYS     4      49.112  43.109  97.781  1.00  0.00           H
ATOM     61  NZ  LYS     4      47.363  43.957  98.765  1.00  0.00           N
ATOM     62  HZ1 LYS     4      47.727  44.812  98.369  1.00  0.00           H
ATOM     63  HZ2 LYS     4      47.064  43.954  99.729  1.00  0.00           H
ATOM     64  HZ3 LYS     4      46.521  43.737  98.252  1.00  0.00           H
ATOM     65  C   LYS     4      45.556  38.327  95.409  1.00  0.00           C
ATOM     66  O   LYS     4      46.276  38.146  94.406  1.00  0.00           O
ATOM     67  N   GLU     5      44.824  37.422  95.932  1.00  0.00           N
ATOM     68  H   GLU     5      44.403  37.534  96.843  1.00  0.00           H
ATOM     69  CA  GLU     5      44.702  36.080  95.335  1.00  0.00           C
ATOM     70  HA  GLU     5      45.756  35.924  95.104  1.00  0.00           H
ATOM     71  CB  GLU     5      44.144  34.973  96.192  1.00  0.00           C
ATOM     72  HB2 GLU     5      44.336  34.063  95.623  1.00  0.00           H
ATOM     73  HB3 GLU     5      44.677  34.997  97.141  1.00  0.00           H
ATOM     74  CG  GLU     5      42.586  35.054  96.509  1.00  0.00           C
ATOM     75  HG2 GLU     5      42.103  35.102  95.533  1.00  0.00           H
ATOM     76  HG3 GLU     5      42.272  34.128  96.991  1.00  0.00           H
ATOM     77  CD  GLU     5      42.165  36.165  97.424  1.00  0.00           C
ATOM     78  OE1 GLU     5      40.990  36.555  97.423  1.00  0.00           O
ATOM     79  OE2 GLU     5      42.977  36.645  98.129  1.00  0.00           O
ATOM     80  C   GLU     5      44.116  35.934  93.956  1.00  0.00           C
ATOM     81  O   GLU     5      44.337  34.987  93.129  1.00  0.00           O
ATOM     82  N   LEU     6      43.178  36.880  93.698  1.00  0.00           N
ATOM     83  H   LEU     6      42.920  37.435  94.501  1.00  0.00           H
ATOM     84  CA  LEU     6      42.617  37.028  92.385  1.00  0.00           C
ATOM     85  HA  LEU     6      42.424  36.073  91.897  1.00  0.00           H
ATOM     86  CB  LEU     6      41.250  37.739  92.532  1.00  0.00           C
ATOM     87  HB2 LEU     6      40.589  37.242  93.242  1.00  0.00           H
ATOM     88  HB3 LEU     6      41.367  38.709  93.014  1.00  0.00           H
ATOM     89  CG  LEU     6      40.617  38.095  91.238  1.00  0.00           C
ATOM     90  HG  LEU     6      41.185  38.827  90.663  1.00  0.00           H
ATOM     91  CD1 LEU     6      40.493  36.853  90.309  1.00  0.00           C
ATOM     92 HD11 LEU     6      40.120  36.094  90.996  1.00  0.00           H
ATOM     93 HD12 LEU     6      41.459  36.624  89.860  1.00  0.00           H
ATOM     94 HD13 LEU     6      39.772  36.961  89.499  1.00  0.00           H
ATOM     95  CD2 LEU     6      39.234  38.770  91.426  1.00  0.00           C
ATOM     96 HD21 LEU     6      38.632  38.503  90.558  1.00  0.00           H
ATOM     97 HD22 LEU     6      38.770  38.335  92.309  1.00  0.00           H
ATOM     98 HD23 LEU     6      39.418  39.845  91.403  1.00  0.00           H
ATOM     99  C   LEU     6      43.586  37.832  91.441  1.00  0.00           C
ATOM    100  O   LEU     6      43.798  37.499  90.292  1.00  0.00           O
ATOM    101  N   MET     7      44.388  38.838  91.948  1.00  0.00           N
ATOM    102  H   MET     7      44.261  39.171  92.893  1.00  0.00           H
ATOM    103  CA  MET     7      45.564  39.463  91.211  1.00  0.00           C
ATOM    104  HA  MET     7      45.226  39.566  90.179  1.00  0.00           H
ATOM    105  CB  MET     7      46.055  40.666  91.942  1.00  0.00           C
ATOM    106  HB2 MET     7      45.245  41.360  92.170  1.00  0.00           H
ATOM    107  HB3 MET     7      46.516  40.373  92.884  1.00  0.00           H
ATOM    108  CG  MET     7      47.052  41.573  91.144  1.00  0.00           C
ATOM    109  HG2 MET     7      47.212  42.475  91.735  1.00  0.00           H
ATOM    110  HG3 MET     7      47.987  41.044  90.953  1.00  0.00           H
ATOM    111  SD  MET     7      46.565  42.323  89.516  1.00  0.00           S
ATOM    112  CE  MET     7      45.119  43.349  89.953  1.00  0.00           C
ATOM    113  HE1 MET     7      45.407  43.974  90.798  1.00  0.00           H
ATOM    114  HE2 MET     7      44.974  43.858  89.000  1.00  0.00           H
ATOM    115  HE3 MET     7      44.293  42.700  90.244  1.00  0.00           H
ATOM    116  C   MET     7      46.722  38.449  90.987  1.00  0.00           C
ATOM    117  O   MET     7      47.315  38.509  89.920  1.00  0.00           O
ATOM    118  N   GLN     8      46.828  37.408  91.818  1.00  0.00           N
ATOM    119  H   GLN     8      46.377  37.450  92.720  1.00  0.00           H
ATOM    120  CA  GLN     8      47.755  36.237  91.715  1.00  0.00           C
ATOM    121  HA  GLN     8      48.742  36.662  91.534  1.00  0.00           H
ATOM    122  CB  GLN     8      47.989  35.543  93.076  1.00  0.00           C
ATOM    123  HB2 GLN     8      48.564  36.221  93.706  1.00  0.00           H
ATOM    124  HB3 GLN     8      47.089  35.330  93.652  1.00  0.00           H
ATOM    125  CG  GLN     8      48.556  34.170  92.840  1.00  0.00           C
ATOM    126  HG2 GLN     8      47.729  33.578  92.450  1.00  0.00           H
ATOM    127  HG3 GLN     8      49.309  34.213  92.054  1.00  0.00           H
ATOM    128  CD  GLN     8      49.045  33.502  94.134  1.00  0.00           C
ATOM    129  OE1 GLN     8      48.384  33.576  95.189  1.00  0.00           O
ATOM    130  NE2 GLN     8      50.237  32.927  94.286  1.00  0.00           N
ATOM    131 HE21 GLN     8      50.495  32.502  95.165  1.00  0.00           H
ATOM    132 HE22 GLN     8      50.911  32.704  93.567  1.00  0.00           H
ATOM    133  C   GLN     8      47.386  35.357  90.485  1.00  0.00           C
ATOM    134  O   GLN     8      48.251  34.926  89.683  1.00  0.00           O
ATOM    135  N   GLN     9      46.091  35.257  90.249  1.00  0.00           N
ATOM    136  H   GLN     9      45.372  35.594  90.873  1.00  0.00           H
ATOM    137  CA  GLN     9      45.620  34.808  88.903  1.00  0.00           C
ATOM    138  HA  GLN     9      46.253  33.973  88.601  1.00  0.00           H
ATOM    139  CB  GLN     9      44.156  34.343  89.099  1.00  0.00           C
ATOM    140  HB2 GLN     9      43.476  35.159  89.336  1.00  0.00           H
ATOM    141  HB3 GLN     9      44.027  33.956  88.089  1.00  0.00           H
ATOM    142  CG  GLN     9      44.011  33.152  90.067  1.00  0.00           C
ATOM    143  HG2 GLN     9      44.020  33.428  91.121  1.00  0.00           H
ATOM    144  HG3 GLN     9      43.030  32.697  89.931  1.00  0.00           H
ATOM    145  CD  GLN     9      44.991  32.005  89.762  1.00  0.00           C
ATOM    146  OE1 GLN     9      45.258  31.546  88.627  1.00  0.00           O
ATOM    147  NE2 GLN     9      45.499  31.291  90.773  1.00  0.00           N
ATOM    148 HE21 GLN     9      46.151  30.541  90.591  1.00  0.00           H
ATOM    149 HE22 GLN     9      45.518  31.598  91.735  1.00  0.00           H
ATOM    150  C   GLN     9      45.765  35.741  87.738  1.00  0.00           C
ATOM    151  O   GLN     9      45.995  35.241  86.677  1.00  0.00           O
ATOM    152  N   ILE    10      45.485  37.054  87.921  1.00  0.00           N
ATOM    153  H   ILE    10      45.061  37.342  88.792  1.00  0.00           H
ATOM    154  CA  ILE    10      45.636  37.982  86.779  1.00  0.00           C
ATOM    155  HA  ILE    10      45.112  37.730  85.856  1.00  0.00           H
ATOM    156  CB  ILE    10      45.011  39.345  87.117  1.00  0.00           C
ATOM    157  HB  ILE    10      45.505  39.668  88.034  1.00  0.00           H
ATOM    158  CG2 ILE    10      45.289  40.296  85.891  1.00  0.00           C
ATOM    159 HG21 ILE    10      44.558  40.029  85.127  1.00  0.00           H
ATOM    160 HG22 ILE    10      46.292  40.280  85.467  1.00  0.00           H
ATOM    161 HG23 ILE    10      45.163  41.330  86.211  1.00  0.00           H
ATOM    162  CG1 ILE    10      43.498  39.343  87.346  1.00  0.00           C
ATOM    163 HG12 ILE    10      42.911  39.164  86.446  1.00  0.00           H
ATOM    164 HG13 ILE    10      43.306  38.606  88.126  1.00  0.00           H
ATOM    165  CD1 ILE    10      42.787  40.646  87.765  1.00  0.00           C
ATOM    166 HD11 ILE    10      43.296  40.995  88.662  1.00  0.00           H
ATOM    167 HD12 ILE    10      41.814  40.364  88.169  1.00  0.00           H
ATOM    168 HD13 ILE    10      42.816  41.469  87.052  1.00  0.00           H
ATOM    169  C   ILE    10      47.169  38.101  86.420  1.00  0.00           C
ATOM    170  O   ILE    10      47.559  37.991  85.294  1.00  0.00           O
ATOM    171  N   GLU    11      48.064  37.931  87.387  1.00  0.00           N
ATOM    172  H   GLU    11      47.679  38.157  88.292  1.00  0.00           H
ATOM    173  CA  GLU    11      49.478  37.718  87.201  1.00  0.00           C
ATOM    174  HA  GLU    11      49.786  38.398  86.409  1.00  0.00           H
ATOM    175  CB  GLU    11      50.195  38.050  88.440  1.00  0.00           C
ATOM    176  HB2 GLU    11      49.837  37.374  89.217  1.00  0.00           H
ATOM    177  HB3 GLU    11      51.248  37.866  88.229  1.00  0.00           H
ATOM    178  CG  GLU    11      50.026  39.561  88.729  1.00  0.00           C
ATOM    179  HG2 GLU    11      48.972  39.801  88.589  1.00  0.00           H
ATOM    180  HG3 GLU    11      50.275  39.712  89.780  1.00  0.00           H
ATOM    181  CD  GLU    11      50.882  40.502  87.843  1.00  0.00           C
ATOM    182  OE1 GLU    11      50.674  41.726  87.569  1.00  0.00           O
ATOM    183  OE2 GLU    11      51.954  40.022  87.374  1.00  0.00           O
ATOM    184  C   GLU    11      49.767  36.308  86.733  1.00  0.00           C
ATOM    185  O   GLU    11      50.674  36.188  85.908  1.00  0.00           O
ATOM    186  N   ASN    12      49.023  35.285  87.068  1.00  0.00           N
ATOM    187  H   ASN    12      48.319  35.296  87.793  1.00  0.00           H
ATOM    188  CA  ASN    12      49.146  33.915  86.404  1.00  0.00           C
ATOM    189  HA  ASN    12      50.163  33.565  86.584  1.00  0.00           H
ATOM    190  CB  ASN    12      48.261  32.867  87.050  1.00  0.00           C
ATOM    191  HB2 ASN    12      48.393  32.940  88.129  1.00  0.00           H
ATOM    192  HB3 ASN    12      47.240  33.102  86.751  1.00  0.00           H
ATOM    193  CG  ASN    12      48.705  31.488  86.666  1.00  0.00           C
ATOM    194  OD1 ASN    12      49.768  31.029  87.019  1.00  0.00           O
ATOM    195  ND2 ASN    12      47.837  30.786  86.049  1.00  0.00           N
ATOM    196 HD21 ASN    12      46.902  31.156  85.956  1.00  0.00           H
ATOM    197 HD22 ASN    12      48.034  29.850  85.726  1.00  0.00           H
ATOM    198  C   ASN    12      48.877  33.904  84.921  1.00  0.00           C
ATOM    199  O   ASN    12      49.581  33.353  84.085  1.00  0.00           O
ATOM    200  N   PHE    13      47.704  34.474  84.546  1.00  0.00           N
ATOM    201  H   PHE    13      47.172  34.933  85.271  1.00  0.00           H
ATOM    202  CA  PHE    13      47.283  34.715  83.164  1.00  0.00           C
ATOM    203  HA  PHE    13      47.280  33.726  82.704  1.00  0.00           H
ATOM    204  CB  PHE    13      45.972  35.342  83.096  1.00  0.00           C
ATOM    205  HB2 PHE    13      45.992  36.215  83.746  1.00  0.00           H
ATOM    206  HB3 PHE    13      45.689  35.719  82.113  1.00  0.00           H
ATOM    207  CG  PHE    13      44.788  34.470  83.476  1.00  0.00           C
ATOM    208  CD1 PHE    13      44.623  33.249  82.854  1.00  0.00           C
ATOM    209  HD1 PHE    13      45.306  32.924  82.084  1.00  0.00           H
ATOM    210  CE1 PHE    13      43.525  32.378  83.260  1.00  0.00           C
ATOM    211  HE1 PHE    13      43.194  31.467  82.782  1.00  0.00           H
ATOM    212  CZ  PHE    13      42.718  32.854  84.319  1.00  0.00           C
ATOM    213  HZ  PHE    13      41.905  32.204  84.603  1.00  0.00           H
ATOM    214  CE2 PHE    13      42.918  34.095  84.985  1.00  0.00           C
ATOM    215  HE2 PHE    13      42.313  34.417  85.820  1.00  0.00           H
ATOM    216  CD2 PHE    13      43.971  34.877  84.479  1.00  0.00           C
ATOM    217  HD2 PHE    13      44.008  35.864  84.918  1.00  0.00           H
ATOM    218  C   PHE    13      48.267  35.530  82.462  1.00  0.00           C
ATOM    219  O   PHE    13      48.559  35.127  81.304  1.00  0.00           O
ATOM    220  N   GLU    14      48.836  36.585  83.013  1.00  0.00           N
ATOM    221  H   GLU    14      48.435  36.877  83.892  1.00  0.00           H
ATOM    222  CA  GLU    14      49.954  37.226  82.364  1.00  0.00           C
ATOM    223  HA  GLU    14      49.599  37.669  81.433  1.00  0.00           H
ATOM    224  CB  GLU    14      50.542  38.380  83.183  1.00  0.00           C
ATOM    225  HB2 GLU    14      49.608  38.784  83.571  1.00  0.00           H
ATOM    226  HB3 GLU    14      51.182  37.911  83.931  1.00  0.00           H
ATOM    227  CG  GLU    14      51.353  39.376  82.385  1.00  0.00           C
ATOM    228  HG2 GLU    14      52.153  38.835  81.880  1.00  0.00           H
ATOM    229  HG3 GLU    14      50.755  39.874  81.623  1.00  0.00           H
ATOM    230  CD  GLU    14      51.957  40.340  83.341  1.00  0.00           C
ATOM    231  OE1 GLU    14      53.104  40.219  83.784  1.00  0.00           O
ATOM    232  OE2 GLU    14      51.208  41.284  83.705  1.00  0.00           O
ATOM    233  C   GLU    14      51.068  36.238  81.954  1.00  0.00           C
ATOM    234  O   GLU    14      51.464  36.277  80.780  1.00  0.00           O
ATOM    235  N   LYS    15      51.637  35.503  82.896  1.00  0.00           N
ATOM    236  H   LYS    15      51.300  35.568  83.846  1.00  0.00           H
ATOM    237  CA  LYS    15      52.788  34.608  82.481  1.00  0.00           C
ATOM    238  HA  LYS    15      53.482  35.239  81.924  1.00  0.00           H
ATOM    239  CB  LYS    15      53.519  33.987  83.670  1.00  0.00           C
ATOM    240  HB2 LYS    15      54.341  33.306  83.448  1.00  0.00           H
ATOM    241  HB3 LYS    15      53.911  34.763  84.329  1.00  0.00           H
ATOM    242  CG  LYS    15      52.670  33.150  84.568  1.00  0.00           C
ATOM    243  HG2 LYS    15      51.858  33.755  84.969  1.00  0.00           H
ATOM    244  HG3 LYS    15      52.260  32.253  84.103  1.00  0.00           H
ATOM    245  CD  LYS    15      53.532  32.779  85.762  1.00  0.00           C
ATOM    246  HD2 LYS    15      54.201  31.939  85.573  1.00  0.00           H
ATOM    247  HD3 LYS    15      54.159  33.588  86.138  1.00  0.00           H
ATOM    248  CE  LYS    15      52.636  32.403  86.904  1.00  0.00           C
ATOM    249  HE2 LYS    15      51.956  33.243  87.046  1.00  0.00           H
ATOM    250  HE3 LYS    15      52.080  31.487  86.708  1.00  0.00           H
ATOM    251  NZ  LYS    15      53.440  32.221  88.186  1.00  0.00           N
ATOM    252  HZ1 LYS    15      53.873  33.107  88.405  1.00  0.00           H
ATOM    253  HZ2 LYS    15      54.033  31.442  87.937  1.00  0.00           H
ATOM    254  HZ3 LYS    15      52.863  31.952  88.970  1.00  0.00           H
ATOM    255  C   LYS    15      52.318  33.498  81.522  1.00  0.00           C
ATOM    256  O   LYS    15      53.185  32.892  80.909  1.00  0.00           O
ATOM    257  N   ILE    16      51.006  33.248  81.353  1.00  0.00           N
ATOM    258  H   ILE    16      50.335  33.681  81.970  1.00  0.00           H
ATOM    259  CA  ILE    16      50.468  32.162  80.511  1.00  0.00           C
ATOM    260  HA  ILE    16      51.245  31.420  80.333  1.00  0.00           H
ATOM    261  CB  ILE    16      49.226  31.434  81.109  1.00  0.00           C
ATOM    262  HB  ILE    16      48.603  32.265  81.441  1.00  0.00           H
ATOM    263  CG2 ILE    16      48.249  30.699  80.209  1.00  0.00           C
ATOM    264 HG21 ILE    16      48.775  29.950  79.618  1.00  0.00           H
ATOM    265 HG22 ILE    16      47.644  31.381  79.612  1.00  0.00           H
ATOM    266 HG23 ILE    16      47.554  30.086  80.782  1.00  0.00           H
ATOM    267  CG1 ILE    16      49.707  30.588  82.330  1.00  0.00           C
ATOM    268 HG12 ILE    16      50.345  31.125  83.035  1.00  0.00           H
ATOM    269 HG13 ILE    16      48.845  30.359  82.955  1.00  0.00           H
ATOM    270  CD1 ILE    16      50.465  29.333  81.837  1.00  0.00           C
ATOM    271 HD11 ILE    16      51.502  29.629  81.997  1.00  0.00           H
ATOM    272 HD12 ILE    16      50.239  28.986  80.828  1.00  0.00           H
ATOM    273 HD13 ILE    16      50.410  28.513  82.552  1.00  0.00           H
ATOM    274  C   ILE    16      50.235  32.556  79.046  1.00  0.00           C
ATOM    275  O   ILE    16      50.752  31.845  78.160  1.00  0.00           O
ATOM    276  N   PHE    17      49.525  33.659  78.768  1.00  0.00           N
ATOM    277  H   PHE    17      49.350  34.239  79.576  1.00  0.00           H
ATOM    278  CA  PHE    17      49.319  34.126  77.392  1.00  0.00           C
ATOM    279  HA  PHE    17      49.393  33.248  76.750  1.00  0.00           H
ATOM    280  CB  PHE    17      47.983  34.782  77.222  1.00  0.00           C
ATOM    281  HB2 PHE    17      48.028  35.697  77.814  1.00  0.00           H
ATOM    282  HB3 PHE    17      47.899  35.119  76.189  1.00  0.00           H
ATOM    283  CG  PHE    17      46.710  33.990  77.597  1.00  0.00           C
ATOM    284  CD1 PHE    17      46.179  33.070  76.731  1.00  0.00           C
ATOM    285  HD1 PHE    17      46.665  32.993  75.769  1.00  0.00           H
ATOM    286  CE1 PHE    17      44.993  32.393  77.091  1.00  0.00           C
ATOM    287  HE1 PHE    17      44.684  31.611  76.414  1.00  0.00           H
ATOM    288  CZ  PHE    17      44.229  32.678  78.275  1.00  0.00           C
ATOM    289  HZ  PHE    17      43.293  32.202  78.526  1.00  0.00           H
ATOM    290  CE2 PHE    17      44.859  33.595  79.142  1.00  0.00           C
ATOM    291  HE2 PHE    17      44.352  33.750  80.082  1.00  0.00           H
ATOM    292  CD2 PHE    17      46.025  34.217  78.792  1.00  0.00           C
ATOM    293  HD2 PHE    17      46.430  35.007  79.407  1.00  0.00           H
ATOM    294  C   PHE    17      50.508  34.932  76.836  1.00  0.00           C
ATOM    295  O   PHE    17      50.583  35.211  75.664  1.00  0.00           O
ATOM    296  N   THR    18      51.481  35.332  77.659  1.00  0.00           N
ATOM    297  H   THR    18      51.359  35.460  78.653  1.00  0.00           H
ATOM    298  CA  THR    18      52.769  35.853  77.158  1.00  0.00           C
ATOM    299  HA  THR    18      52.510  36.765  76.621  1.00  0.00           H
ATOM    300  CB  THR    18      53.672  36.162  78.345  1.00  0.00           C
ATOM    301  HB  THR    18      53.855  35.304  78.993  1.00  0.00           H
ATOM    302  CG2 THR    18      55.058  36.709  77.923  1.00  0.00           C
ATOM    303 HG21 THR    18      54.797  37.513  77.233  1.00  0.00           H
ATOM    304 HG22 THR    18      55.637  35.931  77.424  1.00  0.00           H
ATOM    305 HG23 THR    18      55.596  37.002  78.824  1.00  0.00           H
ATOM    306  OG1 THR    18      53.231  37.208  79.051  1.00  0.00           O
ATOM    307  HG1 THR    18      52.556  36.881  79.649  1.00  0.00           H
ATOM    308  C   THR    18      53.362  34.757  76.307  1.00  0.00           C
ATOM    309  O   THR    18      53.494  33.673  76.818  1.00  0.00           O
ATOM    310  N   VAL    19      53.820  35.091  75.124  1.00  0.00           N
ATOM    311  H   VAL    19      53.658  36.025  74.778  1.00  0.00           H
ATOM    312  CA  VAL    19      54.850  34.441  74.271  1.00  0.00           C
ATOM    313  HA  VAL    19      55.095  33.546  74.842  1.00  0.00           H
ATOM    314  CB  VAL    19      54.392  34.190  72.832  1.00  0.00           C
ATOM    315  HB  VAL    19      54.314  35.098  72.233  1.00  0.00           H
ATOM    316  CG1 VAL    19      55.318  33.264  72.052  1.00  0.00           C
ATOM    317 HG11 VAL    19      54.845  33.038  71.098  1.00  0.00           H
ATOM    318 HG12 VAL    19      56.285  33.765  71.985  1.00  0.00           H
ATOM    319 HG13 VAL    19      55.467  32.339  72.609  1.00  0.00           H
ATOM    320  CG2 VAL    19      53.058  33.392  72.909  1.00  0.00           C
ATOM    321 HG21 VAL    19      52.667  32.981  71.978  1.00  0.00           H
ATOM    322 HG22 VAL    19      52.381  34.123  73.351  1.00  0.00           H
ATOM    323 HG23 VAL    19      53.230  32.613  73.652  1.00  0.00           H
ATOM    324  C   VAL    19      56.161  35.295  74.244  1.00  0.00           C
ATOM    325  O   VAL    19      56.128  36.441  73.861  1.00  0.00           O
ATOM    326  N   PRO    20      57.248  34.690  74.749  1.00  0.00           N
ATOM    327  CD  PRO    20      57.371  33.419  75.432  1.00  0.00           C
ATOM    328  HD2 PRO    20      57.737  32.683  74.718  1.00  0.00           H
ATOM    329  HD3 PRO    20      56.505  33.010  75.953  1.00  0.00           H
ATOM    330  CG  PRO    20      58.425  33.751  76.483  1.00  0.00           C
ATOM    331  HG2 PRO    20      58.817  32.876  77.002  1.00  0.00           H
ATOM    332  HG3 PRO    20      58.057  34.331  77.329  1.00  0.00           H
ATOM    333  CB  PRO    20      59.388  34.631  75.797  1.00  0.00           C
ATOM    334  HB2 PRO    20      60.147  34.074  75.246  1.00  0.00           H
ATOM    335  HB3 PRO    20      60.022  35.219  76.460  1.00  0.00           H
ATOM    336  CA  PRO    20      58.511  35.334  74.752  1.00  0.00           C
ATOM    337  HA  PRO    20      58.351  36.320  75.188  1.00  0.00           H
ATOM    338  C   PRO    20      59.284  35.460  73.458  1.00  0.00           C
ATOM    339  O   PRO    20      58.956  34.783  72.537  1.00  0.00           O
ATOM    340  N   THR    21      60.154  36.482  73.397  1.00  0.00           N
ATOM    341  H   THR    21      60.338  36.997  74.247  1.00  0.00           H
ATOM    342  CA  THR    21      61.009  36.895  72.215  1.00  0.00           C
ATOM    343  HA  THR    21      60.413  37.078  71.320  1.00  0.00           H
ATOM    344  CB  THR    21      61.829  38.113  72.664  1.00  0.00           C
ATOM    345  HB  THR    21      62.373  37.865  73.576  1.00  0.00           H
ATOM    346  CG2 THR    21      62.927  38.534  71.695  1.00  0.00           C
ATOM    347 HG21 THR    21      63.606  37.685  71.597  1.00  0.00           H
ATOM    348 HG22 THR    21      63.552  39.365  72.021  1.00  0.00           H
ATOM    349 HG23 THR    21      62.338  38.648  70.785  1.00  0.00           H
ATOM    350  OG1 THR    21      61.013  39.274  72.907  1.00  0.00           O
ATOM    351  HG1 THR    21      60.593  39.129  73.758  1.00  0.00           H
ATOM    352  C   THR    21      61.760  35.665  71.650  1.00  0.00           C
ATOM    353  O   THR    21      61.683  35.385  70.448  1.00  0.00           O
ATOM    354  N   GLU    22      62.380  34.854  72.510  1.00  0.00           N
ATOM    355  H   GLU    22      62.563  35.105  73.471  1.00  0.00           H
ATOM    356  CA  GLU    22      63.079  33.661  72.163  1.00  0.00           C
ATOM    357  HA  GLU    22      63.803  33.914  71.388  1.00  0.00           H
ATOM    358  CB  GLU    22      63.912  33.265  73.385  1.00  0.00           C
ATOM    359  HB2 GLU    22      64.643  34.037  73.623  1.00  0.00           H
ATOM    360  HB3 GLU    22      63.196  33.288  74.207  1.00  0.00           H
ATOM    361  CG  GLU    22      64.654  31.925  73.299  1.00  0.00           C
ATOM    362  HG2 GLU    22      63.975  31.110  73.051  1.00  0.00           H
ATOM    363  HG3 GLU    22      65.391  31.995  72.499  1.00  0.00           H
ATOM    364  CD  GLU    22      65.287  31.397  74.604  1.00  0.00           C
ATOM    365  OE1 GLU    22      65.842  32.257  75.329  1.00  0.00           O
ATOM    366  OE2 GLU    22      65.259  30.183  74.859  1.00  0.00           O
ATOM    367  C   GLU    22      62.176  32.528  71.707  1.00  0.00           C
ATOM    368  O   GLU    22      62.641  31.707  70.901  1.00  0.00           O
ATOM    369  N   THR    23      60.893  32.614  72.025  1.00  0.00           N
ATOM    370  H   THR    23      60.553  33.419  72.532  1.00  0.00           H
ATOM    371  CA  THR    23      59.866  31.636  71.603  1.00  0.00           C
ATOM    372  HA  THR    23      60.337  30.676  71.394  1.00  0.00           H
ATOM    373  CB  THR    23      58.795  31.370  72.611  1.00  0.00           C
ATOM    374  HB  THR    23      58.497  32.380  72.891  1.00  0.00           H
ATOM    375  CG2 THR    23      57.630  30.587  72.109  1.00  0.00           C
ATOM    376 HG21 THR    23      58.061  29.650  71.757  1.00  0.00           H
ATOM    377 HG22 THR    23      57.127  31.076  71.275  1.00  0.00           H
ATOM    378 HG23 THR    23      56.902  30.375  72.892  1.00  0.00           H
ATOM    379  OG1 THR    23      59.243  30.663  73.770  1.00  0.00           O
ATOM    380  HG1 THR    23      59.396  29.774  73.441  1.00  0.00           H
ATOM    381  C   THR    23      59.221  32.118  70.280  1.00  0.00           C
ATOM    382  O   THR    23      58.934  31.231  69.432  1.00  0.00           O
ATOM    383  N   LEU    24      59.186  33.428  69.969  1.00  0.00           N
ATOM    384  H   LEU    24      59.438  34.068  70.708  1.00  0.00           H
ATOM    385  CA  LEU    24      58.729  33.979  68.746  1.00  0.00           C
ATOM    386  HA  LEU    24      57.879  33.350  68.483  1.00  0.00           H
ATOM    387  CB  LEU    24      58.344  35.483  68.897  1.00  0.00           C
ATOM    388  HB2 LEU    24      59.260  35.995  69.193  1.00  0.00           H
ATOM    389  HB3 LEU    24      58.127  35.854  67.895  1.00  0.00           H
ATOM    390  CG  LEU    24      57.082  35.758  69.696  1.00  0.00           C
ATOM    391  HG  LEU    24      57.105  35.336  70.701  1.00  0.00           H
ATOM    392  CD1 LEU    24      56.915  37.278  69.763  1.00  0.00           C
ATOM    393 HD11 LEU    24      56.143  37.549  70.484  1.00  0.00           H
ATOM    394 HD12 LEU    24      56.825  37.634  68.737  1.00  0.00           H
ATOM    395 HD13 LEU    24      57.855  37.645  70.178  1.00  0.00           H
ATOM    396  CD2 LEU    24      55.850  35.069  69.071  1.00  0.00           C
ATOM    397 HD21 LEU    24      55.803  35.347  68.018  1.00  0.00           H
ATOM    398 HD22 LEU    24      55.848  33.991  69.234  1.00  0.00           H
ATOM    399 HD23 LEU    24      55.025  35.500  69.639  1.00  0.00           H
ATOM    400  C   LEU    24      59.769  33.708  67.596  1.00  0.00           C
ATOM    401  O   LEU    24      59.412  33.335  66.445  1.00  0.00           O
ATOM    402  N   GLN    25      61.071  33.705  67.962  1.00  0.00           N
ATOM    403  H   GLN    25      61.179  34.141  68.866  1.00  0.00           H
ATOM    404  CA  GLN    25      62.231  33.195  67.300  1.00  0.00           C
ATOM    405  HA  GLN    25      62.232  33.746  66.359  1.00  0.00           H
ATOM    406  CB  GLN    25      63.477  33.673  68.065  1.00  0.00           C
ATOM    407  HB2 GLN    25      63.430  33.358  69.108  1.00  0.00           H
ATOM    408  HB3 GLN    25      64.289  33.269  67.461  1.00  0.00           H
ATOM    409  CG  GLN    25      63.595  35.227  67.941  1.00  0.00           C
ATOM    410  HG2 GLN    25      63.807  35.498  66.906  1.00  0.00           H
ATOM    411  HG3 GLN    25      62.587  35.638  67.987  1.00  0.00           H
ATOM    412  CD  GLN    25      64.496  35.996  68.913  1.00  0.00           C
ATOM    413  OE1 GLN    25      65.362  35.404  69.568  1.00  0.00           O
ATOM    414  NE2 GLN    25      64.238  37.256  69.123  1.00  0.00           N
ATOM    415 HE21 GLN    25      64.761  37.830  69.769  1.00  0.00           H
ATOM    416 HE22 GLN    25      63.478  37.697  68.627  1.00  0.00           H
ATOM    417  C   GLN    25      62.162  31.759  66.866  1.00  0.00           C
ATOM    418  O   GLN    25      62.100  31.493  65.679  1.00  0.00           O
ATOM    419  N   ALA    26      62.056  30.838  67.808  1.00  0.00           N
ATOM    420  H   ALA    26      62.014  31.157  68.765  1.00  0.00           H
ATOM    421  CA  ALA    26      61.900  29.406  67.642  1.00  0.00           C
ATOM    422  HA  ALA    26      62.815  28.961  67.251  1.00  0.00           H
ATOM    423  CB  ALA    26      61.937  28.697  69.000  1.00  0.00           C
ATOM    424  HB1 ALA    26      61.261  29.137  69.733  1.00  0.00           H
ATOM    425  HB2 ALA    26      62.946  28.877  69.372  1.00  0.00           H
ATOM    426  HB3 ALA    26      61.665  27.649  68.874  1.00  0.00           H
ATOM    427  C   ALA    26      60.761  28.976  66.774  1.00  0.00           C
ATOM    428  O   ALA    26      60.988  28.370  65.735  1.00  0.00           O
ATOM    429  N   VAL    27      59.528  29.495  67.000  1.00  0.00           N
ATOM    430  H   VAL    27      59.439  30.057  67.834  1.00  0.00           H
ATOM    431  CA  VAL    27      58.413  29.223  66.067  1.00  0.00           C
ATOM    432  HA  VAL    27      58.258  28.145  66.019  1.00  0.00           H
ATOM    433  CB  VAL    27      57.113  29.916  66.598  1.00  0.00           C
ATOM    434  HB  VAL    27      57.355  30.950  66.843  1.00  0.00           H
ATOM    435  CG1 VAL    27      55.931  29.868  65.652  1.00  0.00           C
ATOM    436 HG11 VAL    27      56.257  30.096  64.636  1.00  0.00           H
ATOM    437 HG12 VAL    27      55.522  28.862  65.742  1.00  0.00           H
ATOM    438 HG13 VAL    27      55.084  30.475  65.972  1.00  0.00           H
ATOM    439  CG2 VAL    27      56.648  29.314  67.927  1.00  0.00           C
ATOM    440 HG21 VAL    27      55.602  29.574  68.087  1.00  0.00           H
ATOM    441 HG22 VAL    27      57.243  29.775  68.715  1.00  0.00           H
ATOM    442 HG23 VAL    27      56.735  28.228  67.906  1.00  0.00           H
ATOM    443  C   VAL    27      58.755  29.716  64.633  1.00  0.00           C
ATOM    444  O   VAL    27      58.687  28.975  63.673  1.00  0.00           O
ATOM    445  N   THR    28      59.069  31.027  64.586  1.00  0.00           N
ATOM    446  H   THR    28      59.133  31.673  65.360  1.00  0.00           H
ATOM    447  CA  THR    28      59.429  31.628  63.190  1.00  0.00           C
ATOM    448  HA  THR    28      58.581  31.575  62.506  1.00  0.00           H
ATOM    449  CB  THR    28      59.674  33.125  63.425  1.00  0.00           C
ATOM    450  HB  THR    28      60.547  33.151  64.077  1.00  0.00           H
ATOM    451  CG2 THR    28      60.020  33.822  62.138  1.00  0.00           C
ATOM    452 HG21 THR    28      60.967  33.472  61.725  1.00  0.00           H
ATOM    453 HG22 THR    28      60.033  34.911  62.107  1.00  0.00           H
ATOM    454 HG23 THR    28      59.273  33.528  61.400  1.00  0.00           H
ATOM    455  OG1 THR    28      58.544  33.664  63.963  1.00  0.00           O
ATOM    456  HG1 THR    28      58.762  33.773  64.891  1.00  0.00           H
ATOM    457  C   THR    28      60.620  30.872  62.474  1.00  0.00           C
ATOM    458  O   THR    28      60.489  30.585  61.248  1.00  0.00           O
ATOM    459  N   LYS    29      61.608  30.461  63.198  1.00  0.00           N
ATOM    460  H   LYS    29      61.711  30.667  64.181  1.00  0.00           H
ATOM    461  CA  LYS    29      62.658  29.605  62.604  1.00  0.00           C
ATOM    462  HA  LYS    29      63.071  30.055  61.702  1.00  0.00           H
ATOM    463  CB  LYS    29      63.847  29.641  63.623  1.00  0.00           C
ATOM    464  HB2 LYS    29      63.498  29.512  64.646  1.00  0.00           H
ATOM    465  HB3 LYS    29      64.520  28.783  63.596  1.00  0.00           H
ATOM    466  CG  LYS    29      64.553  30.976  63.439  1.00  0.00           C
ATOM    467  HG2 LYS    29      63.814  31.756  63.253  1.00  0.00           H
ATOM    468  HG3 LYS    29      65.085  31.251  64.350  1.00  0.00           H
ATOM    469  CD  LYS    29      65.638  30.852  62.337  1.00  0.00           C
ATOM    470  HD2 LYS    29      66.430  30.171  62.649  1.00  0.00           H
ATOM    471  HD3 LYS    29      65.206  30.537  61.387  1.00  0.00           H
ATOM    472  CE  LYS    29      66.217  32.290  62.319  1.00  0.00           C
ATOM    473  HE2 LYS    29      65.344  32.932  62.206  1.00  0.00           H
ATOM    474  HE3 LYS    29      66.732  32.340  63.278  1.00  0.00           H
ATOM    475  NZ  LYS    29      67.000  32.568  61.100  1.00  0.00           N
ATOM    476  HZ1 LYS    29      66.389  32.395  60.314  1.00  0.00           H
ATOM    477  HZ2 LYS    29      67.734  31.892  60.946  1.00  0.00           H
ATOM    478  HZ3 LYS    29      67.407  33.489  61.020  1.00  0.00           H
ATOM    479  C   LYS    29      62.188  28.151  62.249  1.00  0.00           C
ATOM    480  O   LYS    29      62.635  27.674  61.225  1.00  0.00           O
ATOM    481  N   HIE    30      61.442  27.457  63.072  1.00  0.00           N
ATOM    482  H   HIE    30      61.141  27.861  63.947  1.00  0.00           H
ATOM    483  CA  HIE    30      60.796  26.160  62.485  1.00  0.00           C
ATOM    484  HA  HIE    30      61.613  25.544  62.110  1.00  0.00           H
ATOM    485  CB  HIE    30      60.134  25.417  63.628  1.00  0.00           C
ATOM    486  HB2 HIE    30      60.687  25.574  64.554  1.00  0.00           H
ATOM    487  HB3 HIE    30      59.118  25.767  63.811  1.00  0.00           H
ATOM    488  CG  HIE    30      60.082  23.851  63.523  1.00  0.00           C
ATOM    489  ND1 HIE    30      61.134  22.964  63.727  1.00  0.00           N
ATOM    490  CE1 HIE    30      60.774  21.734  63.397  1.00  0.00           C
ATOM    491  HE1 HIE    30      61.326  20.807  63.337  1.00  0.00           H
ATOM    492  NE2 HIE    30      59.474  21.839  63.152  1.00  0.00           N
ATOM    493  HE2 HIE    30      58.898  21.019  63.023  1.00  0.00           H
ATOM    494  CD2 HIE    30      59.072  23.131  63.122  1.00  0.00           C
ATOM    495  HD2 HIE    30      58.081  23.497  62.898  1.00  0.00           H
ATOM    496  C   HIE    30      59.834  26.330  61.248  1.00  0.00           C
ATOM    497  O   HIE    30      59.692  25.387  60.456  1.00  0.00           O
ATOM    498  N   PHE    31      59.099  27.429  61.073  1.00  0.00           N
ATOM    499  H   PHE    31      59.231  28.085  61.830  1.00  0.00           H
ATOM    500  CA  PHE    31      58.083  27.792  60.035  1.00  0.00           C
ATOM    501  HA  PHE    31      57.396  26.973  59.820  1.00  0.00           H
ATOM    502  CB  PHE    31      57.390  29.088  60.598  1.00  0.00           C
ATOM    503  HB2 PHE    31      57.397  29.014  61.686  1.00  0.00           H
ATOM    504  HB3 PHE    31      58.056  29.881  60.259  1.00  0.00           H
ATOM    505  CG  PHE    31      56.023  29.475  60.084  1.00  0.00           C
ATOM    506  CD1 PHE    31      55.696  29.433  58.681  1.00  0.00           C
ATOM    507  HD1 PHE    31      56.347  29.088  57.892  1.00  0.00           H
ATOM    508  CE1 PHE    31      54.330  29.769  58.331  1.00  0.00           C
ATOM    509  HE1 PHE    31      54.010  29.744  57.300  1.00  0.00           H
ATOM    510  CZ  PHE    31      53.375  30.146  59.290  1.00  0.00           C
ATOM    511  HZ  PHE    31      52.361  30.365  58.989  1.00  0.00           H
ATOM    512  CE2 PHE    31      53.788  30.205  60.608  1.00  0.00           C
ATOM    513  HE2 PHE    31      53.133  30.522  61.407  1.00  0.00           H
ATOM    514  CD2 PHE    31      55.054  29.756  60.933  1.00  0.00           C
ATOM    515  HD2 PHE    31      55.367  29.750  61.967  1.00  0.00           H
ATOM    516  C   PHE    31      58.803  27.985  58.681  1.00  0.00           C
ATOM    517  O   PHE    31      58.239  27.582  57.638  1.00  0.00           O
ATOM    518  N   ILE    32      60.063  28.501  58.591  1.00  0.00           N
ATOM    519  H   ILE    32      60.450  28.978  59.393  1.00  0.00           H
ATOM    520  CA  ILE    32      60.878  28.673  57.303  1.00  0.00           C
ATOM    521  HA  ILE    32      60.458  29.367  56.575  1.00  0.00           H
ATOM    522  CB  ILE    32      62.257  29.220  57.681  1.00  0.00           C
ATOM    523  HB  ILE    32      62.663  28.552  58.441  1.00  0.00           H
ATOM    524  CG2 ILE    32      63.115  29.435  56.430  1.00  0.00           C
ATOM    525 HG21 ILE    32      64.118  29.778  56.681  1.00  0.00           H
ATOM    526 HG22 ILE    32      62.598  30.073  55.712  1.00  0.00           H
ATOM    527 HG23 ILE    32      63.214  28.444  55.986  1.00  0.00           H
ATOM    528  CG1 ILE    32      62.317  30.561  58.346  1.00  0.00           C
ATOM    529 HG12 ILE    32      61.875  31.350  57.738  1.00  0.00           H
ATOM    530 HG13 ILE    32      61.678  30.577  59.229  1.00  0.00           H
ATOM    531  CD1 ILE    32      63.691  31.012  58.816  1.00  0.00           C
ATOM    532 HD11 ILE    32      64.285  31.433  58.005  1.00  0.00           H
ATOM    533 HD12 ILE    32      64.168  30.217  59.388  1.00  0.00           H
ATOM    534 HD13 ILE    32      63.556  31.806  59.550  1.00  0.00           H
ATOM    535  C   ILE    32      61.059  27.291  56.663  1.00  0.00           C
ATOM    536  O   ILE    32      60.808  27.088  55.450  1.00  0.00           O
ATOM    537  N   SER    33      61.477  26.288  57.452  1.00  0.00           N
ATOM    538  H   SER    33      61.603  26.476  58.436  1.00  0.00           H
ATOM    539  CA  SER    33      61.550  24.896  56.959  1.00  0.00           C
ATOM    540  HA  SER    33      62.072  24.775  56.010  1.00  0.00           H
ATOM    541  CB  SER    33      62.300  24.049  57.946  1.00  0.00           C
ATOM    542  HB2 SER    33      61.927  24.256  58.949  1.00  0.00           H
ATOM    543  HB3 SER    33      62.153  22.976  57.832  1.00  0.00           H
ATOM    544  OG  SER    33      63.664  24.392  57.975  1.00  0.00           O
ATOM    545  HG  SER    33      63.833  24.924  58.755  1.00  0.00           H
ATOM    546  C   SER    33      60.200  24.223  56.596  1.00  0.00           C
ATOM    547  O   SER    33      60.076  23.435  55.685  1.00  0.00           O
ATOM    548  N   GLU    34      59.208  24.585  57.341  1.00  0.00           N
ATOM    549  H   GLU    34      59.321  25.299  58.047  1.00  0.00           H
ATOM    550  CA  GLU    34      57.870  24.156  57.051  1.00  0.00           C
ATOM    551  HA  GLU    34      57.940  23.123  56.709  1.00  0.00           H
ATOM    552  CB  GLU    34      56.925  24.326  58.226  1.00  0.00           C
ATOM    553  HB2 GLU    34      57.040  25.374  58.507  1.00  0.00           H
ATOM    554  HB3 GLU    34      55.928  24.234  57.796  1.00  0.00           H
ATOM    555  CG  GLU    34      57.136  23.384  59.362  1.00  0.00           C
ATOM    556  HG2 GLU    34      58.166  23.502  59.698  1.00  0.00           H
ATOM    557  HG3 GLU    34      56.499  23.613  60.217  1.00  0.00           H
ATOM    558  CD  GLU    34      56.992  21.895  59.002  1.00  0.00           C
ATOM    559  OE1 GLU    34      56.043  21.409  58.330  1.00  0.00           O
ATOM    560  OE2 GLU    34      57.869  21.032  59.478  1.00  0.00           O
ATOM    561  C   GLU    34      57.306  24.755  55.724  1.00  0.00           C
ATOM    562  O   GLU    34      56.734  23.981  54.950  1.00  0.00           O
ATOM    563  N   LEU    35      57.619  25.997  55.385  1.00  0.00           N
ATOM    564  H   LEU    35      58.083  26.529  56.108  1.00  0.00           H
ATOM    565  CA  LEU    35      57.332  26.667  54.125  1.00  0.00           C
ATOM    566  HA  LEU    35      56.258  26.597  53.958  1.00  0.00           H
ATOM    567  CB  LEU    35      57.731  28.171  54.103  1.00  0.00           C
ATOM    568  HB2 LEU    35      58.773  28.208  54.418  1.00  0.00           H
ATOM    569  HB3 LEU    35      57.554  28.553  53.097  1.00  0.00           H
ATOM    570  CG  LEU    35      56.931  29.073  54.924  1.00  0.00           C
ATOM    571  HG  LEU    35      56.863  28.645  55.923  1.00  0.00           H
ATOM    572  CD1 LEU    35      57.815  30.319  55.172  1.00  0.00           C
ATOM    573 HD11 LEU    35      57.297  31.104  55.721  1.00  0.00           H
ATOM    574 HD12 LEU    35      58.263  30.760  54.282  1.00  0.00           H
ATOM    575 HD13 LEU    35      58.698  29.974  55.709  1.00  0.00           H
ATOM    576  CD2 LEU    35      55.522  29.431  54.649  1.00  0.00           C
ATOM    577 HD21 LEU    35      55.373  30.419  55.083  1.00  0.00           H
ATOM    578 HD22 LEU    35      55.324  29.661  53.601  1.00  0.00           H
ATOM    579 HD23 LEU    35      54.903  28.716  55.190  1.00  0.00           H
ATOM    580  C   LEU    35      58.026  25.982  52.967  1.00  0.00           C
ATOM    581  O   LEU    35      57.646  26.038  51.816  1.00  0.00           O
ATOM    582  N   GLU    36      59.203  25.484  53.260  1.00  0.00           N
ATOM    583  H   GLU    36      59.561  25.655  54.187  1.00  0.00           H
ATOM    584  CA  GLU    36      60.075  24.595  52.350  1.00  0.00           C
ATOM    585  HA  GLU    36      60.064  25.168  51.422  1.00  0.00           H
ATOM    586  CB  GLU    36      61.577  24.497  52.805  1.00  0.00           C
ATOM    587  HB2 GLU    36      61.949  25.521  52.851  1.00  0.00           H
ATOM    588  HB3 GLU    36      61.769  24.207  53.838  1.00  0.00           H
ATOM    589  CG  GLU    36      62.569  23.720  51.929  1.00  0.00           C
ATOM    590  HG2 GLU    36      63.558  23.802  52.380  1.00  0.00           H
ATOM    591  HG3 GLU    36      62.225  22.689  51.845  1.00  0.00           H
ATOM    592  CD  GLU    36      62.762  24.122  50.465  1.00  0.00           C
ATOM    593  OE1 GLU    36      62.619  25.303  50.173  1.00  0.00           O
ATOM    594  OE2 GLU    36      63.081  23.346  49.540  1.00  0.00           O
ATOM    595  C   GLU    36      59.353  23.261  52.139  1.00  0.00           C
ATOM    596  O   GLU    36      59.167  22.811  50.997  1.00  0.00           O
ATOM    597  N   LYS    37      58.988  22.472  53.171  1.00  0.00           N
ATOM    598  H   LYS    37      59.178  22.861  54.084  1.00  0.00           H
ATOM    599  CA  LYS    37      58.339  21.173  53.074  1.00  0.00           C
ATOM    600  HA  LYS    37      58.967  20.398  52.633  1.00  0.00           H
ATOM    601  CB  LYS    37      58.093  20.582  54.485  1.00  0.00           C
ATOM    602  HB2 LYS    37      57.666  21.360  55.119  1.00  0.00           H
ATOM    603  HB3 LYS    37      57.446  19.708  54.417  1.00  0.00           H
ATOM    604  CG  LYS    37      59.372  20.054  54.991  1.00  0.00           C
ATOM    605  HG2 LYS    37      59.606  19.100  54.519  1.00  0.00           H
ATOM    606  HG3 LYS    37      60.193  20.732  54.762  1.00  0.00           H
ATOM    607  CD  LYS    37      59.358  19.890  56.525  1.00  0.00           C
ATOM    608  HD2 LYS    37      60.338  19.481  56.773  1.00  0.00           H
ATOM    609  HD3 LYS    37      59.213  20.902  56.900  1.00  0.00           H
ATOM    610  CE  LYS    37      58.199  19.060  57.019  1.00  0.00           C
ATOM    611  HE2 LYS    37      57.260  19.612  56.978  1.00  0.00           H
ATOM    612  HE3 LYS    37      58.143  18.119  56.473  1.00  0.00           H
ATOM    613  NZ  LYS    37      58.544  18.718  58.424  1.00  0.00           N
ATOM    614  HZ1 LYS    37      58.643  19.532  59.015  1.00  0.00           H
ATOM    615  HZ2 LYS    37      59.385  18.162  58.370  1.00  0.00           H
ATOM    616  HZ3 LYS    37      57.750  18.221  58.798  1.00  0.00           H
ATOM    617  C   LYS    37      57.054  21.243  52.330  1.00  0.00           C
ATOM    618  O   LYS    37      56.814  20.288  51.549  1.00  0.00           O
ATOM    619  N   GLY    38      56.258  22.255  52.593  1.00  0.00           N
ATOM    620  H   GLY    38      56.518  22.900  53.324  1.00  0.00           H
ATOM    621  CA  GLY    38      55.034  22.579  51.810  1.00  0.00           C
ATOM    622  HA2 GLY    38      54.367  21.726  51.932  1.00  0.00           H
ATOM    623  HA3 GLY    38      54.566  23.491  52.180  1.00  0.00           H
ATOM    624  C   GLY    38      55.206  22.779  50.321  1.00  0.00           C
ATOM    625  O   GLY    38      54.279  22.708  49.547  1.00  0.00           O
ATOM    626  N   LEU    39      56.474  22.995  49.916  1.00  0.00           N
ATOM    627  H   LEU    39      57.226  22.841  50.572  1.00  0.00           H
ATOM    628  CA  LEU    39      56.782  23.249  48.510  1.00  0.00           C
ATOM    629  HA  LEU    39      55.863  23.462  47.964  1.00  0.00           H
ATOM    630  CB  LEU    39      57.618  24.501  48.458  1.00  0.00           C
ATOM    631  HB2 LEU    39      58.485  24.466  49.118  1.00  0.00           H
ATOM    632  HB3 LEU    39      58.088  24.605  47.479  1.00  0.00           H
ATOM    633  CG  LEU    39      56.854  25.824  48.570  1.00  0.00           C
ATOM    634  HG  LEU    39      56.383  25.795  49.553  1.00  0.00           H
ATOM    635  CD1 LEU    39      57.875  26.941  48.661  1.00  0.00           C
ATOM    636 HD11 LEU    39      57.264  27.799  48.938  1.00  0.00           H
ATOM    637 HD12 LEU    39      58.256  26.991  47.641  1.00  0.00           H
ATOM    638 HD13 LEU    39      58.571  26.709  49.468  1.00  0.00           H
ATOM    639  CD2 LEU    39      55.797  26.119  47.509  1.00  0.00           C
ATOM    640 HD21 LEU    39      55.407  27.137  47.517  1.00  0.00           H
ATOM    641 HD22 LEU    39      56.332  26.113  46.559  1.00  0.00           H
ATOM    642 HD23 LEU    39      54.943  25.443  47.530  1.00  0.00           H
ATOM    643  C   LEU    39      57.351  22.009  47.852  1.00  0.00           C
ATOM    644  O   LEU    39      57.620  22.020  46.670  1.00  0.00           O
ATOM    645  N   SER    40      57.590  20.969  48.648  1.00  0.00           N
ATOM    646  H   SER    40      57.384  20.945  49.637  1.00  0.00           H
ATOM    647  CA  SER    40      58.209  19.738  48.150  1.00  0.00           C
ATOM    648  HA  SER    40      59.016  20.135  47.535  1.00  0.00           H
ATOM    649  CB  SER    40      58.954  18.995  49.317  1.00  0.00           C
ATOM    650  HB2 SER    40      59.554  18.208  48.860  1.00  0.00           H
ATOM    651  HB3 SER    40      59.633  19.716  49.774  1.00  0.00           H
ATOM    652  OG  SER    40      58.089  18.239  50.180  1.00  0.00           O
ATOM    653  HG  SER    40      57.660  18.894  50.735  1.00  0.00           H
ATOM    654  C   SER    40      57.269  18.814  47.400  1.00  0.00           C
ATOM    655  O   SER    40      56.064  18.797  47.665  1.00  0.00           O
ATOM    656  N   LYS    41      57.843  17.876  46.598  1.00  0.00           N
ATOM    657  H   LYS    41      58.832  17.696  46.699  1.00  0.00           H
ATOM    658  CA  LYS    41      57.085  16.956  45.813  1.00  0.00           C
ATOM    659  HA  LYS    41      56.396  17.524  45.188  1.00  0.00           H
ATOM    660  CB  LYS    41      58.116  16.211  44.974  1.00  0.00           C
ATOM    661  HB2 LYS    41      59.010  16.778  44.713  1.00  0.00           H
ATOM    662  HB3 LYS    41      58.450  15.445  45.673  1.00  0.00           H
ATOM    663  CG  LYS    41      57.484  15.661  43.689  1.00  0.00           C
ATOM    664  HG2 LYS    41      56.469  15.289  43.827  1.00  0.00           H
ATOM    665  HG3 LYS    41      57.491  16.497  42.988  1.00  0.00           H
ATOM    666  CD  LYS    41      58.217  14.504  43.027  1.00  0.00           C
ATOM    667  HD2 LYS    41      59.287  14.687  43.114  1.00  0.00           H
ATOM    668  HD3 LYS    41      57.991  13.568  43.537  1.00  0.00           H
ATOM    669  CE  LYS    41      57.870  14.247  41.563  1.00  0.00           C
ATOM    670  HE2 LYS    41      56.812  14.130  41.324  1.00  0.00           H
ATOM    671  HE3 LYS    41      58.153  15.144  41.012  1.00  0.00           H
ATOM    672  NZ  LYS    41      58.608  13.080  40.904  1.00  0.00           N
ATOM    673  HZ1 LYS    41      58.360  13.025  39.926  1.00  0.00           H
ATOM    674  HZ2 LYS    41      58.341  12.154  41.208  1.00  0.00           H
ATOM    675  HZ3 LYS    41      59.589  13.254  41.068  1.00  0.00           H
ATOM    676  C   LYS    41      56.280  16.095  46.732  1.00  0.00           C
ATOM    677  O   LYS    41      55.077  15.898  46.494  1.00  0.00           O
ATOM    678  N   LYS    42      56.809  15.720  47.921  1.00  0.00           N
ATOM    679  H   LYS    42      57.805  15.656  48.072  1.00  0.00           H
ATOM    680  CA  LYS    42      56.055  14.873  48.911  1.00  0.00           C
ATOM    681  HA  LYS    42      55.489  14.119  48.363  1.00  0.00           H
ATOM    682  CB  LYS    42      57.043  14.134  49.867  1.00  0.00           C
ATOM    683  HB2 LYS    42      57.629  14.898  50.378  1.00  0.00           H
ATOM    684  HB3 LYS    42      56.492  13.773  50.736  1.00  0.00           H
ATOM    685  CG  LYS    42      57.812  12.940  49.292  1.00  0.00           C
ATOM    686  HG2 LYS    42      57.102  12.301  48.765  1.00  0.00           H
ATOM    687  HG3 LYS    42      58.599  13.341  48.654  1.00  0.00           H
ATOM    688  CD  LYS    42      58.570  12.143  50.443  1.00  0.00           C
ATOM    689  HD2 LYS    42      59.418  12.644  50.909  1.00  0.00           H
ATOM    690  HD3 LYS    42      57.894  11.901  51.263  1.00  0.00           H
ATOM    691  CE  LYS    42      58.963  10.717  49.903  1.00  0.00           C
ATOM    692  HE2 LYS    42      58.091  10.099  49.690  1.00  0.00           H
ATOM    693  HE3 LYS    42      59.449  10.845  48.936  1.00  0.00           H
ATOM    694  NZ  LYS    42      59.703   9.969  50.875  1.00  0.00           N
ATOM    695  HZ1 LYS    42      60.660  10.289  50.911  1.00  0.00           H
ATOM    696  HZ2 LYS    42      59.723   8.972  50.711  1.00  0.00           H
ATOM    697  HZ3 LYS    42      59.363  10.069  51.821  1.00  0.00           H
ATOM    698  C   LYS    42      54.998  15.665  49.780  1.00  0.00           C
ATOM    699  O   LYS    42      54.227  15.150  50.549  1.00  0.00           O
ATOM    700  N   GLY    43      55.099  17.031  49.684  1.00  0.00           N
ATOM    701  H   GLY    43      55.863  17.458  49.181  1.00  0.00           H
ATOM    702  CA  GLY    43      54.306  17.999  50.371  1.00  0.00           C
ATOM    703  HA2 GLY    43      54.614  18.947  49.930  1.00  0.00           H
ATOM    704  HA3 GLY    43      53.265  17.694  50.252  1.00  0.00           H
ATOM    705  C   GLY    43      54.678  17.997  51.830  1.00  0.00           C
ATOM    706  O   GLY    43      55.607  17.319  52.326  1.00  0.00           O
ATOM    707  N   GLY    44      54.150  18.975  52.601  1.00  0.00           N
ATOM    708  H   GLY    44      53.418  19.500  52.145  1.00  0.00           H
ATOM    709  CA  GLY    44      54.221  19.019  54.088  1.00  0.00           C
ATOM    710  HA2 GLY    44      54.671  18.075  54.392  1.00  0.00           H
ATOM    711  HA3 GLY    44      54.855  19.879  54.303  1.00  0.00           H
ATOM    712  C   GLY    44      52.886  19.321  54.865  1.00  0.00           C
ATOM    713  O   GLY    44      51.797  19.257  54.362  1.00  0.00           O
ATOM    714  N   ASN    45      53.048  19.684  56.168  1.00  0.00           N
ATOM    715  H   ASN    45      53.974  19.718  56.570  1.00  0.00           H
ATOM    716  CA  ASN    45      51.880  20.104  57.047  1.00  0.00           C
ATOM    717  HA  ASN    45      51.234  19.285  57.360  1.00  0.00           H
ATOM    718  CB  ASN    45      52.505  20.641  58.338  1.00  0.00           C
ATOM    719  HB2 ASN    45      53.229  21.433  58.142  1.00  0.00           H
ATOM    720  HB3 ASN    45      51.626  20.965  58.895  1.00  0.00           H
ATOM    721  CG  ASN    45      53.066  19.528  59.208  1.00  0.00           C
ATOM    722  OD1 ASN    45      52.299  18.761  59.769  1.00  0.00           O
ATOM    723  ND2 ASN    45      54.355  19.329  59.264  1.00  0.00           N
ATOM    724 HD21 ASN    45      55.035  20.042  59.045  1.00  0.00           H
ATOM    725 HD22 ASN    45      54.655  18.546  59.825  1.00  0.00           H
ATOM    726  C   ASN    45      51.036  21.139  56.450  1.00  0.00           C
ATOM    727  O   ASN    45      49.811  21.149  56.568  1.00  0.00           O
ATOM    728  N   ILE    46      51.675  22.073  55.776  1.00  0.00           N
ATOM    729  H   ILE    46      52.682  22.058  55.831  1.00  0.00           H
ATOM    730  CA  ILE    46      51.089  23.291  55.052  1.00  0.00           C
ATOM    731  HA  ILE    46      50.119  23.491  55.510  1.00  0.00           H
ATOM    732  CB  ILE    46      52.045  24.491  55.286  1.00  0.00           C
ATOM    733  HB  ILE    46      52.894  24.221  54.657  1.00  0.00           H
ATOM    734  CG2 ILE    46      51.381  25.803  54.705  1.00  0.00           C
ATOM    735 HG21 ILE    46      51.618  25.837  53.642  1.00  0.00           H
ATOM    736 HG22 ILE    46      51.853  26.668  55.168  1.00  0.00           H
ATOM    737 HG23 ILE    46      50.315  25.786  54.934  1.00  0.00           H
ATOM    738  CG1 ILE    46      52.459  24.662  56.728  1.00  0.00           C
ATOM    739 HG12 ILE    46      51.621  25.004  57.337  1.00  0.00           H
ATOM    740 HG13 ILE    46      52.731  23.721  57.206  1.00  0.00           H
ATOM    741  CD1 ILE    46      53.624  25.642  56.919  1.00  0.00           C
ATOM    742 HD11 ILE    46      54.409  25.414  56.199  1.00  0.00           H
ATOM    743 HD12 ILE    46      54.023  25.584  57.932  1.00  0.00           H
ATOM    744 HD13 ILE    46      53.258  26.645  56.697  1.00  0.00           H
ATOM    745  C   ILE    46      50.949  23.031  53.494  1.00  0.00           C
ATOM    746  O   ILE    46      51.839  22.379  52.956  1.00  0.00           O
ATOM    747  N   PRO    47      49.811  23.339  52.831  1.00  0.00           N
ATOM    748  CD  PRO    47      48.556  23.837  53.425  1.00  0.00           C
ATOM    749  HD2 PRO    47      48.532  24.922  53.537  1.00  0.00           H
ATOM    750  HD3 PRO    47      48.451  23.356  54.398  1.00  0.00           H
ATOM    751  CG  PRO    47      47.417  23.403  52.507  1.00  0.00           C
ATOM    752  HG2 PRO    47      46.878  24.339  52.356  1.00  0.00           H
ATOM    753  HG3 PRO    47      46.840  22.577  52.921  1.00  0.00           H
ATOM    754  CB  PRO    47      48.037  22.993  51.210  1.00  0.00           C
ATOM    755  HB2 PRO    47      47.659  23.734  50.506  1.00  0.00           H
ATOM    756  HB3 PRO    47      47.714  21.986  50.944  1.00  0.00           H
ATOM    757  CA  PRO    47      49.578  22.939  51.437  1.00  0.00           C
ATOM    758  HA  PRO    47      49.956  21.922  51.335  1.00  0.00           H
ATOM    759  C   PRO    47      50.335  23.810  50.410  1.00  0.00           C
ATOM    760  O   PRO    47      50.823  23.234  49.449  1.00  0.00           O
ATOM    761  N   MET    48      50.438  25.172  50.509  1.00  0.00           N
ATOM    762  H   MET    48      50.107  25.603  51.361  1.00  0.00           H
ATOM    763  CA  MET    48      51.189  26.046  49.589  1.00  0.00           C
ATOM    764  HA  MET    48      50.995  27.082  49.867  1.00  0.00           H
ATOM    765  CB  MET    48      52.700  25.831  49.781  1.00  0.00           C
ATOM    766  HB2 MET    48      53.078  24.816  49.660  1.00  0.00           H
ATOM    767  HB3 MET    48      53.249  26.392  49.024  1.00  0.00           H
ATOM    768  CG  MET    48      53.211  26.119  51.189  1.00  0.00           C
ATOM    769  HG2 MET    48      52.612  25.518  51.873  1.00  0.00           H
ATOM    770  HG3 MET    48      54.233  25.763  51.312  1.00  0.00           H
ATOM    771  SD  MET    48      53.128  27.744  51.902  1.00  0.00           S
ATOM    772  CE  MET    48      54.633  28.382  51.207  1.00  0.00           C
ATOM    773  HE1 MET    48      54.791  29.442  51.400  1.00  0.00           H
ATOM    774  HE2 MET    48      55.471  27.807  51.599  1.00  0.00           H
ATOM    775  HE3 MET    48      54.507  28.315  50.126  1.00  0.00           H
ATOM    776  C   MET    48      50.776  25.953  48.071  1.00  0.00           C
ATOM    777  O   MET    48      51.352  25.170  47.287  1.00  0.00           O
ATOM    778  N   ILE    49      49.707  26.632  47.732  1.00  0.00           N
ATOM    779  H   ILE    49      49.317  27.265  48.417  1.00  0.00           H
ATOM    780  CA  ILE    49      48.952  26.367  46.544  1.00  0.00           C
ATOM    781  HA  ILE    49      49.145  25.338  46.240  1.00  0.00           H
ATOM    782  CB  ILE    49      47.437  26.142  46.985  1.00  0.00           C
ATOM    783  HB  ILE    49      47.070  26.994  47.557  1.00  0.00           H
ATOM    784  CG2 ILE    49      46.580  26.190  45.707  1.00  0.00           C
ATOM    785 HG21 ILE    49      46.608  25.309  45.064  1.00  0.00           H
ATOM    786 HG22 ILE    49      46.889  27.002  45.050  1.00  0.00           H
ATOM    787 HG23 ILE    49      45.556  26.391  46.020  1.00  0.00           H
ATOM    788  CG1 ILE    49      47.273  24.969  48.012  1.00  0.00           C
ATOM    789 HG12 ILE    49      47.796  24.072  47.679  1.00  0.00           H
ATOM    790 HG13 ILE    49      47.842  25.346  48.862  1.00  0.00           H
ATOM    791  CD1 ILE    49      45.850  24.416  48.220  1.00  0.00           C
ATOM    792 HD11 ILE    49      45.666  23.872  49.146  1.00  0.00           H
ATOM    793 HD12 ILE    49      45.473  23.799  47.404  1.00  0.00           H
ATOM    794 HD13 ILE    49      45.271  25.335  48.305  1.00  0.00           H
ATOM    795  C   ILE    49      49.325  27.457  45.497  1.00  0.00           C
ATOM    796  O   ILE    49      49.628  28.573  45.882  1.00  0.00           O
ATOM    797  N   PRO    50      49.407  27.077  44.202  1.00  0.00           N
ATOM    798  CD  PRO    50      49.178  25.775  43.611  1.00  0.00           C
ATOM    799  HD2 PRO    50      48.309  25.247  44.003  1.00  0.00           H
ATOM    800  HD3 PRO    50      50.050  25.143  43.778  1.00  0.00           H
ATOM    801  CG  PRO    50      49.133  26.016  42.036  1.00  0.00           C
ATOM    802  HG2 PRO    50      48.144  26.430  41.832  1.00  0.00           H
ATOM    803  HG3 PRO    50      49.390  25.147  41.431  1.00  0.00           H
ATOM    804  CB  PRO    50      50.098  27.218  41.931  1.00  0.00           C
ATOM    805  HB2 PRO    50      49.970  27.835  41.042  1.00  0.00           H
ATOM    806  HB3 PRO    50      51.090  26.777  42.034  1.00  0.00           H
ATOM    807  CA  PRO    50      49.801  28.027  43.152  1.00  0.00           C
ATOM    808  HA  PRO    50      50.642  28.617  43.517  1.00  0.00           H
ATOM    809  C   PRO    50      48.658  29.026  42.903  1.00  0.00           C
ATOM    810  O   PRO    50      47.426  28.803  42.918  1.00  0.00           O
ATOM    811  N   GLY    51      49.120  30.206  42.500  1.00  0.00           N
ATOM    812  H   GLY    51      50.118  30.341  42.424  1.00  0.00           H
ATOM    813  CA  GLY    51      48.308  31.407  41.977  1.00  0.00           C
ATOM    814  HA2 GLY    51      47.259  31.400  42.272  1.00  0.00           H
ATOM    815  HA3 GLY    51      48.791  32.241  42.487  1.00  0.00           H
ATOM    816  C   GLY    51      48.417  31.569  40.430  1.00  0.00           C
ATOM    817  O   GLY    51      47.502  32.161  39.840  1.00  0.00           O
ATOM    818  N   TRP    52      49.394  30.955  39.776  1.00  0.00           N
ATOM    819  H   TRP    52      49.856  30.243  40.324  1.00  0.00           H
ATOM    820  CA  TRP    52      49.602  30.983  38.344  1.00  0.00           C
ATOM    821  HA  TRP    52      50.518  30.455  38.078  1.00  0.00           H
ATOM    822  CB  TRP    52      48.539  30.236  37.541  1.00  0.00           C
ATOM    823  HB2 TRP    52      47.554  30.664  37.355  1.00  0.00           H
ATOM    824  HB3 TRP    52      48.788  30.184  36.481  1.00  0.00           H
ATOM    825  CG  TRP    52      48.305  28.868  38.053  1.00  0.00           C
ATOM    826  CD1 TRP    52      47.156  28.459  38.593  1.00  0.00           C
ATOM    827  HD1 TRP    52      46.401  29.174  38.887  1.00  0.00           H
ATOM    828  NE1 TRP    52      47.259  27.088  38.964  1.00  0.00           N
ATOM    829  HE1 TRP    52      46.543  26.566  39.447  1.00  0.00           H
ATOM    830  CE2 TRP    52      48.537  26.623  38.609  1.00  0.00           C
ATOM    831  CZ2 TRP    52      49.158  25.395  38.784  1.00  0.00           C
ATOM    832  HZ2 TRP    52      48.645  24.493  39.085  1.00  0.00           H
ATOM    833  CH2 TRP    52      50.416  25.188  38.252  1.00  0.00           C
ATOM    834  HH2 TRP    52      50.886  24.219  38.319  1.00  0.00           H
ATOM    835  CZ3 TRP    52      51.048  26.239  37.582  1.00  0.00           C
ATOM    836  HZ3 TRP    52      52.032  26.110  37.155  1.00  0.00           H
ATOM    837  CE3 TRP    52      50.400  27.453  37.354  1.00  0.00           C
ATOM    838  HE3 TRP    52      50.905  28.182  36.737  1.00  0.00           H
ATOM    839  CD2 TRP    52      49.190  27.702  37.926  1.00  0.00           C
ATOM    840  C   TRP    52      49.864  32.448  37.823  1.00  0.00           C
ATOM    841  O   TRP    52      49.809  32.602  36.586  1.00  0.00           O
ATOM    842  N   VAL    53      50.287  33.369  38.643  1.00  0.00           N
ATOM    843  H   VAL    53      50.227  33.168  39.631  1.00  0.00           H
ATOM    844  CA  VAL    53      50.999  34.549  38.194  1.00  0.00           C
ATOM    845  HA  VAL    53      50.746  34.710  37.146  1.00  0.00           H
ATOM    846  CB  VAL    53      50.503  35.837  38.933  1.00  0.00           C
ATOM    847  HB  VAL    53      50.535  35.686  40.012  1.00  0.00           H
ATOM    848  CG1 VAL    53      51.262  37.085  38.493  1.00  0.00           C
ATOM    849 HG11 VAL    53      50.959  37.960  39.069  1.00  0.00           H
ATOM    850 HG12 VAL    53      52.345  37.060  38.619  1.00  0.00           H
ATOM    851 HG13 VAL    53      50.980  37.190  37.446  1.00  0.00           H
ATOM    852  CG2 VAL    53      49.008  36.068  38.607  1.00  0.00           C
ATOM    853 HG21 VAL    53      48.698  36.998  39.085  1.00  0.00           H
ATOM    854 HG22 VAL    53      48.523  35.174  39.002  1.00  0.00           H
ATOM    855 HG23 VAL    53      48.881  36.225  37.537  1.00  0.00           H
ATOM    856  C   VAL    53      52.521  34.335  38.167  1.00  0.00           C
ATOM    857  O   VAL    53      53.184  33.912  39.104  1.00  0.00           O
ATOM    858  N   MET    54      53.133  34.679  37.039  1.00  0.00           N
ATOM    859  H   MET    54      52.559  35.084  36.314  1.00  0.00           H
ATOM    860  CA  MET    54      54.379  34.199  36.488  1.00  0.00           C
ATOM    861  HA  MET    54      54.851  33.611  37.276  1.00  0.00           H
ATOM    862  CB  MET    54      54.117  33.230  35.343  1.00  0.00           C
ATOM    863  HB2 MET    54      53.541  33.686  34.537  1.00  0.00           H
ATOM    864  HB3 MET    54      55.067  33.029  34.850  1.00  0.00           H
ATOM    865  CG  MET    54      53.310  31.969  35.696  1.00  0.00           C
ATOM    866  HG2 MET    54      54.104  31.321  36.067  1.00  0.00           H
ATOM    867  HG3 MET    54      52.540  32.084  36.458  1.00  0.00           H
ATOM    868  SD  MET    54      52.432  31.196  34.312  1.00  0.00           S
ATOM    869  CE  MET    54      53.912  30.538  33.427  1.00  0.00           C
ATOM    870  HE1 MET    54      53.779  29.786  32.649  1.00  0.00           H
ATOM    871  HE2 MET    54      54.498  31.392  33.087  1.00  0.00           H
ATOM    872  HE3 MET    54      54.494  30.003  34.177  1.00  0.00           H
ATOM    873  C   MET    54      55.346  35.325  36.172  1.00  0.00           C
ATOM    874  O   MET    54      56.350  35.126  35.521  1.00  0.00           O
ATOM    875  N   ASP    55      55.042  36.515  36.642  1.00  0.00           N
ATOM    876  H   ASP    55      54.188  36.502  37.179  1.00  0.00           H
ATOM    877  CA  ASP    55      55.719  37.754  36.521  1.00  0.00           C
ATOM    878  HA  ASP    55      56.792  37.569  36.451  1.00  0.00           H
ATOM    879  CB  ASP    55      55.169  38.551  35.298  1.00  0.00           C
ATOM    880  HB2 ASP    55      54.229  38.933  35.695  1.00  0.00           H
ATOM    881  HB3 ASP    55      55.866  39.365  35.093  1.00  0.00           H
ATOM    882  CG  ASP    55      54.802  37.745  34.118  1.00  0.00           C
ATOM    883  OD1 ASP    55      55.696  37.095  33.510  1.00  0.00           O
ATOM    884  OD2 ASP    55      53.661  37.721  33.669  1.00  0.00           O
ATOM    885  C   ASP    55      55.600  38.581  37.841  1.00  0.00           C
ATOM    886  O   ASP    55      54.517  38.498  38.418  1.00  0.00           O
ATOM    887  N   PHE    56      56.512  39.461  38.169  1.00  0.00           N
ATOM    888  H   PHE    56      57.352  39.460  37.607  1.00  0.00           H
ATOM    889  CA  PHE    56      56.143  40.652  38.963  1.00  0.00           C
ATOM    890  HA  PHE    56      55.470  40.413  39.787  1.00  0.00           H
ATOM    891  CB  PHE    56      57.370  41.335  39.694  1.00  0.00           C
ATOM    892  HB2 PHE    56      57.836  42.053  39.020  1.00  0.00           H
ATOM    893  HB3 PHE    56      56.879  41.935  40.459  1.00  0.00           H
ATOM    894  CG  PHE    56      58.365  40.407  40.280  1.00  0.00           C
ATOM    895  CD1 PHE    56      57.950  39.262  41.002  1.00  0.00           C
ATOM    896  HD1 PHE    56      56.932  39.022  41.270  1.00  0.00           H
ATOM    897  CE1 PHE    56      58.842  38.344  41.553  1.00  0.00           C
ATOM    898  HE1 PHE    56      58.479  37.497  42.117  1.00  0.00           H
ATOM    899  CZ  PHE    56      60.179  38.532  41.301  1.00  0.00           C
ATOM    900  HZ  PHE    56      60.937  37.860  41.675  1.00  0.00           H
ATOM    901  CE2 PHE    56      60.634  39.638  40.490  1.00  0.00           C
ATOM    902  HE2 PHE    56      61.661  39.723  40.166  1.00  0.00           H
ATOM    903  CD2 PHE    56      59.717  40.613  40.045  1.00  0.00           C
ATOM    904  HD2 PHE    56      60.164  41.428  39.497  1.00  0.00           H
ATOM    905  C   PHE    56      55.335  41.724  38.112  1.00  0.00           C
ATOM    906  O   PHE    56      55.611  41.807  36.875  1.00  0.00           O
ATOM    907  N   PRO    57      54.352  42.458  38.695  1.00  0.00           N
ATOM    908  CD  PRO    57      53.577  42.202  39.936  1.00  0.00           C
ATOM    909  HD2 PRO    57      54.077  42.443  40.874  1.00  0.00           H
ATOM    910  HD3 PRO    57      53.210  41.180  40.041  1.00  0.00           H
ATOM    911  CG  PRO    57      52.457  43.231  39.876  1.00  0.00           C
ATOM    912  HG2 PRO    57      52.230  43.465  40.916  1.00  0.00           H
ATOM    913  HG3 PRO    57      51.614  42.894  39.272  1.00  0.00           H
ATOM    914  CB  PRO    57      53.118  44.482  39.286  1.00  0.00           C
ATOM    915  HB2 PRO    57      53.669  44.951  40.100  1.00  0.00           H
ATOM    916  HB3 PRO    57      52.313  45.110  38.900  1.00  0.00           H
ATOM    917  CA  PRO    57      53.920  43.762  38.174  1.00  0.00           C
ATOM    918  HA  PRO    57      53.391  43.683  37.225  1.00  0.00           H
ATOM    919  C   PRO    57      55.215  44.569  37.984  1.00  0.00           C
ATOM    920  O   PRO    57      56.116  44.506  38.815  1.00  0.00           O
ATOM    921  N   THR    58      55.298  45.423  36.928  1.00  0.00           N
ATOM    922  H   THR    58      54.584  45.255  36.232  1.00  0.00           H
ATOM    923  CA  THR    58      56.466  46.344  36.697  1.00  0.00           C
ATOM    924  HA  THR    58      57.390  45.984  37.151  1.00  0.00           H
ATOM    925  CB  THR    58      56.836  46.488  35.242  1.00  0.00           C
ATOM    926  HB  THR    58      57.540  47.294  35.036  1.00  0.00           H
ATOM    927  CG2 THR    58      57.450  45.187  34.665  1.00  0.00           C
ATOM    928 HG21 THR    58      58.479  45.103  35.016  1.00  0.00           H
ATOM    929 HG22 THR    58      57.495  45.375  33.592  1.00  0.00           H
ATOM    930 HG23 THR    58      56.902  44.302  34.988  1.00  0.00           H
ATOM    931  OG1 THR    58      55.817  46.856  34.446  1.00  0.00           O
ATOM    932  HG1 THR    58      55.051  46.283  34.523  1.00  0.00           H
ATOM    933  C   THR    58      56.082  47.754  37.229  1.00  0.00           C
ATOM    934  O   THR    58      57.035  48.495  37.451  1.00  0.00           O
ATOM    935  N   GLY    59      54.801  48.112  37.360  1.00  0.00           N
ATOM    936  H   GLY    59      54.151  47.377  37.122  1.00  0.00           H
ATOM    937  CA  GLY    59      54.359  49.458  37.706  1.00  0.00           C
ATOM    938  HA2 GLY    59      53.410  49.344  38.230  1.00  0.00           H
ATOM    939  HA3 GLY    59      55.056  49.927  38.400  1.00  0.00           H
ATOM    940  C   GLY    59      54.289  50.400  36.549  1.00  0.00           C
ATOM    941  O   GLY    59      53.830  51.517  36.711  1.00  0.00           O
ATOM    942  N   LYS    60      54.695  49.893  35.393  1.00  0.00           N
ATOM    943  H   LYS    60      54.794  48.887  35.397  1.00  0.00           H
ATOM    944  CA  LYS    60      54.441  50.605  34.155  1.00  0.00           C
ATOM    945  HA  LYS    60      54.267  51.673  34.288  1.00  0.00           H
ATOM    946  CB  LYS    60      55.769  50.395  33.213  1.00  0.00           C
ATOM    947  HB2 LYS    60      56.005  49.336  33.109  1.00  0.00           H
ATOM    948  HB3 LYS    60      55.588  50.928  32.279  1.00  0.00           H
ATOM    949  CG  LYS    60      56.964  51.073  33.839  1.00  0.00           C
ATOM    950  HG2 LYS    60      56.715  52.127  33.960  1.00  0.00           H
ATOM    951  HG3 LYS    60      57.231  50.598  34.783  1.00  0.00           H
ATOM    952  CD  LYS    60      58.194  51.205  32.911  1.00  0.00           C
ATOM    953  HD2 LYS    60      58.288  50.163  32.601  1.00  0.00           H
ATOM    954  HD3 LYS    60      57.971  51.775  32.009  1.00  0.00           H
ATOM    955  CE  LYS    60      59.359  51.697  33.909  1.00  0.00           C
ATOM    956  HE2 LYS    60      59.039  52.569  34.479  1.00  0.00           H
ATOM    957  HE3 LYS    60      59.445  50.938  34.686  1.00  0.00           H
ATOM    958  NZ  LYS    60      60.628  51.918  33.227  1.00  0.00           N
ATOM    959  HZ1 LYS    60      60.849  51.130  32.634  1.00  0.00           H
ATOM    960  HZ2 LYS    60      61.389  51.921  33.889  1.00  0.00           H
ATOM    961  HZ3 LYS    60      60.562  52.804  32.747  1.00  0.00           H
ATOM    962  C   LYS    60      53.198  49.992  33.388  1.00  0.00           C
ATOM    963  O   LYS    60      52.797  50.453  32.356  1.00  0.00           O
ATOM    964  N   GLU    61      52.420  49.044  34.038  1.00  0.00           N
ATOM    965  H   GLU    61      52.649  48.745  34.976  1.00  0.00           H
ATOM    966  CA  GLU    61      51.132  48.586  33.470  1.00  0.00           C
ATOM    967  HA  GLU    61      51.290  48.068  32.525  1.00  0.00           H
ATOM    968  CB  GLU    61      50.418  47.507  34.364  1.00  0.00           C
ATOM    969  HB2 GLU    61      50.155  47.832  35.371  1.00  0.00           H
ATOM    970  HB3 GLU    61      49.414  47.366  33.968  1.00  0.00           H
ATOM    971  CG  GLU    61      51.067  46.139  34.519  1.00  0.00           C
ATOM    972  HG2 GLU    61      50.524  45.602  35.298  1.00  0.00           H
ATOM    973  HG3 GLU    61      50.996  45.632  33.556  1.00  0.00           H
ATOM    974  CD  GLU    61      52.476  46.295  35.192  1.00  0.00           C
ATOM    975  OE1 GLU    61      52.666  47.114  36.188  1.00  0.00           O
ATOM    976  OE2 GLU    61      53.478  45.730  34.667  1.00  0.00           O
ATOM    977  C   GLU    61      50.240  49.779  33.209  1.00  0.00           C
ATOM    978  O   GLU    61      49.857  50.532  34.136  1.00  0.00           O
ATOM    979  N   SER    62      49.756  49.876  31.959  1.00  0.00           N
ATOM    980  H   SER    62      50.035  49.136  31.331  1.00  0.00           H
ATOM    981  CA  SER    62      48.874  50.927  31.374  1.00  0.00           C
ATOM    982  HA  SER    62      48.484  51.454  32.245  1.00  0.00           H
ATOM    983  CB  SER    62      49.691  51.931  30.612  1.00  0.00           C
ATOM    984  HB2 SER    62      50.385  52.324  31.354  1.00  0.00           H
ATOM    985  HB3 SER    62      50.278  51.433  29.840  1.00  0.00           H
ATOM    986  OG  SER    62      48.961  53.048  30.029  1.00  0.00           O
ATOM    987  HG  SER    62      49.321  53.891  30.314  1.00  0.00           H
ATOM    988  C   SER    62      47.719  50.356  30.618  1.00  0.00           C
ATOM    989  O   SER    62      47.822  49.342  29.980  1.00  0.00           O
ATOM    990  N   GLY    63      46.575  50.993  30.748  1.00  0.00           N
ATOM    991  H   GLY    63      46.602  51.828  31.315  1.00  0.00           H
ATOM    992  CA  GLY    63      45.362  50.806  29.927  1.00  0.00           C
ATOM    993  HA2 GLY    63      45.132  51.671  29.305  1.00  0.00           H
ATOM    994  HA3 GLY    63      45.467  49.896  29.336  1.00  0.00           H
ATOM    995  C   GLY    63      44.133  50.460  30.752  1.00  0.00           C
ATOM    996  O   GLY    63      44.191  50.371  32.028  1.00  0.00           O
ATOM    997  N   ASP    64      42.946  50.290  30.023  1.00  0.00           N
ATOM    998  H   ASP    64      43.060  50.475  29.036  1.00  0.00           H
ATOM    999  CA  ASP    64      41.591  49.949  30.558  1.00  0.00           C
ATOM   1000  HA  ASP    64      41.748  50.240  31.596  1.00  0.00           H
ATOM   1001  CB  ASP    64      40.459  50.805  30.100  1.00  0.00           C
ATOM   1002  HB2 ASP    64      39.675  50.235  29.600  1.00  0.00           H
ATOM   1003  HB3 ASP    64      39.926  51.202  30.964  1.00  0.00           H
ATOM   1004  CG  ASP    64      40.788  51.992  29.197  1.00  0.00           C
ATOM   1005  OD1 ASP    64      41.172  51.696  28.015  1.00  0.00           O
ATOM   1006  OD2 ASP    64      40.622  53.146  29.621  1.00  0.00           O
ATOM   1007  C   ASP    64      41.276  48.395  30.537  1.00  0.00           C
ATOM   1008  O   ASP    64      41.476  47.632  29.572  1.00  0.00           O
ATOM   1009  N   PHE    65      40.730  47.923  31.675  1.00  0.00           N
ATOM   1010  H   PHE    65      40.448  48.637  32.331  1.00  0.00           H
ATOM   1011  CA  PHE    65      40.494  46.518  32.046  1.00  0.00           C
ATOM   1012  HA  PHE    65      40.457  45.919  31.136  1.00  0.00           H
ATOM   1013  CB  PHE    65      41.784  46.057  32.822  1.00  0.00           C
ATOM   1014  HB2 PHE    65      41.936  46.739  33.658  1.00  0.00           H
ATOM   1015  HB3 PHE    65      41.590  45.083  33.273  1.00  0.00           H
ATOM   1016  CG  PHE    65      43.011  45.923  31.941  1.00  0.00           C
ATOM   1017  CD1 PHE    65      43.308  44.639  31.410  1.00  0.00           C
ATOM   1018  HD1 PHE    65      42.586  43.891  31.704  1.00  0.00           H
ATOM   1019  CE1 PHE    65      44.375  44.429  30.529  1.00  0.00           C
ATOM   1020  HE1 PHE    65      44.520  43.433  30.138  1.00  0.00           H
ATOM   1021  CZ  PHE    65      45.274  45.522  30.332  1.00  0.00           C
ATOM   1022  HZ  PHE    65      46.095  45.316  29.661  1.00  0.00           H
ATOM   1023  CE2 PHE    65      45.027  46.785  30.874  1.00  0.00           C
ATOM   1024  HE2 PHE    65      45.691  47.617  30.693  1.00  0.00           H
ATOM   1025  CD2 PHE    65      43.934  46.965  31.705  1.00  0.00           C
ATOM   1026  HD2 PHE    65      43.724  47.951  32.093  1.00  0.00           H
ATOM   1027  C   PHE    65      39.276  46.321  32.889  1.00  0.00           C
ATOM   1028  O   PHE    65      39.071  47.174  33.744  1.00  0.00           O
ATOM   1029  N   LEU    66      38.438  45.335  32.750  1.00  0.00           N
ATOM   1030  H   LEU    66      38.648  44.652  32.036  1.00  0.00           H
ATOM   1031  CA  LEU    66      37.279  45.128  33.582  1.00  0.00           C
ATOM   1032  HA  LEU    66      37.010  46.132  33.913  1.00  0.00           H
ATOM   1033  CB  LEU    66      36.135  44.413  32.776  1.00  0.00           C
ATOM   1034  HB2 LEU    66      36.586  43.531  32.323  1.00  0.00           H
ATOM   1035  HB3 LEU    66      35.413  44.049  33.508  1.00  0.00           H
ATOM   1036  CG  LEU    66      35.371  45.277  31.704  1.00  0.00           C
ATOM   1037  HG  LEU    66      36.067  45.628  30.941  1.00  0.00           H
ATOM   1038  CD1 LEU    66      34.299  44.316  31.123  1.00  0.00           C
ATOM   1039 HD11 LEU    66      33.660  44.825  30.401  1.00  0.00           H
ATOM   1040 HD12 LEU    66      33.661  43.916  31.911  1.00  0.00           H
ATOM   1041 HD13 LEU    66      34.738  43.438  30.650  1.00  0.00           H
ATOM   1042  CD2 LEU    66      34.614  46.472  32.233  1.00  0.00           C
ATOM   1043 HD21 LEU    66      35.083  46.776  33.169  1.00  0.00           H
ATOM   1044 HD22 LEU    66      34.754  47.246  31.478  1.00  0.00           H
ATOM   1045 HD23 LEU    66      33.539  46.350  32.360  1.00  0.00           H
ATOM   1046  C   LEU    66      37.671  44.225  34.796  1.00  0.00           C
ATOM   1047  O   LEU    66      38.539  43.365  34.735  1.00  0.00           O
ATOM   1048  N   ALA    67      36.972  44.316  35.871  1.00  0.00           N
ATOM   1049  H   ALA    67      36.189  44.953  35.878  1.00  0.00           H
ATOM   1050  CA  ALA    67      37.020  43.452  37.060  1.00  0.00           C
ATOM   1051  HA  ALA    67      37.397  42.456  36.821  1.00  0.00           H
ATOM   1052  CB  ALA    67      38.020  44.077  38.095  1.00  0.00           C
ATOM   1053  HB1 ALA    67      38.249  43.326  38.851  1.00  0.00           H
ATOM   1054  HB2 ALA    67      37.668  45.034  38.483  1.00  0.00           H
ATOM   1055  HB3 ALA    67      38.978  44.183  37.588  1.00  0.00           H
ATOM   1056  C   ALA    67      35.643  43.308  37.701  1.00  0.00           C
ATOM   1057  O   ALA    67      34.949  44.308  37.891  1.00  0.00           O
ATOM   1058  N   ILE    68      35.283  42.019  38.017  1.00  0.00           N
ATOM   1059  H   ILE    68      35.915  41.318  37.659  1.00  0.00           H
ATOM   1060  CA  ILE    68      34.035  41.639  38.708  1.00  0.00           C
ATOM   1061  HA  ILE    68      33.557  42.553  39.060  1.00  0.00           H
ATOM   1062  CB  ILE    68      33.063  40.839  37.753  1.00  0.00           C
ATOM   1063  HB  ILE    68      32.139  40.577  38.269  1.00  0.00           H
ATOM   1064  CG2 ILE    68      32.698  41.795  36.629  1.00  0.00           C
ATOM   1065 HG21 ILE    68      32.397  42.766  37.023  1.00  0.00           H
ATOM   1066 HG22 ILE    68      31.913  41.397  35.986  1.00  0.00           H
ATOM   1067 HG23 ILE    68      33.590  41.979  36.030  1.00  0.00           H
ATOM   1068  CG1 ILE    68      33.736  39.492  37.330  1.00  0.00           C
ATOM   1069 HG12 ILE    68      34.786  39.607  37.060  1.00  0.00           H
ATOM   1070 HG13 ILE    68      33.873  38.788  38.150  1.00  0.00           H
ATOM   1071  CD1 ILE    68      33.008  38.761  36.225  1.00  0.00           C
ATOM   1072 HD11 ILE    68      32.752  39.489  35.454  1.00  0.00           H
ATOM   1073 HD12 ILE    68      32.036  38.419  36.578  1.00  0.00           H
ATOM   1074 HD13 ILE    68      33.609  37.916  35.888  1.00  0.00           H
ATOM   1075  C   ILE    68      34.379  40.772  39.972  1.00  0.00           C
ATOM   1076  O   ILE    68      35.377  40.037  40.035  1.00  0.00           O
ATOM   1077  N   ASP    69      33.390  40.743  40.878  1.00  0.00           N
ATOM   1078  H   ASP    69      32.647  41.365  40.596  1.00  0.00           H
ATOM   1079  CA  ASP    69      33.428  39.948  42.092  1.00  0.00           C
ATOM   1080  HA  ASP    69      34.015  39.051  41.893  1.00  0.00           H
ATOM   1081  CB  ASP    69      34.044  40.773  43.251  1.00  0.00           C
ATOM   1082  HB2 ASP    69      35.085  41.003  43.020  1.00  0.00           H
ATOM   1083  HB3 ASP    69      33.477  41.699  43.345  1.00  0.00           H
ATOM   1084  CG  ASP    69      34.106  39.943  44.575  1.00  0.00           C
ATOM   1085  OD1 ASP    69      34.280  38.701  44.511  1.00  0.00           O
ATOM   1086  OD2 ASP    69      34.095  40.473  45.692  1.00  0.00           O
ATOM   1087  C   ASP    69      32.090  39.377  42.540  1.00  0.00           C
ATOM   1088  O   ASP    69      31.297  40.161  42.974  1.00  0.00           O
ATOM   1089  N   LEU    70      31.837  38.077  42.333  1.00  0.00           N
ATOM   1090  H   LEU    70      32.598  37.537  41.945  1.00  0.00           H
ATOM   1091  CA  LEU    70      30.623  37.395  42.693  1.00  0.00           C
ATOM   1092  HA  LEU    70      29.748  38.032  42.555  1.00  0.00           H
ATOM   1093  CB  LEU    70      30.530  36.177  41.782  1.00  0.00           C
ATOM   1094  HB2 LEU    70      30.682  36.530  40.762  1.00  0.00           H
ATOM   1095  HB3 LEU    70      31.255  35.399  42.022  1.00  0.00           H
ATOM   1096  CG  LEU    70      29.148  35.436  41.849  1.00  0.00           C
ATOM   1097  HG  LEU    70      28.849  35.233  42.878  1.00  0.00           H
ATOM   1098  CD1 LEU    70      27.857  36.194  41.411  1.00  0.00           C
ATOM   1099 HD11 LEU    70      27.799  37.143  41.943  1.00  0.00           H
ATOM   1100 HD12 LEU    70      27.004  35.639  41.801  1.00  0.00           H
ATOM   1101 HD13 LEU    70      27.755  36.335  40.334  1.00  0.00           H
ATOM   1102  CD2 LEU    70      29.177  34.100  41.114  1.00  0.00           C
ATOM   1103 HD21 LEU    70      30.044  33.470  41.308  1.00  0.00           H
ATOM   1104 HD22 LEU    70      28.312  33.467  41.309  1.00  0.00           H
ATOM   1105 HD23 LEU    70      29.156  34.234  40.032  1.00  0.00           H
ATOM   1106  C   LEU    70      30.585  36.906  44.151  1.00  0.00           C
ATOM   1107  O   LEU    70      31.125  35.854  44.494  1.00  0.00           O
ATOM   1108  N   GLY    71      30.016  37.712  45.080  1.00  0.00           N
ATOM   1109  H   GLY    71      29.535  38.548  44.783  1.00  0.00           H
ATOM   1110  CA  GLY    71      29.857  37.331  46.434  1.00  0.00           C
ATOM   1111  HA2 GLY    71      30.701  36.693  46.694  1.00  0.00           H
ATOM   1112  HA3 GLY    71      29.981  38.086  47.211  1.00  0.00           H
ATOM   1113  C   GLY    71      28.563  36.482  46.608  1.00  0.00           C
ATOM   1114  O   GLY    71      27.787  36.350  45.725  1.00  0.00           O
ATOM   1115  N   GLY    72      28.260  36.065  47.803  1.00  0.00           N
ATOM   1116  H   GLY    72      28.871  36.372  48.546  1.00  0.00           H
ATOM   1117  CA  GLY    72      27.007  35.428  48.257  1.00  0.00           C
ATOM   1118  HA2 GLY    72      27.069  34.362  48.036  1.00  0.00           H
ATOM   1119  HA3 GLY    72      27.074  35.469  49.344  1.00  0.00           H
ATOM   1120  C   GLY    72      25.650  36.086  47.884  1.00  0.00           C
ATOM   1121  O   GLY    72      24.576  35.480  47.653  1.00  0.00           O
ATOM   1122  N   THR    73      25.621  37.405  47.902  1.00  0.00           N
ATOM   1123  H   THR    73      26.497  37.829  48.174  1.00  0.00           H
ATOM   1124  CA  THR    73      24.403  38.214  47.747  1.00  0.00           C
ATOM   1125  HA  THR    73      23.616  37.559  47.370  1.00  0.00           H
ATOM   1126  CB  THR    73      23.834  38.614  49.162  1.00  0.00           C
ATOM   1127  HB  THR    73      23.582  37.709  49.718  1.00  0.00           H
ATOM   1128  CG2 THR    73      24.822  39.571  49.912  1.00  0.00           C
ATOM   1129 HG21 THR    73      25.171  40.422  49.327  1.00  0.00           H
ATOM   1130 HG22 THR    73      25.683  39.039  50.318  1.00  0.00           H
ATOM   1131 HG23 THR    73      24.236  39.961  50.744  1.00  0.00           H
ATOM   1132  OG1 THR    73      22.633  39.290  49.025  1.00  0.00           O
ATOM   1133  HG1 THR    73      22.006  38.673  48.641  1.00  0.00           H
ATOM   1134  C   THR    73      24.609  39.304  46.686  1.00  0.00           C
ATOM   1135  O   THR    73      23.683  40.041  46.355  1.00  0.00           O
ATOM   1136  N   ASN    74      25.741  39.575  46.111  1.00  0.00           N
ATOM   1137  H   ASN    74      26.459  38.876  46.233  1.00  0.00           H
ATOM   1138  CA  ASN    74      26.091  40.763  45.364  1.00  0.00           C
ATOM   1139  HA  ASN    74      25.196  41.186  44.906  1.00  0.00           H
ATOM   1140  CB  ASN    74      26.617  41.760  46.434  1.00  0.00           C
ATOM   1141  HB2 ASN    74      25.782  42.055  47.069  1.00  0.00           H
ATOM   1142  HB3 ASN    74      27.130  41.266  47.259  1.00  0.00           H
ATOM   1143  CG  ASN    74      27.394  43.047  45.959  1.00  0.00           C
ATOM   1144  OD1 ASN    74      26.914  44.134  46.017  1.00  0.00           O
ATOM   1145  ND2 ASN    74      28.594  42.952  45.412  1.00  0.00           N
ATOM   1146 HD21 ASN    74      29.063  42.058  45.388  1.00  0.00           H
ATOM   1147 HD22 ASN    74      29.051  43.813  45.145  1.00  0.00           H
ATOM   1148  C   ASN    74      27.168  40.544  44.271  1.00  0.00           C
ATOM   1149  O   ASN    74      28.331  40.205  44.636  1.00  0.00           O
ATOM   1150  N   LEU    75      26.820  41.003  43.035  1.00  0.00           N
ATOM   1151  H   LEU    75      25.903  41.327  42.765  1.00  0.00           H
ATOM   1152  CA  LEU    75      27.751  41.065  41.936  1.00  0.00           C
ATOM   1153  HA  LEU    75      28.560  40.401  42.243  1.00  0.00           H
ATOM   1154  CB  LEU    75      27.144  40.334  40.757  1.00  0.00           C
ATOM   1155  HB2 LEU    75      27.196  39.257  40.917  1.00  0.00           H
ATOM   1156  HB3 LEU    75      26.074  40.493  40.622  1.00  0.00           H
ATOM   1157  CG  LEU    75      27.603  40.559  39.307  1.00  0.00           C
ATOM   1158  HG  LEU    75      27.676  41.644  39.218  1.00  0.00           H
ATOM   1159  CD1 LEU    75      29.019  39.943  38.947  1.00  0.00           C
ATOM   1160 HD11 LEU    75      29.767  40.134  39.717  1.00  0.00           H
ATOM   1161 HD12 LEU    75      29.339  40.267  37.957  1.00  0.00           H
ATOM   1162 HD13 LEU    75      28.914  38.860  38.869  1.00  0.00           H
ATOM   1163  CD2 LEU    75      26.497  40.103  38.237  1.00  0.00           C
ATOM   1164 HD21 LEU    75      25.550  40.591  38.464  1.00  0.00           H
ATOM   1165 HD22 LEU    75      26.684  40.527  37.250  1.00  0.00           H
ATOM   1166 HD23 LEU    75      26.208  39.055  38.317  1.00  0.00           H
ATOM   1167  C   LEU    75      28.307  42.436  41.703  1.00  0.00           C
ATOM   1168  O   LEU    75      27.603  43.424  41.328  1.00  0.00           O
ATOM   1169  N   ARG    76      29.623  42.622  41.902  1.00  0.00           N
ATOM   1170  H   ARG    76      30.156  41.796  42.138  1.00  0.00           H
ATOM   1171  CA  ARG    76      30.439  43.824  41.613  1.00  0.00           C
ATOM   1172  HA  ARG    76      29.858  44.742  41.705  1.00  0.00           H
ATOM   1173  CB  ARG    76      31.712  43.754  42.498  1.00  0.00           C
ATOM   1174  HB2 ARG    76      31.435  43.447  43.506  1.00  0.00           H
ATOM   1175  HB3 ARG    76      32.254  42.975  41.961  1.00  0.00           H
ATOM   1176  CG  ARG    76      32.533  45.098  42.462  1.00  0.00           C
ATOM   1177  HG2 ARG    76      32.843  45.388  41.459  1.00  0.00           H
ATOM   1178  HG3 ARG    76      31.886  45.793  42.998  1.00  0.00           H
ATOM   1179  CD  ARG    76      33.803  45.076  43.328  1.00  0.00           C
ATOM   1180  HD2 ARG    76      33.353  44.921  44.309  1.00  0.00           H
ATOM   1181  HD3 ARG    76      34.496  44.318  42.965  1.00  0.00           H
ATOM   1182  NE  ARG    76      34.419  46.347  43.586  1.00  0.00           N
ATOM   1183  HE  ARG    76      33.867  47.182  43.446  1.00  0.00           H
ATOM   1184  CZ  ARG    76      35.657  46.564  43.794  1.00  0.00           C
ATOM   1185  NH1 ARG    76      36.616  45.658  44.092  1.00  0.00           N
ATOM   1186 HH11 ARG    76      36.426  44.682  44.276  1.00  0.00           H
ATOM   1187 HH12 ARG    76      37.512  46.005  44.402  1.00  0.00           H
ATOM   1188  NH2 ARG    76      36.076  47.843  43.898  1.00  0.00           N
ATOM   1189 HH21 ARG    76      35.458  48.581  43.593  1.00  0.00           H
ATOM   1190 HH22 ARG    76      37.040  48.016  44.150  1.00  0.00           H
ATOM   1191  C   ARG    76      30.865  43.805  40.112  1.00  0.00           C
ATOM   1192  O   ARG    76      31.251  42.780  39.534  1.00  0.00           O
ATOM   1193  N   VAL    77      30.918  45.012  39.560  1.00  0.00           N
ATOM   1194  H   VAL    77      30.443  45.742  40.071  1.00  0.00           H
ATOM   1195  CA  VAL    77      31.204  45.333  38.156  1.00  0.00           C
ATOM   1196  HA  VAL    77      31.858  44.570  37.735  1.00  0.00           H
ATOM   1197  CB  VAL    77      29.989  45.381  37.214  1.00  0.00           C
ATOM   1198  HB  VAL    77      29.252  46.052  37.656  1.00  0.00           H
ATOM   1199  CG1 VAL    77      30.198  45.964  35.773  1.00  0.00           C
ATOM   1200 HG11 VAL    77      29.315  45.820  35.153  1.00  0.00           H
ATOM   1201 HG12 VAL    77      30.617  46.968  35.841  1.00  0.00           H
ATOM   1202 HG13 VAL    77      30.969  45.327  35.335  1.00  0.00           H
ATOM   1203  CG2 VAL    77      29.459  43.953  36.986  1.00  0.00           C
ATOM   1204 HG21 VAL    77      28.727  43.626  37.724  1.00  0.00           H
ATOM   1205 HG22 VAL    77      30.345  43.319  36.994  1.00  0.00           H
ATOM   1206 HG23 VAL    77      28.997  43.812  36.009  1.00  0.00           H
ATOM   1207  C   VAL    77      31.985  46.639  38.061  1.00  0.00           C
ATOM   1208  O   VAL    77      31.411  47.702  38.331  1.00  0.00           O
ATOM   1209  N   VAL    78      33.235  46.551  37.571  1.00  0.00           N
ATOM   1210  H   VAL    78      33.620  45.687  37.216  1.00  0.00           H
ATOM   1211  CA  VAL    78      34.165  47.657  37.514  1.00  0.00           C
ATOM   1212  HA  VAL    78      33.709  48.608  37.792  1.00  0.00           H
ATOM   1213  CB  VAL    78      35.155  47.382  38.625  1.00  0.00           C
ATOM   1214  HB  VAL    78      35.847  46.623  38.262  1.00  0.00           H
ATOM   1215  CG1 VAL    78      36.023  48.588  38.917  1.00  0.00           C
ATOM   1216 HG11 VAL    78      36.911  48.250  39.451  1.00  0.00           H
ATOM   1217 HG12 VAL    78      36.392  49.149  38.058  1.00  0.00           H
ATOM   1218 HG13 VAL    78      35.475  49.193  39.640  1.00  0.00           H
ATOM   1219  CG2 VAL    78      34.673  46.815  39.978  1.00  0.00           C
ATOM   1220 HG21 VAL    78      34.564  45.730  39.964  1.00  0.00           H
ATOM   1221 HG22 VAL    78      33.711  47.247  40.252  1.00  0.00           H
ATOM   1222 HG23 VAL    78      35.257  47.152  40.834  1.00  0.00           H
ATOM   1223  C   VAL    78      34.885  47.755  36.217  1.00  0.00           C
ATOM   1224  O   VAL    78      35.309  46.784  35.596  1.00  0.00           O
ATOM   1225  N   LEU    79      34.930  49.022  35.703  1.00  0.00           N
ATOM   1226  H   LEU    79      34.368  49.724  36.164  1.00  0.00           H
ATOM   1227  CA  LEU    79      35.927  49.331  34.733  1.00  0.00           C
ATOM   1228  HA  LEU    79      36.303  48.391  34.328  1.00  0.00           H
ATOM   1229  CB  LEU    79      35.280  50.129  33.575  1.00  0.00           C
ATOM   1230  HB2 LEU    79      34.541  49.482  33.101  1.00  0.00           H
ATOM   1231  HB3 LEU    79      34.751  50.982  34.001  1.00  0.00           H
ATOM   1232  CG  LEU    79      36.233  50.528  32.376  1.00  0.00           C
ATOM   1233  HG  LEU    79      37.090  51.083  32.754  1.00  0.00           H
ATOM   1234  CD1 LEU    79      36.714  49.309  31.638  1.00  0.00           C
ATOM   1235 HD11 LEU    79      36.034  49.095  30.813  1.00  0.00           H
ATOM   1236 HD12 LEU    79      36.687  48.502  32.369  1.00  0.00           H
ATOM   1237 HD13 LEU    79      37.735  49.531  31.328  1.00  0.00           H
ATOM   1238  CD2 LEU    79      35.451  51.529  31.539  1.00  0.00           C
ATOM   1239 HD21 LEU    79      34.540  51.083  31.139  1.00  0.00           H
ATOM   1240 HD22 LEU    79      35.213  52.414  32.128  1.00  0.00           H
ATOM   1241 HD23 LEU    79      36.077  51.853  30.707  1.00  0.00           H
ATOM   1242  C   LEU    79      37.121  50.073  35.429  1.00  0.00           C
ATOM   1243  O   LEU    79      36.925  51.097  36.129  1.00  0.00           O
ATOM   1244  N   VAL    80      38.387  49.669  35.177  1.00  0.00           N
ATOM   1245  H   VAL    80      38.467  48.817  34.640  1.00  0.00           H
ATOM   1246  CA  VAL    80      39.594  50.200  35.700  1.00  0.00           C
ATOM   1247  HA  VAL    80      39.370  50.974  36.434  1.00  0.00           H
ATOM   1248  CB  VAL    80      40.384  49.164  36.537  1.00  0.00           C
ATOM   1249  HB  VAL    80      40.609  48.261  35.969  1.00  0.00           H
ATOM   1250  CG1 VAL    80      41.667  49.656  37.205  1.00  0.00           C
ATOM   1251 HG11 VAL    80      42.402  48.920  37.532  1.00  0.00           H
ATOM   1252 HG12 VAL    80      42.225  50.203  36.444  1.00  0.00           H
ATOM   1253 HG13 VAL    80      41.427  50.312  38.041  1.00  0.00           H
ATOM   1254  CG2 VAL    80      39.538  48.486  37.680  1.00  0.00           C
ATOM   1255 HG21 VAL    80      40.199  47.812  38.227  1.00  0.00           H
ATOM   1256 HG22 VAL    80      38.775  47.907  37.160  1.00  0.00           H
ATOM   1257 HG23 VAL    80      39.063  49.242  38.304  1.00  0.00           H
ATOM   1258  C   VAL    80      40.475  50.680  34.579  1.00  0.00           C
ATOM   1259  O   VAL    80      40.704  49.933  33.608  1.00  0.00           O
ATOM   1260  N   LYS    81      41.050  51.881  34.659  1.00  0.00           N
ATOM   1261  H   LYS    81      40.627  52.524  35.313  1.00  0.00           H
ATOM   1262  CA  LYS    81      42.112  52.489  33.819  1.00  0.00           C
ATOM   1263  HA  LYS    81      42.339  51.822  32.988  1.00  0.00           H
ATOM   1264  CB  LYS    81      41.570  53.710  33.130  1.00  0.00           C
ATOM   1265  HB2 LYS    81      40.601  53.554  32.656  1.00  0.00           H
ATOM   1266  HB3 LYS    81      41.402  54.379  33.973  1.00  0.00           H
ATOM   1267  CG  LYS    81      42.610  54.390  32.176  1.00  0.00           C
ATOM   1268  HG2 LYS    81      43.537  54.687  32.666  1.00  0.00           H
ATOM   1269  HG3 LYS    81      42.960  53.672  31.434  1.00  0.00           H
ATOM   1270  CD  LYS    81      41.948  55.609  31.550  1.00  0.00           C
ATOM   1271  HD2 LYS    81      41.036  55.254  31.070  1.00  0.00           H
ATOM   1272  HD3 LYS    81      41.652  56.283  32.354  1.00  0.00           H
ATOM   1273  CE  LYS    81      42.862  56.342  30.653  1.00  0.00           C
ATOM   1274  HE2 LYS    81      42.378  57.248  30.288  1.00  0.00           H
ATOM   1275  HE3 LYS    81      43.580  56.880  31.273  1.00  0.00           H
ATOM   1276  NZ  LYS    81      43.415  55.508  29.571  1.00  0.00           N
ATOM   1277  HZ1 LYS    81      42.748  54.997  29.011  1.00  0.00           H
ATOM   1278  HZ2 LYS    81      43.867  54.758  30.076  1.00  0.00           H
ATOM   1279  HZ3 LYS    81      44.124  55.930  28.990  1.00  0.00           H
ATOM   1280  C   LYS    81      43.429  52.690  34.629  1.00  0.00           C
ATOM   1281  O   LYS    81      43.583  53.708  35.318  1.00  0.00           O
ATOM   1282  N   LEU    82      44.340  51.735  34.483  1.00  0.00           N
ATOM   1283  H   LEU    82      44.158  51.110  33.712  1.00  0.00           H
ATOM   1284  CA  LEU    82      45.741  51.727  34.943  1.00  0.00           C
ATOM   1285  HA  LEU    82      45.599  51.982  35.994  1.00  0.00           H
ATOM   1286  CB  LEU    82      46.408  50.423  34.711  1.00  0.00           C
ATOM   1287  HB2 LEU    82      46.615  50.372  33.643  1.00  0.00           H
ATOM   1288  HB3 LEU    82      47.366  50.501  35.225  1.00  0.00           H
ATOM   1289  CG  LEU    82      45.753  49.133  35.303  1.00  0.00           C
ATOM   1290  HG  LEU    82      44.767  48.885  34.912  1.00  0.00           H
ATOM   1291  CD1 LEU    82      46.553  47.864  35.136  1.00  0.00           C
ATOM   1292 HD11 LEU    82      47.572  47.973  35.506  1.00  0.00           H
ATOM   1293 HD12 LEU    82      46.669  47.740  34.059  1.00  0.00           H
ATOM   1294 HD13 LEU    82      46.025  47.019  35.579  1.00  0.00           H
ATOM   1295  CD2 LEU    82      45.494  49.224  36.804  1.00  0.00           C
ATOM   1296 HD21 LEU    82      44.951  48.357  37.182  1.00  0.00           H
ATOM   1297 HD22 LEU    82      46.386  49.382  37.408  1.00  0.00           H
ATOM   1298 HD23 LEU    82      44.977  50.156  37.037  1.00  0.00           H
ATOM   1299  C   LEU    82      46.542  52.786  34.197  1.00  0.00           C
ATOM   1300  O   LEU    82      46.618  52.833  32.947  1.00  0.00           O
ATOM   1301  N   GLY    83      47.276  53.635  34.969  1.00  0.00           N
ATOM   1302  H   GLY    83      47.194  53.439  35.957  1.00  0.00           H
ATOM   1303  CA  GLY    83      47.825  54.916  34.603  1.00  0.00           C
ATOM   1304  HA2 GLY    83      47.115  55.329  33.887  1.00  0.00           H
ATOM   1305  HA3 GLY    83      47.897  55.466  35.541  1.00  0.00           H
ATOM   1306  C   GLY    83      49.166  55.016  33.866  1.00  0.00           C
ATOM   1307  O   GLY    83      49.611  56.115  33.422  1.00  0.00           O
ATOM   1308  N   GLY    84      49.852  53.903  33.658  1.00  0.00           N
ATOM   1309  H   GLY    84      49.397  53.052  33.955  1.00  0.00           H
ATOM   1310  CA  GLY    84      51.279  53.810  33.321  1.00  0.00           C
ATOM   1311  HA2 GLY    84      51.467  52.803  32.948  1.00  0.00           H
ATOM   1312  HA3 GLY    84      51.511  54.377  32.420  1.00  0.00           H
ATOM   1313  C   GLY    84      52.321  54.116  34.375  1.00  0.00           C
ATOM   1314  O   GLY    84      53.445  53.986  34.043  1.00  0.00           O
ATOM   1315  N   ASP    85      51.977  54.629  35.577  1.00  0.00           N
ATOM   1316  H   ASP    85      50.981  54.793  35.629  1.00  0.00           H
ATOM   1317  CA  ASP    85      52.814  55.285  36.605  1.00  0.00           C
ATOM   1318  HA  ASP    85      53.877  55.110  36.438  1.00  0.00           H
ATOM   1319  CB  ASP    85      52.695  56.813  36.316  1.00  0.00           C
ATOM   1320  HB2 ASP    85      53.343  57.385  36.981  1.00  0.00           H
ATOM   1321  HB3 ASP    85      53.086  57.087  35.337  1.00  0.00           H
ATOM   1322  CG  ASP    85      51.249  57.365  36.504  1.00  0.00           C
ATOM   1323  OD1 ASP    85      50.282  56.685  36.959  1.00  0.00           O
ATOM   1324  OD2 ASP    85      51.088  58.546  36.119  1.00  0.00           O
ATOM   1325  C   ASP    85      52.572  54.936  38.008  1.00  0.00           C
ATOM   1326  O   ASP    85      52.735  55.736  38.916  1.00  0.00           O
ATOM   1327  N   ARG    86      52.220  53.690  38.243  1.00  0.00           N
ATOM   1328  H   ARG    86      52.263  53.036  37.475  1.00  0.00           H
ATOM   1329  CA  ARG    86      51.755  53.119  39.563  1.00  0.00           C
ATOM   1330  HA  ARG    86      51.409  52.094  39.432  1.00  0.00           H
ATOM   1331  CB  ARG    86      52.916  53.013  40.647  1.00  0.00           C
ATOM   1332  HB2 ARG    86      53.195  54.042  40.875  1.00  0.00           H
ATOM   1333  HB3 ARG    86      52.640  52.698  41.653  1.00  0.00           H
ATOM   1334  CG  ARG    86      54.225  52.321  40.123  1.00  0.00           C
ATOM   1335  HG2 ARG    86      54.041  51.272  39.891  1.00  0.00           H
ATOM   1336  HG3 ARG    86      54.733  52.837  39.309  1.00  0.00           H
ATOM   1337  CD  ARG    86      55.254  52.086  41.319  1.00  0.00           C
ATOM   1338  HD2 ARG    86      55.713  53.071  41.418  1.00  0.00           H
ATOM   1339  HD3 ARG    86      54.843  51.703  42.253  1.00  0.00           H
ATOM   1340  NE  ARG    86      56.294  51.103  40.889  1.00  0.00           N
ATOM   1341  HE  ARG    86      57.035  51.311  40.235  1.00  0.00           H
ATOM   1342  CZ  ARG    86      56.175  49.803  40.993  1.00  0.00           C
ATOM   1343  NH1 ARG    86      55.155  49.122  41.277  1.00  0.00           N
ATOM   1344 HH11 ARG    86      54.253  49.567  41.372  1.00  0.00           H
ATOM   1345 HH12 ARG    86      55.148  48.130  41.084  1.00  0.00           H
ATOM   1346  NH2 ARG    86      57.205  49.091  40.586  1.00  0.00           N
ATOM   1347 HH21 ARG    86      58.046  49.557  40.279  1.00  0.00           H
ATOM   1348 HH22 ARG    86      57.195  48.080  40.572  1.00  0.00           H
ATOM   1349  C   ARG    86      50.419  53.682  40.042  1.00  0.00           C
ATOM   1350  O   ARG    86      50.141  53.570  41.283  1.00  0.00           O
ATOM   1351  N   THR    87      49.578  54.310  39.212  1.00  0.00           N
ATOM   1352  H   THR    87      49.770  54.377  38.223  1.00  0.00           H
ATOM   1353  CA  THR    87      48.248  54.813  39.679  1.00  0.00           C
ATOM   1354  HA  THR    87      48.145  54.616  40.746  1.00  0.00           H
ATOM   1355  CB  THR    87      48.185  56.321  39.565  1.00  0.00           C
ATOM   1356  HB  THR    87      47.255  56.674  40.013  1.00  0.00           H
ATOM   1357  CG2 THR    87      49.326  57.126  40.264  1.00  0.00           C
ATOM   1358 HG21 THR    87      50.268  57.130  39.716  1.00  0.00           H
ATOM   1359 HG22 THR    87      49.639  56.699  41.216  1.00  0.00           H
ATOM   1360 HG23 THR    87      48.983  58.139  40.472  1.00  0.00           H
ATOM   1361  OG1 THR    87      48.068  56.656  38.253  1.00  0.00           O
ATOM   1362  HG1 THR    87      48.971  56.574  37.936  1.00  0.00           H
ATOM   1363  C   THR    87      47.137  54.163  38.845  1.00  0.00           C
ATOM   1364  O   THR    87      47.351  53.611  37.786  1.00  0.00           O
ATOM   1365  N   PHE    88      45.930  54.344  39.320  1.00  0.00           N
ATOM   1366  H   PHE    88      45.794  54.898  40.153  1.00  0.00           H
ATOM   1367  CA  PHE    88      44.725  53.984  38.553  1.00  0.00           C
ATOM   1368  HA  PHE    88      44.906  54.083  37.482  1.00  0.00           H
ATOM   1369  CB  PHE    88      44.280  52.529  38.741  1.00  0.00           C
ATOM   1370  HB2 PHE    88      43.299  52.378  38.290  1.00  0.00           H
ATOM   1371  HB3 PHE    88      44.799  51.823  38.092  1.00  0.00           H
ATOM   1372  CG  PHE    88      44.239  52.017  40.143  1.00  0.00           C
ATOM   1373  CD1 PHE    88      43.034  52.101  40.861  1.00  0.00           C
ATOM   1374  HD1 PHE    88      42.161  52.621  40.495  1.00  0.00           H
ATOM   1375  CE1 PHE    88      42.941  51.475  42.107  1.00  0.00           C
ATOM   1376  HE1 PHE    88      42.048  51.464  42.716  1.00  0.00           H
ATOM   1377  CZ  PHE    88      44.132  50.908  42.751  1.00  0.00           C
ATOM   1378  HZ  PHE    88      44.089  50.392  43.698  1.00  0.00           H
ATOM   1379  CE2 PHE    88      45.345  50.866  42.041  1.00  0.00           C
ATOM   1380  HE2 PHE    88      46.230  50.539  42.566  1.00  0.00           H
ATOM   1381  CD2 PHE    88      45.347  51.445  40.753  1.00  0.00           C
ATOM   1382  HD2 PHE    88      46.294  51.346  40.244  1.00  0.00           H
ATOM   1383  C   PHE    88      43.538  54.942  38.900  1.00  0.00           C
ATOM   1384  O   PHE    88      43.373  55.463  40.022  1.00  0.00           O
ATOM   1385  N   ASP    89      42.712  55.125  37.891  1.00  0.00           N
ATOM   1386  H   ASP    89      42.956  54.783  36.972  1.00  0.00           H
ATOM   1387  CA  ASP    89      41.339  55.585  37.920  1.00  0.00           C
ATOM   1388  HA  ASP    89      41.037  56.133  38.812  1.00  0.00           H
ATOM   1389  CB  ASP    89      41.048  56.607  36.776  1.00  0.00           C
ATOM   1390  HB2 ASP    89      41.515  56.350  35.824  1.00  0.00           H
ATOM   1391  HB3 ASP    89      39.970  56.674  36.634  1.00  0.00           H
ATOM   1392  CG  ASP    89      41.444  58.080  36.956  1.00  0.00           C
ATOM   1393  OD1 ASP    89      41.992  58.466  38.005  1.00  0.00           O
ATOM   1394  OD2 ASP    89      41.388  58.918  36.003  1.00  0.00           O
ATOM   1395  C   ASP    89      40.441  54.369  37.935  1.00  0.00           C
ATOM   1396  O   ASP    89      40.848  53.234  37.604  1.00  0.00           O
ATOM   1397  N   THR    90      39.147  54.358  38.287  1.00  0.00           N
ATOM   1398  H   THR    90      38.723  55.243  38.527  1.00  0.00           H
ATOM   1399  CA  THR    90      38.211  53.244  38.544  1.00  0.00           C
ATOM   1400  HA  THR    90      38.243  52.502  37.746  1.00  0.00           H
ATOM   1401  CB  THR    90      38.533  52.539  39.879  1.00  0.00           C
ATOM   1402  HB  THR    90      38.770  53.098  40.783  1.00  0.00           H
ATOM   1403  CG2 THR    90      37.621  51.403  40.371  1.00  0.00           C
ATOM   1404 HG21 THR    90      36.604  51.651  40.674  1.00  0.00           H
ATOM   1405 HG22 THR    90      38.150  50.904  41.182  1.00  0.00           H
ATOM   1406 HG23 THR    90      37.508  50.730  39.522  1.00  0.00           H
ATOM   1407  OG1 THR    90      39.648  51.727  39.496  1.00  0.00           O
ATOM   1408  HG1 THR    90      40.260  52.212  38.938  1.00  0.00           H
ATOM   1409  C   THR    90      36.737  53.753  38.608  1.00  0.00           C
ATOM   1410  O   THR    90      36.459  54.736  39.283  1.00  0.00           O
ATOM   1411  N   THR    91      35.787  53.201  37.740  1.00  0.00           N
ATOM   1412  H   THR    91      36.066  52.499  37.070  1.00  0.00           H
ATOM   1413  CA  THR    91      34.348  53.386  37.980  1.00  0.00           C
ATOM   1414  HA  THR    91      34.115  53.887  38.920  1.00  0.00           H
ATOM   1415  CB  THR    91      33.755  54.374  36.911  1.00  0.00           C
ATOM   1416  HB  THR    91      34.398  55.247  36.808  1.00  0.00           H
ATOM   1417  CG2 THR    91      33.631  53.725  35.558  1.00  0.00           C
ATOM   1418 HG21 THR    91      32.880  52.936  35.527  1.00  0.00           H
ATOM   1419 HG22 THR    91      34.608  53.350  35.255  1.00  0.00           H
ATOM   1420 HG23 THR    91      33.341  54.536  34.889  1.00  0.00           H
ATOM   1421  OG1 THR    91      32.462  54.850  37.328  1.00  0.00           O
ATOM   1422  HG1 THR    91      32.646  55.633  37.850  1.00  0.00           H
ATOM   1423  C   THR    91      33.561  52.073  38.037  1.00  0.00           C
ATOM   1424  O   THR    91      33.888  51.107  37.256  1.00  0.00           O
ATOM   1425  N   GLN    92      32.493  51.920  38.816  1.00  0.00           N
ATOM   1426  H   GLN    92      32.208  52.756  39.304  1.00  0.00           H
ATOM   1427  CA  GLN    92      31.848  50.651  39.091  1.00  0.00           C
ATOM   1428  HA  GLN    92      32.032  49.980  38.252  1.00  0.00           H
ATOM   1429  CB  GLN    92      32.517  50.019  40.370  1.00  0.00           C
ATOM   1430  HB2 GLN    92      32.217  48.978  40.505  1.00  0.00           H
ATOM   1431  HB3 GLN    92      33.576  50.042  40.115  1.00  0.00           H
ATOM   1432  CG  GLN    92      32.330  50.844  41.642  1.00  0.00           C
ATOM   1433  HG2 GLN    92      32.361  51.919  41.462  1.00  0.00           H
ATOM   1434  HG3 GLN    92      31.293  50.702  41.948  1.00  0.00           H
ATOM   1435  CD  GLN    92      33.345  50.385  42.724  1.00  0.00           C
ATOM   1436  OE1 GLN    92      33.681  49.232  42.956  1.00  0.00           O
ATOM   1437  NE2 GLN    92      33.664  51.359  43.564  1.00  0.00           N
ATOM   1438 HE21 GLN    92      34.288  51.028  44.287  1.00  0.00           H
ATOM   1439 HE22 GLN    92      33.414  52.316  43.364  1.00  0.00           H
ATOM   1440  C   GLN    92      30.317  50.763  39.360  1.00  0.00           C
ATOM   1441  O   GLN    92      29.831  51.898  39.536  1.00  0.00           O
ATOM   1442  N   SER    93      29.618  49.635  39.304  1.00  0.00           N
ATOM   1443  H   SER    93      30.196  48.840  39.071  1.00  0.00           H
ATOM   1444  CA  SER    93      28.268  49.374  39.693  1.00  0.00           C
ATOM   1445  HA  SER    93      27.889  50.256  40.210  1.00  0.00           H
ATOM   1446  CB  SER    93      27.472  49.306  38.395  1.00  0.00           C
ATOM   1447  HB2 SER    93      27.877  49.947  37.612  1.00  0.00           H
ATOM   1448  HB3 SER    93      27.402  48.253  38.124  1.00  0.00           H
ATOM   1449  OG  SER    93      26.201  49.648  38.652  1.00  0.00           O
ATOM   1450  HG  SER    93      25.789  49.894  37.821  1.00  0.00           H
ATOM   1451  C   SER    93      28.220  47.992  40.467  1.00  0.00           C
ATOM   1452  O   SER    93      29.068  47.099  40.514  1.00  0.00           O
ATOM   1453  N   LYS    94      27.047  47.818  41.127  1.00  0.00           N
ATOM   1454  H   LYS    94      26.394  48.587  41.081  1.00  0.00           H
ATOM   1455  CA  LYS    94      26.667  46.667  41.948  1.00  0.00           C
ATOM   1456  HA  LYS    94      27.356  45.890  41.618  1.00  0.00           H
ATOM   1457  CB  LYS    94      26.853  46.825  43.408  1.00  0.00           C
ATOM   1458  HB2 LYS    94      26.169  47.627  43.686  1.00  0.00           H
ATOM   1459  HB3 LYS    94      26.452  45.894  43.808  1.00  0.00           H
ATOM   1460  CG  LYS    94      28.244  47.215  43.880  1.00  0.00           C
ATOM   1461  HG2 LYS    94      28.873  46.330  43.776  1.00  0.00           H
ATOM   1462  HG3 LYS    94      28.577  48.026  43.233  1.00  0.00           H
ATOM   1463  CD  LYS    94      28.288  47.658  45.323  1.00  0.00           C
ATOM   1464  HD2 LYS    94      28.071  46.766  45.912  1.00  0.00           H
ATOM   1465  HD3 LYS    94      29.327  47.919  45.519  1.00  0.00           H
ATOM   1466  CE  LYS    94      27.379  48.741  45.872  1.00  0.00           C
ATOM   1467  HE2 LYS    94      26.394  48.594  45.429  1.00  0.00           H
ATOM   1468  HE3 LYS    94      27.174  48.785  46.942  1.00  0.00           H
ATOM   1469  NZ  LYS    94      27.887  50.117  45.480  1.00  0.00           N
ATOM   1470  HZ1 LYS    94      28.784  50.296  45.910  1.00  0.00           H
ATOM   1471  HZ2 LYS    94      27.279  50.887  45.720  1.00  0.00           H
ATOM   1472  HZ3 LYS    94      27.921  50.107  44.471  1.00  0.00           H
ATOM   1473  C   LYS    94      25.245  46.204  41.709  1.00  0.00           C
ATOM   1474  O   LYS    94      24.324  46.970  41.550  1.00  0.00           O
ATOM   1475  N   TYR    95      25.115  44.894  41.688  1.00  0.00           N
ATOM   1476  H   TYR    95      25.956  44.342  41.758  1.00  0.00           H
ATOM   1477  CA  TYR    95      23.842  44.228  41.429  1.00  0.00           C
ATOM   1478  HA  TYR    95      23.052  44.966  41.568  1.00  0.00           H
ATOM   1479  CB  TYR    95      23.762  43.662  40.015  1.00  0.00           C
ATOM   1480  HB2 TYR    95      24.391  42.787  39.845  1.00  0.00           H
ATOM   1481  HB3 TYR    95      22.738  43.342  39.820  1.00  0.00           H
ATOM   1482  CG  TYR    95      24.159  44.618  38.923  1.00  0.00           C
ATOM   1483  CD1 TYR    95      23.203  45.200  38.086  1.00  0.00           C
ATOM   1484  HD1 TYR    95      22.179  45.070  38.406  1.00  0.00           H
ATOM   1485  CE1 TYR    95      23.656  45.955  36.957  1.00  0.00           C
ATOM   1486  HE1 TYR    95      22.935  46.431  36.309  1.00  0.00           H
ATOM   1487  CZ  TYR    95      25.033  46.154  36.662  1.00  0.00           C
ATOM   1488  OH  TYR    95      25.431  46.771  35.547  1.00  0.00           O
ATOM   1489  HH  TYR    95      25.750  46.150  34.887  1.00  0.00           H
ATOM   1490  CE2 TYR    95      26.036  45.518  37.489  1.00  0.00           C
ATOM   1491  HE2 TYR    95      27.082  45.564  37.220  1.00  0.00           H
ATOM   1492  CD2 TYR    95      25.534  44.698  38.592  1.00  0.00           C
ATOM   1493  HD2 TYR    95      26.315  44.223  39.167  1.00  0.00           H
ATOM   1494  C   TYR    95      23.482  43.232  42.543  1.00  0.00           C
ATOM   1495  O   TYR    95      24.275  42.305  42.801  1.00  0.00           O
ATOM   1496  N   ARG    96      22.271  43.366  43.059  1.00  0.00           N
ATOM   1497  H   ARG    96      21.682  44.079  42.653  1.00  0.00           H
ATOM   1498  CA  ARG    96      21.646  42.451  44.033  1.00  0.00           C
ATOM   1499  HA  ARG    96      22.309  42.376  44.895  1.00  0.00           H
ATOM   1500  CB  ARG    96      20.323  42.983  44.633  1.00  0.00           C
ATOM   1501  HB2 ARG    96      20.512  43.999  44.982  1.00  0.00           H
ATOM   1502  HB3 ARG    96      19.395  42.928  44.065  1.00  0.00           H
ATOM   1503  CG  ARG    96      19.991  42.093  45.875  1.00  0.00           C
ATOM   1504  HG2 ARG    96      19.848  41.026  45.703  1.00  0.00           H
ATOM   1505  HG3 ARG    96      20.744  42.259  46.645  1.00  0.00           H
ATOM   1506  CD  ARG    96      18.672  42.577  46.471  1.00  0.00           C
ATOM   1507  HD2 ARG    96      18.897  43.566  46.871  1.00  0.00           H
ATOM   1508  HD3 ARG    96      17.846  42.483  45.767  1.00  0.00           H
ATOM   1509  NE  ARG    96      18.439  41.692  47.653  1.00  0.00           N
ATOM   1510  HE  ARG    96      18.754  42.074  48.534  1.00  0.00           H
ATOM   1511  CZ  ARG    96      18.007  40.475  47.777  1.00  0.00           C
ATOM   1512  NH1 ARG    96      17.493  39.831  46.801  1.00  0.00           N
ATOM   1513 HH11 ARG    96      17.400  40.252  45.888  1.00  0.00           H
ATOM   1514 HH12 ARG    96      17.172  38.895  47.004  1.00  0.00           H
ATOM   1515  NH2 ARG    96      18.038  39.934  48.926  1.00  0.00           N
ATOM   1516 HH21 ARG    96      18.439  40.440  49.702  1.00  0.00           H
ATOM   1517 HH22 ARG    96      17.673  38.996  49.009  1.00  0.00           H
ATOM   1518  C   ARG    96      21.465  41.071  43.323  1.00  0.00           C
ATOM   1519  O   ARG    96      20.634  41.005  42.378  1.00  0.00           O
ATOM   1520  N   LEU    97      22.092  40.011  43.913  1.00  0.00           N
ATOM   1521  H   LEU    97      22.549  40.138  44.804  1.00  0.00           H
ATOM   1522  CA  LEU    97      21.783  38.687  43.545  1.00  0.00           C
ATOM   1523  HA  LEU    97      21.915  38.603  42.467  1.00  0.00           H
ATOM   1524  CB  LEU    97      22.872  37.705  44.125  1.00  0.00           C
ATOM   1525  HB2 LEU    97      23.827  38.115  43.799  1.00  0.00           H
ATOM   1526  HB3 LEU    97      22.887  37.704  45.215  1.00  0.00           H
ATOM   1527  CG  LEU    97      22.764  36.251  43.606  1.00  0.00           C
ATOM   1528  HG  LEU    97      21.706  36.004  43.525  1.00  0.00           H
ATOM   1529  CD1 LEU    97      23.455  36.031  42.314  1.00  0.00           C
ATOM   1530 HD11 LEU    97      24.443  36.485  42.240  1.00  0.00           H
ATOM   1531 HD12 LEU    97      22.847  36.471  41.524  1.00  0.00           H
ATOM   1532 HD13 LEU    97      23.518  34.951  42.178  1.00  0.00           H
ATOM   1533  CD2 LEU    97      23.333  35.309  44.659  1.00  0.00           C
ATOM   1534 HD21 LEU    97      22.751  35.462  45.567  1.00  0.00           H
ATOM   1535 HD22 LEU    97      23.210  34.263  44.375  1.00  0.00           H
ATOM   1536 HD23 LEU    97      24.359  35.578  44.905  1.00  0.00           H
ATOM   1537  C   LEU    97      20.410  38.314  43.963  1.00  0.00           C
ATOM   1538  O   LEU    97      20.134  38.456  45.126  1.00  0.00           O
ATOM   1539  N   PRO    98      19.505  37.805  43.053  1.00  0.00           N
ATOM   1540  CD  PRO    98      19.602  37.822  41.595  1.00  0.00           C
ATOM   1541  HD2 PRO    98      20.241  36.995  41.285  1.00  0.00           H
ATOM   1542  HD3 PRO    98      20.085  38.744  41.272  1.00  0.00           H
ATOM   1543  CG  PRO    98      18.165  37.698  41.085  1.00  0.00           C
ATOM   1544  HG2 PRO    98      18.043  37.137  40.158  1.00  0.00           H
ATOM   1545  HG3 PRO    98      17.623  38.642  41.035  1.00  0.00           H
ATOM   1546  CB  PRO    98      17.582  36.780  42.165  1.00  0.00           C
ATOM   1547  HB2 PRO    98      17.884  35.749  41.979  1.00  0.00           H
ATOM   1548  HB3 PRO    98      16.500  36.882  42.081  1.00  0.00           H
ATOM   1549  CA  PRO    98      18.173  37.263  43.498  1.00  0.00           C
ATOM   1550  HA  PRO    98      17.517  37.953  44.028  1.00  0.00           H
ATOM   1551  C   PRO    98      18.373  36.056  44.524  1.00  0.00           C
ATOM   1552  O   PRO    98      19.326  35.280  44.330  1.00  0.00           O
ATOM   1553  N   ASP    99      17.520  35.853  45.469  1.00  0.00           N
ATOM   1554  H   ASP    99      16.629  36.321  45.550  1.00  0.00           H
ATOM   1555  CA  ASP    99      17.749  34.805  46.422  1.00  0.00           C
ATOM   1556  HA  ASP    99      18.813  34.715  46.641  1.00  0.00           H
ATOM   1557  CB  ASP    99      16.987  35.143  47.785  1.00  0.00           C
ATOM   1558  HB2 ASP    99      15.917  35.251  47.607  1.00  0.00           H
ATOM   1559  HB3 ASP    99      17.130  34.280  48.436  1.00  0.00           H
ATOM   1560  CG  ASP    99      17.585  36.335  48.507  1.00  0.00           C
ATOM   1561  OD1 ASP    99      17.031  37.428  48.331  1.00  0.00           O
ATOM   1562  OD2 ASP    99      18.663  36.219  49.084  1.00  0.00           O
ATOM   1563  C   ASP    99      17.302  33.434  45.833  1.00  0.00           C
ATOM   1564  O   ASP    99      18.044  32.465  46.024  1.00  0.00           O
ATOM   1565  N   ALA   100      16.283  33.284  44.995  1.00  0.00           N
ATOM   1566  H   ALA   100      15.738  34.090  44.725  1.00  0.00           H
ATOM   1567  CA  ALA   100      15.805  31.993  44.440  1.00  0.00           C
ATOM   1568  HA  ALA   100      15.997  31.209  45.172  1.00  0.00           H
ATOM   1569  CB  ALA   100      14.331  32.181  44.251  1.00  0.00           C
ATOM   1570  HB1 ALA   100      14.292  32.992  43.525  1.00  0.00           H
ATOM   1571  HB2 ALA   100      13.703  32.302  45.133  1.00  0.00           H
ATOM   1572  HB3 ALA   100      14.038  31.189  43.903  1.00  0.00           H
ATOM   1573  C   ALA   100      16.535  31.530  43.176  1.00  0.00           C
ATOM   1574  O   ALA   100      16.311  30.403  42.713  1.00  0.00           O
ATOM   1575  N   MET   101      17.397  32.432  42.622  1.00  0.00           N
ATOM   1576  H   MET   101      17.463  33.322  43.096  1.00  0.00           H
ATOM   1577  CA  MET   101      18.407  32.156  41.586  1.00  0.00           C
ATOM   1578  HA  MET   101      18.013  31.601  40.735  1.00  0.00           H
ATOM   1579  CB  MET   101      18.952  33.402  41.026  1.00  0.00           C
ATOM   1580  HB2 MET   101      18.050  33.870  40.632  1.00  0.00           H
ATOM   1581  HB3 MET   101      19.309  34.013  41.854  1.00  0.00           H
ATOM   1582  CG  MET   101      19.977  33.129  39.893  1.00  0.00           C
ATOM   1583  HG2 MET   101      20.849  32.540  40.178  1.00  0.00           H
ATOM   1584  HG3 MET   101      19.537  32.597  39.049  1.00  0.00           H
ATOM   1585  SD  MET   101      20.528  34.607  39.000  1.00  0.00           S
ATOM   1586  CE  MET   101      19.090  35.163  38.095  1.00  0.00           C
ATOM   1587  HE1 MET   101      18.741  34.454  37.344  1.00  0.00           H
ATOM   1588  HE2 MET   101      18.229  35.399  38.719  1.00  0.00           H
ATOM   1589  HE3 MET   101      19.365  36.037  37.505  1.00  0.00           H
ATOM   1590  C   MET   101      19.431  31.294  42.270  1.00  0.00           C
ATOM   1591  O   MET   101      19.740  30.238  41.836  1.00  0.00           O
ATOM   1592  N   ARG   102      19.915  31.670  43.469  1.00  0.00           N
ATOM   1593  H   ARG   102      19.577  32.555  43.818  1.00  0.00           H
ATOM   1594  CA  ARG   102      21.057  31.078  44.160  1.00  0.00           C
ATOM   1595  HA  ARG   102      21.980  31.107  43.580  1.00  0.00           H
ATOM   1596  CB  ARG   102      21.316  31.957  45.447  1.00  0.00           C
ATOM   1597  HB2 ARG   102      21.574  32.958  45.102  1.00  0.00           H
ATOM   1598  HB3 ARG   102      20.424  32.027  46.069  1.00  0.00           H
ATOM   1599  CG  ARG   102      22.437  31.424  46.338  1.00  0.00           C
ATOM   1600  HG2 ARG   102      22.076  30.536  46.857  1.00  0.00           H
ATOM   1601  HG3 ARG   102      23.273  31.254  45.659  1.00  0.00           H
ATOM   1602  CD  ARG   102      22.980  32.386  47.347  1.00  0.00           C
ATOM   1603  HD2 ARG   102      23.790  31.984  47.956  1.00  0.00           H
ATOM   1604  HD3 ARG   102      23.292  33.338  46.918  1.00  0.00           H
ATOM   1605  NE  ARG   102      21.874  32.739  48.328  1.00  0.00           N
ATOM   1606  HE  ARG   102      21.369  31.943  48.690  1.00  0.00           H
ATOM   1607  CZ  ARG   102      21.305  33.920  48.524  1.00  0.00           C
ATOM   1608  NH1 ARG   102      21.826  35.001  48.068  1.00  0.00           N
ATOM   1609 HH11 ARG   102      22.780  34.959  47.737  1.00  0.00           H
ATOM   1610 HH12 ARG   102      21.290  35.830  48.273  1.00  0.00           H
ATOM   1611  NH2 ARG   102      20.160  33.947  49.131  1.00  0.00           N
ATOM   1612 HH21 ARG   102      19.587  33.125  49.012  1.00  0.00           H
ATOM   1613 HH22 ARG   102      19.649  34.814  49.217  1.00  0.00           H
ATOM   1614  C   ARG   102      20.824  29.567  44.533  1.00  0.00           C
ATOM   1615  O   ARG   102      21.754  28.810  44.551  1.00  0.00           O
ATOM   1616  N   THR   103      19.559  29.127  44.613  1.00  0.00           N
ATOM   1617  H   THR   103      18.798  29.784  44.513  1.00  0.00           H
ATOM   1618  CA  THR   103      19.048  27.716  44.766  1.00  0.00           C
ATOM   1619  HA  THR   103      19.884  27.017  44.722  1.00  0.00           H
ATOM   1620  CB  THR   103      18.294  27.570  46.129  1.00  0.00           C
ATOM   1621  HB  THR   103      17.946  26.544  46.246  1.00  0.00           H
ATOM   1622  CG2 THR   103      19.164  27.795  47.375  1.00  0.00           C
ATOM   1623 HG21 THR   103      18.474  27.741  48.216  1.00  0.00           H
ATOM   1624 HG22 THR   103      19.768  28.699  47.296  1.00  0.00           H
ATOM   1625 HG23 THR   103      19.840  26.941  47.425  1.00  0.00           H
ATOM   1626  OG1 THR   103      17.264  28.591  46.261  1.00  0.00           O
ATOM   1627  HG1 THR   103      16.509  28.367  45.713  1.00  0.00           H
ATOM   1628  C   THR   103      18.238  27.099  43.634  1.00  0.00           C
ATOM   1629  O   THR   103      17.749  26.001  43.835  1.00  0.00           O
ATOM   1630  N   THR   104      18.154  27.796  42.481  1.00  0.00           N
ATOM   1631  H   THR   104      18.622  28.688  42.412  1.00  0.00           H
ATOM   1632  CA  THR   104      17.509  27.306  41.268  1.00  0.00           C
ATOM   1633  HA  THR   104      16.469  27.060  41.482  1.00  0.00           H
ATOM   1634  CB  THR   104      17.591  28.261  40.085  1.00  0.00           C
ATOM   1635  HB  THR   104      17.327  29.238  40.489  1.00  0.00           H
ATOM   1636  CG2 THR   104      18.908  28.332  39.262  1.00  0.00           C
ATOM   1637 HG21 THR   104      19.135  27.402  38.743  1.00  0.00           H
ATOM   1638 HG22 THR   104      19.799  28.702  39.771  1.00  0.00           H
ATOM   1639 HG23 THR   104      18.754  29.072  38.477  1.00  0.00           H
ATOM   1640  OG1 THR   104      16.618  27.747  39.132  1.00  0.00           O
ATOM   1641  HG1 THR   104      16.251  28.516  38.690  1.00  0.00           H
ATOM   1642  C   THR   104      18.150  26.036  40.865  1.00  0.00           C
ATOM   1643  O   THR   104      19.269  25.772  41.146  1.00  0.00           O
ATOM   1644  N   GLN   105      17.429  25.134  40.211  1.00  0.00           N
ATOM   1645  H   GLN   105      16.494  25.336  39.888  1.00  0.00           H
ATOM   1646  CA  GLN   105      18.140  23.899  39.766  1.00  0.00           C
ATOM   1647  HA  GLN   105      18.982  23.624  40.400  1.00  0.00           H
ATOM   1648  CB  GLN   105      16.994  22.864  39.813  1.00  0.00           C
ATOM   1649  HB2 GLN   105      16.472  23.035  40.754  1.00  0.00           H
ATOM   1650  HB3 GLN   105      16.313  23.253  39.057  1.00  0.00           H
ATOM   1651  CG  GLN   105      17.433  21.422  39.469  1.00  0.00           C
ATOM   1652  HG2 GLN   105      18.293  21.089  40.049  1.00  0.00           H
ATOM   1653  HG3 GLN   105      16.589  20.798  39.762  1.00  0.00           H
ATOM   1654  CD  GLN   105      17.748  21.229  37.963  1.00  0.00           C
ATOM   1655  OE1 GLN   105      17.278  21.894  37.004  1.00  0.00           O
ATOM   1656  NE2 GLN   105      18.650  20.358  37.597  1.00  0.00           N
ATOM   1657 HE21 GLN   105      18.802  20.300  36.600  1.00  0.00           H
ATOM   1658 HE22 GLN   105      19.195  19.795  38.233  1.00  0.00           H
ATOM   1659  C   GLN   105      18.922  24.169  38.375  1.00  0.00           C
ATOM   1660  O   GLN   105      19.772  23.377  37.872  1.00  0.00           O
ATOM   1661  N   ASN   106      18.553  25.291  37.745  1.00  0.00           N
ATOM   1662  H   ASN   106      18.108  25.955  38.364  1.00  0.00           H
ATOM   1663  CA  ASN   106      18.546  25.655  36.341  1.00  0.00           C
ATOM   1664  HA  ASN   106      18.505  24.707  35.804  1.00  0.00           H
ATOM   1665  CB  ASN   106      17.421  26.539  35.874  1.00  0.00           C
ATOM   1666  HB2 ASN   106      17.374  27.503  36.382  1.00  0.00           H
ATOM   1667  HB3 ASN   106      17.661  26.759  34.834  1.00  0.00           H
ATOM   1668  CG  ASN   106      16.002  25.835  35.821  1.00  0.00           C
ATOM   1669  OD1 ASN   106      15.429  25.705  36.918  1.00  0.00           O
ATOM   1670  ND2 ASN   106      15.600  25.341  34.705  1.00  0.00           N
ATOM   1671 HD21 ASN   106      16.088  25.733  33.913  1.00  0.00           H
ATOM   1672 HD22 ASN   106      14.638  25.033  34.752  1.00  0.00           H
ATOM   1673  C   ASN   106      19.928  26.219  35.889  1.00  0.00           C
ATOM   1674  O   ASN   106      20.481  27.098  36.501  1.00  0.00           O
ATOM   1675  N   PRO   107      20.521  25.793  34.742  1.00  0.00           N
ATOM   1676  CD  PRO   107      20.064  24.759  33.844  1.00  0.00           C
ATOM   1677  HD2 PRO   107      19.219  25.048  33.218  1.00  0.00           H
ATOM   1678  HD3 PRO   107      19.704  23.943  34.470  1.00  0.00           H
ATOM   1679  CG  PRO   107      21.172  24.410  32.913  1.00  0.00           C
ATOM   1680  HG2 PRO   107      20.905  24.952  32.007  1.00  0.00           H
ATOM   1681  HG3 PRO   107      21.219  23.334  32.752  1.00  0.00           H
ATOM   1682  CB  PRO   107      22.419  24.897  33.542  1.00  0.00           C
ATOM   1683  HB2 PRO   107      23.104  25.382  32.846  1.00  0.00           H
ATOM   1684  HB3 PRO   107      22.889  24.068  34.072  1.00  0.00           H
ATOM   1685  CA  PRO   107      22.005  25.920  34.618  1.00  0.00           C
ATOM   1686  HA  PRO   107      22.401  25.693  35.608  1.00  0.00           H
ATOM   1687  C   PRO   107      22.517  27.347  34.221  1.00  0.00           C
ATOM   1688  O   PRO   107      23.541  27.825  34.718  1.00  0.00           O
ATOM   1689  N   ASP   108      21.802  28.006  33.240  1.00  0.00           N
ATOM   1690  H   ASP   108      20.894  27.605  33.052  1.00  0.00           H
ATOM   1691  CA  ASP   108      22.220  29.298  32.687  1.00  0.00           C
ATOM   1692  HA  ASP   108      23.292  29.160  32.539  1.00  0.00           H
ATOM   1693  CB  ASP   108      21.777  29.531  31.220  1.00  0.00           C
ATOM   1694  HB2 ASP   108      20.688  29.575  31.239  1.00  0.00           H
ATOM   1695  HB3 ASP   108      22.207  30.496  30.956  1.00  0.00           H
ATOM   1696  CG  ASP   108      22.216  28.462  30.245  1.00  0.00           C
ATOM   1697  OD1 ASP   108      23.264  27.846  30.456  1.00  0.00           O
ATOM   1698  OD2 ASP   108      21.436  28.172  29.317  1.00  0.00           O
ATOM   1699  C   ASP   108      21.901  30.530  33.535  1.00  0.00           C
ATOM   1700  O   ASP   108      22.557  31.567  33.330  1.00  0.00           O
ATOM   1701  N   GLU   109      21.079  30.437  34.573  1.00  0.00           N
ATOM   1702  H   GLU   109      20.741  29.516  34.811  1.00  0.00           H
ATOM   1703  CA  GLU   109      20.402  31.630  35.089  1.00  0.00           C
ATOM   1704  HA  GLU   109      19.928  32.226  34.310  1.00  0.00           H
ATOM   1705  CB  GLU   109      19.306  31.213  36.122  1.00  0.00           C
ATOM   1706  HB2 GLU   109      19.820  30.918  37.036  1.00  0.00           H
ATOM   1707  HB3 GLU   109      18.763  32.089  36.480  1.00  0.00           H
ATOM   1708  CG  GLU   109      18.425  30.060  35.660  1.00  0.00           C
ATOM   1709  HG2 GLU   109      19.075  29.186  35.617  1.00  0.00           H
ATOM   1710  HG3 GLU   109      17.689  29.887  36.446  1.00  0.00           H
ATOM   1711  CD  GLU   109      17.910  30.375  34.256  1.00  0.00           C
ATOM   1712  OE1 GLU   109      17.523  31.521  33.943  1.00  0.00           O
ATOM   1713  OE2 GLU   109      17.888  29.421  33.386  1.00  0.00           O
ATOM   1714  C   GLU   109      21.385  32.688  35.762  1.00  0.00           C
ATOM   1715  O   GLU   109      21.287  33.946  35.562  1.00  0.00           O
ATOM   1716  N   LEU   110      22.384  32.209  36.483  1.00  0.00           N
ATOM   1717  H   LEU   110      22.415  31.200  36.509  1.00  0.00           H
ATOM   1718  CA  LEU   110      23.494  32.907  37.056  1.00  0.00           C
ATOM   1719  HA  LEU   110      23.120  33.716  37.684  1.00  0.00           H
ATOM   1720  CB  LEU   110      24.373  31.956  37.904  1.00  0.00           C
ATOM   1721  HB2 LEU   110      23.770  31.433  38.647  1.00  0.00           H
ATOM   1722  HB3 LEU   110      24.721  31.112  37.306  1.00  0.00           H
ATOM   1723  CG  LEU   110      25.650  32.627  38.561  1.00  0.00           C
ATOM   1724  HG  LEU   110      26.276  33.120  37.817  1.00  0.00           H
ATOM   1725  CD1 LEU   110      25.123  33.663  39.579  1.00  0.00           C
ATOM   1726 HD11 LEU   110      25.863  33.976  40.315  1.00  0.00           H
ATOM   1727 HD12 LEU   110      24.245  33.206  40.033  1.00  0.00           H
ATOM   1728 HD13 LEU   110      24.810  34.478  38.929  1.00  0.00           H
ATOM   1729  CD2 LEU   110      26.539  31.550  39.247  1.00  0.00           C
ATOM   1730 HD21 LEU   110      25.981  31.365  40.165  1.00  0.00           H
ATOM   1731 HD22 LEU   110      26.655  30.779  38.485  1.00  0.00           H
ATOM   1732 HD23 LEU   110      27.509  31.938  39.558  1.00  0.00           H
ATOM   1733  C   LEU   110      24.375  33.562  36.008  1.00  0.00           C
ATOM   1734  O   LEU   110      24.706  34.740  36.100  1.00  0.00           O
ATOM   1735  N   TRP   111      24.741  32.791  34.943  1.00  0.00           N
ATOM   1736  H   TRP   111      24.448  31.825  34.987  1.00  0.00           H
ATOM   1737  CA  TRP   111      25.700  33.175  33.864  1.00  0.00           C
ATOM   1738  HA  TRP   111      26.518  33.673  34.384  1.00  0.00           H
ATOM   1739  CB  TRP   111      26.406  32.017  33.225  1.00  0.00           C
ATOM   1740  HB2 TRP   111      25.793  31.426  32.545  1.00  0.00           H
ATOM   1741  HB3 TRP   111      27.201  32.338  32.553  1.00  0.00           H
ATOM   1742  CG  TRP   111      26.976  31.050  34.254  1.00  0.00           C
ATOM   1743  CD1 TRP   111      26.580  29.835  34.602  1.00  0.00           C
ATOM   1744  HD1 TRP   111      25.818  29.346  34.014  1.00  0.00           H
ATOM   1745  NE1 TRP   111      27.275  29.485  35.742  1.00  0.00           N
ATOM   1746  HE1 TRP   111      27.012  28.679  36.290  1.00  0.00           H
ATOM   1747  CE2 TRP   111      28.243  30.386  36.082  1.00  0.00           C
ATOM   1748  CZ2 TRP   111      29.204  30.495  37.061  1.00  0.00           C
ATOM   1749  HZ2 TRP   111      29.418  29.752  37.814  1.00  0.00           H
ATOM   1750  CH2 TRP   111      30.225  31.473  36.905  1.00  0.00           C
ATOM   1751  HH2 TRP   111      30.987  31.639  37.653  1.00  0.00           H
ATOM   1752  CZ3 TRP   111      30.193  32.432  35.862  1.00  0.00           C
ATOM   1753  HZ3 TRP   111      30.921  33.223  35.750  1.00  0.00           H
ATOM   1754  CE3 TRP   111      29.117  32.328  34.968  1.00  0.00           C
ATOM   1755  HE3 TRP   111      28.996  33.120  34.244  1.00  0.00           H
ATOM   1756  CD2 TRP   111      28.121  31.397  35.071  1.00  0.00           C
ATOM   1757  C   TRP   111      25.099  34.242  32.952  1.00  0.00           C
ATOM   1758  O   TRP   111      25.825  35.126  32.493  1.00  0.00           O
ATOM   1759  N   GLU   112      23.765  34.133  32.607  1.00  0.00           N
ATOM   1760  H   GLU   112      23.285  33.366  33.055  1.00  0.00           H
ATOM   1761  CA  GLU   112      22.948  35.130  31.932  1.00  0.00           C
ATOM   1762  HA  GLU   112      23.420  35.371  30.979  1.00  0.00           H
ATOM   1763  CB  GLU   112      21.538  34.483  31.679  1.00  0.00           C
ATOM   1764  HB2 GLU   112      21.255  33.891  32.548  1.00  0.00           H
ATOM   1765  HB3 GLU   112      20.757  35.205  31.438  1.00  0.00           H
ATOM   1766  CG  GLU   112      21.520  33.484  30.508  1.00  0.00           C
ATOM   1767  HG2 GLU   112      22.310  33.741  29.802  1.00  0.00           H
ATOM   1768  HG3 GLU   112      21.819  32.509  30.888  1.00  0.00           H
ATOM   1769  CD  GLU   112      20.159  33.169  29.952  1.00  0.00           C
ATOM   1770  OE1 GLU   112      19.514  34.066  29.315  1.00  0.00           O
ATOM   1771  OE2 GLU   112      19.729  31.957  29.947  1.00  0.00           O
ATOM   1772  C   GLU   112      22.807  36.344  32.803  1.00  0.00           C
ATOM   1773  O   GLU   112      23.068  37.420  32.337  1.00  0.00           O
ATOM   1774  N   PHE   113      22.601  36.224  34.154  1.00  0.00           N
ATOM   1775  H   PHE   113      22.644  35.282  34.518  1.00  0.00           H
ATOM   1776  CA  PHE   113      22.488  37.348  35.060  1.00  0.00           C
ATOM   1777  HA  PHE   113      21.724  38.021  34.671  1.00  0.00           H
ATOM   1778  CB  PHE   113      22.022  36.947  36.421  1.00  0.00           C
ATOM   1779  HB2 PHE   113      20.932  36.975  36.401  1.00  0.00           H
ATOM   1780  HB3 PHE   113      22.208  35.911  36.705  1.00  0.00           H
ATOM   1781  CG  PHE   113      22.420  37.810  37.659  1.00  0.00           C
ATOM   1782  CD1 PHE   113      21.724  39.003  37.846  1.00  0.00           C
ATOM   1783  HD1 PHE   113      20.930  39.268  37.164  1.00  0.00           H
ATOM   1784  CE1 PHE   113      22.140  39.921  38.861  1.00  0.00           C
ATOM   1785  HE1 PHE   113      21.696  40.906  38.835  1.00  0.00           H
ATOM   1786  CZ  PHE   113      23.179  39.558  39.703  1.00  0.00           C
ATOM   1787  HZ  PHE   113      23.386  40.256  40.501  1.00  0.00           H
ATOM   1788  CE2 PHE   113      23.944  38.372  39.453  1.00  0.00           C
ATOM   1789  HE2 PHE   113      24.790  38.119  40.075  1.00  0.00           H
ATOM   1790  CD2 PHE   113      23.516  37.465  38.497  1.00  0.00           C
ATOM   1791  HD2 PHE   113      24.074  36.562  38.301  1.00  0.00           H
ATOM   1792  C   PHE   113      23.784  38.146  35.112  1.00  0.00           C
ATOM   1793  O   PHE   113      23.648  39.387  35.271  1.00  0.00           O
ATOM   1794  N   ILE   114      25.007  37.542  35.086  1.00  0.00           N
ATOM   1795  H   ILE   114      25.057  36.568  35.348  1.00  0.00           H
ATOM   1796  CA  ILE   114      26.217  38.277  35.071  1.00  0.00           C
ATOM   1797  HA  ILE   114      26.024  39.091  35.770  1.00  0.00           H
ATOM   1798  CB  ILE   114      27.487  37.416  35.465  1.00  0.00           C
ATOM   1799  HB  ILE   114      27.443  36.616  34.727  1.00  0.00           H
ATOM   1800  CG2 ILE   114      28.787  38.198  35.183  1.00  0.00           C
ATOM   1801 HG21 ILE   114      29.727  37.814  35.579  1.00  0.00           H
ATOM   1802 HG22 ILE   114      28.706  39.143  35.721  1.00  0.00           H
ATOM   1803 HG23 ILE   114      28.951  38.403  34.125  1.00  0.00           H
ATOM   1804  CG1 ILE   114      27.485  36.725  36.890  1.00  0.00           C
ATOM   1805 HG12 ILE   114      27.679  37.449  37.682  1.00  0.00           H
ATOM   1806 HG13 ILE   114      26.535  36.202  36.999  1.00  0.00           H
ATOM   1807  CD1 ILE   114      28.515  35.611  36.919  1.00  0.00           C
ATOM   1808 HD11 ILE   114      28.404  35.058  37.852  1.00  0.00           H
ATOM   1809 HD12 ILE   114      29.535  35.985  36.829  1.00  0.00           H
ATOM   1810 HD13 ILE   114      28.363  34.936  36.077  1.00  0.00           H
ATOM   1811  C   ILE   114      26.436  38.998  33.712  1.00  0.00           C
ATOM   1812  O   ILE   114      26.944  40.124  33.719  1.00  0.00           O
ATOM   1813  N   ALA   115      26.212  38.296  32.556  1.00  0.00           N
ATOM   1814  H   ALA   115      25.617  37.493  32.702  1.00  0.00           H
ATOM   1815  CA  ALA   115      26.267  38.913  31.230  1.00  0.00           C
ATOM   1816  HA  ALA   115      27.300  39.211  31.048  1.00  0.00           H
ATOM   1817  CB  ALA   115      26.015  37.901  30.046  1.00  0.00           C
ATOM   1818  HB1 ALA   115      26.802  37.150  30.098  1.00  0.00           H
ATOM   1819  HB2 ALA   115      26.102  38.560  29.182  1.00  0.00           H
ATOM   1820  HB3 ALA   115      25.051  37.395  30.085  1.00  0.00           H
ATOM   1821  C   ALA   115      25.318  40.170  31.068  1.00  0.00           C
ATOM   1822  O   ALA   115      25.697  41.199  30.631  1.00  0.00           O
ATOM   1823  N   ASP   116      24.127  40.017  31.670  1.00  0.00           N
ATOM   1824  H   ASP   116      23.883  39.127  32.080  1.00  0.00           H
ATOM   1825  CA  ASP   116      23.138  41.050  31.677  1.00  0.00           C
ATOM   1826  HA  ASP   116      22.974  41.409  30.661  1.00  0.00           H
ATOM   1827  CB  ASP   116      21.767  40.432  32.085  1.00  0.00           C
ATOM   1828  HB2 ASP   116      21.967  39.969  33.052  1.00  0.00           H
ATOM   1829  HB3 ASP   116      21.176  41.344  32.166  1.00  0.00           H
ATOM   1830  CG  ASP   116      20.995  39.595  31.002  1.00  0.00           C
ATOM   1831  OD1 ASP   116      21.405  39.632  29.808  1.00  0.00           O
ATOM   1832  OD2 ASP   116      19.929  38.940  31.244  1.00  0.00           O
ATOM   1833  C   ASP   116      23.601  42.263  32.475  1.00  0.00           C
ATOM   1834  O   ASP   116      23.615  43.358  31.896  1.00  0.00           O
ATOM   1835  N   SER   117      24.070  42.044  33.684  1.00  0.00           N
ATOM   1836  H   SER   117      24.053  41.112  34.073  1.00  0.00           H
ATOM   1837  CA  SER   117      24.853  43.084  34.444  1.00  0.00           C
ATOM   1838  HA  SER   117      24.212  43.932  34.682  1.00  0.00           H
ATOM   1839  CB  SER   117      25.293  42.409  35.723  1.00  0.00           C
ATOM   1840  HB2 SER   117      25.962  41.607  35.410  1.00  0.00           H
ATOM   1841  HB3 SER   117      25.919  43.023  36.370  1.00  0.00           H
ATOM   1842  OG  SER   117      24.209  41.724  36.279  1.00  0.00           O
ATOM   1843  HG  SER   117      24.079  40.873  35.854  1.00  0.00           H
ATOM   1844  C   SER   117      25.974  43.726  33.748  1.00  0.00           C
ATOM   1845  O   SER   117      26.237  44.872  34.026  1.00  0.00           O
ATOM   1846  N   LEU   118      26.758  42.943  32.975  1.00  0.00           N
ATOM   1847  H   LEU   118      26.564  41.951  32.956  1.00  0.00           H
ATOM   1848  CA  LEU   118      27.905  43.518  32.250  1.00  0.00           C
ATOM   1849  HA  LEU   118      28.531  44.163  32.866  1.00  0.00           H
ATOM   1850  CB  LEU   118      28.745  42.312  31.757  1.00  0.00           C
ATOM   1851  HB2 LEU   118      28.039  41.575  31.372  1.00  0.00           H
ATOM   1852  HB3 LEU   118      29.311  42.639  30.885  1.00  0.00           H
ATOM   1853  CG  LEU   118      29.720  41.766  32.825  1.00  0.00           C
ATOM   1854  HG  LEU   118      29.228  41.620  33.787  1.00  0.00           H
ATOM   1855  CD1 LEU   118      30.332  40.459  32.344  1.00  0.00           C
ATOM   1856 HD11 LEU   118      30.970  40.609  31.473  1.00  0.00           H
ATOM   1857 HD12 LEU   118      29.600  39.672  32.160  1.00  0.00           H
ATOM   1858 HD13 LEU   118      30.884  40.065  33.197  1.00  0.00           H
ATOM   1859  CD2 LEU   118      30.755  42.824  33.166  1.00  0.00           C
ATOM   1860 HD21 LEU   118      31.038  43.410  32.290  1.00  0.00           H
ATOM   1861 HD22 LEU   118      30.375  43.609  33.819  1.00  0.00           H
ATOM   1862 HD23 LEU   118      31.654  42.393  33.606  1.00  0.00           H
ATOM   1863  C   LEU   118      27.285  44.371  31.126  1.00  0.00           C
ATOM   1864  O   LEU   118      27.698  45.516  31.000  1.00  0.00           O
ATOM   1865  N   LYS   119      26.297  43.831  30.420  1.00  0.00           N
ATOM   1866  H   LYS   119      26.015  42.890  30.657  1.00  0.00           H
ATOM   1867  CA  LYS   119      25.626  44.588  29.334  1.00  0.00           C
ATOM   1868  HA  LYS   119      26.373  44.886  28.599  1.00  0.00           H
ATOM   1869  CB  LYS   119      24.548  43.764  28.646  1.00  0.00           C
ATOM   1870  HB2 LYS   119      24.912  42.737  28.600  1.00  0.00           H
ATOM   1871  HB3 LYS   119      23.670  43.934  29.270  1.00  0.00           H
ATOM   1872  CG  LYS   119      24.270  44.206  27.223  1.00  0.00           C
ATOM   1873  HG2 LYS   119      24.124  45.286  27.229  1.00  0.00           H
ATOM   1874  HG3 LYS   119      25.192  44.125  26.647  1.00  0.00           H
ATOM   1875  CD  LYS   119      22.993  43.553  26.753  1.00  0.00           C
ATOM   1876  HD2 LYS   119      23.131  42.474  26.681  1.00  0.00           H
ATOM   1877  HD3 LYS   119      22.264  43.683  27.553  1.00  0.00           H
ATOM   1878  CE  LYS   119      22.575  44.162  25.438  1.00  0.00           C
ATOM   1879  HE2 LYS   119      23.404  44.041  24.740  1.00  0.00           H
ATOM   1880  HE3 LYS   119      21.709  43.592  25.104  1.00  0.00           H
ATOM   1881  NZ  LYS   119      22.380  45.603  25.577  1.00  0.00           N
ATOM   1882  HZ1 LYS   119      21.594  45.738  26.197  1.00  0.00           H
ATOM   1883  HZ2 LYS   119      22.035  46.049  24.740  1.00  0.00           H
ATOM   1884  HZ3 LYS   119      23.145  46.099  26.011  1.00  0.00           H
ATOM   1885  C   LYS   119      24.922  45.848  29.782  1.00  0.00           C
ATOM   1886  O   LYS   119      25.024  46.877  29.130  1.00  0.00           O
ATOM   1887  N   ALA   120      24.272  45.928  30.940  1.00  0.00           N
ATOM   1888  H   ALA   120      24.232  45.021  31.383  1.00  0.00           H
ATOM   1889  CA  ALA   120      23.686  47.101  31.570  1.00  0.00           C
ATOM   1890  HA  ALA   120      23.002  47.603  30.886  1.00  0.00           H
ATOM   1891  CB  ALA   120      22.895  46.703  32.832  1.00  0.00           C
ATOM   1892  HB1 ALA   120      22.494  45.698  32.698  1.00  0.00           H
ATOM   1893  HB2 ALA   120      22.215  47.490  33.160  1.00  0.00           H
ATOM   1894  HB3 ALA   120      23.567  46.515  33.669  1.00  0.00           H
ATOM   1895  C   ALA   120      24.791  48.075  32.018  1.00  0.00           C
ATOM   1896  O   ALA   120      24.489  49.311  32.292  1.00  0.00           O
ATOM   1897  N   PHE   121      26.068  47.718  32.042  1.00  0.00           N
ATOM   1898  H   PHE   121      26.325  46.759  31.860  1.00  0.00           H
ATOM   1899  CA  PHE   121      27.225  48.619  32.280  1.00  0.00           C
ATOM   1900  HA  PHE   121      26.803  49.504  32.756  1.00  0.00           H
ATOM   1901  CB  PHE   121      28.189  47.980  33.246  1.00  0.00           C
ATOM   1902  HB2 PHE   121      27.652  47.824  34.182  1.00  0.00           H
ATOM   1903  HB3 PHE   121      28.551  47.009  32.911  1.00  0.00           H
ATOM   1904  CG  PHE   121      29.245  48.913  33.685  1.00  0.00           C
ATOM   1905  CD1 PHE   121      29.098  49.808  34.775  1.00  0.00           C
ATOM   1906  HD1 PHE   121      28.109  50.015  35.158  1.00  0.00           H
ATOM   1907  CE1 PHE   121      30.236  50.343  35.398  1.00  0.00           C
ATOM   1908  HE1 PHE   121      30.082  51.041  36.208  1.00  0.00           H
ATOM   1909  CZ  PHE   121      31.460  50.161  34.845  1.00  0.00           C
ATOM   1910  HZ  PHE   121      32.261  50.633  35.395  1.00  0.00           H
ATOM   1911  CE2 PHE   121      31.629  49.251  33.764  1.00  0.00           C
ATOM   1912  HE2 PHE   121      32.576  49.066  33.278  1.00  0.00           H
ATOM   1913  CD2 PHE   121      30.501  48.671  33.184  1.00  0.00           C
ATOM   1914  HD2 PHE   121      30.724  48.004  32.365  1.00  0.00           H
ATOM   1915  C   PHE   121      28.007  49.051  30.997  1.00  0.00           C
ATOM   1916  O   PHE   121      28.288  50.232  30.947  1.00  0.00           O
ATOM   1917  N   ILE   122      28.211  48.144  29.997  1.00  0.00           N
ATOM   1918  H   ILE   122      27.904  47.203  30.202  1.00  0.00           H
ATOM   1919  CA  ILE   122      28.473  48.626  28.628  1.00  0.00           C
ATOM   1920  HA  ILE   122      29.309  49.307  28.789  1.00  0.00           H
ATOM   1921  CB  ILE   122      28.960  47.470  27.650  1.00  0.00           C
ATOM   1922  HB  ILE   122      28.062  46.889  27.439  1.00  0.00           H
ATOM   1923  CG2 ILE   122      29.641  48.021  26.381  1.00  0.00           C
ATOM   1924 HG21 ILE   122      30.500  48.676  26.519  1.00  0.00           H
ATOM   1925 HG22 ILE   122      28.947  48.608  25.779  1.00  0.00           H
ATOM   1926 HG23 ILE   122      30.049  47.233  25.748  1.00  0.00           H
ATOM   1927  CG1 ILE   122      29.945  46.563  28.271  1.00  0.00           C
ATOM   1928 HG12 ILE   122      29.568  45.962  29.099  1.00  0.00           H
ATOM   1929 HG13 ILE   122      30.269  45.856  27.508  1.00  0.00           H
ATOM   1930  CD1 ILE   122      31.170  47.182  29.028  1.00  0.00           C
ATOM   1931 HD11 ILE   122      31.767  47.814  28.372  1.00  0.00           H
ATOM   1932 HD12 ILE   122      31.822  46.394  29.404  1.00  0.00           H
ATOM   1933 HD13 ILE   122      30.851  47.828  29.847  1.00  0.00           H
ATOM   1934  C   ILE   122      27.424  49.569  28.048  1.00  0.00           C
ATOM   1935  O   ILE   122      27.681  50.635  27.463  1.00  0.00           O
ATOM   1936  N   ASP   123      26.127  49.265  28.315  1.00  0.00           N
ATOM   1937  H   ASP   123      25.925  48.374  28.745  1.00  0.00           H
ATOM   1938  CA  ASP   123      24.974  50.179  28.074  1.00  0.00           C
ATOM   1939  HA  ASP   123      24.874  50.415  27.014  1.00  0.00           H
ATOM   1940  CB  ASP   123      23.617  49.525  28.494  1.00  0.00           C
ATOM   1941  HB2 ASP   123      23.664  49.181  29.527  1.00  0.00           H
ATOM   1942  HB3 ASP   123      22.820  50.269  28.525  1.00  0.00           H
ATOM   1943  CG  ASP   123      23.119  48.391  27.603  1.00  0.00           C
ATOM   1944  OD1 ASP   123      22.163  47.695  28.012  1.00  0.00           O
ATOM   1945  OD2 ASP   123      23.704  48.117  26.522  1.00  0.00           O
ATOM   1946  C   ASP   123      25.234  51.510  28.608  1.00  0.00           C
ATOM   1947  O   ASP   123      25.127  52.514  27.865  1.00  0.00           O
ATOM   1948  N   GLU   124      25.527  51.651  29.906  1.00  0.00           N
ATOM   1949  H   GLU   124      25.848  50.799  30.345  1.00  0.00           H
ATOM   1950  CA  GLU   124      25.650  52.863  30.700  1.00  0.00           C
ATOM   1951  HA  GLU   124      24.742  53.457  30.597  1.00  0.00           H
ATOM   1952  CB  GLU   124      25.753  52.438  32.199  1.00  0.00           C
ATOM   1953  HB2 GLU   124      24.924  51.844  32.586  1.00  0.00           H
ATOM   1954  HB3 GLU   124      26.627  51.807  32.359  1.00  0.00           H
ATOM   1955  CG  GLU   124      25.813  53.676  33.199  1.00  0.00           C
ATOM   1956  HG2 GLU   124      26.066  53.328  34.201  1.00  0.00           H
ATOM   1957  HG3 GLU   124      26.597  54.313  32.789  1.00  0.00           H
ATOM   1958  CD  GLU   124      24.475  54.375  33.311  1.00  0.00           C
ATOM   1959  OE1 GLU   124      24.428  55.614  33.353  1.00  0.00           O
ATOM   1960  OE2 GLU   124      23.477  53.678  33.474  1.00  0.00           O
ATOM   1961  C   GLU   124      26.897  53.677  30.248  1.00  0.00           C
ATOM   1962  O   GLU   124      26.842  54.918  29.996  1.00  0.00           O
ATOM   1963  N   GLN   125      28.071  52.936  30.396  1.00  0.00           N
ATOM   1964  H   GLN   125      28.115  51.998  30.767  1.00  0.00           H
ATOM   1965  CA  GLN   125      29.364  53.574  30.094  1.00  0.00           C
ATOM   1966  HA  GLN   125      29.309  54.420  30.780  1.00  0.00           H
ATOM   1967  CB  GLN   125      30.487  52.711  30.675  1.00  0.00           C
ATOM   1968  HB2 GLN   125      30.517  51.778  30.111  1.00  0.00           H
ATOM   1969  HB3 GLN   125      31.403  53.283  30.533  1.00  0.00           H
ATOM   1970  CG  GLN   125      30.355  52.418  32.235  1.00  0.00           C
ATOM   1971  HG2 GLN   125      29.515  51.788  32.528  1.00  0.00           H
ATOM   1972  HG3 GLN   125      31.304  51.996  32.566  1.00  0.00           H
ATOM   1973  CD  GLN   125      30.197  53.629  33.151  1.00  0.00           C
ATOM   1974  OE1 GLN   125      29.182  53.808  33.869  1.00  0.00           O
ATOM   1975  NE2 GLN   125      30.930  54.754  32.958  1.00  0.00           N
ATOM   1976 HE21 GLN   125      30.421  55.594  33.194  1.00  0.00           H
ATOM   1977 HE22 GLN   125      31.616  54.785  32.217  1.00  0.00           H
ATOM   1978  C   GLN   125      29.658  53.999  28.718  1.00  0.00           C
ATOM   1979  O   GLN   125      30.552  54.789  28.516  1.00  0.00           O
ATOM   1980  N   PHE   126      28.921  53.569  27.728  1.00  0.00           N
ATOM   1981  H   PHE   126      28.190  52.907  27.946  1.00  0.00           H
ATOM   1982  CA  PHE   126      29.265  53.885  26.305  1.00  0.00           C
ATOM   1983  HA  PHE   126      30.027  54.657  26.200  1.00  0.00           H
ATOM   1984  CB  PHE   126      29.918  52.621  25.721  1.00  0.00           C
ATOM   1985  HB2 PHE   126      29.224  51.788  25.836  1.00  0.00           H
ATOM   1986  HB3 PHE   126      30.074  52.930  24.688  1.00  0.00           H
ATOM   1987  CG  PHE   126      31.223  52.292  26.406  1.00  0.00           C
ATOM   1988  CD1 PHE   126      31.182  51.378  27.442  1.00  0.00           C
ATOM   1989  HD1 PHE   126      30.238  51.008  27.815  1.00  0.00           H
ATOM   1990  CE1 PHE   126      32.339  50.977  28.071  1.00  0.00           C
ATOM   1991  HE1 PHE   126      32.317  50.287  28.901  1.00  0.00           H
ATOM   1992  CZ  PHE   126      33.548  51.634  27.708  1.00  0.00           C
ATOM   1993  HZ  PHE   126      34.490  51.464  28.209  1.00  0.00           H
ATOM   1994  CE2 PHE   126      33.594  52.517  26.593  1.00  0.00           C
ATOM   1995  HE2 PHE   126      34.485  52.917  26.132  1.00  0.00           H
ATOM   1996  CD2 PHE   126      32.436  52.829  25.951  1.00  0.00           C
ATOM   1997  HD2 PHE   126      32.527  53.445  25.068  1.00  0.00           H
ATOM   1998  C   PHE   126      28.077  54.420  25.458  1.00  0.00           C
ATOM   1999  O   PHE   126      27.391  53.642  24.724  1.00  0.00           O
ATOM   2000  N   PRO   127      27.752  55.771  25.502  1.00  0.00           N
ATOM   2001  CD  PRO   127      28.532  56.839  26.220  1.00  0.00           C
ATOM   2002  HD2 PRO   127      29.620  56.784  26.249  1.00  0.00           H
ATOM   2003  HD3 PRO   127      28.266  56.893  27.276  1.00  0.00           H
ATOM   2004  CG  PRO   127      28.107  58.046  25.510  1.00  0.00           C
ATOM   2005  HG2 PRO   127      28.598  58.250  24.558  1.00  0.00           H
ATOM   2006  HG3 PRO   127      28.206  58.980  26.062  1.00  0.00           H
ATOM   2007  CB  PRO   127      26.651  57.750  25.163  1.00  0.00           C
ATOM   2008  HB2 PRO   127      26.325  58.523  24.467  1.00  0.00           H
ATOM   2009  HB3 PRO   127      26.114  57.854  26.105  1.00  0.00           H
ATOM   2010  CA  PRO   127      26.604  56.315  24.770  1.00  0.00           C
ATOM   2011  HA  PRO   127      25.644  55.909  25.089  1.00  0.00           H
ATOM   2012  C   PRO   127      26.467  56.173  23.295  1.00  0.00           C
ATOM   2013  O   PRO   127      25.323  56.032  22.718  1.00  0.00           O
ATOM   2014  N   GLN   128      27.610  56.060  22.621  1.00  0.00           N
ATOM   2015  H   GLN   128      28.462  56.115  23.159  1.00  0.00           H
ATOM   2016  CA  GLN   128      27.763  55.883  21.148  1.00  0.00           C
ATOM   2017  HA  GLN   128      26.780  55.670  20.728  1.00  0.00           H
ATOM   2018  CB  GLN   128      28.438  57.193  20.552  1.00  0.00           C
ATOM   2019  HB2 GLN   128      29.334  57.571  21.043  1.00  0.00           H
ATOM   2020  HB3 GLN   128      28.670  57.010  19.502  1.00  0.00           H
ATOM   2021  CG  GLN   128      27.513  58.451  20.669  1.00  0.00           C
ATOM   2022  HG2 GLN   128      26.855  58.287  21.522  1.00  0.00           H
ATOM   2023  HG3 GLN   128      28.147  59.333  20.757  1.00  0.00           H
ATOM   2024  CD  GLN   128      26.710  58.783  19.445  1.00  0.00           C
ATOM   2025  OE1 GLN   128      26.949  58.318  18.357  1.00  0.00           O
ATOM   2026  NE2 GLN   128      25.714  59.565  19.592  1.00  0.00           N
ATOM   2027 HE21 GLN   128      25.063  59.550  18.820  1.00  0.00           H
ATOM   2028 HE22 GLN   128      25.450  59.952  20.487  1.00  0.00           H
ATOM   2029  C   GLN   128      28.477  54.553  20.866  1.00  0.00           C
ATOM   2030  O   GLN   128      28.790  54.228  19.701  1.00  0.00           O
ATOM   2031  N   GLY   129      28.817  53.784  21.928  1.00  0.00           N
ATOM   2032  H   GLY   129      28.526  54.094  22.844  1.00  0.00           H
ATOM   2033  CA  GLY   129      29.180  52.364  21.762  1.00  0.00           C
ATOM   2034  HA2 GLY   129      29.375  51.969  22.759  1.00  0.00           H
ATOM   2035  HA3 GLY   129      28.430  51.724  21.295  1.00  0.00           H
ATOM   2036  C   GLY   129      30.601  52.186  21.135  1.00  0.00           C
ATOM   2037  O   GLY   129      31.344  53.075  20.926  1.00  0.00           O
ATOM   2038  N   ILE   130      30.956  50.885  21.053  1.00  0.00           N
ATOM   2039  H   ILE   130      30.275  50.218  21.383  1.00  0.00           H
ATOM   2040  CA  ILE   130      32.272  50.249  20.936  1.00  0.00           C
ATOM   2041  HA  ILE   130      32.840  50.827  20.207  1.00  0.00           H
ATOM   2042  CB  ILE   130      32.998  50.238  22.305  1.00  0.00           C
ATOM   2043  HB  ILE   130      34.021  49.968  22.041  1.00  0.00           H
ATOM   2044  CG2 ILE   130      33.205  51.602  22.975  1.00  0.00           C
ATOM   2045 HG21 ILE   130      32.329  51.865  23.566  1.00  0.00           H
ATOM   2046 HG22 ILE   130      33.339  52.432  22.280  1.00  0.00           H
ATOM   2047 HG23 ILE   130      34.019  51.677  23.695  1.00  0.00           H
ATOM   2048  CG1 ILE   130      32.406  49.202  23.302  1.00  0.00           C
ATOM   2049 HG12 ILE   130      31.589  49.783  23.733  1.00  0.00           H
ATOM   2050 HG13 ILE   130      32.102  48.315  22.744  1.00  0.00           H
ATOM   2051  CD1 ILE   130      33.315  48.791  24.489  1.00  0.00           C
ATOM   2052 HD11 ILE   130      34.192  48.250  24.135  1.00  0.00           H
ATOM   2053 HD12 ILE   130      32.750  48.100  25.117  1.00  0.00           H
ATOM   2054 HD13 ILE   130      33.526  49.680  25.083  1.00  0.00           H
ATOM   2055  C   ILE   130      32.146  48.899  20.281  1.00  0.00           C
ATOM   2056  O   ILE   130      31.110  48.257  20.269  1.00  0.00           O
ATOM   2057  N   SER   131      33.200  48.542  19.568  1.00  0.00           N
ATOM   2058  H   SER   131      34.067  49.051  19.666  1.00  0.00           H
ATOM   2059  CA  SER   131      33.323  47.235  18.826  1.00  0.00           C
ATOM   2060  HA  SER   131      32.350  46.756  18.938  1.00  0.00           H
ATOM   2061  CB  SER   131      33.444  47.685  17.375  1.00  0.00           C
ATOM   2062  HB2 SER   131      32.636  48.347  17.062  1.00  0.00           H
ATOM   2063  HB3 SER   131      34.382  48.237  17.349  1.00  0.00           H
ATOM   2064  OG  SER   131      33.447  46.537  16.526  1.00  0.00           O
ATOM   2065  HG  SER   131      33.446  46.778  15.596  1.00  0.00           H
ATOM   2066  C   SER   131      34.393  46.230  19.307  1.00  0.00           C
ATOM   2067  O   SER   131      34.211  45.081  19.050  1.00  0.00           O
ATOM   2068  N   GLU   132      35.526  46.536  19.867  1.00  0.00           N
ATOM   2069  H   GLU   132      35.660  47.510  20.096  1.00  0.00           H
ATOM   2070  CA  GLU   132      36.669  45.605  20.083  1.00  0.00           C
ATOM   2071  HA  GLU   132      36.608  44.762  19.395  1.00  0.00           H
ATOM   2072  CB  GLU   132      37.987  46.366  20.011  1.00  0.00           C
ATOM   2073  HB2 GLU   132      37.915  47.324  20.525  1.00  0.00           H
ATOM   2074  HB3 GLU   132      38.704  45.800  20.607  1.00  0.00           H
ATOM   2075  CG  GLU   132      38.700  46.715  18.763  1.00  0.00           C
ATOM   2076  HG2 GLU   132      39.581  47.305  19.015  1.00  0.00           H
ATOM   2077  HG3 GLU   132      38.944  45.769  18.282  1.00  0.00           H
ATOM   2078  CD  GLU   132      37.800  47.600  17.836  1.00  0.00           C
ATOM   2079  OE1 GLU   132      37.588  48.740  18.244  1.00  0.00           O
ATOM   2080  OE2 GLU   132      37.392  47.171  16.782  1.00  0.00           O
ATOM   2081  C   GLU   132      36.612  45.146  21.557  1.00  0.00           C
ATOM   2082  O   GLU   132      36.202  45.927  22.407  1.00  0.00           O
ATOM   2083  N   PRO   133      37.069  43.995  21.994  1.00  0.00           N
ATOM   2084  CD  PRO   133      37.664  42.975  21.188  1.00  0.00           C
ATOM   2085  HD2 PRO   133      38.551  43.323  20.660  1.00  0.00           H
ATOM   2086  HD3 PRO   133      36.921  42.794  20.413  1.00  0.00           H
ATOM   2087  CG  PRO   133      37.875  41.776  22.096  1.00  0.00           C
ATOM   2088  HG2 PRO   133      38.852  41.873  22.569  1.00  0.00           H
ATOM   2089  HG3 PRO   133      37.687  40.862  21.531  1.00  0.00           H
ATOM   2090  CB  PRO   133      36.838  41.914  23.179  1.00  0.00           C
ATOM   2091  HB2 PRO   133      37.269  41.482  24.082  1.00  0.00           H
ATOM   2092  HB3 PRO   133      35.856  41.563  22.864  1.00  0.00           H
ATOM   2093  CA  PRO   133      36.790  43.489  23.306  1.00  0.00           C
ATOM   2094  HA  PRO   133      35.781  43.828  23.543  1.00  0.00           H
ATOM   2095  C   PRO   133      37.675  44.098  24.424  1.00  0.00           C
ATOM   2096  O   PRO   133      38.878  44.264  24.222  1.00  0.00           O
ATOM   2097  N   ILE   134      37.015  44.513  25.473  1.00  0.00           N
ATOM   2098  H   ILE   134      36.011  44.419  25.533  1.00  0.00           H
ATOM   2099  CA  ILE   134      37.595  44.913  26.730  1.00  0.00           C
ATOM   2100  HA  ILE   134      38.547  45.354  26.435  1.00  0.00           H
ATOM   2101  CB  ILE   134      36.780  46.005  27.449  1.00  0.00           C
ATOM   2102  HB  ILE   134      35.947  45.557  27.990  1.00  0.00           H
ATOM   2103  CG2 ILE   134      37.618  46.583  28.596  1.00  0.00           C
ATOM   2104 HG21 ILE   134      37.040  47.200  29.284  1.00  0.00           H
ATOM   2105 HG22 ILE   134      38.423  47.208  28.212  1.00  0.00           H
ATOM   2106 HG23 ILE   134      38.025  45.746  29.165  1.00  0.00           H
ATOM   2107  CG1 ILE   134      36.068  47.061  26.601  1.00  0.00           C
ATOM   2108 HG12 ILE   134      36.654  47.962  26.426  1.00  0.00           H
ATOM   2109 HG13 ILE   134      35.710  46.729  25.625  1.00  0.00           H
ATOM   2110  CD1 ILE   134      34.792  47.487  27.291  1.00  0.00           C
ATOM   2111 HD11 ILE   134      34.473  48.413  26.815  1.00  0.00           H
ATOM   2112 HD12 ILE   134      35.033  47.679  28.336  1.00  0.00           H
ATOM   2113 HD13 ILE   134      33.981  46.786  27.091  1.00  0.00           H
ATOM   2114  C   ILE   134      37.914  43.652  27.632  1.00  0.00           C
ATOM   2115  O   ILE   134      37.076  42.783  27.788  1.00  0.00           O
ATOM   2116  N   PRO   135      39.185  43.509  28.099  1.00  0.00           N
ATOM   2117  CD  PRO   135      40.354  44.304  27.769  1.00  0.00           C
ATOM   2118  HD2 PRO   135      40.221  45.379  27.890  1.00  0.00           H
ATOM   2119  HD3 PRO   135      40.470  44.096  26.705  1.00  0.00           H
ATOM   2120  CG  PRO   135      41.546  43.845  28.546  1.00  0.00           C
ATOM   2121  HG2 PRO   135      41.550  44.397  29.486  1.00  0.00           H
ATOM   2122  HG3 PRO   135      42.481  44.098  28.046  1.00  0.00           H
ATOM   2123  CB  PRO   135      41.200  42.380  28.761  1.00  0.00           C
ATOM   2124  HB2 PRO   135      41.539  42.140  29.768  1.00  0.00           H
ATOM   2125  HB3 PRO   135      41.632  41.872  27.900  1.00  0.00           H
ATOM   2126  CA  PRO   135      39.599  42.324  28.798  1.00  0.00           C
ATOM   2127  HA  PRO   135      39.233  41.454  28.253  1.00  0.00           H
ATOM   2128  C   PRO   135      38.950  42.286  30.259  1.00  0.00           C
ATOM   2129  O   PRO   135      38.472  43.311  30.839  1.00  0.00           O
ATOM   2130  N   LEU   136      38.881  41.072  30.920  1.00  0.00           N
ATOM   2131  H   LEU   136      39.214  40.223  30.485  1.00  0.00           H
ATOM   2132  CA  LEU   136      38.268  40.963  32.220  1.00  0.00           C
ATOM   2133  HA  LEU   136      38.144  41.937  32.692  1.00  0.00           H
ATOM   2134  CB  LEU   136      36.835  40.480  31.989  1.00  0.00           C
ATOM   2135  HB2 LEU   136      36.222  41.220  31.472  1.00  0.00           H
ATOM   2136  HB3 LEU   136      36.930  39.640  31.300  1.00  0.00           H
ATOM   2137  CG  LEU   136      36.062  39.993  33.227  1.00  0.00           C
ATOM   2138  HG  LEU   136      36.623  39.388  33.939  1.00  0.00           H
ATOM   2139  CD1 LEU   136      35.725  41.146  34.204  1.00  0.00           C
ATOM   2140 HD11 LEU   136      35.372  40.657  35.113  1.00  0.00           H
ATOM   2141 HD12 LEU   136      34.994  41.790  33.717  1.00  0.00           H
ATOM   2142 HD13 LEU   136      36.606  41.758  34.398  1.00  0.00           H
ATOM   2143  CD2 LEU   136      34.672  39.456  32.712  1.00  0.00           C
ATOM   2144 HD21 LEU   136      34.015  40.154  32.193  1.00  0.00           H
ATOM   2145 HD22 LEU   136      34.756  38.621  32.015  1.00  0.00           H
ATOM   2146 HD23 LEU   136      34.146  39.097  33.597  1.00  0.00           H
ATOM   2147  C   LEU   136      39.043  40.030  33.225  1.00  0.00           C
ATOM   2148  O   LEU   136      39.169  38.830  32.876  1.00  0.00           O
ATOM   2149  N   GLY   137      39.393  40.593  34.392  1.00  0.00           N
ATOM   2150  H   GLY   137      39.631  41.574  34.415  1.00  0.00           H
ATOM   2151  CA  GLY   137      39.751  39.854  35.569  1.00  0.00           C
ATOM   2152  HA2 GLY   137      40.477  39.048  35.460  1.00  0.00           H
ATOM   2153  HA3 GLY   137      40.265  40.556  36.227  1.00  0.00           H
ATOM   2154  C   GLY   137      38.474  39.315  36.351  1.00  0.00           C
ATOM   2155  O   GLY   137      37.620  40.123  36.827  1.00  0.00           O
ATOM   2156  N   PHE   138      38.349  37.973  36.341  1.00  0.00           N
ATOM   2157  H   PHE   138      38.992  37.364  35.856  1.00  0.00           H
ATOM   2158  CA  PHE   138      37.209  37.373  37.035  1.00  0.00           C
ATOM   2159  HA  PHE   138      36.463  38.146  37.218  1.00  0.00           H
ATOM   2160  CB  PHE   138      36.621  36.199  36.289  1.00  0.00           C
ATOM   2161  HB2 PHE   138      36.441  36.406  35.234  1.00  0.00           H
ATOM   2162  HB3 PHE   138      37.327  35.372  36.219  1.00  0.00           H
ATOM   2163  CG  PHE   138      35.386  35.534  36.818  1.00  0.00           C
ATOM   2164  CD1 PHE   138      34.592  36.066  37.878  1.00  0.00           C
ATOM   2165  HD1 PHE   138      34.800  36.998  38.382  1.00  0.00           H
ATOM   2166  CE1 PHE   138      33.321  35.507  38.142  1.00  0.00           C
ATOM   2167  HE1 PHE   138      32.728  35.941  38.933  1.00  0.00           H
ATOM   2168  CZ  PHE   138      32.877  34.367  37.455  1.00  0.00           C
ATOM   2169  HZ  PHE   138      31.877  33.982  37.589  1.00  0.00           H
ATOM   2170  CE2 PHE   138      33.720  33.770  36.471  1.00  0.00           C
ATOM   2171  HE2 PHE   138      33.389  32.919  35.894  1.00  0.00           H
ATOM   2172  CD2 PHE   138      34.916  34.391  36.121  1.00  0.00           C
ATOM   2173  HD2 PHE   138      35.542  34.037  35.315  1.00  0.00           H
ATOM   2174  C   PHE   138      37.699  37.070  38.501  1.00  0.00           C
ATOM   2175  O   PHE   138      38.451  36.149  38.693  1.00  0.00           O
ATOM   2176  N   THR   139      37.165  37.796  39.565  1.00  0.00           N
ATOM   2177  H   THR   139      36.751  38.687  39.333  1.00  0.00           H
ATOM   2178  CA  THR   139      37.191  37.215  40.922  1.00  0.00           C
ATOM   2179  HA  THR   139      38.130  36.737  41.202  1.00  0.00           H
ATOM   2180  CB  THR   139      37.039  38.346  41.985  1.00  0.00           C
ATOM   2181  HB  THR   139      36.022  38.735  42.034  1.00  0.00           H
ATOM   2182  CG2 THR   139      37.514  37.850  43.346  1.00  0.00           C
ATOM   2183 HG21 THR   139      36.964  36.936  43.568  1.00  0.00           H
ATOM   2184 HG22 THR   139      37.108  38.418  44.184  1.00  0.00           H
ATOM   2185 HG23 THR   139      38.597  37.737  43.336  1.00  0.00           H
ATOM   2186  OG1 THR   139      37.790  39.502  41.580  1.00  0.00           O
ATOM   2187  HG1 THR   139      37.307  39.956  40.886  1.00  0.00           H
ATOM   2188  C   THR   139      36.051  36.206  41.146  1.00  0.00           C
ATOM   2189  O   THR   139      34.838  36.417  40.958  1.00  0.00           O
ATOM   2190  N   PHE   140      36.548  34.997  41.474  1.00  0.00           N
ATOM   2191  H   PHE   140      37.539  34.831  41.372  1.00  0.00           H
ATOM   2192  CA  PHE   140      35.825  33.766  41.759  1.00  0.00           C
ATOM   2193  HA  PHE   140      34.777  33.952  41.994  1.00  0.00           H
ATOM   2194  CB  PHE   140      35.759  32.990  40.443  1.00  0.00           C
ATOM   2195  HB2 PHE   140      35.529  33.680  39.631  1.00  0.00           H
ATOM   2196  HB3 PHE   140      36.759  32.571  40.332  1.00  0.00           H
ATOM   2197  CG  PHE   140      34.757  31.907  40.501  1.00  0.00           C
ATOM   2198  CD1 PHE   140      33.416  32.151  40.533  1.00  0.00           C
ATOM   2199  HD1 PHE   140      33.092  33.171  40.385  1.00  0.00           H
ATOM   2200  CE1 PHE   140      32.469  31.120  40.647  1.00  0.00           C
ATOM   2201  HE1 PHE   140      31.416  31.285  40.822  1.00  0.00           H
ATOM   2202  CZ  PHE   140      32.933  29.843  40.644  1.00  0.00           C
ATOM   2203  HZ  PHE   140      32.257  29.007  40.744  1.00  0.00           H
ATOM   2204  CE2 PHE   140      34.283  29.588  40.698  1.00  0.00           C
ATOM   2205  HE2 PHE   140      34.615  28.607  41.005  1.00  0.00           H
ATOM   2206  CD2 PHE   140      35.258  30.609  40.597  1.00  0.00           C
ATOM   2207  HD2 PHE   140      36.329  30.471  40.592  1.00  0.00           H
ATOM   2208  C   PHE   140      36.466  33.052  42.965  1.00  0.00           C
ATOM   2209  O   PHE   140      37.094  32.016  42.809  1.00  0.00           O
ATOM   2210  N   SER   141      36.352  33.618  44.195  1.00  0.00           N
ATOM   2211  H   SER   141      36.002  34.565  44.159  1.00  0.00           H
ATOM   2212  CA  SER   141      36.986  33.204  45.503  1.00  0.00           C
ATOM   2213  HA  SER   141      38.043  32.986  45.358  1.00  0.00           H
ATOM   2214  CB  SER   141      36.650  34.278  46.511  1.00  0.00           C
ATOM   2215  HB2 SER   141      35.593  34.539  46.563  1.00  0.00           H
ATOM   2216  HB3 SER   141      36.928  33.893  47.493  1.00  0.00           H
ATOM   2217  OG  SER   141      37.416  35.449  46.086  1.00  0.00           O
ATOM   2218  HG  SER   141      37.783  35.765  46.915  1.00  0.00           H
ATOM   2219  C   SER   141      36.465  31.870  46.043  1.00  0.00           C
ATOM   2220  O   SER   141      36.641  31.625  47.244  1.00  0.00           O
ATOM   2221  N   PHE   142      35.829  31.066  45.249  1.00  0.00           N
ATOM   2222  H   PHE   142      35.780  31.419  44.303  1.00  0.00           H
ATOM   2223  CA  PHE   142      35.260  29.766  45.675  1.00  0.00           C
ATOM   2224  HA  PHE   142      34.917  29.828  46.708  1.00  0.00           H
ATOM   2225  CB  PHE   142      34.068  29.340  44.795  1.00  0.00           C
ATOM   2226  HB2 PHE   142      34.460  29.229  43.784  1.00  0.00           H
ATOM   2227  HB3 PHE   142      33.620  28.394  45.098  1.00  0.00           H
ATOM   2228  CG  PHE   142      32.912  30.330  44.689  1.00  0.00           C
ATOM   2229  CD1 PHE   142      33.152  31.399  43.856  1.00  0.00           C
ATOM   2230  HD1 PHE   142      34.124  31.489  43.393  1.00  0.00           H
ATOM   2231  CE1 PHE   142      32.067  32.246  43.638  1.00  0.00           C
ATOM   2232  HE1 PHE   142      32.157  33.117  43.006  1.00  0.00           H
ATOM   2233  CZ  PHE   142      30.866  32.076  44.352  1.00  0.00           C
ATOM   2234  HZ  PHE   142      30.048  32.775  44.261  1.00  0.00           H
ATOM   2235  CE2 PHE   142      30.642  30.995  45.271  1.00  0.00           C
ATOM   2236  HE2 PHE   142      29.675  30.721  45.667  1.00  0.00           H
ATOM   2237  CD2 PHE   142      31.723  30.153  45.443  1.00  0.00           C
ATOM   2238  HD2 PHE   142      31.617  29.303  46.101  1.00  0.00           H
ATOM   2239  C   PHE   142      36.304  28.662  45.618  1.00  0.00           C
ATOM   2240  O   PHE   142      37.374  28.860  45.041  1.00  0.00           O
ATOM   2241  N   PRO   143      36.028  27.499  46.218  1.00  0.00           N
ATOM   2242  CD  PRO   143      35.038  27.218  47.269  1.00  0.00           C
ATOM   2243  HD2 PRO   143      34.090  26.968  46.794  1.00  0.00           H
ATOM   2244  HD3 PRO   143      34.820  28.062  47.925  1.00  0.00           H
ATOM   2245  CG  PRO   143      35.544  26.024  48.026  1.00  0.00           C
ATOM   2246  HG2 PRO   143      34.717  25.493  48.498  1.00  0.00           H
ATOM   2247  HG3 PRO   143      36.240  26.520  48.703  1.00  0.00           H
ATOM   2248  CB  PRO   143      36.200  25.258  46.916  1.00  0.00           C
ATOM   2249  HB2 PRO   143      35.320  24.800  46.462  1.00  0.00           H
ATOM   2250  HB3 PRO   143      36.768  24.385  47.234  1.00  0.00           H
ATOM   2251  CA  PRO   143      36.832  26.363  46.017  1.00  0.00           C
ATOM   2252  HA  PRO   143      37.809  26.572  46.453  1.00  0.00           H
ATOM   2253  C   PRO   143      36.849  25.957  44.516  1.00  0.00           C
ATOM   2254  O   PRO   143      35.899  25.503  43.951  1.00  0.00           O
ATOM   2255  N   ALA   144      38.085  25.958  44.043  1.00  0.00           N
ATOM   2256  H   ALA   144      38.938  26.153  44.548  1.00  0.00           H
ATOM   2257  CA  ALA   144      38.405  25.907  42.622  1.00  0.00           C
ATOM   2258  HA  ALA   144      37.588  25.459  42.056  1.00  0.00           H
ATOM   2259  CB  ALA   144      38.733  27.273  41.986  1.00  0.00           C
ATOM   2260  HB1 ALA   144      39.735  27.603  42.259  1.00  0.00           H
ATOM   2261  HB2 ALA   144      37.909  27.963  42.169  1.00  0.00           H
ATOM   2262  HB3 ALA   144      38.704  27.143  40.905  1.00  0.00           H
ATOM   2263  C   ALA   144      39.515  24.958  42.192  1.00  0.00           C
ATOM   2264  O   ALA   144      40.505  25.030  42.832  1.00  0.00           O
ATOM   2265  N   SER   145      39.371  24.084  41.152  1.00  0.00           N
ATOM   2266  H   SER   145      38.536  24.015  40.588  1.00  0.00           H
ATOM   2267  CA  SER   145      40.497  23.301  40.638  1.00  0.00           C
ATOM   2268  HA  SER   145      41.214  23.161  41.448  1.00  0.00           H
ATOM   2269  CB  SER   145      40.139  21.851  40.303  1.00  0.00           C
ATOM   2270  HB2 SER   145      39.719  21.335  41.166  1.00  0.00           H
ATOM   2271  HB3 SER   145      39.345  21.815  39.555  1.00  0.00           H
ATOM   2272  OG  SER   145      41.237  21.094  39.764  1.00  0.00           O
ATOM   2273  HG  SER   145      41.003  20.193  39.531  1.00  0.00           H
ATOM   2274  C   SER   145      41.205  23.984  39.428  1.00  0.00           C
ATOM   2275  O   SER   145      40.493  24.183  38.338  1.00  0.00           O
ATOM   2276  N   GLN   146      42.459  24.407  39.532  1.00  0.00           N
ATOM   2277  H   GLN   146      42.947  24.293  40.408  1.00  0.00           H
ATOM   2278  CA  GLN   146      43.089  25.311  38.560  1.00  0.00           C
ATOM   2279  HA  GLN   146      42.646  25.361  37.565  1.00  0.00           H
ATOM   2280  CB  GLN   146      42.963  26.711  39.134  1.00  0.00           C
ATOM   2281  HB2 GLN   146      41.884  26.816  39.244  1.00  0.00           H
ATOM   2282  HB3 GLN   146      43.517  26.648  40.070  1.00  0.00           H
ATOM   2283  CG  GLN   146      43.514  27.797  38.197  1.00  0.00           C
ATOM   2284  HG2 GLN   146      44.540  27.589  37.890  1.00  0.00           H
ATOM   2285  HG3 GLN   146      42.895  27.814  37.301  1.00  0.00           H
ATOM   2286  CD  GLN   146      43.469  29.150  38.890  1.00  0.00           C
ATOM   2287  OE1 GLN   146      43.565  29.338  40.090  1.00  0.00           O
ATOM   2288  NE2 GLN   146      43.382  30.216  38.043  1.00  0.00           N
ATOM   2289 HE21 GLN   146      43.177  31.115  38.456  1.00  0.00           H
ATOM   2290 HE22 GLN   146      42.977  29.967  37.153  1.00  0.00           H
ATOM   2291  C   GLN   146      44.589  24.944  38.198  1.00  0.00           C
ATOM   2292  O   GLN   146      45.441  25.000  39.049  1.00  0.00           O
ATOM   2293  N   ASN   147      44.899  24.797  36.920  1.00  0.00           N
ATOM   2294  H   ASN   147      44.035  24.618  36.428  1.00  0.00           H
ATOM   2295  CA  ASN   147      46.290  24.519  36.519  1.00  0.00           C
ATOM   2296  HA  ASN   147      46.934  24.459  37.396  1.00  0.00           H
ATOM   2297  CB  ASN   147      46.299  23.081  36.000  1.00  0.00           C
ATOM   2298  HB2 ASN   147      45.496  22.823  35.311  1.00  0.00           H
ATOM   2299  HB3 ASN   147      47.220  22.890  35.450  1.00  0.00           H
ATOM   2300  CG  ASN   147      46.357  22.012  37.005  1.00  0.00           C
ATOM   2301  OD1 ASN   147      47.396  21.543  37.432  1.00  0.00           O
ATOM   2302  ND2 ASN   147      45.183  21.670  37.532  1.00  0.00           N
ATOM   2303 HD21 ASN   147      44.345  22.158  37.250  1.00  0.00           H
ATOM   2304 HD22 ASN   147      45.251  21.252  38.450  1.00  0.00           H
ATOM   2305  C   ASN   147      46.767  25.643  35.622  1.00  0.00           C
ATOM   2306  O   ASN   147      47.981  25.637  35.258  1.00  0.00           O
ATOM   2307  N   LYS   148      45.844  26.589  35.247  1.00  0.00           N
ATOM   2308  H   LYS   148      44.912  26.655  35.632  1.00  0.00           H
ATOM   2309  CA  LYS   148      46.290  27.794  34.557  1.00  0.00           C
ATOM   2310  HA  LYS   148      47.323  27.983  34.851  1.00  0.00           H
ATOM   2311  CB  LYS   148      46.339  27.531  33.046  1.00  0.00           C
ATOM   2312  HB2 LYS   148      46.518  28.424  32.447  1.00  0.00           H
ATOM   2313  HB3 LYS   148      47.166  26.866  32.796  1.00  0.00           H
ATOM   2314  CG  LYS   148      45.009  26.902  32.492  1.00  0.00           C
ATOM   2315  HG2 LYS   148      44.939  25.865  32.819  1.00  0.00           H
ATOM   2316  HG3 LYS   148      44.103  27.474  32.695  1.00  0.00           H
ATOM   2317  CD  LYS   148      45.171  26.839  30.934  1.00  0.00           C
ATOM   2318  HD2 LYS   148      45.506  27.831  30.630  1.00  0.00           H
ATOM   2319  HD3 LYS   148      45.961  26.155  30.625  1.00  0.00           H
ATOM   2320  CE  LYS   148      43.851  26.554  30.168  1.00  0.00           C
ATOM   2321  HE2 LYS   148      43.227  27.383  30.504  1.00  0.00           H
ATOM   2322  HE3 LYS   148      44.009  26.550  29.090  1.00  0.00           H
ATOM   2323  NZ  LYS   148      43.185  25.292  30.526  1.00  0.00           N
ATOM   2324  HZ1 LYS   148      43.843  24.532  30.418  1.00  0.00           H
ATOM   2325  HZ2 LYS   148      42.297  25.156  30.063  1.00  0.00           H
ATOM   2326  HZ3 LYS   148      42.934  25.157  31.494  1.00  0.00           H
ATOM   2327  C   LYS   148      45.505  29.055  34.942  1.00  0.00           C
ATOM   2328  O   LYS   148      44.335  28.949  35.251  1.00  0.00           O
ATOM   2329  N   ILE   149      46.159  30.268  34.906  1.00  0.00           N
ATOM   2330  H   ILE   149      47.128  30.236  34.624  1.00  0.00           H
ATOM   2331  CA  ILE   149      45.514  31.497  35.242  1.00  0.00           C
ATOM   2332  HA  ILE   149      45.299  31.475  36.311  1.00  0.00           H
ATOM   2333  CB  ILE   149      46.452  32.762  35.089  1.00  0.00           C
ATOM   2334  HB  ILE   149      47.463  32.367  34.982  1.00  0.00           H
ATOM   2335  CG2 ILE   149      46.163  33.681  33.920  1.00  0.00           C
ATOM   2336 HG21 ILE   149      45.296  34.326  34.052  1.00  0.00           H
ATOM   2337 HG22 ILE   149      46.083  33.012  33.063  1.00  0.00           H
ATOM   2338 HG23 ILE   149      47.101  34.216  33.764  1.00  0.00           H
ATOM   2339  CG1 ILE   149      46.587  33.569  36.379  1.00  0.00           C
ATOM   2340 HG12 ILE   149      47.006  33.021  37.222  1.00  0.00           H
ATOM   2341 HG13 ILE   149      47.383  34.312  36.336  1.00  0.00           H
ATOM   2342  CD1 ILE   149      45.320  34.180  36.961  1.00  0.00           C
ATOM   2343 HD11 ILE   149      44.711  33.370  37.361  1.00  0.00           H
ATOM   2344 HD12 ILE   149      44.795  34.775  36.213  1.00  0.00           H
ATOM   2345 HD13 ILE   149      45.545  34.860  37.782  1.00  0.00           H
ATOM   2346  C   ILE   149      44.168  31.916  34.641  1.00  0.00           C
ATOM   2347  O   ILE   149      43.489  32.715  35.189  1.00  0.00           O
ATOM   2348  N   ASN   150      43.833  31.302  33.528  1.00  0.00           N
ATOM   2349  H   ASN   150      44.559  30.706  33.157  1.00  0.00           H
ATOM   2350  CA  ASN   150      42.595  31.528  32.733  1.00  0.00           C
ATOM   2351  HA  ASN   150      42.043  32.334  33.216  1.00  0.00           H
ATOM   2352  CB  ASN   150      43.066  31.967  31.314  1.00  0.00           C
ATOM   2353  HB2 ASN   150      42.195  32.241  30.720  1.00  0.00           H
ATOM   2354  HB3 ASN   150      43.643  32.891  31.339  1.00  0.00           H
ATOM   2355  CG  ASN   150      43.935  30.983  30.500  1.00  0.00           C
ATOM   2356  OD1 ASN   150      44.472  30.018  30.984  1.00  0.00           O
ATOM   2357  ND2 ASN   150      44.086  31.353  29.243  1.00  0.00           N
ATOM   2358 HD21 ASN   150      43.699  32.222  28.900  1.00  0.00           H
ATOM   2359 HD22 ASN   150      44.837  30.872  28.769  1.00  0.00           H
ATOM   2360  C   ASN   150      41.649  30.365  32.789  1.00  0.00           C
ATOM   2361  O   ASN   150      40.790  30.198  31.913  1.00  0.00           O
ATOM   2362  N   GLU   151      41.790  29.490  33.793  1.00  0.00           N
ATOM   2363  H   GLU   151      42.494  29.686  34.489  1.00  0.00           H
ATOM   2364  CA  GLU   151      40.696  28.525  34.099  1.00  0.00           C
ATOM   2365  HA  GLU   151      39.812  28.821  33.534  1.00  0.00           H
ATOM   2366  CB  GLU   151      41.026  27.189  33.566  1.00  0.00           C
ATOM   2367  HB2 GLU   151      40.082  26.686  33.363  1.00  0.00           H
ATOM   2368  HB3 GLU   151      41.550  27.243  32.612  1.00  0.00           H
ATOM   2369  CG  GLU   151      41.882  26.267  34.547  1.00  0.00           C
ATOM   2370  HG2 GLU   151      42.826  26.790  34.697  1.00  0.00           H
ATOM   2371  HG3 GLU   151      41.498  26.100  35.554  1.00  0.00           H
ATOM   2372  CD  GLU   151      42.252  24.908  33.923  1.00  0.00           C
ATOM   2373  OE1 GLU   151      41.928  24.624  32.761  1.00  0.00           O
ATOM   2374  OE2 GLU   151      42.993  24.159  34.607  1.00  0.00           O
ATOM   2375  C   GLU   151      40.347  28.435  35.605  1.00  0.00           C
ATOM   2376  O   GLU   151      41.032  29.022  36.430  1.00  0.00           O
ATOM   2377  N   GLY   152      39.391  27.657  36.050  1.00  0.00           N
ATOM   2378  H   GLY   152      38.792  27.341  35.300  1.00  0.00           H
ATOM   2379  CA  GLY   152      39.034  27.459  37.425  1.00  0.00           C
ATOM   2380  HA2 GLY   152      39.791  26.921  37.997  1.00  0.00           H
ATOM   2381  HA3 GLY   152      38.876  28.435  37.886  1.00  0.00           H
ATOM   2382  C   GLY   152      37.683  26.732  37.461  1.00  0.00           C
ATOM   2383  O   GLY   152      36.705  27.381  37.671  1.00  0.00           O
ATOM   2384  N   ILE   153      37.922  25.360  37.427  1.00  0.00           N
ATOM   2385  H   ILE   153      38.880  25.058  37.529  1.00  0.00           H
ATOM   2386  CA  ILE   153      36.855  24.409  37.553  1.00  0.00           C
ATOM   2387  HA  ILE   153      36.103  24.743  36.838  1.00  0.00           H
ATOM   2388  CB  ILE   153      37.377  22.906  37.310  1.00  0.00           C
ATOM   2389  HB  ILE   153      38.239  22.707  37.946  1.00  0.00           H
ATOM   2390  CG2 ILE   153      36.195  22.012  37.641  1.00  0.00           C
ATOM   2391 HG21 ILE   153      35.922  22.012  38.696  1.00  0.00           H
ATOM   2392 HG22 ILE   153      36.387  20.978  37.353  1.00  0.00           H
ATOM   2393 HG23 ILE   153      35.404  22.347  36.969  1.00  0.00           H
ATOM   2394  CG1 ILE   153      37.858  22.522  35.895  1.00  0.00           C
ATOM   2395 HG12 ILE   153      38.136  21.468  35.859  1.00  0.00           H
ATOM   2396 HG13 ILE   153      37.005  22.703  35.243  1.00  0.00           H
ATOM   2397  CD1 ILE   153      38.957  23.447  35.317  1.00  0.00           C
ATOM   2398 HD11 ILE   153      38.600  24.471  35.217  1.00  0.00           H
ATOM   2399 HD12 ILE   153      39.192  23.078  34.319  1.00  0.00           H
ATOM   2400 HD13 ILE   153      39.939  23.313  35.773  1.00  0.00           H
ATOM   2401  C   ILE   153      36.249  24.612  38.925  1.00  0.00           C
ATOM   2402  O   ILE   153      36.932  24.594  39.978  1.00  0.00           O
ATOM   2403  N   LEU   154      34.923  24.805  39.024  1.00  0.00           N
ATOM   2404  H   LEU   154      34.281  24.863  38.247  1.00  0.00           H
ATOM   2405  CA  LEU   154      34.287  25.001  40.350  1.00  0.00           C
ATOM   2406  HA  LEU   154      34.952  25.609  40.961  1.00  0.00           H
ATOM   2407  CB  LEU   154      32.975  25.819  40.267  1.00  0.00           C
ATOM   2408  HB2 LEU   154      33.282  26.827  39.989  1.00  0.00           H
ATOM   2409  HB3 LEU   154      32.305  25.435  39.498  1.00  0.00           H
ATOM   2410  CG  LEU   154      32.117  25.891  41.567  1.00  0.00           C
ATOM   2411  HG  LEU   154      31.958  24.901  41.997  1.00  0.00           H
ATOM   2412  CD1 LEU   154      32.755  26.799  42.701  1.00  0.00           C
ATOM   2413 HD11 LEU   154      32.858  27.821  42.337  1.00  0.00           H
ATOM   2414 HD12 LEU   154      33.808  26.520  42.744  1.00  0.00           H
ATOM   2415 HD13 LEU   154      32.148  26.746  43.604  1.00  0.00           H
ATOM   2416  CD2 LEU   154      30.713  26.478  41.393  1.00  0.00           C
ATOM   2417 HD21 LEU   154      30.707  27.522  41.079  1.00  0.00           H
ATOM   2418 HD22 LEU   154      30.188  26.028  40.552  1.00  0.00           H
ATOM   2419 HD23 LEU   154      30.084  26.294  42.263  1.00  0.00           H
ATOM   2420  C   LEU   154      34.167  23.711  41.097  1.00  0.00           C
ATOM   2421  O   LEU   154      33.388  22.851  40.716  1.00  0.00           O
ATOM   2422  N   GLN   155      34.856  23.502  42.260  1.00  0.00           N
ATOM   2423  H   GLN   155      35.320  24.282  42.704  1.00  0.00           H
ATOM   2424  CA  GLN   155      34.830  22.215  42.942  1.00  0.00           C
ATOM   2425  HA  GLN   155      34.658  21.382  42.259  1.00  0.00           H
ATOM   2426  CB  GLN   155      36.182  22.022  43.806  1.00  0.00           C
ATOM   2427  HB2 GLN   155      36.317  22.979  44.310  1.00  0.00           H
ATOM   2428  HB3 GLN   155      36.045  21.321  44.629  1.00  0.00           H
ATOM   2429  CG  GLN   155      37.478  21.947  43.047  1.00  0.00           C
ATOM   2430  HG2 GLN   155      37.351  20.984  42.552  1.00  0.00           H
ATOM   2431  HG3 GLN   155      37.480  22.664  42.227  1.00  0.00           H
ATOM   2432  CD  GLN   155      38.752  21.917  43.817  1.00  0.00           C
ATOM   2433  OE1 GLN   155      39.030  22.760  44.633  1.00  0.00           O
ATOM   2434  NE2 GLN   155      39.394  20.759  43.801  1.00  0.00           N
ATOM   2435 HE21 GLN   155      40.146  20.494  44.421  1.00  0.00           H
ATOM   2436 HE22 GLN   155      38.956  20.006  43.289  1.00  0.00           H
ATOM   2437  C   GLN   155      33.659  22.098  43.894  1.00  0.00           C
ATOM   2438  O   GLN   155      32.960  21.050  43.976  1.00  0.00           O
ATOM   2439  N   ARG   156      33.448  23.109  44.714  1.00  0.00           N
ATOM   2440  H   ARG   156      33.930  23.978  44.532  1.00  0.00           H
ATOM   2441  CA  ARG   156      32.409  23.210  45.751  1.00  0.00           C
ATOM   2442  HA  ARG   156      31.645  22.486  45.466  1.00  0.00           H
ATOM   2443  CB  ARG   156      32.924  22.843  47.211  1.00  0.00           C
ATOM   2444  HB2 ARG   156      33.602  21.989  47.196  1.00  0.00           H
ATOM   2445  HB3 ARG   156      33.501  23.691  47.580  1.00  0.00           H
ATOM   2446  CG  ARG   156      31.791  22.481  48.122  1.00  0.00           C
ATOM   2447  HG2 ARG   156      31.054  23.270  48.261  1.00  0.00           H
ATOM   2448  HG3 ARG   156      31.353  21.525  47.836  1.00  0.00           H
ATOM   2449  CD  ARG   156      32.307  22.287  49.576  1.00  0.00           C
ATOM   2450  HD2 ARG   156      33.200  21.678  49.709  1.00  0.00           H
ATOM   2451  HD3 ARG   156      32.551  23.307  49.873  1.00  0.00           H
ATOM   2452  NE  ARG   156      31.198  21.844  50.463  1.00  0.00           N
ATOM   2453  HE  ARG   156      30.255  21.828  50.099  1.00  0.00           H
ATOM   2454  CZ  ARG   156      31.251  22.064  51.795  1.00  0.00           C
ATOM   2455  NH1 ARG   156      32.388  22.269  52.437  1.00  0.00           N
ATOM   2456 HH11 ARG   156      33.229  22.033  51.931  1.00  0.00           H
ATOM   2457 HH12 ARG   156      32.283  22.159  53.436  1.00  0.00           H
ATOM   2458  NH2 ARG   156      30.183  22.095  52.499  1.00  0.00           N
ATOM   2459 HH21 ARG   156      29.314  21.794  52.082  1.00  0.00           H
ATOM   2460 HH22 ARG   156      30.301  22.265  53.487  1.00  0.00           H
ATOM   2461  C   ARG   156      31.766  24.594  45.760  1.00  0.00           C
ATOM   2462  O   ARG   156      32.507  25.561  45.927  1.00  0.00           O
ATOM   2463  N   TRP   157      30.432  24.758  45.699  1.00  0.00           N
ATOM   2464  H   TRP   157      29.894  23.930  45.484  1.00  0.00           H
ATOM   2465  CA  TRP   157      29.873  25.998  46.063  1.00  0.00           C
ATOM   2466  HA  TRP   157      30.468  26.676  45.449  1.00  0.00           H
ATOM   2467  CB  TRP   157      28.352  26.148  45.796  1.00  0.00           C
ATOM   2468  HB2 TRP   157      27.769  25.302  46.161  1.00  0.00           H
ATOM   2469  HB3 TRP   157      28.023  27.083  46.250  1.00  0.00           H
ATOM   2470  CG  TRP   157      27.928  26.234  44.363  1.00  0.00           C
ATOM   2471  CD1 TRP   157      27.125  25.381  43.661  1.00  0.00           C
ATOM   2472  HD1 TRP   157      26.649  24.476  44.008  1.00  0.00           H
ATOM   2473  NE1 TRP   157      26.907  25.891  42.384  1.00  0.00           N
ATOM   2474  HE1 TRP   157      26.328  25.493  41.657  1.00  0.00           H
ATOM   2475  CE2 TRP   157      27.509  27.136  42.230  1.00  0.00           C
ATOM   2476  CZ2 TRP   157      27.585  28.088  41.161  1.00  0.00           C
ATOM   2477  HZ2 TRP   157      27.061  27.844  40.248  1.00  0.00           H
ATOM   2478  CH2 TRP   157      28.319  29.210  41.374  1.00  0.00           C
ATOM   2479  HH2 TRP   157      28.424  30.059  40.717  1.00  0.00           H
ATOM   2480  CZ3 TRP   157      28.868  29.492  42.648  1.00  0.00           C
ATOM   2481  HZ3 TRP   157      29.313  30.465  42.790  1.00  0.00           H
ATOM   2482  CE3 TRP   157      28.873  28.538  43.650  1.00  0.00           C
ATOM   2483  HE3 TRP   157      29.405  28.677  44.580  1.00  0.00           H
ATOM   2484  CD2 TRP   157      28.188  27.362  43.427  1.00  0.00           C
ATOM   2485  C   TRP   157      30.260  26.328  47.559  1.00  0.00           C
ATOM   2486  O   TRP   157      30.033  25.524  48.518  1.00  0.00           O
ATOM   2487  N   THR   158      30.822  27.494  47.771  1.00  0.00           N
ATOM   2488  H   THR   158      30.971  28.060  46.948  1.00  0.00           H
ATOM   2489  CA  THR   158      30.592  28.120  49.080  1.00  0.00           C
ATOM   2490  HA  THR   158      30.225  27.464  49.869  1.00  0.00           H
ATOM   2491  CB  THR   158      31.889  28.722  49.653  1.00  0.00           C
ATOM   2492  HB  THR   158      31.742  29.428  50.471  1.00  0.00           H
ATOM   2493  CG2 THR   158      32.990  27.741  49.937  1.00  0.00           C
ATOM   2494 HG21 THR   158      33.071  27.012  49.131  1.00  0.00           H
ATOM   2495 HG22 THR   158      32.794  27.177  50.849  1.00  0.00           H
ATOM   2496 HG23 THR   158      33.916  28.290  50.110  1.00  0.00           H
ATOM   2497  OG1 THR   158      32.399  29.592  48.738  1.00  0.00           O
ATOM   2498  HG1 THR   158      32.888  30.276  49.202  1.00  0.00           H
ATOM   2499  C   THR   158      29.700  29.312  48.772  1.00  0.00           C
ATOM   2500  O   THR   158      28.997  29.376  47.743  1.00  0.00           O
ATOM   2501  N   LYS   159      29.515  30.213  49.818  1.00  0.00           N
ATOM   2502  H   LYS   159      30.056  30.033  50.652  1.00  0.00           H
ATOM   2503  CA  LYS   159      28.741  31.415  49.818  1.00  0.00           C
ATOM   2504  HA  LYS   159      28.788  31.880  50.802  1.00  0.00           H
ATOM   2505  CB  LYS   159      29.331  32.462  48.855  1.00  0.00           C
ATOM   2506  HB2 LYS   159      29.227  32.101  47.832  1.00  0.00           H
ATOM   2507  HB3 LYS   159      28.850  33.436  48.931  1.00  0.00           H
ATOM   2508  CG  LYS   159      30.770  32.910  49.080  1.00  0.00           C
ATOM   2509  HG2 LYS   159      30.837  33.445  50.028  1.00  0.00           H
ATOM   2510  HG3 LYS   159      31.344  31.989  49.177  1.00  0.00           H
ATOM   2511  CD  LYS   159      31.453  33.523  47.814  1.00  0.00           C
ATOM   2512  HD2 LYS   159      31.496  32.698  47.104  1.00  0.00           H
ATOM   2513  HD3 LYS   159      30.906  34.357  47.376  1.00  0.00           H
ATOM   2514  CE  LYS   159      32.853  34.032  48.114  1.00  0.00           C
ATOM   2515  HE2 LYS   159      33.422  33.232  48.587  1.00  0.00           H
ATOM   2516  HE3 LYS   159      33.274  34.306  47.146  1.00  0.00           H
ATOM   2517  NZ  LYS   159      32.943  35.254  48.952  1.00  0.00           N
ATOM   2518  HZ1 LYS   159      32.526  36.034  48.463  1.00  0.00           H
ATOM   2519  HZ2 LYS   159      33.888  35.473  49.228  1.00  0.00           H
ATOM   2520  HZ3 LYS   159      32.480  35.085  49.833  1.00  0.00           H
ATOM   2521  C   LYS   159      27.216  31.300  49.506  1.00  0.00           C
ATOM   2522  O   LYS   159      26.544  32.206  48.969  1.00  0.00           O
ATOM   2523  N   GLY   160      26.638  30.190  49.954  1.00  0.00           N
ATOM   2524  H   GLY   160      27.162  29.492  50.463  1.00  0.00           H
ATOM   2525  CA  GLY   160      25.236  29.933  49.872  1.00  0.00           C
ATOM   2526  HA2 GLY   160      25.030  29.168  50.621  1.00  0.00           H
ATOM   2527  HA3 GLY   160      24.589  30.786  50.075  1.00  0.00           H
ATOM   2528  C   GLY   160      24.621  29.437  48.545  1.00  0.00           C
ATOM   2529  O   GLY   160      23.454  29.023  48.655  1.00  0.00           O
ATOM   2530  N   PHE   161      25.373  29.404  47.463  1.00  0.00           N
ATOM   2531  H   PHE   161      26.238  29.921  47.516  1.00  0.00           H
ATOM   2532  CA  PHE   161      24.929  28.831  46.237  1.00  0.00           C
ATOM   2533  HA  PHE   161      23.983  29.306  45.975  1.00  0.00           H
ATOM   2534  CB  PHE   161      25.987  29.197  45.217  1.00  0.00           C
ATOM   2535  HB2 PHE   161      26.919  28.844  45.656  1.00  0.00           H
ATOM   2536  HB3 PHE   161      25.913  28.499  44.383  1.00  0.00           H
ATOM   2537  CG  PHE   161      26.118  30.668  44.895  1.00  0.00           C
ATOM   2538  CD1 PHE   161      26.872  31.568  45.746  1.00  0.00           C
ATOM   2539  HD1 PHE   161      27.272  31.170  46.667  1.00  0.00           H
ATOM   2540  CE1 PHE   161      27.177  32.907  45.299  1.00  0.00           C
ATOM   2541  HE1 PHE   161      27.742  33.538  45.970  1.00  0.00           H
ATOM   2542  CZ  PHE   161      26.680  33.438  44.122  1.00  0.00           C
ATOM   2543  HZ  PHE   161      26.871  34.457  43.823  1.00  0.00           H
ATOM   2544  CE2 PHE   161      25.911  32.530  43.256  1.00  0.00           C
ATOM   2545  HE2 PHE   161      25.588  32.909  42.297  1.00  0.00           H
ATOM   2546  CD2 PHE   161      25.606  31.195  43.691  1.00  0.00           C
ATOM   2547  HD2 PHE   161      25.046  30.583  43.000  1.00  0.00           H
ATOM   2548  C   PHE   161      24.637  27.321  46.283  1.00  0.00           C
ATOM   2549  O   PHE   161      25.373  26.564  46.861  1.00  0.00           O
ATOM   2550  N   ASP   162      23.623  26.869  45.472  1.00  0.00           N
ATOM   2551  H   ASP   162      23.254  27.612  44.897  1.00  0.00           H
ATOM   2552  CA  ASP   162      23.156  25.463  45.412  1.00  0.00           C
ATOM   2553  HA  ASP   162      24.029  24.817  45.502  1.00  0.00           H
ATOM   2554  CB  ASP   162      22.259  25.091  46.642  1.00  0.00           C
ATOM   2555  HB2 ASP   162      22.767  25.253  47.593  1.00  0.00           H
ATOM   2556  HB3 ASP   162      21.260  25.528  46.635  1.00  0.00           H
ATOM   2557  CG  ASP   162      22.103  23.609  46.632  1.00  0.00           C
ATOM   2558  OD1 ASP   162      20.994  23.106  46.908  1.00  0.00           O
ATOM   2559  OD2 ASP   162      23.070  22.877  46.311  1.00  0.00           O
ATOM   2560  C   ASP   162      22.364  25.194  44.093  1.00  0.00           C
ATOM   2561  O   ASP   162      21.270  24.756  43.958  1.00  0.00           O
ATOM   2562  N   ILE   163      23.081  25.533  42.970  1.00  0.00           N
ATOM   2563  H   ILE   163      23.952  25.965  43.241  1.00  0.00           H
ATOM   2564  CA  ILE   163      22.733  25.328  41.573  1.00  0.00           C
ATOM   2565  HA  ILE   163      21.663  25.123  41.583  1.00  0.00           H
ATOM   2566  CB  ILE   163      23.130  26.670  40.795  1.00  0.00           C
ATOM   2567  HB  ILE   163      24.201  26.864  40.870  1.00  0.00           H
ATOM   2568  CG2 ILE   163      22.993  26.422  39.368  1.00  0.00           C
ATOM   2569 HG21 ILE   163      23.564  27.144  38.783  1.00  0.00           H
ATOM   2570 HG22 ILE   163      21.975  26.522  38.994  1.00  0.00           H
ATOM   2571 HG23 ILE   163      23.381  25.472  38.998  1.00  0.00           H
ATOM   2572  CG1 ILE   163      22.287  27.905  41.264  1.00  0.00           C
ATOM   2573 HG12 ILE   163      21.709  28.278  40.418  1.00  0.00           H
ATOM   2574 HG13 ILE   163      21.630  27.622  42.086  1.00  0.00           H
ATOM   2575  CD1 ILE   163      23.095  29.032  41.774  1.00  0.00           C
ATOM   2576 HD11 ILE   163      22.532  29.964  41.737  1.00  0.00           H
ATOM   2577 HD12 ILE   163      23.869  29.269  41.045  1.00  0.00           H
ATOM   2578 HD13 ILE   163      23.498  28.789  42.757  1.00  0.00           H
ATOM   2579  C   ILE   163      23.534  24.077  41.077  1.00  0.00           C
ATOM   2580  O   ILE   163      24.742  24.228  41.008  1.00  0.00           O
ATOM   2581  N   PRO   164      22.872  22.897  40.819  1.00  0.00           N
ATOM   2582  CD  PRO   164      21.510  22.718  40.884  1.00  0.00           C
ATOM   2583  HD2 PRO   164      20.993  23.441  40.253  1.00  0.00           H
ATOM   2584  HD3 PRO   164      21.208  22.682  41.930  1.00  0.00           H
ATOM   2585  CG  PRO   164      21.250  21.326  40.265  1.00  0.00           C
ATOM   2586  HG2 PRO   164      21.103  21.280  39.186  1.00  0.00           H
ATOM   2587  HG3 PRO   164      20.318  20.957  40.693  1.00  0.00           H
ATOM   2588  CB  PRO   164      22.461  20.511  40.533  1.00  0.00           C
ATOM   2589  HB2 PRO   164      22.496  19.644  39.873  1.00  0.00           H
ATOM   2590  HB3 PRO   164      22.476  20.127  41.552  1.00  0.00           H
ATOM   2591  CA  PRO   164      23.471  21.650  40.321  1.00  0.00           C
ATOM   2592  HA  PRO   164      24.325  21.297  40.900  1.00  0.00           H
ATOM   2593  C   PRO   164      24.021  21.770  38.874  1.00  0.00           C
ATOM   2594  O   PRO   164      23.441  22.522  38.049  1.00  0.00           O
ATOM   2595  N   ASN   165      25.111  21.001  38.526  1.00  0.00           N
ATOM   2596  H   ASN   165      25.566  20.458  39.246  1.00  0.00           H
ATOM   2597  CA  ASN   165      25.799  20.979  37.247  1.00  0.00           C
ATOM   2598  HA  ASN   165      26.565  20.206  37.311  1.00  0.00           H
ATOM   2599  CB  ASN   165      24.760  20.736  36.151  1.00  0.00           C
ATOM   2600  HB2 ASN   165      24.106  21.603  36.060  1.00  0.00           H
ATOM   2601  HB3 ASN   165      25.338  20.501  35.256  1.00  0.00           H
ATOM   2602  CG  ASN   165      23.889  19.482  36.313  1.00  0.00           C
ATOM   2603  OD1 ASN   165      24.336  18.364  36.235  1.00  0.00           O
ATOM   2604  ND2 ASN   165      22.565  19.614  36.249  1.00  0.00           N
ATOM   2605 HD21 ASN   165      22.200  20.542  36.090  1.00  0.00           H
ATOM   2606 HD22 ASN   165      22.101  18.740  36.045  1.00  0.00           H
ATOM   2607  C   ASN   165      26.701  22.210  37.005  1.00  0.00           C
ATOM   2608  O   ASN   165      27.338  22.157  35.976  1.00  0.00           O
ATOM   2609  N   ILE   166      26.814  23.286  37.823  1.00  0.00           N
ATOM   2610  H   ILE   166      26.181  23.309  38.610  1.00  0.00           H
ATOM   2611  CA  ILE   166      27.710  24.402  37.463  1.00  0.00           C
ATOM   2612  HA  ILE   166      28.109  24.398  36.449  1.00  0.00           H
ATOM   2613  CB  ILE   166      27.086  25.801  37.759  1.00  0.00           C
ATOM   2614  HB  ILE   166      26.712  25.817  38.783  1.00  0.00           H
ATOM   2615  CG2 ILE   166      28.098  26.988  37.738  1.00  0.00           C
ATOM   2616 HG21 ILE   166      27.649  27.948  37.996  1.00  0.00           H
ATOM   2617 HG22 ILE   166      28.595  27.113  36.776  1.00  0.00           H
ATOM   2618 HG23 ILE   166      28.883  26.820  38.476  1.00  0.00           H
ATOM   2619  CG1 ILE   166      25.877  26.155  36.834  1.00  0.00           C
ATOM   2620 HG12 ILE   166      24.986  25.609  37.143  1.00  0.00           H
ATOM   2621 HG13 ILE   166      25.676  27.199  37.072  1.00  0.00           H
ATOM   2622  CD1 ILE   166      26.063  25.934  35.320  1.00  0.00           C
ATOM   2623 HD11 ILE   166      25.473  26.607  34.697  1.00  0.00           H
ATOM   2624 HD12 ILE   166      25.892  24.874  35.133  1.00  0.00           H
ATOM   2625 HD13 ILE   166      27.092  26.168  35.050  1.00  0.00           H
ATOM   2626  C   ILE   166      28.997  24.173  38.260  1.00  0.00           C
ATOM   2627  O   ILE   166      30.060  24.681  37.832  1.00  0.00           O
ATOM   2628  N   GLU   167      29.086  23.269  39.295  1.00  0.00           N
ATOM   2629  H   GLU   167      28.218  22.789  39.488  1.00  0.00           H
ATOM   2630  CA  GLU   167      30.318  22.629  39.719  1.00  0.00           C
ATOM   2631  HA  GLU   167      30.993  23.454  39.945  1.00  0.00           H
ATOM   2632  CB  GLU   167      30.170  21.986  41.051  1.00  0.00           C
ATOM   2633  HB2 GLU   167      29.442  21.193  40.879  1.00  0.00           H
ATOM   2634  HB3 GLU   167      31.148  21.647  41.390  1.00  0.00           H
ATOM   2635  CG  GLU   167      29.731  22.951  42.216  1.00  0.00           C
ATOM   2636  HG2 GLU   167      30.587  23.202  42.842  1.00  0.00           H
ATOM   2637  HG3 GLU   167      29.199  23.827  41.845  1.00  0.00           H
ATOM   2638  CD  GLU   167      28.754  22.208  43.229  1.00  0.00           C
ATOM   2639  OE1 GLU   167      27.803  21.503  42.830  1.00  0.00           O
ATOM   2640  OE2 GLU   167      29.039  22.355  44.454  1.00  0.00           O
ATOM   2641  C   GLU   167      30.860  21.643  38.724  1.00  0.00           C
ATOM   2642  O   GLU   167      30.100  21.141  37.850  1.00  0.00           O
ATOM   2643  N   ASN   168      32.106  21.281  38.869  1.00  0.00           N
ATOM   2644  H   ASN   168      32.602  21.760  39.608  1.00  0.00           H
ATOM   2645  CA  ASN   168      32.812  20.355  37.977  1.00  0.00           C
ATOM   2646  HA  ASN   168      33.840  20.337  38.339  1.00  0.00           H
ATOM   2647  CB  ASN   168      32.361  18.892  38.234  1.00  0.00           C
ATOM   2648  HB2 ASN   168      31.400  18.786  37.730  1.00  0.00           H
ATOM   2649  HB3 ASN   168      33.047  18.120  37.890  1.00  0.00           H
ATOM   2650  CG  ASN   168      32.214  18.552  39.734  1.00  0.00           C
ATOM   2651  OD1 ASN   168      33.197  18.605  40.552  1.00  0.00           O
ATOM   2652  ND2 ASN   168      30.983  18.489  40.154  1.00  0.00           N
ATOM   2653 HD21 ASN   168      30.227  18.608  39.497  1.00  0.00           H
ATOM   2654 HD22 ASN   168      30.781  18.533  41.143  1.00  0.00           H
ATOM   2655  C   ASN   168      33.007  20.762  36.508  1.00  0.00           C
ATOM   2656  O   ASN   168      33.383  19.971  35.683  1.00  0.00           O
ATOM   2657  N   HID   169      32.745  22.028  36.287  1.00  0.00           N
ATOM   2658  H   HID   169      32.384  22.638  37.007  1.00  0.00           H
ATOM   2659  CA  HID   169      32.885  22.644  35.025  1.00  0.00           C
ATOM   2660  HA  HID   169      33.282  21.933  34.300  1.00  0.00           H
ATOM   2661  CB  HID   169      31.540  23.058  34.453  1.00  0.00           C
ATOM   2662  HB2 HID   169      31.053  23.646  35.231  1.00  0.00           H
ATOM   2663  HB3 HID   169      31.614  23.697  33.574  1.00  0.00           H
ATOM   2664  CG  HID   169      30.604  21.926  33.941  1.00  0.00           C
ATOM   2665  ND1 HID   169      29.813  21.057  34.709  1.00  0.00           N
ATOM   2666  HD1 HID   169      29.572  21.117  35.688  1.00  0.00           H
ATOM   2667  CE1 HID   169      29.184  20.210  33.798  1.00  0.00           C
ATOM   2668  HE1 HID   169      28.389  19.490  33.930  1.00  0.00           H
ATOM   2669  NE2 HID   169      29.695  20.455  32.556  1.00  0.00           N
ATOM   2670  CD2 HID   169      30.576  21.510  32.644  1.00  0.00           C
ATOM   2671  HD2 HID   169      31.241  21.970  31.928  1.00  0.00           H
ATOM   2672  C   HID   169      33.788  23.882  35.194  1.00  0.00           C
ATOM   2673  O   HID   169      33.805  24.602  36.158  1.00  0.00           O
ATOM   2674  N   ASP   170      34.666  24.217  34.238  1.00  0.00           N
ATOM   2675  H   ASP   170      34.851  23.516  33.536  1.00  0.00           H
ATOM   2676  CA  ASP   170      35.443  25.458  34.196  1.00  0.00           C
ATOM   2677  HA  ASP   170      36.119  25.552  35.045  1.00  0.00           H
ATOM   2678  CB  ASP   170      36.313  25.310  32.975  1.00  0.00           C
ATOM   2679  HB2 ASP   170      36.952  24.427  33.019  1.00  0.00           H
ATOM   2680  HB3 ASP   170      35.844  25.215  31.996  1.00  0.00           H
ATOM   2681  CG  ASP   170      37.345  26.493  32.923  1.00  0.00           C
ATOM   2682  OD1 ASP   170      37.433  27.168  33.924  1.00  0.00           O
ATOM   2683  OD2 ASP   170      38.113  26.714  31.957  1.00  0.00           O
ATOM   2684  C   ASP   170      34.470  26.669  34.103  1.00  0.00           C
ATOM   2685  O   ASP   170      33.646  26.748  33.134  1.00  0.00           O
ATOM   2686  N   VAL   171      34.461  27.616  35.092  1.00  0.00           N
ATOM   2687  H   VAL   171      34.899  27.464  35.989  1.00  0.00           H
ATOM   2688  CA  VAL   171      33.652  28.841  35.034  1.00  0.00           C
ATOM   2689  HA  VAL   171      32.651  28.426  34.911  1.00  0.00           H
ATOM   2690  CB  VAL   171      33.657  29.567  36.381  1.00  0.00           C
ATOM   2691  HB  VAL   171      32.872  30.324  36.394  1.00  0.00           H
ATOM   2692  CG1 VAL   171      33.239  28.579  37.421  1.00  0.00           C
ATOM   2693 HG11 VAL   171      33.095  29.095  38.371  1.00  0.00           H
ATOM   2694 HG12 VAL   171      32.295  28.051  37.290  1.00  0.00           H
ATOM   2695 HG13 VAL   171      34.121  27.943  37.504  1.00  0.00           H
ATOM   2696  CG2 VAL   171      35.049  30.136  36.768  1.00  0.00           C
ATOM   2697 HG21 VAL   171      35.053  30.462  37.809  1.00  0.00           H
ATOM   2698 HG22 VAL   171      35.220  31.037  36.178  1.00  0.00           H
ATOM   2699 HG23 VAL   171      35.881  29.442  36.650  1.00  0.00           H
ATOM   2700  C   VAL   171      33.949  29.812  33.829  1.00  0.00           C
ATOM   2701  O   VAL   171      33.150  30.736  33.467  1.00  0.00           O
ATOM   2702  N   VAL   172      35.195  29.703  33.264  1.00  0.00           N
ATOM   2703  H   VAL   172      35.891  29.016  33.512  1.00  0.00           H
ATOM   2704  CA  VAL   172      35.714  30.729  32.326  1.00  0.00           C
ATOM   2705  HA  VAL   172      35.374  31.668  32.764  1.00  0.00           H
ATOM   2706  CB  VAL   172      37.305  30.604  32.195  1.00  0.00           C
ATOM   2707  HB  VAL   172      37.706  29.641  31.879  1.00  0.00           H
ATOM   2708  CG1 VAL   172      37.910  31.566  31.088  1.00  0.00           C
ATOM   2709 HG11 VAL   172      37.995  31.104  30.105  1.00  0.00           H
ATOM   2710 HG12 VAL   172      37.418  32.536  31.028  1.00  0.00           H
ATOM   2711 HG13 VAL   172      38.934  31.757  31.408  1.00  0.00           H
ATOM   2712  CG2 VAL   172      37.783  31.002  33.619  1.00  0.00           C
ATOM   2713 HG21 VAL   172      38.868  30.916  33.670  1.00  0.00           H
ATOM   2714 HG22 VAL   172      37.465  30.217  34.306  1.00  0.00           H
ATOM   2715 HG23 VAL   172      37.338  31.979  33.811  1.00  0.00           H
ATOM   2716  C   VAL   172      35.225  30.795  30.840  1.00  0.00           C
ATOM   2717  O   VAL   172      34.706  31.842  30.416  1.00  0.00           O
ATOM   2718  N   PRO   173      35.253  29.663  30.083  1.00  0.00           N
ATOM   2719  CD  PRO   173      35.728  28.339  30.477  1.00  0.00           C
ATOM   2720  HD2 PRO   173      35.467  28.136  31.516  1.00  0.00           H
ATOM   2721  HD3 PRO   173      36.816  28.344  30.538  1.00  0.00           H
ATOM   2722  CG  PRO   173      35.167  27.358  29.489  1.00  0.00           C
ATOM   2723  HG2 PRO   173      34.199  26.986  29.822  1.00  0.00           H
ATOM   2724  HG3 PRO   173      35.819  26.510  29.284  1.00  0.00           H
ATOM   2725  CB  PRO   173      34.810  28.209  28.249  1.00  0.00           C
ATOM   2726  HB2 PRO   173      33.982  27.844  27.641  1.00  0.00           H
ATOM   2727  HB3 PRO   173      35.679  28.395  27.618  1.00  0.00           H
ATOM   2728  CA  PRO   173      34.456  29.561  28.873  1.00  0.00           C
ATOM   2729  HA  PRO   173      34.858  30.398  28.303  1.00  0.00           H
ATOM   2730  C   PRO   173      32.919  29.569  29.117  1.00  0.00           C
ATOM   2731  O   PRO   173      32.045  29.713  28.245  1.00  0.00           O
ATOM   2732  N   MET   174      32.481  29.376  30.377  1.00  0.00           N
ATOM   2733  H   MET   174      33.081  29.294  31.185  1.00  0.00           H
ATOM   2734  CA  MET   174      31.047  29.192  30.710  1.00  0.00           C
ATOM   2735  HA  MET   174      30.542  28.788  29.832  1.00  0.00           H
ATOM   2736  CB  MET   174      30.867  28.165  31.833  1.00  0.00           C
ATOM   2737  HB2 MET   174      31.330  27.280  31.399  1.00  0.00           H
ATOM   2738  HB3 MET   174      31.505  28.614  32.594  1.00  0.00           H
ATOM   2739  CG  MET   174      29.488  27.830  32.379  1.00  0.00           C
ATOM   2740  HG2 MET   174      29.104  28.655  32.978  1.00  0.00           H
ATOM   2741  HG3 MET   174      28.839  27.774  31.506  1.00  0.00           H
ATOM   2742  SD  MET   174      29.282  26.331  33.346  1.00  0.00           S
ATOM   2743  CE  MET   174      30.373  26.564  34.755  1.00  0.00           C
ATOM   2744  HE1 MET   174      30.543  25.657  35.335  1.00  0.00           H
ATOM   2745  HE2 MET   174      31.367  26.732  34.342  1.00  0.00           H
ATOM   2746  HE3 MET   174      30.086  27.394  35.401  1.00  0.00           H
ATOM   2747  C   MET   174      30.416  30.600  30.991  1.00  0.00           C
ATOM   2748  O   MET   174      29.326  30.840  30.581  1.00  0.00           O
ATOM   2749  N   LEU   175      31.128  31.452  31.712  1.00  0.00           N
ATOM   2750  H   LEU   175      32.022  31.197  32.107  1.00  0.00           H
ATOM   2751  CA  LEU   175      30.797  32.872  31.764  1.00  0.00           C
ATOM   2752  HA  LEU   175      29.798  33.068  32.156  1.00  0.00           H
ATOM   2753  CB  LEU   175      31.768  33.650  32.680  1.00  0.00           C
ATOM   2754  HB2 LEU   175      31.877  33.248  33.687  1.00  0.00           H
ATOM   2755  HB3 LEU   175      32.780  33.496  32.305  1.00  0.00           H
ATOM   2756  CG  LEU   175      31.721  35.206  32.662  1.00  0.00           C
ATOM   2757  HG  LEU   175      31.847  35.608  31.656  1.00  0.00           H
ATOM   2758  CD1 LEU   175      30.344  35.514  33.260  1.00  0.00           C
ATOM   2759 HD11 LEU   175      30.332  35.128  34.278  1.00  0.00           H
ATOM   2760 HD12 LEU   175      29.525  35.264  32.584  1.00  0.00           H
ATOM   2761 HD13 LEU   175      30.348  36.587  33.452  1.00  0.00           H
ATOM   2762  CD2 LEU   175      32.758  35.802  33.603  1.00  0.00           C
ATOM   2763 HD21 LEU   175      33.648  35.173  33.572  1.00  0.00           H
ATOM   2764 HD22 LEU   175      32.905  36.858  33.373  1.00  0.00           H
ATOM   2765 HD23 LEU   175      32.483  35.773  34.657  1.00  0.00           H
ATOM   2766  C   LEU   175      30.790  33.422  30.304  1.00  0.00           C
ATOM   2767  O   LEU   175      29.849  34.080  29.921  1.00  0.00           O
ATOM   2768  N   GLN   176      31.896  33.228  29.623  1.00  0.00           N
ATOM   2769  H   GLN   176      32.697  32.862  30.116  1.00  0.00           H
ATOM   2770  CA  GLN   176      32.076  33.641  28.266  1.00  0.00           C
ATOM   2771  HA  GLN   176      31.943  34.721  28.331  1.00  0.00           H
ATOM   2772  CB  GLN   176      33.551  33.356  27.904  1.00  0.00           C
ATOM   2773  HB2 GLN   176      34.138  33.795  28.710  1.00  0.00           H
ATOM   2774  HB3 GLN   176      33.669  32.273  27.872  1.00  0.00           H
ATOM   2775  CG  GLN   176      34.075  34.019  26.582  1.00  0.00           C
ATOM   2776  HG2 GLN   176      35.035  33.528  26.428  1.00  0.00           H
ATOM   2777  HG3 GLN   176      33.421  33.689  25.775  1.00  0.00           H
ATOM   2778  CD  GLN   176      34.227  35.558  26.646  1.00  0.00           C
ATOM   2779  OE1 GLN   176      34.619  36.041  27.726  1.00  0.00           O
ATOM   2780  NE2 GLN   176      33.920  36.345  25.621  1.00  0.00           N
ATOM   2781 HE21 GLN   176      34.172  37.319  25.716  1.00  0.00           H
ATOM   2782 HE22 GLN   176      33.528  35.868  24.822  1.00  0.00           H
ATOM   2783  C   GLN   176      31.057  33.129  27.208  1.00  0.00           C
ATOM   2784  O   GLN   176      30.885  33.897  26.201  1.00  0.00           O
ATOM   2785  N   LYS   177      30.459  31.937  27.286  1.00  0.00           N
ATOM   2786  H   LYS   177      30.782  31.259  27.961  1.00  0.00           H
ATOM   2787  CA  LYS   177      29.262  31.538  26.615  1.00  0.00           C
ATOM   2788  HA  LYS   177      29.545  31.263  25.599  1.00  0.00           H
ATOM   2789  CB  LYS   177      28.798  30.226  27.234  1.00  0.00           C
ATOM   2790  HB2 LYS   177      29.638  29.545  27.361  1.00  0.00           H
ATOM   2791  HB3 LYS   177      28.276  30.415  28.172  1.00  0.00           H
ATOM   2792  CG  LYS   177      27.901  29.527  26.230  1.00  0.00           C
ATOM   2793  HG2 LYS   177      26.949  30.057  26.229  1.00  0.00           H
ATOM   2794  HG3 LYS   177      28.419  29.440  25.275  1.00  0.00           H
ATOM   2795  CD  LYS   177      27.552  28.113  26.777  1.00  0.00           C
ATOM   2796  HD2 LYS   177      28.516  27.696  27.071  1.00  0.00           H
ATOM   2797  HD3 LYS   177      27.024  28.126  27.730  1.00  0.00           H
ATOM   2798  CE  LYS   177      26.791  27.141  25.861  1.00  0.00           C
ATOM   2799  HE2 LYS   177      25.729  27.352  25.984  1.00  0.00           H
ATOM   2800  HE3 LYS   177      26.970  27.354  24.806  1.00  0.00           H
ATOM   2801  NZ  LYS   177      27.045  25.728  26.299  1.00  0.00           N
ATOM   2802  HZ1 LYS   177      28.043  25.624  26.187  1.00  0.00           H
ATOM   2803  HZ2 LYS   177      26.622  25.089  25.641  1.00  0.00           H
ATOM   2804  HZ3 LYS   177      26.656  25.511  27.206  1.00  0.00           H
ATOM   2805  C   LYS   177      28.223  32.636  26.626  1.00  0.00           C
ATOM   2806  O   LYS   177      27.946  33.215  25.583  1.00  0.00           O
ATOM   2807  N   GLN   178      27.752  33.117  27.794  1.00  0.00           N
ATOM   2808  H   GLN   178      28.184  32.827  28.658  1.00  0.00           H
ATOM   2809  CA  GLN   178      26.663  34.143  27.764  1.00  0.00           C
ATOM   2810  HA  GLN   178      25.962  33.826  26.990  1.00  0.00           H
ATOM   2811  CB  GLN   178      25.818  34.091  29.097  1.00  0.00           C
ATOM   2812  HB2 GLN   178      26.488  34.368  29.911  1.00  0.00           H
ATOM   2813  HB3 GLN   178      25.113  34.917  28.999  1.00  0.00           H
ATOM   2814  CG  GLN   178      25.180  32.662  29.354  1.00  0.00           C
ATOM   2815  HG2 GLN   178      25.988  31.980  29.621  1.00  0.00           H
ATOM   2816  HG3 GLN   178      24.420  32.764  30.127  1.00  0.00           H
ATOM   2817  CD  GLN   178      24.509  32.015  28.155  1.00  0.00           C
ATOM   2818  OE1 GLN   178      23.679  32.632  27.508  1.00  0.00           O
ATOM   2819  NE2 GLN   178      24.809  30.789  27.830  1.00  0.00           N
ATOM   2820 HE21 GLN   178      24.186  30.392  27.141  1.00  0.00           H
ATOM   2821 HE22 GLN   178      25.449  30.237  28.382  1.00  0.00           H
ATOM   2822  C   GLN   178      27.131  35.531  27.338  1.00  0.00           C
ATOM   2823  O   GLN   178      26.416  36.295  26.632  1.00  0.00           O
ATOM   2824  N   ILE   179      28.399  35.903  27.534  1.00  0.00           N
ATOM   2825  H   ILE   179      28.974  35.230  28.020  1.00  0.00           H
ATOM   2826  CA  ILE   179      29.001  37.165  26.900  1.00  0.00           C
ATOM   2827  HA  ILE   179      28.431  38.038  27.219  1.00  0.00           H
ATOM   2828  CB  ILE   179      30.426  37.461  27.483  1.00  0.00           C
ATOM   2829  HB  ILE   179      30.899  36.483  27.570  1.00  0.00           H
ATOM   2830  CG2 ILE   179      31.354  38.374  26.660  1.00  0.00           C
ATOM   2831 HG21 ILE   179      31.555  37.926  25.687  1.00  0.00           H
ATOM   2832 HG22 ILE   179      32.308  38.528  27.162  1.00  0.00           H
ATOM   2833 HG23 ILE   179      30.790  39.274  26.416  1.00  0.00           H
ATOM   2834  CG1 ILE   179      30.373  37.871  28.994  1.00  0.00           C
ATOM   2835 HG12 ILE   179      30.312  38.956  29.078  1.00  0.00           H
ATOM   2836 HG13 ILE   179      29.479  37.412  29.416  1.00  0.00           H
ATOM   2837  CD1 ILE   179      31.546  37.425  29.840  1.00  0.00           C
ATOM   2838 HD11 ILE   179      32.321  38.123  29.524  1.00  0.00           H
ATOM   2839 HD12 ILE   179      31.917  36.413  29.678  1.00  0.00           H
ATOM   2840 HD13 ILE   179      31.288  37.656  30.873  1.00  0.00           H
ATOM   2841  C   ILE   179      29.021  37.124  25.345  1.00  0.00           C
ATOM   2842  O   ILE   179      28.826  38.187  24.714  1.00  0.00           O
ATOM   2843  N   THR   180      29.350  35.943  24.783  1.00  0.00           N
ATOM   2844  H   THR   180      29.626  35.198  25.407  1.00  0.00           H
ATOM   2845  CA  THR   180      29.315  35.708  23.298  1.00  0.00           C
ATOM   2846  HA  THR   180      29.867  36.551  22.884  1.00  0.00           H
ATOM   2847  CB  THR   180      29.838  34.288  22.944  1.00  0.00           C
ATOM   2848  HB  THR   180      29.119  33.506  23.191  1.00  0.00           H
ATOM   2849  CG2 THR   180      30.218  34.033  21.438  1.00  0.00           C
ATOM   2850 HG21 THR   180      30.733  34.923  21.074  1.00  0.00           H
ATOM   2851 HG22 THR   180      29.283  34.025  20.880  1.00  0.00           H
ATOM   2852 HG23 THR   180      30.721  33.083  21.259  1.00  0.00           H
ATOM   2853  OG1 THR   180      31.038  34.037  23.585  1.00  0.00           O
ATOM   2854  HG1 THR   180      30.830  33.992  24.522  1.00  0.00           H
ATOM   2855  C   THR   180      27.909  35.850  22.743  1.00  0.00           C
ATOM   2856  O   THR   180      27.646  36.630  21.814  1.00  0.00           O
ATOM   2857  N   LYS   181      26.964  35.125  23.339  1.00  0.00           N
ATOM   2858  H   LYS   181      27.197  34.635  24.191  1.00  0.00           H
ATOM   2859  CA  LYS   181      25.589  35.101  22.740  1.00  0.00           C
ATOM   2860  HA  LYS   181      25.635  34.933  21.664  1.00  0.00           H
ATOM   2861  CB  LYS   181      24.712  34.122  23.452  1.00  0.00           C
ATOM   2862  HB2 LYS   181      24.397  34.463  24.439  1.00  0.00           H
ATOM   2863  HB3 LYS   181      23.789  34.078  22.873  1.00  0.00           H
ATOM   2864  CG  LYS   181      25.348  32.684  23.567  1.00  0.00           C
ATOM   2865  HG2 LYS   181      25.897  32.414  22.665  1.00  0.00           H
ATOM   2866  HG3 LYS   181      25.919  32.607  24.493  1.00  0.00           H
ATOM   2867  CD  LYS   181      24.217  31.598  23.717  1.00  0.00           C
ATOM   2868  HD2 LYS   181      24.683  30.625  23.872  1.00  0.00           H
ATOM   2869  HD3 LYS   181      23.706  31.888  24.634  1.00  0.00           H
ATOM   2870  CE  LYS   181      23.409  31.379  22.412  1.00  0.00           C
ATOM   2871  HE2 LYS   181      22.602  32.109  22.474  1.00  0.00           H
ATOM   2872  HE3 LYS   181      24.006  31.549  21.515  1.00  0.00           H
ATOM   2873  NZ  LYS   181      22.854  30.005  22.447  1.00  0.00           N
ATOM   2874  HZ1 LYS   181      22.374  29.782  21.587  1.00  0.00           H
ATOM   2875  HZ2 LYS   181      22.175  30.018  23.196  1.00  0.00           H
ATOM   2876  HZ3 LYS   181      23.546  29.300  22.656  1.00  0.00           H
ATOM   2877  C   LYS   181      24.908  36.486  22.939  1.00  0.00           C
ATOM   2878  O   LYS   181      24.180  36.992  22.046  1.00  0.00           O
ATOM   2879  N   ARG   182      25.092  37.202  24.115  1.00  0.00           N
ATOM   2880  H   ARG   182      25.632  36.698  24.804  1.00  0.00           H
ATOM   2881  CA  ARG   182      24.610  38.559  24.312  1.00  0.00           C
ATOM   2882  HA  ARG   182      23.622  38.551  23.853  1.00  0.00           H
ATOM   2883  CB  ARG   182      24.406  38.841  25.794  1.00  0.00           C
ATOM   2884  HB2 ARG   182      25.382  38.880  26.278  1.00  0.00           H
ATOM   2885  HB3 ARG   182      23.896  39.802  25.859  1.00  0.00           H
ATOM   2886  CG  ARG   182      23.602  38.005  26.728  1.00  0.00           C
ATOM   2887  HG2 ARG   182      23.902  36.959  26.670  1.00  0.00           H
ATOM   2888  HG3 ARG   182      23.849  38.341  27.735  1.00  0.00           H
ATOM   2889  CD  ARG   182      22.062  38.131  26.576  1.00  0.00           C
ATOM   2890  HD2 ARG   182      21.678  39.124  26.342  1.00  0.00           H
ATOM   2891  HD3 ARG   182      21.723  37.472  25.776  1.00  0.00           H
ATOM   2892  NE  ARG   182      21.297  37.824  27.749  1.00  0.00           N
ATOM   2893  HE  ARG   182      21.239  38.507  28.490  1.00  0.00           H
ATOM   2894  CZ  ARG   182      20.854  36.652  28.133  1.00  0.00           C
ATOM   2895  NH1 ARG   182      20.208  36.615  29.287  1.00  0.00           N
ATOM   2896 HH11 ARG   182      20.223  37.492  29.788  1.00  0.00           H
ATOM   2897 HH12 ARG   182      19.676  35.799  29.554  1.00  0.00           H
ATOM   2898  NH2 ARG   182      20.902  35.503  27.480  1.00  0.00           N
ATOM   2899 HH21 ARG   182      21.407  35.326  26.622  1.00  0.00           H
ATOM   2900 HH22 ARG   182      20.572  34.758  28.074  1.00  0.00           H
ATOM   2901  C   ARG   182      25.443  39.569  23.515  1.00  0.00           C
ATOM   2902  O   ARG   182      25.258  40.782  23.547  1.00  0.00           O
ATOM   2903  N   ASN   183      26.454  39.221  22.709  1.00  0.00           N
ATOM   2904  H   ASN   183      26.570  38.225  22.594  1.00  0.00           H
ATOM   2905  CA  ASN   183      27.192  40.040  21.788  1.00  0.00           C
ATOM   2906  HA  ASN   183      27.930  39.369  21.352  1.00  0.00           H
ATOM   2907  CB  ASN   183      26.238  40.501  20.686  1.00  0.00           C
ATOM   2908  HB2 ASN   183      25.705  41.371  21.069  1.00  0.00           H
ATOM   2909  HB3 ASN   183      26.790  41.044  19.919  1.00  0.00           H
ATOM   2910  CG  ASN   183      25.360  39.465  20.079  1.00  0.00           C
ATOM   2911  OD1 ASN   183      25.833  38.395  19.707  1.00  0.00           O
ATOM   2912  ND2 ASN   183      24.050  39.746  20.072  1.00  0.00           N
ATOM   2913 HD21 ASN   183      23.651  40.494  20.622  1.00  0.00           H
ATOM   2914 HD22 ASN   183      23.542  39.051  19.544  1.00  0.00           H
ATOM   2915  C   ASN   183      27.999  41.257  22.398  1.00  0.00           C
ATOM   2916  O   ASN   183      28.308  42.215  21.694  1.00  0.00           O
ATOM   2917  N   ILE   184      28.334  41.120  23.675  1.00  0.00           N
ATOM   2918  H   ILE   184      28.126  40.216  24.075  1.00  0.00           H
ATOM   2919  CA  ILE   184      28.910  42.228  24.487  1.00  0.00           C
ATOM   2920  HA  ILE   184      28.554  43.149  24.025  1.00  0.00           H
ATOM   2921  CB  ILE   184      28.711  42.083  26.005  1.00  0.00           C
ATOM   2922  HB  ILE   184      29.386  41.314  26.382  1.00  0.00           H
ATOM   2923  CG2 ILE   184      28.923  43.499  26.690  1.00  0.00           C
ATOM   2924 HG21 ILE   184      28.478  43.606  27.680  1.00  0.00           H
ATOM   2925 HG22 ILE   184      28.527  44.320  26.094  1.00  0.00           H
ATOM   2926 HG23 ILE   184      29.980  43.756  26.629  1.00  0.00           H
ATOM   2927  CG1 ILE   184      27.330  41.552  26.394  1.00  0.00           C
ATOM   2928 HG12 ILE   184      26.572  42.318  26.231  1.00  0.00           H
ATOM   2929 HG13 ILE   184      27.021  40.707  25.779  1.00  0.00           H
ATOM   2930  CD1 ILE   184      27.214  41.095  27.813  1.00  0.00           C
ATOM   2931 HD11 ILE   184      26.235  40.621  27.883  1.00  0.00           H
ATOM   2932 HD12 ILE   184      27.214  41.927  28.515  1.00  0.00           H
ATOM   2933 HD13 ILE   184      28.073  40.491  28.104  1.00  0.00           H
ATOM   2934  C   ILE   184      30.445  42.223  24.244  1.00  0.00           C
ATOM   2935  O   ILE   184      31.050  41.169  24.380  1.00  0.00           O
ATOM   2936  N   PRO   185      31.104  43.280  23.827  1.00  0.00           N
ATOM   2937  CD  PRO   185      30.533  44.527  23.291  1.00  0.00           C
ATOM   2938  HD2 PRO   185      30.400  45.060  24.233  1.00  0.00           H
ATOM   2939  HD3 PRO   185      29.566  44.254  22.867  1.00  0.00           H
ATOM   2940  CG  PRO   185      31.436  45.204  22.311  1.00  0.00           C
ATOM   2941  HG2 PRO   185      31.344  46.286  22.402  1.00  0.00           H
ATOM   2942  HG3 PRO   185      31.232  44.850  21.301  1.00  0.00           H
ATOM   2943  CB  PRO   185      32.782  44.842  22.915  1.00  0.00           C
ATOM   2944  HB2 PRO   185      32.830  45.506  23.778  1.00  0.00           H
ATOM   2945  HB3 PRO   185      33.664  44.985  22.290  1.00  0.00           H
ATOM   2946  CA  PRO   185      32.540  43.370  23.512  1.00  0.00           C
ATOM   2947  HA  PRO   185      32.838  42.581  22.822  1.00  0.00           H
ATOM   2948  C   PRO   185      33.486  43.125  24.771  1.00  0.00           C
ATOM   2949  O   PRO   185      34.035  44.019  25.275  1.00  0.00           O
ATOM   2950  N   ILE   186      33.515  41.887  25.367  1.00  0.00           N
ATOM   2951  H   ILE   186      33.013  41.108  24.967  1.00  0.00           H
ATOM   2952  CA  ILE   186      34.289  41.539  26.543  1.00  0.00           C
ATOM   2953  HA  ILE   186      35.018  42.332  26.711  1.00  0.00           H
ATOM   2954  CB  ILE   186      33.368  41.345  27.776  1.00  0.00           C
ATOM   2955  HB  ILE   186      32.449  40.933  27.363  1.00  0.00           H
ATOM   2956  CG2 ILE   186      33.829  40.398  28.953  1.00  0.00           C
ATOM   2957 HG21 ILE   186      34.695  40.859  29.428  1.00  0.00           H
ATOM   2958 HG22 ILE   186      34.153  39.407  28.636  1.00  0.00           H
ATOM   2959 HG23 ILE   186      33.023  40.290  29.679  1.00  0.00           H
ATOM   2960  CG1 ILE   186      32.788  42.686  28.205  1.00  0.00           C
ATOM   2961 HG12 ILE   186      33.650  43.264  28.542  1.00  0.00           H
ATOM   2962 HG13 ILE   186      32.311  43.209  27.376  1.00  0.00           H
ATOM   2963  CD1 ILE   186      31.691  42.570  29.187  1.00  0.00           C
ATOM   2964 HD11 ILE   186      31.193  43.529  29.329  1.00  0.00           H
ATOM   2965 HD12 ILE   186      32.026  42.210  30.161  1.00  0.00           H
ATOM   2966 HD13 ILE   186      30.882  41.927  28.842  1.00  0.00           H
ATOM   2967  C   ILE   186      35.039  40.216  26.266  1.00  0.00           C
ATOM   2968  O   ILE   186      34.485  39.301  25.662  1.00  0.00           O
ATOM   2969  N   GLU   187      36.237  40.027  26.878  1.00  0.00           N
ATOM   2970  H   GLU   187      36.580  40.826  27.392  1.00  0.00           H
ATOM   2971  CA  GLU   187      36.959  38.746  26.903  1.00  0.00           C
ATOM   2972  HA  GLU   187      36.215  38.033  26.550  1.00  0.00           H
ATOM   2973  CB  GLU   187      38.149  38.971  25.924  1.00  0.00           C
ATOM   2974  HB2 GLU   187      37.769  39.073  24.907  1.00  0.00           H
ATOM   2975  HB3 GLU   187      38.579  39.957  26.103  1.00  0.00           H
ATOM   2976  CG  GLU   187      39.223  37.792  26.031  1.00  0.00           C
ATOM   2977  HG2 GLU   187      39.735  38.184  26.909  1.00  0.00           H
ATOM   2978  HG3 GLU   187      38.731  36.831  26.181  1.00  0.00           H
ATOM   2979  CD  GLU   187      40.165  37.731  24.787  1.00  0.00           C
ATOM   2980  OE1 GLU   187      39.964  36.832  23.916  1.00  0.00           O
ATOM   2981  OE2 GLU   187      41.050  38.613  24.716  1.00  0.00           O
ATOM   2982  C   GLU   187      37.390  38.460  28.376  1.00  0.00           C
ATOM   2983  O   GLU   187      38.193  39.267  28.880  1.00  0.00           O
ATOM   2984  N   VAL   188      37.021  37.337  29.029  1.00  0.00           N
ATOM   2985  H   VAL   188      36.259  36.792  28.654  1.00  0.00           H
ATOM   2986  CA  VAL   188      37.734  36.852  30.271  1.00  0.00           C
ATOM   2987  HA  VAL   188      37.718  37.563  31.097  1.00  0.00           H
ATOM   2988  CB  VAL   188      37.112  35.615  30.785  1.00  0.00           C
ATOM   2989  HB  VAL   188      37.257  34.886  29.987  1.00  0.00           H
ATOM   2990  CG1 VAL   188      37.635  35.033  32.115  1.00  0.00           C
ATOM   2991 HG11 VAL   188      38.574  34.501  31.966  1.00  0.00           H
ATOM   2992 HG12 VAL   188      37.699  35.766  32.920  1.00  0.00           H
ATOM   2993 HG13 VAL   188      36.983  34.205  32.391  1.00  0.00           H
ATOM   2994  CG2 VAL   188      35.633  35.650  30.924  1.00  0.00           C
ATOM   2995 HG21 VAL   188      35.148  36.265  30.167  1.00  0.00           H
ATOM   2996 HG22 VAL   188      35.376  36.046  31.907  1.00  0.00           H
ATOM   2997 HG23 VAL   188      35.217  34.644  30.864  1.00  0.00           H
ATOM   2998  C   VAL   188      39.210  36.596  29.926  1.00  0.00           C
ATOM   2999  O   VAL   188      39.398  35.756  29.079  1.00  0.00           O
ATOM   3000  N   VAL   189      40.134  37.122  30.638  1.00  0.00           N
ATOM   3001  H   VAL   189      39.936  37.872  31.287  1.00  0.00           H
ATOM   3002  CA  VAL   189      41.511  36.685  30.460  1.00  0.00           C
ATOM   3003  HA  VAL   189      41.551  35.914  29.691  1.00  0.00           H
ATOM   3004  CB  VAL   189      42.223  37.917  29.834  1.00  0.00           C
ATOM   3005  HB  VAL   189      41.663  38.161  28.932  1.00  0.00           H
ATOM   3006  CG1 VAL   189      42.202  39.174  30.751  1.00  0.00           C
ATOM   3007 HG11 VAL   189      41.243  39.664  30.917  1.00  0.00           H
ATOM   3008 HG12 VAL   189      42.654  38.874  31.697  1.00  0.00           H
ATOM   3009 HG13 VAL   189      42.869  39.899  30.285  1.00  0.00           H
ATOM   3010  CG2 VAL   189      43.691  37.694  29.475  1.00  0.00           C
ATOM   3011 HG21 VAL   189      44.305  37.365  30.314  1.00  0.00           H
ATOM   3012 HG22 VAL   189      44.031  38.587  28.951  1.00  0.00           H
ATOM   3013 HG23 VAL   189      43.784  36.943  28.691  1.00  0.00           H
ATOM   3014  C   VAL   189      42.201  36.110  31.734  1.00  0.00           C
ATOM   3015  O   VAL   189      43.205  35.429  31.594  1.00  0.00           O
ATOM   3016  N   ALA   190      41.625  36.410  32.877  1.00  0.00           N
ATOM   3017  H   ALA   190      40.737  36.892  32.866  1.00  0.00           H
ATOM   3018  CA  ALA   190      42.074  35.806  34.138  1.00  0.00           C
ATOM   3019  HA  ALA   190      42.675  34.908  33.996  1.00  0.00           H
ATOM   3020  CB  ALA   190      42.875  36.887  34.869  1.00  0.00           C
ATOM   3021  HB1 ALA   190      43.813  37.090  34.354  1.00  0.00           H
ATOM   3022  HB2 ALA   190      42.879  36.672  35.938  1.00  0.00           H
ATOM   3023  HB3 ALA   190      42.263  37.788  34.812  1.00  0.00           H
ATOM   3024  C   ALA   190      40.982  35.264  35.037  1.00  0.00           C
ATOM   3025  O   ALA   190      39.807  35.755  34.936  1.00  0.00           O
ATOM   3026  N   LEU   191      41.301  34.306  35.896  1.00  0.00           N
ATOM   3027  H   LEU   191      42.152  33.768  35.800  1.00  0.00           H
ATOM   3028  CA  LEU   191      40.449  33.747  36.927  1.00  0.00           C
ATOM   3029  HA  LEU   191      39.595  34.425  36.967  1.00  0.00           H
ATOM   3030  CB  LEU   191      40.044  32.318  36.498  1.00  0.00           C
ATOM   3031  HB2 LEU   191      39.743  32.271  35.452  1.00  0.00           H
ATOM   3032  HB3 LEU   191      40.934  31.699  36.606  1.00  0.00           H
ATOM   3033  CG  LEU   191      38.970  31.641  37.358  1.00  0.00           C
ATOM   3034  HG  LEU   191      38.722  30.705  36.856  1.00  0.00           H
ATOM   3035  CD1 LEU   191      39.455  31.192  38.751  1.00  0.00           C
ATOM   3036 HD11 LEU   191      38.714  30.529  39.197  1.00  0.00           H
ATOM   3037 HD12 LEU   191      39.554  32.063  39.399  1.00  0.00           H
ATOM   3038 HD13 LEU   191      40.383  30.620  38.749  1.00  0.00           H
ATOM   3039  CD2 LEU   191      37.677  32.446  37.432  1.00  0.00           C
ATOM   3040 HD21 LEU   191      37.388  32.797  36.442  1.00  0.00           H
ATOM   3041 HD22 LEU   191      36.916  31.980  38.059  1.00  0.00           H
ATOM   3042 HD23 LEU   191      37.896  33.340  38.015  1.00  0.00           H
ATOM   3043  C   LEU   191      41.233  33.840  38.262  1.00  0.00           C
ATOM   3044  O   LEU   191      42.274  33.225  38.486  1.00  0.00           O
ATOM   3045  N   ILE   192      40.779  34.625  39.291  1.00  0.00           N
ATOM   3046  H   ILE   192      39.891  35.091  39.176  1.00  0.00           H
ATOM   3047  CA  ILE   192      41.555  34.823  40.544  1.00  0.00           C
ATOM   3048  HA  ILE   192      42.400  34.145  40.657  1.00  0.00           H
ATOM   3049  CB  ILE   192      42.151  36.232  40.517  1.00  0.00           C
ATOM   3050  HB  ILE   192      42.885  36.328  41.316  1.00  0.00           H
ATOM   3051  CG2 ILE   192      43.016  36.539  39.325  1.00  0.00           C
ATOM   3052 HG21 ILE   192      43.306  37.590  39.348  1.00  0.00           H
ATOM   3053 HG22 ILE   192      42.482  36.271  38.412  1.00  0.00           H
ATOM   3054 HG23 ILE   192      43.826  35.813  39.385  1.00  0.00           H
ATOM   3055  CG1 ILE   192      41.198  37.394  40.755  1.00  0.00           C
ATOM   3056 HG12 ILE   192      40.704  37.759  39.855  1.00  0.00           H
ATOM   3057 HG13 ILE   192      40.415  37.046  41.428  1.00  0.00           H
ATOM   3058  CD1 ILE   192      41.869  38.490  41.631  1.00  0.00           C
ATOM   3059 HD11 ILE   192      41.065  39.004  42.157  1.00  0.00           H
ATOM   3060 HD12 ILE   192      42.670  39.023  41.121  1.00  0.00           H
ATOM   3061 HD13 ILE   192      42.456  38.020  42.419  1.00  0.00           H
ATOM   3062  C   ILE   192      40.655  34.627  41.855  1.00  0.00           C
ATOM   3063  O   ILE   192      39.404  34.788  41.957  1.00  0.00           O
ATOM   3064  N   ASN   193      41.444  34.374  42.903  1.00  0.00           N
ATOM   3065  H   ASN   193      42.383  34.057  42.711  1.00  0.00           H
ATOM   3066  CA  ASN   193      40.959  34.670  44.249  1.00  0.00           C
ATOM   3067  HA  ASN   193      39.881  34.636  44.405  1.00  0.00           H
ATOM   3068  CB  ASN   193      41.504  33.579  45.116  1.00  0.00           C
ATOM   3069  HB2 ASN   193      41.221  32.637  44.645  1.00  0.00           H
ATOM   3070  HB3 ASN   193      42.585  33.717  45.162  1.00  0.00           H
ATOM   3071  CG  ASN   193      40.981  33.529  46.581  1.00  0.00           C
ATOM   3072  OD1 ASN   193      41.456  34.291  47.502  1.00  0.00           O
ATOM   3073  ND2 ASN   193      40.129  32.646  46.850  1.00  0.00           N
ATOM   3074 HD21 ASN   193      39.810  32.064  46.089  1.00  0.00           H
ATOM   3075 HD22 ASN   193      39.877  32.410  47.799  1.00  0.00           H
ATOM   3076  C   ASN   193      41.450  35.993  44.752  1.00  0.00           C
ATOM   3077  O   ASN   193      42.566  36.379  44.373  1.00  0.00           O
ATOM   3078  N   ASP   194      40.646  36.726  45.532  1.00  0.00           N
ATOM   3079  H   ASP   194      39.802  36.252  45.821  1.00  0.00           H
ATOM   3080  CA  ASP   194      40.900  38.096  45.924  1.00  0.00           C
ATOM   3081  HA  ASP   194      41.071  38.708  45.039  1.00  0.00           H
ATOM   3082  CB  ASP   194      39.675  38.631  46.683  1.00  0.00           C
ATOM   3083  HB2 ASP   194      39.950  39.652  46.948  1.00  0.00           H
ATOM   3084  HB3 ASP   194      38.863  38.753  45.966  1.00  0.00           H
ATOM   3085  CG  ASP   194      39.168  37.813  47.840  1.00  0.00           C
ATOM   3086  OD1 ASP   194      39.011  36.574  47.659  1.00  0.00           O
ATOM   3087  OD2 ASP   194      38.957  38.361  48.939  1.00  0.00           O
ATOM   3088  C   ASP   194      42.206  38.147  46.818  1.00  0.00           C
ATOM   3089  O   ASP   194      42.848  39.198  46.795  1.00  0.00           O
ATOM   3090  N   THR   195      42.764  37.031  47.394  1.00  0.00           N
ATOM   3091  H   THR   195      42.119  36.263  47.515  1.00  0.00           H
ATOM   3092  CA  THR   195      43.991  37.170  48.192  1.00  0.00           C
ATOM   3093  HA  THR   195      43.921  38.020  48.872  1.00  0.00           H
ATOM   3094  CB  THR   195      44.264  35.836  48.913  1.00  0.00           C
ATOM   3095  HB  THR   195      44.016  35.095  48.153  1.00  0.00           H
ATOM   3096  CG2 THR   195      45.654  35.608  49.549  1.00  0.00           C
ATOM   3097 HG21 THR   195      45.627  34.573  49.889  1.00  0.00           H
ATOM   3098 HG22 THR   195      45.964  36.398  50.232  1.00  0.00           H
ATOM   3099 HG23 THR   195      46.374  35.696  48.735  1.00  0.00           H
ATOM   3100  OG1 THR   195      43.399  35.671  49.969  1.00  0.00           O
ATOM   3101  HG1 THR   195      43.023  34.801  49.819  1.00  0.00           H
ATOM   3102  C   THR   195      45.096  37.362  47.139  1.00  0.00           C
ATOM   3103  O   THR   195      46.050  38.151  47.213  1.00  0.00           O
ATOM   3104  N   THR   196      45.151  36.515  46.093  1.00  0.00           N
ATOM   3105  H   THR   196      44.350  35.900  46.121  1.00  0.00           H
ATOM   3106  CA  THR   196      46.048  36.665  44.894  1.00  0.00           C
ATOM   3107  HA  THR   196      47.014  36.449  45.352  1.00  0.00           H
ATOM   3108  CB  THR   196      45.711  35.532  43.937  1.00  0.00           C
ATOM   3109  HB  THR   196      44.724  35.658  43.491  1.00  0.00           H
ATOM   3110  CG2 THR   196      46.602  35.274  42.766  1.00  0.00           C
ATOM   3111 HG21 THR   196      46.313  34.335  42.294  1.00  0.00           H
ATOM   3112 HG22 THR   196      47.638  35.326  43.101  1.00  0.00           H
ATOM   3113 HG23 THR   196      46.453  36.074  42.040  1.00  0.00           H
ATOM   3114  OG1 THR   196      45.750  34.293  44.590  1.00  0.00           O
ATOM   3115  HG1 THR   196      45.390  33.676  43.947  1.00  0.00           H
ATOM   3116  C   THR   196      46.075  38.068  44.366  1.00  0.00           C
ATOM   3117  O   THR   196      47.137  38.631  44.246  1.00  0.00           O
ATOM   3118  N   GLY   197      44.947  38.698  44.139  1.00  0.00           N
ATOM   3119  H   GLY   197      44.082  38.178  44.192  1.00  0.00           H
ATOM   3120  CA  GLY   197      44.824  39.997  43.577  1.00  0.00           C
ATOM   3121  HA2 GLY   197      45.447  40.156  42.696  1.00  0.00           H
ATOM   3122  HA3 GLY   197      43.780  40.157  43.309  1.00  0.00           H
ATOM   3123  C   GLY   197      45.337  40.988  44.669  1.00  0.00           C
ATOM   3124  O   GLY   197      45.845  41.972  44.255  1.00  0.00           O
ATOM   3125  N   THR   198      45.178  40.743  45.974  1.00  0.00           N
ATOM   3126  H   THR   198      44.544  40.014  46.268  1.00  0.00           H
ATOM   3127  CA  THR   198      45.573  41.682  47.061  1.00  0.00           C
ATOM   3128  HA  THR   198      45.170  42.678  46.877  1.00  0.00           H
ATOM   3129  CB  THR   198      45.092  41.318  48.501  1.00  0.00           C
ATOM   3130  HB  THR   198      45.548  40.354  48.730  1.00  0.00           H
ATOM   3131  CG2 THR   198      45.369  42.286  49.718  1.00  0.00           C
ATOM   3132 HG21 THR   198      44.721  41.899  50.505  1.00  0.00           H
ATOM   3133 HG22 THR   198      45.213  43.308  49.371  1.00  0.00           H
ATOM   3134 HG23 THR   198      46.389  42.094  50.049  1.00  0.00           H
ATOM   3135  OG1 THR   198      43.704  41.139  48.431  1.00  0.00           O
ATOM   3136  HG1 THR   198      43.540  40.338  47.929  1.00  0.00           H
ATOM   3137  C   THR   198      47.126  41.819  47.108  1.00  0.00           C
ATOM   3138  O   THR   198      47.709  42.842  47.540  1.00  0.00           O
ATOM   3139  N   LEU   199      47.802  40.705  46.779  1.00  0.00           N
ATOM   3140  H   LEU   199      47.229  39.875  46.716  1.00  0.00           H
ATOM   3141  CA  LEU   199      49.258  40.734  46.534  1.00  0.00           C
ATOM   3142  HA  LEU   199      49.708  41.224  47.396  1.00  0.00           H
ATOM   3143  CB  LEU   199      49.872  39.290  46.476  1.00  0.00           C
ATOM   3144  HB2 LEU   199      49.736  38.963  47.508  1.00  0.00           H
ATOM   3145  HB3 LEU   199      49.251  38.734  45.773  1.00  0.00           H
ATOM   3146  CG  LEU   199      51.333  39.277  46.036  1.00  0.00           C
ATOM   3147  HG  LEU   199      51.360  39.633  45.007  1.00  0.00           H
ATOM   3148  CD1 LEU   199      52.369  40.038  46.802  1.00  0.00           C
ATOM   3149 HD11 LEU   199      53.315  39.911  46.276  1.00  0.00           H
ATOM   3150 HD12 LEU   199      52.508  39.600  47.789  1.00  0.00           H
ATOM   3151 HD13 LEU   199      52.292  41.122  46.882  1.00  0.00           H
ATOM   3152  CD2 LEU   199      51.745  37.837  45.813  1.00  0.00           C
ATOM   3153 HD21 LEU   199      51.150  37.519  44.956  1.00  0.00           H
ATOM   3154 HD22 LEU   199      52.795  37.732  45.538  1.00  0.00           H
ATOM   3155 HD23 LEU   199      51.550  37.191  46.668  1.00  0.00           H
ATOM   3156  C   LEU   199      49.557  41.599  45.336  1.00  0.00           C
ATOM   3157  O   LEU   199      50.330  42.568  45.391  1.00  0.00           O
ATOM   3158  N   VAL   200      49.008  41.105  44.211  1.00  0.00           N
ATOM   3159  H   VAL   200      48.569  40.196  44.243  1.00  0.00           H
ATOM   3160  CA  VAL   200      49.458  41.742  42.879  1.00  0.00           C
ATOM   3161  HA  VAL   200      50.545  41.686  42.805  1.00  0.00           H
ATOM   3162  CB  VAL   200      48.898  40.911  41.697  1.00  0.00           C
ATOM   3163  HB  VAL   200      47.815  40.895  41.815  1.00  0.00           H
ATOM   3164  CG1 VAL   200      49.361  41.305  40.312  1.00  0.00           C
ATOM   3165 HG11 VAL   200      49.101  40.616  39.510  1.00  0.00           H
ATOM   3166 HG12 VAL   200      49.002  42.272  39.961  1.00  0.00           H
ATOM   3167 HG13 VAL   200      50.450  41.257  40.350  1.00  0.00           H
ATOM   3168  CG2 VAL   200      49.324  39.433  41.828  1.00  0.00           C
ATOM   3169 HG21 VAL   200      49.102  39.096  42.841  1.00  0.00           H
ATOM   3170 HG22 VAL   200      50.393  39.315  41.655  1.00  0.00           H
ATOM   3171 HG23 VAL   200      48.853  38.877  41.017  1.00  0.00           H
ATOM   3172  C   VAL   200      49.136  43.175  42.765  1.00  0.00           C
ATOM   3173  O   VAL   200      49.898  43.902  42.140  1.00  0.00           O
ATOM   3174  N   ALA   201      47.930  43.610  43.206  1.00  0.00           N
ATOM   3175  H   ALA   201      47.204  43.027  43.597  1.00  0.00           H
ATOM   3176  CA  ALA   201      47.572  45.045  43.232  1.00  0.00           C
ATOM   3177  HA  ALA   201      47.607  45.365  42.190  1.00  0.00           H
ATOM   3178  CB  ALA   201      46.086  45.304  43.737  1.00  0.00           C
ATOM   3179  HB1 ALA   201      45.700  46.147  43.163  1.00  0.00           H
ATOM   3180  HB2 ALA   201      45.927  45.556  44.786  1.00  0.00           H
ATOM   3181  HB3 ALA   201      45.479  44.401  43.677  1.00  0.00           H
ATOM   3182  C   ALA   201      48.519  45.953  44.067  1.00  0.00           C
ATOM   3183  O   ALA   201      48.978  47.000  43.524  1.00  0.00           O
ATOM   3184  N   SER   202      48.716  45.673  45.332  1.00  0.00           N
ATOM   3185  H   SER   202      48.213  44.901  45.745  1.00  0.00           H
ATOM   3186  CA  SER   202      49.583  46.407  46.259  1.00  0.00           C
ATOM   3187  HA  SER   202      49.137  47.373  46.492  1.00  0.00           H
ATOM   3188  CB  SER   202      49.688  45.540  47.518  1.00  0.00           C
ATOM   3189  HB2 SER   202      50.194  44.589  47.357  1.00  0.00           H
ATOM   3190  HB3 SER   202      50.325  46.174  48.133  1.00  0.00           H
ATOM   3191  OG  SER   202      48.417  45.356  48.117  1.00  0.00           O
ATOM   3192  HG  SER   202      48.099  44.454  48.054  1.00  0.00           H
ATOM   3193  C   SER   202      50.971  46.563  45.667  1.00  0.00           C
ATOM   3194  O   SER   202      51.441  47.677  45.566  1.00  0.00           O
ATOM   3195  N   TYR   203      51.486  45.465  45.090  1.00  0.00           N
ATOM   3196  H   TYR   203      51.030  44.586  45.288  1.00  0.00           H
ATOM   3197  CA  TYR   203      52.760  45.468  44.357  1.00  0.00           C
ATOM   3198  HA  TYR   203      53.538  45.958  44.940  1.00  0.00           H
ATOM   3199  CB  TYR   203      53.178  43.973  44.310  1.00  0.00           C
ATOM   3200  HB2 TYR   203      53.124  43.614  45.338  1.00  0.00           H
ATOM   3201  HB3 TYR   203      52.601  43.401  43.584  1.00  0.00           H
ATOM   3202  CG  TYR   203      54.641  43.757  43.916  1.00  0.00           C
ATOM   3203  CD1 TYR   203      55.644  44.755  43.966  1.00  0.00           C
ATOM   3204  HD1 TYR   203      55.479  45.755  44.338  1.00  0.00           H
ATOM   3205  CE1 TYR   203      57.005  44.486  43.646  1.00  0.00           C
ATOM   3206  HE1 TYR   203      57.708  45.302  43.735  1.00  0.00           H
ATOM   3207  CZ  TYR   203      57.384  43.195  43.261  1.00  0.00           C
ATOM   3208  OH  TYR   203      58.626  42.781  43.115  1.00  0.00           O
ATOM   3209  HH  TYR   203      59.126  43.460  42.656  1.00  0.00           H
ATOM   3210  CE2 TYR   203      56.366  42.195  43.072  1.00  0.00           C
ATOM   3211  HE2 TYR   203      56.690  41.219  42.740  1.00  0.00           H
ATOM   3212  CD2 TYR   203      55.026  42.447  43.487  1.00  0.00           C
ATOM   3213  HD2 TYR   203      54.281  41.669  43.410  1.00  0.00           H
ATOM   3214  C   TYR   203      52.725  46.122  42.900  1.00  0.00           C
ATOM   3215  O   TYR   203      53.692  46.343  42.236  1.00  0.00           O
ATOM   3216  N   TYR   204      51.542  46.715  42.465  1.00  0.00           N
ATOM   3217  H   TYR   204      50.641  46.471  42.849  1.00  0.00           H
ATOM   3218  CA  TYR   204      51.422  47.758  41.436  1.00  0.00           C
ATOM   3219  HA  TYR   204      52.188  47.601  40.677  1.00  0.00           H
ATOM   3220  CB  TYR   204      50.055  47.585  40.629  1.00  0.00           C
ATOM   3221  HB2 TYR   204      49.975  46.585  40.199  1.00  0.00           H
ATOM   3222  HB3 TYR   204      49.220  47.637  41.327  1.00  0.00           H
ATOM   3223  CG  TYR   204      49.921  48.659  39.524  1.00  0.00           C
ATOM   3224  CD1 TYR   204      50.748  48.655  38.405  1.00  0.00           C
ATOM   3225  HD1 TYR   204      51.531  47.915  38.324  1.00  0.00           H
ATOM   3226  CE1 TYR   204      50.582  49.644  37.380  1.00  0.00           C
ATOM   3227  HE1 TYR   204      51.266  49.667  36.545  1.00  0.00           H
ATOM   3228  CZ  TYR   204      49.603  50.646  37.506  1.00  0.00           C
ATOM   3229  OH  TYR   204      49.416  51.567  36.528  1.00  0.00           O
ATOM   3230  HH  TYR   204      49.619  51.246  35.646  1.00  0.00           H
ATOM   3231  CE2 TYR   204      48.847  50.711  38.650  1.00  0.00           C
ATOM   3232  HE2 TYR   204      48.258  51.597  38.833  1.00  0.00           H
ATOM   3233  CD2 TYR   204      48.980  49.714  39.684  1.00  0.00           C
ATOM   3234  HD2 TYR   204      48.385  49.776  40.584  1.00  0.00           H
ATOM   3235  C   TYR   204      51.588  49.178  42.009  1.00  0.00           C
ATOM   3236  O   TYR   204      52.418  49.944  41.516  1.00  0.00           O
ATOM   3237  N   THR   205      50.868  49.571  43.051  1.00  0.00           N
ATOM   3238  H   THR   205      50.227  48.964  43.541  1.00  0.00           H
ATOM   3239  CA  THR   205      50.984  50.968  43.550  1.00  0.00           C
ATOM   3240  HA  THR   205      51.144  51.709  42.768  1.00  0.00           H
ATOM   3241  CB  THR   205      49.707  51.357  44.283  1.00  0.00           C
ATOM   3242  HB  THR   205      49.861  52.397  44.569  1.00  0.00           H
ATOM   3243  CG2 THR   205      48.533  51.277  43.385  1.00  0.00           C
ATOM   3244 HG21 THR   205      47.783  51.869  43.908  1.00  0.00           H
ATOM   3245 HG22 THR   205      48.290  50.215  43.425  1.00  0.00           H
ATOM   3246 HG23 THR   205      48.786  51.730  42.425  1.00  0.00           H
ATOM   3247  OG1 THR   205      49.545  50.592  45.463  1.00  0.00           O
ATOM   3248  HG1 THR   205      48.789  51.040  45.850  1.00  0.00           H
ATOM   3249  C   THR   205      52.205  51.136  44.434  1.00  0.00           C
ATOM   3250  O   THR   205      52.706  52.278  44.478  1.00  0.00           O
ATOM   3251  N   ASP   206      52.686  50.105  45.161  1.00  0.00           N
ATOM   3252  H   ASP   206      52.107  49.277  45.178  1.00  0.00           H
ATOM   3253  CA  ASP   206      53.626  50.302  46.256  1.00  0.00           C
ATOM   3254  HA  ASP   206      54.061  51.275  46.483  1.00  0.00           H
ATOM   3255  CB  ASP   206      52.883  49.989  47.524  1.00  0.00           C
ATOM   3256  HB2 ASP   206      51.996  50.622  47.551  1.00  0.00           H
ATOM   3257  HB3 ASP   206      52.599  48.944  47.643  1.00  0.00           H
ATOM   3258  CG  ASP   206      53.830  50.129  48.810  1.00  0.00           C
ATOM   3259  OD1 ASP   206      54.989  50.617  48.598  1.00  0.00           O
ATOM   3260  OD2 ASP   206      53.512  49.734  49.934  1.00  0.00           O
ATOM   3261  C   ASP   206      54.874  49.385  46.005  1.00  0.00           C
ATOM   3262  O   ASP   206      54.882  48.169  46.313  1.00  0.00           O
ATOM   3263  N   PRO   207      55.904  49.936  45.352  1.00  0.00           N
ATOM   3264  CD  PRO   207      56.101  51.344  45.049  1.00  0.00           C
ATOM   3265  HD2 PRO   207      56.054  51.997  45.920  1.00  0.00           H
ATOM   3266  HD3 PRO   207      55.398  51.698  44.295  1.00  0.00           H
ATOM   3267  CG  PRO   207      57.501  51.415  44.486  1.00  0.00           C
ATOM   3268  HG2 PRO   207      58.210  51.970  45.100  1.00  0.00           H
ATOM   3269  HG3 PRO   207      57.412  51.750  43.452  1.00  0.00           H
ATOM   3270  CB  PRO   207      58.062  49.999  44.213  1.00  0.00           C
ATOM   3271  HB2 PRO   207      59.062  49.997  44.648  1.00  0.00           H
ATOM   3272  HB3 PRO   207      58.135  49.706  43.166  1.00  0.00           H
ATOM   3273  CA  PRO   207      57.044  49.140  45.018  1.00  0.00           C
ATOM   3274  HA  PRO   207      56.877  48.280  44.368  1.00  0.00           H
ATOM   3275  C   PRO   207      57.817  48.543  46.210  1.00  0.00           C
ATOM   3276  O   PRO   207      58.669  47.670  46.017  1.00  0.00           O
ATOM   3277  N   GLU   208      57.418  48.924  47.461  1.00  0.00           N
ATOM   3278  H   GLU   208      56.946  49.811  47.567  1.00  0.00           H
ATOM   3279  CA  GLU   208      58.094  48.422  48.623  1.00  0.00           C
ATOM   3280  HA  GLU   208      59.114  48.190  48.315  1.00  0.00           H
ATOM   3281  CB  GLU   208      58.149  49.457  49.725  1.00  0.00           C
ATOM   3282  HB2 GLU   208      58.217  50.430  49.238  1.00  0.00           H
ATOM   3283  HB3 GLU   208      57.204  49.391  50.266  1.00  0.00           H
ATOM   3284  CG  GLU   208      59.190  49.266  50.783  1.00  0.00           C
ATOM   3285  HG2 GLU   208      58.973  49.967  51.590  1.00  0.00           H
ATOM   3286  HG3 GLU   208      59.201  48.285  51.257  1.00  0.00           H
ATOM   3287  CD  GLU   208      60.638  49.623  50.246  1.00  0.00           C
ATOM   3288  OE1 GLU   208      60.953  50.813  49.836  1.00  0.00           O
ATOM   3289  OE2 GLU   208      61.451  48.648  50.240  1.00  0.00           O
ATOM   3290  C   GLU   208      57.518  46.957  49.014  1.00  0.00           C
ATOM   3291  O   GLU   208      58.111  46.401  49.963  1.00  0.00           O
ATOM   3292  N   THR   209      56.440  46.555  48.367  1.00  0.00           N
ATOM   3293  H   THR   209      55.954  47.203  47.764  1.00  0.00           H
ATOM   3294  CA  THR   209      55.702  45.417  48.780  1.00  0.00           C
ATOM   3295  HA  THR   209      55.517  45.474  49.854  1.00  0.00           H
ATOM   3296  CB  THR   209      54.373  45.311  48.001  1.00  0.00           C
ATOM   3297  HB  THR   209      54.657  44.929  47.021  1.00  0.00           H
ATOM   3298  CG2 THR   209      53.465  44.324  48.674  1.00  0.00           C
ATOM   3299 HG21 THR   209      52.485  44.311  48.195  1.00  0.00           H
ATOM   3300 HG22 THR   209      53.417  44.538  49.741  1.00  0.00           H
ATOM   3301 HG23 THR   209      53.882  43.337  48.482  1.00  0.00           H
ATOM   3302  OG1 THR   209      53.651  46.535  47.828  1.00  0.00           O
ATOM   3303  HG1 THR   209      54.112  46.995  47.123  1.00  0.00           H
ATOM   3304  C   THR   209      56.428  44.070  48.515  1.00  0.00           C
ATOM   3305  O   THR   209      56.719  43.682  47.385  1.00  0.00           O
ATOM   3306  N   LYS   210      56.574  43.263  49.537  1.00  0.00           N
ATOM   3307  H   LYS   210      56.418  43.653  50.455  1.00  0.00           H
ATOM   3308  CA  LYS   210      57.190  41.904  49.416  1.00  0.00           C
ATOM   3309  HA  LYS   210      57.548  41.766  48.396  1.00  0.00           H
ATOM   3310  CB  LYS   210      58.244  41.607  50.512  1.00  0.00           C
ATOM   3311  HB2 LYS   210      57.721  41.222  51.387  1.00  0.00           H
ATOM   3312  HB3 LYS   210      58.968  40.900  50.108  1.00  0.00           H
ATOM   3313  CG  LYS   210      59.078  42.808  51.047  1.00  0.00           C
ATOM   3314  HG2 LYS   210      58.396  43.573  51.417  1.00  0.00           H
ATOM   3315  HG3 LYS   210      59.639  42.455  51.914  1.00  0.00           H
ATOM   3316  CD  LYS   210      59.865  43.551  49.983  1.00  0.00           C
ATOM   3317  HD2 LYS   210      59.175  43.953  49.240  1.00  0.00           H
ATOM   3318  HD3 LYS   210      60.391  44.428  50.358  1.00  0.00           H
ATOM   3319  CE  LYS   210      60.795  42.564  49.375  1.00  0.00           C
ATOM   3320  HE2 LYS   210      61.343  42.042  50.159  1.00  0.00           H
ATOM   3321  HE3 LYS   210      60.269  41.787  48.819  1.00  0.00           H
ATOM   3322  NZ  LYS   210      61.625  43.351  48.440  1.00  0.00           N
ATOM   3323  HZ1 LYS   210      61.949  44.209  48.861  1.00  0.00           H
ATOM   3324  HZ2 LYS   210      61.099  43.610  47.617  1.00  0.00           H
ATOM   3325  HZ3 LYS   210      62.488  42.876  48.214  1.00  0.00           H
ATOM   3326  C   LYS   210      56.249  40.730  49.569  1.00  0.00           C
ATOM   3327  O   LYS   210      56.639  39.649  49.254  1.00  0.00           O
ATOM   3328  N   MET   211      55.082  40.940  50.191  1.00  0.00           N
ATOM   3329  H   MET   211      54.795  41.892  50.369  1.00  0.00           H
ATOM   3330  CA  MET   211      54.147  39.857  50.524  1.00  0.00           C
ATOM   3331  HA  MET   211      53.984  39.172  49.692  1.00  0.00           H
ATOM   3332  CB  MET   211      54.718  38.965  51.731  1.00  0.00           C
ATOM   3333  HB2 MET   211      55.496  38.318  51.326  1.00  0.00           H
ATOM   3334  HB3 MET   211      55.226  39.629  52.430  1.00  0.00           H
ATOM   3335  CG  MET   211      53.593  38.143  52.412  1.00  0.00           C
ATOM   3336  HG2 MET   211      52.888  38.884  52.789  1.00  0.00           H
ATOM   3337  HG3 MET   211      53.157  37.444  51.698  1.00  0.00           H
ATOM   3338  SD  MET   211      54.296  37.174  53.889  1.00  0.00           S
ATOM   3339  CE  MET   211      52.767  36.709  54.524  1.00  0.00           C
ATOM   3340  HE1 MET   211      52.159  36.206  53.772  1.00  0.00           H
ATOM   3341  HE2 MET   211      52.843  36.115  55.435  1.00  0.00           H
ATOM   3342  HE3 MET   211      52.163  37.567  54.822  1.00  0.00           H
ATOM   3343  C   MET   211      52.794  40.478  50.882  1.00  0.00           C
ATOM   3344  O   MET   211      52.725  41.646  51.251  1.00  0.00           O
ATOM   3345  N   GLY   212      51.734  39.700  50.664  1.00  0.00           N
ATOM   3346  H   GLY   212      51.884  38.762  50.321  1.00  0.00           H
ATOM   3347  CA  GLY   212      50.278  39.954  51.053  1.00  0.00           C
ATOM   3348  HA2 GLY   212      50.130  40.982  51.384  1.00  0.00           H
ATOM   3349  HA3 GLY   212      49.653  39.818  50.171  1.00  0.00           H
ATOM   3350  C   GLY   212      49.864  39.042  52.209  1.00  0.00           C
ATOM   3351  O   GLY   212      50.244  37.901  52.338  1.00  0.00           O
ATOM   3352  N   VAL   213      49.127  39.620  53.125  1.00  0.00           N
ATOM   3353  H   VAL   213      48.863  40.593  53.065  1.00  0.00           H
ATOM   3354  CA  VAL   213      48.604  38.926  54.324  1.00  0.00           C
ATOM   3355  HA  VAL   213      48.598  37.874  54.038  1.00  0.00           H
ATOM   3356  CB  VAL   213      49.485  39.086  55.572  1.00  0.00           C
ATOM   3357  HB  VAL   213      50.525  38.805  55.411  1.00  0.00           H
ATOM   3358  CG1 VAL   213      49.430  40.526  56.118  1.00  0.00           C
ATOM   3359 HG11 VAL   213      48.478  40.925  56.470  1.00  0.00           H
ATOM   3360 HG12 VAL   213      50.134  40.604  56.946  1.00  0.00           H
ATOM   3361 HG13 VAL   213      49.730  41.208  55.323  1.00  0.00           H
ATOM   3362  CG2 VAL   213      49.040  38.162  56.710  1.00  0.00           C
ATOM   3363 HG21 VAL   213      48.867  37.140  56.373  1.00  0.00           H
ATOM   3364 HG22 VAL   213      48.101  38.575  57.077  1.00  0.00           H
ATOM   3365 HG23 VAL   213      49.802  38.228  57.486  1.00  0.00           H
ATOM   3366  C   VAL   213      47.171  39.293  54.631  1.00  0.00           C
ATOM   3367  O   VAL   213      46.670  40.357  54.303  1.00  0.00           O
ATOM   3368  N   ILE   214      46.367  38.431  55.235  1.00  0.00           N
ATOM   3369  H   ILE   214      46.785  37.567  55.551  1.00  0.00           H
ATOM   3370  CA  ILE   214      44.897  38.429  55.367  1.00  0.00           C
ATOM   3371  HA  ILE   214      44.594  39.437  55.083  1.00  0.00           H
ATOM   3372  CB  ILE   214      44.043  37.633  54.330  1.00  0.00           C
ATOM   3373  HB  ILE   214      44.453  36.623  54.334  1.00  0.00           H
ATOM   3374  CG2 ILE   214      42.624  37.296  54.761  1.00  0.00           C
ATOM   3375 HG21 ILE   214      42.192  36.737  53.931  1.00  0.00           H
ATOM   3376 HG22 ILE   214      42.043  38.209  54.897  1.00  0.00           H
ATOM   3377 HG23 ILE   214      42.657  36.616  55.613  1.00  0.00           H
ATOM   3378  CG1 ILE   214      44.111  38.233  52.898  1.00  0.00           C
ATOM   3379 HG12 ILE   214      45.081  37.970  52.475  1.00  0.00           H
ATOM   3380 HG13 ILE   214      43.451  37.601  52.303  1.00  0.00           H
ATOM   3381  CD1 ILE   214      43.789  39.769  52.652  1.00  0.00           C
ATOM   3382 HD11 ILE   214      44.070  40.110  51.656  1.00  0.00           H
ATOM   3383 HD12 ILE   214      44.250  40.403  53.410  1.00  0.00           H
ATOM   3384 HD13 ILE   214      42.719  39.798  52.857  1.00  0.00           H
ATOM   3385  C   ILE   214      44.492  38.153  56.810  1.00  0.00           C
ATOM   3386  O   ILE   214      44.998  37.163  57.359  1.00  0.00           O
ATOM   3387  N   PHE   215      43.554  38.851  57.463  1.00  0.00           N
ATOM   3388  H   PHE   215      43.254  39.720  57.045  1.00  0.00           H
ATOM   3389  CA  PHE   215      43.066  38.551  58.792  1.00  0.00           C
ATOM   3390  HA  PHE   215      43.258  37.497  58.998  1.00  0.00           H
ATOM   3391  CB  PHE   215      43.818  39.334  59.847  1.00  0.00           C
ATOM   3392  HB2 PHE   215      43.515  40.381  59.852  1.00  0.00           H
ATOM   3393  HB3 PHE   215      43.495  38.958  60.817  1.00  0.00           H
ATOM   3394  CG  PHE   215      45.310  39.338  59.795  1.00  0.00           C
ATOM   3395  CD1 PHE   215      45.949  38.460  60.629  1.00  0.00           C
ATOM   3396  HD1 PHE   215      45.456  37.717  61.237  1.00  0.00           H
ATOM   3397  CE1 PHE   215      47.365  38.632  60.749  1.00  0.00           C
ATOM   3398  HE1 PHE   215      47.902  37.940  61.381  1.00  0.00           H
ATOM   3399  CZ  PHE   215      48.103  39.548  59.946  1.00  0.00           C
ATOM   3400  HZ  PHE   215      49.175  39.683  59.937  1.00  0.00           H
ATOM   3401  CE2 PHE   215      47.376  40.393  59.117  1.00  0.00           C
ATOM   3402  HE2 PHE   215      47.989  41.099  58.576  1.00  0.00           H
ATOM   3403  CD2 PHE   215      45.973  40.325  59.034  1.00  0.00           C
ATOM   3404  HD2 PHE   215      45.499  40.909  58.259  1.00  0.00           H
ATOM   3405  C   PHE   215      41.513  38.689  58.680  1.00  0.00           C
ATOM   3406  O   PHE   215      41.051  39.715  59.159  1.00  0.00           O
ATOM   3407  N   GLY   216      40.823  37.807  57.969  1.00  0.00           N
ATOM   3408  H   GLY   216      41.377  37.086  57.529  1.00  0.00           H
ATOM   3409  CA  GLY   216      39.391  37.891  57.702  1.00  0.00           C
ATOM   3410  HA2 GLY   216      38.990  38.718  58.288  1.00  0.00           H
ATOM   3411  HA3 GLY   216      39.155  38.070  56.654  1.00  0.00           H
ATOM   3412  C   GLY   216      38.672  36.668  58.230  1.00  0.00           C
ATOM   3413  O   GLY   216      38.513  36.546  59.467  1.00  0.00           O
ATOM   3414  N   THR   217      38.147  35.903  57.326  1.00  0.00           N
ATOM   3415  H   THR   217      38.351  36.119  56.361  1.00  0.00           H
ATOM   3416  CA  THR   217      37.493  34.601  57.744  1.00  0.00           C
ATOM   3417  HA  THR   217      36.670  34.898  58.392  1.00  0.00           H
ATOM   3418  CB  THR   217      36.809  33.928  56.511  1.00  0.00           C
ATOM   3419  HB  THR   217      37.579  33.406  55.943  1.00  0.00           H
ATOM   3420  CG2 THR   217      35.775  32.848  57.007  1.00  0.00           C
ATOM   3421 HG21 THR   217      35.034  33.299  57.668  1.00  0.00           H
ATOM   3422 HG22 THR   217      36.172  32.021  57.596  1.00  0.00           H
ATOM   3423 HG23 THR   217      35.281  32.309  56.199  1.00  0.00           H
ATOM   3424  OG1 THR   217      36.099  34.853  55.689  1.00  0.00           O
ATOM   3425  HG1 THR   217      36.648  35.222  54.994  1.00  0.00           H
ATOM   3426  C   THR   217      38.520  33.615  58.421  1.00  0.00           C
ATOM   3427  O   THR   217      38.170  33.034  59.416  1.00  0.00           O
ATOM   3428  N   GLY   218      39.788  33.550  57.964  1.00  0.00           N
ATOM   3429  H   GLY   218      39.977  34.020  57.090  1.00  0.00           H
ATOM   3430  CA  GLY   218      40.911  32.835  58.578  1.00  0.00           C
ATOM   3431  HA2 GLY   218      40.594  32.487  59.561  1.00  0.00           H
ATOM   3432  HA3 GLY   218      41.023  31.871  58.081  1.00  0.00           H
ATOM   3433  C   GLY   218      42.248  33.670  58.661  1.00  0.00           C
ATOM   3434  O   GLY   218      42.253  34.844  58.368  1.00  0.00           O
ATOM   3435  N   VAL   219      43.321  32.954  58.814  1.00  0.00           N
ATOM   3436  H   VAL   219      43.315  31.990  59.116  1.00  0.00           H
ATOM   3437  CA  VAL   219      44.723  33.535  58.701  1.00  0.00           C
ATOM   3438  HA  VAL   219      44.705  34.622  58.610  1.00  0.00           H
ATOM   3439  CB  VAL   219      45.558  33.422  60.033  1.00  0.00           C
ATOM   3440  HB  VAL   219      46.575  33.712  59.768  1.00  0.00           H
ATOM   3441  CG1 VAL   219      45.016  34.384  61.112  1.00  0.00           C
ATOM   3442 HG11 VAL   219      43.998  34.135  61.409  1.00  0.00           H
ATOM   3443 HG12 VAL   219      45.673  34.346  61.981  1.00  0.00           H
ATOM   3444 HG13 VAL   219      44.936  35.424  60.795  1.00  0.00           H
ATOM   3445  CG2 VAL   219      45.536  32.053  60.650  1.00  0.00           C
ATOM   3446 HG21 VAL   219      45.928  31.293  59.974  1.00  0.00           H
ATOM   3447 HG22 VAL   219      44.507  31.714  60.768  1.00  0.00           H
ATOM   3448 HG23 VAL   219      46.113  31.940  61.569  1.00  0.00           H
ATOM   3449  C   VAL   219      45.439  32.918  57.485  1.00  0.00           C
ATOM   3450  O   VAL   219      45.744  31.735  57.495  1.00  0.00           O
ATOM   3451  N   ASN   220      45.661  33.772  56.487  1.00  0.00           N
ATOM   3452  H   ASN   220      45.178  34.659  56.505  1.00  0.00           H
ATOM   3453  CA  ASN   220      46.333  33.344  55.244  1.00  0.00           C
ATOM   3454  HA  ASN   220      46.936  32.493  55.561  1.00  0.00           H
ATOM   3455  CB  ASN   220      45.266  32.808  54.265  1.00  0.00           C
ATOM   3456  HB2 ASN   220      44.527  32.213  54.803  1.00  0.00           H
ATOM   3457  HB3 ASN   220      44.679  33.609  53.814  1.00  0.00           H
ATOM   3458  CG  ASN   220      45.843  32.007  53.098  1.00  0.00           C
ATOM   3459  OD1 ASN   220      47.062  31.849  52.917  1.00  0.00           O
ATOM   3460  ND2 ASN   220      44.875  31.385  52.369  1.00  0.00           N
ATOM   3461 HD21 ASN   220      43.906  31.629  52.517  1.00  0.00           H
ATOM   3462 HD22 ASN   220      45.043  30.700  51.646  1.00  0.00           H
ATOM   3463  C   ASN   220      47.214  34.472  54.691  1.00  0.00           C
ATOM   3464  O   ASN   220      47.395  35.555  55.261  1.00  0.00           O
ATOM   3465  N   GLY   221      47.877  34.214  53.606  1.00  0.00           N
ATOM   3466  H   GLY   221      47.666  33.341  53.144  1.00  0.00           H
ATOM   3467  CA  GLY   221      48.618  35.169  52.812  1.00  0.00           C
ATOM   3468  HA2 GLY   221      48.159  36.152  52.922  1.00  0.00           H
ATOM   3469  HA3 GLY   221      49.597  35.243  53.286  1.00  0.00           H
ATOM   3470  C   GLY   221      48.830  34.841  51.316  1.00  0.00           C
ATOM   3471  O   GLY   221      48.273  33.873  50.853  1.00  0.00           O
ATOM   3472  N   ALA   222      49.699  35.650  50.631  1.00  0.00           N
ATOM   3473  H   ALA   222      49.927  36.530  51.070  1.00  0.00           H
ATOM   3474  CA  ALA   222      50.274  35.273  49.336  1.00  0.00           C
ATOM   3475  HA  ALA   222      50.509  34.209  49.356  1.00  0.00           H
ATOM   3476  CB  ALA   222      49.323  35.564  48.160  1.00  0.00           C
ATOM   3477  HB1 ALA   222      49.930  35.579  47.255  1.00  0.00           H
ATOM   3478  HB2 ALA   222      48.674  36.431  48.290  1.00  0.00           H
ATOM   3479  HB3 ALA   222      48.790  34.700  47.763  1.00  0.00           H
ATOM   3480  C   ALA   222      51.711  35.902  49.182  1.00  0.00           C
ATOM   3481  O   ALA   222      51.988  37.021  49.645  1.00  0.00           O
ATOM   3482  N   TYR   223      52.529  35.353  48.312  1.00  0.00           N
ATOM   3483  H   TYR   223      52.174  34.472  47.969  1.00  0.00           H
ATOM   3484  CA  TYR   223      53.804  35.912  47.926  1.00  0.00           C
ATOM   3485  HA  TYR   223      53.683  36.976  47.721  1.00  0.00           H
ATOM   3486  CB  TYR   223      54.822  35.795  49.096  1.00  0.00           C
ATOM   3487  HB2 TYR   223      55.692  36.428  48.924  1.00  0.00           H
ATOM   3488  HB3 TYR   223      54.449  36.028  50.094  1.00  0.00           H
ATOM   3489  CG  TYR   223      55.412  34.373  49.271  1.00  0.00           C
ATOM   3490  CD1 TYR   223      54.561  33.283  49.640  1.00  0.00           C
ATOM   3491  HD1 TYR   223      53.522  33.474  49.869  1.00  0.00           H
ATOM   3492  CE1 TYR   223      55.064  31.966  49.592  1.00  0.00           C
ATOM   3493  HE1 TYR   223      54.458  31.092  49.779  1.00  0.00           H
ATOM   3494  CZ  TYR   223      56.448  31.779  49.355  1.00  0.00           C
ATOM   3495  OH  TYR   223      56.891  30.515  49.562  1.00  0.00           O
ATOM   3496  HH  TYR   223      57.737  30.459  49.111  1.00  0.00           H
ATOM   3497  CE2 TYR   223      57.294  32.837  48.984  1.00  0.00           C
ATOM   3498  HE2 TYR   223      58.351  32.757  48.780  1.00  0.00           H
ATOM   3499  CD2 TYR   223      56.779  34.144  48.988  1.00  0.00           C
ATOM   3500  HD2 TYR   223      57.411  35.006  48.823  1.00  0.00           H
ATOM   3501  C   TYR   223      54.308  35.184  46.621  1.00  0.00           C
ATOM   3502  O   TYR   223      53.600  34.413  45.921  1.00  0.00           O
ATOM   3503  N   TYR   224      55.405  35.741  46.138  1.00  0.00           N
ATOM   3504  H   TYR   224      55.856  36.434  46.717  1.00  0.00           H
ATOM   3505  CA  TYR   224      56.180  35.249  45.012  1.00  0.00           C
ATOM   3506  HA  TYR   224      55.604  34.618  44.334  1.00  0.00           H
ATOM   3507  CB  TYR   224      56.721  36.381  44.081  1.00  0.00           C
ATOM   3508  HB2 TYR   224      57.135  37.189  44.684  1.00  0.00           H
ATOM   3509  HB3 TYR   224      57.475  35.977  43.406  1.00  0.00           H
ATOM   3510  CG  TYR   224      55.581  36.937  43.234  1.00  0.00           C
ATOM   3511  CD1 TYR   224      55.245  36.310  41.995  1.00  0.00           C
ATOM   3512  HD1 TYR   224      55.840  35.447  41.736  1.00  0.00           H
ATOM   3513  CE1 TYR   224      54.283  36.831  41.079  1.00  0.00           C
ATOM   3514  HE1 TYR   224      54.062  36.475  40.083  1.00  0.00           H
ATOM   3515  CZ  TYR   224      53.719  38.048  41.419  1.00  0.00           C
ATOM   3516  OH  TYR   224      52.959  38.699  40.598  1.00  0.00           O
ATOM   3517  HH  TYR   224      53.122  38.532  39.667  1.00  0.00           H
ATOM   3518  CE2 TYR   224      54.003  38.656  42.657  1.00  0.00           C
ATOM   3519  HE2 TYR   224      53.482  39.572  42.890  1.00  0.00           H
ATOM   3520  CD2 TYR   224      54.910  38.096  43.612  1.00  0.00           C
ATOM   3521  HD2 TYR   224      55.179  38.614  44.520  1.00  0.00           H
ATOM   3522  C   TYR   224      57.370  34.413  45.377  1.00  0.00           C
ATOM   3523  O   TYR   224      58.233  34.844  46.123  1.00  0.00           O
ATOM   3524  N   ASP   225      57.374  33.137  44.965  1.00  0.00           N
ATOM   3525  H   ASP   225      56.481  32.832  44.606  1.00  0.00           H
ATOM   3526  CA  ASP   225      58.482  32.195  45.179  1.00  0.00           C
ATOM   3527  HA  ASP   225      59.345  32.653  45.663  1.00  0.00           H
ATOM   3528  CB  ASP   225      58.032  31.028  46.097  1.00  0.00           C
ATOM   3529  HB2 ASP   225      57.194  31.271  46.750  1.00  0.00           H
ATOM   3530  HB3 ASP   225      57.630  30.209  45.498  1.00  0.00           H
ATOM   3531  CG  ASP   225      59.209  30.482  46.945  1.00  0.00           C
ATOM   3532  OD1 ASP   225      60.377  30.445  46.479  1.00  0.00           O
ATOM   3533  OD2 ASP   225      59.007  30.206  48.159  1.00  0.00           O
ATOM   3534  C   ASP   225      58.992  31.701  43.828  1.00  0.00           C
ATOM   3535  O   ASP   225      58.386  32.005  42.822  1.00  0.00           O
ATOM   3536  N   VAL   226      60.083  30.953  43.787  1.00  0.00           N
ATOM   3537  H   VAL   226      60.424  30.603  44.671  1.00  0.00           H
ATOM   3538  CA  VAL   226      60.840  30.767  42.509  1.00  0.00           C
ATOM   3539  HA  VAL   226      60.423  31.431  41.751  1.00  0.00           H
ATOM   3540  CB  VAL   226      62.338  31.312  42.690  1.00  0.00           C
ATOM   3541  HB  VAL   226      62.839  30.660  43.406  1.00  0.00           H
ATOM   3542  CG1 VAL   226      63.018  31.234  41.335  1.00  0.00           C
ATOM   3543 HG11 VAL   226      63.507  30.264  41.247  1.00  0.00           H
ATOM   3544 HG12 VAL   226      62.305  31.408  40.531  1.00  0.00           H
ATOM   3545 HG13 VAL   226      63.827  31.962  41.401  1.00  0.00           H
ATOM   3546  CG2 VAL   226      62.376  32.767  43.132  1.00  0.00           C
ATOM   3547 HG21 VAL   226      63.423  33.033  43.283  1.00  0.00           H
ATOM   3548 HG22 VAL   226      61.985  32.898  44.141  1.00  0.00           H
ATOM   3549 HG23 VAL   226      61.851  33.452  42.467  1.00  0.00           H
ATOM   3550  C   VAL   226      60.746  29.388  41.895  1.00  0.00           C
ATOM   3551  O   VAL   226      60.818  28.359  42.637  1.00  0.00           O
ATOM   3552  N   CYS   227      60.780  29.264  40.617  1.00  0.00           N
ATOM   3553  H   CYS   227      60.676  30.104  40.067  1.00  0.00           H
ATOM   3554  CA  CYS   227      60.670  27.982  39.895  1.00  0.00           C
ATOM   3555  HA  CYS   227      59.772  27.526  40.313  1.00  0.00           H
ATOM   3556  CB  CYS   227      60.463  28.307  38.375  1.00  0.00           C
ATOM   3557  HB2 CYS   227      61.307  28.909  38.037  1.00  0.00           H
ATOM   3558  HB3 CYS   227      60.444  27.391  37.785  1.00  0.00           H
ATOM   3559  SG  CYS   227      58.897  29.147  37.977  1.00  0.00           S
ATOM   3560  HG  CYS   227      59.170  30.400  38.352  1.00  0.00           H
ATOM   3561  C   CYS   227      61.856  26.976  40.065  1.00  0.00           C
ATOM   3562  O   CYS   227      61.560  25.747  40.048  1.00  0.00           O
ATOM   3563  N   SER   228      63.058  27.522  40.404  1.00  0.00           N
ATOM   3564  H   SER   228      63.167  28.472  40.082  1.00  0.00           H
ATOM   3565  CA  SER   228      64.227  26.700  40.690  1.00  0.00           C
ATOM   3566  HA  SER   228      64.282  25.925  39.926  1.00  0.00           H
ATOM   3567  CB  SER   228      65.515  27.526  40.613  1.00  0.00           C
ATOM   3568  HB2 SER   228      66.313  26.864  40.949  1.00  0.00           H
ATOM   3569  HB3 SER   228      65.633  27.849  39.577  1.00  0.00           H
ATOM   3570  OG  SER   228      65.495  28.719  41.403  1.00  0.00           O
ATOM   3571  HG  SER   228      65.420  28.556  42.346  1.00  0.00           H
ATOM   3572  C   SER   228      64.148  26.139  42.092  1.00  0.00           C
ATOM   3573  O   SER   228      64.731  25.099  42.447  1.00  0.00           O
ATOM   3574  N   ASP   229      63.245  26.720  42.901  1.00  0.00           N
ATOM   3575  H   ASP   229      62.533  27.333  42.529  1.00  0.00           H
ATOM   3576  CA  ASP   229      63.134  26.425  44.316  1.00  0.00           C
ATOM   3577  HA  ASP   229      63.947  25.774  44.639  1.00  0.00           H
ATOM   3578  CB  ASP   229      63.265  27.665  45.206  1.00  0.00           C
ATOM   3579  HB2 ASP   229      62.363  28.275  45.147  1.00  0.00           H
ATOM   3580  HB3 ASP   229      63.340  27.315  46.236  1.00  0.00           H
ATOM   3581  CG  ASP   229      64.510  28.593  44.941  1.00  0.00           C
ATOM   3582  OD1 ASP   229      64.651  29.440  45.819  1.00  0.00           O
ATOM   3583  OD2 ASP   229      65.296  28.436  43.973  1.00  0.00           O
ATOM   3584  C   ASP   229      61.933  25.517  44.630  1.00  0.00           C
ATOM   3585  O   ASP   229      62.101  24.521  45.359  1.00  0.00           O
ATOM   3586  N   ILE   230      60.746  25.976  44.141  1.00  0.00           N
ATOM   3587  H   ILE   230      60.703  26.833  43.609  1.00  0.00           H
ATOM   3588  CA  ILE   230      59.461  25.233  44.230  1.00  0.00           C
ATOM   3589  HA  ILE   230      59.112  25.049  45.246  1.00  0.00           H
ATOM   3590  CB  ILE   230      58.327  26.025  43.516  1.00  0.00           C
ATOM   3591  HB  ILE   230      58.585  26.150  42.464  1.00  0.00           H
ATOM   3592  CG2 ILE   230      57.140  25.024  43.691  1.00  0.00           C
ATOM   3593 HG21 ILE   230      56.208  25.579  43.570  1.00  0.00           H
ATOM   3594 HG22 ILE   230      57.065  24.810  44.757  1.00  0.00           H
ATOM   3595 HG23 ILE   230      57.214  24.165  43.024  1.00  0.00           H
ATOM   3596  CG1 ILE   230      58.065  27.418  44.089  1.00  0.00           C
ATOM   3597 HG12 ILE   230      57.497  27.263  45.006  1.00  0.00           H
ATOM   3598 HG13 ILE   230      59.028  27.882  44.306  1.00  0.00           H
ATOM   3599  CD1 ILE   230      57.345  28.281  43.051  1.00  0.00           C
ATOM   3600 HD11 ILE   230      56.378  27.900  42.723  1.00  0.00           H
ATOM   3601 HD12 ILE   230      58.028  28.469  42.224  1.00  0.00           H
ATOM   3602 HD13 ILE   230      57.103  29.193  43.597  1.00  0.00           H
ATOM   3603  C   ILE   230      59.640  23.894  43.591  1.00  0.00           C
ATOM   3604  O   ILE   230      59.714  23.751  42.327  1.00  0.00           O
ATOM   3605  N   GLU   231      59.630  22.804  44.325  1.00  0.00           N
ATOM   3606  H   GLU   231      59.329  22.781  45.288  1.00  0.00           H
ATOM   3607  CA  GLU   231      60.013  21.445  43.800  1.00  0.00           C
ATOM   3608  HA  GLU   231      60.918  21.556  43.204  1.00  0.00           H
ATOM   3609  CB  GLU   231      60.332  20.458  44.959  1.00  0.00           C
ATOM   3610  HB2 GLU   231      60.977  20.921  45.706  1.00  0.00           H
ATOM   3611  HB3 GLU   231      59.426  20.099  45.446  1.00  0.00           H
ATOM   3612  CG  GLU   231      60.914  19.118  44.331  1.00  0.00           C
ATOM   3613  HG2 GLU   231      60.106  18.673  43.750  1.00  0.00           H
ATOM   3614  HG3 GLU   231      61.811  19.332  43.749  1.00  0.00           H
ATOM   3615  CD  GLU   231      61.190  18.147  45.415  1.00  0.00           C
ATOM   3616  OE1 GLU   231      60.562  18.232  46.480  1.00  0.00           O
ATOM   3617  OE2 GLU   231      62.159  17.383  45.342  1.00  0.00           O
ATOM   3618  C   GLU   231      58.820  20.847  42.932  1.00  0.00           C
ATOM   3619  O   GLU   231      59.082  20.320  41.841  1.00  0.00           O
ATOM   3620  N   LYS   232      57.582  21.061  43.420  1.00  0.00           N
ATOM   3621  H   LYS   232      57.441  21.433  44.349  1.00  0.00           H
ATOM   3622  CA  LYS   232      56.406  20.588  42.769  1.00  0.00           C
ATOM   3623  HA  LYS   232      56.569  19.564  42.434  1.00  0.00           H
ATOM   3624  CB  LYS   232      55.263  20.460  43.752  1.00  0.00           C
ATOM   3625  HB2 LYS   232      54.574  19.921  43.103  1.00  0.00           H
ATOM   3626  HB3 LYS   232      55.569  19.841  44.594  1.00  0.00           H
ATOM   3627  CG  LYS   232      54.741  21.728  44.380  1.00  0.00           C
ATOM   3628  HG2 LYS   232      55.571  22.336  44.740  1.00  0.00           H
ATOM   3629  HG3 LYS   232      54.218  22.276  43.594  1.00  0.00           H
ATOM   3630  CD  LYS   232      53.917  21.413  45.611  1.00  0.00           C
ATOM   3631  HD2 LYS   232      53.078  20.804  45.271  1.00  0.00           H
ATOM   3632  HD3 LYS   232      54.496  20.865  46.353  1.00  0.00           H
ATOM   3633  CE  LYS   232      53.432  22.769  46.104  1.00  0.00           C
ATOM   3634  HE2 LYS   232      54.321  23.373  46.292  1.00  0.00           H
ATOM   3635  HE3 LYS   232      52.898  23.287  45.307  1.00  0.00           H
ATOM   3636  NZ  LYS   232      52.564  22.599  47.307  1.00  0.00           N
ATOM   3637  HZ1 LYS   232      52.170  23.505  47.519  1.00  0.00           H
ATOM   3638  HZ2 LYS   232      53.074  22.371  48.148  1.00  0.00           H
ATOM   3639  HZ3 LYS   232      51.900  21.846  47.194  1.00  0.00           H
ATOM   3640  C   LYS   232      55.995  21.291  41.467  1.00  0.00           C
ATOM   3641  O   LYS   232      55.030  20.819  40.863  1.00  0.00           O
ATOM   3642  N   LEU   233      56.757  22.284  40.943  1.00  0.00           N
ATOM   3643  H   LEU   233      57.614  22.580  41.390  1.00  0.00           H
ATOM   3644  CA  LEU   233      56.468  22.815  39.537  1.00  0.00           C
ATOM   3645  HA  LEU   233      55.554  22.356  39.164  1.00  0.00           H
ATOM   3646  CB  LEU   233      56.238  24.326  39.554  1.00  0.00           C
ATOM   3647  HB2 LEU   233      57.030  24.955  39.959  1.00  0.00           H
ATOM   3648  HB3 LEU   233      55.994  24.512  38.508  1.00  0.00           H
ATOM   3649  CG  LEU   233      55.021  24.776  40.447  1.00  0.00           C
ATOM   3650  HG  LEU   233      55.033  24.286  41.421  1.00  0.00           H
ATOM   3651  CD1 LEU   233      55.039  26.282  40.735  1.00  0.00           C
ATOM   3652 HD11 LEU   233      54.962  26.758  39.758  1.00  0.00           H
ATOM   3653 HD12 LEU   233      56.042  26.566  41.053  1.00  0.00           H
ATOM   3654 HD13 LEU   233      54.257  26.555  41.444  1.00  0.00           H
ATOM   3655  CD2 LEU   233      53.696  24.317  39.785  1.00  0.00           C
ATOM   3656 HD21 LEU   233      52.865  24.722  40.363  1.00  0.00           H
ATOM   3657 HD22 LEU   233      53.681  24.577  38.726  1.00  0.00           H
ATOM   3658 HD23 LEU   233      53.593  23.236  39.881  1.00  0.00           H
ATOM   3659  C   LEU   233      57.480  22.353  38.471  1.00  0.00           C
ATOM   3660  O   LEU   233      57.269  22.565  37.287  1.00  0.00           O
ATOM   3661  N   GLN   234      58.643  21.788  38.850  1.00  0.00           N
ATOM   3662  H   GLN   234      58.850  21.709  39.835  1.00  0.00           H
ATOM   3663  CA  GLN   234      59.754  21.396  37.920  1.00  0.00           C
ATOM   3664  HA  GLN   234      59.930  22.320  37.371  1.00  0.00           H
ATOM   3665  CB  GLN   234      61.046  21.104  38.743  1.00  0.00           C
ATOM   3666  HB2 GLN   234      60.744  20.534  39.621  1.00  0.00           H
ATOM   3667  HB3 GLN   234      61.718  20.464  38.172  1.00  0.00           H
ATOM   3668  CG  GLN   234      61.562  22.522  39.171  1.00  0.00           C
ATOM   3669  HG2 GLN   234      62.103  23.056  38.390  1.00  0.00           H
ATOM   3670  HG3 GLN   234      60.819  23.213  39.571  1.00  0.00           H
ATOM   3671  CD  GLN   234      62.640  22.494  40.264  1.00  0.00           C
ATOM   3672  OE1 GLN   234      63.828  22.252  40.008  1.00  0.00           O
ATOM   3673  NE2 GLN   234      62.341  22.851  41.459  1.00  0.00           N
ATOM   3674 HE21 GLN   234      62.996  22.885  42.228  1.00  0.00           H
ATOM   3675 HE22 GLN   234      61.464  23.331  41.595  1.00  0.00           H
ATOM   3676  C   GLN   234      59.433  20.263  36.980  1.00  0.00           C
ATOM   3677  O   GLN   234      58.706  19.318  37.262  1.00  0.00           O
ATOM   3678  N   GLY   235      59.970  20.419  35.769  1.00  0.00           N
ATOM   3679  H   GLY   235      60.544  21.217  35.535  1.00  0.00           H
ATOM   3680  CA  GLY   235      59.657  19.535  34.574  1.00  0.00           C
ATOM   3681  HA2 GLY   235      60.283  19.909  33.763  1.00  0.00           H
ATOM   3682  HA3 GLY   235      59.823  18.490  34.837  1.00  0.00           H
ATOM   3683  C   GLY   235      58.150  19.569  34.064  1.00  0.00           C
ATOM   3684  O   GLY   235      57.851  19.308  32.906  1.00  0.00           O
ATOM   3685  N   LYS   236      57.241  20.004  34.993  1.00  0.00           N
ATOM   3686  H   LYS   236      57.417  19.865  35.977  1.00  0.00           H
ATOM   3687  CA  LYS   236      55.773  20.309  34.625  1.00  0.00           C
ATOM   3688  HA  LYS   236      55.349  19.472  34.071  1.00  0.00           H
ATOM   3689  CB  LYS   236      54.837  20.404  35.889  1.00  0.00           C
ATOM   3690  HB2 LYS   236      54.951  21.318  36.471  1.00  0.00           H
ATOM   3691  HB3 LYS   236      53.807  20.353  35.537  1.00  0.00           H
ATOM   3692  CG  LYS   236      55.027  19.287  36.945  1.00  0.00           C
ATOM   3693  HG2 LYS   236      55.000  18.261  36.580  1.00  0.00           H
ATOM   3694  HG3 LYS   236      56.004  19.418  37.411  1.00  0.00           H
ATOM   3695  CD  LYS   236      53.990  19.522  38.070  1.00  0.00           C
ATOM   3696  HD2 LYS   236      54.095  20.503  38.533  1.00  0.00           H
ATOM   3697  HD3 LYS   236      53.009  19.395  37.611  1.00  0.00           H
ATOM   3698  CE  LYS   236      54.191  18.516  39.183  1.00  0.00           C
ATOM   3699  HE2 LYS   236      53.985  17.562  38.701  1.00  0.00           H
ATOM   3700  HE3 LYS   236      55.175  18.722  39.605  1.00  0.00           H
ATOM   3701  NZ  LYS   236      53.252  18.840  40.357  1.00  0.00           N
ATOM   3702  HZ1 LYS   236      53.389  18.295  41.196  1.00  0.00           H
ATOM   3703  HZ2 LYS   236      52.281  18.999  40.131  1.00  0.00           H
ATOM   3704  HZ3 LYS   236      53.613  19.732  40.665  1.00  0.00           H
ATOM   3705  C   LYS   236      55.571  21.557  33.805  1.00  0.00           C
ATOM   3706  O   LYS   236      54.695  21.654  32.929  1.00  0.00           O
ATOM   3707  N   LEU   237      56.400  22.533  34.011  1.00  0.00           N
ATOM   3708  H   LEU   237      57.125  22.380  34.696  1.00  0.00           H
ATOM   3709  CA  LEU   237      56.394  23.800  33.357  1.00  0.00           C
ATOM   3710  HA  LEU   237      55.376  24.151  33.186  1.00  0.00           H
ATOM   3711  CB  LEU   237      57.063  24.727  34.369  1.00  0.00           C
ATOM   3712  HB2 LEU   237      57.985  24.300  34.760  1.00  0.00           H
ATOM   3713  HB3 LEU   237      57.478  25.529  33.758  1.00  0.00           H
ATOM   3714  CG  LEU   237      56.292  25.357  35.529  1.00  0.00           C
ATOM   3715  HG  LEU   237      55.978  24.537  36.176  1.00  0.00           H
ATOM   3716  CD1 LEU   237      57.345  26.015  36.392  1.00  0.00           C
ATOM   3717 HD11 LEU   237      57.011  26.494  37.313  1.00  0.00           H
ATOM   3718 HD12 LEU   237      57.937  26.719  35.808  1.00  0.00           H
ATOM   3719 HD13 LEU   237      58.122  25.356  36.781  1.00  0.00           H
ATOM   3720  CD2 LEU   237      55.056  26.220  35.140  1.00  0.00           C
ATOM   3721 HD21 LEU   237      55.375  27.257  35.037  1.00  0.00           H
ATOM   3722 HD22 LEU   237      54.409  25.881  34.330  1.00  0.00           H
ATOM   3723 HD23 LEU   237      54.363  26.057  35.968  1.00  0.00           H
ATOM   3724  C   LEU   237      57.104  23.798  31.954  1.00  0.00           C
ATOM   3725  O   LEU   237      57.938  22.880  31.722  1.00  0.00           O
ATOM   3726  N   SER   238      56.762  24.738  31.105  1.00  0.00           N
ATOM   3727  H   SER   238      55.914  25.247  31.311  1.00  0.00           H
ATOM   3728  CA  SER   238      57.267  24.916  29.726  1.00  0.00           C
ATOM   3729  HA  SER   238      57.480  23.911  29.358  1.00  0.00           H
ATOM   3730  CB  SER   238      56.093  25.538  28.954  1.00  0.00           C
ATOM   3731  HB2 SER   238      55.279  24.818  29.036  1.00  0.00           H
ATOM   3732  HB3 SER   238      55.899  26.515  29.396  1.00  0.00           H
ATOM   3733  OG  SER   238      56.398  25.783  27.607  1.00  0.00           O
ATOM   3734  HG  SER   238      56.333  26.727  27.442  1.00  0.00           H
ATOM   3735  C   SER   238      58.648  25.592  29.636  1.00  0.00           C
ATOM   3736  O   SER   238      59.013  26.329  30.504  1.00  0.00           O
ATOM   3737  N   ASP   239      59.439  25.376  28.531  1.00  0.00           N
ATOM   3738  H   ASP   239      59.169  24.777  27.764  1.00  0.00           H
ATOM   3739  CA  ASP   239      60.748  26.014  28.549  1.00  0.00           C
ATOM   3740  HA  ASP   239      61.123  26.007  29.572  1.00  0.00           H
ATOM   3741  CB  ASP   239      61.729  25.223  27.638  1.00  0.00           C
ATOM   3742  HB2 ASP   239      62.769  25.400  27.913  1.00  0.00           H
ATOM   3743  HB3 ASP   239      61.758  24.192  27.993  1.00  0.00           H
ATOM   3744  CG  ASP   239      61.519  25.508  26.168  1.00  0.00           C
ATOM   3745  OD1 ASP   239      60.449  25.277  25.651  1.00  0.00           O
ATOM   3746  OD2 ASP   239      62.480  25.787  25.459  1.00  0.00           O
ATOM   3747  C   ASP   239      60.658  27.525  28.185  1.00  0.00           C
ATOM   3748  O   ASP   239      61.683  28.216  28.219  1.00  0.00           O
ATOM   3749  N   ASP   240      59.486  28.133  27.892  1.00  0.00           N
ATOM   3750  H   ASP   240      58.627  27.602  27.871  1.00  0.00           H
ATOM   3751  CA  ASP   240      59.386  29.612  27.972  1.00  0.00           C
ATOM   3752  HA  ASP   240      60.204  30.062  27.410  1.00  0.00           H
ATOM   3753  CB  ASP   240      58.120  30.243  27.304  1.00  0.00           C
ATOM   3754  HB2 ASP   240      58.066  31.305  27.542  1.00  0.00           H
ATOM   3755  HB3 ASP   240      58.270  30.153  26.227  1.00  0.00           H
ATOM   3756  CG  ASP   240      56.796  29.538  27.636  1.00  0.00           C
ATOM   3757  OD1 ASP   240      56.004  30.025  28.463  1.00  0.00           O
ATOM   3758  OD2 ASP   240      56.553  28.388  27.132  1.00  0.00           O
ATOM   3759  C   ASP   240      59.579  30.189  29.390  1.00  0.00           C
ATOM   3760  O   ASP   240      59.686  31.398  29.549  1.00  0.00           O
ATOM   3761  N   ILE   241      59.462  29.391  30.425  1.00  0.00           N
ATOM   3762  H   ILE   241      59.312  28.408  30.250  1.00  0.00           H
ATOM   3763  CA  ILE   241      59.813  29.683  31.781  1.00  0.00           C
ATOM   3764  HA  ILE   241      59.665  30.751  31.939  1.00  0.00           H
ATOM   3765  CB  ILE   241      58.955  29.021  32.879  1.00  0.00           C
ATOM   3766  HB  ILE   241      59.127  27.945  32.907  1.00  0.00           H
ATOM   3767  CG2 ILE   241      59.355  29.498  34.278  1.00  0.00           C
ATOM   3768 HG21 ILE   241      59.305  30.586  34.328  1.00  0.00           H
ATOM   3769 HG22 ILE   241      60.385  29.215  34.493  1.00  0.00           H
ATOM   3770 HG23 ILE   241      58.743  29.007  35.034  1.00  0.00           H
ATOM   3771  CG1 ILE   241      57.448  29.317  32.683  1.00  0.00           C
ATOM   3772 HG12 ILE   241      56.933  29.363  33.644  1.00  0.00           H
ATOM   3773 HG13 ILE   241      57.282  30.329  32.316  1.00  0.00           H
ATOM   3774  CD1 ILE   241      56.739  28.319  31.708  1.00  0.00           C
ATOM   3775 HD11 ILE   241      55.668  28.520  31.707  1.00  0.00           H
ATOM   3776 HD12 ILE   241      57.014  27.302  31.985  1.00  0.00           H
ATOM   3777 HD13 ILE   241      57.004  28.432  30.657  1.00  0.00           H
ATOM   3778  C   ILE   241      61.329  29.294  32.080  1.00  0.00           C
ATOM   3779  O   ILE   241      61.684  28.115  32.014  1.00  0.00           O
ATOM   3780  N   PRO   242      62.215  30.252  32.399  1.00  0.00           N
ATOM   3781  CD  PRO   242      61.987  31.635  32.247  1.00  0.00           C
ATOM   3782  HD2 PRO   242      61.188  31.956  32.916  1.00  0.00           H
ATOM   3783  HD3 PRO   242      61.984  31.861  31.181  1.00  0.00           H
ATOM   3784  CG  PRO   242      63.239  32.360  32.831  1.00  0.00           C
ATOM   3785  HG2 PRO   242      63.181  32.608  33.891  1.00  0.00           H
ATOM   3786  HG3 PRO   242      63.513  33.220  32.221  1.00  0.00           H
ATOM   3787  CB  PRO   242      64.318  31.231  32.726  1.00  0.00           C
ATOM   3788  HB2 PRO   242      65.152  31.311  33.424  1.00  0.00           H
ATOM   3789  HB3 PRO   242      64.830  31.157  31.766  1.00  0.00           H
ATOM   3790  CA  PRO   242      63.546  29.977  32.859  1.00  0.00           C
ATOM   3791  HA  PRO   242      63.907  29.273  32.110  1.00  0.00           H
ATOM   3792  C   PRO   242      63.539  29.585  34.396  1.00  0.00           C
ATOM   3793  O   PRO   242      62.668  30.068  35.142  1.00  0.00           O
ATOM   3794  N   PRO   243      64.482  28.730  34.925  1.00  0.00           N
ATOM   3795  CD  PRO   243      65.474  27.971  34.179  1.00  0.00           C
ATOM   3796  HD2 PRO   243      66.244  28.629  33.776  1.00  0.00           H
ATOM   3797  HD3 PRO   243      65.016  27.356  33.404  1.00  0.00           H
ATOM   3798  CG  PRO   243      66.011  26.909  35.145  1.00  0.00           C
ATOM   3799  HG2 PRO   243      67.023  26.651  34.836  1.00  0.00           H
ATOM   3800  HG3 PRO   243      65.339  26.052  35.197  1.00  0.00           H
ATOM   3801  CB  PRO   243      66.038  27.669  36.460  1.00  0.00           C
ATOM   3802  HB2 PRO   243      66.843  28.398  36.558  1.00  0.00           H
ATOM   3803  HB3 PRO   243      66.192  26.899  37.216  1.00  0.00           H
ATOM   3804  CA  PRO   243      64.651  28.342  36.369  1.00  0.00           C
ATOM   3805  HA  PRO   243      63.871  27.621  36.614  1.00  0.00           H
ATOM   3806  C   PRO   243      64.442  29.497  37.359  1.00  0.00           C
ATOM   3807  O   PRO   243      64.076  29.255  38.539  1.00  0.00           O
ATOM   3808  N   SER   244      65.026  30.643  37.088  1.00  0.00           N
ATOM   3809  H   SER   244      65.234  30.774  36.108  1.00  0.00           H
ATOM   3810  CA  SER   244      64.929  31.951  37.857  1.00  0.00           C
ATOM   3811  HA  SER   244      65.404  31.800  38.826  1.00  0.00           H
ATOM   3812  CB  SER   244      65.974  32.828  37.146  1.00  0.00           C
ATOM   3813  HB2 SER   244      66.039  33.684  37.818  1.00  0.00           H
ATOM   3814  HB3 SER   244      66.969  32.386  37.207  1.00  0.00           H
ATOM   3815  OG  SER   244      65.690  33.098  35.753  1.00  0.00           O
ATOM   3816  HG  SER   244      66.510  33.406  35.358  1.00  0.00           H
ATOM   3817  C   SER   244      63.604  32.615  37.957  1.00  0.00           C
ATOM   3818  O   SER   244      63.553  33.621  38.710  1.00  0.00           O
ATOM   3819  N   ALA   245      62.510  32.065  37.378  1.00  0.00           N
ATOM   3820  H   ALA   245      62.640  31.209  36.858  1.00  0.00           H
ATOM   3821  CA  ALA   245      61.320  32.801  37.263  1.00  0.00           C
ATOM   3822  HA  ALA   245      61.620  33.807  36.971  1.00  0.00           H
ATOM   3823  CB  ALA   245      60.579  32.280  36.085  1.00  0.00           C
ATOM   3824  HB1 ALA   245      61.180  32.378  35.181  1.00  0.00           H
ATOM   3825  HB2 ALA   245      59.568  32.685  36.128  1.00  0.00           H
ATOM   3826  HB3 ALA   245      60.515  31.205  36.263  1.00  0.00           H
ATOM   3827  C   ALA   245      60.433  32.854  38.557  1.00  0.00           C
ATOM   3828  O   ALA   245      60.375  31.951  39.406  1.00  0.00           O
ATOM   3829  N   PRO   246      59.578  33.907  38.630  1.00  0.00           N
ATOM   3830  CD  PRO   246      59.547  35.120  37.785  1.00  0.00           C
ATOM   3831  HD2 PRO   246      58.951  34.873  36.907  1.00  0.00           H
ATOM   3832  HD3 PRO   246      60.516  35.381  37.357  1.00  0.00           H
ATOM   3833  CG  PRO   246      58.990  36.257  38.628  1.00  0.00           C
ATOM   3834  HG2 PRO   246      58.415  36.870  37.934  1.00  0.00           H
ATOM   3835  HG3 PRO   246      59.750  36.829  39.162  1.00  0.00           H
ATOM   3836  CB  PRO   246      58.025  35.586  39.535  1.00  0.00           C
ATOM   3837  HB2 PRO   246      56.982  35.678  39.234  1.00  0.00           H
ATOM   3838  HB3 PRO   246      58.179  36.034  40.517  1.00  0.00           H
ATOM   3839  CA  PRO   246      58.519  34.083  39.625  1.00  0.00           C
ATOM   3840  HA  PRO   246      58.954  33.961  40.616  1.00  0.00           H
ATOM   3841  C   PRO   246      57.328  33.161  39.543  1.00  0.00           C
ATOM   3842  O   PRO   246      56.865  32.937  38.402  1.00  0.00           O
ATOM   3843  N   MET   247      56.716  32.754  40.691  1.00  0.00           N
ATOM   3844  H   MET   247      57.268  32.854  41.531  1.00  0.00           H
ATOM   3845  CA  MET   247      55.423  32.070  40.679  1.00  0.00           C
ATOM   3846  HA  MET   247      54.855  32.346  39.791  1.00  0.00           H
ATOM   3847  CB  MET   247      55.572  30.537  40.644  1.00  0.00           C
ATOM   3848  HB2 MET   247      56.290  30.206  39.895  1.00  0.00           H
ATOM   3849  HB3 MET   247      55.910  30.137  41.599  1.00  0.00           H
ATOM   3850  CG  MET   247      54.161  29.914  40.399  1.00  0.00           C
ATOM   3851  HG2 MET   247      54.268  28.863  40.669  1.00  0.00           H
ATOM   3852  HG3 MET   247      53.409  30.146  41.153  1.00  0.00           H
ATOM   3853  SD  MET   247      53.378  30.174  38.794  1.00  0.00           S
ATOM   3854  CE  MET   247      54.465  29.091  37.866  1.00  0.00           C
ATOM   3855  HE1 MET   247      54.399  28.137  38.389  1.00  0.00           H
ATOM   3856  HE2 MET   247      54.061  28.972  36.861  1.00  0.00           H
ATOM   3857  HE3 MET   247      55.480  29.475  37.758  1.00  0.00           H
ATOM   3858  C   MET   247      54.636  32.548  41.940  1.00  0.00           C
ATOM   3859  O   MET   247      55.120  32.483  43.083  1.00  0.00           O
ATOM   3860  N   ALA   248      53.370  32.908  41.762  1.00  0.00           N
ATOM   3861  H   ALA   248      52.915  32.756  40.873  1.00  0.00           H
ATOM   3862  CA  ALA   248      52.628  33.295  42.857  1.00  0.00           C
ATOM   3863  HA  ALA   248      53.249  33.923  43.496  1.00  0.00           H
ATOM   3864  CB  ALA   248      51.524  34.218  42.438  1.00  0.00           C
ATOM   3865  HB1 ALA   248      50.863  34.464  43.268  1.00  0.00           H
ATOM   3866  HB2 ALA   248      50.880  33.769  41.682  1.00  0.00           H
ATOM   3867  HB3 ALA   248      51.976  35.121  42.026  1.00  0.00           H
ATOM   3868  C   ALA   248      52.035  32.065  43.603  1.00  0.00           C
ATOM   3869  O   ALA   248      51.698  30.997  43.011  1.00  0.00           O
ATOM   3870  N   ILE   249      52.139  32.150  44.865  1.00  0.00           N
ATOM   3871  H   ILE   249      52.533  33.035  45.150  1.00  0.00           H
ATOM   3872  CA  ILE   249      51.831  31.087  45.788  1.00  0.00           C
ATOM   3873  HA  ILE   249      51.216  30.312  45.331  1.00  0.00           H
ATOM   3874  CB  ILE   249      53.128  30.537  46.305  1.00  0.00           C
ATOM   3875  HB  ILE   249      53.673  31.377  46.739  1.00  0.00           H
ATOM   3876  CG2 ILE   249      52.852  29.625  47.515  1.00  0.00           C
ATOM   3877 HG21 ILE   249      52.599  30.207  48.401  1.00  0.00           H
ATOM   3878 HG22 ILE   249      53.804  29.216  47.853  1.00  0.00           H
ATOM   3879 HG23 ILE   249      52.115  28.831  47.404  1.00  0.00           H
ATOM   3880  CG1 ILE   249      54.015  29.734  45.288  1.00  0.00           C
ATOM   3881 HG12 ILE   249      54.337  30.266  44.392  1.00  0.00           H
ATOM   3882 HG13 ILE   249      54.921  29.494  45.843  1.00  0.00           H
ATOM   3883  CD1 ILE   249      53.385  28.334  44.821  1.00  0.00           C
ATOM   3884 HD11 ILE   249      52.927  27.871  45.695  1.00  0.00           H
ATOM   3885 HD12 ILE   249      54.142  27.572  44.636  1.00  0.00           H
ATOM   3886 HD13 ILE   249      52.640  28.460  44.035  1.00  0.00           H
ATOM   3887  C   ILE   249      50.958  31.684  46.962  1.00  0.00           C
ATOM   3888  O   ILE   249      51.297  32.717  47.588  1.00  0.00           O
ATOM   3889  N   ASN   250      49.804  31.030  47.255  1.00  0.00           N
ATOM   3890  H   ASN   250      49.668  30.137  46.803  1.00  0.00           H
ATOM   3891  CA  ASN   250      48.974  31.318  48.431  1.00  0.00           C
ATOM   3892  HA  ASN   250      49.117  32.321  48.832  1.00  0.00           H
ATOM   3893  CB  ASN   250      47.499  31.161  48.212  1.00  0.00           C
ATOM   3894  HB2 ASN   250      47.146  30.184  47.880  1.00  0.00           H
ATOM   3895  HB3 ASN   250      46.943  31.443  49.107  1.00  0.00           H
ATOM   3896  CG  ASN   250      47.025  32.005  47.057  1.00  0.00           C
ATOM   3897  OD1 ASN   250      47.004  31.575  45.893  1.00  0.00           O
ATOM   3898  ND2 ASN   250      46.612  33.242  47.187  1.00  0.00           N
ATOM   3899 HD21 ASN   250      46.438  33.549  48.134  1.00  0.00           H
ATOM   3900 HD22 ASN   250      46.286  33.650  46.322  1.00  0.00           H
ATOM   3901  C   ASN   250      49.335  30.407  49.510  1.00  0.00           C
ATOM   3902  O   ASN   250      49.584  29.208  49.235  1.00  0.00           O
ATOM   3903  N   CYS   251      49.606  30.864  50.773  1.00  0.00           N
ATOM   3904  H   CYS   251      49.182  31.744  51.030  1.00  0.00           H
ATOM   3905  CA  CYS   251      50.274  29.993  51.780  1.00  0.00           C
ATOM   3906  HA  CYS   251      51.187  29.544  51.389  1.00  0.00           H
ATOM   3907  CB  CYS   251      50.791  31.061  52.770  1.00  0.00           C
ATOM   3908  HB2 CYS   251      49.981  31.413  53.409  1.00  0.00           H
ATOM   3909  HB3 CYS   251      51.526  30.522  53.370  1.00  0.00           H
ATOM   3910  SG  CYS   251      51.570  32.565  52.002  1.00  0.00           S
ATOM   3911  HG  CYS   251      52.843  32.158  52.007  1.00  0.00           H
ATOM   3912  C   CYS   251      49.332  28.877  52.417  1.00  0.00           C
ATOM   3913  O   CYS   251      49.779  27.856  52.846  1.00  0.00           O
ATOM   3914  N   GLU   252      48.027  29.192  52.392  1.00  0.00           N
ATOM   3915  H   GLU   252      47.683  30.086  52.074  1.00  0.00           H
ATOM   3916  CA  GLU   252      46.970  28.416  53.033  1.00  0.00           C
ATOM   3917  HA  GLU   252      46.139  29.113  53.147  1.00  0.00           H
ATOM   3918  CB  GLU   252      46.605  27.231  52.161  1.00  0.00           C
ATOM   3919  HB2 GLU   252      47.509  26.621  52.169  1.00  0.00           H
ATOM   3920  HB3 GLU   252      45.812  26.587  52.543  1.00  0.00           H
ATOM   3921  CG  GLU   252      46.109  27.726  50.780  1.00  0.00           C
ATOM   3922  HG2 GLU   252      46.910  28.281  50.291  1.00  0.00           H
ATOM   3923  HG3 GLU   252      45.792  26.865  50.190  1.00  0.00           H
ATOM   3924  CD  GLU   252      44.898  28.535  50.894  1.00  0.00           C
ATOM   3925  OE1 GLU   252      44.747  29.643  50.234  1.00  0.00           O
ATOM   3926  OE2 GLU   252      43.903  28.134  51.603  1.00  0.00           O
ATOM   3927  C   GLU   252      47.366  28.000  54.411  1.00  0.00           C
ATOM   3928  O   GLU   252      46.979  26.944  54.897  1.00  0.00           O
ATOM   3929  N   TYR   253      48.079  28.848  55.171  1.00  0.00           N
ATOM   3930  H   TYR   253      48.222  29.750  54.739  1.00  0.00           H
ATOM   3931  CA  TYR   253      49.011  28.417  56.279  1.00  0.00           C
ATOM   3932  HA  TYR   253      49.390  27.437  55.985  1.00  0.00           H
ATOM   3933  CB  TYR   253      50.307  29.277  56.193  1.00  0.00           C
ATOM   3934  HB2 TYR   253      50.958  28.913  56.987  1.00  0.00           H
ATOM   3935  HB3 TYR   253      50.752  29.055  55.224  1.00  0.00           H
ATOM   3936  CG  TYR   253      50.175  30.829  56.371  1.00  0.00           C
ATOM   3937  CD1 TYR   253      49.035  31.364  57.074  1.00  0.00           C
ATOM   3938  HD1 TYR   253      48.375  30.664  57.563  1.00  0.00           H
ATOM   3939  CE1 TYR   253      49.013  32.761  57.334  1.00  0.00           C
ATOM   3940  HE1 TYR   253      48.270  33.133  58.024  1.00  0.00           H
ATOM   3941  CZ  TYR   253      49.976  33.658  56.792  1.00  0.00           C
ATOM   3942  OH  TYR   253      49.931  34.962  57.136  1.00  0.00           O
ATOM   3943  HH  TYR   253      49.018  35.236  57.256  1.00  0.00           H
ATOM   3944  CE2 TYR   253      51.107  33.127  56.145  1.00  0.00           C
ATOM   3945  HE2 TYR   253      51.943  33.695  55.767  1.00  0.00           H
ATOM   3946  CD2 TYR   253      51.099  31.743  55.905  1.00  0.00           C
ATOM   3947  HD2 TYR   253      51.990  31.420  55.387  1.00  0.00           H
ATOM   3948  C   TYR   253      48.439  28.028  57.689  1.00  0.00           C
ATOM   3949  O   TYR   253      49.154  27.561  58.600  1.00  0.00           O
ATOM   3950  N   GLY   254      47.107  28.129  57.869  1.00  0.00           N
ATOM   3951  H   GLY   254      46.622  28.583  57.108  1.00  0.00           H
ATOM   3952  CA  GLY   254      46.365  27.838  59.135  1.00  0.00           C
ATOM   3953  HA2 GLY   254      46.428  28.656  59.853  1.00  0.00           H
ATOM   3954  HA3 GLY   254      45.379  27.613  58.731  1.00  0.00           H
ATOM   3955  C   GLY   254      46.710  26.484  59.738  1.00  0.00           C
ATOM   3956  O   GLY   254      46.446  26.276  60.899  1.00  0.00           O
ATOM   3957  N   SER   255      47.160  25.546  58.887  1.00  0.00           N
ATOM   3958  H   SER   255      47.233  25.916  57.950  1.00  0.00           H
ATOM   3959  CA  SER   255      47.537  24.178  59.230  1.00  0.00           C
ATOM   3960  HA  SER   255      46.889  23.943  60.073  1.00  0.00           H
ATOM   3961  CB  SER   255      47.186  23.164  58.189  1.00  0.00           C
ATOM   3962  HB2 SER   255      47.232  22.110  58.465  1.00  0.00           H
ATOM   3963  HB3 SER   255      46.133  23.268  57.932  1.00  0.00           H
ATOM   3964  OG  SER   255      47.894  23.332  56.977  1.00  0.00           O
ATOM   3965  HG  SER   255      48.815  23.128  57.157  1.00  0.00           H
ATOM   3966  C   SER   255      48.989  23.998  59.646  1.00  0.00           C
ATOM   3967  O   SER   255      49.502  22.879  59.697  1.00  0.00           O
ATOM   3968  N   PHE   256      49.633  25.106  60.065  1.00  0.00           N
ATOM   3969  H   PHE   256      49.228  26.011  59.869  1.00  0.00           H
ATOM   3970  CA  PHE   256      51.004  25.002  60.527  1.00  0.00           C
ATOM   3971  HA  PHE   256      51.490  24.215  59.952  1.00  0.00           H
ATOM   3972  CB  PHE   256      51.722  26.368  60.436  1.00  0.00           C
ATOM   3973  HB2 PHE   256      52.012  26.569  59.405  1.00  0.00           H
ATOM   3974  HB3 PHE   256      50.992  27.099  60.786  1.00  0.00           H
ATOM   3975  CG  PHE   256      52.971  26.572  61.243  1.00  0.00           C
ATOM   3976  CD1 PHE   256      54.164  25.902  60.917  1.00  0.00           C
ATOM   3977  HD1 PHE   256      54.223  25.309  60.016  1.00  0.00           H
ATOM   3978  CE1 PHE   256      55.255  25.995  61.836  1.00  0.00           C
ATOM   3979  HE1 PHE   256      56.187  25.465  61.708  1.00  0.00           H
ATOM   3980  CZ  PHE   256      55.118  26.751  63.015  1.00  0.00           C
ATOM   3981  HZ  PHE   256      55.920  26.656  63.732  1.00  0.00           H
ATOM   3982  CE2 PHE   256      53.914  27.442  63.252  1.00  0.00           C
ATOM   3983  HE2 PHE   256      53.768  28.052  64.132  1.00  0.00           H
ATOM   3984  CD2 PHE   256      52.873  27.427  62.359  1.00  0.00           C
ATOM   3985  HD2 PHE   256      51.979  27.963  62.644  1.00  0.00           H
ATOM   3986  C   PHE   256      51.033  24.419  61.913  1.00  0.00           C
ATOM   3987  O   PHE   256      50.124  24.568  62.732  1.00  0.00           O
ATOM   3988  N   ASP   257      52.144  23.652  62.100  1.00  0.00           N
ATOM   3989  H   ASP   257      52.726  23.433  61.304  1.00  0.00           H
ATOM   3990  CA  ASP   257      52.516  22.992  63.355  1.00  0.00           C
ATOM   3991  HA  ASP   257      53.394  22.438  63.020  1.00  0.00           H
ATOM   3992  CB  ASP   257      53.069  23.944  64.499  1.00  0.00           C
ATOM   3993  HB2 ASP   257      53.703  24.758  64.149  1.00  0.00           H
ATOM   3994  HB3 ASP   257      52.139  24.318  64.926  1.00  0.00           H
ATOM   3995  CG  ASP   257      53.896  23.247  65.534  1.00  0.00           C
ATOM   3996  OD1 ASP   257      54.804  22.463  65.180  1.00  0.00           O
ATOM   3997  OD2 ASP   257      53.803  23.483  66.755  1.00  0.00           O
ATOM   3998  C   ASP   257      51.459  21.946  63.884  1.00  0.00           C
ATOM   3999  O   ASP   257      51.357  21.673  65.086  1.00  0.00           O
ATOM   4000  N   ASN   258      50.551  21.461  63.074  1.00  0.00           N
ATOM   4001  H   ASN   258      50.469  21.956  62.197  1.00  0.00           H
ATOM   4002  CA  ASN   258      49.719  20.313  63.307  1.00  0.00           C
ATOM   4003  HA  ASN   258      48.885  20.543  63.970  1.00  0.00           H
ATOM   4004  CB  ASN   258      48.989  19.854  62.076  1.00  0.00           C
ATOM   4005  HB2 ASN   258      49.645  19.640  61.233  1.00  0.00           H
ATOM   4006  HB3 ASN   258      48.402  18.967  62.312  1.00  0.00           H
ATOM   4007  CG  ASN   258      47.931  20.773  61.498  1.00  0.00           C
ATOM   4008  OD1 ASN   258      47.440  21.775  62.005  1.00  0.00           O
ATOM   4009  ND2 ASN   258      47.311  20.292  60.421  1.00  0.00           N
ATOM   4010 HD21 ASN   258      47.650  19.413  60.054  1.00  0.00           H
ATOM   4011 HD22 ASN   258      46.384  20.656  60.254  1.00  0.00           H
ATOM   4012  C   ASN   258      50.507  19.092  63.878  1.00  0.00           C
ATOM   4013  O   ASN   258      49.912  18.191  64.388  1.00  0.00           O
ATOM   4014  N   GLU   259      51.818  19.018  63.768  1.00  0.00           N
ATOM   4015  H   GLU   259      52.322  19.598  63.113  1.00  0.00           H
ATOM   4016  CA  GLU   259      52.715  17.999  64.392  1.00  0.00           C
ATOM   4017  HA  GLU   259      52.139  17.074  64.412  1.00  0.00           H
ATOM   4018  CB  GLU   259      53.912  17.820  63.566  1.00  0.00           C
ATOM   4019  HB2 GLU   259      53.688  17.844  62.500  1.00  0.00           H
ATOM   4020  HB3 GLU   259      54.648  18.567  63.862  1.00  0.00           H
ATOM   4021  CG  GLU   259      54.530  16.452  63.911  1.00  0.00           C
ATOM   4022  HG2 GLU   259      55.183  16.544  64.778  1.00  0.00           H
ATOM   4023  HG3 GLU   259      53.779  15.757  64.286  1.00  0.00           H
ATOM   4024  CD  GLU   259      55.397  15.902  62.794  1.00  0.00           C
ATOM   4025  OE1 GLU   259      54.827  15.620  61.722  1.00  0.00           O
ATOM   4026  OE2 GLU   259      56.648  15.775  62.973  1.00  0.00           O
ATOM   4027  C   GLU   259      53.122  18.398  65.878  1.00  0.00           C
ATOM   4028  O   GLU   259      53.505  17.535  66.648  1.00  0.00           O
ATOM   4029  N   HID   260      52.893  19.639  66.222  1.00  0.00           N
ATOM   4030  H   HID   260      52.449  20.196  65.506  1.00  0.00           H
ATOM   4031  CA  HID   260      53.067  20.185  67.549  1.00  0.00           C
ATOM   4032  HA  HID   260      52.833  21.243  67.436  1.00  0.00           H
ATOM   4033  CB  HID   260      51.973  19.533  68.401  1.00  0.00           C
ATOM   4034  HB2 HID   260      52.341  18.540  68.660  1.00  0.00           H
ATOM   4035  HB3 HID   260      51.969  20.186  69.274  1.00  0.00           H
ATOM   4036  CG  HID   260      50.544  19.349  67.963  1.00  0.00           C
ATOM   4037  ND1 HID   260      49.673  20.280  67.430  1.00  0.00           N
ATOM   4038  HD1 HID   260      50.020  21.174  67.113  1.00  0.00           H
ATOM   4039  CE1 HID   260      48.498  19.666  67.192  1.00  0.00           C
ATOM   4040  HE1 HID   260      47.746  20.010  66.497  1.00  0.00           H
ATOM   4041  NE2 HID   260      48.556  18.378  67.658  1.00  0.00           N
ATOM   4042  CD2 HID   260      49.897  18.157  68.098  1.00  0.00           C
ATOM   4043  HD2 HID   260      50.405  17.354  68.613  1.00  0.00           H
ATOM   4044  C   HID   260      54.564  20.167  68.020  1.00  0.00           C
ATOM   4045  O   HID   260      54.856  19.872  69.124  1.00  0.00           O
ATOM   4046  N   VAL   261      55.464  20.630  67.167  1.00  0.00           N
ATOM   4047  H   VAL   261      55.139  21.013  66.291  1.00  0.00           H
ATOM   4048  CA  VAL   261      56.907  20.779  67.434  1.00  0.00           C
ATOM   4049  HA  VAL   261      57.231  19.959  68.074  1.00  0.00           H
ATOM   4050  CB  VAL   261      57.659  20.577  66.084  1.00  0.00           C
ATOM   4051  HB  VAL   261      57.634  21.497  65.499  1.00  0.00           H
ATOM   4052  CG1 VAL   261      59.099  20.172  66.475  1.00  0.00           C
ATOM   4053 HG11 VAL   261      59.531  20.940  67.118  1.00  0.00           H
ATOM   4054 HG12 VAL   261      59.064  19.257  67.064  1.00  0.00           H
ATOM   4055 HG13 VAL   261      59.648  19.945  65.562  1.00  0.00           H
ATOM   4056  CG2 VAL   261      57.143  19.444  65.220  1.00  0.00           C
ATOM   4057 HG21 VAL   261      57.031  18.501  65.755  1.00  0.00           H
ATOM   4058 HG22 VAL   261      57.869  19.312  64.419  1.00  0.00           H
ATOM   4059 HG23 VAL   261      56.271  19.879  64.730  1.00  0.00           H
ATOM   4060  C   VAL   261      57.237  22.064  68.208  1.00  0.00           C
ATOM   4061  O   VAL   261      58.226  22.157  68.931  1.00  0.00           O
ATOM   4062  N   VAL   262      56.421  23.178  68.128  1.00  0.00           N
ATOM   4063  H   VAL   262      55.539  23.027  67.662  1.00  0.00           H
ATOM   4064  CA  VAL   262      56.757  24.551  68.529  1.00  0.00           C
ATOM   4065  HA  VAL   262      57.529  24.519  69.298  1.00  0.00           H
ATOM   4066  CB  VAL   262      57.523  25.285  67.440  1.00  0.00           C
ATOM   4067  HB  VAL   262      57.787  26.263  67.843  1.00  0.00           H
ATOM   4068  CG1 VAL   262      58.871  24.599  67.059  1.00  0.00           C
ATOM   4069 HG11 VAL   262      59.575  25.291  66.597  1.00  0.00           H
ATOM   4070 HG12 VAL   262      59.389  24.155  67.910  1.00  0.00           H
ATOM   4071 HG13 VAL   262      58.695  23.821  66.316  1.00  0.00           H
ATOM   4072  CG2 VAL   262      56.759  25.474  66.077  1.00  0.00           C
ATOM   4073 HG21 VAL   262      55.872  26.100  66.176  1.00  0.00           H
ATOM   4074 HG22 VAL   262      56.386  24.537  65.661  1.00  0.00           H
ATOM   4075 HG23 VAL   262      57.555  25.897  65.465  1.00  0.00           H
ATOM   4076  C   VAL   262      55.630  25.379  69.156  1.00  0.00           C
ATOM   4077  O   VAL   262      55.853  26.046  70.203  1.00  0.00           O
ATOM   4078  N   LEU   263      54.439  25.457  68.604  1.00  0.00           N
ATOM   4079  H   LEU   263      54.203  24.795  67.878  1.00  0.00           H
ATOM   4080  CA  LEU   263      53.371  26.439  69.073  1.00  0.00           C
ATOM   4081  HA  LEU   263      53.903  27.386  68.976  1.00  0.00           H
ATOM   4082  CB  LEU   263      52.204  26.390  68.101  1.00  0.00           C
ATOM   4083  HB2 LEU   263      52.097  25.322  67.905  1.00  0.00           H
ATOM   4084  HB3 LEU   263      51.298  26.682  68.631  1.00  0.00           H
ATOM   4085  CG  LEU   263      52.354  27.212  66.811  1.00  0.00           C
ATOM   4086  HG  LEU   263      53.154  26.893  66.144  1.00  0.00           H
ATOM   4087  CD1 LEU   263      51.039  26.999  66.057  1.00  0.00           C
ATOM   4088 HD11 LEU   263      51.025  27.669  65.198  1.00  0.00           H
ATOM   4089 HD12 LEU   263      50.174  27.073  66.716  1.00  0.00           H
ATOM   4090 HD13 LEU   263      51.001  26.026  65.569  1.00  0.00           H
ATOM   4091  CD2 LEU   263      52.491  28.750  66.977  1.00  0.00           C
ATOM   4092 HD21 LEU   263      52.539  29.239  66.003  1.00  0.00           H
ATOM   4093 HD22 LEU   263      51.621  29.016  67.578  1.00  0.00           H
ATOM   4094 HD23 LEU   263      53.444  29.052  67.410  1.00  0.00           H
ATOM   4095  C   LEU   263      53.033  26.300  70.552  1.00  0.00           C
ATOM   4096  O   LEU   263      52.710  25.143  70.917  1.00  0.00           O
ATOM   4097  N   PRO   264      53.145  27.328  71.491  1.00  0.00           N
ATOM   4098  CD  PRO   264      53.554  28.689  71.317  1.00  0.00           C
ATOM   4099  HD2 PRO   264      52.885  29.269  70.679  1.00  0.00           H
ATOM   4100  HD3 PRO   264      54.585  28.768  70.971  1.00  0.00           H
ATOM   4101  CG  PRO   264      53.661  29.427  72.658  1.00  0.00           C
ATOM   4102  HG2 PRO   264      52.805  30.101  72.681  1.00  0.00           H
ATOM   4103  HG3 PRO   264      54.554  30.051  72.710  1.00  0.00           H
ATOM   4104  CB  PRO   264      53.642  28.239  73.675  1.00  0.00           C
ATOM   4105  HB2 PRO   264      53.126  28.533  74.590  1.00  0.00           H
ATOM   4106  HB3 PRO   264      54.627  27.868  73.952  1.00  0.00           H
ATOM   4107  CA  PRO   264      52.799  27.138  72.974  1.00  0.00           C
ATOM   4108  HA  PRO   264      53.127  26.194  73.411  1.00  0.00           H
ATOM   4109  C   PRO   264      51.315  27.051  73.296  1.00  0.00           C
ATOM   4110  O   PRO   264      50.791  28.082  73.798  1.00  0.00           O
ATOM   4111  N   ARG   265      50.670  25.962  73.089  1.00  0.00           N
ATOM   4112  H   ARG   265      51.060  25.282  72.453  1.00  0.00           H
ATOM   4113  CA  ARG   265      49.259  25.731  73.455  1.00  0.00           C
ATOM   4114  HA  ARG   265      48.627  26.553  73.119  1.00  0.00           H
ATOM   4115  CB  ARG   265      48.673  24.537  72.835  1.00  0.00           C
ATOM   4116  HB2 ARG   265      49.222  23.671  73.202  1.00  0.00           H
ATOM   4117  HB3 ARG   265      47.672  24.287  73.186  1.00  0.00           H
ATOM   4118  CG  ARG   265      48.706  24.591  71.334  1.00  0.00           C
ATOM   4119  HG2 ARG   265      48.236  25.546  71.097  1.00  0.00           H
ATOM   4120  HG3 ARG   265      49.760  24.648  71.064  1.00  0.00           H
ATOM   4121  CD  ARG   265      47.879  23.398  70.687  1.00  0.00           C
ATOM   4122  HD2 ARG   265      46.863  23.266  71.059  1.00  0.00           H
ATOM   4123  HD3 ARG   265      47.749  23.595  69.624  1.00  0.00           H
ATOM   4124  NE  ARG   265      48.637  22.165  70.909  1.00  0.00           N
ATOM   4125  HE  ARG   265      49.490  22.163  71.450  1.00  0.00           H
ATOM   4126  CZ  ARG   265      48.262  21.036  70.466  1.00  0.00           C
ATOM   4127  NH1 ARG   265      47.195  20.882  69.701  1.00  0.00           N
ATOM   4128 HH11 ARG   265      46.657  21.710  69.488  1.00  0.00           H
ATOM   4129 HH12 ARG   265      46.875  19.965  69.426  1.00  0.00           H
ATOM   4130  NH2 ARG   265      48.877  19.923  70.660  1.00  0.00           N
ATOM   4131 HH21 ARG   265      49.757  19.908  71.155  1.00  0.00           H
ATOM   4132 HH22 ARG   265      48.454  19.065  70.337  1.00  0.00           H
ATOM   4133  C   ARG   265      49.104  25.725  74.979  1.00  0.00           C
ATOM   4134  O   ARG   265      49.879  25.094  75.657  1.00  0.00           O
ATOM   4135  N   THR   266      48.077  26.468  75.453  1.00  0.00           N
ATOM   4136  H   THR   266      47.553  27.090  74.855  1.00  0.00           H
ATOM   4137  CA  THR   266      47.630  26.475  76.861  1.00  0.00           C
ATOM   4138  HA  THR   266      48.411  26.446  77.620  1.00  0.00           H
ATOM   4139  CB  THR   266      46.899  27.738  77.292  1.00  0.00           C
ATOM   4140  HB  THR   266      46.659  27.556  78.339  1.00  0.00           H
ATOM   4141  CG2 THR   266      47.803  28.987  77.200  1.00  0.00           C
ATOM   4142 HG21 THR   266      47.266  29.898  77.462  1.00  0.00           H
ATOM   4143 HG22 THR   266      48.092  29.114  76.157  1.00  0.00           H
ATOM   4144 HG23 THR   266      48.771  28.959  77.702  1.00  0.00           H
ATOM   4145  OG1 THR   266      45.719  27.983  76.611  1.00  0.00           O
ATOM   4146  HG1 THR   266      45.988  28.153  75.705  1.00  0.00           H
ATOM   4147  C   THR   266      46.682  25.242  77.106  1.00  0.00           C
ATOM   4148  O   THR   266      46.159  24.648  76.156  1.00  0.00           O
ATOM   4149  N   LYS   267      46.419  24.924  78.373  1.00  0.00           N
ATOM   4150  H   LYS   267      47.052  25.340  79.041  1.00  0.00           H
ATOM   4151  CA  LYS   267      45.304  23.958  78.765  1.00  0.00           C
ATOM   4152  HA  LYS   267      45.467  22.968  78.341  1.00  0.00           H
ATOM   4153  CB  LYS   267      45.207  23.985  80.295  1.00  0.00           C
ATOM   4154  HB2 LYS   267      44.402  23.277  80.494  1.00  0.00           H
ATOM   4155  HB3 LYS   267      46.126  23.604  80.742  1.00  0.00           H
ATOM   4156  CG  LYS   267      44.899  25.363  80.945  1.00  0.00           C
ATOM   4157  HG2 LYS   267      45.680  26.065  80.651  1.00  0.00           H
ATOM   4158  HG3 LYS   267      43.964  25.787  80.579  1.00  0.00           H
ATOM   4159  CD  LYS   267      45.014  25.327  82.468  1.00  0.00           C
ATOM   4160  HD2 LYS   267      44.159  24.809  82.902  1.00  0.00           H
ATOM   4161  HD3 LYS   267      45.897  24.775  82.793  1.00  0.00           H
ATOM   4162  CE  LYS   267      45.167  26.770  83.073  1.00  0.00           C
ATOM   4163  HE2 LYS   267      46.171  27.150  82.882  1.00  0.00           H
ATOM   4164  HE3 LYS   267      44.582  27.423  82.426  1.00  0.00           H
ATOM   4165  NZ  LYS   267      44.861  26.736  84.525  1.00  0.00           N
ATOM   4166  HZ1 LYS   267      45.296  25.888  84.862  1.00  0.00           H
ATOM   4167  HZ2 LYS   267      43.887  26.560  84.721  1.00  0.00           H
ATOM   4168  HZ3 LYS   267      45.208  27.563  84.991  1.00  0.00           H
ATOM   4169  C   LYS   267      43.952  24.408  78.156  1.00  0.00           C
ATOM   4170  O   LYS   267      43.186  23.563  77.711  1.00  0.00           O
ATOM   4171  N   TYR   268      43.741  25.670  77.868  1.00  0.00           N
ATOM   4172  H   TYR   268      44.456  26.351  78.084  1.00  0.00           H
ATOM   4173  CA  TYR   268      42.577  26.258  77.087  1.00  0.00           C
ATOM   4174  HA  TYR   268      41.660  25.753  77.392  1.00  0.00           H
ATOM   4175  CB  TYR   268      42.383  27.715  77.369  1.00  0.00           C
ATOM   4176  HB2 TYR   268      43.179  28.250  76.851  1.00  0.00           H
ATOM   4177  HB3 TYR   268      41.413  28.053  77.005  1.00  0.00           H
ATOM   4178  CG  TYR   268      42.463  28.079  78.841  1.00  0.00           C
ATOM   4179  CD1 TYR   268      41.667  27.425  79.734  1.00  0.00           C
ATOM   4180  HD1 TYR   268      40.975  26.675  79.378  1.00  0.00           H
ATOM   4181  CE1 TYR   268      41.826  27.669  81.106  1.00  0.00           C
ATOM   4182  HE1 TYR   268      41.206  27.071  81.759  1.00  0.00           H
ATOM   4183  CZ  TYR   268      42.748  28.622  81.504  1.00  0.00           C
ATOM   4184  OH  TYR   268      42.980  28.705  82.901  1.00  0.00           O
ATOM   4185  HH  TYR   268      42.466  27.981  83.266  1.00  0.00           H
ATOM   4186  CE2 TYR   268      43.552  29.325  80.647  1.00  0.00           C
ATOM   4187  HE2 TYR   268      44.310  29.970  81.068  1.00  0.00           H
ATOM   4188  CD2 TYR   268      43.376  29.091  79.235  1.00  0.00           C
ATOM   4189  HD2 TYR   268      43.959  29.597  78.481  1.00  0.00           H
ATOM   4190  C   TYR   268      42.637  25.932  75.558  1.00  0.00           C
ATOM   4191  O   TYR   268      41.695  25.351  75.021  1.00  0.00           O
ATOM   4192  N   ASP   269      43.766  26.187  74.890  1.00  0.00           N
ATOM   4193  H   ASP   269      44.561  26.588  75.367  1.00  0.00           H
ATOM   4194  CA  ASP   269      43.923  25.763  73.517  1.00  0.00           C
ATOM   4195  HA  ASP   269      43.035  26.193  73.052  1.00  0.00           H
ATOM   4196  CB  ASP   269      45.188  26.346  72.871  1.00  0.00           C
ATOM   4197  HB2 ASP   269      46.011  25.713  73.202  1.00  0.00           H
ATOM   4198  HB3 ASP   269      45.260  26.115  71.808  1.00  0.00           H
ATOM   4199  CG  ASP   269      45.555  27.848  73.147  1.00  0.00           C
ATOM   4200  OD1 ASP   269      45.050  28.714  72.410  1.00  0.00           O
ATOM   4201  OD2 ASP   269      46.341  28.094  74.105  1.00  0.00           O
ATOM   4202  C   ASP   269      43.946  24.214  73.227  1.00  0.00           C
ATOM   4203  O   ASP   269      43.454  23.671  72.273  1.00  0.00           O
ATOM   4204  N   ILE   270      44.376  23.429  74.257  1.00  0.00           N
ATOM   4205  H   ILE   270      45.018  23.812  74.936  1.00  0.00           H
ATOM   4206  CA  ILE   270      44.409  21.961  74.245  1.00  0.00           C
ATOM   4207  HA  ILE   270      44.811  21.619  73.291  1.00  0.00           H
ATOM   4208  CB  ILE   270      45.269  21.491  75.445  1.00  0.00           C
ATOM   4209  HB  ILE   270      45.050  22.172  76.268  1.00  0.00           H
ATOM   4210  CG2 ILE   270      44.909  20.130  76.014  1.00  0.00           C
ATOM   4211 HG21 ILE   270      44.968  19.376  75.228  1.00  0.00           H
ATOM   4212 HG22 ILE   270      43.875  20.283  76.320  1.00  0.00           H
ATOM   4213 HG23 ILE   270      45.477  19.811  76.888  1.00  0.00           H
ATOM   4214  CG1 ILE   270      46.828  21.514  75.193  1.00  0.00           C
ATOM   4215 HG12 ILE   270      47.286  22.495  75.070  1.00  0.00           H
ATOM   4216 HG13 ILE   270      47.346  21.149  76.081  1.00  0.00           H
ATOM   4217  CD1 ILE   270      47.341  20.604  74.038  1.00  0.00           C
ATOM   4218 HD11 ILE   270      46.793  19.672  73.909  1.00  0.00           H
ATOM   4219 HD12 ILE   270      48.396  20.362  74.169  1.00  0.00           H
ATOM   4220 HD13 ILE   270      47.035  21.152  73.147  1.00  0.00           H
ATOM   4221  C   ILE   270      42.968  21.344  74.256  1.00  0.00           C
ATOM   4222  O   ILE   270      42.739  20.461  73.407  1.00  0.00           O
ATOM   4223  N   THR   271      42.156  21.830  75.209  1.00  0.00           N
ATOM   4224  H   THR   271      42.616  22.521  75.785  1.00  0.00           H
ATOM   4225  CA  THR   271      40.731  21.621  75.294  1.00  0.00           C
ATOM   4226  HA  THR   271      40.533  20.572  75.518  1.00  0.00           H
ATOM   4227  CB  THR   271      40.145  22.382  76.532  1.00  0.00           C
ATOM   4228  HB  THR   271      39.954  23.444  76.377  1.00  0.00           H
ATOM   4229  CG2 THR   271      38.843  21.729  76.918  1.00  0.00           C
ATOM   4230 HG21 THR   271      38.992  20.665  77.105  1.00  0.00           H
ATOM   4231 HG22 THR   271      38.083  21.812  76.143  1.00  0.00           H
ATOM   4232 HG23 THR   271      38.375  22.191  77.787  1.00  0.00           H
ATOM   4233  OG1 THR   271      40.899  22.165  77.686  1.00  0.00           O
ATOM   4234  HG1 THR   271      41.603  22.804  77.815  1.00  0.00           H
ATOM   4235  C   THR   271      40.016  22.039  73.944  1.00  0.00           C
ATOM   4236  O   THR   271      39.225  21.295  73.405  1.00  0.00           O
ATOM   4237  N   ILE   272      40.358  23.218  73.420  1.00  0.00           N
ATOM   4238  H   ILE   272      40.930  23.888  73.914  1.00  0.00           H
ATOM   4239  CA  ILE   272      39.741  23.587  72.075  1.00  0.00           C
ATOM   4240  HA  ILE   272      38.653  23.645  72.114  1.00  0.00           H
ATOM   4241  CB  ILE   272      40.253  25.001  71.557  1.00  0.00           C
ATOM   4242  HB  ILE   272      41.303  25.051  71.844  1.00  0.00           H
ATOM   4243  CG2 ILE   272      40.463  25.105  70.022  1.00  0.00           C
ATOM   4244 HG21 ILE   272      41.259  24.521  69.556  1.00  0.00           H
ATOM   4245 HG22 ILE   272      40.636  26.158  69.797  1.00  0.00           H
ATOM   4246 HG23 ILE   272      39.539  24.835  69.512  1.00  0.00           H
ATOM   4247  CG1 ILE   272      39.307  26.001  72.256  1.00  0.00           C
ATOM   4248 HG12 ILE   272      38.278  25.710  72.046  1.00  0.00           H
ATOM   4249 HG13 ILE   272      39.571  25.837  73.301  1.00  0.00           H
ATOM   4250  CD1 ILE   272      39.600  27.371  71.903  1.00  0.00           C
ATOM   4251 HD11 ILE   272      39.166  28.019  72.665  1.00  0.00           H
ATOM   4252 HD12 ILE   272      39.133  27.549  70.934  1.00  0.00           H
ATOM   4253 HD13 ILE   272      40.676  27.514  71.982  1.00  0.00           H
ATOM   4254  C   ILE   272      40.046  22.475  71.029  1.00  0.00           C
ATOM   4255  O   ILE   272      39.123  22.170  70.325  1.00  0.00           O
ATOM   4256  N   ASP   273      41.175  21.845  70.904  1.00  0.00           N
ATOM   4257  H   ASP   273      41.887  22.144  71.555  1.00  0.00           H
ATOM   4258  CA  ASP   273      41.548  20.864  69.878  1.00  0.00           C
ATOM   4259  HA  ASP   273      41.312  21.119  68.846  1.00  0.00           H
ATOM   4260  CB  ASP   273      43.057  20.702  69.943  1.00  0.00           C
ATOM   4261  HB2 ASP   273      43.594  21.634  69.764  1.00  0.00           H
ATOM   4262  HB3 ASP   273      43.331  20.389  70.950  1.00  0.00           H
ATOM   4263  CG  ASP   273      43.686  19.630  69.006  1.00  0.00           C
ATOM   4264  OD1 ASP   273      42.964  19.208  68.085  1.00  0.00           O
ATOM   4265  OD2 ASP   273      44.814  19.175  69.131  1.00  0.00           O
ATOM   4266  C   ASP   273      40.840  19.440  70.066  1.00  0.00           C
ATOM   4267  O   ASP   273      40.476  18.700  69.104  1.00  0.00           O
ATOM   4268  N   GLU   274      40.412  19.130  71.321  1.00  0.00           N
ATOM   4269  H   GLU   274      40.771  19.742  72.039  1.00  0.00           H
ATOM   4270  CA  GLU   274      39.691  17.964  71.757  1.00  0.00           C
ATOM   4271  HA  GLU   274      40.051  17.127  71.158  1.00  0.00           H
ATOM   4272  CB  GLU   274      40.241  17.742  73.212  1.00  0.00           C
ATOM   4273  HB2 GLU   274      41.327  17.777  73.135  1.00  0.00           H
ATOM   4274  HB3 GLU   274      39.792  18.605  73.702  1.00  0.00           H
ATOM   4275  CG  GLU   274      39.756  16.446  73.904  1.00  0.00           C
ATOM   4276  HG2 GLU   274      40.333  16.332  74.822  1.00  0.00           H
ATOM   4277  HG3 GLU   274      38.694  16.609  74.085  1.00  0.00           H
ATOM   4278  CD  GLU   274      40.002  15.211  73.091  1.00  0.00           C
ATOM   4279  OE1 GLU   274      41.023  15.194  72.389  1.00  0.00           O
ATOM   4280  OE2 GLU   274      39.315  14.232  73.174  1.00  0.00           O
ATOM   4281  C   GLU   274      38.216  18.063  71.680  1.00  0.00           C
ATOM   4282  O   GLU   274      37.543  17.089  71.387  1.00  0.00           O
ATOM   4283  N   GLU   275      37.701  19.241  71.871  1.00  0.00           N
ATOM   4284  H   GLU   275      38.356  19.992  72.032  1.00  0.00           H
ATOM   4285  CA  GLU   275      36.282  19.633  71.632  1.00  0.00           C
ATOM   4286  HA  GLU   275      35.674  18.841  72.067  1.00  0.00           H
ATOM   4287  CB  GLU   275      36.009  20.930  72.347  1.00  0.00           C
ATOM   4288  HB2 GLU   275      36.752  21.669  72.044  1.00  0.00           H
ATOM   4289  HB3 GLU   275      35.083  21.295  71.903  1.00  0.00           H
ATOM   4290  CG  GLU   275      35.973  20.828  73.856  1.00  0.00           C
ATOM   4291  HG2 GLU   275      36.904  20.574  74.363  1.00  0.00           H
ATOM   4292  HG3 GLU   275      35.783  21.867  74.125  1.00  0.00           H
ATOM   4293  CD  GLU   275      34.798  19.933  74.429  1.00  0.00           C
ATOM   4294  OE1 GLU   275      33.699  19.843  73.843  1.00  0.00           O
ATOM   4295  OE2 GLU   275      34.981  19.298  75.446  1.00  0.00           O
ATOM   4296  C   GLU   275      35.850  19.783  70.189  1.00  0.00           C
ATOM   4297  O   GLU   275      34.660  19.653  69.933  1.00  0.00           O
ATOM   4298  N   SER   276      36.780  20.143  69.273  1.00  0.00           N
ATOM   4299  H   SER   276      37.707  20.244  69.660  1.00  0.00           H
ATOM   4300  CA  SER   276      36.675  20.247  67.817  1.00  0.00           C
ATOM   4301  HA  SER   276      35.915  20.998  67.604  1.00  0.00           H
ATOM   4302  CB  SER   276      38.047  20.798  67.404  1.00  0.00           C
ATOM   4303  HB2 SER   276      38.807  20.164  67.858  1.00  0.00           H
ATOM   4304  HB3 SER   276      38.227  20.733  66.330  1.00  0.00           H
ATOM   4305  OG  SER   276      38.145  22.198  67.672  1.00  0.00           O
ATOM   4306  HG  SER   276      38.570  22.266  68.531  1.00  0.00           H
ATOM   4307  C   SER   276      36.265  18.917  67.102  1.00  0.00           C
ATOM   4308  O   SER   276      36.324  17.827  67.623  1.00  0.00           O
ATOM   4309  N   PRO   277      35.971  18.962  65.791  1.00  0.00           N
ATOM   4310  CD  PRO   277      35.926  20.175  65.027  1.00  0.00           C
ATOM   4311  HD2 PRO   277      36.878  20.072  64.506  1.00  0.00           H
ATOM   4312  HD3 PRO   277      35.727  21.095  65.576  1.00  0.00           H
ATOM   4313  CG  PRO   277      34.805  19.870  64.005  1.00  0.00           C
ATOM   4314  HG2 PRO   277      34.872  20.485  63.108  1.00  0.00           H
ATOM   4315  HG3 PRO   277      33.781  19.958  64.364  1.00  0.00           H
ATOM   4316  CB  PRO   277      35.217  18.457  63.565  1.00  0.00           C
ATOM   4317  HB2 PRO   277      36.103  18.479  62.931  1.00  0.00           H
ATOM   4318  HB3 PRO   277      34.409  18.002  62.992  1.00  0.00           H
ATOM   4319  CA  PRO   277      35.615  17.846  64.895  1.00  0.00           C
ATOM   4320  HA  PRO   277      34.699  17.398  65.280  1.00  0.00           H
ATOM   4321  C   PRO   277      36.640  16.698  64.772  1.00  0.00           C
ATOM   4322  O   PRO   277      36.368  15.566  65.137  1.00  0.00           O
ATOM   4323  N   ARG   278      37.761  16.948  64.165  1.00  0.00           N
ATOM   4324  H   ARG   278      37.861  17.824  63.671  1.00  0.00           H
ATOM   4325  CA  ARG   278      38.917  15.964  64.068  1.00  0.00           C
ATOM   4326  HA  ARG   278      38.731  14.987  64.514  1.00  0.00           H
ATOM   4327  CB  ARG   278      39.084  15.577  62.547  1.00  0.00           C
ATOM   4328  HB2 ARG   278      39.116  16.519  61.997  1.00  0.00           H
ATOM   4329  HB3 ARG   278      39.994  15.000  62.385  1.00  0.00           H
ATOM   4330  CG  ARG   278      37.859  14.871  61.864  1.00  0.00           C
ATOM   4331  HG2 ARG   278      36.952  15.439  62.071  1.00  0.00           H
ATOM   4332  HG3 ARG   278      38.106  14.817  60.804  1.00  0.00           H
ATOM   4333  CD  ARG   278      37.631  13.446  62.476  1.00  0.00           C
ATOM   4334  HD2 ARG   278      37.329  13.521  63.520  1.00  0.00           H
ATOM   4335  HD3 ARG   278      36.870  12.953  61.870  1.00  0.00           H
ATOM   4336  NE  ARG   278      38.816  12.570  62.419  1.00  0.00           N
ATOM   4337  HE  ARG   278      39.495  12.784  61.702  1.00  0.00           H
ATOM   4338  CZ  ARG   278      39.239  11.685  63.260  1.00  0.00           C
ATOM   4339  NH1 ARG   278      38.441  11.287  64.230  1.00  0.00           N
ATOM   4340 HH11 ARG   278      37.471  11.567  64.211  1.00  0.00           H
ATOM   4341 HH12 ARG   278      38.883  10.761  64.971  1.00  0.00           H
ATOM   4342  NH2 ARG   278      40.437  11.210  63.378  1.00  0.00           N
ATOM   4343 HH21 ARG   278      41.213  11.424  62.767  1.00  0.00           H
ATOM   4344 HH22 ARG   278      40.559  10.518  64.104  1.00  0.00           H
ATOM   4345  C   ARG   278      40.242  16.402  64.689  1.00  0.00           C
ATOM   4346  O   ARG   278      40.532  17.592  64.619  1.00  0.00           O
ATOM   4347  N   PRO   279      41.041  15.511  65.296  1.00  0.00           N
ATOM   4348  CD  PRO   279      40.955  14.085  65.170  1.00  0.00           C
ATOM   4349  HD2 PRO   279      40.810  13.810  64.126  1.00  0.00           H
ATOM   4350  HD3 PRO   279      40.111  13.894  65.833  1.00  0.00           H
ATOM   4351  CG  PRO   279      42.222  13.499  65.761  1.00  0.00           C
ATOM   4352  HG2 PRO   279      42.934  13.430  64.939  1.00  0.00           H
ATOM   4353  HG3 PRO   279      42.114  12.535  66.259  1.00  0.00           H
ATOM   4354  CB  PRO   279      42.728  14.579  66.782  1.00  0.00           C
ATOM   4355  HB2 PRO   279      43.816  14.525  66.820  1.00  0.00           H
ATOM   4356  HB3 PRO   279      42.234  14.381  67.732  1.00  0.00           H
ATOM   4357  CA  PRO   279      42.157  15.876  66.080  1.00  0.00           C
ATOM   4358  HA  PRO   279      41.862  16.612  66.828  1.00  0.00           H
ATOM   4359  C   PRO   279      43.289  16.530  65.264  1.00  0.00           C
ATOM   4360  O   PRO   279      43.515  16.133  64.143  1.00  0.00           O
ATOM   4361  N   GLY   280      43.957  17.479  65.927  1.00  0.00           N
ATOM   4362  H   GLY   280      43.617  17.799  66.824  1.00  0.00           H
ATOM   4363  CA  GLY   280      45.282  18.017  65.483  1.00  0.00           C
ATOM   4364  HA2 GLY   280      45.817  18.576  66.251  1.00  0.00           H
ATOM   4365  HA3 GLY   280      45.911  17.154  65.267  1.00  0.00           H
ATOM   4366  C   GLY   280      45.170  18.891  64.292  1.00  0.00           C
ATOM   4367  O   GLY   280      46.211  19.486  64.013  1.00  0.00           O
ATOM   4368  N   GLN   281      44.030  19.030  63.586  1.00  0.00           N
ATOM   4369  H   GLN   281      43.243  18.584  64.036  1.00  0.00           H
ATOM   4370  CA  GLN   281      43.881  19.974  62.502  1.00  0.00           C
ATOM   4371  HA  GLN   281      44.742  19.823  61.852  1.00  0.00           H
ATOM   4372  CB  GLN   281      42.650  19.574  61.635  1.00  0.00           C
ATOM   4373  HB2 GLN   281      41.731  19.621  62.220  1.00  0.00           H
ATOM   4374  HB3 GLN   281      42.525  20.262  60.798  1.00  0.00           H
ATOM   4375  CG  GLN   281      42.757  18.184  61.031  1.00  0.00           C
ATOM   4376  HG2 GLN   281      43.698  18.150  60.483  1.00  0.00           H
ATOM   4377  HG3 GLN   281      42.974  17.536  61.881  1.00  0.00           H
ATOM   4378  CD  GLN   281      41.507  17.635  60.313  1.00  0.00           C
ATOM   4379  OE1 GLN   281      40.649  18.379  59.927  1.00  0.00           O
ATOM   4380  NE2 GLN   281      41.455  16.364  59.934  1.00  0.00           N
ATOM   4381 HE21 GLN   281      40.829  16.060  59.202  1.00  0.00           H
ATOM   4382 HE22 GLN   281      42.265  15.779  60.083  1.00  0.00           H
ATOM   4383  C   GLN   281      43.764  21.427  62.947  1.00  0.00           C
ATOM   4384  O   GLN   281      43.320  21.716  64.079  1.00  0.00           O
ATOM   4385  N   GLN   282      44.049  22.306  62.036  1.00  0.00           N
ATOM   4386  H   GLN   282      44.565  21.877  61.280  1.00  0.00           H
ATOM   4387  CA  GLN   282      43.935  23.715  62.010  1.00  0.00           C
ATOM   4388  HA  GLN   282      44.334  23.995  61.035  1.00  0.00           H
ATOM   4389  CB  GLN   282      42.435  24.127  61.858  1.00  0.00           C
ATOM   4390  HB2 GLN   282      42.001  23.898  62.832  1.00  0.00           H
ATOM   4391  HB3 GLN   282      42.443  25.212  61.755  1.00  0.00           H
ATOM   4392  CG  GLN   282      41.473  23.556  60.828  1.00  0.00           C
ATOM   4393  HG2 GLN   282      41.872  23.595  59.814  1.00  0.00           H
ATOM   4394  HG3 GLN   282      41.478  22.491  61.059  1.00  0.00           H
ATOM   4395  CD  GLN   282      40.159  24.327  60.940  1.00  0.00           C
ATOM   4396  OE1 GLN   282      39.063  23.800  61.280  1.00  0.00           O
ATOM   4397  NE2 GLN   282      40.098  25.569  60.598  1.00  0.00           N
ATOM   4398 HE21 GLN   282      39.200  26.031  60.619  1.00  0.00           H
ATOM   4399 HE22 GLN   282      40.906  26.021  60.196  1.00  0.00           H
ATOM   4400  C   GLN   282      44.688  24.382  63.162  1.00  0.00           C
ATOM   4401  O   GLN   282      44.168  25.340  63.810  1.00  0.00           O
ATOM   4402  N   THR   283      45.916  23.918  63.440  1.00  0.00           N
ATOM   4403  H   THR   283      46.249  23.309  62.707  1.00  0.00           H
ATOM   4404  CA  THR   283      46.433  24.193  64.767  1.00  0.00           C
ATOM   4405  HA  THR   283      45.651  23.946  65.484  1.00  0.00           H
ATOM   4406  CB  THR   283      47.552  23.145  64.941  1.00  0.00           C
ATOM   4407  HB  THR   283      48.130  23.135  64.016  1.00  0.00           H
ATOM   4408  CG2 THR   283      48.384  23.455  66.110  1.00  0.00           C
ATOM   4409 HG21 THR   283      49.103  24.252  65.913  1.00  0.00           H
ATOM   4410 HG22 THR   283      48.850  22.491  66.315  1.00  0.00           H
ATOM   4411 HG23 THR   283      47.892  23.823  67.011  1.00  0.00           H
ATOM   4412  OG1 THR   283      46.994  21.856  65.250  1.00  0.00           O
ATOM   4413  HG1 THR   283      46.569  21.407  64.517  1.00  0.00           H
ATOM   4414  C   THR   283      46.903  25.659  64.902  1.00  0.00           C
ATOM   4415  O   THR   283      46.556  26.324  65.854  1.00  0.00           O
ATOM   4416  N   PHE   284      47.637  26.270  64.019  1.00  0.00           N
ATOM   4417  H   PHE   284      47.880  25.732  63.200  1.00  0.00           H
ATOM   4418  CA  PHE   284      47.992  27.678  63.884  1.00  0.00           C
ATOM   4419  HA  PHE   284      48.455  27.954  64.831  1.00  0.00           H
ATOM   4420  CB  PHE   284      49.011  27.885  62.785  1.00  0.00           C
ATOM   4421  HB2 PHE   284      49.780  27.148  63.021  1.00  0.00           H
ATOM   4422  HB3 PHE   284      48.493  27.537  61.892  1.00  0.00           H
ATOM   4423  CG  PHE   284      49.530  29.373  62.613  1.00  0.00           C
ATOM   4424  CD1 PHE   284      50.093  30.063  63.713  1.00  0.00           C
ATOM   4425  HD1 PHE   284      50.138  29.590  64.683  1.00  0.00           H
ATOM   4426  CE1 PHE   284      50.717  31.314  63.420  1.00  0.00           C
ATOM   4427  HE1 PHE   284      51.225  31.831  64.221  1.00  0.00           H
ATOM   4428  CZ  PHE   284      50.490  31.977  62.218  1.00  0.00           C
ATOM   4429  HZ  PHE   284      51.041  32.880  61.998  1.00  0.00           H
ATOM   4430  CE2 PHE   284      49.756  31.361  61.205  1.00  0.00           C
ATOM   4431  HE2 PHE   284      49.695  31.950  60.302  1.00  0.00           H
ATOM   4432  CD2 PHE   284      49.322  30.069  61.355  1.00  0.00           C
ATOM   4433  HD2 PHE   284      48.699  29.632  60.590  1.00  0.00           H
ATOM   4434  C   PHE   284      46.780  28.589  63.757  1.00  0.00           C
ATOM   4435  O   PHE   284      46.718  29.594  64.341  1.00  0.00           O
ATOM   4436  N   GLU   285      45.816  28.107  62.961  1.00  0.00           N
ATOM   4437  H   GLU   285      45.882  27.183  62.557  1.00  0.00           H
ATOM   4438  CA  GLU   285      44.598  28.894  62.714  1.00  0.00           C
ATOM   4439  HA  GLU   285      44.804  29.945  62.507  1.00  0.00           H
ATOM   4440  CB  GLU   285      43.757  28.178  61.702  1.00  0.00           C
ATOM   4441  HB2 GLU   285      44.312  28.092  60.768  1.00  0.00           H
ATOM   4442  HB3 GLU   285      43.571  27.135  61.957  1.00  0.00           H
ATOM   4443  CG  GLU   285      42.387  28.917  61.619  1.00  0.00           C
ATOM   4444  HG2 GLU   285      41.694  28.601  62.399  1.00  0.00           H
ATOM   4445  HG3 GLU   285      42.542  29.993  61.706  1.00  0.00           H
ATOM   4446  CD  GLU   285      41.669  28.671  60.216  1.00  0.00           C
ATOM   4447  OE1 GLU   285      41.073  29.634  59.659  1.00  0.00           O
ATOM   4448  OE2 GLU   285      41.684  27.604  59.681  1.00  0.00           O
ATOM   4449  C   GLU   285      43.851  29.001  64.076  1.00  0.00           C
ATOM   4450  O   GLU   285      43.414  30.108  64.481  1.00  0.00           O
ATOM   4451  N   LYS   286      43.762  27.908  64.849  1.00  0.00           N
ATOM   4452  H   LYS   286      44.153  27.066  64.453  1.00  0.00           H
ATOM   4453  CA  LYS   286      43.085  27.883  66.091  1.00  0.00           C
ATOM   4454  HA  LYS   286      42.128  28.403  66.051  1.00  0.00           H
ATOM   4455  CB  LYS   286      42.811  26.462  66.528  1.00  0.00           C
ATOM   4456  HB2 LYS   286      43.606  25.718  66.463  1.00  0.00           H
ATOM   4457  HB3 LYS   286      42.581  26.466  67.594  1.00  0.00           H
ATOM   4458  CG  LYS   286      41.546  25.869  65.852  1.00  0.00           C
ATOM   4459  HG2 LYS   286      40.726  26.182  66.500  1.00  0.00           H
ATOM   4460  HG3 LYS   286      41.407  26.228  64.833  1.00  0.00           H
ATOM   4461  CD  LYS   286      41.580  24.383  65.875  1.00  0.00           C
ATOM   4462  HD2 LYS   286      42.460  23.947  65.404  1.00  0.00           H
ATOM   4463  HD3 LYS   286      41.735  24.070  66.907  1.00  0.00           H
ATOM   4464  CE  LYS   286      40.311  23.642  65.417  1.00  0.00           C
ATOM   4465  HE2 LYS   286      39.482  23.680  66.124  1.00  0.00           H
ATOM   4466  HE3 LYS   286      39.995  24.101  64.480  1.00  0.00           H
ATOM   4467  NZ  LYS   286      40.606  22.217  65.116  1.00  0.00           N
ATOM   4468  HZ1 LYS   286      40.570  21.557  65.879  1.00  0.00           H
ATOM   4469  HZ2 LYS   286      41.493  21.970  64.699  1.00  0.00           H
ATOM   4470  HZ3 LYS   286      39.958  21.866  64.425  1.00  0.00           H
ATOM   4471  C   LYS   286      43.895  28.653  67.130  1.00  0.00           C
ATOM   4472  O   LYS   286      43.224  29.272  68.001  1.00  0.00           O
ATOM   4473  N   MET   287      45.214  28.525  67.054  1.00  0.00           N
ATOM   4474  H   MET   287      45.651  27.770  66.547  1.00  0.00           H
ATOM   4475  CA  MET   287      46.077  29.173  68.039  1.00  0.00           C
ATOM   4476  HA  MET   287      45.681  29.035  69.045  1.00  0.00           H
ATOM   4477  CB  MET   287      47.574  28.729  67.947  1.00  0.00           C
ATOM   4478  HB2 MET   287      47.971  28.686  66.932  1.00  0.00           H
ATOM   4479  HB3 MET   287      48.204  29.576  68.220  1.00  0.00           H
ATOM   4480  CG  MET   287      47.898  27.495  68.765  1.00  0.00           C
ATOM   4481  HG2 MET   287      47.062  27.189  69.395  1.00  0.00           H
ATOM   4482  HG3 MET   287      48.228  26.620  68.208  1.00  0.00           H
ATOM   4483  SD  MET   287      49.240  27.838  69.855  1.00  0.00           S
ATOM   4484  CE  MET   287      48.472  28.838  71.083  1.00  0.00           C
ATOM   4485  HE1 MET   287      49.225  29.171  71.798  1.00  0.00           H
ATOM   4486  HE2 MET   287      47.820  29.637  70.731  1.00  0.00           H
ATOM   4487  HE3 MET   287      47.836  28.219  71.717  1.00  0.00           H
ATOM   4488  C   MET   287      45.981  30.710  67.852  1.00  0.00           C
ATOM   4489  O   MET   287      46.354  31.443  68.771  1.00  0.00           O
ATOM   4490  N   SER   288      45.673  31.264  66.686  1.00  0.00           N
ATOM   4491  H   SER   288      45.467  30.689  65.882  1.00  0.00           H
ATOM   4492  CA  SER   288      45.888  32.657  66.313  1.00  0.00           C
ATOM   4493  HA  SER   288      45.696  33.266  67.197  1.00  0.00           H
ATOM   4494  CB  SER   288      47.379  32.771  65.905  1.00  0.00           C
ATOM   4495  HB2 SER   288      47.505  33.849  66.004  1.00  0.00           H
ATOM   4496  HB3 SER   288      48.004  32.268  66.644  1.00  0.00           H
ATOM   4497  OG  SER   288      47.731  32.302  64.602  1.00  0.00           O
ATOM   4498  HG  SER   288      47.475  31.379  64.540  1.00  0.00           H
ATOM   4499  C   SER   288      45.024  33.337  65.264  1.00  0.00           C
ATOM   4500  O   SER   288      45.214  34.549  65.035  1.00  0.00           O
ATOM   4501  N   SER   289      43.955  32.735  64.734  1.00  0.00           N
ATOM   4502  H   SER   289      43.720  31.795  65.019  1.00  0.00           H
ATOM   4503  CA  SER   289      42.793  33.388  64.092  1.00  0.00           C
ATOM   4504  HA  SER   289      43.139  34.355  63.726  1.00  0.00           H
ATOM   4505  CB  SER   289      42.346  32.475  62.938  1.00  0.00           C
ATOM   4506  HB2 SER   289      43.301  32.296  62.446  1.00  0.00           H
ATOM   4507  HB3 SER   289      41.850  31.535  63.175  1.00  0.00           H
ATOM   4508  OG  SER   289      41.562  33.183  62.030  1.00  0.00           O
ATOM   4509  HG  SER   289      40.618  33.168  62.210  1.00  0.00           H
ATOM   4510  C   SER   289      41.696  33.899  65.024  1.00  0.00           C
ATOM   4511  O   SER   289      41.526  33.225  66.087  1.00  0.00           O
ATOM   4512  N   GLY   290      40.825  34.838  64.626  1.00  0.00           N
ATOM   4513  H   GLY   290      40.929  35.165  63.676  1.00  0.00           H
ATOM   4514  CA  GLY   290      39.947  35.640  65.469  1.00  0.00           C
ATOM   4515  HA2 GLY   290      40.461  36.066  66.332  1.00  0.00           H
ATOM   4516  HA3 GLY   290      39.450  36.336  64.793  1.00  0.00           H
ATOM   4517  C   GLY   290      38.773  34.850  66.095  1.00  0.00           C
ATOM   4518  O   GLY   290      38.439  35.061  67.262  1.00  0.00           O
ATOM   4519  N   TYR   291      38.136  33.868  65.402  1.00  0.00           N
ATOM   4520  H   TYR   291      38.451  33.631  64.472  1.00  0.00           H
ATOM   4521  CA  TYR   291      36.793  33.404  65.739  1.00  0.00           C
ATOM   4522  HA  TYR   291      36.051  34.203  65.724  1.00  0.00           H
ATOM   4523  CB  TYR   291      36.348  32.329  64.744  1.00  0.00           C
ATOM   4524  HB2 TYR   291      36.159  32.729  63.747  1.00  0.00           H
ATOM   4525  HB3 TYR   291      37.223  31.686  64.651  1.00  0.00           H
ATOM   4526  CG  TYR   291      35.295  31.298  65.117  1.00  0.00           C
ATOM   4527  CD1 TYR   291      33.949  31.570  65.294  1.00  0.00           C
ATOM   4528  HD1 TYR   291      33.594  32.587  65.216  1.00  0.00           H
ATOM   4529  CE1 TYR   291      33.067  30.615  65.746  1.00  0.00           C
ATOM   4530  HE1 TYR   291      32.095  30.992  66.029  1.00  0.00           H
ATOM   4531  CZ  TYR   291      33.456  29.284  65.817  1.00  0.00           C
ATOM   4532  OH  TYR   291      32.686  28.262  66.118  1.00  0.00           O
ATOM   4533  HH  TYR   291      31.804  28.621  66.245  1.00  0.00           H
ATOM   4534  CE2 TYR   291      34.827  28.947  65.620  1.00  0.00           C
ATOM   4535  HE2 TYR   291      35.153  27.926  65.753  1.00  0.00           H
ATOM   4536  CD2 TYR   291      35.790  29.957  65.345  1.00  0.00           C
ATOM   4537  HD2 TYR   291      36.839  29.709  65.416  1.00  0.00           H
ATOM   4538  C   TYR   291      36.689  32.763  67.175  1.00  0.00           C
ATOM   4539  O   TYR   291      35.727  33.102  67.876  1.00  0.00           O
ATOM   4540  N   TYR   292      37.710  31.928  67.536  1.00  0.00           N
ATOM   4541  H   TYR   292      38.328  31.776  66.752  1.00  0.00           H
ATOM   4542  CA  TYR   292      37.826  31.129  68.786  1.00  0.00           C
ATOM   4543  HA  TYR   292      36.827  30.759  69.015  1.00  0.00           H
ATOM   4544  CB  TYR   292      38.785  29.967  68.658  1.00  0.00           C
ATOM   4545  HB2 TYR   292      39.795  30.361  68.770  1.00  0.00           H
ATOM   4546  HB3 TYR   292      38.665  29.243  69.464  1.00  0.00           H
ATOM   4547  CG  TYR   292      38.953  29.304  67.304  1.00  0.00           C
ATOM   4548  CD1 TYR   292      38.181  28.145  67.018  1.00  0.00           C
ATOM   4549  HD1 TYR   292      37.584  27.653  67.772  1.00  0.00           H
ATOM   4550  CE1 TYR   292      38.324  27.551  65.731  1.00  0.00           C
ATOM   4551  HE1 TYR   292      37.825  26.618  65.518  1.00  0.00           H
ATOM   4552  CZ  TYR   292      39.161  28.107  64.738  1.00  0.00           C
ATOM   4553  OH  TYR   292      39.410  27.590  63.493  1.00  0.00           O
ATOM   4554  HH  TYR   292      38.988  26.734  63.398  1.00  0.00           H
ATOM   4555  CE2 TYR   292      39.805  29.350  65.045  1.00  0.00           C
ATOM   4556  HE2 TYR   292      40.498  29.706  64.297  1.00  0.00           H
ATOM   4557  CD2 TYR   292      39.675  29.977  66.326  1.00  0.00           C
ATOM   4558  HD2 TYR   292      40.074  30.979  66.372  1.00  0.00           H
ATOM   4559  C   TYR   292      38.297  32.054  69.925  1.00  0.00           C
ATOM   4560  O   TYR   292      38.220  31.472  71.009  1.00  0.00           O
ATOM   4561  N   LEU   293      38.624  33.365  69.741  1.00  0.00           N
ATOM   4562  H   LEU   293      38.589  33.766  68.814  1.00  0.00           H
ATOM   4563  CA  LEU   293      39.004  34.192  70.901  1.00  0.00           C
ATOM   4564  HA  LEU   293      39.794  33.585  71.342  1.00  0.00           H
ATOM   4565  CB  LEU   293      39.673  35.551  70.508  1.00  0.00           C
ATOM   4566  HB2 LEU   293      38.891  36.202  70.121  1.00  0.00           H
ATOM   4567  HB3 LEU   293      39.957  36.057  71.432  1.00  0.00           H
ATOM   4568  CG  LEU   293      40.803  35.490  69.424  1.00  0.00           C
ATOM   4569  HG  LEU   293      40.404  34.838  68.646  1.00  0.00           H
ATOM   4570  CD1 LEU   293      41.042  36.847  68.740  1.00  0.00           C
ATOM   4571 HD11 LEU   293      41.674  36.779  67.855  1.00  0.00           H
ATOM   4572 HD12 LEU   293      41.572  37.547  69.384  1.00  0.00           H
ATOM   4573 HD13 LEU   293      40.136  37.368  68.432  1.00  0.00           H
ATOM   4574  CD2 LEU   293      42.153  34.880  69.835  1.00  0.00           C
ATOM   4575 HD21 LEU   293      42.683  35.555  70.507  1.00  0.00           H
ATOM   4576 HD22 LEU   293      41.986  33.847  70.143  1.00  0.00           H
ATOM   4577 HD23 LEU   293      42.760  34.885  68.931  1.00  0.00           H
ATOM   4578  C   LEU   293      37.969  34.337  72.035  1.00  0.00           C
ATOM   4579  O   LEU   293      38.356  34.212  73.213  1.00  0.00           O
ATOM   4580  N   GLY   294      36.663  34.412  71.690  1.00  0.00           N
ATOM   4581  H   GLY   294      36.420  34.633  70.736  1.00  0.00           H
ATOM   4582  CA  GLY   294      35.548  34.235  72.645  1.00  0.00           C
ATOM   4583  HA2 GLY   294      35.611  35.021  73.397  1.00  0.00           H
ATOM   4584  HA3 GLY   294      34.665  34.526  72.076  1.00  0.00           H
ATOM   4585  C   GLY   294      35.447  32.915  73.436  1.00  0.00           C
ATOM   4586  O   GLY   294      35.192  32.889  74.645  1.00  0.00           O
ATOM   4587  N   GLU   295      35.605  31.733  72.741  1.00  0.00           N
ATOM   4588  H   GLU   295      35.606  31.810  71.734  1.00  0.00           H
ATOM   4589  CA  GLU   295      35.684  30.411  73.326  1.00  0.00           C
ATOM   4590  HA  GLU   295      34.849  30.342  74.023  1.00  0.00           H
ATOM   4591  CB  GLU   295      35.457  29.338  72.217  1.00  0.00           C
ATOM   4592  HB2 GLU   295      34.481  29.586  71.800  1.00  0.00           H
ATOM   4593  HB3 GLU   295      36.252  29.409  71.475  1.00  0.00           H
ATOM   4594  CG  GLU   295      35.392  27.892  72.667  1.00  0.00           C
ATOM   4595  HG2 GLU   295      35.189  27.338  71.751  1.00  0.00           H
ATOM   4596  HG3 GLU   295      36.344  27.576  73.093  1.00  0.00           H
ATOM   4597  CD  GLU   295      34.198  27.602  73.616  1.00  0.00           C
ATOM   4598  OE1 GLU   295      33.279  28.469  73.665  1.00  0.00           O
ATOM   4599  OE2 GLU   295      34.119  26.506  74.256  1.00  0.00           O
ATOM   4600  C   GLU   295      36.920  30.198  74.179  1.00  0.00           C
ATOM   4601  O   GLU   295      36.843  29.463  75.160  1.00  0.00           O
ATOM   4602  N   ILE   296      38.076  30.836  73.859  1.00  0.00           N
ATOM   4603  H   ILE   296      38.081  31.471  73.073  1.00  0.00           H
ATOM   4604  CA  ILE   296      39.267  30.751  74.739  1.00  0.00           C
ATOM   4605  HA  ILE   296      39.511  29.754  75.105  1.00  0.00           H
ATOM   4606  CB  ILE   296      40.465  31.333  73.849  1.00  0.00           C
ATOM   4607  HB  ILE   296      40.272  32.374  73.590  1.00  0.00           H
ATOM   4608  CG2 ILE   296      41.761  31.453  74.693  1.00  0.00           C
ATOM   4609 HG21 ILE   296      42.245  30.529  75.011  1.00  0.00           H
ATOM   4610 HG22 ILE   296      41.478  31.944  75.624  1.00  0.00           H
ATOM   4611 HG23 ILE   296      42.343  32.242  74.216  1.00  0.00           H
ATOM   4612  CG1 ILE   296      40.837  30.411  72.637  1.00  0.00           C
ATOM   4613 HG12 ILE   296      40.944  29.405  73.041  1.00  0.00           H
ATOM   4614 HG13 ILE   296      40.015  30.423  71.921  1.00  0.00           H
ATOM   4615  CD1 ILE   296      42.098  30.743  71.828  1.00  0.00           C
ATOM   4616 HD11 ILE   296      42.230  30.149  70.925  1.00  0.00           H
ATOM   4617 HD12 ILE   296      42.992  30.664  72.448  1.00  0.00           H
ATOM   4618 HD13 ILE   296      42.015  31.786  71.524  1.00  0.00           H
ATOM   4619  C   ILE   296      39.093  31.602  76.006  1.00  0.00           C
ATOM   4620  O   ILE   296      39.326  31.125  77.096  1.00  0.00           O
ATOM   4621  N   LEU   297      38.677  32.879  75.829  1.00  0.00           N
ATOM   4622  H   LEU   297      38.390  33.133  74.896  1.00  0.00           H
ATOM   4623  CA  LEU   297      38.180  33.702  76.905  1.00  0.00           C
ATOM   4624  HA  LEU   297      39.015  34.034  77.522  1.00  0.00           H
ATOM   4625  CB  LEU   297      37.611  35.077  76.246  1.00  0.00           C
ATOM   4626  HB2 LEU   297      38.510  35.514  75.811  1.00  0.00           H
ATOM   4627  HB3 LEU   297      36.888  34.806  75.476  1.00  0.00           H
ATOM   4628  CG  LEU   297      37.067  36.200  77.159  1.00  0.00           C
ATOM   4629  HG  LEU   297      36.131  35.758  77.501  1.00  0.00           H
ATOM   4630  CD1 LEU   297      38.037  36.509  78.291  1.00  0.00           C
ATOM   4631 HD11 LEU   297      37.611  37.429  78.689  1.00  0.00           H
ATOM   4632 HD12 LEU   297      39.051  36.660  77.921  1.00  0.00           H
ATOM   4633 HD13 LEU   297      37.894  35.747  79.058  1.00  0.00           H
ATOM   4634  CD2 LEU   297      36.710  37.499  76.341  1.00  0.00           C
ATOM   4635 HD21 LEU   297      37.564  38.123  76.078  1.00  0.00           H
ATOM   4636 HD22 LEU   297      36.189  37.260  75.415  1.00  0.00           H
ATOM   4637 HD23 LEU   297      36.165  38.234  76.932  1.00  0.00           H
ATOM   4638  C   LEU   297      37.094  33.006  77.799  1.00  0.00           C
ATOM   4639  O   LEU   297      37.163  33.047  79.042  1.00  0.00           O
ATOM   4640  N   ARG   298      36.057  32.367  77.173  1.00  0.00           N
ATOM   4641  H   ARG   298      35.939  32.447  76.172  1.00  0.00           H
ATOM   4642  CA  ARG   298      34.975  31.582  77.824  1.00  0.00           C
ATOM   4643  HA  ARG   298      34.486  32.098  78.649  1.00  0.00           H
ATOM   4644  CB  ARG   298      33.868  31.226  76.878  1.00  0.00           C
ATOM   4645  HB2 ARG   298      33.607  32.112  76.298  1.00  0.00           H
ATOM   4646  HB3 ARG   298      34.114  30.391  76.221  1.00  0.00           H
ATOM   4647  CG  ARG   298      32.624  30.780  77.586  1.00  0.00           C
ATOM   4648  HG2 ARG   298      32.778  30.022  78.354  1.00  0.00           H
ATOM   4649  HG3 ARG   298      32.130  31.653  78.014  1.00  0.00           H
ATOM   4650  CD  ARG   298      31.613  30.246  76.553  1.00  0.00           C
ATOM   4651  HD2 ARG   298      30.659  30.106  77.062  1.00  0.00           H
ATOM   4652  HD3 ARG   298      31.569  31.007  75.774  1.00  0.00           H
ATOM   4653  NE  ARG   298      32.002  28.906  76.046  1.00  0.00           N
ATOM   4654  HE  ARG   298      32.451  28.747  75.156  1.00  0.00           H
ATOM   4655  CZ  ARG   298      31.820  27.802  76.712  1.00  0.00           C
ATOM   4656  NH1 ARG   298      31.041  27.762  77.744  1.00  0.00           N
ATOM   4657 HH11 ARG   298      30.670  28.635  78.089  1.00  0.00           H
ATOM   4658 HH12 ARG   298      30.906  26.912  78.272  1.00  0.00           H
ATOM   4659  NH2 ARG   298      32.545  26.740  76.348  1.00  0.00           N
ATOM   4660 HH21 ARG   298      33.141  26.742  75.532  1.00  0.00           H
ATOM   4661 HH22 ARG   298      32.545  25.919  76.934  1.00  0.00           H
ATOM   4662  C   ARG   298      35.528  30.385  78.615  1.00  0.00           C
ATOM   4663  O   ARG   298      35.335  30.271  79.871  1.00  0.00           O
ATOM   4664  N   LEU   299      36.426  29.537  78.012  1.00  0.00           N
ATOM   4665  H   LEU   299      36.582  29.533  77.014  1.00  0.00           H
ATOM   4666  CA  LEU   299      37.134  28.514  78.776  1.00  0.00           C
ATOM   4667  HA  LEU   299      36.389  27.924  79.309  1.00  0.00           H
ATOM   4668  CB  LEU   299      38.020  27.665  77.821  1.00  0.00           C
ATOM   4669  HB2 LEU   299      38.643  28.330  77.223  1.00  0.00           H
ATOM   4670  HB3 LEU   299      38.814  27.130  78.342  1.00  0.00           H
ATOM   4671  CG  LEU   299      37.352  26.720  76.830  1.00  0.00           C
ATOM   4672  HG  LEU   299      36.429  27.142  76.433  1.00  0.00           H
ATOM   4673  CD1 LEU   299      38.338  26.475  75.641  1.00  0.00           C
ATOM   4674 HD11 LEU   299      39.202  25.833  75.812  1.00  0.00           H
ATOM   4675 HD12 LEU   299      38.709  27.392  75.182  1.00  0.00           H
ATOM   4676 HD13 LEU   299      37.849  25.786  74.952  1.00  0.00           H
ATOM   4677  CD2 LEU   299      37.005  25.387  77.479  1.00  0.00           C
ATOM   4678 HD21 LEU   299      36.181  25.472  78.188  1.00  0.00           H
ATOM   4679 HD22 LEU   299      36.757  24.675  76.694  1.00  0.00           H
ATOM   4680 HD23 LEU   299      37.847  24.887  77.958  1.00  0.00           H
ATOM   4681  C   LEU   299      38.039  28.979  79.917  1.00  0.00           C
ATOM   4682  O   LEU   299      37.934  28.584  81.027  1.00  0.00           O
ATOM   4683  N   ALA   300      38.817  30.018  79.725  1.00  0.00           N
ATOM   4684  H   ALA   300      38.975  30.377  78.794  1.00  0.00           H
ATOM   4685  CA  ALA   300      39.631  30.645  80.804  1.00  0.00           C
ATOM   4686  HA  ALA   300      40.275  29.849  81.178  1.00  0.00           H
ATOM   4687  CB  ALA   300      40.532  31.755  80.261  1.00  0.00           C
ATOM   4688  HB1 ALA   300      40.984  32.252  81.120  1.00  0.00           H
ATOM   4689  HB2 ALA   300      39.848  32.342  79.648  1.00  0.00           H
ATOM   4690  HB3 ALA   300      41.245  31.335  79.552  1.00  0.00           H
ATOM   4691  C   ALA   300      38.830  31.141  81.983  1.00  0.00           C
ATOM   4692  O   ALA   300      39.274  31.136  83.114  1.00  0.00           O
ATOM   4693  N   LEU   301      37.585  31.561  81.689  1.00  0.00           N
ATOM   4694  H   LEU   301      37.289  31.627  80.725  1.00  0.00           H
ATOM   4695  CA  LEU   301      36.671  32.122  82.701  1.00  0.00           C
ATOM   4696  HA  LEU   301      37.174  32.648  83.512  1.00  0.00           H
ATOM   4697  CB  LEU   301      35.733  33.127  82.024  1.00  0.00           C
ATOM   4698  HB2 LEU   301      35.370  32.726  81.078  1.00  0.00           H
ATOM   4699  HB3 LEU   301      34.857  33.336  82.638  1.00  0.00           H
ATOM   4700  CG  LEU   301      36.300  34.482  81.602  1.00  0.00           C
ATOM   4701  HG  LEU   301      37.261  34.511  81.087  1.00  0.00           H
ATOM   4702  CD1 LEU   301      35.364  35.310  80.743  1.00  0.00           C
ATOM   4703 HD11 LEU   301      35.359  34.999  79.698  1.00  0.00           H
ATOM   4704 HD12 LEU   301      35.684  36.351  80.742  1.00  0.00           H
ATOM   4705 HD13 LEU   301      34.356  35.321  81.158  1.00  0.00           H
ATOM   4706  CD2 LEU   301      36.518  35.241  82.920  1.00  0.00           C
ATOM   4707 HD21 LEU   301      37.273  34.744  83.529  1.00  0.00           H
ATOM   4708 HD22 LEU   301      36.953  36.218  82.706  1.00  0.00           H
ATOM   4709 HD23 LEU   301      35.605  35.271  83.515  1.00  0.00           H
ATOM   4710  C   LEU   301      35.944  30.990  83.444  1.00  0.00           C
ATOM   4711  O   LEU   301      35.680  31.220  84.596  1.00  0.00           O
ATOM   4712  N   MET   302      35.733  29.820  82.820  1.00  0.00           N
ATOM   4713  H   MET   302      35.963  29.755  81.839  1.00  0.00           H
ATOM   4714  CA  MET   302      35.120  28.675  83.440  1.00  0.00           C
ATOM   4715  HA  MET   302      34.286  29.153  83.953  1.00  0.00           H
ATOM   4716  CB  MET   302      34.700  27.657  82.328  1.00  0.00           C
ATOM   4717  HB2 MET   302      33.995  28.172  81.676  1.00  0.00           H
ATOM   4718  HB3 MET   302      35.551  27.291  81.753  1.00  0.00           H
ATOM   4719  CG  MET   302      33.925  26.420  82.840  1.00  0.00           C
ATOM   4720  HG2 MET   302      33.784  25.743  81.998  1.00  0.00           H
ATOM   4721  HG3 MET   302      34.582  25.851  83.497  1.00  0.00           H
ATOM   4722  SD  MET   302      32.435  26.882  83.731  1.00  0.00           S
ATOM   4723  CE  MET   302      31.113  27.140  82.428  1.00  0.00           C
ATOM   4724  HE1 MET   302      30.834  26.283  81.815  1.00  0.00           H
ATOM   4725  HE2 MET   302      30.170  27.602  82.724  1.00  0.00           H
ATOM   4726  HE3 MET   302      31.497  27.855  81.700  1.00  0.00           H
ATOM   4727  C   MET   302      36.071  28.086  84.538  1.00  0.00           C
ATOM   4728  O   MET   302      35.543  27.770  85.626  1.00  0.00           O
ATOM   4729  N   ASP   303      37.404  28.130  84.323  1.00  0.00           N
ATOM   4730  H   ASP   303      37.743  28.299  83.387  1.00  0.00           H
ATOM   4731  CA  ASP   303      38.484  27.768  85.264  1.00  0.00           C
ATOM   4732  HA  ASP   303      38.408  26.734  85.602  1.00  0.00           H
ATOM   4733  CB  ASP   303      39.872  27.828  84.538  1.00  0.00           C
ATOM   4734  HB2 ASP   303      39.885  27.462  83.511  1.00  0.00           H
ATOM   4735  HB3 ASP   303      40.209  28.863  84.467  1.00  0.00           H
ATOM   4736  CG  ASP   303      40.955  26.986  85.250  1.00  0.00           C
ATOM   4737  OD1 ASP   303      40.857  26.556  86.415  1.00  0.00           O
ATOM   4738  OD2 ASP   303      42.026  26.833  84.541  1.00  0.00           O
ATOM   4739  C   ASP   303      38.387  28.641  86.495  1.00  0.00           C
ATOM   4740  O   ASP   303      38.414  28.145  87.640  1.00  0.00           O
ATOM   4741  N   MET   304      38.192  29.930  86.398  1.00  0.00           N
ATOM   4742  H   MET   304      38.066  30.322  85.476  1.00  0.00           H
ATOM   4743  CA  MET   304      38.084  30.869  87.510  1.00  0.00           C
ATOM   4744  HA  MET   304      38.899  30.612  88.186  1.00  0.00           H
ATOM   4745  CB  MET   304      38.244  32.360  86.982  1.00  0.00           C
ATOM   4746  HB2 MET   304      37.480  32.531  86.225  1.00  0.00           H
ATOM   4747  HB3 MET   304      38.096  33.069  87.797  1.00  0.00           H
ATOM   4748  CG  MET   304      39.621  32.626  86.339  1.00  0.00           C
ATOM   4749  HG2 MET   304      39.864  31.806  85.663  1.00  0.00           H
ATOM   4750  HG3 MET   304      39.476  33.605  85.882  1.00  0.00           H
ATOM   4751  SD  MET   304      40.946  32.713  87.563  1.00  0.00           S
ATOM   4752  CE  MET   304      41.474  30.923  87.599  1.00  0.00           C
ATOM   4753  HE1 MET   304      42.386  30.807  88.185  1.00  0.00           H
ATOM   4754  HE2 MET   304      40.730  30.278  88.066  1.00  0.00           H
ATOM   4755  HE3 MET   304      41.884  30.714  86.610  1.00  0.00           H
ATOM   4756  C   MET   304      36.763  30.757  88.321  1.00  0.00           C
ATOM   4757  O   MET   304      36.760  30.999  89.555  1.00  0.00           O
ATOM   4758  N   TYR   305      35.622  30.294  87.753  1.00  0.00           N
ATOM   4759  H   TYR   305      35.602  30.089  86.764  1.00  0.00           H
ATOM   4760  CA  TYR   305      34.427  29.998  88.579  1.00  0.00           C
ATOM   4761  HA  TYR   305      34.256  30.695  89.399  1.00  0.00           H
ATOM   4762  CB  TYR   305      33.166  29.876  87.685  1.00  0.00           C
ATOM   4763  HB2 TYR   305      32.796  30.890  87.527  1.00  0.00           H
ATOM   4764  HB3 TYR   305      33.518  29.487  86.730  1.00  0.00           H
ATOM   4765  CG  TYR   305      32.014  28.996  88.202  1.00  0.00           C
ATOM   4766  CD1 TYR   305      31.385  29.401  89.425  1.00  0.00           C
ATOM   4767  HD1 TYR   305      31.688  30.293  89.952  1.00  0.00           H
ATOM   4768  CE1 TYR   305      30.293  28.710  89.847  1.00  0.00           C
ATOM   4769  HE1 TYR   305      29.799  28.939  90.779  1.00  0.00           H
ATOM   4770  CZ  TYR   305      29.807  27.557  89.148  1.00  0.00           C
ATOM   4771  OH  TYR   305      28.814  26.862  89.698  1.00  0.00           O
ATOM   4772  HH  TYR   305      28.763  25.986  89.307  1.00  0.00           H
ATOM   4773  CE2 TYR   305      30.520  27.028  88.078  1.00  0.00           C
ATOM   4774  HE2 TYR   305      30.283  26.131  87.524  1.00  0.00           H
ATOM   4775  CD2 TYR   305      31.638  27.771  87.611  1.00  0.00           C
ATOM   4776  HD2 TYR   305      32.209  27.477  86.743  1.00  0.00           H
ATOM   4777  C   TYR   305      34.595  28.684  89.402  1.00  0.00           C
ATOM   4778  O   TYR   305      34.236  28.639  90.581  1.00  0.00           O
ATOM   4779  N   LYS   306      34.999  27.610  88.780  1.00  0.00           N
ATOM   4780  H   LYS   306      35.152  27.670  87.783  1.00  0.00           H
ATOM   4781  CA  LYS   306      35.293  26.336  89.473  1.00  0.00           C
ATOM   4782  HA  LYS   306      34.398  26.008  90.003  1.00  0.00           H
ATOM   4783  CB  LYS   306      35.760  25.316  88.406  1.00  0.00           C
ATOM   4784  HB2 LYS   306      36.625  25.761  87.913  1.00  0.00           H
ATOM   4785  HB3 LYS   306      36.076  24.454  88.992  1.00  0.00           H
ATOM   4786  CG  LYS   306      34.790  24.776  87.315  1.00  0.00           C
ATOM   4787  HG2 LYS   306      34.476  25.602  86.679  1.00  0.00           H
ATOM   4788  HG3 LYS   306      35.228  23.950  86.754  1.00  0.00           H
ATOM   4789  CD  LYS   306      33.715  24.087  88.082  1.00  0.00           C
ATOM   4790  HD2 LYS   306      34.081  23.193  88.588  1.00  0.00           H
ATOM   4791  HD3 LYS   306      33.203  24.793  88.737  1.00  0.00           H
ATOM   4792  CE  LYS   306      32.576  23.706  87.123  1.00  0.00           C
ATOM   4793  HE2 LYS   306      32.168  24.614  86.677  1.00  0.00           H
ATOM   4794  HE3 LYS   306      32.898  22.943  86.413  1.00  0.00           H
ATOM   4795  NZ  LYS   306      31.486  23.082  87.912  1.00  0.00           N
ATOM   4796  HZ1 LYS   306      31.802  22.316  88.490  1.00  0.00           H
ATOM   4797  HZ2 LYS   306      30.830  22.701  87.244  1.00  0.00           H
ATOM   4798  HZ3 LYS   306      31.061  23.749  88.539  1.00  0.00           H
ATOM   4799  C   LYS   306      36.453  26.566  90.512  1.00  0.00           C
ATOM   4800  O   LYS   306      36.540  25.875  91.519  1.00  0.00           O
ATOM   4801  N   GLN   307      37.414  27.466  90.166  1.00  0.00           N
ATOM   4802  H   GLN   307      37.594  27.655  89.191  1.00  0.00           H
ATOM   4803  CA  GLN   307      38.343  27.964  91.180  1.00  0.00           C
ATOM   4804  HA  GLN   307      38.549  27.070  91.768  1.00  0.00           H
ATOM   4805  CB  GLN   307      39.712  28.421  90.628  1.00  0.00           C
ATOM   4806  HB2 GLN   307      39.415  29.074  89.808  1.00  0.00           H
ATOM   4807  HB3 GLN   307      40.349  28.928  91.353  1.00  0.00           H
ATOM   4808  CG  GLN   307      40.481  27.387  89.880  1.00  0.00           C
ATOM   4809  HG2 GLN   307      40.643  26.716  90.723  1.00  0.00           H
ATOM   4810  HG3 GLN   307      39.959  26.916  89.046  1.00  0.00           H
ATOM   4811  CD  GLN   307      41.868  27.876  89.615  1.00  0.00           C
ATOM   4812  OE1 GLN   307      42.571  28.380  90.460  1.00  0.00           O
ATOM   4813  NE2 GLN   307      42.277  27.877  88.314  1.00  0.00           N
ATOM   4814 HE21 GLN   307      43.161  28.254  88.008  1.00  0.00           H
ATOM   4815 HE22 GLN   307      41.594  27.573  87.633  1.00  0.00           H
ATOM   4816  C   GLN   307      37.805  29.036  92.220  1.00  0.00           C
ATOM   4817  O   GLN   307      38.519  29.432  93.159  1.00  0.00           O
ATOM   4818  N   GLY   308      36.450  29.418  92.238  1.00  0.00           N
ATOM   4819  H   GLY   308      35.845  29.026  91.530  1.00  0.00           H
ATOM   4820  CA  GLY   308      35.915  30.138  93.379  1.00  0.00           C
ATOM   4821  HA2 GLY   308      34.848  29.922  93.316  1.00  0.00           H
ATOM   4822  HA3 GLY   308      36.082  29.751  94.384  1.00  0.00           H
ATOM   4823  C   GLY   308      36.118  31.729  93.340  1.00  0.00           C
ATOM   4824  O   GLY   308      35.940  32.303  94.424  1.00  0.00           O
ATOM   4825  N   PHE   309      36.553  32.294  92.182  1.00  0.00           N
ATOM   4826  H   PHE   309      36.535  31.686  91.376  1.00  0.00           H
ATOM   4827  CA  PHE   309      36.780  33.714  92.067  1.00  0.00           C
ATOM   4828  HA  PHE   309      37.011  34.136  93.044  1.00  0.00           H
ATOM   4829  CB  PHE   309      38.025  33.921  91.128  1.00  0.00           C
ATOM   4830  HB2 PHE   309      37.759  33.533  90.144  1.00  0.00           H
ATOM   4831  HB3 PHE   309      38.271  34.979  91.040  1.00  0.00           H
ATOM   4832  CG  PHE   309      39.293  33.289  91.565  1.00  0.00           C
ATOM   4833  CD1 PHE   309      40.012  33.918  92.588  1.00  0.00           C
ATOM   4834  HD1 PHE   309      39.562  34.808  93.002  1.00  0.00           H
ATOM   4835  CE1 PHE   309      41.237  33.361  92.923  1.00  0.00           C
ATOM   4836  HE1 PHE   309      41.922  33.767  93.652  1.00  0.00           H
ATOM   4837  CZ  PHE   309      41.769  32.235  92.313  1.00  0.00           C
ATOM   4838  HZ  PHE   309      42.716  31.831  92.640  1.00  0.00           H
ATOM   4839  CE2 PHE   309      40.998  31.604  91.335  1.00  0.00           C
ATOM   4840  HE2 PHE   309      41.598  30.879  90.804  1.00  0.00           H
ATOM   4841  CD2 PHE   309      39.734  32.148  90.994  1.00  0.00           C
ATOM   4842  HD2 PHE   309      39.188  31.626  90.222  1.00  0.00           H
ATOM   4843  C   PHE   309      35.621  34.553  91.605  1.00  0.00           C
ATOM   4844  O   PHE   309      35.389  35.661  92.019  1.00  0.00           O
ATOM   4845  N   ILE   310      34.791  34.000  90.764  1.00  0.00           N
ATOM   4846  H   ILE   310      34.981  33.025  90.581  1.00  0.00           H
ATOM   4847  CA  ILE   310      33.732  34.729  90.004  1.00  0.00           C
ATOM   4848  HA  ILE   310      33.714  35.749  90.387  1.00  0.00           H
ATOM   4849  CB  ILE   310      34.218  34.912  88.524  1.00  0.00           C
ATOM   4850  HB  ILE   310      33.503  35.642  88.142  1.00  0.00           H
ATOM   4851  CG2 ILE   310      35.540  35.711  88.500  1.00  0.00           C
ATOM   4852 HG21 ILE   310      35.673  36.241  89.442  1.00  0.00           H
ATOM   4853 HG22 ILE   310      35.537  36.454  87.702  1.00  0.00           H
ATOM   4854 HG23 ILE   310      36.400  35.041  88.527  1.00  0.00           H
ATOM   4855  CG1 ILE   310      34.334  33.731  87.576  1.00  0.00           C
ATOM   4856 HG12 ILE   310      35.281  33.219  87.747  1.00  0.00           H
ATOM   4857 HG13 ILE   310      33.456  33.089  87.642  1.00  0.00           H
ATOM   4858  CD1 ILE   310      34.528  34.301  86.083  1.00  0.00           C
ATOM   4859 HD11 ILE   310      35.565  34.637  86.038  1.00  0.00           H
ATOM   4860 HD12 ILE   310      33.974  35.209  85.845  1.00  0.00           H
ATOM   4861 HD13 ILE   310      34.338  33.431  85.455  1.00  0.00           H
ATOM   4862  C   ILE   310      32.344  34.053  90.031  1.00  0.00           C
ATOM   4863  O   ILE   310      32.225  32.908  90.476  1.00  0.00           O
ATOM   4864  N   PHE   311      31.258  34.752  89.703  1.00  0.00           N
ATOM   4865  H   PHE   311      31.572  35.673  89.435  1.00  0.00           H
ATOM   4866  CA  PHE   311      29.825  34.270  89.436  1.00  0.00           C
ATOM   4867  HA  PHE   311      29.273  35.203  89.322  1.00  0.00           H
ATOM   4868  CB  PHE   311      29.714  33.605  88.071  1.00  0.00           C
ATOM   4869  HB2 PHE   311      30.304  32.689  88.109  1.00  0.00           H
ATOM   4870  HB3 PHE   311      28.705  33.250  87.858  1.00  0.00           H
ATOM   4871  CG  PHE   311      30.207  34.226  86.784  1.00  0.00           C
ATOM   4872  CD1 PHE   311      30.449  35.602  86.692  1.00  0.00           C
ATOM   4873  HD1 PHE   311      30.076  36.268  87.456  1.00  0.00           H
ATOM   4874  CE1 PHE   311      31.095  36.149  85.543  1.00  0.00           C
ATOM   4875  HE1 PHE   311      31.243  37.211  85.414  1.00  0.00           H
ATOM   4876  CZ  PHE   311      31.420  35.322  84.468  1.00  0.00           C
ATOM   4877  HZ  PHE   311      31.816  35.697  83.536  1.00  0.00           H
ATOM   4878  CE2 PHE   311      31.228  33.942  84.573  1.00  0.00           C
ATOM   4879  HE2 PHE   311      31.588  33.357  83.739  1.00  0.00           H
ATOM   4880  CD2 PHE   311      30.640  33.338  85.713  1.00  0.00           C
ATOM   4881  HD2 PHE   311      30.607  32.258  85.730  1.00  0.00           H
ATOM   4882  C   PHE   311      29.124  33.521  90.584  1.00  0.00           C
ATOM   4883  O   PHE   311      28.243  32.609  90.392  1.00  0.00           O
ATOM   4884  N   LYS   312      29.199  34.023  91.804  1.00  0.00           N
ATOM   4885  H   LYS   312      29.865  34.769  91.939  1.00  0.00           H
ATOM   4886  CA  LYS   312      28.363  33.544  92.996  1.00  0.00           C
ATOM   4887  HA  LYS   312      28.329  32.458  93.089  1.00  0.00           H
ATOM   4888  CB  LYS   312      28.996  33.971  94.350  1.00  0.00           C
ATOM   4889  HB2 LYS   312      30.074  33.834  94.428  1.00  0.00           H
ATOM   4890  HB3 LYS   312      28.984  35.059  94.393  1.00  0.00           H
ATOM   4891  CG  LYS   312      28.333  33.256  95.634  1.00  0.00           C
ATOM   4892  HG2 LYS   312      27.252  33.342  95.528  1.00  0.00           H
ATOM   4893  HG3 LYS   312      28.553  32.192  95.541  1.00  0.00           H
ATOM   4894  CD  LYS   312      28.962  33.792  96.875  1.00  0.00           C
ATOM   4895  HD2 LYS   312      30.014  33.510  96.923  1.00  0.00           H
ATOM   4896  HD3 LYS   312      29.027  34.879  96.851  1.00  0.00           H
ATOM   4897  CE  LYS   312      28.242  33.391  98.188  1.00  0.00           C
ATOM   4898  HE2 LYS   312      28.631  34.008  98.998  1.00  0.00           H
ATOM   4899  HE3 LYS   312      27.192  33.635  98.025  1.00  0.00           H
ATOM   4900  NZ  LYS   312      28.550  32.018  98.582  1.00  0.00           N
ATOM   4901  HZ1 LYS   312      29.543  31.866  98.693  1.00  0.00           H
ATOM   4902  HZ2 LYS   312      28.326  31.259  97.953  1.00  0.00           H
ATOM   4903  HZ3 LYS   312      28.142  31.649  99.429  1.00  0.00           H
ATOM   4904  C   LYS   312      26.907  34.017  92.806  1.00  0.00           C
ATOM   4905  O   LYS   312      26.572  35.077  92.342  1.00  0.00           O
ATOM   4906  N   ASN   313      25.985  33.075  93.119  1.00  0.00           N
ATOM   4907  H   ASN   313      26.387  32.258  93.556  1.00  0.00           H
ATOM   4908  CA  ASN   313      24.540  33.028  92.886  1.00  0.00           C
ATOM   4909  HA  ASN   313      24.144  32.013  92.912  1.00  0.00           H
ATOM   4910  CB  ASN   313      23.740  33.601  94.023  1.00  0.00           C
ATOM   4911  HB2 ASN   313      23.890  34.673  94.145  1.00  0.00           H
ATOM   4912  HB3 ASN   313      22.669  33.423  93.922  1.00  0.00           H
ATOM   4913  CG  ASN   313      24.164  32.898  95.272  1.00  0.00           C
ATOM   4914  OD1 ASN   313      24.314  31.722  95.400  1.00  0.00           O
ATOM   4915  ND2 ASN   313      24.674  33.567  96.262  1.00  0.00           N
ATOM   4916 HD21 ASN   313      24.469  34.549  96.386  1.00  0.00           H
ATOM   4917 HD22 ASN   313      25.186  33.126  97.013  1.00  0.00           H
ATOM   4918  C   ASN   313      23.979  33.416  91.475  1.00  0.00           C
ATOM   4919  O   ASN   313      22.801  33.829  91.412  1.00  0.00           O
ATOM   4920  N   GLN   314      24.716  33.091  90.434  1.00  0.00           N
ATOM   4921  H   GLN   314      25.618  32.639  90.477  1.00  0.00           H
ATOM   4922  CA  GLN   314      24.377  33.522  89.076  1.00  0.00           C
ATOM   4923  HA  GLN   314      23.603  34.291  89.095  1.00  0.00           H
ATOM   4924  CB  GLN   314      25.594  34.102  88.360  1.00  0.00           C
ATOM   4925  HB2 GLN   314      26.272  33.263  88.198  1.00  0.00           H
ATOM   4926  HB3 GLN   314      25.314  34.497  87.383  1.00  0.00           H
ATOM   4927  CG  GLN   314      26.300  35.369  88.916  1.00  0.00           C
ATOM   4928  HG2 GLN   314      26.953  35.061  89.732  1.00  0.00           H
ATOM   4929  HG3 GLN   314      26.990  35.674  88.130  1.00  0.00           H
ATOM   4930  CD  GLN   314      25.372  36.492  89.324  1.00  0.00           C
ATOM   4931  OE1 GLN   314      24.427  36.949  88.635  1.00  0.00           O
ATOM   4932  NE2 GLN   314      25.400  36.992  90.568  1.00  0.00           N
ATOM   4933 HE21 GLN   314      24.571  37.502  90.839  1.00  0.00           H
ATOM   4934 HE22 GLN   314      26.066  36.562  91.194  1.00  0.00           H
ATOM   4935  C   GLN   314      23.653  32.371  88.394  1.00  0.00           C
ATOM   4936  O   GLN   314      23.850  31.144  88.672  1.00  0.00           O
ATOM   4937  N   ASP   315      22.928  32.727  87.326  1.00  0.00           N
ATOM   4938  H   ASP   315      22.863  33.721  87.163  1.00  0.00           H
ATOM   4939  CA  ASP   315      22.517  31.674  86.299  1.00  0.00           C
ATOM   4940  HA  ASP   315      22.375  30.670  86.697  1.00  0.00           H
ATOM   4941  CB  ASP   315      21.135  32.069  85.711  1.00  0.00           C
ATOM   4942  HB2 ASP   315      20.360  31.848  86.446  1.00  0.00           H
ATOM   4943  HB3 ASP   315      21.177  33.125  85.443  1.00  0.00           H
ATOM   4944  CG  ASP   315      20.767  31.228  84.479  1.00  0.00           C
ATOM   4945  OD1 ASP   315      20.120  31.733  83.530  1.00  0.00           O
ATOM   4946  OD2 ASP   315      21.003  30.042  84.359  1.00  0.00           O
ATOM   4947  C   ASP   315      23.580  31.556  85.230  1.00  0.00           C
ATOM   4948  O   ASP   315      24.039  32.537  84.612  1.00  0.00           O
ATOM   4949  N   LEU   316      24.086  30.341  85.066  1.00  0.00           N
ATOM   4950  H   LEU   316      23.800  29.564  85.644  1.00  0.00           H
ATOM   4951  CA  LEU   316      25.096  29.943  84.086  1.00  0.00           C
ATOM   4952  HA  LEU   316      25.644  30.783  83.659  1.00  0.00           H
ATOM   4953  CB  LEU   316      26.130  29.087  84.820  1.00  0.00           C
ATOM   4954  HB2 LEU   316      25.731  28.297  85.456  1.00  0.00           H
ATOM   4955  HB3 LEU   316      26.815  28.595  84.129  1.00  0.00           H
ATOM   4956  CG  LEU   316      27.060  29.870  85.796  1.00  0.00           C
ATOM   4957  HG  LEU   316      26.471  30.071  86.690  1.00  0.00           H
ATOM   4958  CD1 LEU   316      28.170  29.002  86.329  1.00  0.00           C
ATOM   4959 HD11 LEU   316      27.837  28.094  86.832  1.00  0.00           H
ATOM   4960 HD12 LEU   316      28.578  29.516  87.200  1.00  0.00           H
ATOM   4961 HD13 LEU   316      28.901  28.783  85.553  1.00  0.00           H
ATOM   4962  CD2 LEU   316      27.597  31.081  85.202  1.00  0.00           C
ATOM   4963 HD21 LEU   316      28.280  31.647  85.836  1.00  0.00           H
ATOM   4964 HD22 LEU   316      27.999  30.956  84.197  1.00  0.00           H
ATOM   4965 HD23 LEU   316      26.711  31.715  85.160  1.00  0.00           H
ATOM   4966  C   LEU   316      24.448  29.292  82.872  1.00  0.00           C
ATOM   4967  O   LEU   316      25.296  28.909  82.076  1.00  0.00           O
ATOM   4968  N   SER   317      23.136  29.087  82.674  1.00  0.00           N
ATOM   4969  H   SER   317      22.552  29.647  83.278  1.00  0.00           H
ATOM   4970  CA  SER   317      22.520  28.270  81.577  1.00  0.00           C
ATOM   4971  HA  SER   317      23.013  27.297  81.570  1.00  0.00           H
ATOM   4972  CB  SER   317      20.946  28.223  81.709  1.00  0.00           C
ATOM   4973  HB2 SER   317      20.547  27.601  80.908  1.00  0.00           H
ATOM   4974  HB3 SER   317      20.574  27.786  82.635  1.00  0.00           H
ATOM   4975  OG  SER   317      20.299  29.498  81.591  1.00  0.00           O
ATOM   4976  HG  SER   317      20.261  29.931  82.448  1.00  0.00           H
ATOM   4977  C   SER   317      22.829  28.822  80.168  1.00  0.00           C
ATOM   4978  O   SER   317      22.780  28.113  79.144  1.00  0.00           O
ATOM   4979  N   LYS   318      23.175  30.133  80.071  1.00  0.00           N
ATOM   4980  H   LYS   318      23.470  30.609  80.912  1.00  0.00           H
ATOM   4981  CA  LYS   318      23.508  30.853  78.798  1.00  0.00           C
ATOM   4982  HA  LYS   318      23.198  30.202  77.981  1.00  0.00           H
ATOM   4983  CB  LYS   318      22.887  32.250  78.663  1.00  0.00           C
ATOM   4984  HB2 LYS   318      23.242  32.801  79.534  1.00  0.00           H
ATOM   4985  HB3 LYS   318      23.220  32.816  77.792  1.00  0.00           H
ATOM   4986  CG  LYS   318      21.390  32.039  78.674  1.00  0.00           C
ATOM   4987  HG2 LYS   318      21.124  31.448  77.798  1.00  0.00           H
ATOM   4988  HG3 LYS   318      21.018  31.498  79.545  1.00  0.00           H
ATOM   4989  CD  LYS   318      20.754  33.473  78.646  1.00  0.00           C
ATOM   4990  HD2 LYS   318      21.106  34.113  79.455  1.00  0.00           H
ATOM   4991  HD3 LYS   318      21.217  33.952  77.782  1.00  0.00           H
ATOM   4992  CE  LYS   318      19.225  33.461  78.441  1.00  0.00           C
ATOM   4993  HE2 LYS   318      18.935  32.689  77.728  1.00  0.00           H
ATOM   4994  HE3 LYS   318      18.748  33.332  79.412  1.00  0.00           H
ATOM   4995  NZ  LYS   318      18.769  34.744  77.920  1.00  0.00           N
ATOM   4996  HZ1 LYS   318      19.082  35.434  78.587  1.00  0.00           H
ATOM   4997  HZ2 LYS   318      17.770  34.745  77.777  1.00  0.00           H
ATOM   4998  HZ3 LYS   318      19.195  34.707  77.004  1.00  0.00           H
ATOM   4999  C   LYS   318      25.033  30.840  78.660  1.00  0.00           C
ATOM   5000  O   LYS   318      25.525  31.015  77.535  1.00  0.00           O
ATOM   5001  N   PHE   319      25.783  30.916  79.781  1.00  0.00           N
ATOM   5002  H   PHE   319      25.289  31.137  80.635  1.00  0.00           H
ATOM   5003  CA  PHE   319      27.263  31.029  79.756  1.00  0.00           C
ATOM   5004  HA  PHE   319      27.575  31.646  78.915  1.00  0.00           H
ATOM   5005  CB  PHE   319      27.655  31.561  81.157  1.00  0.00           C
ATOM   5006  HB2 PHE   319      27.153  32.524  81.251  1.00  0.00           H
ATOM   5007  HB3 PHE   319      27.295  30.896  81.942  1.00  0.00           H
ATOM   5008  CG  PHE   319      29.120  31.778  81.336  1.00  0.00           C
ATOM   5009  CD1 PHE   319      29.719  32.913  80.811  1.00  0.00           C
ATOM   5010  HD1 PHE   319      29.092  33.611  80.277  1.00  0.00           H
ATOM   5011  CE1 PHE   319      31.089  32.946  80.727  1.00  0.00           C
ATOM   5012  HE1 PHE   319      31.627  33.684  80.151  1.00  0.00           H
ATOM   5013  CZ  PHE   319      31.834  32.019  81.416  1.00  0.00           C
ATOM   5014  HZ  PHE   319      32.892  32.204  81.316  1.00  0.00           H
ATOM   5015  CE2 PHE   319      31.247  30.911  82.030  1.00  0.00           C
ATOM   5016  HE2 PHE   319      31.928  30.175  82.432  1.00  0.00           H
ATOM   5017  CD2 PHE   319      29.850  30.779  81.922  1.00  0.00           C
ATOM   5018  HD2 PHE   319      29.359  29.843  82.144  1.00  0.00           H
ATOM   5019  C   PHE   319      27.983  29.591  79.560  1.00  0.00           C
ATOM   5020  O   PHE   319      28.949  29.552  78.835  1.00  0.00           O
ATOM   5021  N   ASP   320      27.379  28.510  80.096  1.00  0.00           N
ATOM   5022  H   ASP   320      26.488  28.586  80.568  1.00  0.00           H
ATOM   5023  CA  ASP   320      27.781  27.111  79.880  1.00  0.00           C
ATOM   5024  HA  ASP   320      28.870  27.109  79.824  1.00  0.00           H
ATOM   5025  CB  ASP   320      27.491  26.201  81.054  1.00  0.00           C
ATOM   5026  HB2 ASP   320      27.859  26.706  81.948  1.00  0.00           H
ATOM   5027  HB3 ASP   320      26.439  26.209  81.338  1.00  0.00           H
ATOM   5028  CG  ASP   320      27.971  24.730  80.982  1.00  0.00           C
ATOM   5029  OD1 ASP   320      27.129  23.816  81.173  1.00  0.00           O
ATOM   5030  OD2 ASP   320      29.174  24.468  80.833  1.00  0.00           O
ATOM   5031  C   ASP   320      27.245  26.555  78.550  1.00  0.00           C
ATOM   5032  O   ASP   320      26.659  25.519  78.456  1.00  0.00           O
ATOM   5033  N   LYS   321      27.504  27.323  77.467  1.00  0.00           N
ATOM   5034  H   LYS   321      27.979  28.174  77.730  1.00  0.00           H
ATOM   5035  CA  LYS   321      27.297  26.830  76.073  1.00  0.00           C
ATOM   5036  HA  LYS   321      27.147  25.751  76.113  1.00  0.00           H
ATOM   5037  CB  LYS   321      26.037  27.434  75.506  1.00  0.00           C
ATOM   5038  HB2 LYS   321      25.242  27.280  76.236  1.00  0.00           H
ATOM   5039  HB3 LYS   321      26.212  28.507  75.430  1.00  0.00           H
[truncated: 179,098 more chars]
