# Supplementary material for: Worth the Weight: Sub-Pocket EXplorer (SubPEx), a Weighted Ensemble Method to Enhance Binding-Pocket Conformational Sampling
Source: J Chem Theory Comput. 2023 Aug 16;19(17):5677–89. doi: 10.1021/acs.jctc.3c00478 (PMC10500992; doi:10.1021/acs.jctc.3c00478)
Supplement: Supplementary file 2 — ct3c00478_si_002.zip [file ct3c00478_si_002.zip › clustered_structures/HXK2/subpex/rep.c11.aligned.pdb]

HELIX    1   1 LYS      4  PHE     17  1                                  14
HELIX    2   2 THR     21  GLY     38  1                                  18
HELIX    3   3 ASP     99  ARG    102  1                                   4
HELIX    4   4 GLU    109  GLN    125  1                                  17
HELIX    5   5 VAL    171  LYS    181  1                                  11
HELIX    6   6 ASP    194  THR    205  1                                  12
HELIX    7   7 TYR    253  SER    255  1                                   3
HELIX    8   8 LYS    267  GLU    275  1                                   9
HELIX    9   9 THR    283  SER    288  1                                   6
HELIX   10  10 GLY    290  GLN    307  1                                  18
HELIX   11  11 SER    328  ILE    333  1                                   6
HELIX   12  12 GLU    342  ASN    350  1                                   9
HELIX   13  13 VAL    358  ARG    390  1                                  33
HELIX   14  14 SER    402  ARG    406  1                                   5
HELIX   15  15 PHE    410  TYR    422  1                                  13
HELIX   16  16 GLY    442  ILE    458  1                                  17
SHEET    1   1 1 SER    62  LEU    70  0
SHEET    2   2 1 ASN    74  GLY    83  0
SHEET    3   3 1 PHE    88  ARG    96  0
SHEET    4   4 1 ILE   134  THR   139  0
SHEET    5   5 1 ILE   186  ILE   192  0
SHEET    6   6 1 THR   209  PHE   215  0
SHEET    7   7 1 VAL   219  VAL   226  0
SHEET    8   8 1 PRO   246  ASN   250  0
SHEET    9   9 1 GLY   395  ASP   400  0
SHEET   10  10 1 ILE   434  PRO   438  0
CRYST1   79.697   70.691  109.508  90.00  90.00  90.00               1
ATOM      1  N   ASP     1      44.043  47.617  93.226  1.00  0.00           N
ATOM      2  H1  ASP     1      44.420  48.533  93.026  1.00  0.00           H
ATOM      3  H2  ASP     1      43.941  47.390  94.205  1.00  0.00           H
ATOM      4  H3  ASP     1      44.691  46.946  92.838  1.00  0.00           H
ATOM      5  CA  ASP     1      42.735  47.529  92.520  1.00  0.00           C
ATOM      6  HA  ASP     1      42.184  48.430  92.790  1.00  0.00           H
ATOM      7  CB  ASP     1      42.720  47.717  91.003  1.00  0.00           C
ATOM      8  HB2 ASP     1      43.187  46.834  90.566  1.00  0.00           H
ATOM      9  HB3 ASP     1      41.678  47.627  90.691  1.00  0.00           H
ATOM     10  CG  ASP     1      43.553  48.922  90.470  1.00  0.00           C
ATOM     11  OD1 ASP     1      43.949  49.697  91.363  1.00  0.00           O
ATOM     12  OD2 ASP     1      43.872  49.053  89.276  1.00  0.00           O
ATOM     13  C   ASP     1      41.954  46.250  93.024  1.00  0.00           C
ATOM     14  O   ASP     1      40.900  46.424  93.610  1.00  0.00           O
ATOM     15  N   VAL     2      42.483  45.063  92.708  1.00  0.00           N
ATOM     16  H   VAL     2      43.346  45.119  92.187  1.00  0.00           H
ATOM     17  CA  VAL     2      41.954  43.791  93.048  1.00  0.00           C
ATOM     18  HA  VAL     2      40.905  43.993  93.265  1.00  0.00           H
ATOM     19  CB  VAL     2      42.024  42.956  91.764  1.00  0.00           C
ATOM     20  HB  VAL     2      43.059  42.722  91.513  1.00  0.00           H
ATOM     21  CG1 VAL     2      41.334  41.585  91.898  1.00  0.00           C
ATOM     22 HG11 VAL     2      40.296  41.732  92.196  1.00  0.00           H
ATOM     23 HG12 VAL     2      41.260  41.099  90.926  1.00  0.00           H
ATOM     24 HG13 VAL     2      41.919  40.871  92.480  1.00  0.00           H
ATOM     25  CG2 VAL     2      41.451  43.646  90.533  1.00  0.00           C
ATOM     26 HG21 VAL     2      42.151  44.416  90.206  1.00  0.00           H
ATOM     27 HG22 VAL     2      40.551  44.243  90.679  1.00  0.00           H
ATOM     28 HG23 VAL     2      41.210  43.007  89.684  1.00  0.00           H
ATOM     29  C   VAL     2      42.701  43.111  94.228  1.00  0.00           C
ATOM     30  O   VAL     2      43.948  43.151  94.207  1.00  0.00           O
ATOM     31  N   PRO     3      42.003  42.575  95.186  1.00  0.00           N
ATOM     32  CD  PRO     3      40.498  42.351  95.086  1.00  0.00           C
ATOM     33  HD2 PRO     3      40.076  41.831  94.225  1.00  0.00           H
ATOM     34  HD3 PRO     3      40.084  43.358  95.037  1.00  0.00           H
ATOM     35  CG  PRO     3      40.185  41.592  96.357  1.00  0.00           C
ATOM     36  HG2 PRO     3      40.345  40.530  96.170  1.00  0.00           H
ATOM     37  HG3 PRO     3      39.211  41.910  96.730  1.00  0.00           H
ATOM     38  CB  PRO     3      41.327  41.985  97.296  1.00  0.00           C
ATOM     39  HB2 PRO     3      41.535  41.223  98.047  1.00  0.00           H
ATOM     40  HB3 PRO     3      41.260  42.977  97.742  1.00  0.00           H
ATOM     41  CA  PRO     3      42.524  42.072  96.380  1.00  0.00           C
ATOM     42  HA  PRO     3      43.246  42.751  96.833  1.00  0.00           H
ATOM     43  C   PRO     3      43.169  40.675  96.160  1.00  0.00           C
ATOM     44  O   PRO     3      42.859  40.004  95.186  1.00  0.00           O
ATOM     45  N   LYS     4      44.048  40.184  97.148  1.00  0.00           N
ATOM     46  H   LYS     4      44.002  40.652  98.041  1.00  0.00           H
ATOM     47  CA  LYS     4      45.183  39.319  96.862  1.00  0.00           C
ATOM     48  HA  LYS     4      45.828  39.876  96.182  1.00  0.00           H
ATOM     49  CB  LYS     4      45.981  39.143  98.160  1.00  0.00           C
ATOM     50  HB2 LYS     4      45.424  38.583  98.911  1.00  0.00           H
ATOM     51  HB3 LYS     4      46.770  38.497  97.776  1.00  0.00           H
ATOM     52  CG  LYS     4      46.561  40.318  98.895  1.00  0.00           C
ATOM     53  HG2 LYS     4      46.938  41.097  98.233  1.00  0.00           H
ATOM     54  HG3 LYS     4      45.743  40.805  99.426  1.00  0.00           H
ATOM     55  CD  LYS     4      47.603  39.958 100.025  1.00  0.00           C
ATOM     56  HD2 LYS     4      47.127  39.468 100.872  1.00  0.00           H
ATOM     57  HD3 LYS     4      48.351  39.295  99.590  1.00  0.00           H
ATOM     58  CE  LYS     4      48.374  41.201 100.351  1.00  0.00           C
ATOM     59  HE2 LYS     4      47.605  41.913 100.649  1.00  0.00           H
ATOM     60  HE3 LYS     4      49.033  41.080 101.211  1.00  0.00           H
ATOM     61  NZ  LYS     4      49.289  41.642  99.211  1.00  0.00           N
ATOM     62  HZ1 LYS     4      48.758  42.138  98.509  1.00  0.00           H
ATOM     63  HZ2 LYS     4      49.744  40.859  98.766  1.00  0.00           H
ATOM     64  HZ3 LYS     4      49.902  42.398  99.482  1.00  0.00           H
ATOM     65  C   LYS     4      44.751  37.921  96.399  1.00  0.00           C
ATOM     66  O   LYS     4      45.288  37.457  95.422  1.00  0.00           O
ATOM     67  N   GLU     5      43.676  37.388  96.945  1.00  0.00           N
ATOM     68  H   GLU     5      43.218  37.897  97.688  1.00  0.00           H
ATOM     69  CA  GLU     5      43.067  36.004  96.627  1.00  0.00           C
ATOM     70  HA  GLU     5      43.740  35.149  96.686  1.00  0.00           H
ATOM     71  CB  GLU     5      42.056  35.616  97.697  1.00  0.00           C
ATOM     72  HB2 GLU     5      41.842  34.551  97.611  1.00  0.00           H
ATOM     73  HB3 GLU     5      42.483  35.792  98.685  1.00  0.00           H
ATOM     74  CG  GLU     5      40.710  36.423  97.734  1.00  0.00           C
ATOM     75  HG2 GLU     5      40.204  36.319  96.775  1.00  0.00           H
ATOM     76  HG3 GLU     5      40.085  35.839  98.409  1.00  0.00           H
ATOM     77  CD  GLU     5      40.646  37.787  98.259  1.00  0.00           C
ATOM     78  OE1 GLU     5      41.606  38.535  98.391  1.00  0.00           O
ATOM     79  OE2 GLU     5      39.574  38.125  98.819  1.00  0.00           O
ATOM     80  C   GLU     5      42.363  36.006  95.235  1.00  0.00           C
ATOM     81  O   GLU     5      42.434  34.976  94.615  1.00  0.00           O
ATOM     82  N   LEU     6      41.866  37.132  94.732  1.00  0.00           N
ATOM     83  H   LEU     6      41.979  37.989  95.254  1.00  0.00           H
ATOM     84  CA  LEU     6      41.333  37.228  93.383  1.00  0.00           C
ATOM     85  HA  LEU     6      40.856  36.265  93.197  1.00  0.00           H
ATOM     86  CB  LEU     6      40.183  38.254  93.382  1.00  0.00           C
ATOM     87  HB2 LEU     6      39.595  38.040  94.274  1.00  0.00           H
ATOM     88  HB3 LEU     6      40.654  39.225  93.534  1.00  0.00           H
ATOM     89  CG  LEU     6      39.344  38.318  92.097  1.00  0.00           C
ATOM     90  HG  LEU     6      39.886  38.750  91.257  1.00  0.00           H
ATOM     91  CD1 LEU     6      38.764  36.937  91.715  1.00  0.00           C
ATOM     92 HD11 LEU     6      39.570  36.206  91.653  1.00  0.00           H
ATOM     93 HD12 LEU     6      38.286  36.922  90.735  1.00  0.00           H
ATOM     94 HD13 LEU     6      38.071  36.572  92.473  1.00  0.00           H
ATOM     95  CD2 LEU     6      38.124  39.129  92.517  1.00  0.00           C
ATOM     96 HD21 LEU     6      37.532  38.568  93.240  1.00  0.00           H
ATOM     97 HD22 LEU     6      38.463  40.035  93.016  1.00  0.00           H
ATOM     98 HD23 LEU     6      37.560  39.479  91.653  1.00  0.00           H
ATOM     99  C   LEU     6      42.423  37.571  92.420  1.00  0.00           C
ATOM    100  O   LEU     6      42.434  37.066  91.292  1.00  0.00           O
ATOM    101  N   MET     7      43.360  38.469  92.825  1.00  0.00           N
ATOM    102  H   MET     7      43.456  38.772  93.784  1.00  0.00           H
ATOM    103  CA  MET     7      44.427  38.957  91.959  1.00  0.00           C
ATOM    104  HA  MET     7      44.103  39.376  91.007  1.00  0.00           H
ATOM    105  CB  MET     7      45.160  40.062  92.745  1.00  0.00           C
ATOM    106  HB2 MET     7      44.458  40.836  93.051  1.00  0.00           H
ATOM    107  HB3 MET     7      45.663  39.571  93.578  1.00  0.00           H
ATOM    108  CG  MET     7      46.373  40.652  92.039  1.00  0.00           C
ATOM    109  HG2 MET     7      47.230  40.020  92.271  1.00  0.00           H
ATOM    110  HG3 MET     7      46.236  40.752  90.962  1.00  0.00           H
ATOM    111  SD  MET     7      46.781  42.382  92.545  1.00  0.00           S
ATOM    112  CE  MET     7      47.732  42.157  94.048  1.00  0.00           C
ATOM    113  HE1 MET     7      47.874  43.043  94.667  1.00  0.00           H
ATOM    114  HE2 MET     7      47.321  41.334  94.632  1.00  0.00           H
ATOM    115  HE3 MET     7      48.721  41.800  93.758  1.00  0.00           H
ATOM    116  C   MET     7      45.399  37.856  91.631  1.00  0.00           C
ATOM    117  O   MET     7      45.807  37.769  90.465  1.00  0.00           O
ATOM    118  N   GLN     8      45.665  36.828  92.475  1.00  0.00           N
ATOM    119  H   GLN     8      45.388  36.889  93.444  1.00  0.00           H
ATOM    120  CA  GLN     8      46.573  35.735  92.099  1.00  0.00           C
ATOM    121  HA  GLN     8      47.468  36.219  91.708  1.00  0.00           H
ATOM    122  CB  GLN     8      46.982  34.967  93.339  1.00  0.00           C
ATOM    123  HB2 GLN     8      47.802  34.266  93.183  1.00  0.00           H
ATOM    124  HB3 GLN     8      47.392  35.613  94.115  1.00  0.00           H
ATOM    125  CG  GLN     8      45.844  34.267  94.011  1.00  0.00           C
ATOM    126  HG2 GLN     8      45.010  34.935  94.226  1.00  0.00           H
ATOM    127  HG3 GLN     8      45.414  33.486  93.383  1.00  0.00           H
ATOM    128  CD  GLN     8      46.221  33.719  95.408  1.00  0.00           C
ATOM    129  OE1 GLN     8      47.321  33.800  95.913  1.00  0.00           O
ATOM    130  NE2 GLN     8      45.221  33.097  96.037  1.00  0.00           N
ATOM    131 HE21 GLN     8      45.299  32.827  97.006  1.00  0.00           H
ATOM    132 HE22 GLN     8      44.385  32.833  95.535  1.00  0.00           H
ATOM    133  C   GLN     8      46.046  34.857  90.941  1.00  0.00           C
ATOM    134  O   GLN     8      46.846  34.256  90.324  1.00  0.00           O
ATOM    135  N   GLN     9      44.701  34.886  90.709  1.00  0.00           N
ATOM    136  H   GLN     9      44.179  35.564  91.246  1.00  0.00           H
ATOM    137  CA  GLN     9      44.102  34.152  89.545  1.00  0.00           C
ATOM    138  HA  GLN     9      44.636  33.219  89.364  1.00  0.00           H
ATOM    139  CB  GLN     9      42.588  33.721  89.856  1.00  0.00           C
ATOM    140  HB2 GLN     9      42.098  34.684  89.998  1.00  0.00           H
ATOM    141  HB3 GLN     9      42.111  33.278  88.982  1.00  0.00           H
ATOM    142  CG  GLN     9      42.405  32.859  91.038  1.00  0.00           C
ATOM    143  HG2 GLN     9      42.785  33.355  91.931  1.00  0.00           H
ATOM    144  HG3 GLN     9      41.323  32.750  91.108  1.00  0.00           H
ATOM    145  CD  GLN     9      42.893  31.443  90.865  1.00  0.00           C
ATOM    146  OE1 GLN     9      43.206  31.021  89.766  1.00  0.00           O
ATOM    147  NE2 GLN     9      43.199  30.790  91.971  1.00  0.00           N
ATOM    148 HE21 GLN     9      43.578  29.856  91.916  1.00  0.00           H
ATOM    149 HE22 GLN     9      43.052  31.192  92.885  1.00  0.00           H
ATOM    150  C   GLN     9      44.181  34.943  88.222  1.00  0.00           C
ATOM    151  O   GLN     9      44.461  34.336  87.153  1.00  0.00           O
ATOM    152  N   ILE    10      44.193  36.271  88.258  1.00  0.00           N
ATOM    153  H   ILE    10      44.017  36.677  89.166  1.00  0.00           H
ATOM    154  CA  ILE    10      44.550  37.210  87.186  1.00  0.00           C
ATOM    155  HA  ILE    10      43.935  36.955  86.323  1.00  0.00           H
ATOM    156  CB  ILE    10      44.266  38.705  87.416  1.00  0.00           C
ATOM    157  HB  ILE    10      44.925  39.130  88.173  1.00  0.00           H
ATOM    158  CG2 ILE    10      44.578  39.501  86.139  1.00  0.00           C
ATOM    159 HG21 ILE    10      44.494  40.584  86.238  1.00  0.00           H
ATOM    160 HG22 ILE    10      43.879  39.193  85.361  1.00  0.00           H
ATOM    161 HG23 ILE    10      45.638  39.336  85.949  1.00  0.00           H
ATOM    162  CG1 ILE    10      42.884  39.052  87.827  1.00  0.00           C
ATOM    163 HG12 ILE    10      42.155  38.670  87.112  1.00  0.00           H
ATOM    164 HG13 ILE    10      42.685  38.566  88.781  1.00  0.00           H
ATOM    165  CD1 ILE    10      42.570  40.527  88.216  1.00  0.00           C
ATOM    166 HD11 ILE    10      41.633  40.587  88.770  1.00  0.00           H
ATOM    167 HD12 ILE    10      42.489  41.138  87.317  1.00  0.00           H
ATOM    168 HD13 ILE    10      43.359  40.868  88.886  1.00  0.00           H
ATOM    169  C   ILE    10      46.041  36.992  86.884  1.00  0.00           C
ATOM    170  O   ILE    10      46.458  37.050  85.752  1.00  0.00           O
ATOM    171  N   GLU    11      46.823  36.679  87.935  1.00  0.00           N
ATOM    172  H   GLU    11      46.465  36.800  88.871  1.00  0.00           H
ATOM    173  CA  GLU    11      48.252  36.324  87.808  1.00  0.00           C
ATOM    174  HA  GLU    11      48.547  37.002  87.006  1.00  0.00           H
ATOM    175  CB  GLU    11      49.187  36.724  89.032  1.00  0.00           C
ATOM    176  HB2 GLU    11      48.847  36.113  89.867  1.00  0.00           H
ATOM    177  HB3 GLU    11      50.150  36.377  88.654  1.00  0.00           H
ATOM    178  CG  GLU    11      49.290  38.286  89.236  1.00  0.00           C
ATOM    179  HG2 GLU    11      48.281  38.599  89.503  1.00  0.00           H
ATOM    180  HG3 GLU    11      49.998  38.528  90.029  1.00  0.00           H
ATOM    181  CD  GLU    11      49.703  39.008  87.984  1.00  0.00           C
ATOM    182  OE1 GLU    11      50.721  38.629  87.353  1.00  0.00           O
ATOM    183  OE2 GLU    11      49.189  40.100  87.683  1.00  0.00           O
ATOM    184  C   GLU    11      48.614  34.925  87.306  1.00  0.00           C
ATOM    185  O   GLU    11      49.785  34.606  87.032  1.00  0.00           O
ATOM    186  N   ASN    12      47.612  34.028  87.110  1.00  0.00           N
ATOM    187  H   ASN    12      46.687  34.297  87.416  1.00  0.00           H
ATOM    188  CA  ASN    12      47.808  32.709  86.439  1.00  0.00           C
ATOM    189  HA  ASN    12      48.815  32.364  86.670  1.00  0.00           H
ATOM    190  CB  ASN    12      46.804  31.689  87.042  1.00  0.00           C
ATOM    191  HB2 ASN    12      47.108  31.435  88.057  1.00  0.00           H
ATOM    192  HB3 ASN    12      45.853  32.204  87.164  1.00  0.00           H
ATOM    193  CG  ASN    12      46.607  30.436  86.166  1.00  0.00           C
ATOM    194  OD1 ASN    12      47.587  29.849  85.720  1.00  0.00           O
ATOM    195  ND2 ASN    12      45.382  30.135  85.810  1.00  0.00           N
ATOM    196 HD21 ASN    12      44.581  30.711  86.028  1.00  0.00           H
ATOM    197 HD22 ASN    12      45.311  29.271  85.293  1.00  0.00           H
ATOM    198  C   ASN    12      47.517  32.914  84.996  1.00  0.00           C
ATOM    199  O   ASN    12      48.356  32.500  84.239  1.00  0.00           O
ATOM    200  N   PHE    13      46.386  33.485  84.609  1.00  0.00           N
ATOM    201  H   PHE    13      45.744  33.736  85.347  1.00  0.00           H
ATOM    202  CA  PHE    13      46.116  33.702  83.172  1.00  0.00           C
ATOM    203  HA  PHE    13      46.186  32.758  82.632  1.00  0.00           H
ATOM    204  CB  PHE    13      44.701  34.378  83.088  1.00  0.00           C
ATOM    205  HB2 PHE    13      44.764  35.282  83.694  1.00  0.00           H
ATOM    206  HB3 PHE    13      44.567  34.662  82.045  1.00  0.00           H
ATOM    207  CG  PHE    13      43.573  33.472  83.472  1.00  0.00           C
ATOM    208  CD1 PHE    13      43.238  32.279  82.808  1.00  0.00           C
ATOM    209  HD1 PHE    13      43.854  31.914  81.999  1.00  0.00           H
ATOM    210  CE1 PHE    13      42.123  31.510  83.146  1.00  0.00           C
ATOM    211  HE1 PHE    13      41.918  30.611  82.583  1.00  0.00           H
ATOM    212  CZ  PHE    13      41.216  31.949  84.135  1.00  0.00           C
ATOM    213  HZ  PHE    13      40.336  31.372  84.376  1.00  0.00           H
ATOM    214  CE2 PHE    13      41.566  33.089  84.862  1.00  0.00           C
ATOM    215  HE2 PHE    13      40.942  33.472  85.656  1.00  0.00           H
ATOM    216  CD2 PHE    13      42.784  33.772  84.610  1.00  0.00           C
ATOM    217  HD2 PHE    13      43.003  34.626  85.235  1.00  0.00           H
ATOM    218  C   PHE    13      47.079  34.697  82.409  1.00  0.00           C
ATOM    219  O   PHE    13      47.247  34.581  81.192  1.00  0.00           O
ATOM    220  N   GLU    14      47.817  35.514  83.153  1.00  0.00           N
ATOM    221  H   GLU    14      47.782  35.484  84.162  1.00  0.00           H
ATOM    222  CA  GLU    14      48.930  36.318  82.567  1.00  0.00           C
ATOM    223  HA  GLU    14      48.579  36.918  81.728  1.00  0.00           H
ATOM    224  CB  GLU    14      49.336  37.400  83.563  1.00  0.00           C
ATOM    225  HB2 GLU    14      48.515  38.117  83.596  1.00  0.00           H
ATOM    226  HB3 GLU    14      49.544  36.908  84.513  1.00  0.00           H
ATOM    227  CG  GLU    14      50.641  38.006  83.042  1.00  0.00           C
ATOM    228  HG2 GLU    14      51.454  37.297  83.204  1.00  0.00           H
ATOM    229  HG3 GLU    14      50.591  38.277  81.987  1.00  0.00           H
ATOM    230  CD  GLU    14      51.058  39.168  83.869  1.00  0.00           C
ATOM    231  OE1 GLU    14      50.267  40.193  83.973  1.00  0.00           O
ATOM    232  OE2 GLU    14      52.068  39.021  84.558  1.00  0.00           O
ATOM    233  C   GLU    14      50.040  35.351  82.008  1.00  0.00           C
ATOM    234  O   GLU    14      50.415  35.537  80.808  1.00  0.00           O
ATOM    235  N   LYS    15      50.469  34.242  82.673  1.00  0.00           N
ATOM    236  H   LYS    15      50.037  34.089  83.573  1.00  0.00           H
ATOM    237  CA  LYS    15      51.253  33.127  81.948  1.00  0.00           C
ATOM    238  HA  LYS    15      52.120  33.609  81.497  1.00  0.00           H
ATOM    239  CB  LYS    15      51.715  32.146  83.002  1.00  0.00           C
ATOM    240  HB2 LYS    15      50.909  31.672  83.561  1.00  0.00           H
ATOM    241  HB3 LYS    15      52.292  31.389  82.471  1.00  0.00           H
ATOM    242  CG  LYS    15      52.778  32.551  84.054  1.00  0.00           C
ATOM    243  HG2 LYS    15      53.443  31.708  84.238  1.00  0.00           H
ATOM    244  HG3 LYS    15      53.311  33.427  83.688  1.00  0.00           H
ATOM    245  CD  LYS    15      52.119  32.941  85.407  1.00  0.00           C
ATOM    246  HD2 LYS    15      51.375  33.724  85.261  1.00  0.00           H
ATOM    247  HD3 LYS    15      51.655  32.020  85.760  1.00  0.00           H
ATOM    248  CE  LYS    15      53.157  33.407  86.478  1.00  0.00           C
ATOM    249  HE2 LYS    15      53.588  32.472  86.835  1.00  0.00           H
ATOM    250  HE3 LYS    15      53.865  34.135  86.082  1.00  0.00           H
ATOM    251  NZ  LYS    15      52.469  34.045  87.653  1.00  0.00           N
ATOM    252  HZ1 LYS    15      53.049  34.218  88.462  1.00  0.00           H
ATOM    253  HZ2 LYS    15      51.782  33.326  87.828  1.00  0.00           H
ATOM    254  HZ3 LYS    15      51.932  34.842  87.340  1.00  0.00           H
ATOM    255  C   LYS    15      50.459  32.490  80.868  1.00  0.00           C
ATOM    256  O   LYS    15      50.949  32.506  79.716  1.00  0.00           O
ATOM    257  N   ILE    16      49.295  31.906  81.196  1.00  0.00           N
ATOM    258  H   ILE    16      48.879  32.109  82.094  1.00  0.00           H
ATOM    259  CA  ILE    16      48.548  31.048  80.259  1.00  0.00           C
ATOM    260  HA  ILE    16      49.178  30.176  80.084  1.00  0.00           H
ATOM    261  CB  ILE    16      47.231  30.522  80.829  1.00  0.00           C
ATOM    262  HB  ILE    16      46.544  31.322  81.108  1.00  0.00           H
ATOM    263  CG2 ILE    16      46.454  29.631  79.850  1.00  0.00           C
ATOM    264 HG21 ILE    16      46.054  30.189  79.003  1.00  0.00           H
ATOM    265 HG22 ILE    16      45.634  29.107  80.342  1.00  0.00           H
ATOM    266 HG23 ILE    16      47.127  28.889  79.420  1.00  0.00           H
ATOM    267  CG1 ILE    16      47.447  29.774  82.198  1.00  0.00           C
ATOM    268 HG12 ILE    16      47.819  30.426  82.988  1.00  0.00           H
ATOM    269 HG13 ILE    16      46.464  29.377  82.457  1.00  0.00           H
ATOM    270  CD1 ILE    16      48.364  28.580  82.247  1.00  0.00           C
ATOM    271 HD11 ILE    16      47.948  27.838  81.565  1.00  0.00           H
ATOM    272 HD12 ILE    16      48.335  28.205  83.270  1.00  0.00           H
ATOM    273 HD13 ILE    16      49.389  28.735  81.913  1.00  0.00           H
ATOM    274  C   ILE    16      48.353  31.692  78.854  1.00  0.00           C
ATOM    275  O   ILE    16      48.414  30.935  77.880  1.00  0.00           O
ATOM    276  N   PHE    17      48.184  33.020  78.738  1.00  0.00           N
ATOM    277  H   PHE    17      48.215  33.569  79.584  1.00  0.00           H
ATOM    278  CA  PHE    17      47.999  33.644  77.432  1.00  0.00           C
ATOM    279  HA  PHE    17      47.840  32.855  76.697  1.00  0.00           H
ATOM    280  CB  PHE    17      46.787  34.576  77.277  1.00  0.00           C
ATOM    281  HB2 PHE    17      47.111  35.456  77.833  1.00  0.00           H
ATOM    282  HB3 PHE    17      46.587  34.691  76.213  1.00  0.00           H
ATOM    283  CG  PHE    17      45.418  34.122  77.718  1.00  0.00           C
ATOM    284  CD1 PHE    17      44.797  33.041  77.012  1.00  0.00           C
ATOM    285  HD1 PHE    17      45.177  32.786  76.034  1.00  0.00           H
ATOM    286  CE1 PHE    17      43.596  32.437  77.526  1.00  0.00           C
ATOM    287  HE1 PHE    17      43.021  31.719  76.962  1.00  0.00           H
ATOM    288  CZ  PHE    17      43.104  32.871  78.733  1.00  0.00           C
ATOM    289  HZ  PHE    17      42.239  32.365  79.137  1.00  0.00           H
ATOM    290  CE2 PHE    17      43.689  33.960  79.482  1.00  0.00           C
ATOM    291  HE2 PHE    17      43.250  34.405  80.363  1.00  0.00           H
ATOM    292  CD2 PHE    17      44.845  34.553  78.957  1.00  0.00           C
ATOM    293  HD2 PHE    17      45.335  35.350  79.496  1.00  0.00           H
ATOM    294  C   PHE    17      49.153  34.382  76.889  1.00  0.00           C
ATOM    295  O   PHE    17      48.961  35.007  75.837  1.00  0.00           O
ATOM    296  N   THR    18      50.396  34.349  77.490  1.00  0.00           N
ATOM    297  H   THR    18      50.571  33.949  78.401  1.00  0.00           H
ATOM    298  CA  THR    18      51.631  35.002  76.979  1.00  0.00           C
ATOM    299  HA  THR    18      51.427  35.907  76.406  1.00  0.00           H
ATOM    300  CB  THR    18      52.473  35.373  78.201  1.00  0.00           C
ATOM    301  HB  THR    18      52.849  34.582  78.850  1.00  0.00           H
ATOM    302  CG2 THR    18      53.765  36.081  77.788  1.00  0.00           C
ATOM    303 HG21 THR    18      54.395  35.427  77.185  1.00  0.00           H
ATOM    304 HG22 THR    18      54.325  36.337  78.688  1.00  0.00           H
ATOM    305 HG23 THR    18      53.527  36.978  77.217  1.00  0.00           H
ATOM    306  OG1 THR    18      51.777  36.446  78.874  1.00  0.00           O
ATOM    307  HG1 THR    18      51.113  36.053  79.446  1.00  0.00           H
ATOM    308  C   THR    18      52.348  33.968  76.016  1.00  0.00           C
ATOM    309  O   THR    18      52.343  32.750  76.228  1.00  0.00           O
ATOM    310  N   VAL    19      53.175  34.553  75.112  1.00  0.00           N
ATOM    311  H   VAL    19      53.105  35.544  74.933  1.00  0.00           H
ATOM    312  CA  VAL    19      54.017  33.753  74.165  1.00  0.00           C
ATOM    313  HA  VAL    19      54.089  32.748  74.583  1.00  0.00           H
ATOM    314  CB  VAL    19      53.327  33.678  72.815  1.00  0.00           C
ATOM    315  HB  VAL    19      53.396  34.652  72.333  1.00  0.00           H
ATOM    316  CG1 VAL    19      53.957  32.678  71.898  1.00  0.00           C
ATOM    317 HG11 VAL    19      53.444  32.753  70.939  1.00  0.00           H
ATOM    318 HG12 VAL    19      54.976  33.007  71.698  1.00  0.00           H
ATOM    319 HG13 VAL    19      53.958  31.705  72.389  1.00  0.00           H
ATOM    320  CG2 VAL    19      51.851  33.208  72.994  1.00  0.00           C
ATOM    321 HG21 VAL    19      51.652  32.519  73.815  1.00  0.00           H
ATOM    322 HG22 VAL    19      51.286  32.966  72.095  1.00  0.00           H
ATOM    323 HG23 VAL    19      51.401  34.121  73.383  1.00  0.00           H
ATOM    324  C   VAL    19      55.327  34.538  74.036  1.00  0.00           C
ATOM    325  O   VAL    19      55.397  35.580  73.389  1.00  0.00           O
ATOM    326  N   PRO    20      56.451  34.197  74.758  1.00  0.00           N
ATOM    327  CD  PRO    20      56.546  33.271  75.872  1.00  0.00           C
ATOM    328  HD2 PRO    20      56.936  32.288  75.606  1.00  0.00           H
ATOM    329  HD3 PRO    20      55.575  33.123  76.342  1.00  0.00           H
ATOM    330  CG  PRO    20      57.583  33.877  76.833  1.00  0.00           C
ATOM    331  HG2 PRO    20      58.189  33.106  77.308  1.00  0.00           H
ATOM    332  HG3 PRO    20      57.071  34.404  77.638  1.00  0.00           H
ATOM    333  CB  PRO    20      58.404  34.791  76.057  1.00  0.00           C
ATOM    334  HB2 PRO    20      59.365  34.404  75.716  1.00  0.00           H
ATOM    335  HB3 PRO    20      58.622  35.714  76.593  1.00  0.00           H
ATOM    336  CA  PRO    20      57.649  35.110  74.813  1.00  0.00           C
ATOM    337  HA  PRO    20      57.318  36.147  74.859  1.00  0.00           H
ATOM    338  C   PRO    20      58.511  35.009  73.551  1.00  0.00           C
ATOM    339  O   PRO    20      58.147  34.263  72.695  1.00  0.00           O
ATOM    340  N   THR    21      59.463  35.889  73.307  1.00  0.00           N
ATOM    341  H   THR    21      59.763  36.458  74.086  1.00  0.00           H
ATOM    342  CA  THR    21      60.306  35.955  72.062  1.00  0.00           C
ATOM    343  HA  THR    21      59.789  36.491  71.266  1.00  0.00           H
ATOM    344  CB  THR    21      61.566  36.757  72.383  1.00  0.00           C
ATOM    345  HB  THR    21      62.026  36.399  73.305  1.00  0.00           H
ATOM    346  CG2 THR    21      62.618  36.854  71.280  1.00  0.00           C
ATOM    347 HG21 THR    21      62.226  37.312  70.373  1.00  0.00           H
ATOM    348 HG22 THR    21      63.053  35.869  71.115  1.00  0.00           H
ATOM    349 HG23 THR    21      63.400  37.536  71.612  1.00  0.00           H
ATOM    350  OG1 THR    21      61.333  38.098  72.548  1.00  0.00           O
ATOM    351  HG1 THR    21      60.657  38.136  73.228  1.00  0.00           H
ATOM    352  C   THR    21      60.732  34.603  71.556  1.00  0.00           C
ATOM    353  O   THR    21      60.570  34.284  70.392  1.00  0.00           O
ATOM    354  N   GLU    22      61.413  33.839  72.401  1.00  0.00           N
ATOM    355  H   GLU    22      61.492  34.062  73.383  1.00  0.00           H
ATOM    356  CA  GLU    22      61.909  32.514  71.991  1.00  0.00           C
ATOM    357  HA  GLU    22      62.548  32.629  71.116  1.00  0.00           H
ATOM    358  CB  GLU    22      62.840  31.891  73.072  1.00  0.00           C
ATOM    359  HB2 GLU    22      63.552  31.289  72.509  1.00  0.00           H
ATOM    360  HB3 GLU    22      63.360  32.691  73.597  1.00  0.00           H
ATOM    361  CG  GLU    22      62.216  31.080  74.161  1.00  0.00           C
ATOM    362  HG2 GLU    22      62.036  30.109  73.700  1.00  0.00           H
ATOM    363  HG3 GLU    22      63.062  30.886  74.820  1.00  0.00           H
ATOM    364  CD  GLU    22      60.961  31.715  74.811  1.00  0.00           C
ATOM    365  OE1 GLU    22      61.151  32.870  75.351  1.00  0.00           O
ATOM    366  OE2 GLU    22      59.846  31.148  74.877  1.00  0.00           O
ATOM    367  C   GLU    22      60.830  31.601  71.529  1.00  0.00           C
ATOM    368  O   GLU    22      60.992  30.769  70.560  1.00  0.00           O
ATOM    369  N   THR    23      59.572  31.771  71.942  1.00  0.00           N
ATOM    370  H   THR    23      59.374  32.548  72.557  1.00  0.00           H
ATOM    371  CA  THR    23      58.456  30.959  71.477  1.00  0.00           C
ATOM    372  HA  THR    23      58.895  29.977  71.299  1.00  0.00           H
ATOM    373  CB  THR    23      57.340  30.933  72.513  1.00  0.00           C
ATOM    374  HB  THR    23      57.070  31.949  72.802  1.00  0.00           H
ATOM    375  CG2 THR    23      56.163  29.993  71.978  1.00  0.00           C
ATOM    376 HG21 THR    23      56.609  29.084  71.576  1.00  0.00           H
ATOM    377 HG22 THR    23      55.636  30.605  71.247  1.00  0.00           H
ATOM    378 HG23 THR    23      55.551  29.716  72.837  1.00  0.00           H
ATOM    379  OG1 THR    23      57.712  30.205  73.610  1.00  0.00           O
ATOM    380  HG1 THR    23      58.522  30.600  73.943  1.00  0.00           H
ATOM    381  C   THR    23      57.966  31.501  70.098  1.00  0.00           C
ATOM    382  O   THR    23      57.867  30.728  69.136  1.00  0.00           O
ATOM    383  N   LEU    24      57.899  32.811  69.919  1.00  0.00           N
ATOM    384  H   LEU    24      57.937  33.466  70.685  1.00  0.00           H
ATOM    385  CA  LEU    24      57.553  33.309  68.586  1.00  0.00           C
ATOM    386  HA  LEU    24      56.554  32.997  68.284  1.00  0.00           H
ATOM    387  CB  LEU    24      57.506  34.940  68.625  1.00  0.00           C
ATOM    388  HB2 LEU    24      58.439  35.411  68.932  1.00  0.00           H
ATOM    389  HB3 LEU    24      57.339  35.249  67.593  1.00  0.00           H
ATOM    390  CG  LEU    24      56.388  35.610  69.417  1.00  0.00           C
ATOM    391  HG  LEU    24      56.459  35.372  70.478  1.00  0.00           H
ATOM    392  CD1 LEU    24      56.422  37.174  69.278  1.00  0.00           C
ATOM    393 HD11 LEU    24      57.375  37.631  69.547  1.00  0.00           H
ATOM    394 HD12 LEU    24      55.615  37.521  69.924  1.00  0.00           H
ATOM    395 HD13 LEU    24      56.102  37.435  68.270  1.00  0.00           H
ATOM    396  CD2 LEU    24      55.041  35.157  68.804  1.00  0.00           C
ATOM    397 HD21 LEU    24      54.894  34.120  69.103  1.00  0.00           H
ATOM    398 HD22 LEU    24      54.292  35.719  69.365  1.00  0.00           H
ATOM    399 HD23 LEU    24      54.941  35.279  67.725  1.00  0.00           H
ATOM    400  C   LEU    24      58.526  32.850  67.455  1.00  0.00           C
ATOM    401  O   LEU    24      58.090  32.593  66.333  1.00  0.00           O
ATOM    402  N   GLN    25      59.817  32.803  67.792  1.00  0.00           N
ATOM    403  H   GLN    25      60.007  33.101  68.737  1.00  0.00           H
ATOM    404  CA  GLN    25      60.931  32.327  66.964  1.00  0.00           C
ATOM    405  HA  GLN    25      60.818  32.716  65.952  1.00  0.00           H
ATOM    406  CB  GLN    25      62.326  32.641  67.611  1.00  0.00           C
ATOM    407  HB2 GLN    25      62.302  32.327  68.655  1.00  0.00           H
ATOM    408  HB3 GLN    25      63.134  32.118  67.100  1.00  0.00           H
ATOM    409  CG  GLN    25      62.533  34.167  67.481  1.00  0.00           C
ATOM    410  HG2 GLN    25      62.910  34.324  66.470  1.00  0.00           H
ATOM    411  HG3 GLN    25      61.571  34.657  67.632  1.00  0.00           H
ATOM    412  CD  GLN    25      63.576  34.766  68.449  1.00  0.00           C
ATOM    413  OE1 GLN    25      64.220  34.083  69.262  1.00  0.00           O
ATOM    414  NE2 GLN    25      63.944  36.023  68.307  1.00  0.00           N
ATOM    415 HE21 GLN    25      64.761  36.267  68.849  1.00  0.00           H
ATOM    416 HE22 GLN    25      63.684  36.698  67.602  1.00  0.00           H
ATOM    417  C   GLN    25      60.868  30.811  66.750  1.00  0.00           C
ATOM    418  O   GLN    25      61.259  30.438  65.648  1.00  0.00           O
ATOM    419  N   ALA    26      60.498  29.968  67.739  1.00  0.00           N
ATOM    420  H   ALA    26      60.143  30.362  68.598  1.00  0.00           H
ATOM    421  CA  ALA    26      60.349  28.512  67.557  1.00  0.00           C
ATOM    422  HA  ALA    26      61.232  28.180  67.012  1.00  0.00           H
ATOM    423  CB  ALA    26      60.262  27.834  68.914  1.00  0.00           C
ATOM    424  HB1 ALA    26      59.552  28.200  69.656  1.00  0.00           H
ATOM    425  HB2 ALA    26      61.226  27.816  69.424  1.00  0.00           H
ATOM    426  HB3 ALA    26      60.027  26.798  68.664  1.00  0.00           H
ATOM    427  C   ALA    26      59.147  28.245  66.623  1.00  0.00           C
ATOM    428  O   ALA    26      59.252  27.505  65.668  1.00  0.00           O
ATOM    429  N   VAL    27      57.989  28.933  66.862  1.00  0.00           N
ATOM    430  H   VAL    27      58.051  29.591  67.626  1.00  0.00           H
ATOM    431  CA  VAL    27      56.807  28.889  65.903  1.00  0.00           C
ATOM    432  HA  VAL    27      56.606  27.822  65.802  1.00  0.00           H
ATOM    433  CB  VAL    27      55.520  29.650  66.508  1.00  0.00           C
ATOM    434  HB  VAL    27      55.668  30.684  66.818  1.00  0.00           H
ATOM    435  CG1 VAL    27      54.358  29.695  65.491  1.00  0.00           C
ATOM    436 HG11 VAL    27      54.087  28.707  65.119  1.00  0.00           H
ATOM    437 HG12 VAL    27      53.508  30.118  66.027  1.00  0.00           H
ATOM    438 HG13 VAL    27      54.547  30.427  64.704  1.00  0.00           H
ATOM    439  CG2 VAL    27      55.157  28.796  67.760  1.00  0.00           C
ATOM    440 HG21 VAL    27      54.593  29.400  68.471  1.00  0.00           H
ATOM    441 HG22 VAL    27      56.050  28.569  68.342  1.00  0.00           H
ATOM    442 HG23 VAL    27      54.592  27.881  67.582  1.00  0.00           H
ATOM    443  C   VAL    27      57.237  29.309  64.500  1.00  0.00           C
ATOM    444  O   VAL    27      57.095  28.466  63.664  1.00  0.00           O
ATOM    445  N   THR    28      57.807  30.507  64.266  1.00  0.00           N
ATOM    446  H   THR    28      57.843  31.173  65.024  1.00  0.00           H
ATOM    447  CA  THR    28      58.203  31.046  62.929  1.00  0.00           C
ATOM    448  HA  THR    28      57.341  31.210  62.283  1.00  0.00           H
ATOM    449  CB  THR    28      59.025  32.346  63.011  1.00  0.00           C
ATOM    450  HB  THR    28      59.759  32.260  63.813  1.00  0.00           H
ATOM    451  CG2 THR    28      59.516  32.733  61.598  1.00  0.00           C
ATOM    452 HG21 THR    28      58.665  32.956  60.954  1.00  0.00           H
ATOM    453 HG22 THR    28      60.209  32.038  61.125  1.00  0.00           H
ATOM    454 HG23 THR    28      60.004  33.698  61.736  1.00  0.00           H
ATOM    455  OG1 THR    28      58.222  33.402  63.455  1.00  0.00           O
ATOM    456  HG1 THR    28      58.281  33.360  64.413  1.00  0.00           H
ATOM    457  C   THR    28      59.163  30.103  62.266  1.00  0.00           C
ATOM    458  O   THR    28      58.956  29.775  61.078  1.00  0.00           O
ATOM    459  N   LYS    29      60.145  29.523  62.941  1.00  0.00           N
ATOM    460  H   LYS    29      60.177  29.703  63.935  1.00  0.00           H
ATOM    461  CA  LYS    29      61.111  28.647  62.316  1.00  0.00           C
ATOM    462  HA  LYS    29      61.430  29.110  61.382  1.00  0.00           H
ATOM    463  CB  LYS    29      62.333  28.483  63.247  1.00  0.00           C
ATOM    464  HB2 LYS    29      61.959  28.415  64.269  1.00  0.00           H
ATOM    465  HB3 LYS    29      62.917  27.615  62.943  1.00  0.00           H
ATOM    466  CG  LYS    29      63.286  29.701  63.024  1.00  0.00           C
ATOM    467  HG2 LYS    29      63.538  29.805  61.968  1.00  0.00           H
ATOM    468  HG3 LYS    29      62.832  30.660  63.273  1.00  0.00           H
ATOM    469  CD  LYS    29      64.544  29.636  63.952  1.00  0.00           C
ATOM    470  HD2 LYS    29      65.200  28.878  63.525  1.00  0.00           H
ATOM    471  HD3 LYS    29      65.007  30.550  63.579  1.00  0.00           H
ATOM    472  CE  LYS    29      64.445  29.701  65.432  1.00  0.00           C
ATOM    473  HE2 LYS    29      63.545  30.243  65.722  1.00  0.00           H
ATOM    474  HE3 LYS    29      64.279  28.670  65.747  1.00  0.00           H
ATOM    475  NZ  LYS    29      65.720  30.084  66.071  1.00  0.00           N
ATOM    476  HZ1 LYS    29      66.108  30.921  65.660  1.00  0.00           H
ATOM    477  HZ2 LYS    29      66.426  29.364  66.007  1.00  0.00           H
ATOM    478  HZ3 LYS    29      65.614  30.323  67.046  1.00  0.00           H
ATOM    479  C   LYS    29      60.520  27.222  61.968  1.00  0.00           C
ATOM    480  O   LYS    29      60.959  26.633  60.986  1.00  0.00           O
ATOM    481  N   HIE    30      59.599  26.656  62.728  1.00  0.00           N
ATOM    482  H   HIE    30      59.382  27.095  63.613  1.00  0.00           H
ATOM    483  CA  HIE    30      58.840  25.526  62.274  1.00  0.00           C
ATOM    484  HA  HIE    30      59.519  24.783  61.856  1.00  0.00           H
ATOM    485  CB  HIE    30      58.019  24.850  63.449  1.00  0.00           C
ATOM    486  HB2 HIE    30      58.777  24.659  64.209  1.00  0.00           H
ATOM    487  HB3 HIE    30      57.280  25.556  63.828  1.00  0.00           H
ATOM    488  CG  HIE    30      57.335  23.524  63.169  1.00  0.00           C
ATOM    489  ND1 HIE    30      57.986  22.309  62.778  1.00  0.00           N
ATOM    490  CE1 HIE    30      57.018  21.488  62.432  1.00  0.00           C
ATOM    491  HE1 HIE    30      57.032  20.421  62.266  1.00  0.00           H
ATOM    492  NE2 HIE    30      55.862  22.077  62.465  1.00  0.00           N
ATOM    493  HE2 HIE    30      54.941  21.675  62.359  1.00  0.00           H
ATOM    494  CD2 HIE    30      56.050  23.390  62.811  1.00  0.00           C
ATOM    495  HD2 HIE    30      55.269  24.133  62.750  1.00  0.00           H
ATOM    496  C   HIE    30      57.865  25.825  61.112  1.00  0.00           C
ATOM    497  O   HIE    30      57.843  25.028  60.155  1.00  0.00           O
ATOM    498  N   PHE    31      57.210  26.960  61.136  1.00  0.00           N
ATOM    499  H   PHE    31      57.259  27.585  61.929  1.00  0.00           H
ATOM    500  CA  PHE    31      56.463  27.565  59.982  1.00  0.00           C
ATOM    501  HA  PHE    31      55.632  26.882  59.807  1.00  0.00           H
ATOM    502  CB  PHE    31      55.904  28.952  60.453  1.00  0.00           C
ATOM    503  HB2 PHE    31      55.885  28.911  61.543  1.00  0.00           H
ATOM    504  HB3 PHE    31      56.677  29.700  60.279  1.00  0.00           H
ATOM    505  CG  PHE    31      54.543  29.366  59.861  1.00  0.00           C
ATOM    506  CD1 PHE    31      54.346  29.483  58.423  1.00  0.00           C
ATOM    507  HD1 PHE    31      55.061  29.240  57.651  1.00  0.00           H
ATOM    508  CE1 PHE    31      53.137  30.085  57.950  1.00  0.00           C
ATOM    509  HE1 PHE    31      53.154  30.284  56.888  1.00  0.00           H
ATOM    510  CZ  PHE    31      52.052  30.419  58.789  1.00  0.00           C
ATOM    511  HZ  PHE    31      51.069  30.731  58.468  1.00  0.00           H
ATOM    512  CE2 PHE    31      52.258  30.273  60.170  1.00  0.00           C
ATOM    513  HE2 PHE    31      51.521  30.598  60.888  1.00  0.00           H
ATOM    514  CD2 PHE    31      53.497  29.793  60.675  1.00  0.00           C
ATOM    515  HD2 PHE    31      53.644  29.842  61.744  1.00  0.00           H
ATOM    516  C   PHE    31      57.346  27.588  58.703  1.00  0.00           C
ATOM    517  O   PHE    31      56.915  27.100  57.700  1.00  0.00           O
ATOM    518  N   ILE    32      58.680  28.016  58.708  1.00  0.00           N
ATOM    519  H   ILE    32      58.987  28.247  59.642  1.00  0.00           H
ATOM    520  CA  ILE    32      59.647  27.962  57.578  1.00  0.00           C
ATOM    521  HA  ILE    32      59.312  28.662  56.812  1.00  0.00           H
ATOM    522  CB  ILE    32      61.010  28.413  58.074  1.00  0.00           C
ATOM    523  HB  ILE    32      61.352  28.031  59.036  1.00  0.00           H
ATOM    524  CG2 ILE    32      62.154  28.106  57.088  1.00  0.00           C
ATOM    525 HG21 ILE    32      62.171  27.064  56.770  1.00  0.00           H
ATOM    526 HG22 ILE    32      63.094  28.406  57.551  1.00  0.00           H
ATOM    527 HG23 ILE    32      62.070  28.761  56.222  1.00  0.00           H
ATOM    528  CG1 ILE    32      60.870  29.967  58.240  1.00  0.00           C
ATOM    529 HG12 ILE    32      60.761  30.441  57.265  1.00  0.00           H
ATOM    530 HG13 ILE    32      59.961  30.258  58.766  1.00  0.00           H
ATOM    531  CD1 ILE    32      62.055  30.747  58.862  1.00  0.00           C
ATOM    532 HD11 ILE    32      61.631  31.636  59.328  1.00  0.00           H
ATOM    533 HD12 ILE    32      62.906  30.902  58.198  1.00  0.00           H
ATOM    534 HD13 ILE    32      62.454  30.197  59.716  1.00  0.00           H
ATOM    535  C   ILE    32      59.589  26.584  56.920  1.00  0.00           C
ATOM    536  O   ILE    32      59.174  26.452  55.749  1.00  0.00           O
ATOM    537  N   SER    33      59.879  25.499  57.619  1.00  0.00           N
ATOM    538  H   SER    33      60.156  25.666  58.577  1.00  0.00           H
ATOM    539  CA  SER    33      59.836  24.123  57.085  1.00  0.00           C
ATOM    540  HA  SER    33      60.518  24.071  56.235  1.00  0.00           H
ATOM    541  CB  SER    33      60.269  23.048  58.137  1.00  0.00           C
ATOM    542  HB2 SER    33      60.540  22.109  57.653  1.00  0.00           H
ATOM    543  HB3 SER    33      61.179  23.554  58.458  1.00  0.00           H
ATOM    544  OG  SER    33      59.358  22.951  59.274  1.00  0.00           O
ATOM    545  HG  SER    33      58.957  23.817  59.381  1.00  0.00           H
ATOM    546  C   SER    33      58.540  23.637  56.484  1.00  0.00           C
ATOM    547  O   SER    33      58.540  22.757  55.631  1.00  0.00           O
ATOM    548  N   GLU    34      57.440  24.185  56.959  1.00  0.00           N
ATOM    549  H   GLU    34      57.337  24.573  57.886  1.00  0.00           H
ATOM    550  CA  GLU    34      56.060  23.970  56.508  1.00  0.00           C
ATOM    551  HA  GLU    34      55.949  22.915  56.258  1.00  0.00           H
ATOM    552  CB  GLU    34      55.035  24.251  57.643  1.00  0.00           C
ATOM    553  HB2 GLU    34      55.195  25.217  58.122  1.00  0.00           H
ATOM    554  HB3 GLU    34      54.087  24.218  57.106  1.00  0.00           H
ATOM    555  CG  GLU    34      55.199  23.147  58.706  1.00  0.00           C
ATOM    556  HG2 GLU    34      56.196  23.081  59.141  1.00  0.00           H
ATOM    557  HG3 GLU    34      54.597  23.417  59.574  1.00  0.00           H
ATOM    558  CD  GLU    34      54.775  21.707  58.305  1.00  0.00           C
ATOM    559  OE1 GLU    34      53.779  21.542  57.588  1.00  0.00           O
ATOM    560  OE2 GLU    34      55.415  20.732  58.707  1.00  0.00           O
ATOM    561  C   GLU    34      55.709  24.744  55.212  1.00  0.00           C
ATOM    562  O   GLU    34      54.879  24.244  54.372  1.00  0.00           O
ATOM    563  N   LEU    35      56.183  25.950  55.010  1.00  0.00           N
ATOM    564  H   LEU    35      56.811  26.336  55.700  1.00  0.00           H
ATOM    565  CA  LEU    35      56.250  26.652  53.738  1.00  0.00           C
ATOM    566  HA  LEU    35      55.221  26.712  53.381  1.00  0.00           H
ATOM    567  CB  LEU    35      56.652  28.075  53.806  1.00  0.00           C
ATOM    568  HB2 LEU    35      57.695  28.128  54.118  1.00  0.00           H
ATOM    569  HB3 LEU    35      56.503  28.493  52.810  1.00  0.00           H
ATOM    570  CG  LEU    35      55.970  29.119  54.698  1.00  0.00           C
ATOM    571  HG  LEU    35      55.718  28.672  55.660  1.00  0.00           H
ATOM    572  CD1 LEU    35      56.876  30.346  54.933  1.00  0.00           C
ATOM    573 HD11 LEU    35      56.405  30.942  55.714  1.00  0.00           H
ATOM    574 HD12 LEU    35      57.086  30.964  54.060  1.00  0.00           H
ATOM    575 HD13 LEU    35      57.879  30.045  55.237  1.00  0.00           H
ATOM    576  CD2 LEU    35      54.644  29.579  54.085  1.00  0.00           C
ATOM    577 HD21 LEU    35      54.042  28.676  53.974  1.00  0.00           H
ATOM    578 HD22 LEU    35      54.141  30.342  54.679  1.00  0.00           H
ATOM    579 HD23 LEU    35      54.873  30.033  53.122  1.00  0.00           H
ATOM    580  C   LEU    35      57.121  25.896  52.659  1.00  0.00           C
ATOM    581  O   LEU    35      56.698  25.875  51.543  1.00  0.00           O
ATOM    582  N   GLU    36      58.248  25.254  53.033  1.00  0.00           N
ATOM    583  H   GLU    36      58.581  25.285  53.986  1.00  0.00           H
ATOM    584  CA  GLU    36      59.024  24.460  52.111  1.00  0.00           C
ATOM    585  HA  GLU    36      59.235  24.983  51.177  1.00  0.00           H
ATOM    586  CB  GLU    36      60.417  24.086  52.711  1.00  0.00           C
ATOM    587  HB2 GLU    36      60.207  23.453  53.574  1.00  0.00           H
ATOM    588  HB3 GLU    36      61.010  23.647  51.908  1.00  0.00           H
ATOM    589  CG  GLU    36      61.301  25.228  53.250  1.00  0.00           C
ATOM    590  HG2 GLU    36      61.094  26.042  52.555  1.00  0.00           H
ATOM    591  HG3 GLU    36      61.088  25.503  54.283  1.00  0.00           H
ATOM    592  CD  GLU    36      62.830  24.767  53.396  1.00  0.00           C
ATOM    593  OE1 GLU    36      63.085  23.729  53.970  1.00  0.00           O
ATOM    594  OE2 GLU    36      63.805  25.504  52.968  1.00  0.00           O
ATOM    595  C   GLU    36      58.282  23.167  51.780  1.00  0.00           C
ATOM    596  O   GLU    36      58.214  22.704  50.634  1.00  0.00           O
ATOM    597  N   LYS    37      57.632  22.570  52.886  1.00  0.00           N
ATOM    598  H   LYS    37      57.786  23.039  53.768  1.00  0.00           H
ATOM    599  CA  LYS    37      56.883  21.269  52.801  1.00  0.00           C
ATOM    600  HA  LYS    37      57.493  20.489  52.346  1.00  0.00           H
ATOM    601  CB  LYS    37      56.496  20.754  54.214  1.00  0.00           C
ATOM    602  HB2 LYS    37      57.411  20.441  54.716  1.00  0.00           H
ATOM    603  HB3 LYS    37      55.939  21.492  54.791  1.00  0.00           H
ATOM    604  CG  LYS    37      55.583  19.495  53.976  1.00  0.00           C
ATOM    605  HG2 LYS    37      54.762  19.722  53.297  1.00  0.00           H
ATOM    606  HG3 LYS    37      56.192  18.735  53.485  1.00  0.00           H
ATOM    607  CD  LYS    37      55.016  18.903  55.260  1.00  0.00           C
ATOM    608  HD2 LYS    37      54.428  19.706  55.707  1.00  0.00           H
ATOM    609  HD3 LYS    37      54.318  18.095  55.041  1.00  0.00           H
ATOM    610  CE  LYS    37      56.121  18.525  56.272  1.00  0.00           C
ATOM    611  HE2 LYS    37      56.755  17.704  55.935  1.00  0.00           H
ATOM    612  HE3 LYS    37      56.877  19.300  56.397  1.00  0.00           H
ATOM    613  NZ  LYS    37      55.544  18.385  57.663  1.00  0.00           N
ATOM    614  HZ1 LYS    37      54.995  19.134  58.064  1.00  0.00           H
ATOM    615  HZ2 LYS    37      56.229  18.268  58.396  1.00  0.00           H
ATOM    616  HZ3 LYS    37      54.947  17.577  57.760  1.00  0.00           H
ATOM    617  C   LYS    37      55.748  21.449  51.859  1.00  0.00           C
ATOM    618  O   LYS    37      55.495  20.564  51.034  1.00  0.00           O
ATOM    619  N   GLY    38      54.970  22.554  52.054  1.00  0.00           N
ATOM    620  H   GLY    38      55.229  23.109  52.858  1.00  0.00           H
ATOM    621  CA  GLY    38      53.850  22.861  51.157  1.00  0.00           C
ATOM    622  HA2 GLY    38      53.008  22.200  51.367  1.00  0.00           H
ATOM    623  HA3 GLY    38      53.529  23.826  51.552  1.00  0.00           H
ATOM    624  C   GLY    38      54.241  23.017  49.652  1.00  0.00           C
ATOM    625  O   GLY    38      53.491  22.593  48.755  1.00  0.00           O
ATOM    626  N   LEU    39      55.412  23.539  49.406  1.00  0.00           N
ATOM    627  H   LEU    39      55.917  23.902  50.201  1.00  0.00           H
ATOM    628  CA  LEU    39      56.103  23.595  48.129  1.00  0.00           C
ATOM    629  HA  LEU    39      55.393  23.886  47.356  1.00  0.00           H
ATOM    630  CB  LEU    39      56.978  24.801  48.126  1.00  0.00           C
ATOM    631  HB2 LEU    39      57.791  24.708  48.847  1.00  0.00           H
ATOM    632  HB3 LEU    39      57.440  24.718  47.143  1.00  0.00           H
ATOM    633  CG  LEU    39      56.193  26.210  48.258  1.00  0.00           C
ATOM    634  HG  LEU    39      55.584  26.235  49.161  1.00  0.00           H
ATOM    635  CD1 LEU    39      57.247  27.329  48.316  1.00  0.00           C
ATOM    636 HD11 LEU    39      57.953  27.193  49.136  1.00  0.00           H
ATOM    637 HD12 LEU    39      56.719  28.262  48.507  1.00  0.00           H
ATOM    638 HD13 LEU    39      57.906  27.378  47.449  1.00  0.00           H
ATOM    639  CD2 LEU    39      55.267  26.488  47.101  1.00  0.00           C
ATOM    640 HD21 LEU    39      54.450  25.777  46.982  1.00  0.00           H
ATOM    641 HD22 LEU    39      54.923  27.523  47.140  1.00  0.00           H
ATOM    642 HD23 LEU    39      55.873  26.494  46.195  1.00  0.00           H
ATOM    643  C   LEU    39      56.626  22.205  47.518  1.00  0.00           C
ATOM    644  O   LEU    39      56.966  22.159  46.323  1.00  0.00           O
ATOM    645  N   SER    40      56.660  21.191  48.436  1.00  0.00           N
ATOM    646  H   SER    40      56.353  21.392  49.377  1.00  0.00           H
ATOM    647  CA  SER    40      57.201  19.852  48.195  1.00  0.00           C
ATOM    648  HA  SER    40      58.049  20.106  47.558  1.00  0.00           H
ATOM    649  CB  SER    40      57.854  19.222  49.436  1.00  0.00           C
ATOM    650  HB2 SER    40      58.553  18.531  48.966  1.00  0.00           H
ATOM    651  HB3 SER    40      58.336  19.989  50.042  1.00  0.00           H
ATOM    652  OG  SER    40      56.983  18.564  50.281  1.00  0.00           O
ATOM    653  HG  SER    40      56.302  19.170  50.583  1.00  0.00           H
ATOM    654  C   SER    40      56.210  18.950  47.392  1.00  0.00           C
ATOM    655  O   SER    40      55.006  19.046  47.514  1.00  0.00           O
ATOM    656  N   LYS    41      56.729  17.982  46.657  1.00  0.00           N
ATOM    657  H   LYS    41      57.733  17.879  46.721  1.00  0.00           H
ATOM    658  CA  LYS    41      55.940  16.944  46.041  1.00  0.00           C
ATOM    659  HA  LYS    41      55.179  17.404  45.409  1.00  0.00           H
ATOM    660  CB  LYS    41      56.948  16.169  45.152  1.00  0.00           C
ATOM    661  HB2 LYS    41      57.879  15.994  45.693  1.00  0.00           H
ATOM    662  HB3 LYS    41      56.444  15.245  44.871  1.00  0.00           H
ATOM    663  CG  LYS    41      57.230  16.889  43.871  1.00  0.00           C
ATOM    664  HG2 LYS    41      56.306  16.971  43.297  1.00  0.00           H
ATOM    665  HG3 LYS    41      57.566  17.911  44.045  1.00  0.00           H
ATOM    666  CD  LYS    41      58.296  16.067  43.038  1.00  0.00           C
ATOM    667  HD2 LYS    41      59.241  16.001  43.576  1.00  0.00           H
ATOM    668  HD3 LYS    41      58.041  15.034  42.800  1.00  0.00           H
ATOM    669  CE  LYS    41      58.525  16.659  41.708  1.00  0.00           C
ATOM    670  HE2 LYS    41      57.573  16.576  41.185  1.00  0.00           H
ATOM    671  HE3 LYS    41      58.729  17.730  41.688  1.00  0.00           H
ATOM    672  NZ  LYS    41      59.616  15.860  41.005  1.00  0.00           N
ATOM    673  HZ1 LYS    41      59.856  16.263  40.110  1.00  0.00           H
ATOM    674  HZ2 LYS    41      59.365  14.887  40.901  1.00  0.00           H
ATOM    675  HZ3 LYS    41      60.443  15.874  41.583  1.00  0.00           H
ATOM    676  C   LYS    41      55.230  16.022  46.985  1.00  0.00           C
ATOM    677  O   LYS    41      54.087  15.705  46.641  1.00  0.00           O
ATOM    678  N   LYS    42      55.742  15.759  48.186  1.00  0.00           N
ATOM    679  H   LYS    42      56.658  16.185  48.219  1.00  0.00           H
ATOM    680  CA  LYS    42      55.027  15.053  49.310  1.00  0.00           C
ATOM    681  HA  LYS    42      54.456  14.232  48.874  1.00  0.00           H
ATOM    682  CB  LYS    42      56.001  14.847  50.454  1.00  0.00           C
ATOM    683  HB2 LYS    42      56.520  15.770  50.712  1.00  0.00           H
ATOM    684  HB3 LYS    42      55.401  14.491  51.292  1.00  0.00           H
ATOM    685  CG  LYS    42      56.959  13.700  50.330  1.00  0.00           C
ATOM    686  HG2 LYS    42      56.516  12.925  49.703  1.00  0.00           H
ATOM    687  HG3 LYS    42      57.935  13.890  49.883  1.00  0.00           H
ATOM    688  CD  LYS    42      57.187  13.084  51.708  1.00  0.00           C
ATOM    689  HD2 LYS    42      57.391  13.767  52.532  1.00  0.00           H
ATOM    690  HD3 LYS    42      56.275  12.508  51.871  1.00  0.00           H
ATOM    691  CE  LYS    42      58.326  12.042  51.640  1.00  0.00           C
ATOM    692  HE2 LYS    42      57.979  11.347  50.876  1.00  0.00           H
ATOM    693  HE3 LYS    42      59.216  12.595  51.340  1.00  0.00           H
ATOM    694  NZ  LYS    42      58.496  11.351  52.902  1.00  0.00           N
ATOM    695  HZ1 LYS    42      57.804  10.725  53.291  1.00  0.00           H
ATOM    696  HZ2 LYS    42      58.513  12.001  53.675  1.00  0.00           H
ATOM    697  HZ3 LYS    42      59.374  10.854  52.942  1.00  0.00           H
ATOM    698  C   LYS    42      53.828  15.861  49.719  1.00  0.00           C
ATOM    699  O   LYS    42      52.739  15.380  50.081  1.00  0.00           O
ATOM    700  N   GLY    43      53.981  17.217  49.624  1.00  0.00           N
ATOM    701  H   GLY    43      54.923  17.508  49.403  1.00  0.00           H
ATOM    702  CA  GLY    43      53.119  18.239  50.138  1.00  0.00           C
ATOM    703  HA2 GLY    43      53.601  19.182  49.883  1.00  0.00           H
ATOM    704  HA3 GLY    43      52.128  18.169  49.690  1.00  0.00           H
ATOM    705  C   GLY    43      52.977  18.267  51.683  1.00  0.00           C
ATOM    706  O   GLY    43      53.819  17.658  52.343  1.00  0.00           O
ATOM    707  N   GLY    44      51.992  19.012  52.216  1.00  0.00           N
ATOM    708  H   GLY    44      51.479  19.481  51.483  1.00  0.00           H
ATOM    709  CA  GLY    44      51.690  19.074  53.671  1.00  0.00           C
ATOM    710  HA2 GLY    44      51.473  18.056  54.000  1.00  0.00           H
ATOM    711  HA3 GLY    44      52.575  19.360  54.240  1.00  0.00           H
ATOM    712  C   GLY    44      50.483  20.021  54.016  1.00  0.00           C
ATOM    713  O   GLY    44      49.790  20.515  53.166  1.00  0.00           O
ATOM    714  N   ASN    45      50.257  20.259  55.316  1.00  0.00           N
ATOM    715  H   ASN    45      50.836  19.943  56.081  1.00  0.00           H
ATOM    716  CA  ASN    45      49.194  21.049  55.898  1.00  0.00           C
ATOM    717  HA  ASN    45      48.224  20.740  55.507  1.00  0.00           H
ATOM    718  CB  ASN    45      49.105  20.818  57.373  1.00  0.00           C
ATOM    719  HB2 ASN    45      50.040  21.128  57.840  1.00  0.00           H
ATOM    720  HB3 ASN    45      48.354  21.473  57.817  1.00  0.00           H
ATOM    721  CG  ASN    45      48.863  19.321  57.676  1.00  0.00           C
ATOM    722  OD1 ASN    45      48.150  18.596  56.959  1.00  0.00           O
ATOM    723  ND2 ASN    45      49.185  18.843  58.827  1.00  0.00           N
ATOM    724 HD21 ASN    45      49.567  19.507  59.485  1.00  0.00           H
ATOM    725 HD22 ASN    45      48.823  17.963  59.165  1.00  0.00           H
ATOM    726  C   ASN    45      49.232  22.620  55.618  1.00  0.00           C
ATOM    727  O   ASN    45      48.381  23.392  56.092  1.00  0.00           O
ATOM    728  N   ILE    46      50.182  23.179  54.853  1.00  0.00           N
ATOM    729  H   ILE    46      50.932  22.558  54.582  1.00  0.00           H
ATOM    730  CA  ILE    46      50.041  24.503  54.190  1.00  0.00           C
ATOM    731  HA  ILE    46      49.163  25.002  54.600  1.00  0.00           H
ATOM    732  CB  ILE    46      51.372  25.347  54.602  1.00  0.00           C
ATOM    733  HB  ILE    46      52.289  24.964  54.154  1.00  0.00           H
ATOM    734  CG2 ILE    46      51.193  26.816  54.040  1.00  0.00           C
ATOM    735 HG21 ILE    46      50.893  26.683  53.001  1.00  0.00           H
ATOM    736 HG22 ILE    46      52.144  27.344  54.109  1.00  0.00           H
ATOM    737 HG23 ILE    46      50.366  27.322  54.540  1.00  0.00           H
ATOM    738  CG1 ILE    46      51.604  25.365  56.147  1.00  0.00           C
ATOM    739 HG12 ILE    46      50.629  25.630  56.558  1.00  0.00           H
ATOM    740 HG13 ILE    46      52.033  24.424  56.492  1.00  0.00           H
ATOM    741  CD1 ILE    46      52.537  26.448  56.733  1.00  0.00           C
ATOM    742 HD11 ILE    46      52.720  26.210  57.781  1.00  0.00           H
ATOM    743 HD12 ILE    46      52.026  27.410  56.685  1.00  0.00           H
ATOM    744 HD13 ILE    46      53.554  26.379  56.349  1.00  0.00           H
ATOM    745  C   ILE    46      49.861  24.248  52.687  1.00  0.00           C
ATOM    746  O   ILE    46      50.835  23.760  52.151  1.00  0.00           O
ATOM    747  N   PRO    47      48.652  24.453  52.040  1.00  0.00           N
ATOM    748  CD  PRO    47      47.422  24.766  52.773  1.00  0.00           C
ATOM    749  HD2 PRO    47      47.336  25.834  52.980  1.00  0.00           H
ATOM    750  HD3 PRO    47      47.303  24.149  53.664  1.00  0.00           H
ATOM    751  CG  PRO    47      46.283  24.534  51.790  1.00  0.00           C
ATOM    752  HG2 PRO    47      45.403  25.177  51.821  1.00  0.00           H
ATOM    753  HG3 PRO    47      46.074  23.464  51.764  1.00  0.00           H
ATOM    754  CB  PRO    47      47.056  24.787  50.441  1.00  0.00           C
ATOM    755  HB2 PRO    47      47.198  25.859  50.305  1.00  0.00           H
ATOM    756  HB3 PRO    47      46.667  24.214  49.600  1.00  0.00           H
ATOM    757  CA  PRO    47      48.421  24.080  50.635  1.00  0.00           C
ATOM    758  HA  PRO    47      48.314  22.996  50.580  1.00  0.00           H
ATOM    759  C   PRO    47      49.502  24.711  49.677  1.00  0.00           C
ATOM    760  O   PRO    47      49.744  24.047  48.729  1.00  0.00           O
ATOM    761  N   MET    48      50.014  25.885  50.014  1.00  0.00           N
ATOM    762  H   MET    48      49.621  26.238  50.875  1.00  0.00           H
ATOM    763  CA  MET    48      50.938  26.648  49.068  1.00  0.00           C
ATOM    764  HA  MET    48      50.905  27.711  49.308  1.00  0.00           H
ATOM    765  CB  MET    48      52.359  26.140  49.261  1.00  0.00           C
ATOM    766  HB2 MET    48      52.389  25.078  49.022  1.00  0.00           H
ATOM    767  HB3 MET    48      52.983  26.564  48.474  1.00  0.00           H
ATOM    768  CG  MET    48      52.867  26.386  50.643  1.00  0.00           C
ATOM    769  HG2 MET    48      52.268  25.829  51.364  1.00  0.00           H
ATOM    770  HG3 MET    48      53.874  25.971  50.687  1.00  0.00           H
ATOM    771  SD  MET    48      52.847  28.104  51.320  1.00  0.00           S
ATOM    772  CE  MET    48      54.331  28.833  50.665  1.00  0.00           C
ATOM    773  HE1 MET    48      54.533  29.838  51.037  1.00  0.00           H
ATOM    774  HE2 MET    48      55.151  28.142  50.862  1.00  0.00           H
ATOM    775  HE3 MET    48      54.431  28.955  49.586  1.00  0.00           H
ATOM    776  C   MET    48      50.460  26.511  47.555  1.00  0.00           C
ATOM    777  O   MET    48      51.132  25.896  46.773  1.00  0.00           O
ATOM    778  N   ILE    49      49.274  26.944  47.196  1.00  0.00           N
ATOM    779  H   ILE    49      48.722  27.475  47.854  1.00  0.00           H
ATOM    780  CA  ILE    49      48.675  26.709  45.877  1.00  0.00           C
ATOM    781  HA  ILE    49      48.967  25.680  45.661  1.00  0.00           H
ATOM    782  CB  ILE    49      47.160  26.818  46.024  1.00  0.00           C
ATOM    783  HB  ILE    49      46.818  27.777  46.414  1.00  0.00           H
ATOM    784  CG2 ILE    49      46.473  26.713  44.693  1.00  0.00           C
ATOM    785 HG21 ILE    49      46.821  25.784  44.243  1.00  0.00           H
ATOM    786 HG22 ILE    49      46.684  27.632  44.147  1.00  0.00           H
ATOM    787 HG23 ILE    49      45.384  26.695  44.750  1.00  0.00           H
ATOM    788  CG1 ILE    49      46.550  25.624  46.879  1.00  0.00           C
ATOM    789 HG12 ILE    49      46.621  24.711  46.288  1.00  0.00           H
ATOM    790 HG13 ILE    49      47.345  25.503  47.615  1.00  0.00           H
ATOM    791  CD1 ILE    49      45.107  25.878  47.485  1.00  0.00           C
ATOM    792 HD11 ILE    49      45.221  26.713  48.176  1.00  0.00           H
ATOM    793 HD12 ILE    49      44.897  24.982  48.070  1.00  0.00           H
ATOM    794 HD13 ILE    49      44.393  26.010  46.673  1.00  0.00           H
ATOM    795  C   ILE    49      49.175  27.771  44.890  1.00  0.00           C
ATOM    796  O   ILE    49      49.259  28.925  45.318  1.00  0.00           O
ATOM    797  N   PRO    50      49.670  27.485  43.705  1.00  0.00           N
ATOM    798  CD  PRO    50      49.837  26.157  43.121  1.00  0.00           C
ATOM    799  HD2 PRO    50      48.998  25.491  43.321  1.00  0.00           H
ATOM    800  HD3 PRO    50      50.778  25.733  43.472  1.00  0.00           H
ATOM    801  CG  PRO    50      49.767  26.443  41.585  1.00  0.00           C
ATOM    802  HG2 PRO    50      48.736  26.712  41.353  1.00  0.00           H
ATOM    803  HG3 PRO    50      50.188  25.682  40.928  1.00  0.00           H
ATOM    804  CB  PRO    50      50.486  27.813  41.514  1.00  0.00           C
ATOM    805  HB2 PRO    50      50.237  28.323  40.584  1.00  0.00           H
ATOM    806  HB3 PRO    50      51.566  27.695  41.429  1.00  0.00           H
ATOM    807  CA  PRO    50      50.084  28.527  42.749  1.00  0.00           C
ATOM    808  HA  PRO    50      50.975  28.981  43.183  1.00  0.00           H
ATOM    809  C   PRO    50      48.949  29.490  42.463  1.00  0.00           C
ATOM    810  O   PRO    50      47.799  29.096  42.298  1.00  0.00           O
ATOM    811  N   GLY    51      49.251  30.773  42.326  1.00  0.00           N
ATOM    812  H   GLY    51      50.196  31.063  42.534  1.00  0.00           H
ATOM    813  CA  GLY    51      48.265  31.780  41.895  1.00  0.00           C
ATOM    814  HA2 GLY    51      47.269  31.337  41.908  1.00  0.00           H
ATOM    815  HA3 GLY    51      48.230  32.575  42.639  1.00  0.00           H
ATOM    816  C   GLY    51      48.632  32.353  40.546  1.00  0.00           C
ATOM    817  O   GLY    51      47.943  33.352  40.264  1.00  0.00           O
ATOM    818  N   TRP    52      49.531  31.789  39.797  1.00  0.00           N
ATOM    819  H   TRP    52      50.195  31.147  40.209  1.00  0.00           H
ATOM    820  CA  TRP    52      49.719  31.875  38.350  1.00  0.00           C
ATOM    821  HA  TRP    52      50.668  31.344  38.267  1.00  0.00           H
ATOM    822  CB  TRP    52      48.677  31.070  37.559  1.00  0.00           C
ATOM    823  HB2 TRP    52      47.727  31.346  38.018  1.00  0.00           H
ATOM    824  HB3 TRP    52      48.589  31.437  36.536  1.00  0.00           H
ATOM    825  CG  TRP    52      48.834  29.576  37.756  1.00  0.00           C
ATOM    826  CD1 TRP    52      48.040  28.878  38.580  1.00  0.00           C
ATOM    827  HD1 TRP    52      47.162  29.251  39.085  1.00  0.00           H
ATOM    828  NE1 TRP    52      48.548  27.588  38.708  1.00  0.00           N
ATOM    829  HE1 TRP    52      48.088  26.880  39.263  1.00  0.00           H
ATOM    830  CE2 TRP    52      49.751  27.378  38.057  1.00  0.00           C
ATOM    831  CZ2 TRP    52      50.671  26.360  37.807  1.00  0.00           C
ATOM    832  HZ2 TRP    52      50.595  25.410  38.316  1.00  0.00           H
ATOM    833  CH2 TRP    52      51.947  26.565  37.142  1.00  0.00           C
ATOM    834  HH2 TRP    52      52.665  25.780  36.954  1.00  0.00           H
ATOM    835  CZ3 TRP    52      52.039  27.736  36.431  1.00  0.00           C
ATOM    836  HZ3 TRP    52      52.979  27.908  35.927  1.00  0.00           H
ATOM    837  CE3 TRP    52      51.127  28.791  36.595  1.00  0.00           C
ATOM    838  HE3 TRP    52      51.249  29.775  36.166  1.00  0.00           H
ATOM    839  CD2 TRP    52      49.966  28.648  37.416  1.00  0.00           C
ATOM    840  C   TRP    52      50.087  33.256  37.726  1.00  0.00           C
ATOM    841  O   TRP    52      50.389  33.345  36.563  1.00  0.00           O
ATOM    842  N   VAL    53      50.205  34.314  38.563  1.00  0.00           N
ATOM    843  H   VAL    53      49.850  34.251  39.507  1.00  0.00           H
ATOM    844  CA  VAL    53      51.066  35.456  38.146  1.00  0.00           C
ATOM    845  HA  VAL    53      50.863  35.608  37.086  1.00  0.00           H
ATOM    846  CB  VAL    53      50.752  36.772  38.900  1.00  0.00           C
ATOM    847  HB  VAL    53      51.116  36.811  39.926  1.00  0.00           H
ATOM    848  CG1 VAL    53      51.288  38.062  38.200  1.00  0.00           C
ATOM    849 HG11 VAL    53      51.155  37.882  37.133  1.00  0.00           H
ATOM    850 HG12 VAL    53      50.702  38.942  38.463  1.00  0.00           H
ATOM    851 HG13 VAL    53      52.351  38.100  38.438  1.00  0.00           H
ATOM    852  CG2 VAL    53      49.238  36.973  38.920  1.00  0.00           C
ATOM    853 HG21 VAL    53      48.783  36.964  37.930  1.00  0.00           H
ATOM    854 HG22 VAL    53      49.228  37.927  39.447  1.00  0.00           H
ATOM    855 HG23 VAL    53      48.697  36.272  39.557  1.00  0.00           H
ATOM    856  C   VAL    53      52.499  35.155  38.189  1.00  0.00           C
ATOM    857  O   VAL    53      53.017  34.694  39.196  1.00  0.00           O
ATOM    858  N   MET    54      53.231  35.506  37.103  1.00  0.00           N
ATOM    859  H   MET    54      52.784  35.957  36.318  1.00  0.00           H
ATOM    860  CA  MET    54      54.671  35.213  36.998  1.00  0.00           C
ATOM    861  HA  MET    54      55.154  34.930  37.934  1.00  0.00           H
ATOM    862  CB  MET    54      54.865  33.978  36.103  1.00  0.00           C
ATOM    863  HB2 MET    54      54.627  34.319  35.095  1.00  0.00           H
ATOM    864  HB3 MET    54      55.905  33.673  35.989  1.00  0.00           H
ATOM    865  CG  MET    54      54.025  32.767  36.578  1.00  0.00           C
ATOM    866  HG2 MET    54      54.167  32.594  37.644  1.00  0.00           H
ATOM    867  HG3 MET    54      52.979  33.065  36.508  1.00  0.00           H
ATOM    868  SD  MET    54      54.309  31.297  35.607  1.00  0.00           S
ATOM    869  CE  MET    54      55.933  30.739  36.108  1.00  0.00           C
ATOM    870  HE1 MET    54      56.692  31.286  35.549  1.00  0.00           H
ATOM    871  HE2 MET    54      56.154  31.000  37.143  1.00  0.00           H
ATOM    872  HE3 MET    54      55.926  29.656  35.992  1.00  0.00           H
ATOM    873  C   MET    54      55.440  36.419  36.583  1.00  0.00           C
ATOM    874  O   MET    54      56.580  36.339  36.252  1.00  0.00           O
ATOM    875  N   ASP    55      54.820  37.615  36.513  1.00  0.00           N
ATOM    876  H   ASP    55      53.852  37.633  36.803  1.00  0.00           H
ATOM    877  CA  ASP    55      55.500  38.904  36.172  1.00  0.00           C
ATOM    878  HA  ASP    55      56.559  38.676  36.060  1.00  0.00           H
ATOM    879  CB  ASP    55      55.041  39.553  34.845  1.00  0.00           C
ATOM    880  HB2 ASP    55      54.055  39.946  35.094  1.00  0.00           H
ATOM    881  HB3 ASP    55      55.795  40.265  34.509  1.00  0.00           H
ATOM    882  CG  ASP    55      54.946  38.430  33.795  1.00  0.00           C
ATOM    883  OD1 ASP    55      55.985  37.882  33.382  1.00  0.00           O
ATOM    884  OD2 ASP    55      53.805  38.134  33.435  1.00  0.00           O
ATOM    885  C   ASP    55      55.353  39.911  37.315  1.00  0.00           C
ATOM    886  O   ASP    55      54.378  39.794  38.097  1.00  0.00           O
ATOM    887  N   PHE    56      56.279  40.894  37.351  1.00  0.00           N
ATOM    888  H   PHE    56      57.120  40.729  36.817  1.00  0.00           H
ATOM    889  CA  PHE    56      56.198  42.041  38.271  1.00  0.00           C
ATOM    890  HA  PHE    56      55.423  41.723  38.968  1.00  0.00           H
ATOM    891  CB  PHE    56      57.534  42.265  39.036  1.00  0.00           C
ATOM    892  HB2 PHE    56      58.236  42.764  38.367  1.00  0.00           H
ATOM    893  HB3 PHE    56      57.378  42.783  39.981  1.00  0.00           H
ATOM    894  CG  PHE    56      58.305  41.057  39.438  1.00  0.00           C
ATOM    895  CD1 PHE    56      57.763  39.965  40.218  1.00  0.00           C
ATOM    896  HD1 PHE    56      56.779  40.031  40.657  1.00  0.00           H
ATOM    897  CE1 PHE    56      58.595  38.843  40.560  1.00  0.00           C
ATOM    898  HE1 PHE    56      58.149  37.984  41.038  1.00  0.00           H
ATOM    899  CZ  PHE    56      59.899  38.823  40.174  1.00  0.00           C
ATOM    900  HZ  PHE    56      60.497  37.928  40.262  1.00  0.00           H
ATOM    901  CE2 PHE    56      60.525  39.921  39.590  1.00  0.00           C
ATOM    902  HE2 PHE    56      61.591  39.915  39.418  1.00  0.00           H
ATOM    903  CD2 PHE    56      59.738  41.019  39.199  1.00  0.00           C
ATOM    904  HD2 PHE    56      60.314  41.787  38.704  1.00  0.00           H
ATOM    905  C   PHE    56      55.691  43.346  37.534  1.00  0.00           C
ATOM    906  O   PHE    56      56.093  43.552  36.406  1.00  0.00           O
ATOM    907  N   PRO    57      54.880  44.215  38.154  1.00  0.00           N
ATOM    908  CD  PRO    57      54.184  43.902  39.453  1.00  0.00           C
ATOM    909  HD2 PRO    57      54.932  44.155  40.204  1.00  0.00           H
ATOM    910  HD3 PRO    57      53.820  42.881  39.566  1.00  0.00           H
ATOM    911  CG  PRO    57      52.936  44.812  39.484  1.00  0.00           C
ATOM    912  HG2 PRO    57      52.675  45.071  40.510  1.00  0.00           H
ATOM    913  HG3 PRO    57      52.093  44.391  38.938  1.00  0.00           H
ATOM    914  CB  PRO    57      53.508  46.026  38.737  1.00  0.00           C
ATOM    915  HB2 PRO    57      53.966  46.627  39.522  1.00  0.00           H
ATOM    916  HB3 PRO    57      52.778  46.651  38.222  1.00  0.00           H
ATOM    917  CA  PRO    57      54.493  45.537  37.681  1.00  0.00           C
ATOM    918  HA  PRO    57      53.919  45.521  36.754  1.00  0.00           H
ATOM    919  C   PRO    57      55.750  46.441  37.516  1.00  0.00           C
ATOM    920  O   PRO    57      56.529  46.580  38.386  1.00  0.00           O
ATOM    921  N   THR    58      55.996  47.111  36.411  1.00  0.00           N
ATOM    922  H   THR    58      55.441  47.031  35.571  1.00  0.00           H
ATOM    923  CA  THR    58      57.012  48.146  36.286  1.00  0.00           C
ATOM    924  HA  THR    58      57.897  47.928  36.883  1.00  0.00           H
ATOM    925  CB  THR    58      57.481  48.263  34.833  1.00  0.00           C
ATOM    926  HB  THR    58      58.293  48.961  34.629  1.00  0.00           H
ATOM    927  CG2 THR    58      58.043  46.880  34.458  1.00  0.00           C
ATOM    928 HG21 THR    58      58.558  46.934  33.499  1.00  0.00           H
ATOM    929 HG22 THR    58      57.288  46.094  34.447  1.00  0.00           H
ATOM    930 HG23 THR    58      58.852  46.566  35.119  1.00  0.00           H
ATOM    931  OG1 THR    58      56.418  48.465  33.998  1.00  0.00           O
ATOM    932  HG1 THR    58      55.849  47.694  33.955  1.00  0.00           H
ATOM    933  C   THR    58      56.456  49.543  36.710  1.00  0.00           C
ATOM    934  O   THR    58      57.207  50.512  36.679  1.00  0.00           O
ATOM    935  N   GLY    59      55.151  49.702  37.049  1.00  0.00           N
ATOM    936  H   GLY    59      54.576  48.878  36.943  1.00  0.00           H
ATOM    937  CA  GLY    59      54.465  50.951  37.254  1.00  0.00           C
ATOM    938  HA2 GLY    59      53.690  50.685  37.971  1.00  0.00           H
ATOM    939  HA3 GLY    59      55.085  51.650  37.814  1.00  0.00           H
ATOM    940  C   GLY    59      53.854  51.634  36.081  1.00  0.00           C
ATOM    941  O   GLY    59      53.204  52.611  36.269  1.00  0.00           O
ATOM    942  N   LYS    60      54.295  51.205  34.928  1.00  0.00           N
ATOM    943  H   LYS    60      54.816  50.340  34.944  1.00  0.00           H
ATOM    944  CA  LYS    60      53.860  51.826  33.644  1.00  0.00           C
ATOM    945  HA  LYS    60      53.399  52.807  33.758  1.00  0.00           H
ATOM    946  CB  LYS    60      55.170  52.063  32.788  1.00  0.00           C
ATOM    947  HB2 LYS    60      55.580  51.093  32.508  1.00  0.00           H
ATOM    948  HB3 LYS    60      54.842  52.538  31.863  1.00  0.00           H
ATOM    949  CG  LYS    60      56.237  52.893  33.554  1.00  0.00           C
ATOM    950  HG2 LYS    60      55.859  53.798  34.029  1.00  0.00           H
ATOM    951  HG3 LYS    60      56.727  52.364  34.373  1.00  0.00           H
ATOM    952  CD  LYS    60      57.297  53.280  32.548  1.00  0.00           C
ATOM    953  HD2 LYS    60      57.539  52.329  32.072  1.00  0.00           H
ATOM    954  HD3 LYS    60      56.890  54.035  31.875  1.00  0.00           H
ATOM    955  CE  LYS    60      58.537  53.773  33.244  1.00  0.00           C
ATOM    956  HE2 LYS    60      58.857  53.043  33.987  1.00  0.00           H
ATOM    957  HE3 LYS    60      59.337  53.874  32.511  1.00  0.00           H
ATOM    958  NZ  LYS    60      58.360  55.128  33.857  1.00  0.00           N
ATOM    959  HZ1 LYS    60      59.228  55.501  34.217  1.00  0.00           H
ATOM    960  HZ2 LYS    60      57.670  55.134  34.595  1.00  0.00           H
ATOM    961  HZ3 LYS    60      57.988  55.747  33.151  1.00  0.00           H
ATOM    962  C   LYS    60      52.827  50.951  32.893  1.00  0.00           C
ATOM    963  O   LYS    60      52.464  51.299  31.733  1.00  0.00           O
ATOM    964  N   GLU    61      52.344  49.873  33.485  1.00  0.00           N
ATOM    965  H   GLU    61      52.759  49.537  34.342  1.00  0.00           H
ATOM    966  CA  GLU    61      51.180  49.161  33.026  1.00  0.00           C
ATOM    967  HA  GLU    61      51.471  48.542  32.176  1.00  0.00           H
ATOM    968  CB  GLU    61      50.772  48.092  34.028  1.00  0.00           C
ATOM    969  HB2 GLU    61      50.610  48.592  34.983  1.00  0.00           H
ATOM    970  HB3 GLU    61      49.816  47.647  33.756  1.00  0.00           H
ATOM    971  CG  GLU    61      51.670  46.860  34.342  1.00  0.00           C
ATOM    972  HG2 GLU    61      51.260  46.361  35.219  1.00  0.00           H
ATOM    973  HG3 GLU    61      51.570  46.055  33.616  1.00  0.00           H
ATOM    974  CD  GLU    61      53.145  47.211  34.705  1.00  0.00           C
ATOM    975  OE1 GLU    61      53.372  48.175  35.459  1.00  0.00           O
ATOM    976  OE2 GLU    61      54.156  46.573  34.307  1.00  0.00           O
ATOM    977  C   GLU    61      49.932  49.960  32.706  1.00  0.00           C
ATOM    978  O   GLU    61      49.696  50.898  33.374  1.00  0.00           O
ATOM    979  N   SER    62      49.268  49.640  31.616  1.00  0.00           N
ATOM    980  H   SER    62      49.349  48.690  31.285  1.00  0.00           H
ATOM    981  CA  SER    62      48.334  50.526  30.924  1.00  0.00           C
ATOM    982  HA  SER    62      47.961  51.327  31.560  1.00  0.00           H
ATOM    983  CB  SER    62      49.118  51.230  29.778  1.00  0.00           C
ATOM    984  HB2 SER    62      50.093  51.492  30.190  1.00  0.00           H
ATOM    985  HB3 SER    62      49.268  50.668  28.856  1.00  0.00           H
ATOM    986  OG  SER    62      48.404  52.324  29.314  1.00  0.00           O
ATOM    987  HG  SER    62      48.772  52.813  28.574  1.00  0.00           H
ATOM    988  C   SER    62      47.123  49.905  30.301  1.00  0.00           C
ATOM    989  O   SER    62      47.070  48.701  30.070  1.00  0.00           O
ATOM    990  N   GLY    63      46.054  50.685  30.130  1.00  0.00           N
ATOM    991  H   GLY    63      46.124  51.636  30.462  1.00  0.00           H
ATOM    992  CA  GLY    63      44.795  50.295  29.469  1.00  0.00           C
ATOM    993  HA2 GLY    63      44.596  50.953  28.623  1.00  0.00           H
ATOM    994  HA3 GLY    63      44.809  49.268  29.108  1.00  0.00           H
ATOM    995  C   GLY    63      43.553  50.419  30.384  1.00  0.00           C
ATOM    996  O   GLY    63      43.783  50.576  31.580  1.00  0.00           O
ATOM    997  N   ASP    64      42.392  50.312  29.819  1.00  0.00           N
ATOM    998  H   ASP    64      42.322  50.435  28.819  1.00  0.00           H
ATOM    999  CA  ASP    64      41.173  49.969  30.551  1.00  0.00           C
ATOM   1000  HA  ASP    64      41.374  50.216  31.594  1.00  0.00           H
ATOM   1001  CB  ASP    64      39.964  50.692  29.916  1.00  0.00           C
ATOM   1002  HB2 ASP    64      39.120  50.210  30.408  1.00  0.00           H
ATOM   1003  HB3 ASP    64      39.946  51.722  30.272  1.00  0.00           H
ATOM   1004  CG  ASP    64      39.808  50.584  28.361  1.00  0.00           C
ATOM   1005  OD1 ASP    64      40.786  50.459  27.619  1.00  0.00           O
ATOM   1006  OD2 ASP    64      38.668  50.729  27.858  1.00  0.00           O
ATOM   1007  C   ASP    64      40.920  48.456  30.513  1.00  0.00           C
ATOM   1008  O   ASP    64      40.997  47.771  29.431  1.00  0.00           O
ATOM   1009  N   PHE    65      40.564  47.957  31.676  1.00  0.00           N
ATOM   1010  H   PHE    65      40.411  48.629  32.414  1.00  0.00           H
ATOM   1011  CA  PHE    65      40.248  46.569  31.962  1.00  0.00           C
ATOM   1012  HA  PHE    65      40.001  46.006  31.063  1.00  0.00           H
ATOM   1013  CB  PHE    65      41.431  45.831  32.604  1.00  0.00           C
ATOM   1014  HB2 PHE    65      41.582  45.960  33.677  1.00  0.00           H
ATOM   1015  HB3 PHE    65      41.109  44.790  32.584  1.00  0.00           H
ATOM   1016  CG  PHE    65      42.728  45.961  31.773  1.00  0.00           C
ATOM   1017  CD1 PHE    65      43.091  44.968  30.811  1.00  0.00           C
ATOM   1018  HD1 PHE    65      42.383  44.170  30.640  1.00  0.00           H
ATOM   1019  CE1 PHE    65      44.320  45.119  30.040  1.00  0.00           C
ATOM   1020  HE1 PHE    65      44.661  44.439  29.274  1.00  0.00           H
ATOM   1021  CZ  PHE    65      45.142  46.228  30.339  1.00  0.00           C
ATOM   1022  HZ  PHE    65      46.023  46.352  29.729  1.00  0.00           H
ATOM   1023  CE2 PHE    65      44.784  47.173  31.280  1.00  0.00           C
ATOM   1024  HE2 PHE    65      45.397  48.022  31.546  1.00  0.00           H
ATOM   1025  CD2 PHE    65      43.636  47.028  32.047  1.00  0.00           C
ATOM   1026  HD2 PHE    65      43.278  47.746  32.771  1.00  0.00           H
ATOM   1027  C   PHE    65      38.911  46.534  32.789  1.00  0.00           C
ATOM   1028  O   PHE    65      38.403  47.592  33.156  1.00  0.00           O
ATOM   1029  N   LEU    66      38.324  45.317  32.983  1.00  0.00           N
ATOM   1030  H   LEU    66      38.863  44.531  32.649  1.00  0.00           H
ATOM   1031  CA  LEU    66      37.293  45.136  33.954  1.00  0.00           C
ATOM   1032  HA  LEU    66      36.953  46.105  34.322  1.00  0.00           H
ATOM   1033  CB  LEU    66      35.994  44.658  33.209  1.00  0.00           C
ATOM   1034  HB2 LEU    66      36.256  43.642  32.916  1.00  0.00           H
ATOM   1035  HB3 LEU    66      35.229  44.658  33.985  1.00  0.00           H
ATOM   1036  CG  LEU    66      35.355  45.366  32.007  1.00  0.00           C
ATOM   1037  HG  LEU    66      36.027  45.373  31.149  1.00  0.00           H
ATOM   1038  CD1 LEU    66      34.158  44.752  31.358  1.00  0.00           C
ATOM   1039 HD11 LEU    66      33.821  45.299  30.477  1.00  0.00           H
ATOM   1040 HD12 LEU    66      33.321  44.616  32.042  1.00  0.00           H
ATOM   1041 HD13 LEU    66      34.504  43.827  30.899  1.00  0.00           H
ATOM   1042  CD2 LEU    66      34.889  46.799  32.297  1.00  0.00           C
ATOM   1043 HD21 LEU    66      34.140  46.811  33.088  1.00  0.00           H
ATOM   1044 HD22 LEU    66      35.713  47.450  32.590  1.00  0.00           H
ATOM   1045 HD23 LEU    66      34.533  47.272  31.383  1.00  0.00           H
ATOM   1046  C   LEU    66      37.686  44.178  35.177  1.00  0.00           C
ATOM   1047  O   LEU    66      38.587  43.340  35.169  1.00  0.00           O
ATOM   1048  N   ALA    67      36.843  44.244  36.234  1.00  0.00           N
ATOM   1049  H   ALA    67      36.020  44.821  36.142  1.00  0.00           H
ATOM   1050  CA  ALA    67      36.816  43.327  37.370  1.00  0.00           C
ATOM   1051  HA  ALA    67      37.571  42.565  37.177  1.00  0.00           H
ATOM   1052  CB  ALA    67      37.363  44.049  38.619  1.00  0.00           C
ATOM   1053  HB1 ALA    67      38.390  44.348  38.406  1.00  0.00           H
ATOM   1054  HB2 ALA    67      37.335  43.395  39.490  1.00  0.00           H
ATOM   1055  HB3 ALA    67      36.678  44.863  38.856  1.00  0.00           H
ATOM   1056  C   ALA    67      35.403  42.833  37.632  1.00  0.00           C
ATOM   1057  O   ALA    67      34.521  43.670  37.596  1.00  0.00           O
ATOM   1058  N   ILE    68      35.216  41.509  38.015  1.00  0.00           N
ATOM   1059  H   ILE    68      36.011  40.906  38.174  1.00  0.00           H
ATOM   1060  CA  ILE    68      34.021  41.011  38.749  1.00  0.00           C
ATOM   1061  HA  ILE    68      33.552  41.931  39.100  1.00  0.00           H
ATOM   1062  CB  ILE    68      33.028  40.217  37.930  1.00  0.00           C
ATOM   1063  HB  ILE    68      32.168  40.169  38.599  1.00  0.00           H
ATOM   1064  CG2 ILE    68      32.504  40.996  36.748  1.00  0.00           C
ATOM   1065 HG21 ILE    68      31.537  40.578  36.470  1.00  0.00           H
ATOM   1066 HG22 ILE    68      33.066  40.934  35.816  1.00  0.00           H
ATOM   1067 HG23 ILE    68      32.325  42.038  37.017  1.00  0.00           H
ATOM   1068  CG1 ILE    68      33.384  38.819  37.447  1.00  0.00           C
ATOM   1069 HG12 ILE    68      34.253  38.847  36.789  1.00  0.00           H
ATOM   1070 HG13 ILE    68      33.595  38.173  38.300  1.00  0.00           H
ATOM   1071  CD1 ILE    68      32.328  38.022  36.598  1.00  0.00           C
ATOM   1072 HD11 ILE    68      32.671  36.991  36.684  1.00  0.00           H
ATOM   1073 HD12 ILE    68      32.533  38.449  35.616  1.00  0.00           H
ATOM   1074 HD13 ILE    68      31.300  38.103  36.956  1.00  0.00           H
ATOM   1075  C   ILE    68      34.459  40.276  39.990  1.00  0.00           C
ATOM   1076  O   ILE    68      35.580  39.758  39.965  1.00  0.00           O
ATOM   1077  N   ASP    69      33.618  40.228  40.989  1.00  0.00           N
ATOM   1078  H   ASP    69      32.741  40.715  40.880  1.00  0.00           H
ATOM   1079  CA  ASP    69      33.845  39.388  42.138  1.00  0.00           C
ATOM   1080  HA  ASP    69      34.347  38.490  41.777  1.00  0.00           H
ATOM   1081  CB  ASP    69      34.616  40.082  43.328  1.00  0.00           C
ATOM   1082  HB2 ASP    69      35.632  40.370  43.058  1.00  0.00           H
ATOM   1083  HB3 ASP    69      33.993  40.972  43.427  1.00  0.00           H
ATOM   1084  CG  ASP    69      34.648  39.267  44.594  1.00  0.00           C
ATOM   1085  OD1 ASP    69      34.385  38.051  44.565  1.00  0.00           O
ATOM   1086  OD2 ASP    69      34.890  39.819  45.726  1.00  0.00           O
ATOM   1087  C   ASP    69      32.518  38.739  42.525  1.00  0.00           C
ATOM   1088  O   ASP    69      31.596  39.514  42.981  1.00  0.00           O
ATOM   1089  N   LEU    70      32.307  37.367  42.310  1.00  0.00           N
ATOM   1090  H   LEU    70      33.132  36.849  42.048  1.00  0.00           H
ATOM   1091  CA  LEU    70      31.124  36.645  42.871  1.00  0.00           C
ATOM   1092  HA  LEU    70      30.319  37.278  42.498  1.00  0.00           H
ATOM   1093  CB  LEU    70      30.963  35.327  42.179  1.00  0.00           C
ATOM   1094  HB2 LEU    70      30.860  35.531  41.114  1.00  0.00           H
ATOM   1095  HB3 LEU    70      31.838  34.690  42.313  1.00  0.00           H
ATOM   1096  CG  LEU    70      29.647  34.575  42.533  1.00  0.00           C
ATOM   1097  HG  LEU    70      29.836  34.207  43.541  1.00  0.00           H
ATOM   1098  CD1 LEU    70      28.263  35.358  42.596  1.00  0.00           C
ATOM   1099 HD11 LEU    70      28.002  35.788  41.630  1.00  0.00           H
ATOM   1100 HD12 LEU    70      28.242  36.083  43.409  1.00  0.00           H
ATOM   1101 HD13 LEU    70      27.606  34.511  42.795  1.00  0.00           H
ATOM   1102  CD2 LEU    70      29.578  33.329  41.666  1.00  0.00           C
ATOM   1103 HD21 LEU    70      28.877  32.606  42.081  1.00  0.00           H
ATOM   1104 HD22 LEU    70      29.292  33.541  40.636  1.00  0.00           H
ATOM   1105 HD23 LEU    70      30.580  32.907  41.594  1.00  0.00           H
ATOM   1106  C   LEU    70      31.061  36.457  44.417  1.00  0.00           C
ATOM   1107  O   LEU    70      31.775  35.616  44.955  1.00  0.00           O
ATOM   1108  N   GLY    71      30.050  37.106  45.125  1.00  0.00           N
ATOM   1109  H   GLY    71      29.490  37.762  44.599  1.00  0.00           H
ATOM   1110  CA  GLY    71      29.628  36.911  46.556  1.00  0.00           C
ATOM   1111  HA2 GLY    71      30.447  36.500  47.148  1.00  0.00           H
ATOM   1112  HA3 GLY    71      29.319  37.902  46.890  1.00  0.00           H
ATOM   1113  C   GLY    71      28.443  35.976  46.800  1.00  0.00           C
ATOM   1114  O   GLY    71      27.881  35.440  45.839  1.00  0.00           O
ATOM   1115  N   GLY    72      28.089  35.704  48.035  1.00  0.00           N
ATOM   1116  H   GLY    72      28.552  36.121  48.830  1.00  0.00           H
ATOM   1117  CA  GLY    72      26.995  34.745  48.333  1.00  0.00           C
ATOM   1118  HA2 GLY    72      27.030  33.775  47.836  1.00  0.00           H
ATOM   1119  HA3 GLY    72      27.087  34.515  49.394  1.00  0.00           H
ATOM   1120  C   GLY    72      25.549  35.175  47.989  1.00  0.00           C
ATOM   1121  O   GLY    72      24.642  34.373  47.816  1.00  0.00           O
ATOM   1122  N   THR    73      25.406  36.551  48.023  1.00  0.00           N
ATOM   1123  H   THR    73      26.118  37.010  48.572  1.00  0.00           H
ATOM   1124  CA  THR    73      24.121  37.270  47.656  1.00  0.00           C
ATOM   1125  HA  THR    73      23.447  36.537  47.214  1.00  0.00           H
ATOM   1126  CB  THR    73      23.512  37.881  48.894  1.00  0.00           C
ATOM   1127  HB  THR    73      24.297  38.302  49.522  1.00  0.00           H
ATOM   1128  CG2 THR    73      22.322  38.865  48.758  1.00  0.00           C
ATOM   1129 HG21 THR    73      21.473  38.436  48.226  1.00  0.00           H
ATOM   1130 HG22 THR    73      22.750  39.797  48.390  1.00  0.00           H
ATOM   1131 HG23 THR    73      21.937  39.138  49.741  1.00  0.00           H
ATOM   1132  OG1 THR    73      23.039  36.772  49.640  1.00  0.00           O
ATOM   1133  HG1 THR    73      23.732  36.388  50.184  1.00  0.00           H
ATOM   1134  C   THR    73      24.386  38.351  46.656  1.00  0.00           C
ATOM   1135  O   THR    73      23.548  38.599  45.839  1.00  0.00           O
ATOM   1136  N   ASN    74      25.636  38.857  46.621  1.00  0.00           N
ATOM   1137  H   ASN    74      26.324  38.545  47.292  1.00  0.00           H
ATOM   1138  CA  ASN    74      25.977  39.895  45.625  1.00  0.00           C
ATOM   1139  HA  ASN    74      25.111  40.094  44.993  1.00  0.00           H
ATOM   1140  CB  ASN    74      26.329  41.204  46.327  1.00  0.00           C
ATOM   1141  HB2 ASN    74      27.012  41.098  47.169  1.00  0.00           H
ATOM   1142  HB3 ASN    74      26.897  41.866  45.673  1.00  0.00           H
ATOM   1143  CG  ASN    74      25.195  42.017  46.730  1.00  0.00           C
ATOM   1144  OD1 ASN    74      24.554  42.638  45.919  1.00  0.00           O
ATOM   1145  ND2 ASN    74      24.867  42.109  48.008  1.00  0.00           N
ATOM   1146 HD21 ASN    74      25.486  41.660  48.667  1.00  0.00           H
ATOM   1147 HD22 ASN    74      24.014  42.613  48.204  1.00  0.00           H
ATOM   1148  C   ASN    74      27.122  39.571  44.649  1.00  0.00           C
ATOM   1149  O   ASN    74      28.008  38.835  44.950  1.00  0.00           O
ATOM   1150  N   LEU    75      27.099  40.342  43.523  1.00  0.00           N
ATOM   1151  H   LEU    75      26.336  40.997  43.426  1.00  0.00           H
ATOM   1152  CA  LEU    75      28.108  40.348  42.396  1.00  0.00           C
ATOM   1153  HA  LEU    75      28.878  39.621  42.658  1.00  0.00           H
ATOM   1154  CB  LEU    75      27.397  39.946  41.072  1.00  0.00           C
ATOM   1155  HB2 LEU    75      27.050  38.914  41.100  1.00  0.00           H
ATOM   1156  HB3 LEU    75      26.535  40.611  41.058  1.00  0.00           H
ATOM   1157  CG  LEU    75      28.334  40.030  39.819  1.00  0.00           C
ATOM   1158  HG  LEU    75      28.787  41.009  39.656  1.00  0.00           H
ATOM   1159  CD1 LEU    75      29.377  38.943  39.875  1.00  0.00           C
ATOM   1160 HD11 LEU    75      28.987  37.995  40.245  1.00  0.00           H
ATOM   1161 HD12 LEU    75      30.121  39.341  40.566  1.00  0.00           H
ATOM   1162 HD13 LEU    75      29.842  38.795  38.901  1.00  0.00           H
ATOM   1163  CD2 LEU    75      27.460  39.865  38.571  1.00  0.00           C
ATOM   1164 HD21 LEU    75      26.766  39.033  38.694  1.00  0.00           H
ATOM   1165 HD22 LEU    75      26.679  40.615  38.441  1.00  0.00           H
ATOM   1166 HD23 LEU    75      28.037  39.726  37.657  1.00  0.00           H
ATOM   1167  C   LEU    75      28.673  41.731  42.320  1.00  0.00           C
ATOM   1168  O   LEU    75      27.977  42.668  42.105  1.00  0.00           O
ATOM   1169  N   ARG    76      29.966  41.923  42.468  1.00  0.00           N
ATOM   1170  H   ARG    76      30.516  41.128  42.760  1.00  0.00           H
ATOM   1171  CA  ARG    76      30.718  43.186  42.275  1.00  0.00           C
ATOM   1172  HA  ARG    76      30.133  44.078  42.498  1.00  0.00           H
ATOM   1173  CB  ARG    76      31.968  43.321  43.209  1.00  0.00           C
ATOM   1174  HB2 ARG    76      31.616  42.911  44.156  1.00  0.00           H
ATOM   1175  HB3 ARG    76      32.766  42.639  42.913  1.00  0.00           H
ATOM   1176  CG  ARG    76      32.606  44.714  43.284  1.00  0.00           C
ATOM   1177  HG2 ARG    76      32.635  45.142  42.282  1.00  0.00           H
ATOM   1178  HG3 ARG    76      31.972  45.413  43.829  1.00  0.00           H
ATOM   1179  CD  ARG    76      33.956  44.730  43.944  1.00  0.00           C
ATOM   1180  HD2 ARG    76      33.984  44.351  44.966  1.00  0.00           H
ATOM   1181  HD3 ARG    76      34.705  44.222  43.335  1.00  0.00           H
ATOM   1182  NE  ARG    76      34.474  46.112  44.068  1.00  0.00           N
ATOM   1183  HE  ARG    76      33.850  46.844  43.759  1.00  0.00           H
ATOM   1184  CZ  ARG    76      35.542  46.479  44.697  1.00  0.00           C
ATOM   1185  NH1 ARG    76      36.361  45.646  45.337  1.00  0.00           N
ATOM   1186 HH11 ARG    76      36.283  44.643  45.249  1.00  0.00           H
ATOM   1187 HH12 ARG    76      37.179  46.010  45.803  1.00  0.00           H
ATOM   1188  NH2 ARG    76      35.828  47.791  44.693  1.00  0.00           N
ATOM   1189 HH21 ARG    76      35.224  48.561  44.445  1.00  0.00           H
ATOM   1190 HH22 ARG    76      36.693  48.076  45.129  1.00  0.00           H
ATOM   1191  C   ARG    76      31.107  43.226  40.758  1.00  0.00           C
ATOM   1192  O   ARG    76      31.484  42.180  40.196  1.00  0.00           O
ATOM   1193  N   VAL    77      31.124  44.406  40.183  1.00  0.00           N
ATOM   1194  H   VAL    77      30.787  45.155  40.770  1.00  0.00           H
ATOM   1195  CA  VAL    77      31.654  44.693  38.832  1.00  0.00           C
ATOM   1196  HA  VAL    77      32.459  43.969  38.705  1.00  0.00           H
ATOM   1197  CB  VAL    77      30.492  44.640  37.815  1.00  0.00           C
ATOM   1198  HB  VAL    77      29.864  45.470  38.138  1.00  0.00           H
ATOM   1199  CG1 VAL    77      30.846  44.955  36.356  1.00  0.00           C
ATOM   1200 HG11 VAL    77      31.687  44.396  35.948  1.00  0.00           H
ATOM   1201 HG12 VAL    77      29.983  44.893  35.693  1.00  0.00           H
ATOM   1202 HG13 VAL    77      31.182  45.990  36.304  1.00  0.00           H
ATOM   1203  CG2 VAL    77      29.563  43.445  37.785  1.00  0.00           C
ATOM   1204 HG21 VAL    77      28.798  43.533  37.014  1.00  0.00           H
ATOM   1205 HG22 VAL    77      28.979  43.287  38.692  1.00  0.00           H
ATOM   1206 HG23 VAL    77      30.109  42.543  37.510  1.00  0.00           H
ATOM   1207  C   VAL    77      32.274  46.105  38.829  1.00  0.00           C
ATOM   1208  O   VAL    77      31.854  47.025  39.522  1.00  0.00           O
ATOM   1209  N   VAL    78      33.203  46.340  37.903  1.00  0.00           N
ATOM   1210  H   VAL    78      33.593  45.614  37.321  1.00  0.00           H
ATOM   1211  CA  VAL    78      33.994  47.641  37.914  1.00  0.00           C
ATOM   1212  HA  VAL    78      33.338  48.462  38.203  1.00  0.00           H
ATOM   1213  CB  VAL    78      35.137  47.549  38.898  1.00  0.00           C
ATOM   1214  HB  VAL    78      35.972  47.056  38.403  1.00  0.00           H
ATOM   1215  CG1 VAL    78      35.619  48.952  39.394  1.00  0.00           C
ATOM   1216 HG11 VAL    78      36.598  48.865  39.864  1.00  0.00           H
ATOM   1217 HG12 VAL    78      35.639  49.562  38.491  1.00  0.00           H
ATOM   1218 HG13 VAL    78      34.873  49.305  40.106  1.00  0.00           H
ATOM   1219  CG2 VAL    78      34.926  46.948  40.245  1.00  0.00           C
ATOM   1220 HG21 VAL    78      35.794  46.888  40.902  1.00  0.00           H
ATOM   1221 HG22 VAL    78      34.653  45.910  40.057  1.00  0.00           H
ATOM   1222 HG23 VAL    78      34.119  47.461  40.770  1.00  0.00           H
ATOM   1223  C   VAL    78      34.640  47.848  36.504  1.00  0.00           C
ATOM   1224  O   VAL    78      35.322  46.938  36.004  1.00  0.00           O
ATOM   1225  N   LEU    79      34.496  48.965  35.844  1.00  0.00           N
ATOM   1226  H   LEU    79      33.969  49.626  36.397  1.00  0.00           H
ATOM   1227  CA  LEU    79      35.420  49.517  34.881  1.00  0.00           C
ATOM   1228  HA  LEU    79      35.767  48.684  34.269  1.00  0.00           H
ATOM   1229  CB  LEU    79      34.747  50.655  34.126  1.00  0.00           C
ATOM   1230  HB2 LEU    79      33.881  50.271  33.585  1.00  0.00           H
ATOM   1231  HB3 LEU    79      34.382  51.457  34.766  1.00  0.00           H
ATOM   1232  CG  LEU    79      35.707  51.293  33.072  1.00  0.00           C
ATOM   1233  HG  LEU    79      36.523  51.818  33.571  1.00  0.00           H
ATOM   1234  CD1 LEU    79      36.288  50.326  31.966  1.00  0.00           C
ATOM   1235 HD11 LEU    79      35.464  49.666  31.693  1.00  0.00           H
ATOM   1236 HD12 LEU    79      37.149  49.751  32.307  1.00  0.00           H
ATOM   1237 HD13 LEU    79      36.677  50.865  31.103  1.00  0.00           H
ATOM   1238  CD2 LEU    79      34.850  52.376  32.300  1.00  0.00           C
ATOM   1239 HD21 LEU    79      34.008  51.885  31.810  1.00  0.00           H
ATOM   1240 HD22 LEU    79      34.567  53.004  33.145  1.00  0.00           H
ATOM   1241 HD23 LEU    79      35.383  53.078  31.660  1.00  0.00           H
ATOM   1242  C   LEU    79      36.676  50.042  35.656  1.00  0.00           C
ATOM   1243  O   LEU    79      36.600  50.745  36.662  1.00  0.00           O
ATOM   1244  N   VAL    80      37.910  49.651  35.274  1.00  0.00           N
ATOM   1245  H   VAL    80      37.844  49.034  34.477  1.00  0.00           H
ATOM   1246  CA  VAL    80      39.203  50.079  35.863  1.00  0.00           C
ATOM   1247  HA  VAL    80      39.022  50.916  36.537  1.00  0.00           H
ATOM   1248  CB  VAL    80      39.877  48.932  36.815  1.00  0.00           C
ATOM   1249  HB  VAL    80      40.006  48.072  36.158  1.00  0.00           H
ATOM   1250  CG1 VAL    80      41.244  49.435  37.353  1.00  0.00           C
ATOM   1251 HG11 VAL    80      41.193  50.441  37.769  1.00  0.00           H
ATOM   1252 HG12 VAL    80      41.655  48.817  38.151  1.00  0.00           H
ATOM   1253 HG13 VAL    80      42.023  49.485  36.593  1.00  0.00           H
ATOM   1254  CG2 VAL    80      38.898  48.375  37.939  1.00  0.00           C
ATOM   1255 HG21 VAL    80      38.011  47.978  37.447  1.00  0.00           H
ATOM   1256 HG22 VAL    80      38.609  49.201  38.589  1.00  0.00           H
ATOM   1257 HG23 VAL    80      39.350  47.575  38.527  1.00  0.00           H
ATOM   1258  C   VAL    80      40.185  50.485  34.759  1.00  0.00           C
ATOM   1259  O   VAL    80      40.725  49.601  34.095  1.00  0.00           O
ATOM   1260  N   LYS    81      40.531  51.765  34.694  1.00  0.00           N
ATOM   1261  H   LYS    81      40.052  52.458  35.248  1.00  0.00           H
ATOM   1262  CA  LYS    81      41.723  52.376  33.891  1.00  0.00           C
ATOM   1263  HA  LYS    81      41.778  51.921  32.903  1.00  0.00           H
ATOM   1264  CB  LYS    81      41.365  53.836  33.627  1.00  0.00           C
ATOM   1265  HB2 LYS    81      40.457  53.817  33.025  1.00  0.00           H
ATOM   1266  HB3 LYS    81      41.160  54.246  34.616  1.00  0.00           H
ATOM   1267  CG  LYS    81      42.450  54.611  32.935  1.00  0.00           C
ATOM   1268  HG2 LYS    81      42.177  55.645  33.143  1.00  0.00           H
ATOM   1269  HG3 LYS    81      43.378  54.402  33.467  1.00  0.00           H
ATOM   1270  CD  LYS    81      42.746  54.241  31.468  1.00  0.00           C
ATOM   1271  HD2 LYS    81      43.060  53.202  31.367  1.00  0.00           H
ATOM   1272  HD3 LYS    81      41.849  54.324  30.853  1.00  0.00           H
ATOM   1273  CE  LYS    81      43.943  55.015  30.852  1.00  0.00           C
ATOM   1274  HE2 LYS    81      44.812  54.796  31.473  1.00  0.00           H
ATOM   1275  HE3 LYS    81      44.146  54.624  29.855  1.00  0.00           H
ATOM   1276  NZ  LYS    81      43.769  56.422  30.609  1.00  0.00           N
ATOM   1277  HZ1 LYS    81      42.851  56.618  30.236  1.00  0.00           H
ATOM   1278  HZ2 LYS    81      44.398  56.745  29.889  1.00  0.00           H
ATOM   1279  HZ3 LYS    81      43.987  56.964  31.433  1.00  0.00           H
ATOM   1280  C   LYS    81      43.007  52.173  34.686  1.00  0.00           C
ATOM   1281  O   LYS    81      43.104  52.743  35.740  1.00  0.00           O
ATOM   1282  N   LEU    82      44.094  51.682  34.082  1.00  0.00           N
ATOM   1283  H   LEU    82      43.997  51.295  33.154  1.00  0.00           H
ATOM   1284  CA  LEU    82      45.453  51.773  34.597  1.00  0.00           C
ATOM   1285  HA  LEU    82      45.400  51.913  35.676  1.00  0.00           H
ATOM   1286  CB  LEU    82      46.162  50.383  34.340  1.00  0.00           C
ATOM   1287  HB2 LEU    82      46.182  50.165  33.272  1.00  0.00           H
ATOM   1288  HB3 LEU    82      47.168  50.682  34.634  1.00  0.00           H
ATOM   1289  CG  LEU    82      45.546  49.243  35.125  1.00  0.00           C
ATOM   1290  HG  LEU    82      44.539  48.950  34.825  1.00  0.00           H
ATOM   1291  CD1 LEU    82      46.450  48.099  34.877  1.00  0.00           C
ATOM   1292 HD11 LEU    82      46.062  47.185  35.328  1.00  0.00           H
ATOM   1293 HD12 LEU    82      47.420  48.192  35.366  1.00  0.00           H
ATOM   1294 HD13 LEU    82      46.431  47.823  33.822  1.00  0.00           H
ATOM   1295  CD2 LEU    82      45.632  49.657  36.650  1.00  0.00           C
ATOM   1296 HD21 LEU    82      44.675  50.091  36.939  1.00  0.00           H
ATOM   1297 HD22 LEU    82      45.711  48.735  37.226  1.00  0.00           H
ATOM   1298 HD23 LEU    82      46.478  50.245  37.006  1.00  0.00           H
ATOM   1299  C   LEU    82      46.143  52.893  33.815  1.00  0.00           C
ATOM   1300  O   LEU    82      45.947  53.035  32.560  1.00  0.00           O
ATOM   1301  N   GLY    83      46.829  53.776  34.479  1.00  0.00           N
ATOM   1302  H   GLY    83      47.063  53.718  35.459  1.00  0.00           H
ATOM   1303  CA  GLY    83      47.272  55.096  33.940  1.00  0.00           C
ATOM   1304  HA2 GLY    83      46.492  55.499  33.294  1.00  0.00           H
ATOM   1305  HA3 GLY    83      47.238  55.820  34.755  1.00  0.00           H
ATOM   1306  C   GLY    83      48.651  55.134  33.255  1.00  0.00           C
ATOM   1307  O   GLY    83      48.931  56.207  32.637  1.00  0.00           O
ATOM   1308  N   GLY    84      49.470  54.125  33.568  1.00  0.00           N
ATOM   1309  H   GLY    84      49.142  53.441  34.235  1.00  0.00           H
ATOM   1310  CA  GLY    84      50.864  54.058  33.266  1.00  0.00           C
ATOM   1311  HA2 GLY    84      51.276  53.064  33.443  1.00  0.00           H
ATOM   1312  HA3 GLY    84      51.008  54.363  32.230  1.00  0.00           H
ATOM   1313  C   GLY    84      51.781  55.090  34.021  1.00  0.00           C
ATOM   1314  O   GLY    84      52.957  55.311  33.613  1.00  0.00           O
ATOM   1315  N   ASP    85      51.286  55.722  35.062  1.00  0.00           N
ATOM   1316  H   ASP    85      50.296  55.591  35.217  1.00  0.00           H
ATOM   1317  CA  ASP    85      51.929  56.626  35.960  1.00  0.00           C
ATOM   1318  HA  ASP    85      52.985  56.780  35.736  1.00  0.00           H
ATOM   1319  CB  ASP    85      51.301  58.009  35.674  1.00  0.00           C
ATOM   1320  HB2 ASP    85      51.809  58.700  36.347  1.00  0.00           H
ATOM   1321  HB3 ASP    85      51.530  58.319  34.655  1.00  0.00           H
ATOM   1322  CG  ASP    85      49.799  58.096  35.865  1.00  0.00           C
ATOM   1323  OD1 ASP    85      49.143  57.087  36.140  1.00  0.00           O
ATOM   1324  OD2 ASP    85      49.264  59.176  35.581  1.00  0.00           O
ATOM   1325  C   ASP    85      51.744  56.138  37.368  1.00  0.00           C
ATOM   1326  O   ASP    85      51.725  56.956  38.286  1.00  0.00           O
ATOM   1327  N   ARG    86      51.617  54.845  37.683  1.00  0.00           N
ATOM   1328  H   ARG    86      51.979  54.202  36.992  1.00  0.00           H
ATOM   1329  CA  ARG    86      51.050  54.209  38.847  1.00  0.00           C
ATOM   1330  HA  ARG    86      51.053  53.156  38.563  1.00  0.00           H
ATOM   1331  CB  ARG    86      52.018  54.248  40.042  1.00  0.00           C
ATOM   1332  HB2 ARG    86      52.089  55.278  40.395  1.00  0.00           H
ATOM   1333  HB3 ARG    86      51.619  53.644  40.857  1.00  0.00           H
ATOM   1334  CG  ARG    86      53.420  53.740  39.659  1.00  0.00           C
ATOM   1335  HG2 ARG    86      53.367  52.673  39.444  1.00  0.00           H
ATOM   1336  HG3 ARG    86      53.764  54.309  38.794  1.00  0.00           H
ATOM   1337  CD  ARG    86      54.442  53.866  40.728  1.00  0.00           C
ATOM   1338  HD2 ARG    86      54.444  54.904  41.062  1.00  0.00           H
ATOM   1339  HD3 ARG    86      54.136  53.243  41.569  1.00  0.00           H
ATOM   1340  NE  ARG    86      55.824  53.505  40.226  1.00  0.00           N
ATOM   1341  HE  ARG    86      56.489  54.249  40.067  1.00  0.00           H
ATOM   1342  CZ  ARG    86      56.363  52.292  40.153  1.00  0.00           C
ATOM   1343  NH1 ARG    86      55.702  51.200  40.484  1.00  0.00           N
ATOM   1344 HH11 ARG    86      54.783  51.365  40.870  1.00  0.00           H
ATOM   1345 HH12 ARG    86      56.173  50.307  40.453  1.00  0.00           H
ATOM   1346  NH2 ARG    86      57.530  52.151  39.595  1.00  0.00           N
ATOM   1347 HH21 ARG    86      58.128  52.915  39.314  1.00  0.00           H
ATOM   1348 HH22 ARG    86      57.830  51.202  39.424  1.00  0.00           H
ATOM   1349  C   ARG    86      49.541  54.545  39.285  1.00  0.00           C
ATOM   1350  O   ARG    86      49.251  54.194  40.406  1.00  0.00           O
ATOM   1351  N   THR    87      48.791  55.385  38.543  1.00  0.00           N
ATOM   1352  H   THR    87      49.132  55.837  37.707  1.00  0.00           H
ATOM   1353  CA  THR    87      47.495  55.778  39.052  1.00  0.00           C
ATOM   1354  HA  THR    87      47.451  55.812  40.141  1.00  0.00           H
ATOM   1355  CB  THR    87      47.201  57.247  38.657  1.00  0.00           C
ATOM   1356  HB  THR    87      46.286  57.631  39.106  1.00  0.00           H
ATOM   1357  CG2 THR    87      48.303  58.266  38.982  1.00  0.00           C
ATOM   1358 HG21 THR    87      48.137  59.227  38.497  1.00  0.00           H
ATOM   1359 HG22 THR    87      49.334  57.945  38.838  1.00  0.00           H
ATOM   1360 HG23 THR    87      48.325  58.373  40.067  1.00  0.00           H
ATOM   1361  OG1 THR    87      46.867  57.343  37.233  1.00  0.00           O
ATOM   1362  HG1 THR    87      47.671  57.264  36.713  1.00  0.00           H
ATOM   1363  C   THR    87      46.390  54.832  38.555  1.00  0.00           C
ATOM   1364  O   THR    87      46.710  54.063  37.668  1.00  0.00           O
ATOM   1365  N   PHE    88      45.173  54.795  39.088  1.00  0.00           N
ATOM   1366  H   PHE    88      44.871  55.349  39.876  1.00  0.00           H
ATOM   1367  CA  PHE    88      44.116  54.030  38.404  1.00  0.00           C
ATOM   1368  HA  PHE    88      44.230  53.961  37.323  1.00  0.00           H
ATOM   1369  CB  PHE    88      44.114  52.521  38.858  1.00  0.00           C
ATOM   1370  HB2 PHE    88      43.170  52.104  38.505  1.00  0.00           H
ATOM   1371  HB3 PHE    88      44.966  52.059  38.358  1.00  0.00           H
ATOM   1372  CG  PHE    88      44.177  52.265  40.326  1.00  0.00           C
ATOM   1373  CD1 PHE    88      42.978  52.097  40.999  1.00  0.00           C
ATOM   1374  HD1 PHE    88      42.086  52.402  40.473  1.00  0.00           H
ATOM   1375  CE1 PHE    88      42.935  51.719  42.308  1.00  0.00           C
ATOM   1376  HE1 PHE    88      42.028  51.745  42.895  1.00  0.00           H
ATOM   1377  CZ  PHE    88      44.178  51.328  42.942  1.00  0.00           C
ATOM   1378  HZ  PHE    88      44.173  50.902  43.935  1.00  0.00           H
ATOM   1379  CE2 PHE    88      45.371  51.398  42.248  1.00  0.00           C
ATOM   1380  HE2 PHE    88      46.285  50.943  42.600  1.00  0.00           H
ATOM   1381  CD2 PHE    88      45.337  51.836  40.927  1.00  0.00           C
ATOM   1382  HD2 PHE    88      46.297  51.851  40.434  1.00  0.00           H
ATOM   1383  C   PHE    88      42.803  54.737  38.692  1.00  0.00           C
ATOM   1384  O   PHE    88      42.557  55.342  39.772  1.00  0.00           O
ATOM   1385  N   ASP    89      41.918  54.808  37.684  1.00  0.00           N
ATOM   1386  H   ASP    89      42.135  54.285  36.847  1.00  0.00           H
ATOM   1387  CA  ASP    89      40.570  55.373  37.717  1.00  0.00           C
ATOM   1388  HA  ASP    89      40.409  55.794  38.710  1.00  0.00           H
ATOM   1389  CB  ASP    89      40.573  56.585  36.813  1.00  0.00           C
ATOM   1390  HB2 ASP    89      40.647  56.198  35.796  1.00  0.00           H
ATOM   1391  HB3 ASP    89      39.602  57.052  36.978  1.00  0.00           H
ATOM   1392  CG  ASP    89      41.583  57.705  36.891  1.00  0.00           C
ATOM   1393  OD1 ASP    89      41.726  58.490  35.937  1.00  0.00           O
ATOM   1394  OD2 ASP    89      42.491  57.630  37.797  1.00  0.00           O
ATOM   1395  C   ASP    89      39.501  54.358  37.448  1.00  0.00           C
ATOM   1396  O   ASP    89      39.597  53.531  36.560  1.00  0.00           O
ATOM   1397  N   THR    90      38.413  54.581  38.156  1.00  0.00           N
ATOM   1398  H   THR    90      38.192  55.424  38.665  1.00  0.00           H
ATOM   1399  CA  THR    90      37.378  53.444  38.205  1.00  0.00           C
ATOM   1400  HA  THR    90      37.618  52.829  37.339  1.00  0.00           H
ATOM   1401  CB  THR    90      37.612  52.566  39.419  1.00  0.00           C
ATOM   1402  HB  THR    90      37.055  51.636  39.309  1.00  0.00           H
ATOM   1403  CG2 THR    90      39.164  52.180  39.585  1.00  0.00           C
ATOM   1404 HG21 THR    90      39.636  51.766  38.693  1.00  0.00           H
ATOM   1405 HG22 THR    90      39.260  51.374  40.313  1.00  0.00           H
ATOM   1406 HG23 THR    90      39.767  53.042  39.869  1.00  0.00           H
ATOM   1407  OG1 THR    90      37.281  53.174  40.679  1.00  0.00           O
ATOM   1408  HG1 THR    90      38.075  53.681  40.861  1.00  0.00           H
ATOM   1409  C   THR    90      35.968  53.903  38.206  1.00  0.00           C
ATOM   1410  O   THR    90      35.665  55.068  38.616  1.00  0.00           O
ATOM   1411  N   THR    91      35.061  53.068  37.759  1.00  0.00           N
ATOM   1412  H   THR    91      35.363  52.252  37.244  1.00  0.00           H
ATOM   1413  CA  THR    91      33.620  53.163  37.981  1.00  0.00           C
ATOM   1414  HA  THR    91      33.457  53.641  38.947  1.00  0.00           H
ATOM   1415  CB  THR    91      32.967  53.827  36.829  1.00  0.00           C
ATOM   1416  HB  THR    91      33.158  53.246  35.927  1.00  0.00           H
ATOM   1417  CG2 THR    91      31.448  54.070  36.907  1.00  0.00           C
ATOM   1418 HG21 THR    91      31.324  54.553  37.877  1.00  0.00           H
ATOM   1419 HG22 THR    91      30.753  53.231  36.928  1.00  0.00           H
ATOM   1420 HG23 THR    91      31.020  54.680  36.112  1.00  0.00           H
ATOM   1421  OG1 THR    91      33.487  55.096  36.670  1.00  0.00           O
ATOM   1422  HG1 THR    91      34.417  54.893  36.536  1.00  0.00           H
ATOM   1423  C   THR    91      33.014  51.794  38.226  1.00  0.00           C
ATOM   1424  O   THR    91      33.288  50.851  37.535  1.00  0.00           O
ATOM   1425  N   GLN    92      32.258  51.640  39.384  1.00  0.00           N
ATOM   1426  H   GLN    92      32.028  52.412  39.993  1.00  0.00           H
ATOM   1427  CA  GLN    92      31.741  50.376  39.892  1.00  0.00           C
ATOM   1428  HA  GLN    92      32.326  49.606  39.388  1.00  0.00           H
ATOM   1429  CB  GLN    92      32.211  50.434  41.370  1.00  0.00           C
ATOM   1430  HB2 GLN    92      33.298  50.395  41.296  1.00  0.00           H
ATOM   1431  HB3 GLN    92      31.810  51.376  41.746  1.00  0.00           H
ATOM   1432  CG  GLN    92      31.771  49.338  42.309  1.00  0.00           C
ATOM   1433  HG2 GLN    92      30.729  49.459  42.607  1.00  0.00           H
ATOM   1434  HG3 GLN    92      31.858  48.342  41.874  1.00  0.00           H
ATOM   1435  CD  GLN    92      32.492  49.419  43.618  1.00  0.00           C
ATOM   1436  OE1 GLN    92      33.334  48.629  43.939  1.00  0.00           O
ATOM   1437  NE2 GLN    92      32.241  50.338  44.493  1.00  0.00           N
ATOM   1438 HE21 GLN    92      32.836  50.289  45.307  1.00  0.00           H
ATOM   1439 HE22 GLN    92      31.443  50.956  44.451  1.00  0.00           H
ATOM   1440  C   GLN    92      30.211  50.172  39.727  1.00  0.00           C
ATOM   1441  O   GLN    92      29.506  51.129  39.348  1.00  0.00           O
ATOM   1442  N   SER    93      29.851  48.956  40.098  1.00  0.00           N
ATOM   1443  H   SER    93      30.472  48.262  40.490  1.00  0.00           H
ATOM   1444  CA  SER    93      28.391  48.507  40.139  1.00  0.00           C
ATOM   1445  HA  SER    93      27.839  49.327  40.597  1.00  0.00           H
ATOM   1446  CB  SER    93      27.966  48.317  38.650  1.00  0.00           C
ATOM   1447  HB2 SER    93      28.308  49.242  38.185  1.00  0.00           H
ATOM   1448  HB3 SER    93      28.385  47.429  38.176  1.00  0.00           H
ATOM   1449  OG  SER    93      26.598  48.129  38.532  1.00  0.00           O
ATOM   1450  HG  SER    93      26.407  47.672  37.710  1.00  0.00           H
ATOM   1451  C   SER    93      28.273  47.274  41.026  1.00  0.00           C
ATOM   1452  O   SER    93      29.275  46.551  41.236  1.00  0.00           O
ATOM   1453  N   LYS    94      27.059  46.969  41.467  1.00  0.00           N
ATOM   1454  H   LYS    94      26.331  47.613  41.192  1.00  0.00           H
ATOM   1455  CA  LYS    94      26.762  45.835  42.274  1.00  0.00           C
ATOM   1456  HA  LYS    94      27.539  45.172  41.894  1.00  0.00           H
ATOM   1457  CB  LYS    94      26.740  46.155  43.732  1.00  0.00           C
ATOM   1458  HB2 LYS    94      27.457  46.941  43.971  1.00  0.00           H
ATOM   1459  HB3 LYS    94      25.758  46.510  44.043  1.00  0.00           H
ATOM   1460  CG  LYS    94      27.076  44.882  44.593  1.00  0.00           C
ATOM   1461  HG2 LYS    94      26.299  44.176  44.300  1.00  0.00           H
ATOM   1462  HG3 LYS    94      28.000  44.471  44.185  1.00  0.00           H
ATOM   1463  CD  LYS    94      27.181  45.051  46.096  1.00  0.00           C
ATOM   1464  HD2 LYS    94      26.371  45.626  46.542  1.00  0.00           H
ATOM   1465  HD3 LYS    94      27.171  44.060  46.550  1.00  0.00           H
ATOM   1466  CE  LYS    94      28.496  45.769  46.426  1.00  0.00           C
ATOM   1467  HE2 LYS    94      29.304  45.040  46.354  1.00  0.00           H
ATOM   1468  HE3 LYS    94      28.670  46.607  45.751  1.00  0.00           H
ATOM   1469  NZ  LYS    94      28.455  46.240  47.838  1.00  0.00           N
ATOM   1470  HZ1 LYS    94      29.409  46.396  48.130  1.00  0.00           H
ATOM   1471  HZ2 LYS    94      28.140  45.485  48.430  1.00  0.00           H
ATOM   1472  HZ3 LYS    94      27.947  47.054  48.152  1.00  0.00           H
ATOM   1473  C   LYS    94      25.445  45.142  41.848  1.00  0.00           C
ATOM   1474  O   LYS    94      24.519  45.834  41.434  1.00  0.00           O
ATOM   1475  N   TYR    95      25.420  43.810  41.849  1.00  0.00           N
ATOM   1476  H   TYR    95      26.258  43.371  42.202  1.00  0.00           H
ATOM   1477  CA  TYR    95      24.233  43.020  41.488  1.00  0.00           C
ATOM   1478  HA  TYR    95      23.410  43.731  41.565  1.00  0.00           H
ATOM   1479  CB  TYR    95      24.300  42.513  40.049  1.00  0.00           C
ATOM   1480  HB2 TYR    95      25.122  41.828  39.839  1.00  0.00           H
ATOM   1481  HB3 TYR    95      23.334  42.099  39.757  1.00  0.00           H
ATOM   1482  CG  TYR    95      24.521  43.681  39.053  1.00  0.00           C
ATOM   1483  CD1 TYR    95      23.486  44.179  38.290  1.00  0.00           C
ATOM   1484  HD1 TYR    95      22.491  43.787  38.434  1.00  0.00           H
ATOM   1485  CE1 TYR    95      23.865  45.182  37.348  1.00  0.00           C
ATOM   1486  HE1 TYR    95      23.091  45.698  36.798  1.00  0.00           H
ATOM   1487  CZ  TYR    95      25.188  45.487  37.036  1.00  0.00           C
ATOM   1488  OH  TYR    95      25.440  46.491  36.157  1.00  0.00           O
ATOM   1489  HH  TYR    95      24.629  46.903  35.852  1.00  0.00           H
ATOM   1490  CE2 TYR    95      26.234  45.028  37.881  1.00  0.00           C
ATOM   1491  HE2 TYR    95      27.276  45.224  37.672  1.00  0.00           H
ATOM   1492  CD2 TYR    95      25.836  44.076  38.887  1.00  0.00           C
ATOM   1493  HD2 TYR    95      26.645  43.657  39.467  1.00  0.00           H
ATOM   1494  C   TYR    95      23.796  41.875  42.387  1.00  0.00           C
ATOM   1495  O   TYR    95      24.656  41.114  42.728  1.00  0.00           O
ATOM   1496  N   ARG    96      22.518  41.657  42.640  1.00  0.00           N
ATOM   1497  H   ARG    96      21.902  42.289  42.149  1.00  0.00           H
ATOM   1498  CA  ARG    96      21.877  40.738  43.579  1.00  0.00           C
ATOM   1499  HA  ARG    96      22.575  40.665  44.413  1.00  0.00           H
ATOM   1500  CB  ARG    96      20.594  41.460  44.030  1.00  0.00           C
ATOM   1501  HB2 ARG    96      20.882  42.280  44.689  1.00  0.00           H
ATOM   1502  HB3 ARG    96      20.114  41.741  43.092  1.00  0.00           H
ATOM   1503  CG  ARG    96      19.569  40.640  44.837  1.00  0.00           C
ATOM   1504  HG2 ARG    96      18.746  41.289  45.136  1.00  0.00           H
ATOM   1505  HG3 ARG    96      19.136  39.890  44.175  1.00  0.00           H
ATOM   1506  CD  ARG    96      20.011  39.910  46.128  1.00  0.00           C
ATOM   1507  HD2 ARG    96      20.476  38.972  45.824  1.00  0.00           H
ATOM   1508  HD3 ARG    96      20.674  40.487  46.774  1.00  0.00           H
ATOM   1509  NE  ARG    96      18.846  39.489  46.907  1.00  0.00           N
ATOM   1510  HE  ARG    96      18.376  40.192  47.459  1.00  0.00           H
ATOM   1511  CZ  ARG    96      18.520  38.334  47.349  1.00  0.00           C
ATOM   1512  NH1 ARG    96      19.113  37.237  47.030  1.00  0.00           N
ATOM   1513 HH11 ARG    96      19.747  37.053  46.267  1.00  0.00           H
ATOM   1514 HH12 ARG    96      18.801  36.385  47.476  1.00  0.00           H
ATOM   1515  NH2 ARG    96      17.515  38.160  48.187  1.00  0.00           N
ATOM   1516 HH21 ARG    96      16.939  38.954  48.427  1.00  0.00           H
ATOM   1517 HH22 ARG    96      17.178  37.220  48.333  1.00  0.00           H
ATOM   1518  C   ARG    96      21.566  39.374  42.793  1.00  0.00           C
ATOM   1519  O   ARG    96      20.687  39.229  41.932  1.00  0.00           O
ATOM   1520  N   LEU    97      22.194  38.316  43.239  1.00  0.00           N
ATOM   1521  H   LEU    97      22.803  38.412  44.039  1.00  0.00           H
ATOM   1522  CA  LEU    97      21.807  36.950  42.910  1.00  0.00           C
ATOM   1523  HA  LEU    97      21.877  36.899  41.824  1.00  0.00           H
ATOM   1524  CB  LEU    97      22.942  36.031  43.394  1.00  0.00           C
ATOM   1525  HB2 LEU    97      23.922  36.245  42.968  1.00  0.00           H
ATOM   1526  HB3 LEU    97      23.000  36.250  44.460  1.00  0.00           H
ATOM   1527  CG  LEU    97      22.679  34.459  43.261  1.00  0.00           C
ATOM   1528  HG  LEU    97      21.685  34.190  43.616  1.00  0.00           H
ATOM   1529  CD1 LEU    97      22.897  34.118  41.761  1.00  0.00           C
ATOM   1530 HD11 LEU    97      23.131  33.062  41.628  1.00  0.00           H
ATOM   1531 HD12 LEU    97      23.808  34.524  41.321  1.00  0.00           H
ATOM   1532 HD13 LEU    97      22.082  34.406  41.098  1.00  0.00           H
ATOM   1533  CD2 LEU    97      23.613  33.792  44.193  1.00  0.00           C
ATOM   1534 HD21 LEU    97      23.227  33.942  45.201  1.00  0.00           H
ATOM   1535 HD22 LEU    97      23.759  32.734  43.977  1.00  0.00           H
ATOM   1536 HD23 LEU    97      24.557  34.325  44.080  1.00  0.00           H
ATOM   1537  C   LEU    97      20.388  36.612  43.440  1.00  0.00           C
ATOM   1538  O   LEU    97      20.270  36.537  44.708  1.00  0.00           O
ATOM   1539  N   PRO    98      19.387  36.304  42.566  1.00  0.00           N
ATOM   1540  CD  PRO    98      19.276  36.313  41.122  1.00  0.00           C
ATOM   1541  HD2 PRO    98      20.169  35.954  40.611  1.00  0.00           H
ATOM   1542  HD3 PRO    98      19.199  37.369  40.862  1.00  0.00           H
ATOM   1543  CG  PRO    98      17.987  35.578  40.712  1.00  0.00           C
ATOM   1544  HG2 PRO    98      18.302  34.558  40.491  1.00  0.00           H
ATOM   1545  HG3 PRO    98      17.450  35.975  39.851  1.00  0.00           H
ATOM   1546  CB  PRO    98      17.163  35.646  42.042  1.00  0.00           C
ATOM   1547  HB2 PRO    98      16.547  34.749  42.094  1.00  0.00           H
ATOM   1548  HB3 PRO    98      16.525  36.509  41.845  1.00  0.00           H
ATOM   1549  CA  PRO    98      18.108  35.870  43.165  1.00  0.00           C
ATOM   1550  HA  PRO    98      17.814  36.718  43.783  1.00  0.00           H
ATOM   1551  C   PRO    98      18.240  34.527  43.881  1.00  0.00           C
ATOM   1552  O   PRO    98      18.981  33.668  43.440  1.00  0.00           O
ATOM   1553  N   ASP    99      17.670  34.410  45.070  1.00  0.00           N
ATOM   1554  H   ASP    99      17.172  35.207  45.441  1.00  0.00           H
ATOM   1555  CA  ASP    99      17.713  33.239  45.958  1.00  0.00           C
ATOM   1556  HA  ASP    99      18.773  33.113  46.182  1.00  0.00           H
ATOM   1557  CB  ASP    99      16.857  33.536  47.211  1.00  0.00           C
ATOM   1558  HB2 ASP    99      15.790  33.589  46.990  1.00  0.00           H
ATOM   1559  HB3 ASP    99      16.806  32.630  47.815  1.00  0.00           H
ATOM   1560  CG  ASP    99      17.382  34.650  48.064  1.00  0.00           C
ATOM   1561  OD1 ASP    99      16.642  35.590  48.501  1.00  0.00           O
ATOM   1562  OD2 ASP    99      18.615  34.713  48.340  1.00  0.00           O
ATOM   1563  C   ASP    99      17.441  31.943  45.286  1.00  0.00           C
ATOM   1564  O   ASP    99      18.163  30.970  45.437  1.00  0.00           O
ATOM   1565  N   ALA   100      16.479  31.889  44.408  1.00  0.00           N
ATOM   1566  H   ALA   100      15.892  32.703  44.293  1.00  0.00           H
ATOM   1567  CA  ALA   100      16.170  30.668  43.568  1.00  0.00           C
ATOM   1568  HA  ALA   100      15.941  29.855  44.256  1.00  0.00           H
ATOM   1569  CB  ALA   100      14.897  31.052  42.835  1.00  0.00           C
ATOM   1570  HB1 ALA   100      14.966  31.877  42.126  1.00  0.00           H
ATOM   1571  HB2 ALA   100      14.050  31.200  43.505  1.00  0.00           H
ATOM   1572  HB3 ALA   100      14.656  30.148  42.277  1.00  0.00           H
ATOM   1573  C   ALA   100      17.227  30.244  42.591  1.00  0.00           C
ATOM   1574  O   ALA   100      17.279  29.110  42.137  1.00  0.00           O
ATOM   1575  N   MET   101      18.266  31.065  42.343  1.00  0.00           N
ATOM   1576  H   MET   101      18.284  31.955  42.821  1.00  0.00           H
ATOM   1577  CA  MET   101      19.371  30.762  41.520  1.00  0.00           C
ATOM   1578  HA  MET   101      19.072  30.055  40.746  1.00  0.00           H
ATOM   1579  CB  MET   101      19.753  32.119  40.821  1.00  0.00           C
ATOM   1580  HB2 MET   101      18.852  32.517  40.356  1.00  0.00           H
ATOM   1581  HB3 MET   101      20.221  32.802  41.531  1.00  0.00           H
ATOM   1582  CG  MET   101      20.749  31.898  39.694  1.00  0.00           C
ATOM   1583  HG2 MET   101      21.704  31.688  40.177  1.00  0.00           H
ATOM   1584  HG3 MET   101      20.295  31.068  39.153  1.00  0.00           H
ATOM   1585  SD  MET   101      20.975  33.318  38.669  1.00  0.00           S
ATOM   1586  CE  MET   101      19.335  33.268  37.885  1.00  0.00           C
ATOM   1587  HE1 MET   101      19.367  34.084  37.164  1.00  0.00           H
ATOM   1588  HE2 MET   101      19.219  32.378  37.266  1.00  0.00           H
ATOM   1589  HE3 MET   101      18.523  33.438  38.591  1.00  0.00           H
ATOM   1590  C   MET   101      20.530  30.144  42.280  1.00  0.00           C
ATOM   1591  O   MET   101      21.340  29.370  41.720  1.00  0.00           O
ATOM   1592  N   ARG   102      20.630  30.422  43.586  1.00  0.00           N
ATOM   1593  H   ARG   102      20.197  31.215  44.038  1.00  0.00           H
ATOM   1594  CA  ARG   102      21.680  29.803  44.431  1.00  0.00           C
ATOM   1595  HA  ARG   102      22.622  30.025  43.928  1.00  0.00           H
ATOM   1596  CB  ARG   102      21.509  30.410  45.848  1.00  0.00           C
ATOM   1597  HB2 ARG   102      21.233  31.465  45.844  1.00  0.00           H
ATOM   1598  HB3 ARG   102      20.853  29.734  46.395  1.00  0.00           H
ATOM   1599  CG  ARG   102      22.816  30.364  46.550  1.00  0.00           C
ATOM   1600  HG2 ARG   102      23.146  29.333  46.678  1.00  0.00           H
ATOM   1601  HG3 ARG   102      23.499  30.968  45.954  1.00  0.00           H
ATOM   1602  CD  ARG   102      22.797  30.911  47.950  1.00  0.00           C
ATOM   1603  HD2 ARG   102      22.199  30.220  48.546  1.00  0.00           H
ATOM   1604  HD3 ARG   102      23.809  30.740  48.318  1.00  0.00           H
ATOM   1605  NE  ARG   102      22.493  32.353  48.087  1.00  0.00           N
ATOM   1606  HE  ARG   102      23.285  32.979  48.124  1.00  0.00           H
ATOM   1607  CZ  ARG   102      21.372  33.057  48.238  1.00  0.00           C
ATOM   1608  NH1 ARG   102      20.231  32.439  48.369  1.00  0.00           N
ATOM   1609 HH11 ARG   102      20.242  31.522  48.793  1.00  0.00           H
ATOM   1610 HH12 ARG   102      19.451  33.051  48.563  1.00  0.00           H
ATOM   1611  NH2 ARG   102      21.520  34.317  48.131  1.00  0.00           N
ATOM   1612 HH21 ARG   102      22.407  34.800  48.095  1.00  0.00           H
ATOM   1613 HH22 ARG   102      20.644  34.802  47.996  1.00  0.00           H
ATOM   1614  C   ARG   102      21.656  28.253  44.403  1.00  0.00           C
ATOM   1615  O   ARG   102      22.721  27.626  44.298  1.00  0.00           O
ATOM   1616  N   THR   103      20.468  27.624  44.390  1.00  0.00           N
ATOM   1617  H   THR   103      19.648  28.167  44.615  1.00  0.00           H
ATOM   1618  CA  THR   103      20.332  26.185  44.113  1.00  0.00           C
ATOM   1619  HA  THR   103      21.319  25.775  43.898  1.00  0.00           H
ATOM   1620  CB  THR   103      19.684  25.373  45.231  1.00  0.00           C
ATOM   1621  HB  THR   103      19.787  24.326  44.944  1.00  0.00           H
ATOM   1622  CG2 THR   103      20.384  25.492  46.575  1.00  0.00           C
ATOM   1623 HG21 THR   103      20.346  26.545  46.851  1.00  0.00           H
ATOM   1624 HG22 THR   103      21.380  25.048  46.621  1.00  0.00           H
ATOM   1625 HG23 THR   103      19.857  24.984  47.383  1.00  0.00           H
ATOM   1626  OG1 THR   103      18.323  25.608  45.438  1.00  0.00           O
ATOM   1627  HG1 THR   103      17.862  25.058  44.801  1.00  0.00           H
ATOM   1628  C   THR   103      19.545  25.961  42.856  1.00  0.00           C
ATOM   1629  O   THR   103      18.571  25.168  42.836  1.00  0.00           O
ATOM   1630  N   THR   104      19.735  26.749  41.746  1.00  0.00           N
ATOM   1631  H   THR   104      20.493  27.411  41.663  1.00  0.00           H
ATOM   1632  CA  THR   104      19.021  26.483  40.529  1.00  0.00           C
ATOM   1633  HA  THR   104      17.986  26.214  40.743  1.00  0.00           H
ATOM   1634  CB  THR   104      19.100  27.530  39.412  1.00  0.00           C
ATOM   1635  HB  THR   104      18.555  28.440  39.665  1.00  0.00           H
ATOM   1636  CG2 THR   104      20.457  27.931  38.851  1.00  0.00           C
ATOM   1637 HG21 THR   104      20.397  28.870  38.300  1.00  0.00           H
ATOM   1638 HG22 THR   104      20.838  27.091  38.271  1.00  0.00           H
ATOM   1639 HG23 THR   104      21.197  28.095  39.634  1.00  0.00           H
ATOM   1640  OG1 THR   104      18.434  27.016  38.278  1.00  0.00           O
ATOM   1641  HG1 THR   104      17.616  27.499  38.142  1.00  0.00           H
ATOM   1642  C   THR   104      19.458  25.122  39.945  1.00  0.00           C
ATOM   1643  O   THR   104      20.670  24.843  39.864  1.00  0.00           O
ATOM   1644  N   GLN   105      18.609  24.218  39.492  1.00  0.00           N
ATOM   1645  H   GLN   105      17.647  24.428  39.721  1.00  0.00           H
ATOM   1646  CA  GLN   105      18.801  22.877  38.889  1.00  0.00           C
ATOM   1647  HA  GLN   105      19.635  22.574  39.522  1.00  0.00           H
ATOM   1648  CB  GLN   105      17.606  21.967  39.197  1.00  0.00           C
ATOM   1649  HB2 GLN   105      17.112  22.275  40.118  1.00  0.00           H
ATOM   1650  HB3 GLN   105      16.840  22.084  38.429  1.00  0.00           H
ATOM   1651  CG  GLN   105      17.895  20.475  39.299  1.00  0.00           C
ATOM   1652  HG2 GLN   105      16.923  19.996  39.417  1.00  0.00           H
ATOM   1653  HG3 GLN   105      18.282  20.050  38.373  1.00  0.00           H
ATOM   1654  CD  GLN   105      18.838  20.198  40.480  1.00  0.00           C
ATOM   1655  OE1 GLN   105      18.824  20.864  41.545  1.00  0.00           O
ATOM   1656  NE2 GLN   105      19.661  19.216  40.383  1.00  0.00           N
ATOM   1657 HE21 GLN   105      20.413  19.027  41.031  1.00  0.00           H
ATOM   1658 HE22 GLN   105      19.610  18.624  39.566  1.00  0.00           H
ATOM   1659  C   GLN   105      19.140  22.956  37.389  1.00  0.00           C
ATOM   1660  O   GLN   105      18.863  21.969  36.702  1.00  0.00           O
ATOM   1661  N   ASN   106      19.765  24.058  36.964  1.00  0.00           N
ATOM   1662  H   ASN   106      19.836  24.904  37.513  1.00  0.00           H
ATOM   1663  CA  ASN   106      20.051  24.211  35.551  1.00  0.00           C
ATOM   1664  HA  ASN   106      20.014  23.280  34.986  1.00  0.00           H
ATOM   1665  CB  ASN   106      18.947  25.141  35.068  1.00  0.00           C
ATOM   1666  HB2 ASN   106      19.037  26.087  35.603  1.00  0.00           H
ATOM   1667  HB3 ASN   106      19.075  25.291  33.995  1.00  0.00           H
ATOM   1668  CG  ASN   106      17.565  24.625  35.326  1.00  0.00           C
ATOM   1669  OD1 ASN   106      17.119  23.713  34.593  1.00  0.00           O
ATOM   1670  ND2 ASN   106      16.866  25.160  36.306  1.00  0.00           N
ATOM   1671 HD21 ASN   106      17.313  25.830  36.917  1.00  0.00           H
ATOM   1672 HD22 ASN   106      15.922  24.848  36.481  1.00  0.00           H
ATOM   1673  C   ASN   106      21.463  24.910  35.309  1.00  0.00           C
ATOM   1674  O   ASN   106      21.754  25.961  35.852  1.00  0.00           O
ATOM   1675  N   PRO   107      22.383  24.340  34.534  1.00  0.00           N
ATOM   1676  CD  PRO   107      22.370  23.112  33.810  1.00  0.00           C
ATOM   1677  HD2 PRO   107      22.268  23.285  32.740  1.00  0.00           H
ATOM   1678  HD3 PRO   107      21.538  22.495  34.151  1.00  0.00           H
ATOM   1679  CG  PRO   107      23.652  22.423  34.220  1.00  0.00           C
ATOM   1680  HG2 PRO   107      23.954  21.627  33.539  1.00  0.00           H
ATOM   1681  HG3 PRO   107      23.491  22.105  35.250  1.00  0.00           H
ATOM   1682  CB  PRO   107      24.644  23.582  34.017  1.00  0.00           C
ATOM   1683  HB2 PRO   107      24.900  23.728  32.968  1.00  0.00           H
ATOM   1684  HB3 PRO   107      25.528  23.298  34.588  1.00  0.00           H
ATOM   1685  CA  PRO   107      23.830  24.782  34.585  1.00  0.00           C
ATOM   1686  HA  PRO   107      24.102  24.826  35.638  1.00  0.00           H
ATOM   1687  C   PRO   107      24.198  26.113  34.016  1.00  0.00           C
ATOM   1688  O   PRO   107      25.355  26.540  34.376  1.00  0.00           O
ATOM   1689  N   ASP   108      23.389  26.819  33.174  1.00  0.00           N
ATOM   1690  H   ASP   108      22.466  26.494  32.924  1.00  0.00           H
ATOM   1691  CA  ASP   108      23.860  28.081  32.637  1.00  0.00           C
ATOM   1692  HA  ASP   108      24.950  28.051  32.615  1.00  0.00           H
ATOM   1693  CB  ASP   108      23.381  28.232  31.155  1.00  0.00           C
ATOM   1694  HB2 ASP   108      22.295  28.155  31.187  1.00  0.00           H
ATOM   1695  HB3 ASP   108      23.675  29.211  30.775  1.00  0.00           H
ATOM   1696  CG  ASP   108      23.941  27.183  30.214  1.00  0.00           C
ATOM   1697  OD1 ASP   108      23.299  27.080  29.128  1.00  0.00           O
ATOM   1698  OD2 ASP   108      24.902  26.409  30.449  1.00  0.00           O
ATOM   1699  C   ASP   108      23.491  29.338  33.452  1.00  0.00           C
ATOM   1700  O   ASP   108      24.202  30.297  33.436  1.00  0.00           O
ATOM   1701  N   GLU   109      22.225  29.243  34.103  1.00  0.00           N
ATOM   1702  H   GLU   109      21.769  28.342  34.083  1.00  0.00           H
ATOM   1703  CA  GLU   109      21.524  30.395  34.652  1.00  0.00           C
ATOM   1704  HA  GLU   109      21.223  30.945  33.761  1.00  0.00           H
ATOM   1705  CB  GLU   109      20.183  30.052  35.367  1.00  0.00           C
ATOM   1706  HB2 GLU   109      20.299  29.782  36.416  1.00  0.00           H
ATOM   1707  HB3 GLU   109      19.470  30.877  35.381  1.00  0.00           H
ATOM   1708  CG  GLU   109      19.470  28.806  34.730  1.00  0.00           C
ATOM   1709  HG2 GLU   109      20.117  27.948  34.911  1.00  0.00           H
ATOM   1710  HG3 GLU   109      18.512  28.664  35.230  1.00  0.00           H
ATOM   1711  CD  GLU   109      19.192  29.011  33.234  1.00  0.00           C
ATOM   1712  OE1 GLU   109      19.800  28.383  32.360  1.00  0.00           O
ATOM   1713  OE2 GLU   109      18.340  29.905  32.963  1.00  0.00           O
ATOM   1714  C   GLU   109      22.332  31.425  35.408  1.00  0.00           C
ATOM   1715  O   GLU   109      22.233  32.620  35.228  1.00  0.00           O
ATOM   1716  N   LEU   110      23.287  30.932  36.309  1.00  0.00           N
ATOM   1717  H   LEU   110      23.300  29.924  36.371  1.00  0.00           H
ATOM   1718  CA  LEU   110      24.237  31.735  37.037  1.00  0.00           C
ATOM   1719  HA  LEU   110      23.732  32.352  37.779  1.00  0.00           H
ATOM   1720  CB  LEU   110      25.125  30.773  37.916  1.00  0.00           C
ATOM   1721  HB2 LEU   110      24.586  30.065  38.544  1.00  0.00           H
ATOM   1722  HB3 LEU   110      25.738  30.236  37.192  1.00  0.00           H
ATOM   1723  CG  LEU   110      26.056  31.540  38.849  1.00  0.00           C
ATOM   1724  HG  LEU   110      26.432  32.424  38.333  1.00  0.00           H
ATOM   1725  CD1 LEU   110      25.374  31.943  40.171  1.00  0.00           C
ATOM   1726 HD11 LEU   110      24.522  32.577  39.928  1.00  0.00           H
ATOM   1727 HD12 LEU   110      26.042  32.603  40.725  1.00  0.00           H
ATOM   1728 HD13 LEU   110      25.156  31.035  40.734  1.00  0.00           H
ATOM   1729  CD2 LEU   110      27.374  30.701  39.147  1.00  0.00           C
ATOM   1730 HD21 LEU   110      27.814  30.506  38.169  1.00  0.00           H
ATOM   1731 HD22 LEU   110      28.082  31.396  39.596  1.00  0.00           H
ATOM   1732 HD23 LEU   110      27.134  29.749  39.622  1.00  0.00           H
ATOM   1733  C   LEU   110      25.146  32.505  36.081  1.00  0.00           C
ATOM   1734  O   LEU   110      25.311  33.761  36.172  1.00  0.00           O
ATOM   1735  N   TRP   111      25.774  31.866  35.082  1.00  0.00           N
ATOM   1736  H   TRP   111      25.482  30.910  34.935  1.00  0.00           H
ATOM   1737  CA  TRP   111      26.682  32.491  34.145  1.00  0.00           C
ATOM   1738  HA  TRP   111      27.407  33.002  34.777  1.00  0.00           H
ATOM   1739  CB  TRP   111      27.478  31.384  33.421  1.00  0.00           C
ATOM   1740  HB2 TRP   111      26.836  30.905  32.681  1.00  0.00           H
ATOM   1741  HB3 TRP   111      28.304  31.740  32.806  1.00  0.00           H
ATOM   1742  CG  TRP   111      28.090  30.367  34.374  1.00  0.00           C
ATOM   1743  CD1 TRP   111      27.679  29.061  34.583  1.00  0.00           C
ATOM   1744  HD1 TRP   111      26.865  28.536  34.106  1.00  0.00           H
ATOM   1745  NE1 TRP   111      28.332  28.406  35.541  1.00  0.00           N
ATOM   1746  HE1 TRP   111      28.243  27.413  35.706  1.00  0.00           H
ATOM   1747  CE2 TRP   111      29.257  29.221  36.108  1.00  0.00           C
ATOM   1748  CZ2 TRP   111      30.159  28.978  37.197  1.00  0.00           C
ATOM   1749  HZ2 TRP   111      30.110  28.030  37.713  1.00  0.00           H
ATOM   1750  CH2 TRP   111      30.985  29.971  37.602  1.00  0.00           C
ATOM   1751  HH2 TRP   111      31.735  29.797  38.360  1.00  0.00           H
ATOM   1752  CZ3 TRP   111      30.862  31.225  37.003  1.00  0.00           C
ATOM   1753  HZ3 TRP   111      31.567  32.021  37.191  1.00  0.00           H
ATOM   1754  CE3 TRP   111      29.981  31.515  35.982  1.00  0.00           C
ATOM   1755  HE3 TRP   111      29.947  32.440  35.427  1.00  0.00           H
ATOM   1756  CD2 TRP   111      29.115  30.472  35.442  1.00  0.00           C
ATOM   1757  C   TRP   111      25.943  33.518  33.211  1.00  0.00           C
ATOM   1758  O   TRP   111      26.508  34.524  32.809  1.00  0.00           O
ATOM   1759  N   GLU   112      24.651  33.236  32.982  1.00  0.00           N
ATOM   1760  H   GLU   112      24.271  32.421  33.441  1.00  0.00           H
ATOM   1761  CA  GLU   112      23.833  34.122  32.197  1.00  0.00           C
ATOM   1762  HA  GLU   112      24.398  34.535  31.361  1.00  0.00           H
ATOM   1763  CB  GLU   112      22.509  33.372  31.777  1.00  0.00           C
ATOM   1764  HB2 GLU   112      21.946  32.959  32.615  1.00  0.00           H
ATOM   1765  HB3 GLU   112      21.727  34.060  31.459  1.00  0.00           H
ATOM   1766  CG  GLU   112      22.715  32.337  30.714  1.00  0.00           C
ATOM   1767  HG2 GLU   112      23.586  32.665  30.146  1.00  0.00           H
ATOM   1768  HG3 GLU   112      22.969  31.410  31.227  1.00  0.00           H
ATOM   1769  CD  GLU   112      21.447  32.279  29.828  1.00  0.00           C
ATOM   1770  OE1 GLU   112      20.758  31.269  29.913  1.00  0.00           O
ATOM   1771  OE2 GLU   112      21.224  33.275  29.154  1.00  0.00           O
ATOM   1772  C   GLU   112      23.435  35.366  33.048  1.00  0.00           C
ATOM   1773  O   GLU   112      23.583  36.415  32.441  1.00  0.00           O
ATOM   1774  N   PHE   113      23.150  35.260  34.348  1.00  0.00           N
ATOM   1775  H   PHE   113      23.110  34.327  34.736  1.00  0.00           H
ATOM   1776  CA  PHE   113      22.914  36.441  35.231  1.00  0.00           C
ATOM   1777  HA  PHE   113      22.252  37.125  34.699  1.00  0.00           H
ATOM   1778  CB  PHE   113      22.491  36.012  36.628  1.00  0.00           C
ATOM   1779  HB2 PHE   113      21.410  35.902  36.721  1.00  0.00           H
ATOM   1780  HB3 PHE   113      22.881  35.000  36.745  1.00  0.00           H
ATOM   1781  CG  PHE   113      22.941  36.907  37.761  1.00  0.00           C
ATOM   1782  CD1 PHE   113      22.200  38.062  38.080  1.00  0.00           C
ATOM   1783  HD1 PHE   113      21.433  38.274  37.349  1.00  0.00           H
ATOM   1784  CE1 PHE   113      22.651  38.898  39.111  1.00  0.00           C
ATOM   1785  HE1 PHE   113      22.098  39.737  39.507  1.00  0.00           H
ATOM   1786  CZ  PHE   113      23.832  38.635  39.822  1.00  0.00           C
ATOM   1787  HZ  PHE   113      24.225  39.274  40.598  1.00  0.00           H
ATOM   1788  CE2 PHE   113      24.411  37.335  39.697  1.00  0.00           C
ATOM   1789  HE2 PHE   113      25.241  37.090  40.343  1.00  0.00           H
ATOM   1790  CD2 PHE   113      24.018  36.534  38.612  1.00  0.00           C
ATOM   1791  HD2 PHE   113      24.572  35.626  38.426  1.00  0.00           H
ATOM   1792  C   PHE   113      24.232  37.288  35.246  1.00  0.00           C
ATOM   1793  O   PHE   113      24.138  38.516  35.233  1.00  0.00           O
ATOM   1794  N   ILE   114      25.324  36.616  35.388  1.00  0.00           N
ATOM   1795  H   ILE   114      25.351  35.616  35.528  1.00  0.00           H
ATOM   1796  CA  ILE   114      26.616  37.321  35.376  1.00  0.00           C
ATOM   1797  HA  ILE   114      26.504  38.194  36.020  1.00  0.00           H
ATOM   1798  CB  ILE   114      27.762  36.413  35.876  1.00  0.00           C
ATOM   1799  HB  ILE   114      27.639  35.477  35.333  1.00  0.00           H
ATOM   1800  CG2 ILE   114      29.134  36.967  35.440  1.00  0.00           C
ATOM   1801 HG21 ILE   114      29.895  36.213  35.644  1.00  0.00           H
ATOM   1802 HG22 ILE   114      29.324  37.911  35.952  1.00  0.00           H
ATOM   1803 HG23 ILE   114      29.336  37.111  34.379  1.00  0.00           H
ATOM   1804  CG1 ILE   114      27.732  36.097  37.376  1.00  0.00           C
ATOM   1805 HG12 ILE   114      27.901  37.048  37.882  1.00  0.00           H
ATOM   1806 HG13 ILE   114      26.765  35.681  37.658  1.00  0.00           H
ATOM   1807  CD1 ILE   114      28.774  35.153  37.939  1.00  0.00           C
ATOM   1808 HD11 ILE   114      28.431  34.151  37.681  1.00  0.00           H
ATOM   1809 HD12 ILE   114      28.885  35.174  39.023  1.00  0.00           H
ATOM   1810 HD13 ILE   114      29.780  35.281  37.538  1.00  0.00           H
ATOM   1811  C   ILE   114      26.970  38.014  34.066  1.00  0.00           C
ATOM   1812  O   ILE   114      27.435  39.169  34.134  1.00  0.00           O
ATOM   1813  N   ALA   115      26.727  37.378  32.901  1.00  0.00           N
ATOM   1814  H   ALA   115      26.529  36.392  32.990  1.00  0.00           H
ATOM   1815  CA  ALA   115      26.691  37.999  31.579  1.00  0.00           C
ATOM   1816  HA  ALA   115      27.638  38.462  31.297  1.00  0.00           H
ATOM   1817  CB  ALA   115      26.404  36.908  30.554  1.00  0.00           C
ATOM   1818  HB1 ALA   115      27.279  36.277  30.396  1.00  0.00           H
ATOM   1819  HB2 ALA   115      26.015  37.500  29.726  1.00  0.00           H
ATOM   1820  HB3 ALA   115      25.521  36.452  31.002  1.00  0.00           H
ATOM   1821  C   ALA   115      25.572  39.166  31.395  1.00  0.00           C
ATOM   1822  O   ALA   115      25.967  40.277  31.049  1.00  0.00           O
ATOM   1823  N   ASP   116      24.298  38.885  31.654  1.00  0.00           N
ATOM   1824  H   ASP   116      23.997  37.930  31.791  1.00  0.00           H
ATOM   1825  CA  ASP   116      23.334  39.933  32.005  1.00  0.00           C
ATOM   1826  HA  ASP   116      23.004  40.243  31.014  1.00  0.00           H
ATOM   1827  CB  ASP   116      22.051  39.293  32.641  1.00  0.00           C
ATOM   1828  HB2 ASP   116      22.210  38.870  33.633  1.00  0.00           H
ATOM   1829  HB3 ASP   116      21.353  40.114  32.804  1.00  0.00           H
ATOM   1830  CG  ASP   116      21.298  38.394  31.720  1.00  0.00           C
ATOM   1831  OD1 ASP   116      21.195  38.802  30.540  1.00  0.00           O
ATOM   1832  OD2 ASP   116      20.395  37.587  32.134  1.00  0.00           O
ATOM   1833  C   ASP   116      23.827  41.176  32.662  1.00  0.00           C
ATOM   1834  O   ASP   116      23.782  42.298  32.110  1.00  0.00           O
ATOM   1835  N   SER   117      24.262  40.947  33.851  1.00  0.00           N
ATOM   1836  H   SER   117      24.263  39.969  34.106  1.00  0.00           H
ATOM   1837  CA  SER   117      24.875  41.997  34.794  1.00  0.00           C
ATOM   1838  HA  SER   117      24.129  42.762  35.011  1.00  0.00           H
ATOM   1839  CB  SER   117      25.373  41.319  36.068  1.00  0.00           C
ATOM   1840  HB2 SER   117      26.110  40.541  35.876  1.00  0.00           H
ATOM   1841  HB3 SER   117      25.854  42.075  36.689  1.00  0.00           H
ATOM   1842  OG  SER   117      24.416  40.751  36.902  1.00  0.00           O
ATOM   1843  HG  SER   117      24.239  39.865  36.577  1.00  0.00           H
ATOM   1844  C   SER   117      26.049  42.738  34.084  1.00  0.00           C
ATOM   1845  O   SER   117      26.145  43.949  34.080  1.00  0.00           O
ATOM   1846  N   LEU   118      26.964  42.084  33.404  1.00  0.00           N
ATOM   1847  H   LEU   118      26.909  41.077  33.386  1.00  0.00           H
ATOM   1848  CA  LEU   118      28.067  42.737  32.748  1.00  0.00           C
ATOM   1849  HA  LEU   118      28.589  43.417  33.422  1.00  0.00           H
ATOM   1850  CB  LEU   118      29.064  41.611  32.344  1.00  0.00           C
ATOM   1851  HB2 LEU   118      28.418  40.843  31.915  1.00  0.00           H
ATOM   1852  HB3 LEU   118      29.704  42.016  31.560  1.00  0.00           H
ATOM   1853  CG  LEU   118      29.993  41.084  33.467  1.00  0.00           C
ATOM   1854  HG  LEU   118      29.460  40.853  34.389  1.00  0.00           H
ATOM   1855  CD1 LEU   118      30.608  39.820  32.916  1.00  0.00           C
ATOM   1856 HD11 LEU   118      29.861  39.207  32.411  1.00  0.00           H
ATOM   1857 HD12 LEU   118      31.071  39.269  33.734  1.00  0.00           H
ATOM   1858 HD13 LEU   118      31.234  40.167  32.094  1.00  0.00           H
ATOM   1859  CD2 LEU   118      31.058  42.144  33.774  1.00  0.00           C
ATOM   1860 HD21 LEU   118      31.950  41.577  34.042  1.00  0.00           H
ATOM   1861 HD22 LEU   118      31.136  42.794  32.902  1.00  0.00           H
ATOM   1862 HD23 LEU   118      30.802  42.758  34.638  1.00  0.00           H
ATOM   1863  C   LEU   118      27.582  43.486  31.490  1.00  0.00           C
ATOM   1864  O   LEU   118      28.043  44.537  31.137  1.00  0.00           O
ATOM   1865  N   LYS   119      26.627  42.931  30.725  1.00  0.00           N
ATOM   1866  H   LYS   119      26.243  42.088  31.127  1.00  0.00           H
ATOM   1867  CA  LYS   119      25.999  43.652  29.540  1.00  0.00           C
ATOM   1868  HA  LYS   119      26.774  43.922  28.823  1.00  0.00           H
ATOM   1869  CB  LYS   119      24.985  42.632  28.801  1.00  0.00           C
ATOM   1870  HB2 LYS   119      25.419  41.635  28.733  1.00  0.00           H
ATOM   1871  HB3 LYS   119      24.073  42.483  29.380  1.00  0.00           H
ATOM   1872  CG  LYS   119      24.700  43.120  27.360  1.00  0.00           C
ATOM   1873  HG2 LYS   119      25.638  43.561  27.023  1.00  0.00           H
ATOM   1874  HG3 LYS   119      24.537  42.315  26.646  1.00  0.00           H
ATOM   1875  CD  LYS   119      23.624  44.107  27.329  1.00  0.00           C
ATOM   1876  HD2 LYS   119      22.705  43.715  27.762  1.00  0.00           H
ATOM   1877  HD3 LYS   119      23.898  44.964  27.945  1.00  0.00           H
ATOM   1878  CE  LYS   119      23.288  44.683  25.970  1.00  0.00           C
ATOM   1879  HE2 LYS   119      24.174  45.096  25.487  1.00  0.00           H
ATOM   1880  HE3 LYS   119      22.996  43.846  25.338  1.00  0.00           H
ATOM   1881  NZ  LYS   119      22.226  45.737  26.070  1.00  0.00           N
ATOM   1882  HZ1 LYS   119      21.469  45.324  26.597  1.00  0.00           H
ATOM   1883  HZ2 LYS   119      21.926  45.986  25.138  1.00  0.00           H
ATOM   1884  HZ3 LYS   119      22.443  46.596  26.553  1.00  0.00           H
ATOM   1885  C   LYS   119      25.215  44.910  30.020  1.00  0.00           C
ATOM   1886  O   LYS   119      25.506  45.986  29.471  1.00  0.00           O
ATOM   1887  N   ALA   120      24.329  44.767  31.089  1.00  0.00           N
ATOM   1888  H   ALA   120      24.188  43.858  31.504  1.00  0.00           H
ATOM   1889  CA  ALA   120      23.625  45.945  31.663  1.00  0.00           C
ATOM   1890  HA  ALA   120      23.069  46.380  30.833  1.00  0.00           H
ATOM   1891  CB  ALA   120      22.539  45.610  32.718  1.00  0.00           C
ATOM   1892  HB1 ALA   120      23.147  45.185  33.516  1.00  0.00           H
ATOM   1893  HB2 ALA   120      21.881  44.775  32.472  1.00  0.00           H
ATOM   1894  HB3 ALA   120      21.880  46.443  32.961  1.00  0.00           H
ATOM   1895  C   ALA   120      24.646  46.957  32.257  1.00  0.00           C
ATOM   1896  O   ALA   120      24.345  48.181  32.281  1.00  0.00           O
ATOM   1897  N   PHE   121      25.791  46.529  32.790  1.00  0.00           N
ATOM   1898  H   PHE   121      25.918  45.528  32.838  1.00  0.00           H
ATOM   1899  CA  PHE   121      26.937  47.395  33.160  1.00  0.00           C
ATOM   1900  HA  PHE   121      26.594  48.188  33.826  1.00  0.00           H
ATOM   1901  CB  PHE   121      28.010  46.587  33.879  1.00  0.00           C
ATOM   1902  HB2 PHE   121      27.552  46.139  34.759  1.00  0.00           H
ATOM   1903  HB3 PHE   121      28.404  45.855  33.173  1.00  0.00           H
ATOM   1904  CG  PHE   121      29.131  47.438  34.429  1.00  0.00           C
ATOM   1905  CD1 PHE   121      28.709  48.431  35.357  1.00  0.00           C
ATOM   1906  HD1 PHE   121      27.700  48.575  35.711  1.00  0.00           H
ATOM   1907  CE1 PHE   121      29.603  49.370  35.802  1.00  0.00           C
ATOM   1908  HE1 PHE   121      29.309  50.137  36.504  1.00  0.00           H
ATOM   1909  CZ  PHE   121      30.933  49.261  35.414  1.00  0.00           C
ATOM   1910  HZ  PHE   121      31.686  49.901  35.848  1.00  0.00           H
ATOM   1911  CE2 PHE   121      31.398  48.201  34.617  1.00  0.00           C
ATOM   1912  HE2 PHE   121      32.440  48.125  34.341  1.00  0.00           H
ATOM   1913  CD2 PHE   121      30.457  47.251  34.112  1.00  0.00           C
ATOM   1914  HD2 PHE   121      30.844  46.401  33.570  1.00  0.00           H
ATOM   1915  C   PHE   121      27.579  48.107  32.027  1.00  0.00           C
ATOM   1916  O   PHE   121      27.940  49.321  32.070  1.00  0.00           O
ATOM   1917  N   ILE   122      27.616  47.439  30.920  1.00  0.00           N
ATOM   1918  H   ILE   122      27.352  46.466  30.990  1.00  0.00           H
ATOM   1919  CA  ILE   122      28.212  47.986  29.690  1.00  0.00           C
ATOM   1920  HA  ILE   122      29.077  48.613  29.906  1.00  0.00           H
ATOM   1921  CB  ILE   122      28.754  46.822  28.849  1.00  0.00           C
ATOM   1922  HB  ILE   122      27.936  46.111  28.747  1.00  0.00           H
ATOM   1923  CG2 ILE   122      28.983  47.153  27.351  1.00  0.00           C
ATOM   1924 HG21 ILE   122      29.606  46.382  26.897  1.00  0.00           H
ATOM   1925 HG22 ILE   122      29.631  48.029  27.389  1.00  0.00           H
ATOM   1926 HG23 ILE   122      28.023  47.179  26.835  1.00  0.00           H
ATOM   1927  CG1 ILE   122      30.015  46.196  29.514  1.00  0.00           C
ATOM   1928 HG12 ILE   122      29.960  46.383  30.586  1.00  0.00           H
ATOM   1929 HG13 ILE   122      29.950  45.113  29.405  1.00  0.00           H
ATOM   1930  CD1 ILE   122      31.389  46.700  29.167  1.00  0.00           C
ATOM   1931 HD11 ILE   122      31.197  47.744  28.921  1.00  0.00           H
ATOM   1932 HD12 ILE   122      31.890  46.249  28.309  1.00  0.00           H
ATOM   1933 HD13 ILE   122      31.929  46.776  30.110  1.00  0.00           H
ATOM   1934  C   ILE   122      27.256  48.964  28.944  1.00  0.00           C
ATOM   1935  O   ILE   122      27.681  49.981  28.344  1.00  0.00           O
ATOM   1936  N   ASP   123      25.953  48.811  29.138  1.00  0.00           N
ATOM   1937  H   ASP   123      25.706  47.957  29.619  1.00  0.00           H
ATOM   1938  CA  ASP   123      24.921  49.824  28.893  1.00  0.00           C
ATOM   1939  HA  ASP   123      25.044  50.185  27.872  1.00  0.00           H
ATOM   1940  CB  ASP   123      23.503  49.163  29.028  1.00  0.00           C
ATOM   1941  HB2 ASP   123      23.284  48.804  30.034  1.00  0.00           H
ATOM   1942  HB3 ASP   123      22.784  49.982  29.020  1.00  0.00           H
ATOM   1943  CG  ASP   123      23.016  48.158  27.981  1.00  0.00           C
ATOM   1944  OD1 ASP   123      23.567  48.067  26.911  1.00  0.00           O
ATOM   1945  OD2 ASP   123      21.970  47.504  28.360  1.00  0.00           O
ATOM   1946  C   ASP   123      25.083  51.020  29.836  1.00  0.00           C
ATOM   1947  O   ASP   123      24.755  52.201  29.438  1.00  0.00           O
ATOM   1948  N   GLU   124      25.423  50.816  31.102  1.00  0.00           N
ATOM   1949  H   GLU   124      25.323  49.888  31.488  1.00  0.00           H
ATOM   1950  CA  GLU   124      25.560  51.984  32.023  1.00  0.00           C
ATOM   1951  HA  GLU   124      24.736  52.672  31.826  1.00  0.00           H
ATOM   1952  CB  GLU   124      25.645  51.596  33.449  1.00  0.00           C
ATOM   1953  HB2 GLU   124      26.301  50.731  33.546  1.00  0.00           H
ATOM   1954  HB3 GLU   124      26.179  52.342  34.038  1.00  0.00           H
ATOM   1955  CG  GLU   124      24.450  51.288  34.353  1.00  0.00           C
ATOM   1956  HG2 GLU   124      23.984  50.348  34.057  1.00  0.00           H
ATOM   1957  HG3 GLU   124      24.719  51.058  35.384  1.00  0.00           H
ATOM   1958  CD  GLU   124      23.338  52.326  34.172  1.00  0.00           C
ATOM   1959  OE1 GLU   124      23.688  53.515  34.020  1.00  0.00           O
ATOM   1960  OE2 GLU   124      22.146  52.001  34.198  1.00  0.00           O
ATOM   1961  C   GLU   124      26.860  52.728  31.711  1.00  0.00           C
ATOM   1962  O   GLU   124      26.869  53.943  31.990  1.00  0.00           O
ATOM   1963  N   GLN   125      27.847  52.096  31.156  1.00  0.00           N
ATOM   1964  H   GLN   125      27.815  51.088  31.101  1.00  0.00           H
ATOM   1965  CA  GLN   125      29.194  52.748  30.956  1.00  0.00           C
ATOM   1966  HA  GLN   125      29.186  53.670  31.538  1.00  0.00           H
ATOM   1967  CB  GLN   125      30.364  51.721  31.351  1.00  0.00           C
ATOM   1968  HB2 GLN   125      30.092  50.748  30.943  1.00  0.00           H
ATOM   1969  HB3 GLN   125      31.320  51.956  30.883  1.00  0.00           H
ATOM   1970  CG  GLN   125      30.553  51.553  32.833  1.00  0.00           C
ATOM   1971  HG2 GLN   125      29.829  50.847  33.239  1.00  0.00           H
ATOM   1972  HG3 GLN   125      31.510  51.069  33.024  1.00  0.00           H
ATOM   1973  CD  GLN   125      30.378  52.792  33.713  1.00  0.00           C
ATOM   1974  OE1 GLN   125      29.549  52.809  34.644  1.00  0.00           O
ATOM   1975  NE2 GLN   125      31.168  53.788  33.549  1.00  0.00           N
ATOM   1976 HE21 GLN   125      30.957  54.588  34.129  1.00  0.00           H
ATOM   1977 HE22 GLN   125      31.958  53.851  32.924  1.00  0.00           H
ATOM   1978  C   GLN   125      29.384  53.283  29.537  1.00  0.00           C
ATOM   1979  O   GLN   125      30.226  54.172  29.251  1.00  0.00           O
ATOM   1980  N   PHE   126      28.716  52.728  28.522  1.00  0.00           N
ATOM   1981  H   PHE   126      28.164  51.898  28.684  1.00  0.00           H
ATOM   1982  CA  PHE   126      28.921  53.073  27.152  1.00  0.00           C
ATOM   1983  HA  PHE   126      29.349  54.075  27.144  1.00  0.00           H
ATOM   1984  CB  PHE   126      29.892  52.038  26.474  1.00  0.00           C
ATOM   1985  HB2 PHE   126      29.407  51.062  26.461  1.00  0.00           H
ATOM   1986  HB3 PHE   126      30.097  52.430  25.478  1.00  0.00           H
ATOM   1987  CG  PHE   126      31.166  51.804  27.301  1.00  0.00           C
ATOM   1988  CD1 PHE   126      31.324  50.676  28.271  1.00  0.00           C
ATOM   1989  HD1 PHE   126      30.539  49.935  28.290  1.00  0.00           H
ATOM   1990  CE1 PHE   126      32.605  50.520  28.883  1.00  0.00           C
ATOM   1991  HE1 PHE   126      32.671  49.645  29.512  1.00  0.00           H
ATOM   1992  CZ  PHE   126      33.621  51.495  28.766  1.00  0.00           C
ATOM   1993  HZ  PHE   126      34.597  51.388  29.218  1.00  0.00           H
ATOM   1994  CE2 PHE   126      33.418  52.569  27.909  1.00  0.00           C
ATOM   1995  HE2 PHE   126      34.207  53.306  27.885  1.00  0.00           H
ATOM   1996  CD2 PHE   126      32.265  52.720  27.147  1.00  0.00           C
ATOM   1997  HD2 PHE   126      32.238  53.566  26.478  1.00  0.00           H
ATOM   1998  C   PHE   126      27.525  53.185  26.445  1.00  0.00           C
ATOM   1999  O   PHE   126      27.122  52.212  25.833  1.00  0.00           O
ATOM   2000  N   PRO   127      26.758  54.285  26.546  1.00  0.00           N
ATOM   2001  CD  PRO   127      27.066  55.538  27.238  1.00  0.00           C
ATOM   2002  HD2 PRO   127      27.465  56.344  26.623  1.00  0.00           H
ATOM   2003  HD3 PRO   127      27.692  55.297  28.098  1.00  0.00           H
ATOM   2004  CG  PRO   127      25.710  55.969  27.741  1.00  0.00           C
ATOM   2005  HG2 PRO   127      25.759  57.053  27.838  1.00  0.00           H
ATOM   2006  HG3 PRO   127      25.378  55.407  28.614  1.00  0.00           H
ATOM   2007  CB  PRO   127      24.878  55.626  26.533  1.00  0.00           C
ATOM   2008  HB2 PRO   127      25.090  56.396  25.793  1.00  0.00           H
ATOM   2009  HB3 PRO   127      23.821  55.604  26.799  1.00  0.00           H
ATOM   2010  CA  PRO   127      25.375  54.307  25.969  1.00  0.00           C
ATOM   2011  HA  PRO   127      24.671  53.580  26.372  1.00  0.00           H
ATOM   2012  C   PRO   127      25.320  54.262  24.412  1.00  0.00           C
ATOM   2013  O   PRO   127      24.320  53.772  23.893  1.00  0.00           O
ATOM   2014  N   GLN   128      26.432  54.565  23.756  1.00  0.00           N
ATOM   2015  H   GLN   128      27.228  54.733  24.354  1.00  0.00           H
ATOM   2016  CA  GLN   128      26.805  54.392  22.384  1.00  0.00           C
ATOM   2017  HA  GLN   128      25.887  54.393  21.796  1.00  0.00           H
ATOM   2018  CB  GLN   128      27.567  55.608  21.830  1.00  0.00           C
ATOM   2019  HB2 GLN   128      28.470  55.750  22.426  1.00  0.00           H
ATOM   2020  HB3 GLN   128      27.788  55.323  20.802  1.00  0.00           H
ATOM   2021  CG  GLN   128      26.871  56.893  22.001  1.00  0.00           C
ATOM   2022  HG2 GLN   128      26.000  56.850  21.347  1.00  0.00           H
ATOM   2023  HG3 GLN   128      26.607  57.042  23.049  1.00  0.00           H
ATOM   2024  CD  GLN   128      27.574  58.136  21.465  1.00  0.00           C
ATOM   2025  OE1 GLN   128      28.797  58.184  21.229  1.00  0.00           O
ATOM   2026  NE2 GLN   128      26.915  59.280  21.481  1.00  0.00           N
ATOM   2027 HE21 GLN   128      27.317  60.175  21.243  1.00  0.00           H
ATOM   2028 HE22 GLN   128      25.969  59.287  21.837  1.00  0.00           H
ATOM   2029  C   GLN   128      27.443  53.098  22.056  1.00  0.00           C
ATOM   2030  O   GLN   128      27.560  52.843  20.863  1.00  0.00           O
ATOM   2031  N   GLY   129      27.728  52.250  23.065  1.00  0.00           N
ATOM   2032  H   GLY   129      27.374  52.388  23.999  1.00  0.00           H
ATOM   2033  CA  GLY   129      28.254  50.893  22.895  1.00  0.00           C
ATOM   2034  HA2 GLY   129      28.359  50.391  23.857  1.00  0.00           H
ATOM   2035  HA3 GLY   129      27.587  50.257  22.313  1.00  0.00           H
ATOM   2036  C   GLY   129      29.648  50.775  22.222  1.00  0.00           C
ATOM   2037  O   GLY   129      30.028  51.432  21.251  1.00  0.00           O
ATOM   2038  N   ILE   130      30.485  49.838  22.775  1.00  0.00           N
ATOM   2039  H   ILE   130      30.176  49.319  23.585  1.00  0.00           H
ATOM   2040  CA  ILE   130      31.910  49.796  22.555  1.00  0.00           C
ATOM   2041  HA  ILE   130      32.173  50.853  22.560  1.00  0.00           H
ATOM   2042  CB  ILE   130      32.572  48.924  23.705  1.00  0.00           C
ATOM   2043  HB  ILE   130      33.637  49.097  23.553  1.00  0.00           H
ATOM   2044  CG2 ILE   130      32.202  49.648  25.041  1.00  0.00           C
ATOM   2045 HG21 ILE   130      32.358  50.717  24.892  1.00  0.00           H
ATOM   2046 HG22 ILE   130      32.920  49.462  25.840  1.00  0.00           H
ATOM   2047 HG23 ILE   130      31.208  49.363  25.388  1.00  0.00           H
ATOM   2048  CG1 ILE   130      32.234  47.457  23.892  1.00  0.00           C
ATOM   2049 HG12 ILE   130      31.146  47.392  23.882  1.00  0.00           H
ATOM   2050 HG13 ILE   130      32.678  46.935  23.044  1.00  0.00           H
ATOM   2051  CD1 ILE   130      32.745  46.822  25.249  1.00  0.00           C
ATOM   2052 HD11 ILE   130      32.162  47.130  26.117  1.00  0.00           H
ATOM   2053 HD12 ILE   130      33.780  47.149  25.343  1.00  0.00           H
ATOM   2054 HD13 ILE   130      32.698  45.734  25.215  1.00  0.00           H
ATOM   2055  C   ILE   130      32.280  49.218  21.156  1.00  0.00           C
ATOM   2056  O   ILE   130      31.603  48.364  20.564  1.00  0.00           O
ATOM   2057  N   SER   131      33.494  49.635  20.673  1.00  0.00           N
ATOM   2058  H   SER   131      34.137  50.064  21.324  1.00  0.00           H
ATOM   2059  CA  SER   131      34.086  49.165  19.410  1.00  0.00           C
ATOM   2060  HA  SER   131      33.304  48.663  18.839  1.00  0.00           H
ATOM   2061  CB  SER   131      34.414  50.381  18.481  1.00  0.00           C
ATOM   2062  HB2 SER   131      34.515  49.950  17.485  1.00  0.00           H
ATOM   2063  HB3 SER   131      33.583  51.084  18.525  1.00  0.00           H
ATOM   2064  OG  SER   131      35.629  50.921  18.936  1.00  0.00           O
ATOM   2065  HG  SER   131      35.486  51.292  19.810  1.00  0.00           H
ATOM   2066  C   SER   131      35.290  48.197  19.498  1.00  0.00           C
ATOM   2067  O   SER   131      35.884  47.823  18.522  1.00  0.00           O
ATOM   2068  N   GLU   132      35.728  47.939  20.764  1.00  0.00           N
ATOM   2069  H   GLU   132      34.966  48.094  21.407  1.00  0.00           H
ATOM   2070  CA  GLU   132      36.875  47.110  21.054  1.00  0.00           C
ATOM   2071  HA  GLU   132      37.023  46.302  20.338  1.00  0.00           H
ATOM   2072  CB  GLU   132      38.217  47.959  20.939  1.00  0.00           C
ATOM   2073  HB2 GLU   132      38.034  48.869  21.510  1.00  0.00           H
ATOM   2074  HB3 GLU   132      38.969  47.594  21.638  1.00  0.00           H
ATOM   2075  CG  GLU   132      38.751  48.433  19.557  1.00  0.00           C
ATOM   2076  HG2 GLU   132      37.939  48.961  19.056  1.00  0.00           H
ATOM   2077  HG3 GLU   132      39.559  49.145  19.728  1.00  0.00           H
ATOM   2078  CD  GLU   132      39.246  47.364  18.630  1.00  0.00           C
ATOM   2079  OE1 GLU   132      38.921  47.336  17.423  1.00  0.00           O
ATOM   2080  OE2 GLU   132      39.925  46.498  19.195  1.00  0.00           O
ATOM   2081  C   GLU   132      36.805  46.362  22.356  1.00  0.00           C
ATOM   2082  O   GLU   132      36.447  46.891  23.390  1.00  0.00           O
ATOM   2083  N   PRO   133      37.221  45.077  22.391  1.00  0.00           N
ATOM   2084  CD  PRO   133      37.845  44.358  21.304  1.00  0.00           C
ATOM   2085  HD2 PRO   133      38.636  45.015  20.939  1.00  0.00           H
ATOM   2086  HD3 PRO   133      37.036  44.209  20.587  1.00  0.00           H
ATOM   2087  CG  PRO   133      38.269  42.996  21.811  1.00  0.00           C
ATOM   2088  HG2 PRO   133      39.312  42.909  22.116  1.00  0.00           H
ATOM   2089  HG3 PRO   133      38.096  42.212  21.073  1.00  0.00           H
ATOM   2090  CB  PRO   133      37.435  42.780  23.128  1.00  0.00           C
ATOM   2091  HB2 PRO   133      38.047  42.244  23.854  1.00  0.00           H
ATOM   2092  HB3 PRO   133      36.519  42.258  22.856  1.00  0.00           H
ATOM   2093  CA  PRO   133      37.099  44.193  23.540  1.00  0.00           C
ATOM   2094  HA  PRO   133      36.050  44.252  23.833  1.00  0.00           H
ATOM   2095  C   PRO   133      37.832  44.514  24.872  1.00  0.00           C
ATOM   2096  O   PRO   133      39.001  44.995  24.791  1.00  0.00           O
ATOM   2097  N   ILE   134      37.118  44.384  26.000  1.00  0.00           N
ATOM   2098  H   ILE   134      36.187  43.996  25.958  1.00  0.00           H
ATOM   2099  CA  ILE   134      37.696  44.830  27.285  1.00  0.00           C
ATOM   2100  HA  ILE   134      38.628  45.373  27.127  1.00  0.00           H
ATOM   2101  CB  ILE   134      36.823  45.751  28.151  1.00  0.00           C
ATOM   2102  HB  ILE   134      36.117  45.137  28.711  1.00  0.00           H
ATOM   2103  CG2 ILE   134      37.748  46.365  29.185  1.00  0.00           C
ATOM   2104 HG21 ILE   134      37.359  47.043  29.945  1.00  0.00           H
ATOM   2105 HG22 ILE   134      38.609  46.861  28.737  1.00  0.00           H
ATOM   2106 HG23 ILE   134      38.176  45.564  29.786  1.00  0.00           H
ATOM   2107  CG1 ILE   134      36.062  46.739  27.346  1.00  0.00           C
ATOM   2108 HG12 ILE   134      36.769  47.551  27.181  1.00  0.00           H
ATOM   2109 HG13 ILE   134      35.762  46.403  26.353  1.00  0.00           H
ATOM   2110  CD1 ILE   134      34.835  47.258  28.039  1.00  0.00           C
ATOM   2111 HD11 ILE   134      34.437  48.085  27.452  1.00  0.00           H
ATOM   2112 HD12 ILE   134      35.142  47.621  29.020  1.00  0.00           H
ATOM   2113 HD13 ILE   134      34.035  46.519  28.075  1.00  0.00           H
ATOM   2114  C   ILE   134      37.980  43.549  28.121  1.00  0.00           C
ATOM   2115  O   ILE   134      37.002  42.842  28.445  1.00  0.00           O
ATOM   2116  N   PRO   135      39.198  43.142  28.421  1.00  0.00           N
ATOM   2117  CD  PRO   135      40.446  43.628  27.870  1.00  0.00           C
ATOM   2118  HD2 PRO   135      40.875  44.381  28.531  1.00  0.00           H
ATOM   2119  HD3 PRO   135      40.316  44.155  26.925  1.00  0.00           H
ATOM   2120  CG  PRO   135      41.422  42.444  27.799  1.00  0.00           C
ATOM   2121  HG2 PRO   135      42.448  42.789  27.927  1.00  0.00           H
ATOM   2122  HG3 PRO   135      41.481  42.005  26.803  1.00  0.00           H
ATOM   2123  CB  PRO   135      40.981  41.536  28.997  1.00  0.00           C
ATOM   2124  HB2 PRO   135      41.437  41.765  29.960  1.00  0.00           H
ATOM   2125  HB3 PRO   135      41.082  40.479  28.752  1.00  0.00           H
ATOM   2126  CA  PRO   135      39.457  41.865  29.138  1.00  0.00           C
ATOM   2127  HA  PRO   135      38.905  41.047  28.676  1.00  0.00           H
ATOM   2128  C   PRO   135      39.146  42.001  30.608  1.00  0.00           C
ATOM   2129  O   PRO   135      38.953  43.134  30.994  1.00  0.00           O
ATOM   2130  N   LEU   136      39.017  40.864  31.287  1.00  0.00           N
ATOM   2131  H   LEU   136      38.930  40.058  30.686  1.00  0.00           H
ATOM   2132  CA  LEU   136      38.183  40.813  32.497  1.00  0.00           C
ATOM   2133  HA  LEU   136      38.176  41.832  32.884  1.00  0.00           H
ATOM   2134  CB  LEU   136      36.720  40.281  32.154  1.00  0.00           C
ATOM   2135  HB2 LEU   136      36.241  41.116  31.646  1.00  0.00           H
ATOM   2136  HB3 LEU   136      36.779  39.471  31.428  1.00  0.00           H
ATOM   2137  CG  LEU   136      35.720  39.982  33.343  1.00  0.00           C
ATOM   2138  HG  LEU   136      36.016  39.059  33.841  1.00  0.00           H
ATOM   2139  CD1 LEU   136      35.716  41.103  34.432  1.00  0.00           C
ATOM   2140 HD11 LEU   136      35.623  40.666  35.426  1.00  0.00           H
ATOM   2141 HD12 LEU   136      34.886  41.802  34.340  1.00  0.00           H
ATOM   2142 HD13 LEU   136      36.680  41.609  34.403  1.00  0.00           H
ATOM   2143  CD2 LEU   136      34.218  39.762  33.129  1.00  0.00           C
ATOM   2144 HD21 LEU   136      33.768  39.617  34.111  1.00  0.00           H
ATOM   2145 HD22 LEU   136      33.811  40.635  32.619  1.00  0.00           H
ATOM   2146 HD23 LEU   136      34.006  39.000  32.379  1.00  0.00           H
ATOM   2147  C   LEU   136      38.838  39.933  33.549  1.00  0.00           C
ATOM   2148  O   LEU   136      39.150  38.777  33.292  1.00  0.00           O
ATOM   2149  N   GLY   137      39.009  40.418  34.772  1.00  0.00           N
ATOM   2150  H   GLY   137      38.853  41.410  34.874  1.00  0.00           H
ATOM   2151  CA  GLY   137      39.568  39.711  35.949  1.00  0.00           C
ATOM   2152  HA2 GLY   137      40.192  38.907  35.559  1.00  0.00           H
ATOM   2153  HA3 GLY   137      40.201  40.462  36.423  1.00  0.00           H
ATOM   2154  C   GLY   137      38.447  39.128  36.855  1.00  0.00           C
ATOM   2155  O   GLY   137      37.740  39.895  37.521  1.00  0.00           O
ATOM   2156  N   PHE   138      38.199  37.811  36.878  1.00  0.00           N
ATOM   2157  H   PHE   138      38.976  37.255  36.549  1.00  0.00           H
ATOM   2158  CA  PHE   138      37.161  37.188  37.742  1.00  0.00           C
ATOM   2159  HA  PHE   138      36.388  37.918  37.986  1.00  0.00           H
ATOM   2160  CB  PHE   138      36.523  36.073  36.969  1.00  0.00           C
ATOM   2161  HB2 PHE   138      36.188  36.437  35.998  1.00  0.00           H
ATOM   2162  HB3 PHE   138      37.335  35.404  36.682  1.00  0.00           H
ATOM   2163  CG  PHE   138      35.326  35.322  37.499  1.00  0.00           C
ATOM   2164  CD1 PHE   138      34.597  35.622  38.642  1.00  0.00           C
ATOM   2165  HD1 PHE   138      34.841  36.455  39.285  1.00  0.00           H
ATOM   2166  CE1 PHE   138      33.520  34.829  39.052  1.00  0.00           C
ATOM   2167  HE1 PHE   138      33.036  35.164  39.956  1.00  0.00           H
ATOM   2168  CZ  PHE   138      33.160  33.685  38.342  1.00  0.00           C
ATOM   2169  HZ  PHE   138      32.281  33.158  38.686  1.00  0.00           H
ATOM   2170  CE2 PHE   138      33.908  33.280  37.226  1.00  0.00           C
ATOM   2171  HE2 PHE   138      33.637  32.409  36.648  1.00  0.00           H
ATOM   2172  CD2 PHE   138      34.968  34.155  36.801  1.00  0.00           C
ATOM   2173  HD2 PHE   138      35.559  33.902  35.933  1.00  0.00           H
ATOM   2174  C   PHE   138      37.740  36.786  39.097  1.00  0.00           C
ATOM   2175  O   PHE   138      38.362  35.748  39.227  1.00  0.00           O
ATOM   2176  N   THR   139      37.513  37.637  40.098  1.00  0.00           N
ATOM   2177  H   THR   139      36.935  38.451  39.942  1.00  0.00           H
ATOM   2178  CA  THR   139      37.706  37.153  41.508  1.00  0.00           C
ATOM   2179  HA  THR   139      38.691  36.706  41.649  1.00  0.00           H
ATOM   2180  CB  THR   139      37.433  38.242  42.447  1.00  0.00           C
ATOM   2181  HB  THR   139      36.417  38.592  42.264  1.00  0.00           H
ATOM   2182  CG2 THR   139      37.697  37.826  43.912  1.00  0.00           C
ATOM   2183 HG21 THR   139      37.795  38.752  44.479  1.00  0.00           H
ATOM   2184 HG22 THR   139      38.547  37.144  43.955  1.00  0.00           H
ATOM   2185 HG23 THR   139      36.911  37.219  44.361  1.00  0.00           H
ATOM   2186  OG1 THR   139      38.339  39.246  42.152  1.00  0.00           O
ATOM   2187  HG1 THR   139      38.248  39.429  41.213  1.00  0.00           H
ATOM   2188  C   THR   139      36.735  36.016  41.700  1.00  0.00           C
ATOM   2189  O   THR   139      35.521  36.252  41.582  1.00  0.00           O
ATOM   2190  N   PHE   140      37.281  34.851  41.999  1.00  0.00           N
ATOM   2191  H   PHE   140      38.279  34.865  42.157  1.00  0.00           H
ATOM   2192  CA  PHE   140      36.545  33.609  42.228  1.00  0.00           C
ATOM   2193  HA  PHE   140      35.517  33.918  42.413  1.00  0.00           H
ATOM   2194  CB  PHE   140      36.709  32.717  40.985  1.00  0.00           C
ATOM   2195  HB2 PHE   140      36.496  33.418  40.178  1.00  0.00           H
ATOM   2196  HB3 PHE   140      37.738  32.356  41.021  1.00  0.00           H
ATOM   2197  CG  PHE   140      35.736  31.626  40.898  1.00  0.00           C
ATOM   2198  CD1 PHE   140      34.374  31.866  40.825  1.00  0.00           C
ATOM   2199  HD1 PHE   140      34.063  32.884  41.007  1.00  0.00           H
ATOM   2200  CE1 PHE   140      33.440  30.807  40.753  1.00  0.00           C
ATOM   2201  HE1 PHE   140      32.375  30.979  40.694  1.00  0.00           H
ATOM   2202  CZ  PHE   140      33.947  29.437  40.725  1.00  0.00           C
ATOM   2203  HZ  PHE   140      33.248  28.621  40.835  1.00  0.00           H
ATOM   2204  CE2 PHE   140      35.319  29.244  40.763  1.00  0.00           C
ATOM   2205  HE2 PHE   140      35.655  28.222  40.855  1.00  0.00           H
ATOM   2206  CD2 PHE   140      36.195  30.325  40.859  1.00  0.00           C
ATOM   2207  HD2 PHE   140      37.230  30.017  40.858  1.00  0.00           H
ATOM   2208  C   PHE   140      37.093  32.971  43.523  1.00  0.00           C
ATOM   2209  O   PHE   140      38.032  32.226  43.426  1.00  0.00           O
ATOM   2210  N   SER   141      36.439  33.097  44.603  1.00  0.00           N
ATOM   2211  H   SER   141      35.668  33.747  44.659  1.00  0.00           H
ATOM   2212  CA  SER   141      36.784  32.554  45.929  1.00  0.00           C
ATOM   2213  HA  SER   141      37.808  32.714  46.267  1.00  0.00           H
ATOM   2214  CB  SER   141      36.033  33.398  46.920  1.00  0.00           C
ATOM   2215  HB2 SER   141      34.950  33.396  46.792  1.00  0.00           H
ATOM   2216  HB3 SER   141      36.273  33.088  47.937  1.00  0.00           H
ATOM   2217  OG  SER   141      36.486  34.734  46.834  1.00  0.00           O
ATOM   2218  HG  SER   141      37.426  34.826  47.001  1.00  0.00           H
ATOM   2219  C   SER   141      36.342  31.111  46.190  1.00  0.00           C
ATOM   2220  O   SER   141      36.876  30.521  47.182  1.00  0.00           O
ATOM   2221  N   PHE   142      35.411  30.559  45.414  1.00  0.00           N
ATOM   2222  H   PHE   142      35.010  31.055  44.631  1.00  0.00           H
ATOM   2223  CA  PHE   142      34.876  29.122  45.390  1.00  0.00           C
ATOM   2224  HA  PHE   142      34.521  28.816  46.374  1.00  0.00           H
ATOM   2225  CB  PHE   142      33.547  28.963  44.560  1.00  0.00           C
ATOM   2226  HB2 PHE   142      33.808  29.007  43.503  1.00  0.00           H
ATOM   2227  HB3 PHE   142      33.228  27.928  44.682  1.00  0.00           H
ATOM   2228  CG  PHE   142      32.412  29.980  44.805  1.00  0.00           C
ATOM   2229  CD1 PHE   142      32.490  31.219  44.223  1.00  0.00           C
ATOM   2230  HD1 PHE   142      33.375  31.535  43.689  1.00  0.00           H
ATOM   2231  CE1 PHE   142      31.464  32.182  44.458  1.00  0.00           C
ATOM   2232  HE1 PHE   142      31.509  33.104  43.899  1.00  0.00           H
ATOM   2233  CZ  PHE   142      30.419  31.927  45.306  1.00  0.00           C
ATOM   2234  HZ  PHE   142      29.542  32.555  45.340  1.00  0.00           H
ATOM   2235  CE2 PHE   142      30.268  30.641  45.842  1.00  0.00           C
ATOM   2236  HE2 PHE   142      29.366  30.341  46.355  1.00  0.00           H
ATOM   2237  CD2 PHE   142      31.278  29.684  45.662  1.00  0.00           C
ATOM   2238  HD2 PHE   142      31.141  28.660  45.977  1.00  0.00           H
ATOM   2239  C   PHE   142      35.966  28.095  45.022  1.00  0.00           C
ATOM   2240  O   PHE   142      36.643  28.278  44.003  1.00  0.00           O
ATOM   2241  N   PRO   143      36.169  27.040  45.755  1.00  0.00           N
ATOM   2242  CD  PRO   143      35.395  26.565  46.907  1.00  0.00           C
ATOM   2243  HD2 PRO   143      34.372  26.491  46.540  1.00  0.00           H
ATOM   2244  HD3 PRO   143      35.489  27.181  47.803  1.00  0.00           H
ATOM   2245  CG  PRO   143      35.907  25.097  47.113  1.00  0.00           C
ATOM   2246  HG2 PRO   143      35.529  24.421  46.346  1.00  0.00           H
ATOM   2247  HG3 PRO   143      35.700  24.553  48.034  1.00  0.00           H
ATOM   2248  CB  PRO   143      37.399  25.273  46.908  1.00  0.00           C
ATOM   2249  HB2 PRO   143      37.841  24.335  46.571  1.00  0.00           H
ATOM   2250  HB3 PRO   143      37.934  25.714  47.749  1.00  0.00           H
ATOM   2251  CA  PRO   143      37.411  26.267  45.712  1.00  0.00           C
ATOM   2252  HA  PRO   143      38.265  26.923  45.876  1.00  0.00           H
ATOM   2253  C   PRO   143      37.533  25.565  44.376  1.00  0.00           C
ATOM   2254  O   PRO   143      36.664  24.787  43.919  1.00  0.00           O
ATOM   2255  N   ALA   144      38.765  25.594  43.814  1.00  0.00           N
ATOM   2256  H   ALA   144      39.450  26.203  44.240  1.00  0.00           H
ATOM   2257  CA  ALA   144      39.035  25.191  42.449  1.00  0.00           C
ATOM   2258  HA  ALA   144      38.380  24.380  42.126  1.00  0.00           H
ATOM   2259  CB  ALA   144      38.878  26.434  41.595  1.00  0.00           C
ATOM   2260  HB1 ALA   144      39.657  27.125  41.916  1.00  0.00           H
ATOM   2261  HB2 ALA   144      37.900  26.916  41.607  1.00  0.00           H
ATOM   2262  HB3 ALA   144      39.074  26.185  40.553  1.00  0.00           H
ATOM   2263  C   ALA   144      40.468  24.583  42.346  1.00  0.00           C
ATOM   2264  O   ALA   144      41.400  25.002  43.104  1.00  0.00           O
ATOM   2265  N   SER   145      40.677  23.857  41.252  1.00  0.00           N
ATOM   2266  H   SER   145      39.870  23.555  40.725  1.00  0.00           H
ATOM   2267  CA  SER   145      41.992  23.615  40.617  1.00  0.00           C
ATOM   2268  HA  SER   145      42.723  23.580  41.425  1.00  0.00           H
ATOM   2269  CB  SER   145      42.174  22.219  39.977  1.00  0.00           C
ATOM   2270  HB2 SER   145      41.841  21.390  40.603  1.00  0.00           H
ATOM   2271  HB3 SER   145      41.663  22.115  39.021  1.00  0.00           H
ATOM   2272  OG  SER   145      43.532  21.956  39.763  1.00  0.00           O
ATOM   2273  HG  SER   145      43.823  21.123  40.142  1.00  0.00           H
ATOM   2274  C   SER   145      42.434  24.726  39.672  1.00  0.00           C
ATOM   2275  O   SER   145      41.595  25.242  38.980  1.00  0.00           O
ATOM   2276  N   GLN   146      43.699  25.193  39.627  1.00  0.00           N
ATOM   2277  H   GLN   146      44.319  24.612  40.173  1.00  0.00           H
ATOM   2278  CA  GLN   146      44.206  26.135  38.607  1.00  0.00           C
ATOM   2279  HA  GLN   146      43.515  26.077  37.765  1.00  0.00           H
ATOM   2280  CB  GLN   146      44.165  27.585  39.010  1.00  0.00           C
ATOM   2281  HB2 GLN   146      43.162  27.742  39.407  1.00  0.00           H
ATOM   2282  HB3 GLN   146      44.889  27.762  39.806  1.00  0.00           H
ATOM   2283  CG  GLN   146      44.358  28.597  37.837  1.00  0.00           C
ATOM   2284  HG2 GLN   146      45.426  28.583  37.622  1.00  0.00           H
ATOM   2285  HG3 GLN   146      43.715  28.393  36.981  1.00  0.00           H
ATOM   2286  CD  GLN   146      43.905  30.010  38.320  1.00  0.00           C
ATOM   2287  OE1 GLN   146      44.580  30.612  39.145  1.00  0.00           O
ATOM   2288  NE2 GLN   146      43.133  30.740  37.564  1.00  0.00           N
ATOM   2289 HE21 GLN   146      43.038  31.745  37.611  1.00  0.00           H
ATOM   2290 HE22 GLN   146      42.475  30.293  36.941  1.00  0.00           H
ATOM   2291  C   GLN   146      45.560  25.691  38.236  1.00  0.00           C
ATOM   2292  O   GLN   146      46.432  25.642  39.115  1.00  0.00           O
ATOM   2293  N   ASN   147      45.817  25.498  36.907  1.00  0.00           N
ATOM   2294  H   ASN   147      45.047  25.416  36.259  1.00  0.00           H
ATOM   2295  CA  ASN   147      47.162  25.258  36.364  1.00  0.00           C
ATOM   2296  HA  ASN   147      47.922  25.402  37.133  1.00  0.00           H
ATOM   2297  CB  ASN   147      47.189  23.780  35.879  1.00  0.00           C
ATOM   2298  HB2 ASN   147      46.617  23.740  34.952  1.00  0.00           H
ATOM   2299  HB3 ASN   147      48.199  23.515  35.561  1.00  0.00           H
ATOM   2300  CG  ASN   147      46.617  22.830  36.917  1.00  0.00           C
ATOM   2301  OD1 ASN   147      47.277  22.517  37.869  1.00  0.00           O
ATOM   2302  ND2 ASN   147      45.306  22.491  36.810  1.00  0.00           N
ATOM   2303 HD21 ASN   147      44.763  22.745  35.997  1.00  0.00           H
ATOM   2304 HD22 ASN   147      44.914  21.983  37.588  1.00  0.00           H
ATOM   2305  C   ASN   147      47.659  26.222  35.256  1.00  0.00           C
ATOM   2306  O   ASN   147      48.744  26.071  34.629  1.00  0.00           O
ATOM   2307  N   LYS   148      46.839  27.202  35.015  1.00  0.00           N
ATOM   2308  H   LYS   148      46.151  27.396  35.728  1.00  0.00           H
ATOM   2309  CA  LYS   148      47.002  28.352  34.075  1.00  0.00           C
ATOM   2310  HA  LYS   148      48.071  28.564  34.053  1.00  0.00           H
ATOM   2311  CB  LYS   148      46.671  28.124  32.605  1.00  0.00           C
ATOM   2312  HB2 LYS   148      46.966  28.926  31.928  1.00  0.00           H
ATOM   2313  HB3 LYS   148      47.213  27.208  32.371  1.00  0.00           H
ATOM   2314  CG  LYS   148      45.253  27.689  32.298  1.00  0.00           C
ATOM   2315  HG2 LYS   148      45.033  26.816  32.913  1.00  0.00           H
ATOM   2316  HG3 LYS   148      44.541  28.496  32.473  1.00  0.00           H
ATOM   2317  CD  LYS   148      45.185  27.343  30.776  1.00  0.00           C
ATOM   2318  HD2 LYS   148      45.310  28.270  30.217  1.00  0.00           H
ATOM   2319  HD3 LYS   148      45.931  26.589  30.525  1.00  0.00           H
ATOM   2320  CE  LYS   148      43.909  26.696  30.304  1.00  0.00           C
ATOM   2321  HE2 LYS   148      43.134  27.378  30.650  1.00  0.00           H
ATOM   2322  HE3 LYS   148      43.912  26.925  29.238  1.00  0.00           H
ATOM   2323  NZ  LYS   148      43.654  25.291  30.620  1.00  0.00           N
ATOM   2324  HZ1 LYS   148      43.719  25.174  31.622  1.00  0.00           H
ATOM   2325  HZ2 LYS   148      44.379  24.672  30.287  1.00  0.00           H
ATOM   2326  HZ3 LYS   148      42.691  25.043  30.438  1.00  0.00           H
ATOM   2327  C   LYS   148      46.242  29.477  34.610  1.00  0.00           C
ATOM   2328  O   LYS   148      45.180  29.280  35.157  1.00  0.00           O
ATOM   2329  N   ILE   149      46.605  30.719  34.419  1.00  0.00           N
ATOM   2330  H   ILE   149      47.513  30.834  33.991  1.00  0.00           H
ATOM   2331  CA  ILE   149      45.897  31.911  35.003  1.00  0.00           C
ATOM   2332  HA  ILE   149      45.930  31.688  36.070  1.00  0.00           H
ATOM   2333  CB  ILE   149      46.639  33.252  34.690  1.00  0.00           C
ATOM   2334  HB  ILE   149      47.698  33.104  34.898  1.00  0.00           H
ATOM   2335  CG2 ILE   149      46.441  33.545  33.178  1.00  0.00           C
ATOM   2336 HG21 ILE   149      47.087  34.377  32.897  1.00  0.00           H
ATOM   2337 HG22 ILE   149      45.466  33.945  32.901  1.00  0.00           H
ATOM   2338 HG23 ILE   149      46.741  32.697  32.562  1.00  0.00           H
ATOM   2339  CG1 ILE   149      46.182  34.472  35.538  1.00  0.00           C
ATOM   2340 HG12 ILE   149      46.895  35.264  35.312  1.00  0.00           H
ATOM   2341 HG13 ILE   149      45.245  34.911  35.194  1.00  0.00           H
ATOM   2342  CD1 ILE   149      46.180  34.324  37.054  1.00  0.00           C
ATOM   2343 HD11 ILE   149      45.424  33.602  37.362  1.00  0.00           H
ATOM   2344 HD12 ILE   149      45.878  35.261  37.521  1.00  0.00           H
ATOM   2345 HD13 ILE   149      47.190  34.039  37.345  1.00  0.00           H
ATOM   2346  C   ILE   149      44.423  32.090  34.545  1.00  0.00           C
ATOM   2347  O   ILE   149      43.646  32.759  35.214  1.00  0.00           O
ATOM   2348  N   ASN   150      43.979  31.489  33.421  1.00  0.00           N
ATOM   2349  H   ASN   150      44.573  30.803  32.977  1.00  0.00           H
ATOM   2350  CA  ASN   150      42.511  31.546  32.956  1.00  0.00           C
ATOM   2351  HA  ASN   150      41.927  32.220  33.581  1.00  0.00           H
ATOM   2352  CB  ASN   150      42.409  32.241  31.570  1.00  0.00           C
ATOM   2353  HB2 ASN   150      41.379  32.457  31.286  1.00  0.00           H
ATOM   2354  HB3 ASN   150      42.895  33.213  31.651  1.00  0.00           H
ATOM   2355  CG  ASN   150      43.059  31.410  30.525  1.00  0.00           C
ATOM   2356  OD1 ASN   150      43.824  30.489  30.805  1.00  0.00           O
ATOM   2357  ND2 ASN   150      42.820  31.513  29.240  1.00  0.00           N
ATOM   2358 HD21 ASN   150      42.354  32.343  28.902  1.00  0.00           H
ATOM   2359 HD22 ASN   150      43.265  30.878  28.593  1.00  0.00           H
ATOM   2360  C   ASN   150      41.651  30.338  33.019  1.00  0.00           C
ATOM   2361  O   ASN   150      40.731  30.187  32.181  1.00  0.00           O
ATOM   2362  N   GLU   151      41.857  29.330  33.895  1.00  0.00           N
ATOM   2363  H   GLU   151      42.647  29.489  34.503  1.00  0.00           H
ATOM   2364  CA  GLU   151      40.909  28.244  34.198  1.00  0.00           C
ATOM   2365  HA  GLU   151      40.062  28.362  33.522  1.00  0.00           H
ATOM   2366  CB  GLU   151      41.517  26.840  33.845  1.00  0.00           C
ATOM   2367  HB2 GLU   151      40.762  26.055  33.797  1.00  0.00           H
ATOM   2368  HB3 GLU   151      41.740  26.888  32.779  1.00  0.00           H
ATOM   2369  CG  GLU   151      42.764  26.419  34.660  1.00  0.00           C
ATOM   2370  HG2 GLU   151      43.574  27.141  34.571  1.00  0.00           H
ATOM   2371  HG3 GLU   151      42.471  26.383  35.710  1.00  0.00           H
ATOM   2372  CD  GLU   151      43.384  25.011  34.136  1.00  0.00           C
ATOM   2373  OE1 GLU   151      43.153  24.584  33.028  1.00  0.00           O
ATOM   2374  OE2 GLU   151      44.120  24.407  34.954  1.00  0.00           O
ATOM   2375  C   GLU   151      40.392  28.305  35.618  1.00  0.00           C
ATOM   2376  O   GLU   151      41.000  28.914  36.513  1.00  0.00           O
ATOM   2377  N   GLY   152      39.329  27.538  35.912  1.00  0.00           N
ATOM   2378  H   GLY   152      38.917  27.018  35.151  1.00  0.00           H
ATOM   2379  CA  GLY   152      38.891  27.382  37.324  1.00  0.00           C
ATOM   2380  HA2 GLY   152      39.746  27.312  37.996  1.00  0.00           H
ATOM   2381  HA3 GLY   152      38.225  28.146  37.723  1.00  0.00           H
ATOM   2382  C   GLY   152      38.103  26.068  37.421  1.00  0.00           C
ATOM   2383  O   GLY   152      36.881  26.141  37.210  1.00  0.00           O
ATOM   2384  N   ILE   153      38.774  24.926  37.740  1.00  0.00           N
ATOM   2385  H   ILE   153      39.772  24.915  37.894  1.00  0.00           H
ATOM   2386  CA  ILE   153      38.100  23.632  37.736  1.00  0.00           C
ATOM   2387  HA  ILE   153      37.306  23.538  36.994  1.00  0.00           H
ATOM   2388  CB  ILE   153      39.077  22.533  37.399  1.00  0.00           C
ATOM   2389  HB  ILE   153      39.883  22.411  38.123  1.00  0.00           H
ATOM   2390  CG2 ILE   153      38.410  21.192  37.600  1.00  0.00           C
ATOM   2391 HG21 ILE   153      39.092  20.428  37.229  1.00  0.00           H
ATOM   2392 HG22 ILE   153      37.491  21.049  37.030  1.00  0.00           H
ATOM   2393 HG23 ILE   153      38.116  20.999  38.631  1.00  0.00           H
ATOM   2394  CG1 ILE   153      39.699  22.656  35.902  1.00  0.00           C
ATOM   2395 HG12 ILE   153      40.085  21.725  35.487  1.00  0.00           H
ATOM   2396 HG13 ILE   153      38.836  22.794  35.251  1.00  0.00           H
ATOM   2397  CD1 ILE   153      40.776  23.711  35.675  1.00  0.00           C
ATOM   2398 HD11 ILE   153      41.628  23.616  36.348  1.00  0.00           H
ATOM   2399 HD12 ILE   153      40.388  24.728  35.631  1.00  0.00           H
ATOM   2400 HD13 ILE   153      41.132  23.576  34.654  1.00  0.00           H
ATOM   2401  C   ILE   153      37.546  23.455  39.129  1.00  0.00           C
ATOM   2402  O   ILE   153      38.299  23.244  40.084  1.00  0.00           O
ATOM   2403  N   LEU   154      36.282  23.472  39.327  1.00  0.00           N
ATOM   2404  H   LEU   154      35.723  23.626  38.500  1.00  0.00           H
ATOM   2405  CA  LEU   154      35.569  23.553  40.648  1.00  0.00           C
ATOM   2406  HA  LEU   154      36.038  24.396  41.154  1.00  0.00           H
ATOM   2407  CB  LEU   154      34.105  23.904  40.312  1.00  0.00           C
ATOM   2408  HB2 LEU   154      34.092  24.677  39.545  1.00  0.00           H
ATOM   2409  HB3 LEU   154      33.603  23.076  39.812  1.00  0.00           H
ATOM   2410  CG  LEU   154      33.217  24.386  41.475  1.00  0.00           C
ATOM   2411  HG  LEU   154      33.234  23.623  42.252  1.00  0.00           H
ATOM   2412  CD1 LEU   154      33.658  25.772  42.021  1.00  0.00           C
ATOM   2413 HD11 LEU   154      33.017  26.051  42.856  1.00  0.00           H
ATOM   2414 HD12 LEU   154      33.595  26.545  41.255  1.00  0.00           H
ATOM   2415 HD13 LEU   154      34.682  25.678  42.379  1.00  0.00           H
ATOM   2416  CD2 LEU   154      31.776  24.524  41.143  1.00  0.00           C
ATOM   2417 HD21 LEU   154      31.638  25.552  40.806  1.00  0.00           H
ATOM   2418 HD22 LEU   154      31.300  23.761  40.527  1.00  0.00           H
ATOM   2419 HD23 LEU   154      31.233  24.509  42.088  1.00  0.00           H
ATOM   2420  C   LEU   154      35.680  22.255  41.441  1.00  0.00           C
ATOM   2421  O   LEU   154      35.296  21.209  40.928  1.00  0.00           O
ATOM   2422  N   GLN   155      36.163  22.388  42.713  1.00  0.00           N
ATOM   2423  H   GLN   155      36.358  23.322  43.043  1.00  0.00           H
ATOM   2424  CA  GLN   155      36.464  21.248  43.619  1.00  0.00           C
ATOM   2425  HA  GLN   155      36.751  20.325  43.116  1.00  0.00           H
ATOM   2426  CB  GLN   155      37.717  21.624  44.363  1.00  0.00           C
ATOM   2427  HB2 GLN   155      37.743  22.681  44.634  1.00  0.00           H
ATOM   2428  HB3 GLN   155      37.830  21.057  45.286  1.00  0.00           H
ATOM   2429  CG  GLN   155      38.919  21.196  43.488  1.00  0.00           C
ATOM   2430  HG2 GLN   155      39.065  20.117  43.452  1.00  0.00           H
ATOM   2431  HG3 GLN   155      38.766  21.404  42.428  1.00  0.00           H
ATOM   2432  CD  GLN   155      40.281  21.883  43.847  1.00  0.00           C
ATOM   2433  OE1 GLN   155      40.391  22.840  44.627  1.00  0.00           O
ATOM   2434  NE2 GLN   155      41.473  21.532  43.336  1.00  0.00           N
ATOM   2435 HE21 GLN   155      42.186  22.244  43.412  1.00  0.00           H
ATOM   2436 HE22 GLN   155      41.543  20.632  42.883  1.00  0.00           H
ATOM   2437  C   GLN   155      35.277  20.844  44.496  1.00  0.00           C
ATOM   2438  O   GLN   155      34.909  19.661  44.698  1.00  0.00           O
ATOM   2439  N   ARG   156      34.516  21.889  44.822  1.00  0.00           N
ATOM   2440  H   ARG   156      34.864  22.821  44.645  1.00  0.00           H
ATOM   2441  CA  ARG   156      33.202  21.767  45.457  1.00  0.00           C
ATOM   2442  HA  ARG   156      32.693  20.875  45.091  1.00  0.00           H
ATOM   2443  CB  ARG   156      33.420  21.542  47.004  1.00  0.00           C
ATOM   2444  HB2 ARG   156      34.382  21.879  47.386  1.00  0.00           H
ATOM   2445  HB3 ARG   156      32.663  22.008  47.633  1.00  0.00           H
ATOM   2446  CG  ARG   156      33.304  20.112  47.499  1.00  0.00           C
ATOM   2447  HG2 ARG   156      33.992  19.453  46.969  1.00  0.00           H
ATOM   2448  HG3 ARG   156      33.580  20.143  48.552  1.00  0.00           H
ATOM   2449  CD  ARG   156      31.975  19.388  47.534  1.00  0.00           C
ATOM   2450  HD2 ARG   156      31.811  19.104  46.494  1.00  0.00           H
ATOM   2451  HD3 ARG   156      32.032  18.520  48.190  1.00  0.00           H
ATOM   2452  NE  ARG   156      30.934  20.194  48.212  1.00  0.00           N
ATOM   2453  HE  ARG   156      31.083  20.524  49.155  1.00  0.00           H
ATOM   2454  CZ  ARG   156      29.744  20.502  47.690  1.00  0.00           C
ATOM   2455  NH1 ARG   156      29.427  20.361  46.391  1.00  0.00           N
ATOM   2456 HH11 ARG   156      29.964  19.812  45.734  1.00  0.00           H
ATOM   2457 HH12 ARG   156      28.448  20.495  46.181  1.00  0.00           H
ATOM   2458  NH2 ARG   156      28.801  20.927  48.440  1.00  0.00           N
ATOM   2459 HH21 ARG   156      28.947  20.923  49.439  1.00  0.00           H
ATOM   2460 HH22 ARG   156      27.932  21.181  47.990  1.00  0.00           H
ATOM   2461  C   ARG   156      32.455  23.064  45.211  1.00  0.00           C
ATOM   2462  O   ARG   156      33.137  24.042  44.968  1.00  0.00           O
ATOM   2463  N   TRP   157      31.142  23.102  45.391  1.00  0.00           N
ATOM   2464  H   TRP   157      30.643  22.240  45.550  1.00  0.00           H
ATOM   2465  CA  TRP   157      30.416  24.385  45.659  1.00  0.00           C
ATOM   2466  HA  TRP   157      30.811  25.158  45.000  1.00  0.00           H
ATOM   2467  CB  TRP   157      28.936  24.278  45.189  1.00  0.00           C
ATOM   2468  HB2 TRP   157      28.496  23.300  45.386  1.00  0.00           H
ATOM   2469  HB3 TRP   157      28.309  24.989  45.728  1.00  0.00           H
ATOM   2470  CG  TRP   157      28.586  24.531  43.789  1.00  0.00           C
ATOM   2471  CD1 TRP   157      28.065  23.638  42.955  1.00  0.00           C
ATOM   2472  HD1 TRP   157      27.866  22.609  43.215  1.00  0.00           H
ATOM   2473  NE1 TRP   157      27.770  24.231  41.748  1.00  0.00           N
ATOM   2474  HE1 TRP   157      27.241  23.744  41.039  1.00  0.00           H
ATOM   2475  CE2 TRP   157      28.313  25.492  41.686  1.00  0.00           C
ATOM   2476  CZ2 TRP   157      28.457  26.444  40.665  1.00  0.00           C
ATOM   2477  HZ2 TRP   157      27.956  26.287  39.722  1.00  0.00           H
ATOM   2478  CH2 TRP   157      29.144  27.614  40.926  1.00  0.00           C
ATOM   2479  HH2 TRP   157      29.246  28.319  40.114  1.00  0.00           H
ATOM   2480  CZ3 TRP   157      29.543  27.929  42.216  1.00  0.00           C
ATOM   2481  HZ3 TRP   157      30.094  28.806  42.523  1.00  0.00           H
ATOM   2482  CE3 TRP   157      29.270  27.019  43.314  1.00  0.00           C
ATOM   2483  HE3 TRP   157      29.423  27.318  44.341  1.00  0.00           H
ATOM   2484  CD2 TRP   157      28.764  25.722  43.042  1.00  0.00           C
ATOM   2485  C   TRP   157      30.426  24.799  47.136  1.00  0.00           C
ATOM   2486  O   TRP   157      30.714  23.893  47.999  1.00  0.00           O
ATOM   2487  N   THR   158      30.149  26.089  47.337  1.00  0.00           N
ATOM   2488  H   THR   158      29.881  26.645  46.538  1.00  0.00           H
ATOM   2489  CA  THR   158      30.206  26.688  48.714  1.00  0.00           C
ATOM   2490  HA  THR   158      29.982  25.827  49.344  1.00  0.00           H
ATOM   2491  CB  THR   158      31.670  27.201  49.067  1.00  0.00           C
ATOM   2492  HB  THR   158      31.675  27.866  49.930  1.00  0.00           H
ATOM   2493  CG2 THR   158      32.674  26.075  49.468  1.00  0.00           C
ATOM   2494 HG21 THR   158      33.635  26.514  49.737  1.00  0.00           H
ATOM   2495 HG22 THR   158      32.714  25.242  48.766  1.00  0.00           H
ATOM   2496 HG23 THR   158      32.291  25.662  50.400  1.00  0.00           H
ATOM   2497  OG1 THR   158      32.169  28.064  48.087  1.00  0.00           O
ATOM   2498  HG1 THR   158      32.460  28.828  48.590  1.00  0.00           H
ATOM   2499  C   THR   158      29.187  27.810  48.852  1.00  0.00           C
ATOM   2500  O   THR   158      28.597  28.222  47.829  1.00  0.00           O
ATOM   2501  N   LYS   159      29.037  28.305  50.102  1.00  0.00           N
ATOM   2502  H   LYS   159      29.591  28.006  50.892  1.00  0.00           H
ATOM   2503  CA  LYS   159      28.126  29.459  50.416  1.00  0.00           C
ATOM   2504  HA  LYS   159      28.234  29.624  51.488  1.00  0.00           H
ATOM   2505  CB  LYS   159      28.463  30.827  49.739  1.00  0.00           C
ATOM   2506  HB2 LYS   159      28.367  30.738  48.657  1.00  0.00           H
ATOM   2507  HB3 LYS   159      27.805  31.658  49.993  1.00  0.00           H
ATOM   2508  CG  LYS   159      29.884  31.160  50.083  1.00  0.00           C
ATOM   2509  HG2 LYS   159      30.200  30.817  51.068  1.00  0.00           H
ATOM   2510  HG3 LYS   159      30.548  30.707  49.349  1.00  0.00           H
ATOM   2511  CD  LYS   159      30.054  32.753  50.102  1.00  0.00           C
ATOM   2512  HD2 LYS   159      29.808  33.099  49.098  1.00  0.00           H
ATOM   2513  HD3 LYS   159      29.353  33.248  50.774  1.00  0.00           H
ATOM   2514  CE  LYS   159      31.458  33.133  50.449  1.00  0.00           C
ATOM   2515  HE2 LYS   159      31.595  32.990  51.520  1.00  0.00           H
ATOM   2516  HE3 LYS   159      32.136  32.480  49.898  1.00  0.00           H
ATOM   2517  NZ  LYS   159      31.678  34.592  50.093  1.00  0.00           N
ATOM   2518  HZ1 LYS   159      32.501  34.748  50.657  1.00  0.00           H
ATOM   2519  HZ2 LYS   159      30.928  35.226  50.328  1.00  0.00           H
ATOM   2520  HZ3 LYS   159      31.815  34.846  49.124  1.00  0.00           H
ATOM   2521  C   LYS   159      26.643  29.142  50.196  1.00  0.00           C
ATOM   2522  O   LYS   159      25.903  29.942  49.742  1.00  0.00           O
ATOM   2523  N   GLY   160      26.243  27.858  50.317  1.00  0.00           N
ATOM   2524  H   GLY   160      26.891  27.144  50.618  1.00  0.00           H
ATOM   2525  CA  GLY   160      24.815  27.520  50.065  1.00  0.00           C
ATOM   2526  HA2 GLY   160      24.608  26.677  50.724  1.00  0.00           H
ATOM   2527  HA3 GLY   160      24.195  28.351  50.404  1.00  0.00           H
ATOM   2528  C   GLY   160      24.537  27.127  48.596  1.00  0.00           C
ATOM   2529  O   GLY   160      23.403  26.814  48.267  1.00  0.00           O
ATOM   2530  N   PHE   161      25.515  27.225  47.739  1.00  0.00           N
ATOM   2531  H   PHE   161      26.440  27.514  48.026  1.00  0.00           H
ATOM   2532  CA  PHE   161      25.305  26.999  46.266  1.00  0.00           C
ATOM   2533  HA  PHE   161      24.396  27.486  45.916  1.00  0.00           H
ATOM   2534  CB  PHE   161      26.450  27.674  45.485  1.00  0.00           C
ATOM   2535  HB2 PHE   161      27.385  27.430  45.990  1.00  0.00           H
ATOM   2536  HB3 PHE   161      26.433  27.135  44.539  1.00  0.00           H
ATOM   2537  CG  PHE   161      26.428  29.143  45.137  1.00  0.00           C
ATOM   2538  CD1 PHE   161      26.276  30.173  46.086  1.00  0.00           C
ATOM   2539  HD1 PHE   161      26.038  29.758  47.054  1.00  0.00           H
ATOM   2540  CE1 PHE   161      26.420  31.510  45.710  1.00  0.00           C
ATOM   2541  HE1 PHE   161      26.365  32.287  46.457  1.00  0.00           H
ATOM   2542  CZ  PHE   161      26.670  31.850  44.375  1.00  0.00           C
ATOM   2543  HZ  PHE   161      26.760  32.900  44.140  1.00  0.00           H
ATOM   2544  CE2 PHE   161      26.901  30.830  43.441  1.00  0.00           C
ATOM   2545  HE2 PHE   161      27.222  31.056  42.435  1.00  0.00           H
ATOM   2546  CD2 PHE   161      26.702  29.511  43.807  1.00  0.00           C
ATOM   2547  HD2 PHE   161      26.751  28.751  43.042  1.00  0.00           H
ATOM   2548  C   PHE   161      25.144  25.492  46.026  1.00  0.00           C
ATOM   2549  O   PHE   161      25.757  24.706  46.754  1.00  0.00           O
ATOM   2550  N   ASP   162      24.490  25.083  44.986  1.00  0.00           N
ATOM   2551  H   ASP   162      24.089  25.757  44.350  1.00  0.00           H
ATOM   2552  CA  ASP   162      24.295  23.581  44.721  1.00  0.00           C
ATOM   2553  HA  ASP   162      25.286  23.127  44.717  1.00  0.00           H
ATOM   2554  CB  ASP   162      23.477  22.739  45.847  1.00  0.00           C
ATOM   2555  HB2 ASP   162      23.876  23.065  46.807  1.00  0.00           H
ATOM   2556  HB3 ASP   162      22.429  23.035  45.857  1.00  0.00           H
ATOM   2557  CG  ASP   162      23.748  21.221  45.736  1.00  0.00           C
ATOM   2558  OD1 ASP   162      23.271  20.464  46.587  1.00  0.00           O
ATOM   2559  OD2 ASP   162      24.489  20.858  44.801  1.00  0.00           O
ATOM   2560  C   ASP   162      23.700  23.512  43.319  1.00  0.00           C
ATOM   2561  O   ASP   162      22.625  22.976  43.075  1.00  0.00           O
ATOM   2562  N   ILE   163      24.371  24.163  42.380  1.00  0.00           N
ATOM   2563  H   ILE   163      25.341  24.392  42.544  1.00  0.00           H
ATOM   2564  CA  ILE   163      23.984  24.106  40.915  1.00  0.00           C
ATOM   2565  HA  ILE   163      22.894  24.126  40.884  1.00  0.00           H
ATOM   2566  CB  ILE   163      24.402  25.419  40.192  1.00  0.00           C
ATOM   2567  HB  ILE   163      25.485  25.517  40.283  1.00  0.00           H
ATOM   2568  CG2 ILE   163      23.968  25.325  38.739  1.00  0.00           C
ATOM   2569 HG21 ILE   163      22.897  25.516  38.688  1.00  0.00           H
ATOM   2570 HG22 ILE   163      24.316  24.468  38.163  1.00  0.00           H
ATOM   2571 HG23 ILE   163      24.468  26.120  38.186  1.00  0.00           H
ATOM   2572  CG1 ILE   163      23.809  26.691  40.713  1.00  0.00           C
ATOM   2573 HG12 ILE   163      23.054  27.107  40.046  1.00  0.00           H
ATOM   2574 HG13 ILE   163      23.320  26.550  41.677  1.00  0.00           H
ATOM   2575  CD1 ILE   163      24.901  27.712  41.074  1.00  0.00           C
ATOM   2576 HD11 ILE   163      25.621  27.201  41.713  1.00  0.00           H
ATOM   2577 HD12 ILE   163      24.373  28.410  41.723  1.00  0.00           H
ATOM   2578 HD13 ILE   163      25.365  28.188  40.210  1.00  0.00           H
ATOM   2579  C   ILE   163      24.561  22.832  40.373  1.00  0.00           C
ATOM   2580  O   ILE   163      25.724  22.539  40.676  1.00  0.00           O
ATOM   2581  N   PRO   164      23.745  22.069  39.750  1.00  0.00           N
ATOM   2582  CD  PRO   164      22.401  22.331  39.359  1.00  0.00           C
ATOM   2583  HD2 PRO   164      22.206  23.267  38.837  1.00  0.00           H
ATOM   2584  HD3 PRO   164      21.686  22.285  40.181  1.00  0.00           H
ATOM   2585  CG  PRO   164      22.098  21.226  38.446  1.00  0.00           C
ATOM   2586  HG2 PRO   164      22.259  21.541  37.416  1.00  0.00           H
ATOM   2587  HG3 PRO   164      21.066  20.874  38.429  1.00  0.00           H
ATOM   2588  CB  PRO   164      22.940  20.028  38.973  1.00  0.00           C
ATOM   2589  HB2 PRO   164      23.063  19.222  38.249  1.00  0.00           H
ATOM   2590  HB3 PRO   164      22.529  19.572  39.875  1.00  0.00           H
ATOM   2591  CA  PRO   164      24.260  20.807  39.254  1.00  0.00           C
ATOM   2592  HA  PRO   164      24.642  20.242  40.105  1.00  0.00           H
ATOM   2593  C   PRO   164      25.207  20.823  38.018  1.00  0.00           C
ATOM   2594  O   PRO   164      25.494  21.895  37.482  1.00  0.00           O
ATOM   2595  N   ASN   165      25.776  19.716  37.597  1.00  0.00           N
ATOM   2596  H   ASN   165      25.654  18.916  38.202  1.00  0.00           H
ATOM   2597  CA  ASN   165      26.677  19.468  36.440  1.00  0.00           C
ATOM   2598  HA  ASN   165      27.170  18.545  36.745  1.00  0.00           H
ATOM   2599  CB  ASN   165      25.940  19.114  35.160  1.00  0.00           C
ATOM   2600  HB2 ASN   165      25.795  19.984  34.521  1.00  0.00           H
ATOM   2601  HB3 ASN   165      26.524  18.416  34.561  1.00  0.00           H
ATOM   2602  CG  ASN   165      24.733  18.277  35.514  1.00  0.00           C
ATOM   2603  OD1 ASN   165      23.609  18.766  35.477  1.00  0.00           O
ATOM   2604  ND2 ASN   165      24.958  16.995  35.807  1.00  0.00           N
ATOM   2605 HD21 ASN   165      25.874  16.595  35.666  1.00  0.00           H
ATOM   2606 HD22 ASN   165      24.184  16.405  36.080  1.00  0.00           H
ATOM   2607  C   ASN   165      27.843  20.470  36.259  1.00  0.00           C
ATOM   2608  O   ASN   165      28.349  20.580  35.098  1.00  0.00           O
ATOM   2609  N   ILE   166      28.308  21.216  37.282  1.00  0.00           N
ATOM   2610  H   ILE   166      27.808  21.079  38.149  1.00  0.00           H
ATOM   2611  CA  ILE   166      29.439  22.130  37.270  1.00  0.00           C
ATOM   2612  HA  ILE   166      29.746  22.340  36.245  1.00  0.00           H
ATOM   2613  CB  ILE   166      28.877  23.474  37.800  1.00  0.00           C
ATOM   2614  HB  ILE   166      28.396  23.265  38.755  1.00  0.00           H
ATOM   2615  CG2 ILE   166      29.999  24.558  37.903  1.00  0.00           C
ATOM   2616 HG21 ILE   166      29.663  25.492  38.354  1.00  0.00           H
ATOM   2617 HG22 ILE   166      30.538  24.787  36.984  1.00  0.00           H
ATOM   2618 HG23 ILE   166      30.820  24.261  38.555  1.00  0.00           H
ATOM   2619  CG1 ILE   166      27.882  24.029  36.735  1.00  0.00           C
ATOM   2620 HG12 ILE   166      28.511  24.426  35.938  1.00  0.00           H
ATOM   2621 HG13 ILE   166      27.126  23.316  36.404  1.00  0.00           H
ATOM   2622  CD1 ILE   166      27.094  25.210  37.205  1.00  0.00           C
ATOM   2623 HD11 ILE   166      27.785  26.015  37.454  1.00  0.00           H
ATOM   2624 HD12 ILE   166      26.460  24.885  38.029  1.00  0.00           H
ATOM   2625 HD13 ILE   166      26.505  25.458  36.322  1.00  0.00           H
ATOM   2626  C   ILE   166      30.680  21.668  37.952  1.00  0.00           C
ATOM   2627  O   ILE   166      31.775  21.818  37.347  1.00  0.00           O
ATOM   2628  N   GLU   167      30.661  21.002  39.119  1.00  0.00           N
ATOM   2629  H   GLU   167      29.819  20.843  39.653  1.00  0.00           H
ATOM   2630  CA  GLU   167      31.864  20.438  39.728  1.00  0.00           C
ATOM   2631  HA  GLU   167      32.525  21.265  39.987  1.00  0.00           H
ATOM   2632  CB  GLU   167      31.622  19.579  41.042  1.00  0.00           C
ATOM   2633  HB2 GLU   167      30.628  19.131  41.034  1.00  0.00           H
ATOM   2634  HB3 GLU   167      32.448  18.886  41.201  1.00  0.00           H
ATOM   2635  CG  GLU   167      31.507  20.679  42.177  1.00  0.00           C
ATOM   2636  HG2 GLU   167      32.482  20.824  42.645  1.00  0.00           H
ATOM   2637  HG3 GLU   167      31.192  21.613  41.711  1.00  0.00           H
ATOM   2638  CD  GLU   167      30.458  20.158  43.297  1.00  0.00           C
ATOM   2639  OE1 GLU   167      29.231  20.409  43.227  1.00  0.00           O
ATOM   2640  OE2 GLU   167      30.956  19.490  44.215  1.00  0.00           O
ATOM   2641  C   GLU   167      32.668  19.576  38.709  1.00  0.00           C
ATOM   2642  O   GLU   167      32.162  18.949  37.795  1.00  0.00           O
ATOM   2643  N   ASN   168      33.991  19.562  38.866  1.00  0.00           N
ATOM   2644  H   ASN   168      34.373  20.267  39.479  1.00  0.00           H
ATOM   2645  CA  ASN   168      34.906  18.890  37.945  1.00  0.00           C
ATOM   2646  HA  ASN   168      35.901  19.009  38.376  1.00  0.00           H
ATOM   2647  CB  ASN   168      34.843  17.365  37.908  1.00  0.00           C
ATOM   2648  HB2 ASN   168      34.020  17.045  37.269  1.00  0.00           H
ATOM   2649  HB3 ASN   168      35.744  16.884  37.527  1.00  0.00           H
ATOM   2650  CG  ASN   168      34.560  16.853  39.307  1.00  0.00           C
ATOM   2651  OD1 ASN   168      35.369  17.125  40.165  1.00  0.00           O
ATOM   2652  ND2 ASN   168      33.527  16.086  39.555  1.00  0.00           N
ATOM   2653 HD21 ASN   168      32.970  15.584  38.879  1.00  0.00           H
ATOM   2654 HD22 ASN   168      33.313  16.045  40.541  1.00  0.00           H
ATOM   2655  C   ASN   168      35.008  19.441  36.502  1.00  0.00           C
ATOM   2656  O   ASN   168      35.670  18.810  35.682  1.00  0.00           O
ATOM   2657  N   HID   169      34.341  20.563  36.178  1.00  0.00           N
ATOM   2658  H   HID   169      33.717  20.995  36.843  1.00  0.00           H
ATOM   2659  CA  HID   169      34.511  21.278  34.877  1.00  0.00           C
ATOM   2660  HA  HID   169      35.268  20.798  34.257  1.00  0.00           H
ATOM   2661  CB  HID   169      33.190  21.179  34.100  1.00  0.00           C
ATOM   2662  HB2 HID   169      32.408  21.800  34.535  1.00  0.00           H
ATOM   2663  HB3 HID   169      33.381  21.656  33.139  1.00  0.00           H
ATOM   2664  CG  HID   169      32.569  19.776  34.011  1.00  0.00           C
ATOM   2665  ND1 HID   169      31.879  19.047  34.924  1.00  0.00           N
ATOM   2666  HD1 HID   169      31.831  19.151  35.927  1.00  0.00           H
ATOM   2667  CE1 HID   169      31.542  17.925  34.360  1.00  0.00           C
ATOM   2668  HE1 HID   169      30.954  17.133  34.798  1.00  0.00           H
ATOM   2669  NE2 HID   169      32.036  17.811  33.094  1.00  0.00           N
ATOM   2670  CD2 HID   169      32.678  19.031  32.887  1.00  0.00           C
ATOM   2671  HD2 HID   169      33.317  19.196  32.032  1.00  0.00           H
ATOM   2672  C   HID   169      35.054  22.698  34.986  1.00  0.00           C
ATOM   2673  O   HID   169      35.019  23.335  36.082  1.00  0.00           O
ATOM   2674  N   ASP   170      35.718  23.175  33.944  1.00  0.00           N
ATOM   2675  H   ASP   170      35.697  22.706  33.051  1.00  0.00           H
ATOM   2676  CA  ASP   170      36.280  24.556  33.887  1.00  0.00           C
ATOM   2677  HA  ASP   170      36.723  24.745  34.865  1.00  0.00           H
ATOM   2678  CB  ASP   170      37.355  24.557  32.770  1.00  0.00           C
ATOM   2679  HB2 ASP   170      38.030  23.722  32.950  1.00  0.00           H
ATOM   2680  HB3 ASP   170      36.927  24.375  31.784  1.00  0.00           H
ATOM   2681  CG  ASP   170      38.159  25.825  32.783  1.00  0.00           C
ATOM   2682  OD1 ASP   170      37.957  26.580  33.736  1.00  0.00           O
ATOM   2683  OD2 ASP   170      38.864  26.107  31.785  1.00  0.00           O
ATOM   2684  C   ASP   170      35.253  25.672  33.663  1.00  0.00           C
ATOM   2685  O   ASP   170      34.673  25.748  32.634  1.00  0.00           O
ATOM   2686  N   VAL   171      35.063  26.507  34.656  1.00  0.00           N
ATOM   2687  H   VAL   171      35.605  26.340  35.492  1.00  0.00           H
ATOM   2688  CA  VAL   171      34.126  27.630  34.792  1.00  0.00           C
ATOM   2689  HA  VAL   171      33.214  27.247  34.335  1.00  0.00           H
ATOM   2690  CB  VAL   171      33.775  28.035  36.265  1.00  0.00           C
ATOM   2691  HB  VAL   171      32.836  28.584  36.206  1.00  0.00           H
ATOM   2692  CG1 VAL   171      33.527  26.757  37.123  1.00  0.00           C
ATOM   2693 HG11 VAL   171      32.675  26.249  36.673  1.00  0.00           H
ATOM   2694 HG12 VAL   171      34.416  26.128  37.063  1.00  0.00           H
ATOM   2695 HG13 VAL   171      33.425  27.078  38.159  1.00  0.00           H
ATOM   2696  CG2 VAL   171      34.817  28.958  36.945  1.00  0.00           C
ATOM   2697 HG21 VAL   171      34.402  29.115  37.940  1.00  0.00           H
ATOM   2698 HG22 VAL   171      34.745  29.975  36.558  1.00  0.00           H
ATOM   2699 HG23 VAL   171      35.807  28.507  36.885  1.00  0.00           H
ATOM   2700  C   VAL   171      34.327  28.859  33.922  1.00  0.00           C
ATOM   2701  O   VAL   171      33.393  29.627  33.678  1.00  0.00           O
ATOM   2702  N   VAL   172      35.524  28.973  33.318  1.00  0.00           N
ATOM   2703  H   VAL   172      36.215  28.255  33.485  1.00  0.00           H
ATOM   2704  CA  VAL   172      35.824  30.123  32.467  1.00  0.00           C
ATOM   2705  HA  VAL   172      35.328  30.986  32.911  1.00  0.00           H
ATOM   2706  CB  VAL   172      37.369  30.443  32.434  1.00  0.00           C
ATOM   2707  HB  VAL   172      37.884  29.485  32.365  1.00  0.00           H
ATOM   2708  CG1 VAL   172      37.735  31.497  31.428  1.00  0.00           C
ATOM   2709 HG11 VAL   172      38.597  32.030  31.823  1.00  0.00           H
ATOM   2710 HG12 VAL   172      38.026  31.069  30.468  1.00  0.00           H
ATOM   2711 HG13 VAL   172      36.957  32.261  31.434  1.00  0.00           H
ATOM   2712  CG2 VAL   172      37.716  30.832  33.896  1.00  0.00           C
ATOM   2713 HG21 VAL   172      37.425  29.899  34.379  1.00  0.00           H
ATOM   2714 HG22 VAL   172      37.163  31.649  34.360  1.00  0.00           H
ATOM   2715 HG23 VAL   172      38.763  30.952  34.175  1.00  0.00           H
ATOM   2716  C   VAL   172      35.093  29.925  31.162  1.00  0.00           C
ATOM   2717  O   VAL   172      34.250  30.834  30.891  1.00  0.00           O
ATOM   2718  N   PRO   173      35.281  28.889  30.399  1.00  0.00           N
ATOM   2719  CD  PRO   173      36.329  27.927  30.483  1.00  0.00           C
ATOM   2720  HD2 PRO   173      36.143  27.138  31.212  1.00  0.00           H
ATOM   2721  HD3 PRO   173      37.292  28.385  30.708  1.00  0.00           H
ATOM   2722  CG  PRO   173      36.474  27.284  29.160  1.00  0.00           C
ATOM   2723  HG2 PRO   173      36.886  26.282  29.269  1.00  0.00           H
ATOM   2724  HG3 PRO   173      37.158  27.858  28.533  1.00  0.00           H
ATOM   2725  CB  PRO   173      35.039  27.242  28.618  1.00  0.00           C
ATOM   2726  HB2 PRO   173      34.697  26.319  29.084  1.00  0.00           H
ATOM   2727  HB3 PRO   173      35.024  27.105  27.536  1.00  0.00           H
ATOM   2728  CA  PRO   173      34.507  28.604  29.194  1.00  0.00           C
ATOM   2729  HA  PRO   173      34.708  29.345  28.421  1.00  0.00           H
ATOM   2730  C   PRO   173      33.021  28.555  29.513  1.00  0.00           C
ATOM   2731  O   PRO   173      32.201  28.855  28.607  1.00  0.00           O
ATOM   2732  N   MET   174      32.580  28.178  30.726  1.00  0.00           N
ATOM   2733  H   MET   174      33.229  27.743  31.367  1.00  0.00           H
ATOM   2734  CA  MET   174      31.156  28.381  31.055  1.00  0.00           C
ATOM   2735  HA  MET   174      30.561  27.844  30.317  1.00  0.00           H
ATOM   2736  CB  MET   174      30.767  27.775  32.451  1.00  0.00           C
ATOM   2737  HB2 MET   174      31.389  28.318  33.162  1.00  0.00           H
ATOM   2738  HB3 MET   174      29.733  28.073  32.628  1.00  0.00           H
ATOM   2739  CG  MET   174      30.984  26.269  32.560  1.00  0.00           C
ATOM   2740  HG2 MET   174      30.454  25.688  31.805  1.00  0.00           H
ATOM   2741  HG3 MET   174      32.014  25.945  32.419  1.00  0.00           H
ATOM   2742  SD  MET   174      30.448  25.776  34.178  1.00  0.00           S
ATOM   2743  CE  MET   174      31.605  24.408  34.483  1.00  0.00           C
ATOM   2744  HE1 MET   174      31.926  24.057  33.502  1.00  0.00           H
ATOM   2745  HE2 MET   174      32.483  24.787  35.005  1.00  0.00           H
ATOM   2746  HE3 MET   174      31.070  23.697  35.112  1.00  0.00           H
ATOM   2747  C   MET   174      30.644  29.811  30.983  1.00  0.00           C
ATOM   2748  O   MET   174      29.577  30.122  30.369  1.00  0.00           O
ATOM   2749  N   LEU   175      31.360  30.657  31.665  1.00  0.00           N
ATOM   2750  H   LEU   175      32.185  30.309  32.132  1.00  0.00           H
ATOM   2751  CA  LEU   175      31.109  32.103  31.602  1.00  0.00           C
ATOM   2752  HA  LEU   175      30.093  32.218  31.980  1.00  0.00           H
ATOM   2753  CB  LEU   175      31.961  32.804  32.677  1.00  0.00           C
ATOM   2754  HB2 LEU   175      31.755  32.392  33.665  1.00  0.00           H
ATOM   2755  HB3 LEU   175      33.014  32.640  32.453  1.00  0.00           H
ATOM   2756  CG  LEU   175      31.801  34.325  32.718  1.00  0.00           C
ATOM   2757  HG  LEU   175      32.266  34.860  31.890  1.00  0.00           H
ATOM   2758  CD1 LEU   175      30.382  34.836  32.696  1.00  0.00           C
ATOM   2759 HD11 LEU   175      29.783  34.607  33.577  1.00  0.00           H
ATOM   2760 HD12 LEU   175      29.909  34.423  31.805  1.00  0.00           H
ATOM   2761 HD13 LEU   175      30.458  35.920  32.775  1.00  0.00           H
ATOM   2762  CD2 LEU   175      32.450  34.955  33.991  1.00  0.00           C
ATOM   2763 HD21 LEU   175      33.433  34.512  34.154  1.00  0.00           H
ATOM   2764 HD22 LEU   175      32.471  36.044  33.938  1.00  0.00           H
ATOM   2765 HD23 LEU   175      31.841  34.757  34.873  1.00  0.00           H
ATOM   2766  C   LEU   175      31.263  32.779  30.203  1.00  0.00           C
ATOM   2767  O   LEU   175      30.273  33.382  29.696  1.00  0.00           O
ATOM   2768  N   GLN   176      32.397  32.603  29.492  1.00  0.00           N
ATOM   2769  H   GLN   176      32.990  31.846  29.802  1.00  0.00           H
ATOM   2770  CA  GLN   176      32.597  33.113  28.122  1.00  0.00           C
ATOM   2771  HA  GLN   176      32.484  34.195  28.181  1.00  0.00           H
ATOM   2772  CB  GLN   176      34.054  32.829  27.595  1.00  0.00           C
ATOM   2773  HB2 GLN   176      34.711  32.762  28.462  1.00  0.00           H
ATOM   2774  HB3 GLN   176      33.881  31.847  27.156  1.00  0.00           H
ATOM   2775  CG  GLN   176      34.564  33.697  26.492  1.00  0.00           C
ATOM   2776  HG2 GLN   176      35.501  33.301  26.098  1.00  0.00           H
ATOM   2777  HG3 GLN   176      34.026  33.444  25.579  1.00  0.00           H
ATOM   2778  CD  GLN   176      34.619  35.168  26.953  1.00  0.00           C
ATOM   2779  OE1 GLN   176      34.817  35.467  28.133  1.00  0.00           O
ATOM   2780  NE2 GLN   176      34.373  36.110  26.039  1.00  0.00           N
ATOM   2781 HE21 GLN   176      34.363  37.102  26.233  1.00  0.00           H
ATOM   2782 HE22 GLN   176      34.310  35.829  25.071  1.00  0.00           H
ATOM   2783  C   GLN   176      31.503  32.685  27.118  1.00  0.00           C
ATOM   2784  O   GLN   176      31.229  33.452  26.217  1.00  0.00           O
ATOM   2785  N   LYS   177      30.844  31.543  27.230  1.00  0.00           N
ATOM   2786  H   LYS   177      31.092  30.878  27.949  1.00  0.00           H
ATOM   2787  CA  LYS   177      29.713  31.258  26.353  1.00  0.00           C
ATOM   2788  HA  LYS   177      29.962  31.355  25.296  1.00  0.00           H
ATOM   2789  CB  LYS   177      29.239  29.825  26.645  1.00  0.00           C
ATOM   2790  HB2 LYS   177      29.944  29.040  26.372  1.00  0.00           H
ATOM   2791  HB3 LYS   177      29.183  29.751  27.732  1.00  0.00           H
ATOM   2792  CG  LYS   177      27.985  29.285  25.932  1.00  0.00           C
ATOM   2793  HG2 LYS   177      27.153  29.927  26.218  1.00  0.00           H
ATOM   2794  HG3 LYS   177      28.166  29.284  24.857  1.00  0.00           H
ATOM   2795  CD  LYS   177      27.568  27.786  26.241  1.00  0.00           C
ATOM   2796  HD2 LYS   177      28.245  27.178  25.643  1.00  0.00           H
ATOM   2797  HD3 LYS   177      27.771  27.533  27.282  1.00  0.00           H
ATOM   2798  CE  LYS   177      26.176  27.314  25.917  1.00  0.00           C
ATOM   2799  HE2 LYS   177      26.270  26.232  25.999  1.00  0.00           H
ATOM   2800  HE3 LYS   177      25.430  27.696  26.614  1.00  0.00           H
ATOM   2801  NZ  LYS   177      25.763  27.658  24.474  1.00  0.00           N
ATOM   2802  HZ1 LYS   177      26.328  27.078  23.870  1.00  0.00           H
ATOM   2803  HZ2 LYS   177      25.905  28.622  24.212  1.00  0.00           H
ATOM   2804  HZ3 LYS   177      24.804  27.384  24.317  1.00  0.00           H
ATOM   2805  C   LYS   177      28.567  32.259  26.544  1.00  0.00           C
ATOM   2806  O   LYS   177      28.116  32.878  25.578  1.00  0.00           O
ATOM   2807  N   GLN   178      28.173  32.547  27.783  1.00  0.00           N
ATOM   2808  H   GLN   178      28.676  32.002  28.470  1.00  0.00           H
ATOM   2809  CA  GLN   178      27.064  33.399  28.209  1.00  0.00           C
ATOM   2810  HA  GLN   178      26.340  33.192  27.421  1.00  0.00           H
ATOM   2811  CB  GLN   178      26.506  32.950  29.605  1.00  0.00           C
ATOM   2812  HB2 GLN   178      27.185  33.236  30.408  1.00  0.00           H
ATOM   2813  HB3 GLN   178      25.606  33.558  29.702  1.00  0.00           H
ATOM   2814  CG  GLN   178      26.227  31.429  29.825  1.00  0.00           C
ATOM   2815  HG2 GLN   178      27.186  30.914  29.877  1.00  0.00           H
ATOM   2816  HG3 GLN   178      25.651  31.292  30.741  1.00  0.00           H
ATOM   2817  CD  GLN   178      25.454  30.741  28.733  1.00  0.00           C
ATOM   2818  OE1 GLN   178      24.787  31.393  27.941  1.00  0.00           O
ATOM   2819  NE2 GLN   178      25.571  29.467  28.550  1.00  0.00           N
ATOM   2820 HE21 GLN   178      25.148  29.128  27.697  1.00  0.00           H
ATOM   2821 HE22 GLN   178      26.198  28.871  29.069  1.00  0.00           H
ATOM   2822  C   GLN   178      27.364  34.853  27.979  1.00  0.00           C
ATOM   2823  O   GLN   178      26.450  35.557  27.434  1.00  0.00           O
ATOM   2824  N   ILE   179      28.642  35.204  27.901  1.00  0.00           N
ATOM   2825  H   ILE   179      29.280  34.506  28.256  1.00  0.00           H
ATOM   2826  CA  ILE   179      29.045  36.473  27.365  1.00  0.00           C
ATOM   2827  HA  ILE   179      28.538  37.329  27.810  1.00  0.00           H
ATOM   2828  CB  ILE   179      30.499  36.602  27.778  1.00  0.00           C
ATOM   2829  HB  ILE   179      30.979  35.639  27.601  1.00  0.00           H
ATOM   2830  CG2 ILE   179      31.179  37.782  27.178  1.00  0.00           C
ATOM   2831 HG21 ILE   179      30.983  37.727  26.107  1.00  0.00           H
ATOM   2832 HG22 ILE   179      32.245  37.641  27.356  1.00  0.00           H
ATOM   2833 HG23 ILE   179      30.935  38.737  27.643  1.00  0.00           H
ATOM   2834  CG1 ILE   179      30.543  36.833  29.291  1.00  0.00           C
ATOM   2835 HG12 ILE   179      29.992  37.718  29.609  1.00  0.00           H
ATOM   2836 HG13 ILE   179      30.148  35.981  29.842  1.00  0.00           H
ATOM   2837  CD1 ILE   179      31.950  36.985  29.890  1.00  0.00           C
ATOM   2838 HD11 ILE   179      32.365  37.954  29.612  1.00  0.00           H
ATOM   2839 HD12 ILE   179      32.569  36.176  29.503  1.00  0.00           H
ATOM   2840 HD13 ILE   179      31.861  36.921  30.975  1.00  0.00           H
ATOM   2841  C   ILE   179      28.800  36.494  25.792  1.00  0.00           C
ATOM   2842  O   ILE   179      28.219  37.459  25.216  1.00  0.00           O
ATOM   2843  N   THR   180      29.340  35.526  25.080  1.00  0.00           N
ATOM   2844  H   THR   180      29.867  34.839  25.601  1.00  0.00           H
ATOM   2845  CA  THR   180      29.124  35.370  23.601  1.00  0.00           C
ATOM   2846  HA  THR   180      29.614  36.218  23.121  1.00  0.00           H
ATOM   2847  CB  THR   180      29.838  34.232  22.990  1.00  0.00           C
ATOM   2848  HB  THR   180      29.307  33.367  23.388  1.00  0.00           H
ATOM   2849  CG2 THR   180      29.734  34.076  21.485  1.00  0.00           C
ATOM   2850 HG21 THR   180      28.700  33.892  21.191  1.00  0.00           H
ATOM   2851 HG22 THR   180      30.276  33.265  21.000  1.00  0.00           H
ATOM   2852 HG23 THR   180      30.050  34.951  20.918  1.00  0.00           H
ATOM   2853  OG1 THR   180      31.197  34.130  23.447  1.00  0.00           O
ATOM   2854  HG1 THR   180      31.151  33.784  24.341  1.00  0.00           H
ATOM   2855  C   THR   180      27.660  35.372  23.196  1.00  0.00           C
ATOM   2856  O   THR   180      27.256  36.230  22.370  1.00  0.00           O
ATOM   2857  N   LYS   181      26.800  34.497  23.850  1.00  0.00           N
ATOM   2858  H   LYS   181      27.241  33.811  24.445  1.00  0.00           H
ATOM   2859  CA  LYS   181      25.337  34.489  23.606  1.00  0.00           C
ATOM   2860  HA  LYS   181      25.132  34.348  22.545  1.00  0.00           H
ATOM   2861  CB  LYS   181      24.712  33.451  24.480  1.00  0.00           C
ATOM   2862  HB2 LYS   181      25.243  32.522  24.276  1.00  0.00           H
ATOM   2863  HB3 LYS   181      24.910  33.849  25.476  1.00  0.00           H
ATOM   2864  CG  LYS   181      23.269  33.258  24.074  1.00  0.00           C
ATOM   2865  HG2 LYS   181      22.660  34.146  24.246  1.00  0.00           H
ATOM   2866  HG3 LYS   181      23.230  33.075  23.000  1.00  0.00           H
ATOM   2867  CD  LYS   181      22.692  32.115  24.865  1.00  0.00           C
ATOM   2868  HD2 LYS   181      21.700  31.829  24.518  1.00  0.00           H
ATOM   2869  HD3 LYS   181      23.356  31.273  24.671  1.00  0.00           H
ATOM   2870  CE  LYS   181      22.556  32.354  26.363  1.00  0.00           C
ATOM   2871  HE2 LYS   181      23.560  32.649  26.670  1.00  0.00           H
ATOM   2872  HE3 LYS   181      21.784  33.112  26.492  1.00  0.00           H
ATOM   2873  NZ  LYS   181      22.072  31.159  27.146  1.00  0.00           N
ATOM   2874  HZ1 LYS   181      22.709  30.375  27.147  1.00  0.00           H
ATOM   2875  HZ2 LYS   181      21.162  30.831  26.854  1.00  0.00           H
ATOM   2876  HZ3 LYS   181      22.012  31.442  28.113  1.00  0.00           H
ATOM   2877  C   LYS   181      24.658  35.923  23.890  1.00  0.00           C
ATOM   2878  O   LYS   181      23.664  36.212  23.249  1.00  0.00           O
ATOM   2879  N   ARG   182      25.164  36.671  24.883  1.00  0.00           N
ATOM   2880  H   ARG   182      25.977  36.300  25.354  1.00  0.00           H
ATOM   2881  CA  ARG   182      24.784  38.086  25.060  1.00  0.00           C
ATOM   2882  HA  ARG   182      23.723  38.198  24.838  1.00  0.00           H
ATOM   2883  CB  ARG   182      24.927  38.403  26.560  1.00  0.00           C
ATOM   2884  HB2 ARG   182      25.929  38.216  26.947  1.00  0.00           H
ATOM   2885  HB3 ARG   182      24.718  39.466  26.673  1.00  0.00           H
ATOM   2886  CG  ARG   182      23.847  37.797  27.369  1.00  0.00           C
ATOM   2887  HG2 ARG   182      23.793  36.710  27.305  1.00  0.00           H
ATOM   2888  HG3 ARG   182      24.184  38.020  28.382  1.00  0.00           H
ATOM   2889  CD  ARG   182      22.404  38.200  27.078  1.00  0.00           C
ATOM   2890  HD2 ARG   182      22.371  39.288  27.024  1.00  0.00           H
ATOM   2891  HD3 ARG   182      22.049  37.786  26.134  1.00  0.00           H
ATOM   2892  NE  ARG   182      21.480  37.752  28.096  1.00  0.00           N
ATOM   2893  HE  ARG   182      21.279  38.390  28.852  1.00  0.00           H
ATOM   2894  CZ  ARG   182      21.196  36.486  28.351  1.00  0.00           C
ATOM   2895  NH1 ARG   182      20.870  36.148  29.576  1.00  0.00           N
ATOM   2896 HH11 ARG   182      20.787  36.900  30.243  1.00  0.00           H
ATOM   2897 HH12 ARG   182      20.584  35.180  29.621  1.00  0.00           H
ATOM   2898  NH2 ARG   182      21.276  35.466  27.480  1.00  0.00           N
ATOM   2899 HH21 ARG   182      21.166  35.670  26.497  1.00  0.00           H
ATOM   2900 HH22 ARG   182      21.080  34.588  27.937  1.00  0.00           H
ATOM   2901  C   ARG   182      25.469  39.110  24.156  1.00  0.00           C
ATOM   2902  O   ARG   182      25.388  40.342  24.394  1.00  0.00           O
ATOM   2903  N   ASN   183      26.206  38.672  23.074  1.00  0.00           N
ATOM   2904  H   ASN   183      26.375  37.682  22.965  1.00  0.00           H
ATOM   2905  CA  ASN   183      26.925  39.566  22.183  1.00  0.00           C
ATOM   2906  HA  ASN   183      27.531  38.954  21.516  1.00  0.00           H
ATOM   2907  CB  ASN   183      25.909  40.331  21.300  1.00  0.00           C
ATOM   2908  HB2 ASN   183      25.222  40.966  21.857  1.00  0.00           H
ATOM   2909  HB3 ASN   183      26.530  40.929  20.633  1.00  0.00           H
ATOM   2910  CG  ASN   183      25.173  39.363  20.374  1.00  0.00           C
ATOM   2911  OD1 ASN   183      25.778  38.862  19.396  1.00  0.00           O
ATOM   2912  ND2 ASN   183      23.892  39.206  20.551  1.00  0.00           N
ATOM   2913 HD21 ASN   183      23.322  39.648  21.259  1.00  0.00           H
ATOM   2914 HD22 ASN   183      23.488  38.500  19.953  1.00  0.00           H
ATOM   2915  C   ASN   183      28.092  40.443  22.774  1.00  0.00           C
ATOM   2916  O   ASN   183      28.593  41.375  22.151  1.00  0.00           O
ATOM   2917  N   ILE   184      28.448  40.307  24.070  1.00  0.00           N
ATOM   2918  H   ILE   184      28.138  39.560  24.675  1.00  0.00           H
ATOM   2919  CA  ILE   184      29.217  41.392  24.682  1.00  0.00           C
ATOM   2920  HA  ILE   184      28.708  42.327  24.449  1.00  0.00           H
ATOM   2921  CB  ILE   184      29.182  41.352  26.266  1.00  0.00           C
ATOM   2922  HB  ILE   184      30.028  40.751  26.597  1.00  0.00           H
ATOM   2923  CG2 ILE   184      29.299  42.826  26.821  1.00  0.00           C
ATOM   2924 HG21 ILE   184      29.017  43.042  27.852  1.00  0.00           H
ATOM   2925 HG22 ILE   184      28.649  43.485  26.244  1.00  0.00           H
ATOM   2926 HG23 ILE   184      30.334  43.153  26.733  1.00  0.00           H
ATOM   2927  CG1 ILE   184      27.926  40.732  26.923  1.00  0.00           C
ATOM   2928 HG12 ILE   184      27.004  41.274  26.712  1.00  0.00           H
ATOM   2929 HG13 ILE   184      27.809  39.771  26.423  1.00  0.00           H
ATOM   2930  CD1 ILE   184      27.976  40.355  28.412  1.00  0.00           C
ATOM   2931 HD11 ILE   184      27.022  39.873  28.625  1.00  0.00           H
ATOM   2932 HD12 ILE   184      28.250  41.207  29.035  1.00  0.00           H
ATOM   2933 HD13 ILE   184      28.811  39.659  28.476  1.00  0.00           H
ATOM   2934  C   ILE   184      30.716  41.505  24.288  1.00  0.00           C
ATOM   2935  O   ILE   184      31.383  40.460  24.282  1.00  0.00           O
ATOM   2936  N   PRO   185      31.285  42.706  24.009  1.00  0.00           N
ATOM   2937  CD  PRO   185      30.582  43.813  23.398  1.00  0.00           C
ATOM   2938  HD2 PRO   185      30.405  44.525  24.203  1.00  0.00           H
ATOM   2939  HD3 PRO   185      29.647  43.595  22.880  1.00  0.00           H
ATOM   2940  CG  PRO   185      31.528  44.287  22.256  1.00  0.00           C
ATOM   2941  HG2 PRO   185      31.472  45.358  22.064  1.00  0.00           H
ATOM   2942  HG3 PRO   185      31.347  43.583  21.444  1.00  0.00           H
ATOM   2943  CB  PRO   185      32.967  43.938  22.757  1.00  0.00           C
ATOM   2944  HB2 PRO   185      33.416  44.804  23.243  1.00  0.00           H
ATOM   2945  HB3 PRO   185      33.540  43.703  21.860  1.00  0.00           H
ATOM   2946  CA  PRO   185      32.724  42.766  23.674  1.00  0.00           C
ATOM   2947  HA  PRO   185      32.891  41.914  23.014  1.00  0.00           H
ATOM   2948  C   PRO   185      33.704  42.548  24.902  1.00  0.00           C
ATOM   2949  O   PRO   185      34.404  43.475  25.339  1.00  0.00           O
ATOM   2950  N   ILE   186      33.606  41.415  25.678  1.00  0.00           N
ATOM   2951  H   ILE   186      32.941  40.748  25.313  1.00  0.00           H
ATOM   2952  CA  ILE   186      34.382  41.061  26.844  1.00  0.00           C
ATOM   2953  HA  ILE   186      35.162  41.803  27.012  1.00  0.00           H
ATOM   2954  CB  ILE   186      33.421  41.047  28.119  1.00  0.00           C
ATOM   2955  HB  ILE   186      32.556  40.425  27.888  1.00  0.00           H
ATOM   2956  CG2 ILE   186      34.153  40.269  29.238  1.00  0.00           C
ATOM   2957 HG21 ILE   186      33.565  40.195  30.153  1.00  0.00           H
ATOM   2958 HG22 ILE   186      35.101  40.792  29.372  1.00  0.00           H
ATOM   2959 HG23 ILE   186      34.375  39.268  28.869  1.00  0.00           H
ATOM   2960  CG1 ILE   186      32.830  42.382  28.535  1.00  0.00           C
ATOM   2961 HG12 ILE   186      33.722  42.948  28.799  1.00  0.00           H
ATOM   2962 HG13 ILE   186      32.380  42.724  27.604  1.00  0.00           H
ATOM   2963  CD1 ILE   186      31.739  42.364  29.580  1.00  0.00           C
ATOM   2964 HD11 ILE   186      31.027  41.591  29.291  1.00  0.00           H
ATOM   2965 HD12 ILE   186      31.137  43.263  29.705  1.00  0.00           H
ATOM   2966 HD13 ILE   186      32.138  42.080  30.554  1.00  0.00           H
ATOM   2967  C   ILE   186      35.176  39.724  26.714  1.00  0.00           C
ATOM   2968  O   ILE   186      34.739  38.909  25.858  1.00  0.00           O
ATOM   2969  N   GLU   187      36.292  39.468  27.344  1.00  0.00           N
ATOM   2970  H   GLU   187      36.374  40.157  28.080  1.00  0.00           H
ATOM   2971  CA  GLU   187      37.109  38.251  27.318  1.00  0.00           C
ATOM   2972  HA  GLU   187      36.481  37.366  27.214  1.00  0.00           H
ATOM   2973  CB  GLU   187      38.136  38.325  26.112  1.00  0.00           C
ATOM   2974  HB2 GLU   187      37.589  38.004  25.226  1.00  0.00           H
ATOM   2975  HB3 GLU   187      38.620  39.303  26.087  1.00  0.00           H
ATOM   2976  CG  GLU   187      39.244  37.335  26.231  1.00  0.00           C
ATOM   2977  HG2 GLU   187      40.039  37.591  25.531  1.00  0.00           H
ATOM   2978  HG3 GLU   187      39.645  37.393  27.243  1.00  0.00           H
ATOM   2979  CD  GLU   187      39.015  35.775  26.160  1.00  0.00           C
ATOM   2980  OE1 GLU   187      40.023  35.086  26.018  1.00  0.00           O
ATOM   2981  OE2 GLU   187      37.930  35.297  26.501  1.00  0.00           O
ATOM   2982  C   GLU   187      37.757  38.034  28.689  1.00  0.00           C
ATOM   2983  O   GLU   187      38.494  38.804  29.279  1.00  0.00           O
ATOM   2984  N   VAL   188      37.391  36.937  29.386  1.00  0.00           N
ATOM   2985  H   VAL   188      36.721  36.290  28.994  1.00  0.00           H
ATOM   2986  CA  VAL   188      37.913  36.574  30.706  1.00  0.00           C
ATOM   2987  HA  VAL   188      37.852  37.376  31.442  1.00  0.00           H
ATOM   2988  CB  VAL   188      36.973  35.596  31.537  1.00  0.00           C
ATOM   2989  HB  VAL   188      36.759  34.741  30.896  1.00  0.00           H
ATOM   2990  CG1 VAL   188      37.507  35.207  32.891  1.00  0.00           C
ATOM   2991 HG11 VAL   188      37.598  36.062  33.562  1.00  0.00           H
ATOM   2992 HG12 VAL   188      36.932  34.454  33.430  1.00  0.00           H
ATOM   2993 HG13 VAL   188      38.507  34.852  32.642  1.00  0.00           H
ATOM   2994  CG2 VAL   188      35.572  36.193  31.782  1.00  0.00           C
ATOM   2995 HG21 VAL   188      35.285  36.568  30.801  1.00  0.00           H
ATOM   2996 HG22 VAL   188      35.623  36.981  32.533  1.00  0.00           H
ATOM   2997 HG23 VAL   188      34.760  35.535  32.090  1.00  0.00           H
ATOM   2998  C   VAL   188      39.347  36.038  30.604  1.00  0.00           C
ATOM   2999  O   VAL   188      39.661  34.910  30.241  1.00  0.00           O
ATOM   3000  N   VAL   189      40.361  36.893  30.892  1.00  0.00           N
ATOM   3001  H   VAL   189      39.971  37.813  31.035  1.00  0.00           H
ATOM   3002  CA  VAL   189      41.791  36.686  30.748  1.00  0.00           C
ATOM   3003  HA  VAL   189      41.974  35.894  30.023  1.00  0.00           H
ATOM   3004  CB  VAL   189      42.436  38.063  30.373  1.00  0.00           C
ATOM   3005  HB  VAL   189      41.736  38.509  29.669  1.00  0.00           H
ATOM   3006  CG1 VAL   189      42.606  38.977  31.624  1.00  0.00           C
ATOM   3007 HG11 VAL   189      41.620  38.969  32.089  1.00  0.00           H
ATOM   3008 HG12 VAL   189      43.424  38.526  32.186  1.00  0.00           H
ATOM   3009 HG13 VAL   189      42.937  39.949  31.257  1.00  0.00           H
ATOM   3010  CG2 VAL   189      43.788  37.884  29.646  1.00  0.00           C
ATOM   3011 HG21 VAL   189      44.115  38.832  29.220  1.00  0.00           H
ATOM   3012 HG22 VAL   189      43.610  37.142  28.868  1.00  0.00           H
ATOM   3013 HG23 VAL   189      44.454  37.607  30.462  1.00  0.00           H
ATOM   3014  C   VAL   189      42.461  36.104  31.937  1.00  0.00           C
ATOM   3015  O   VAL   189      43.424  35.448  31.787  1.00  0.00           O
ATOM   3016  N   ALA   190      41.936  36.269  33.200  1.00  0.00           N
ATOM   3017  H   ALA   190      41.123  36.863  33.293  1.00  0.00           H
ATOM   3018  CA  ALA   190      42.574  35.937  34.449  1.00  0.00           C
ATOM   3019  HA  ALA   190      43.176  35.036  34.337  1.00  0.00           H
ATOM   3020  CB  ALA   190      43.400  37.087  34.950  1.00  0.00           C
ATOM   3021  HB1 ALA   190      42.874  38.040  34.888  1.00  0.00           H
ATOM   3022  HB2 ALA   190      44.242  37.282  34.285  1.00  0.00           H
ATOM   3023  HB3 ALA   190      43.855  36.897  35.922  1.00  0.00           H
ATOM   3024  C   ALA   190      41.436  35.575  35.455  1.00  0.00           C
ATOM   3025  O   ALA   190      40.494  36.398  35.571  1.00  0.00           O
ATOM   3026  N   LEU   191      41.569  34.447  36.213  1.00  0.00           N
ATOM   3027  H   LEU   191      42.352  33.886  35.908  1.00  0.00           H
ATOM   3028  CA  LEU   191      40.679  33.980  37.269  1.00  0.00           C
ATOM   3029  HA  LEU   191      39.773  34.571  37.394  1.00  0.00           H
ATOM   3030  CB  LEU   191      40.234  32.633  36.687  1.00  0.00           C
ATOM   3031  HB2 LEU   191      39.838  32.924  35.713  1.00  0.00           H
ATOM   3032  HB3 LEU   191      41.047  31.984  36.365  1.00  0.00           H
ATOM   3033  CG  LEU   191      39.183  31.751  37.363  1.00  0.00           C
ATOM   3034  HG  LEU   191      39.046  30.908  36.684  1.00  0.00           H
ATOM   3035  CD1 LEU   191      39.594  30.943  38.568  1.00  0.00           C
ATOM   3036 HD11 LEU   191      40.554  30.434  38.479  1.00  0.00           H
ATOM   3037 HD12 LEU   191      38.875  30.155  38.792  1.00  0.00           H
ATOM   3038 HD13 LEU   191      39.556  31.498  39.506  1.00  0.00           H
ATOM   3039  CD2 LEU   191      37.913  32.523  37.419  1.00  0.00           C
ATOM   3040 HD21 LEU   191      37.094  32.032  37.944  1.00  0.00           H
ATOM   3041 HD22 LEU   191      38.139  33.367  38.069  1.00  0.00           H
ATOM   3042 HD23 LEU   191      37.609  32.784  36.406  1.00  0.00           H
ATOM   3043  C   LEU   191      41.495  33.956  38.580  1.00  0.00           C
ATOM   3044  O   LEU   191      42.481  33.207  38.612  1.00  0.00           O
ATOM   3045  N   ILE   192      41.188  34.698  39.592  1.00  0.00           N
ATOM   3046  H   ILE   192      40.461  35.367  39.381  1.00  0.00           H
ATOM   3047  CA  ILE   192      42.021  34.997  40.848  1.00  0.00           C
ATOM   3048  HA  ILE   192      42.786  34.226  40.940  1.00  0.00           H
ATOM   3049  CB  ILE   192      42.796  36.392  40.677  1.00  0.00           C
ATOM   3050  HB  ILE   192      43.605  36.329  41.404  1.00  0.00           H
ATOM   3051  CG2 ILE   192      43.366  36.669  39.360  1.00  0.00           C
ATOM   3052 HG21 ILE   192      43.914  35.817  38.958  1.00  0.00           H
ATOM   3053 HG22 ILE   192      43.982  37.568  39.394  1.00  0.00           H
ATOM   3054 HG23 ILE   192      42.526  36.824  38.683  1.00  0.00           H
ATOM   3055  CG1 ILE   192      41.851  37.544  41.124  1.00  0.00           C
ATOM   3056 HG12 ILE   192      41.133  37.748  40.330  1.00  0.00           H
ATOM   3057 HG13 ILE   192      41.225  37.406  42.006  1.00  0.00           H
ATOM   3058  CD1 ILE   192      42.641  38.745  41.507  1.00  0.00           C
ATOM   3059 HD11 ILE   192      41.880  39.473  41.789  1.00  0.00           H
ATOM   3060 HD12 ILE   192      43.348  39.105  40.760  1.00  0.00           H
ATOM   3061 HD13 ILE   192      43.269  38.568  42.380  1.00  0.00           H
ATOM   3062  C   ILE   192      41.375  34.899  42.195  1.00  0.00           C
ATOM   3063  O   ILE   192      40.182  35.020  42.349  1.00  0.00           O
ATOM   3064  N   ASN   193      42.090  34.713  43.298  1.00  0.00           N
ATOM   3065  H   ASN   193      43.059  34.464  43.157  1.00  0.00           H
ATOM   3066  CA  ASN   193      41.716  34.901  44.696  1.00  0.00           C
ATOM   3067  HA  ASN   193      40.628  34.908  44.758  1.00  0.00           H
ATOM   3068  CB  ASN   193      42.364  33.698  45.353  1.00  0.00           C
ATOM   3069  HB2 ASN   193      41.928  32.800  44.916  1.00  0.00           H
ATOM   3070  HB3 ASN   193      43.427  33.548  45.160  1.00  0.00           H
ATOM   3071  CG  ASN   193      42.139  33.560  46.906  1.00  0.00           C
ATOM   3072  OD1 ASN   193      42.341  34.524  47.618  1.00  0.00           O
ATOM   3073  ND2 ASN   193      41.771  32.372  47.306  1.00  0.00           N
ATOM   3074 HD21 ASN   193      41.679  31.558  46.716  1.00  0.00           H
ATOM   3075 HD22 ASN   193      41.688  32.221  48.301  1.00  0.00           H
ATOM   3076  C   ASN   193      42.271  36.301  45.214  1.00  0.00           C
ATOM   3077  O   ASN   193      43.419  36.635  45.110  1.00  0.00           O
ATOM   3078  N   ASP   194      41.362  37.108  45.860  1.00  0.00           N
ATOM   3079  H   ASP   194      40.403  36.800  45.950  1.00  0.00           H
ATOM   3080  CA  ASP   194      41.701  38.439  46.444  1.00  0.00           C
ATOM   3081  HA  ASP   194      42.007  39.067  45.606  1.00  0.00           H
ATOM   3082  CB  ASP   194      40.412  39.127  47.042  1.00  0.00           C
ATOM   3083  HB2 ASP   194      40.678  40.162  47.260  1.00  0.00           H
ATOM   3084  HB3 ASP   194      39.563  39.093  46.360  1.00  0.00           H
ATOM   3085  CG  ASP   194      39.937  38.581  48.344  1.00  0.00           C
ATOM   3086  OD1 ASP   194      39.828  39.345  49.322  1.00  0.00           O
ATOM   3087  OD2 ASP   194      39.860  37.342  48.535  1.00  0.00           O
ATOM   3088  C   ASP   194      42.939  38.462  47.363  1.00  0.00           C
ATOM   3089  O   ASP   194      43.663  39.450  47.404  1.00  0.00           O
ATOM   3090  N   THR   195      43.489  37.353  47.872  1.00  0.00           N
ATOM   3091  H   THR   195      43.022  36.461  47.790  1.00  0.00           H
ATOM   3092  CA  THR   195      44.773  37.333  48.600  1.00  0.00           C
ATOM   3093  HA  THR   195      44.694  38.047  49.419  1.00  0.00           H
ATOM   3094  CB  THR   195      45.035  35.925  49.307  1.00  0.00           C
ATOM   3095  HB  THR   195      45.368  35.242  48.526  1.00  0.00           H
ATOM   3096  CG2 THR   195      46.175  36.157  50.322  1.00  0.00           C
ATOM   3097 HG21 THR   195      46.982  36.858  50.108  1.00  0.00           H
ATOM   3098 HG22 THR   195      46.715  35.238  50.550  1.00  0.00           H
ATOM   3099 HG23 THR   195      45.770  36.518  51.267  1.00  0.00           H
ATOM   3100  OG1 THR   195      43.782  35.501  49.863  1.00  0.00           O
ATOM   3101  HG1 THR   195      43.309  34.931  49.251  1.00  0.00           H
ATOM   3102  C   THR   195      45.864  37.636  47.635  1.00  0.00           C
ATOM   3103  O   THR   195      46.719  38.417  47.936  1.00  0.00           O
ATOM   3104  N   THR   196      45.849  36.947  46.490  1.00  0.00           N
ATOM   3105  H   THR   196      44.989  36.477  46.247  1.00  0.00           H
ATOM   3106  CA  THR   196      46.744  37.211  45.307  1.00  0.00           C
ATOM   3107  HA  THR   196      47.781  37.049  45.599  1.00  0.00           H
ATOM   3108  CB  THR   196      46.406  36.176  44.195  1.00  0.00           C
ATOM   3109  HB  THR   196      45.442  36.507  43.806  1.00  0.00           H
ATOM   3110  CG2 THR   196      47.534  36.134  43.133  1.00  0.00           C
ATOM   3111 HG21 THR   196      47.344  37.013  42.518  1.00  0.00           H
ATOM   3112 HG22 THR   196      47.433  35.208  42.567  1.00  0.00           H
ATOM   3113 HG23 THR   196      48.571  36.181  43.466  1.00  0.00           H
ATOM   3114  OG1 THR   196      46.350  34.875  44.663  1.00  0.00           O
ATOM   3115  HG1 THR   196      45.750  34.382  44.098  1.00  0.00           H
ATOM   3116  C   THR   196      46.570  38.651  44.789  1.00  0.00           C
ATOM   3117  O   THR   196      47.525  39.356  44.493  1.00  0.00           O
ATOM   3118  N   GLY   197      45.352  39.163  44.575  1.00  0.00           N
ATOM   3119  H   GLY   197      44.557  38.686  44.974  1.00  0.00           H
ATOM   3120  CA  GLY   197      45.157  40.498  44.069  1.00  0.00           C
ATOM   3121  HA2 GLY   197      45.466  40.540  43.024  1.00  0.00           H
ATOM   3122  HA3 GLY   197      44.073  40.593  44.128  1.00  0.00           H
ATOM   3123  C   GLY   197      45.849  41.557  45.085  1.00  0.00           C
ATOM   3124  O   GLY   197      46.673  42.403  44.658  1.00  0.00           O
ATOM   3125  N   THR   198      45.725  41.328  46.407  1.00  0.00           N
ATOM   3126  H   THR   198      45.125  40.584  46.735  1.00  0.00           H
ATOM   3127  CA  THR   198      46.228  42.242  47.434  1.00  0.00           C
ATOM   3128  HA  THR   198      45.614  43.125  47.260  1.00  0.00           H
ATOM   3129  CB  THR   198      45.832  41.837  48.841  1.00  0.00           C
ATOM   3130  HB  THR   198      46.372  40.953  49.178  1.00  0.00           H
ATOM   3131  CG2 THR   198      46.190  42.828  50.003  1.00  0.00           C
ATOM   3132 HG21 THR   198      46.059  42.229  50.904  1.00  0.00           H
ATOM   3133 HG22 THR   198      45.452  43.623  50.107  1.00  0.00           H
ATOM   3134 HG23 THR   198      47.248  43.089  49.972  1.00  0.00           H
ATOM   3135  OG1 THR   198      44.488  41.652  49.046  1.00  0.00           O
ATOM   3136  HG1 THR   198      44.274  40.810  48.638  1.00  0.00           H
ATOM   3137  C   THR   198      47.694  42.582  47.375  1.00  0.00           C
ATOM   3138  O   THR   198      48.202  43.731  47.416  1.00  0.00           O
ATOM   3139  N   LEU   199      48.459  41.521  47.117  1.00  0.00           N
ATOM   3140  H   LEU   199      48.060  40.594  47.095  1.00  0.00           H
ATOM   3141  CA  LEU   199      49.859  41.549  46.641  1.00  0.00           C
ATOM   3142  HA  LEU   199      50.359  42.172  47.383  1.00  0.00           H
ATOM   3143  CB  LEU   199      50.447  40.094  46.425  1.00  0.00           C
ATOM   3144  HB2 LEU   199      50.746  39.675  47.386  1.00  0.00           H
ATOM   3145  HB3 LEU   199      49.741  39.441  45.912  1.00  0.00           H
ATOM   3146  CG  LEU   199      51.744  39.855  45.552  1.00  0.00           C
ATOM   3147  HG  LEU   199      51.582  40.371  44.605  1.00  0.00           H
ATOM   3148  CD1 LEU   199      52.959  40.565  46.172  1.00  0.00           C
ATOM   3149 HD11 LEU   199      53.298  40.117  47.106  1.00  0.00           H
ATOM   3150 HD12 LEU   199      52.753  41.626  46.319  1.00  0.00           H
ATOM   3151 HD13 LEU   199      53.707  40.446  45.389  1.00  0.00           H
ATOM   3152  CD2 LEU   199      51.878  38.413  45.066  1.00  0.00           C
ATOM   3153 HD21 LEU   199      52.174  37.717  45.851  1.00  0.00           H
ATOM   3154 HD22 LEU   199      50.927  37.985  44.750  1.00  0.00           H
ATOM   3155 HD23 LEU   199      52.624  38.315  44.278  1.00  0.00           H
ATOM   3156  C   LEU   199      50.079  42.404  45.392  1.00  0.00           C
ATOM   3157  O   LEU   199      50.769  43.422  45.410  1.00  0.00           O
ATOM   3158  N   VAL   200      49.546  41.950  44.251  1.00  0.00           N
ATOM   3159  H   VAL   200      49.071  41.058  44.246  1.00  0.00           H
ATOM   3160  CA  VAL   200      49.952  42.450  42.948  1.00  0.00           C
ATOM   3161  HA  VAL   200      51.036  42.544  43.018  1.00  0.00           H
ATOM   3162  CB  VAL   200      49.568  41.550  41.789  1.00  0.00           C
ATOM   3163  HB  VAL   200      48.510  41.288  41.790  1.00  0.00           H
ATOM   3164  CG1 VAL   200      50.015  42.059  40.368  1.00  0.00           C
ATOM   3165 HG11 VAL   200      51.047  42.393  40.467  1.00  0.00           H
ATOM   3166 HG12 VAL   200      49.947  41.302  39.587  1.00  0.00           H
ATOM   3167 HG13 VAL   200      49.267  42.815  40.124  1.00  0.00           H
ATOM   3168  CG2 VAL   200      50.333  40.248  41.907  1.00  0.00           C
ATOM   3169 HG21 VAL   200      50.045  39.491  41.179  1.00  0.00           H
ATOM   3170 HG22 VAL   200      50.100  39.664  42.796  1.00  0.00           H
ATOM   3171 HG23 VAL   200      51.412  40.404  41.908  1.00  0.00           H
ATOM   3172  C   VAL   200      49.583  43.923  42.702  1.00  0.00           C
ATOM   3173  O   VAL   200      50.389  44.650  42.022  1.00  0.00           O
ATOM   3174  N   ALA   201      48.384  44.456  43.063  1.00  0.00           N
ATOM   3175  H   ALA   201      47.730  43.906  43.604  1.00  0.00           H
ATOM   3176  CA  ALA   201      48.073  45.862  42.614  1.00  0.00           C
ATOM   3177  HA  ALA   201      48.386  46.017  41.582  1.00  0.00           H
ATOM   3178  CB  ALA   201      46.546  46.046  42.751  1.00  0.00           C
ATOM   3179  HB1 ALA   201      46.170  45.935  43.768  1.00  0.00           H
ATOM   3180  HB2 ALA   201      46.103  45.424  41.973  1.00  0.00           H
ATOM   3181  HB3 ALA   201      46.290  47.044  42.391  1.00  0.00           H
ATOM   3182  C   ALA   201      48.776  46.842  43.521  1.00  0.00           C
ATOM   3183  O   ALA   201      49.215  47.882  43.079  1.00  0.00           O
ATOM   3184  N   SER   202      49.024  46.512  44.789  1.00  0.00           N
ATOM   3185  H   SER   202      48.972  45.513  44.931  1.00  0.00           H
ATOM   3186  CA  SER   202      49.939  47.220  45.700  1.00  0.00           C
ATOM   3187  HA  SER   202      49.579  48.230  45.895  1.00  0.00           H
ATOM   3188  CB  SER   202      49.944  46.563  47.032  1.00  0.00           C
ATOM   3189  HB2 SER   202      50.356  45.562  46.909  1.00  0.00           H
ATOM   3190  HB3 SER   202      50.599  47.008  47.781  1.00  0.00           H
ATOM   3191  OG  SER   202      48.615  46.376  47.532  1.00  0.00           O
ATOM   3192  HG  SER   202      48.467  45.440  47.377  1.00  0.00           H
ATOM   3193  C   SER   202      51.336  47.311  45.089  1.00  0.00           C
ATOM   3194  O   SER   202      51.959  48.339  45.203  1.00  0.00           O
ATOM   3195  N   TYR   203      51.829  46.249  44.401  1.00  0.00           N
ATOM   3196  H   TYR   203      51.358  45.365  44.535  1.00  0.00           H
ATOM   3197  CA  TYR   203      53.138  46.360  43.717  1.00  0.00           C
ATOM   3198  HA  TYR   203      53.873  46.854  44.354  1.00  0.00           H
ATOM   3199  CB  TYR   203      53.524  44.882  43.519  1.00  0.00           C
ATOM   3200  HB2 TYR   203      53.586  44.517  44.545  1.00  0.00           H
ATOM   3201  HB3 TYR   203      52.718  44.429  42.943  1.00  0.00           H
ATOM   3202  CG  TYR   203      54.938  44.461  43.155  1.00  0.00           C
ATOM   3203  CD1 TYR   203      56.075  45.287  43.379  1.00  0.00           C
ATOM   3204  HD1 TYR   203      56.075  46.302  43.751  1.00  0.00           H
ATOM   3205  CE1 TYR   203      57.349  44.811  43.183  1.00  0.00           C
ATOM   3206  HE1 TYR   203      58.192  45.439  43.430  1.00  0.00           H
ATOM   3207  CZ  TYR   203      57.571  43.518  42.637  1.00  0.00           C
ATOM   3208  OH  TYR   203      58.825  43.039  42.428  1.00  0.00           O
ATOM   3209  HH  TYR   203      59.506  43.643  42.123  1.00  0.00           H
ATOM   3210  CE2 TYR   203      56.437  42.703  42.437  1.00  0.00           C
ATOM   3211  HE2 TYR   203      56.518  41.686  42.080  1.00  0.00           H
ATOM   3212  CD2 TYR   203      55.141  43.187  42.723  1.00  0.00           C
ATOM   3213  HD2 TYR   203      54.348  42.459  42.638  1.00  0.00           H
ATOM   3214  C   TYR   203      53.225  47.142  42.421  1.00  0.00           C
ATOM   3215  O   TYR   203      54.221  47.748  42.164  1.00  0.00           O
ATOM   3216  N   TYR   204      52.144  47.359  41.690  1.00  0.00           N
ATOM   3217  H   TYR   204      51.342  46.795  41.930  1.00  0.00           H
ATOM   3218  CA  TYR   204      51.979  48.398  40.639  1.00  0.00           C
ATOM   3219  HA  TYR   204      52.738  48.336  39.860  1.00  0.00           H
ATOM   3220  CB  TYR   204      50.603  48.294  39.886  1.00  0.00           C
ATOM   3221  HB2 TYR   204      50.479  47.306  39.442  1.00  0.00           H
ATOM   3222  HB3 TYR   204      49.816  48.281  40.640  1.00  0.00           H
ATOM   3223  CG  TYR   204      50.302  49.303  38.908  1.00  0.00           C
ATOM   3224  CD1 TYR   204      51.030  49.348  37.669  1.00  0.00           C
ATOM   3225  HD1 TYR   204      51.776  48.606  37.424  1.00  0.00           H
ATOM   3226  CE1 TYR   204      50.806  50.350  36.753  1.00  0.00           C
ATOM   3227  HE1 TYR   204      51.418  50.386  35.864  1.00  0.00           H
ATOM   3228  CZ  TYR   204      49.843  51.323  36.916  1.00  0.00           C
ATOM   3229  OH  TYR   204      49.569  52.153  35.844  1.00  0.00           O
ATOM   3230  HH  TYR   204      49.603  51.690  35.003  1.00  0.00           H
ATOM   3231  CE2 TYR   204      49.098  51.275  38.113  1.00  0.00           C
ATOM   3232  HE2 TYR   204      48.373  52.052  38.309  1.00  0.00           H
ATOM   3233  CD2 TYR   204      49.247  50.254  39.086  1.00  0.00           C
ATOM   3234  HD2 TYR   204      48.656  50.328  39.988  1.00  0.00           H
ATOM   3235  C   TYR   204      52.164  49.855  41.236  1.00  0.00           C
ATOM   3236  O   TYR   204      52.852  50.760  40.775  1.00  0.00           O
ATOM   3237  N   THR   205      51.598  50.046  42.424  1.00  0.00           N
ATOM   3238  H   THR   205      51.020  49.353  42.879  1.00  0.00           H
ATOM   3239  CA  THR   205      51.798  51.397  43.098  1.00  0.00           C
ATOM   3240  HA  THR   205      51.928  52.156  42.325  1.00  0.00           H
ATOM   3241  CB  THR   205      50.502  51.796  43.886  1.00  0.00           C
ATOM   3242  HB  THR   205      50.664  52.805  44.265  1.00  0.00           H
ATOM   3243  CG2 THR   205      49.113  51.663  43.119  1.00  0.00           C
ATOM   3244 HG21 THR   205      49.263  52.302  42.249  1.00  0.00           H
ATOM   3245 HG22 THR   205      48.336  51.853  43.860  1.00  0.00           H
ATOM   3246 HG23 THR   205      49.069  50.662  42.690  1.00  0.00           H
ATOM   3247  OG1 THR   205      50.432  50.822  45.003  1.00  0.00           O
ATOM   3248  HG1 THR   205      50.983  50.057  44.820  1.00  0.00           H
ATOM   3249  C   THR   205      53.078  51.543  43.884  1.00  0.00           C
ATOM   3250  O   THR   205      53.470  52.686  44.100  1.00  0.00           O
ATOM   3251  N   ASP   206      53.697  50.506  44.441  1.00  0.00           N
ATOM   3252  H   ASP   206      53.345  49.562  44.374  1.00  0.00           H
ATOM   3253  CA  ASP   206      54.803  50.655  45.441  1.00  0.00           C
ATOM   3254  HA  ASP   206      55.289  51.626  45.347  1.00  0.00           H
ATOM   3255  CB  ASP   206      54.154  50.590  46.853  1.00  0.00           C
ATOM   3256  HB2 ASP   206      53.527  51.470  46.999  1.00  0.00           H
ATOM   3257  HB3 ASP   206      53.461  49.755  46.962  1.00  0.00           H
ATOM   3258  CG  ASP   206      55.183  50.548  47.945  1.00  0.00           C
ATOM   3259  OD1 ASP   206      56.417  50.733  47.669  1.00  0.00           O
ATOM   3260  OD2 ASP   206      54.793  50.321  49.138  1.00  0.00           O
ATOM   3261  C   ASP   206      55.853  49.561  45.185  1.00  0.00           C
ATOM   3262  O   ASP   206      55.701  48.469  45.672  1.00  0.00           O
ATOM   3263  N   PRO   207      56.990  49.903  44.514  1.00  0.00           N
ATOM   3264  CD  PRO   207      57.064  51.170  43.868  1.00  0.00           C
ATOM   3265  HD2 PRO   207      57.192  51.976  44.590  1.00  0.00           H
ATOM   3266  HD3 PRO   207      56.188  51.350  43.245  1.00  0.00           H
ATOM   3267  CG  PRO   207      58.303  51.118  42.968  1.00  0.00           C
ATOM   3268  HG2 PRO   207      58.776  52.094  42.863  1.00  0.00           H
ATOM   3269  HG3 PRO   207      58.132  50.806  41.937  1.00  0.00           H
ATOM   3270  CB  PRO   207      59.162  50.027  43.577  1.00  0.00           C
ATOM   3271  HB2 PRO   207      59.794  50.556  44.291  1.00  0.00           H
ATOM   3272  HB3 PRO   207      59.772  49.643  42.761  1.00  0.00           H
ATOM   3273  CA  PRO   207      58.137  49.065  44.196  1.00  0.00           C
ATOM   3274  HA  PRO   207      57.916  48.363  43.391  1.00  0.00           H
ATOM   3275  C   PRO   207      58.696  48.322  45.386  1.00  0.00           C
ATOM   3276  O   PRO   207      59.435  47.330  45.114  1.00  0.00           O
ATOM   3277  N   GLU   208      58.482  48.712  46.629  1.00  0.00           N
ATOM   3278  H   GLU   208      57.840  49.476  46.787  1.00  0.00           H
ATOM   3279  CA  GLU   208      59.029  48.079  47.844  1.00  0.00           C
ATOM   3280  HA  GLU   208      60.008  47.617  47.716  1.00  0.00           H
ATOM   3281  CB  GLU   208      59.197  49.123  48.992  1.00  0.00           C
ATOM   3282  HB2 GLU   208      58.242  49.468  49.388  1.00  0.00           H
ATOM   3283  HB3 GLU   208      59.668  48.592  49.820  1.00  0.00           H
ATOM   3284  CG  GLU   208      59.996  50.386  48.795  1.00  0.00           C
ATOM   3285  HG2 GLU   208      59.714  50.851  47.851  1.00  0.00           H
ATOM   3286  HG3 GLU   208      59.750  51.075  49.605  1.00  0.00           H
ATOM   3287  CD  GLU   208      61.506  50.153  48.871  1.00  0.00           C
ATOM   3288  OE1 GLU   208      61.973  49.001  48.978  1.00  0.00           O
ATOM   3289  OE2 GLU   208      62.334  51.092  48.648  1.00  0.00           O
ATOM   3290  C   GLU   208      58.137  46.880  48.408  1.00  0.00           C
ATOM   3291  O   GLU   208      58.485  46.205  49.379  1.00  0.00           O
ATOM   3292  N   THR   209      57.000  46.666  47.722  1.00  0.00           N
ATOM   3293  H   THR   209      56.754  47.211  46.907  1.00  0.00           H
ATOM   3294  CA  THR   209      56.044  45.517  48.050  1.00  0.00           C
ATOM   3295  HA  THR   209      55.809  45.651  49.106  1.00  0.00           H
ATOM   3296  CB  THR   209      54.757  45.675  47.322  1.00  0.00           C
ATOM   3297  HB  THR   209      55.017  45.607  46.265  1.00  0.00           H
ATOM   3298  CG2 THR   209      53.642  44.690  47.634  1.00  0.00           C
ATOM   3299 HG21 THR   209      53.624  44.577  48.718  1.00  0.00           H
ATOM   3300 HG22 THR   209      54.032  43.756  47.230  1.00  0.00           H
ATOM   3301 HG23 THR   209      52.660  44.952  47.238  1.00  0.00           H
ATOM   3302  OG1 THR   209      54.221  46.942  47.542  1.00  0.00           O
ATOM   3303  HG1 THR   209      54.588  47.475  46.833  1.00  0.00           H
ATOM   3304  C   THR   209      56.557  44.078  47.867  1.00  0.00           C
ATOM   3305  O   THR   209      56.716  43.661  46.736  1.00  0.00           O
ATOM   3306  N   LYS   210      56.908  43.371  49.026  1.00  0.00           N
ATOM   3307  H   LYS   210      56.987  43.901  49.882  1.00  0.00           H
ATOM   3308  CA  LYS   210      57.409  42.033  48.970  1.00  0.00           C
ATOM   3309  HA  LYS   210      57.930  41.907  48.020  1.00  0.00           H
ATOM   3310  CB  LYS   210      58.393  41.790  50.202  1.00  0.00           C
ATOM   3311  HB2 LYS   210      57.906  41.777  51.177  1.00  0.00           H
ATOM   3312  HB3 LYS   210      58.717  40.750  50.187  1.00  0.00           H
ATOM   3313  CG  LYS   210      59.585  42.774  50.299  1.00  0.00           C
ATOM   3314  HG2 LYS   210      59.066  43.672  50.634  1.00  0.00           H
ATOM   3315  HG3 LYS   210      60.339  42.437  51.010  1.00  0.00           H
ATOM   3316  CD  LYS   210      60.418  42.929  49.080  1.00  0.00           C
ATOM   3317  HD2 LYS   210      61.099  42.079  49.036  1.00  0.00           H
ATOM   3318  HD3 LYS   210      59.779  42.741  48.217  1.00  0.00           H
ATOM   3319  CE  LYS   210      61.081  44.264  48.871  1.00  0.00           C
ATOM   3320  HE2 LYS   210      60.324  45.045  48.800  1.00  0.00           H
ATOM   3321  HE3 LYS   210      61.726  44.531  49.707  1.00  0.00           H
ATOM   3322  NZ  LYS   210      61.949  44.136  47.658  1.00  0.00           N
ATOM   3323  HZ1 LYS   210      61.341  43.774  46.936  1.00  0.00           H
ATOM   3324  HZ2 LYS   210      62.649  43.410  47.685  1.00  0.00           H
ATOM   3325  HZ3 LYS   210      62.417  44.962  47.315  1.00  0.00           H
ATOM   3326  C   LYS   210      56.343  40.883  49.063  1.00  0.00           C
ATOM   3327  O   LYS   210      56.526  39.765  48.617  1.00  0.00           O
ATOM   3328  N   MET   211      55.177  41.226  49.586  1.00  0.00           N
ATOM   3329  H   MET   211      54.981  42.204  49.751  1.00  0.00           H
ATOM   3330  CA  MET   211      54.173  40.324  50.127  1.00  0.00           C
ATOM   3331  HA  MET   211      53.954  39.476  49.478  1.00  0.00           H
ATOM   3332  CB  MET   211      54.562  39.642  51.465  1.00  0.00           C
ATOM   3333  HB2 MET   211      55.496  39.103  51.305  1.00  0.00           H
ATOM   3334  HB3 MET   211      54.934  40.463  52.077  1.00  0.00           H
ATOM   3335  CG  MET   211      53.589  38.802  52.244  1.00  0.00           C
ATOM   3336  HG2 MET   211      52.820  39.528  52.504  1.00  0.00           H
ATOM   3337  HG3 MET   211      53.236  38.029  51.560  1.00  0.00           H
ATOM   3338  SD  MET   211      54.254  38.111  53.762  1.00  0.00           S
ATOM   3339  CE  MET   211      52.858  37.187  54.346  1.00  0.00           C
ATOM   3340  HE1 MET   211      52.924  36.885  55.390  1.00  0.00           H
ATOM   3341  HE2 MET   211      51.886  37.675  54.411  1.00  0.00           H
ATOM   3342  HE3 MET   211      52.682  36.274  53.777  1.00  0.00           H
ATOM   3343  C   MET   211      52.814  41.124  50.329  1.00  0.00           C
ATOM   3344  O   MET   211      52.896  42.345  50.624  1.00  0.00           O
ATOM   3345  N   GLY   212      51.719  40.461  50.254  1.00  0.00           N
ATOM   3346  H   GLY   212      51.767  39.518  49.899  1.00  0.00           H
ATOM   3347  CA  GLY   212      50.370  40.807  50.713  1.00  0.00           C
ATOM   3348  HA2 GLY   212      50.389  41.854  51.013  1.00  0.00           H
ATOM   3349  HA3 GLY   212      49.686  40.658  49.878  1.00  0.00           H
ATOM   3350  C   GLY   212      49.943  39.905  51.878  1.00  0.00           C
ATOM   3351  O   GLY   212      50.366  38.762  51.974  1.00  0.00           O
ATOM   3352  N   VAL   213      49.041  40.445  52.694  1.00  0.00           N
ATOM   3353  H   VAL   213      48.684  41.370  52.501  1.00  0.00           H
ATOM   3354  CA  VAL   213      48.691  39.727  53.827  1.00  0.00           C
ATOM   3355  HA  VAL   213      48.744  38.659  53.610  1.00  0.00           H
ATOM   3356  CB  VAL   213      49.800  39.941  54.940  1.00  0.00           C
ATOM   3357  HB  VAL   213      50.769  39.723  54.492  1.00  0.00           H
ATOM   3358  CG1 VAL   213      49.813  41.338  55.627  1.00  0.00           C
ATOM   3359 HG11 VAL   213      48.914  41.404  56.240  1.00  0.00           H
ATOM   3360 HG12 VAL   213      50.707  41.425  56.245  1.00  0.00           H
ATOM   3361 HG13 VAL   213      49.800  42.171  54.925  1.00  0.00           H
ATOM   3362  CG2 VAL   213      49.661  38.876  56.016  1.00  0.00           C
ATOM   3363 HG21 VAL   213      48.635  38.876  56.385  1.00  0.00           H
ATOM   3364 HG22 VAL   213      50.429  38.837  56.790  1.00  0.00           H
ATOM   3365 HG23 VAL   213      49.785  37.899  55.550  1.00  0.00           H
ATOM   3366  C   VAL   213      47.281  40.100  54.342  1.00  0.00           C
ATOM   3367  O   VAL   213      46.811  41.271  54.371  1.00  0.00           O
ATOM   3368  N   ILE   214      46.502  39.124  54.717  1.00  0.00           N
ATOM   3369  H   ILE   214      46.906  38.198  54.703  1.00  0.00           H
ATOM   3370  CA  ILE   214      45.154  39.210  55.212  1.00  0.00           C
ATOM   3371  HA  ILE   214      44.735  40.152  54.856  1.00  0.00           H
ATOM   3372  CB  ILE   214      44.308  38.130  54.458  1.00  0.00           C
ATOM   3373  HB  ILE   214      44.618  37.121  54.730  1.00  0.00           H
ATOM   3374  CG2 ILE   214      42.835  38.151  54.937  1.00  0.00           C
ATOM   3375 HG21 ILE   214      42.238  37.502  54.296  1.00  0.00           H
ATOM   3376 HG22 ILE   214      42.430  39.124  54.661  1.00  0.00           H
ATOM   3377 HG23 ILE   214      42.662  38.076  56.011  1.00  0.00           H
ATOM   3378  CG1 ILE   214      44.497  38.272  52.922  1.00  0.00           C
ATOM   3379 HG12 ILE   214      45.514  37.947  52.703  1.00  0.00           H
ATOM   3380 HG13 ILE   214      43.748  37.649  52.433  1.00  0.00           H
ATOM   3381  CD1 ILE   214      44.334  39.673  52.283  1.00  0.00           C
ATOM   3382 HD11 ILE   214      45.210  40.279  52.511  1.00  0.00           H
ATOM   3383 HD12 ILE   214      43.459  40.191  52.675  1.00  0.00           H
ATOM   3384 HD13 ILE   214      44.267  39.653  51.195  1.00  0.00           H
ATOM   3385  C   ILE   214      44.978  39.140  56.736  1.00  0.00           C
ATOM   3386  O   ILE   214      45.375  38.132  57.321  1.00  0.00           O
ATOM   3387  N   PHE   215      44.391  40.073  57.426  1.00  0.00           N
ATOM   3388  H   PHE   215      44.126  40.906  56.920  1.00  0.00           H
ATOM   3389  CA  PHE   215      44.185  40.129  58.869  1.00  0.00           C
ATOM   3390  HA  PHE   215      44.669  39.248  59.290  1.00  0.00           H
ATOM   3391  CB  PHE   215      44.894  41.379  59.428  1.00  0.00           C
ATOM   3392  HB2 PHE   215      44.533  42.210  58.821  1.00  0.00           H
ATOM   3393  HB3 PHE   215      44.567  41.567  60.451  1.00  0.00           H
ATOM   3394  CG  PHE   215      46.424  41.388  59.475  1.00  0.00           C
ATOM   3395  CD1 PHE   215      47.084  40.482  60.390  1.00  0.00           C
ATOM   3396  HD1 PHE   215      46.619  39.738  61.021  1.00  0.00           H
ATOM   3397  CE1 PHE   215      48.478  40.662  60.554  1.00  0.00           C
ATOM   3398  HE1 PHE   215      48.957  40.037  61.292  1.00  0.00           H
ATOM   3399  CZ  PHE   215      49.205  41.679  59.940  1.00  0.00           C
ATOM   3400  HZ  PHE   215      50.263  41.899  59.977  1.00  0.00           H
ATOM   3401  CE2 PHE   215      48.534  42.514  59.035  1.00  0.00           C
ATOM   3402  HE2 PHE   215      49.072  43.310  58.542  1.00  0.00           H
ATOM   3403  CD2 PHE   215      47.149  42.334  58.748  1.00  0.00           C
ATOM   3404  HD2 PHE   215      46.608  42.892  57.998  1.00  0.00           H
ATOM   3405  C   PHE   215      42.642  40.005  59.266  1.00  0.00           C
ATOM   3406  O   PHE   215      42.105  40.833  60.034  1.00  0.00           O
ATOM   3407  N   GLY   216      41.925  39.017  58.839  1.00  0.00           N
ATOM   3408  H   GLY   216      42.466  38.260  58.447  1.00  0.00           H
ATOM   3409  CA  GLY   216      40.445  39.002  58.846  1.00  0.00           C
ATOM   3410  HA2 GLY   216      39.889  39.865  59.214  1.00  0.00           H
ATOM   3411  HA3 GLY   216      40.142  39.009  57.799  1.00  0.00           H
ATOM   3412  C   GLY   216      39.871  37.756  59.529  1.00  0.00           C
ATOM   3413  O   GLY   216      40.397  37.149  60.477  1.00  0.00           O
ATOM   3414  N   THR   217      38.663  37.370  59.109  1.00  0.00           N
ATOM   3415  H   THR   217      38.367  37.776  58.232  1.00  0.00           H
ATOM   3416  CA  THR   217      37.941  36.195  59.582  1.00  0.00           C
ATOM   3417  HA  THR   217      38.209  36.085  60.633  1.00  0.00           H
ATOM   3418  CB  THR   217      36.427  36.304  59.370  1.00  0.00           C
ATOM   3419  HB  THR   217      36.269  36.519  58.313  1.00  0.00           H
ATOM   3420  CG2 THR   217      35.617  35.068  59.771  1.00  0.00           C
ATOM   3421 HG21 THR   217      35.793  34.824  60.818  1.00  0.00           H
ATOM   3422 HG22 THR   217      35.894  34.209  59.159  1.00  0.00           H
ATOM   3423 HG23 THR   217      34.548  35.220  59.625  1.00  0.00           H
ATOM   3424  OG1 THR   217      35.863  37.342  60.078  1.00  0.00           O
ATOM   3425  HG1 THR   217      36.333  38.105  59.733  1.00  0.00           H
ATOM   3426  C   THR   217      38.608  35.097  58.810  1.00  0.00           C
ATOM   3427  O   THR   217      38.780  34.096  59.454  1.00  0.00           O
ATOM   3428  N   GLY   218      39.092  35.262  57.620  1.00  0.00           N
ATOM   3429  H   GLY   218      38.897  36.155  57.191  1.00  0.00           H
ATOM   3430  CA  GLY   218      40.212  34.509  57.074  1.00  0.00           C
ATOM   3431  HA2 GLY   218      40.185  33.479  57.430  1.00  0.00           H
ATOM   3432  HA3 GLY   218      40.239  34.486  55.985  1.00  0.00           H
ATOM   3433  C   GLY   218      41.578  35.055  57.490  1.00  0.00           C
ATOM   3434  O   GLY   218      41.604  36.254  57.722  1.00  0.00           O
ATOM   3435  N   VAL   219      42.683  34.290  57.392  1.00  0.00           N
ATOM   3436  H   VAL   219      42.647  33.312  57.139  1.00  0.00           H
ATOM   3437  CA  VAL   219      44.010  34.833  57.753  1.00  0.00           C
ATOM   3438  HA  VAL   219      44.136  35.906  57.607  1.00  0.00           H
ATOM   3439  CB  VAL   219      44.361  34.648  59.276  1.00  0.00           C
ATOM   3440  HB  VAL   219      45.411  34.893  59.432  1.00  0.00           H
ATOM   3441  CG1 VAL   219      43.573  35.721  60.032  1.00  0.00           C
ATOM   3442 HG11 VAL   219      43.775  36.703  59.603  1.00  0.00           H
ATOM   3443 HG12 VAL   219      42.500  35.535  60.077  1.00  0.00           H
ATOM   3444 HG13 VAL   219      43.823  35.713  61.093  1.00  0.00           H
ATOM   3445  CG2 VAL   219      44.062  33.277  59.957  1.00  0.00           C
ATOM   3446 HG21 VAL   219      44.944  32.642  59.858  1.00  0.00           H
ATOM   3447 HG22 VAL   219      43.129  32.778  59.697  1.00  0.00           H
ATOM   3448 HG23 VAL   219      43.959  33.379  61.037  1.00  0.00           H
ATOM   3449  C   VAL   219      45.045  34.086  56.922  1.00  0.00           C
ATOM   3450  O   VAL   219      45.227  32.846  57.042  1.00  0.00           O
ATOM   3451  N   ASN   220      45.806  34.772  56.037  1.00  0.00           N
ATOM   3452  H   ASN   220      45.753  35.780  56.055  1.00  0.00           H
ATOM   3453  CA  ASN   220      46.513  34.210  54.900  1.00  0.00           C
ATOM   3454  HA  ASN   220      47.019  33.303  55.230  1.00  0.00           H
ATOM   3455  CB  ASN   220      45.392  33.844  53.943  1.00  0.00           C
ATOM   3456  HB2 ASN   220      44.607  33.232  54.388  1.00  0.00           H
ATOM   3457  HB3 ASN   220      44.884  34.730  53.561  1.00  0.00           H
ATOM   3458  CG  ASN   220      45.934  33.090  52.737  1.00  0.00           C
ATOM   3459  OD1 ASN   220      47.012  32.560  52.685  1.00  0.00           O
ATOM   3460  ND2 ASN   220      45.201  33.004  51.679  1.00  0.00           N
ATOM   3461 HD21 ASN   220      44.325  33.507  51.681  1.00  0.00           H
ATOM   3462 HD22 ASN   220      45.519  32.634  50.794  1.00  0.00           H
ATOM   3463  C   ASN   220      47.487  35.354  54.359  1.00  0.00           C
ATOM   3464  O   ASN   220      47.313  36.535  54.670  1.00  0.00           O
ATOM   3465  N   GLY   221      48.427  35.009  53.486  1.00  0.00           N
ATOM   3466  H   GLY   221      48.436  34.062  53.134  1.00  0.00           H
ATOM   3467  CA  GLY   221      49.172  36.023  52.732  1.00  0.00           C
ATOM   3468  HA2 GLY   221      48.551  36.916  52.665  1.00  0.00           H
ATOM   3469  HA3 GLY   221      50.035  36.267  53.351  1.00  0.00           H
ATOM   3470  C   GLY   221      49.679  35.587  51.397  1.00  0.00           C
ATOM   3471  O   GLY   221      49.698  34.336  51.208  1.00  0.00           O
ATOM   3472  N   ALA   222      50.022  36.412  50.391  1.00  0.00           N
ATOM   3473  H   ALA   222      49.962  37.381  50.666  1.00  0.00           H
ATOM   3474  CA  ALA   222      50.631  36.034  49.097  1.00  0.00           C
ATOM   3475  HA  ALA   222      50.757  34.956  49.001  1.00  0.00           H
ATOM   3476  CB  ALA   222      49.590  36.342  48.065  1.00  0.00           C
ATOM   3477  HB1 ALA   222      50.058  36.178  47.094  1.00  0.00           H
ATOM   3478  HB2 ALA   222      49.179  37.349  48.136  1.00  0.00           H
ATOM   3479  HB3 ALA   222      48.773  35.621  48.102  1.00  0.00           H
ATOM   3480  C   ALA   222      51.925  36.806  48.775  1.00  0.00           C
ATOM   3481  O   ALA   222      52.036  38.032  49.028  1.00  0.00           O
ATOM   3482  N   TYR   223      52.907  36.197  48.032  1.00  0.00           N
ATOM   3483  H   TYR   223      52.760  35.264  47.678  1.00  0.00           H
ATOM   3484  CA  TYR   223      54.296  36.737  47.747  1.00  0.00           C
ATOM   3485  HA  TYR   223      54.320  37.813  47.573  1.00  0.00           H
ATOM   3486  CB  TYR   223      55.233  36.364  48.865  1.00  0.00           C
ATOM   3487  HB2 TYR   223      56.164  36.882  48.631  1.00  0.00           H
ATOM   3488  HB3 TYR   223      54.776  36.595  49.828  1.00  0.00           H
ATOM   3489  CG  TYR   223      55.625  34.850  48.948  1.00  0.00           C
ATOM   3490  CD1 TYR   223      54.629  33.929  49.352  1.00  0.00           C
ATOM   3491  HD1 TYR   223      53.583  34.125  49.528  1.00  0.00           H
ATOM   3492  CE1 TYR   223      55.015  32.568  49.551  1.00  0.00           C
ATOM   3493  HE1 TYR   223      54.221  31.876  49.792  1.00  0.00           H
ATOM   3494  CZ  TYR   223      56.277  32.143  49.369  1.00  0.00           C
ATOM   3495  OH  TYR   223      56.611  30.892  49.620  1.00  0.00           O
ATOM   3496  HH  TYR   223      57.394  30.635  49.127  1.00  0.00           H
ATOM   3497  CE2 TYR   223      57.262  33.093  49.020  1.00  0.00           C
ATOM   3498  HE2 TYR   223      58.299  32.793  48.983  1.00  0.00           H
ATOM   3499  CD2 TYR   223      56.936  34.413  48.747  1.00  0.00           C
ATOM   3500  HD2 TYR   223      57.713  35.108  48.467  1.00  0.00           H
ATOM   3501  C   TYR   223      54.906  36.087  46.449  1.00  0.00           C
ATOM   3502  O   TYR   223      54.362  35.037  46.089  1.00  0.00           O
ATOM   3503  N   TYR   224      56.007  36.564  45.775  1.00  0.00           N
ATOM   3504  H   TYR   224      56.562  37.306  46.176  1.00  0.00           H
ATOM   3505  CA  TYR   224      56.650  35.803  44.736  1.00  0.00           C
ATOM   3506  HA  TYR   224      55.960  35.099  44.272  1.00  0.00           H
ATOM   3507  CB  TYR   224      57.090  36.648  43.587  1.00  0.00           C
ATOM   3508  HB2 TYR   224      57.679  37.494  43.942  1.00  0.00           H
ATOM   3509  HB3 TYR   224      57.676  36.087  42.858  1.00  0.00           H
ATOM   3510  CG  TYR   224      56.025  37.290  42.770  1.00  0.00           C
ATOM   3511  CD1 TYR   224      55.416  36.645  41.682  1.00  0.00           C
ATOM   3512  HD1 TYR   224      55.705  35.656  41.358  1.00  0.00           H
ATOM   3513  CE1 TYR   224      54.550  37.451  40.880  1.00  0.00           C
ATOM   3514  HE1 TYR   224      54.298  37.026  39.920  1.00  0.00           H
ATOM   3515  CZ  TYR   224      54.140  38.745  41.259  1.00  0.00           C
ATOM   3516  OH  TYR   224      53.409  39.517  40.451  1.00  0.00           O
ATOM   3517  HH  TYR   224      53.669  39.529  39.526  1.00  0.00           H
ATOM   3518  CE2 TYR   224      54.691  39.381  42.431  1.00  0.00           C
ATOM   3519  HE2 TYR   224      54.380  40.373  42.723  1.00  0.00           H
ATOM   3520  CD2 TYR   224      55.671  38.607  43.089  1.00  0.00           C
ATOM   3521  HD2 TYR   224      56.193  39.114  43.887  1.00  0.00           H
ATOM   3522  C   TYR   224      57.790  34.992  45.318  1.00  0.00           C
ATOM   3523  O   TYR   224      58.850  35.508  45.576  1.00  0.00           O
ATOM   3524  N   ASP   225      57.627  33.632  45.411  1.00  0.00           N
ATOM   3525  H   ASP   225      56.714  33.260  45.194  1.00  0.00           H
ATOM   3526  CA  ASP   225      58.706  32.681  45.411  1.00  0.00           C
ATOM   3527  HA  ASP   225      59.449  33.004  46.140  1.00  0.00           H
ATOM   3528  CB  ASP   225      58.209  31.321  45.975  1.00  0.00           C
ATOM   3529  HB2 ASP   225      57.279  31.440  46.531  1.00  0.00           H
ATOM   3530  HB3 ASP   225      58.056  30.595  45.176  1.00  0.00           H
ATOM   3531  CG  ASP   225      59.252  30.702  46.991  1.00  0.00           C
ATOM   3532  OD1 ASP   225      60.460  30.682  46.652  1.00  0.00           O
ATOM   3533  OD2 ASP   225      58.769  30.424  48.112  1.00  0.00           O
ATOM   3534  C   ASP   225      59.350  32.547  43.979  1.00  0.00           C
ATOM   3535  O   ASP   225      59.032  33.242  43.012  1.00  0.00           O
ATOM   3536  N   VAL   226      60.413  31.685  43.886  1.00  0.00           N
ATOM   3537  H   VAL   226      60.717  31.132  44.675  1.00  0.00           H
ATOM   3538  CA  VAL   226      61.181  31.471  42.702  1.00  0.00           C
ATOM   3539  HA  VAL   226      60.707  31.969  41.857  1.00  0.00           H
ATOM   3540  CB  VAL   226      62.672  31.883  42.998  1.00  0.00           C
ATOM   3541  HB  VAL   226      63.076  31.184  43.730  1.00  0.00           H
ATOM   3542  CG1 VAL   226      63.432  31.839  41.664  1.00  0.00           C
ATOM   3543 HG11 VAL   226      63.490  30.862  41.186  1.00  0.00           H
ATOM   3544 HG12 VAL   226      63.108  32.628  40.987  1.00  0.00           H
ATOM   3545 HG13 VAL   226      64.490  32.003  41.869  1.00  0.00           H
ATOM   3546  CG2 VAL   226      62.879  33.311  43.620  1.00  0.00           C
ATOM   3547 HG21 VAL   226      63.961  33.434  43.679  1.00  0.00           H
ATOM   3548 HG22 VAL   226      62.323  33.454  44.546  1.00  0.00           H
ATOM   3549 HG23 VAL   226      62.535  34.123  42.980  1.00  0.00           H
ATOM   3550  C   VAL   226      61.137  29.993  42.384  1.00  0.00           C
ATOM   3551  O   VAL   226      61.005  29.200  43.373  1.00  0.00           O
ATOM   3552  N   CYS   227      61.132  29.594  41.126  1.00  0.00           N
ATOM   3553  H   CYS   227      61.208  30.326  40.435  1.00  0.00           H
ATOM   3554  CA  CYS   227      60.798  28.180  40.693  1.00  0.00           C
ATOM   3555  HA  CYS   227      60.047  27.791  41.380  1.00  0.00           H
ATOM   3556  CB  CYS   227      60.257  28.109  39.185  1.00  0.00           C
ATOM   3557  HB2 CYS   227      60.697  29.016  38.771  1.00  0.00           H
ATOM   3558  HB3 CYS   227      60.713  27.240  38.710  1.00  0.00           H
ATOM   3559  SG  CYS   227      58.447  28.123  39.040  1.00  0.00           S
ATOM   3560  HG  CYS   227      58.389  26.980  39.729  1.00  0.00           H
ATOM   3561  C   CYS   227      61.949  27.196  40.906  1.00  0.00           C
ATOM   3562  O   CYS   227      61.735  25.987  40.883  1.00  0.00           O
ATOM   3563  N   SER   228      63.211  27.739  41.108  1.00  0.00           N
ATOM   3564  H   SER   228      63.378  28.714  40.905  1.00  0.00           H
ATOM   3565  CA  SER   228      64.357  26.947  41.597  1.00  0.00           C
ATOM   3566  HA  SER   228      64.412  26.083  40.934  1.00  0.00           H
ATOM   3567  CB  SER   228      65.655  27.852  41.582  1.00  0.00           C
ATOM   3568  HB2 SER   228      66.575  27.283  41.714  1.00  0.00           H
ATOM   3569  HB3 SER   228      65.690  28.291  40.585  1.00  0.00           H
ATOM   3570  OG  SER   228      65.479  28.921  42.517  1.00  0.00           O
ATOM   3571  HG  SER   228      66.114  28.736  43.212  1.00  0.00           H
ATOM   3572  C   SER   228      64.036  26.487  42.998  1.00  0.00           C
ATOM   3573  O   SER   228      64.556  25.403  43.416  1.00  0.00           O
ATOM   3574  N   ASP   229      63.161  27.182  43.762  1.00  0.00           N
ATOM   3575  H   ASP   229      62.864  28.100  43.461  1.00  0.00           H
ATOM   3576  CA  ASP   229      62.926  26.747  45.120  1.00  0.00           C
ATOM   3577  HA  ASP   229      63.657  26.006  45.440  1.00  0.00           H
ATOM   3578  CB  ASP   229      62.903  27.987  46.046  1.00  0.00           C
ATOM   3579  HB2 ASP   229      63.591  28.708  45.601  1.00  0.00           H
ATOM   3580  HB3 ASP   229      61.910  28.433  46.102  1.00  0.00           H
ATOM   3581  CG  ASP   229      63.304  27.879  47.497  1.00  0.00           C
ATOM   3582  OD1 ASP   229      64.266  27.153  47.839  1.00  0.00           O
ATOM   3583  OD2 ASP   229      62.699  28.580  48.366  1.00  0.00           O
ATOM   3584  C   ASP   229      61.609  25.984  45.231  1.00  0.00           C
ATOM   3585  O   ASP   229      61.414  25.271  46.192  1.00  0.00           O
ATOM   3586  N   ILE   230      60.641  26.094  44.285  1.00  0.00           N
ATOM   3587  H   ILE   230      60.865  26.785  43.582  1.00  0.00           H
ATOM   3588  CA  ILE   230      59.424  25.271  44.204  1.00  0.00           C
ATOM   3589  HA  ILE   230      59.006  25.194  45.207  1.00  0.00           H
ATOM   3590  CB  ILE   230      58.428  26.028  43.382  1.00  0.00           C
ATOM   3591  HB  ILE   230      58.829  26.264  42.396  1.00  0.00           H
ATOM   3592  CG2 ILE   230      57.236  25.082  43.166  1.00  0.00           C
ATOM   3593 HG21 ILE   230      56.278  25.598  43.085  1.00  0.00           H
ATOM   3594 HG22 ILE   230      57.088  24.444  44.036  1.00  0.00           H
ATOM   3595 HG23 ILE   230      57.367  24.547  42.225  1.00  0.00           H
ATOM   3596  CG1 ILE   230      58.037  27.420  43.903  1.00  0.00           C
ATOM   3597 HG12 ILE   230      57.449  27.289  44.811  1.00  0.00           H
ATOM   3598 HG13 ILE   230      58.985  27.916  44.112  1.00  0.00           H
ATOM   3599  CD1 ILE   230      57.205  28.257  42.953  1.00  0.00           C
ATOM   3600 HD11 ILE   230      57.164  29.319  43.194  1.00  0.00           H
ATOM   3601 HD12 ILE   230      56.201  27.835  42.911  1.00  0.00           H
ATOM   3602 HD13 ILE   230      57.714  28.149  41.994  1.00  0.00           H
ATOM   3603  C   ILE   230      59.762  23.914  43.521  1.00  0.00           C
ATOM   3604  O   ILE   230      60.154  23.796  42.374  1.00  0.00           O
ATOM   3605  N   GLU   231      59.544  22.849  44.302  1.00  0.00           N
ATOM   3606  H   GLU   231      59.056  23.010  45.170  1.00  0.00           H
ATOM   3607  CA  GLU   231      59.764  21.465  43.887  1.00  0.00           C
ATOM   3608  HA  GLU   231      60.669  21.314  43.298  1.00  0.00           H
ATOM   3609  CB  GLU   231      60.031  20.601  45.121  1.00  0.00           C
ATOM   3610  HB2 GLU   231      60.808  20.960  45.797  1.00  0.00           H
ATOM   3611  HB3 GLU   231      59.102  20.552  45.691  1.00  0.00           H
ATOM   3612  CG  GLU   231      60.335  19.141  44.653  1.00  0.00           C
ATOM   3613  HG2 GLU   231      59.583  18.773  43.955  1.00  0.00           H
ATOM   3614  HG3 GLU   231      61.293  19.046  44.143  1.00  0.00           H
ATOM   3615  CD  GLU   231      60.474  18.134  45.805  1.00  0.00           C
ATOM   3616  OE1 GLU   231      59.494  17.714  46.440  1.00  0.00           O
ATOM   3617  OE2 GLU   231      61.618  17.823  46.187  1.00  0.00           O
ATOM   3618  C   GLU   231      58.518  20.960  43.124  1.00  0.00           C
ATOM   3619  O   GLU   231      58.741  20.445  42.096  1.00  0.00           O
ATOM   3620  N   LYS   232      57.309  21.174  43.598  1.00  0.00           N
ATOM   3621  H   LYS   232      57.213  21.470  44.558  1.00  0.00           H
ATOM   3622  CA  LYS   232      56.076  20.503  43.017  1.00  0.00           C
ATOM   3623  HA  LYS   232      56.184  19.418  43.012  1.00  0.00           H
ATOM   3624  CB  LYS   232      54.928  20.741  43.960  1.00  0.00           C
ATOM   3625  HB2 LYS   232      54.219  19.965  43.666  1.00  0.00           H
ATOM   3626  HB3 LYS   232      55.382  20.418  44.897  1.00  0.00           H
ATOM   3627  CG  LYS   232      54.330  22.191  44.133  1.00  0.00           C
ATOM   3628  HG2 LYS   232      55.066  22.964  44.349  1.00  0.00           H
ATOM   3629  HG3 LYS   232      53.922  22.448  43.156  1.00  0.00           H
ATOM   3630  CD  LYS   232      53.168  22.170  45.235  1.00  0.00           C
ATOM   3631  HD2 LYS   232      52.453  21.422  44.891  1.00  0.00           H
ATOM   3632  HD3 LYS   232      53.533  21.815  46.198  1.00  0.00           H
ATOM   3633  CE  LYS   232      52.359  23.484  45.335  1.00  0.00           C
ATOM   3634  HE2 LYS   232      52.934  24.297  45.777  1.00  0.00           H
ATOM   3635  HE3 LYS   232      52.087  23.885  44.359  1.00  0.00           H
ATOM   3636  NZ  LYS   232      51.235  23.276  46.249  1.00  0.00           N
ATOM   3637  HZ1 LYS   232      51.025  24.195  46.614  1.00  0.00           H
ATOM   3638  HZ2 LYS   232      51.508  22.628  46.973  1.00  0.00           H
ATOM   3639  HZ3 LYS   232      50.447  22.952  45.706  1.00  0.00           H
ATOM   3640  C   LYS   232      55.825  20.805  41.584  1.00  0.00           C
ATOM   3641  O   LYS   232      55.451  19.944  40.791  1.00  0.00           O
ATOM   3642  N   LEU   233      56.149  22.018  41.068  1.00  0.00           N
ATOM   3643  H   LEU   233      56.514  22.651  41.766  1.00  0.00           H
ATOM   3644  CA  LEU   233      55.912  22.345  39.612  1.00  0.00           C
ATOM   3645  HA  LEU   233      54.976  21.851  39.354  1.00  0.00           H
ATOM   3646  CB  LEU   233      55.682  23.846  39.362  1.00  0.00           C
ATOM   3647  HB2 LEU   233      56.543  24.454  39.635  1.00  0.00           H
ATOM   3648  HB3 LEU   233      55.319  24.037  38.351  1.00  0.00           H
ATOM   3649  CG  LEU   233      54.654  24.551  40.343  1.00  0.00           C
ATOM   3650  HG  LEU   233      54.927  24.492  41.396  1.00  0.00           H
ATOM   3651  CD1 LEU   233      54.566  25.967  39.913  1.00  0.00           C
ATOM   3652 HD11 LEU   233      53.710  26.533  40.279  1.00  0.00           H
ATOM   3653 HD12 LEU   233      54.449  26.030  38.831  1.00  0.00           H
ATOM   3654 HD13 LEU   233      55.531  26.471  39.978  1.00  0.00           H
ATOM   3655  CD2 LEU   233      53.334  23.856  40.212  1.00  0.00           C
ATOM   3656 HD21 LEU   233      53.421  22.880  40.690  1.00  0.00           H
ATOM   3657 HD22 LEU   233      52.586  24.408  40.782  1.00  0.00           H
ATOM   3658 HD23 LEU   233      52.925  23.822  39.201  1.00  0.00           H
ATOM   3659  C   LEU   233      56.957  21.847  38.623  1.00  0.00           C
ATOM   3660  O   LEU   233      56.780  21.830  37.405  1.00  0.00           O
ATOM   3661  N   GLN   234      58.084  21.309  39.069  1.00  0.00           N
ATOM   3662  H   GLN   234      58.201  21.215  40.068  1.00  0.00           H
ATOM   3663  CA  GLN   234      59.154  20.887  38.242  1.00  0.00           C
ATOM   3664  HA  GLN   234      59.476  21.750  37.658  1.00  0.00           H
ATOM   3665  CB  GLN   234      60.377  20.634  39.085  1.00  0.00           C
ATOM   3666  HB2 GLN   234      60.227  19.795  39.764  1.00  0.00           H
ATOM   3667  HB3 GLN   234      61.235  20.460  38.436  1.00  0.00           H
ATOM   3668  CG  GLN   234      60.785  21.858  39.974  1.00  0.00           C
ATOM   3669  HG2 GLN   234      60.528  22.807  39.502  1.00  0.00           H
ATOM   3670  HG3 GLN   234      60.183  21.814  40.881  1.00  0.00           H
ATOM   3671  CD  GLN   234      62.193  21.877  40.606  1.00  0.00           C
ATOM   3672  OE1 GLN   234      62.909  20.929  40.408  1.00  0.00           O
ATOM   3673  NE2 GLN   234      62.537  22.953  41.261  1.00  0.00           N
ATOM   3674 HE21 GLN   234      63.524  22.917  41.473  1.00  0.00           H
ATOM   3675 HE22 GLN   234      61.916  23.710  41.505  1.00  0.00           H
ATOM   3676  C   GLN   234      58.781  19.754  37.225  1.00  0.00           C
ATOM   3677  O   GLN   234      58.133  18.754  37.560  1.00  0.00           O
ATOM   3678  N   GLY   235      59.318  19.716  36.020  1.00  0.00           N
ATOM   3679  H   GLY   235      59.848  20.538  35.771  1.00  0.00           H
ATOM   3680  CA  GLY   235      58.897  18.939  34.869  1.00  0.00           C
ATOM   3681  HA2 GLY   235      59.587  18.957  34.025  1.00  0.00           H
ATOM   3682  HA3 GLY   235      58.814  17.931  35.275  1.00  0.00           H
ATOM   3683  C   GLY   235      57.564  19.349  34.301  1.00  0.00           C
ATOM   3684  O   GLY   235      57.238  18.822  33.233  1.00  0.00           O
ATOM   3685  N   LYS   236      56.697  20.133  35.000  1.00  0.00           N
ATOM   3686  H   LYS   236      56.770  20.187  36.005  1.00  0.00           H
ATOM   3687  CA  LYS   236      55.406  20.532  34.494  1.00  0.00           C
ATOM   3688  HA  LYS   236      55.195  19.696  33.826  1.00  0.00           H
ATOM   3689  CB  LYS   236      54.326  20.593  35.682  1.00  0.00           C
ATOM   3690  HB2 LYS   236      54.610  21.404  36.351  1.00  0.00           H
ATOM   3691  HB3 LYS   236      53.341  20.804  35.266  1.00  0.00           H
ATOM   3692  CG  LYS   236      54.127  19.281  36.578  1.00  0.00           C
ATOM   3693  HG2 LYS   236      54.068  18.417  35.914  1.00  0.00           H
ATOM   3694  HG3 LYS   236      54.954  19.083  37.260  1.00  0.00           H
ATOM   3695  CD  LYS   236      52.795  19.457  37.402  1.00  0.00           C
ATOM   3696  HD2 LYS   236      52.848  20.275  38.119  1.00  0.00           H
ATOM   3697  HD3 LYS   236      51.930  19.706  36.787  1.00  0.00           H
ATOM   3698  CE  LYS   236      52.613  18.153  38.252  1.00  0.00           C
ATOM   3699  HE2 LYS   236      51.592  18.146  38.636  1.00  0.00           H
ATOM   3700  HE3 LYS   236      52.746  17.313  37.571  1.00  0.00           H
ATOM   3701  NZ  LYS   236      53.482  18.072  39.431  1.00  0.00           N
ATOM   3702  HZ1 LYS   236      53.183  17.292  40.000  1.00  0.00           H
ATOM   3703  HZ2 LYS   236      53.424  18.882  40.030  1.00  0.00           H
ATOM   3704  HZ3 LYS   236      54.440  17.854  39.192  1.00  0.00           H
ATOM   3705  C   LYS   236      55.470  21.902  33.735  1.00  0.00           C
ATOM   3706  O   LYS   236      54.493  22.239  33.043  1.00  0.00           O
ATOM   3707  N   LEU   237      56.604  22.622  33.681  1.00  0.00           N
ATOM   3708  H   LEU   237      57.456  22.379  34.167  1.00  0.00           H
ATOM   3709  CA  LEU   237      56.719  23.952  33.039  1.00  0.00           C
ATOM   3710  HA  LEU   237      55.729  24.369  32.858  1.00  0.00           H
ATOM   3711  CB  LEU   237      57.356  24.975  33.989  1.00  0.00           C
ATOM   3712  HB2 LEU   237      58.253  24.532  34.424  1.00  0.00           H
ATOM   3713  HB3 LEU   237      57.541  25.942  33.522  1.00  0.00           H
ATOM   3714  CG  LEU   237      56.456  25.266  35.251  1.00  0.00           C
ATOM   3715  HG  LEU   237      56.046  24.313  35.589  1.00  0.00           H
ATOM   3716  CD1 LEU   237      57.184  25.666  36.549  1.00  0.00           C
ATOM   3717 HD11 LEU   237      56.602  26.139  37.340  1.00  0.00           H
ATOM   3718 HD12 LEU   237      57.850  26.474  36.247  1.00  0.00           H
ATOM   3719 HD13 LEU   237      57.803  24.854  36.930  1.00  0.00           H
ATOM   3720  CD2 LEU   237      55.296  26.225  35.039  1.00  0.00           C
ATOM   3721 HD21 LEU   237      55.758  27.194  34.855  1.00  0.00           H
ATOM   3722 HD22 LEU   237      54.716  25.860  34.191  1.00  0.00           H
ATOM   3723 HD23 LEU   237      54.711  26.184  35.959  1.00  0.00           H
ATOM   3724  C   LEU   237      57.512  23.741  31.739  1.00  0.00           C
ATOM   3725  O   LEU   237      58.462  22.972  31.588  1.00  0.00           O
ATOM   3726  N   SER   238      57.110  24.443  30.663  1.00  0.00           N
ATOM   3727  H   SER   238      56.272  25.004  30.707  1.00  0.00           H
ATOM   3728  CA  SER   238      57.835  24.484  29.438  1.00  0.00           C
ATOM   3729  HA  SER   238      57.779  23.507  28.958  1.00  0.00           H
ATOM   3730  CB  SER   238      57.079  25.432  28.445  1.00  0.00           C
ATOM   3731  HB2 SER   238      56.019  25.186  28.399  1.00  0.00           H
ATOM   3732  HB3 SER   238      57.359  26.419  28.813  1.00  0.00           H
ATOM   3733  OG  SER   238      57.630  25.354  27.199  1.00  0.00           O
ATOM   3734  HG  SER   238      57.174  26.056  26.730  1.00  0.00           H
ATOM   3735  C   SER   238      59.379  24.861  29.493  1.00  0.00           C
ATOM   3736  O   SER   238      59.729  25.548  30.425  1.00  0.00           O
ATOM   3737  N   ASP   239      60.160  24.541  28.530  1.00  0.00           N
ATOM   3738  H   ASP   239      59.776  23.867  27.884  1.00  0.00           H
ATOM   3739  CA  ASP   239      61.607  24.982  28.344  1.00  0.00           C
ATOM   3740  HA  ASP   239      62.065  24.924  29.332  1.00  0.00           H
ATOM   3741  CB  ASP   239      62.500  24.105  27.436  1.00  0.00           C
ATOM   3742  HB2 ASP   239      62.237  24.119  26.379  1.00  0.00           H
ATOM   3743  HB3 ASP   239      63.528  24.445  27.562  1.00  0.00           H
ATOM   3744  CG  ASP   239      62.639  22.630  27.761  1.00  0.00           C
ATOM   3745  OD1 ASP   239      63.039  21.929  26.821  1.00  0.00           O
ATOM   3746  OD2 ASP   239      62.393  22.063  28.885  1.00  0.00           O
ATOM   3747  C   ASP   239      61.720  26.498  27.949  1.00  0.00           C
ATOM   3748  O   ASP   239      62.851  27.022  27.814  1.00  0.00           O
ATOM   3749  N   ASP   240      60.614  27.171  27.631  1.00  0.00           N
ATOM   3750  H   ASP   240      59.698  26.747  27.664  1.00  0.00           H
ATOM   3751  CA  ASP   240      60.542  28.558  27.356  1.00  0.00           C
ATOM   3752  HA  ASP   240      61.576  28.776  27.086  1.00  0.00           H
ATOM   3753  CB  ASP   240      59.609  28.856  26.232  1.00  0.00           C
ATOM   3754  HB2 ASP   240      59.787  29.815  25.746  1.00  0.00           H
ATOM   3755  HB3 ASP   240      59.871  28.045  25.552  1.00  0.00           H
ATOM   3756  CG  ASP   240      58.127  28.739  26.619  1.00  0.00           C
ATOM   3757  OD1 ASP   240      57.575  29.617  27.313  1.00  0.00           O
ATOM   3758  OD2 ASP   240      57.404  27.832  26.139  1.00  0.00           O
ATOM   3759  C   ASP   240      60.229  29.441  28.567  1.00  0.00           C
ATOM   3760  O   ASP   240      60.354  30.677  28.471  1.00  0.00           O
ATOM   3761  N   ILE   241      59.836  28.824  29.707  1.00  0.00           N
ATOM   3762  H   ILE   241      59.781  27.817  29.745  1.00  0.00           H
ATOM   3763  CA  ILE   241      59.912  29.474  31.008  1.00  0.00           C
ATOM   3764  HA  ILE   241      59.709  30.538  30.883  1.00  0.00           H
ATOM   3765  CB  ILE   241      58.746  28.956  31.911  1.00  0.00           C
ATOM   3766  HB  ILE   241      58.982  27.896  31.806  1.00  0.00           H
ATOM   3767  CG2 ILE   241      58.785  29.340  33.425  1.00  0.00           C
ATOM   3768 HG21 ILE   241      59.719  29.238  33.979  1.00  0.00           H
ATOM   3769 HG22 ILE   241      58.080  28.696  33.950  1.00  0.00           H
ATOM   3770 HG23 ILE   241      58.552  30.386  33.623  1.00  0.00           H
ATOM   3771  CG1 ILE   241      57.360  29.066  31.256  1.00  0.00           C
ATOM   3772 HG12 ILE   241      57.087  30.118  31.343  1.00  0.00           H
ATOM   3773 HG13 ILE   241      57.404  28.777  30.206  1.00  0.00           H
ATOM   3774  CD1 ILE   241      56.332  28.136  31.908  1.00  0.00           C
ATOM   3775 HD11 ILE   241      55.332  28.270  31.495  1.00  0.00           H
ATOM   3776 HD12 ILE   241      56.190  28.404  32.954  1.00  0.00           H
ATOM   3777 HD13 ILE   241      56.689  27.106  31.905  1.00  0.00           H
ATOM   3778  C   ILE   241      61.334  29.201  31.618  1.00  0.00           C
ATOM   3779  O   ILE   241      61.739  28.069  31.624  1.00  0.00           O
ATOM   3780  N   PRO   242      62.093  30.317  31.977  1.00  0.00           N
ATOM   3781  CD  PRO   242      61.793  31.753  31.854  1.00  0.00           C
ATOM   3782  HD2 PRO   242      60.818  32.062  32.230  1.00  0.00           H
ATOM   3783  HD3 PRO   242      61.941  32.132  30.843  1.00  0.00           H
ATOM   3784  CG  PRO   242      62.801  32.529  32.693  1.00  0.00           C
ATOM   3785  HG2 PRO   242      62.433  32.477  33.718  1.00  0.00           H
ATOM   3786  HG3 PRO   242      62.984  33.522  32.282  1.00  0.00           H
ATOM   3787  CB  PRO   242      64.009  31.619  32.582  1.00  0.00           C
ATOM   3788  HB2 PRO   242      64.732  31.828  33.370  1.00  0.00           H
ATOM   3789  HB3 PRO   242      64.519  31.911  31.664  1.00  0.00           H
ATOM   3790  CA  PRO   242      63.428  30.207  32.454  1.00  0.00           C
ATOM   3791  HA  PRO   242      64.042  29.699  31.711  1.00  0.00           H
ATOM   3792  C   PRO   242      63.569  29.343  33.748  1.00  0.00           C
ATOM   3793  O   PRO   242      62.513  29.156  34.417  1.00  0.00           O
ATOM   3794  N   PRO   243      64.715  28.909  34.213  1.00  0.00           N
ATOM   3795  CD  PRO   243      66.008  29.148  33.480  1.00  0.00           C
ATOM   3796  HD2 PRO   243      66.330  30.188  33.413  1.00  0.00           H
ATOM   3797  HD3 PRO   243      65.894  28.697  32.494  1.00  0.00           H
ATOM   3798  CG  PRO   243      66.931  28.283  34.319  1.00  0.00           C
ATOM   3799  HG2 PRO   243      67.551  28.918  34.952  1.00  0.00           H
ATOM   3800  HG3 PRO   243      67.582  27.645  33.723  1.00  0.00           H
ATOM   3801  CB  PRO   243      66.126  27.498  35.299  1.00  0.00           C
ATOM   3802  HB2 PRO   243      66.625  27.292  36.247  1.00  0.00           H
ATOM   3803  HB3 PRO   243      65.960  26.488  34.921  1.00  0.00           H
ATOM   3804  CA  PRO   243      64.788  28.177  35.454  1.00  0.00           C
ATOM   3805  HA  PRO   243      64.005  27.422  35.374  1.00  0.00           H
ATOM   3806  C   PRO   243      64.582  29.115  36.699  1.00  0.00           C
ATOM   3807  O   PRO   243      64.101  28.622  37.740  1.00  0.00           O
ATOM   3808  N   SER   244      64.954  30.366  36.539  1.00  0.00           N
ATOM   3809  H   SER   244      65.460  30.659  35.716  1.00  0.00           H
ATOM   3810  CA  SER   244      64.885  31.483  37.573  1.00  0.00           C
ATOM   3811  HA  SER   244      64.971  31.053  38.570  1.00  0.00           H
ATOM   3812  CB  SER   244      65.957  32.503  37.272  1.00  0.00           C
ATOM   3813  HB2 SER   244      65.787  33.442  37.796  1.00  0.00           H
ATOM   3814  HB3 SER   244      66.895  32.145  37.696  1.00  0.00           H
ATOM   3815  OG  SER   244      66.070  32.719  35.851  1.00  0.00           O
ATOM   3816  HG  SER   244      66.925  32.350  35.618  1.00  0.00           H
ATOM   3817  C   SER   244      63.557  32.165  37.621  1.00  0.00           C
ATOM   3818  O   SER   244      63.413  33.166  38.282  1.00  0.00           O
ATOM   3819  N   ALA   245      62.631  31.600  36.833  1.00  0.00           N
ATOM   3820  H   ALA   245      62.819  30.672  36.479  1.00  0.00           H
ATOM   3821  CA  ALA   245      61.232  32.031  36.877  1.00  0.00           C
ATOM   3822  HA  ALA   245      61.237  33.041  36.466  1.00  0.00           H
ATOM   3823  CB  ALA   245      60.401  31.141  35.947  1.00  0.00           C
ATOM   3824  HB1 ALA   245      60.447  30.150  36.399  1.00  0.00           H
ATOM   3825  HB2 ALA   245      60.822  30.932  34.964  1.00  0.00           H
ATOM   3826  HB3 ALA   245      59.386  31.487  35.750  1.00  0.00           H
ATOM   3827  C   ALA   245      60.565  32.224  38.308  1.00  0.00           C
ATOM   3828  O   ALA   245      60.672  31.384  39.182  1.00  0.00           O
ATOM   3829  N   PRO   246      59.803  33.371  38.450  1.00  0.00           N
ATOM   3830  CD  PRO   246      59.847  34.568  37.591  1.00  0.00           C
ATOM   3831  HD2 PRO   246      59.322  34.397  36.651  1.00  0.00           H
ATOM   3832  HD3 PRO   246      60.870  34.887  37.386  1.00  0.00           H
ATOM   3833  CG  PRO   246      59.176  35.705  38.387  1.00  0.00           C
ATOM   3834  HG2 PRO   246      58.263  36.072  37.919  1.00  0.00           H
ATOM   3835  HG3 PRO   246      59.980  36.441  38.388  1.00  0.00           H
ATOM   3836  CB  PRO   246      59.052  35.187  39.824  1.00  0.00           C
ATOM   3837  HB2 PRO   246      58.137  35.552  40.292  1.00  0.00           H
ATOM   3838  HB3 PRO   246      59.797  35.655  40.467  1.00  0.00           H
ATOM   3839  CA  PRO   246      58.993  33.652  39.632  1.00  0.00           C
ATOM   3840  HA  PRO   246      59.567  33.243  40.463  1.00  0.00           H
ATOM   3841  C   PRO   246      57.634  33.079  39.630  1.00  0.00           C
ATOM   3842  O   PRO   246      57.096  32.917  38.513  1.00  0.00           O
ATOM   3843  N   MET   247      57.042  32.780  40.814  1.00  0.00           N
ATOM   3844  H   MET   247      57.511  32.993  41.683  1.00  0.00           H
ATOM   3845  CA  MET   247      55.574  32.443  40.871  1.00  0.00           C
ATOM   3846  HA  MET   247      55.092  32.628  39.911  1.00  0.00           H
ATOM   3847  CB  MET   247      55.518  30.951  40.995  1.00  0.00           C
ATOM   3848  HB2 MET   247      55.743  30.550  40.008  1.00  0.00           H
ATOM   3849  HB3 MET   247      56.327  30.661  41.666  1.00  0.00           H
ATOM   3850  CG  MET   247      54.138  30.413  41.508  1.00  0.00           C
ATOM   3851  HG2 MET   247      54.335  29.354  41.675  1.00  0.00           H
ATOM   3852  HG3 MET   247      53.916  30.897  42.460  1.00  0.00           H
ATOM   3853  SD  MET   247      52.648  30.725  40.473  1.00  0.00           S
ATOM   3854  CE  MET   247      53.246  30.000  38.942  1.00  0.00           C
ATOM   3855  HE1 MET   247      54.117  30.540  38.571  1.00  0.00           H
ATOM   3856  HE2 MET   247      53.414  28.955  39.200  1.00  0.00           H
ATOM   3857  HE3 MET   247      52.435  29.819  38.236  1.00  0.00           H
ATOM   3858  C   MET   247      54.923  33.202  42.088  1.00  0.00           C
ATOM   3859  O   MET   247      55.391  33.046  43.218  1.00  0.00           O
ATOM   3860  N   ALA   248      53.816  33.977  41.920  1.00  0.00           N
ATOM   3861  H   ALA   248      53.263  34.008  41.075  1.00  0.00           H
ATOM   3862  CA  ALA   248      52.985  34.336  43.053  1.00  0.00           C
ATOM   3863  HA  ALA   248      53.556  34.967  43.732  1.00  0.00           H
ATOM   3864  CB  ALA   248      51.823  35.129  42.614  1.00  0.00           C
ATOM   3865  HB1 ALA   248      51.181  35.228  43.489  1.00  0.00           H
ATOM   3866  HB2 ALA   248      51.093  34.634  41.973  1.00  0.00           H
ATOM   3867  HB3 ALA   248      52.191  36.112  42.320  1.00  0.00           H
ATOM   3868  C   ALA   248      52.415  33.036  43.721  1.00  0.00           C
ATOM   3869  O   ALA   248      51.556  32.339  43.129  1.00  0.00           O
ATOM   3870  N   ILE   249      52.850  32.712  44.976  1.00  0.00           N
ATOM   3871  H   ILE   249      53.521  33.284  45.467  1.00  0.00           H
ATOM   3872  CA  ILE   249      52.152  31.748  45.850  1.00  0.00           C
ATOM   3873  HA  ILE   249      51.561  31.092  45.211  1.00  0.00           H
ATOM   3874  CB  ILE   249      53.209  30.905  46.589  1.00  0.00           C
ATOM   3875  HB  ILE   249      53.704  31.542  47.323  1.00  0.00           H
ATOM   3876  CG2 ILE   249      52.443  29.898  47.382  1.00  0.00           C
ATOM   3877 HG21 ILE   249      51.705  29.297  46.852  1.00  0.00           H
ATOM   3878 HG22 ILE   249      51.950  30.418  48.202  1.00  0.00           H
ATOM   3879 HG23 ILE   249      53.106  29.168  47.847  1.00  0.00           H
ATOM   3880  CG1 ILE   249      54.253  30.240  45.630  1.00  0.00           C
ATOM   3881 HG12 ILE   249      54.671  31.013  44.984  1.00  0.00           H
ATOM   3882 HG13 ILE   249      55.042  29.887  46.295  1.00  0.00           H
ATOM   3883  CD1 ILE   249      53.630  29.136  44.756  1.00  0.00           C
ATOM   3884 HD11 ILE   249      53.228  28.307  45.340  1.00  0.00           H
ATOM   3885 HD12 ILE   249      54.340  28.786  44.006  1.00  0.00           H
ATOM   3886 HD13 ILE   249      52.802  29.587  44.210  1.00  0.00           H
ATOM   3887  C   ILE   249      51.149  32.506  46.634  1.00  0.00           C
ATOM   3888  O   ILE   249      51.594  33.437  47.399  1.00  0.00           O
ATOM   3889  N   ASN   250      49.893  32.004  46.701  1.00  0.00           N
ATOM   3890  H   ASN   250      49.735  31.099  46.282  1.00  0.00           H
ATOM   3891  CA  ASN   250      48.933  32.218  47.815  1.00  0.00           C
ATOM   3892  HA  ASN   250      49.036  33.109  48.432  1.00  0.00           H
ATOM   3893  CB  ASN   250      47.570  32.250  47.111  1.00  0.00           C
ATOM   3894  HB2 ASN   250      47.563  33.187  46.552  1.00  0.00           H
ATOM   3895  HB3 ASN   250      47.456  31.307  46.577  1.00  0.00           H
ATOM   3896  CG  ASN   250      46.414  32.363  48.097  1.00  0.00           C
ATOM   3897  OD1 ASN   250      46.520  32.719  49.226  1.00  0.00           O
ATOM   3898  ND2 ASN   250      45.246  31.966  47.652  1.00  0.00           N
ATOM   3899 HD21 ASN   250      45.067  31.786  46.674  1.00  0.00           H
ATOM   3900 HD22 ASN   250      44.649  31.739  48.435  1.00  0.00           H
ATOM   3901  C   ASN   250      49.031  31.055  48.818  1.00  0.00           C
ATOM   3902  O   ASN   250      48.873  29.938  48.349  1.00  0.00           O
ATOM   3903  N   CYS   251      49.409  31.325  50.084  1.00  0.00           N
ATOM   3904  H   CYS   251      49.573  32.278  50.376  1.00  0.00           H
ATOM   3905  CA  CYS   251      49.904  30.238  50.989  1.00  0.00           C
ATOM   3906  HA  CYS   251      50.616  29.654  50.406  1.00  0.00           H
ATOM   3907  CB  CYS   251      50.646  30.840  52.124  1.00  0.00           C
ATOM   3908  HB2 CYS   251      50.000  31.454  52.751  1.00  0.00           H
ATOM   3909  HB3 CYS   251      51.130  30.015  52.646  1.00  0.00           H
ATOM   3910  SG  CYS   251      51.913  31.880  51.357  1.00  0.00           S
ATOM   3911  HG  CYS   251      51.151  32.965  51.198  1.00  0.00           H
ATOM   3912  C   CYS   251      48.771  29.308  51.516  1.00  0.00           C
ATOM   3913  O   CYS   251      48.979  28.113  51.805  1.00  0.00           O
ATOM   3914  N   GLU   252      47.581  29.874  51.735  1.00  0.00           N
ATOM   3915  H   GLU   252      47.498  30.853  51.501  1.00  0.00           H
ATOM   3916  CA  GLU   252      46.423  29.262  52.330  1.00  0.00           C
ATOM   3917  HA  GLU   252      45.825  30.120  52.635  1.00  0.00           H
ATOM   3918  CB  GLU   252      45.737  28.285  51.413  1.00  0.00           C
ATOM   3919  HB2 GLU   252      46.523  27.661  50.986  1.00  0.00           H
ATOM   3920  HB3 GLU   252      45.120  27.586  51.976  1.00  0.00           H
ATOM   3921  CG  GLU   252      45.087  29.016  50.245  1.00  0.00           C
ATOM   3922  HG2 GLU   252      45.954  29.412  49.716  1.00  0.00           H
ATOM   3923  HG3 GLU   252      44.571  28.332  49.571  1.00  0.00           H
ATOM   3924  CD  GLU   252      43.987  30.083  50.706  1.00  0.00           C
ATOM   3925  OE1 GLU   252      43.560  30.868  49.825  1.00  0.00           O
ATOM   3926  OE2 GLU   252      43.471  30.124  51.842  1.00  0.00           O
ATOM   3927  C   GLU   252      46.759  28.687  53.743  1.00  0.00           C
ATOM   3928  O   GLU   252      46.377  27.552  54.126  1.00  0.00           O
ATOM   3929  N   TYR   253      47.604  29.361  54.534  1.00  0.00           N
ATOM   3930  H   TYR   253      47.668  30.329  54.253  1.00  0.00           H
ATOM   3931  CA  TYR   253      48.306  28.893  55.761  1.00  0.00           C
ATOM   3932  HA  TYR   253      48.735  27.914  55.550  1.00  0.00           H
ATOM   3933  CB  TYR   253      49.630  29.792  56.128  1.00  0.00           C
ATOM   3934  HB2 TYR   253      50.221  29.265  56.877  1.00  0.00           H
ATOM   3935  HB3 TYR   253      50.119  29.780  55.153  1.00  0.00           H
ATOM   3936  CG  TYR   253      49.581  31.300  56.342  1.00  0.00           C
ATOM   3937  CD1 TYR   253      48.497  32.021  56.827  1.00  0.00           C
ATOM   3938  HD1 TYR   253      47.624  31.489  57.175  1.00  0.00           H
ATOM   3939  CE1 TYR   253      48.543  33.444  56.943  1.00  0.00           C
ATOM   3940  HE1 TYR   253      47.781  33.954  57.514  1.00  0.00           H
ATOM   3941  CZ  TYR   253      49.675  34.053  56.469  1.00  0.00           C
ATOM   3942  OH  TYR   253      49.754  35.385  56.667  1.00  0.00           O
ATOM   3943  HH  TYR   253      49.027  35.635  57.244  1.00  0.00           H
ATOM   3944  CE2 TYR   253      50.720  33.357  55.849  1.00  0.00           C
ATOM   3945  HE2 TYR   253      51.503  33.998  55.475  1.00  0.00           H
ATOM   3946  CD2 TYR   253      50.677  31.974  55.764  1.00  0.00           C
ATOM   3947  HD2 TYR   253      51.488  31.463  55.267  1.00  0.00           H
ATOM   3948  C   TYR   253      47.402  28.767  56.948  1.00  0.00           C
ATOM   3949  O   TYR   253      47.813  28.313  58.000  1.00  0.00           O
ATOM   3950  N   GLY   254      46.084  28.959  56.774  1.00  0.00           N
ATOM   3951  H   GLY   254      45.797  29.326  55.877  1.00  0.00           H
ATOM   3952  CA  GLY   254      45.084  28.833  57.852  1.00  0.00           C
ATOM   3953  HA2 GLY   254      45.406  29.557  58.602  1.00  0.00           H
ATOM   3954  HA3 GLY   254      44.108  29.221  57.561  1.00  0.00           H
ATOM   3955  C   GLY   254      44.924  27.431  58.434  1.00  0.00           C
ATOM   3956  O   GLY   254      44.298  27.282  59.518  1.00  0.00           O
ATOM   3957  N   SER   255      45.639  26.464  57.897  1.00  0.00           N
ATOM   3958  H   SER   255      46.135  26.698  57.049  1.00  0.00           H
ATOM   3959  CA  SER   255      45.795  25.052  58.289  1.00  0.00           C
ATOM   3960  HA  SER   255      45.055  24.716  59.015  1.00  0.00           H
ATOM   3961  CB  SER   255      45.483  24.295  57.035  1.00  0.00           C
ATOM   3962  HB2 SER   255      45.694  23.230  57.134  1.00  0.00           H
ATOM   3963  HB3 SER   255      44.460  24.489  56.712  1.00  0.00           H
ATOM   3964  OG  SER   255      46.219  24.712  55.957  1.00  0.00           O
ATOM   3965  HG  SER   255      47.018  24.180  55.996  1.00  0.00           H
ATOM   3966  C   SER   255      47.174  24.636  58.877  1.00  0.00           C
ATOM   3967  O   SER   255      47.422  23.545  59.303  1.00  0.00           O
ATOM   3968  N   PHE   256      48.012  25.654  59.052  1.00  0.00           N
ATOM   3969  H   PHE   256      47.663  26.583  58.863  1.00  0.00           H
ATOM   3970  CA  PHE   256      49.298  25.490  59.723  1.00  0.00           C
ATOM   3971  HA  PHE   256      49.864  24.732  59.182  1.00  0.00           H
ATOM   3972  CB  PHE   256      50.198  26.763  59.687  1.00  0.00           C
ATOM   3973  HB2 PHE   256      50.576  26.982  58.689  1.00  0.00           H
ATOM   3974  HB3 PHE   256      49.648  27.683  59.886  1.00  0.00           H
ATOM   3975  CG  PHE   256      51.330  26.750  60.672  1.00  0.00           C
ATOM   3976  CD1 PHE   256      52.415  25.925  60.472  1.00  0.00           C
ATOM   3977  HD1 PHE   256      52.480  25.227  59.651  1.00  0.00           H
ATOM   3978  CE1 PHE   256      53.491  25.948  61.327  1.00  0.00           C
ATOM   3979  HE1 PHE   256      54.363  25.313  61.265  1.00  0.00           H
ATOM   3980  CZ  PHE   256      53.567  26.719  62.440  1.00  0.00           C
ATOM   3981  HZ  PHE   256      54.457  26.851  63.037  1.00  0.00           H
ATOM   3982  CE2 PHE   256      52.395  27.438  62.783  1.00  0.00           C
ATOM   3983  HE2 PHE   256      52.335  27.974  63.718  1.00  0.00           H
ATOM   3984  CD2 PHE   256      51.266  27.437  61.879  1.00  0.00           C
ATOM   3985  HD2 PHE   256      50.414  28.027  62.183  1.00  0.00           H
ATOM   3986  C   PHE   256      49.073  25.020  61.168  1.00  0.00           C
ATOM   3987  O   PHE   256      48.333  25.635  61.896  1.00  0.00           O
ATOM   3988  N   ASP   257      49.778  23.936  61.552  1.00  0.00           N
ATOM   3989  H   ASP   257      50.377  23.537  60.844  1.00  0.00           H
ATOM   3990  CA  ASP   257      49.763  23.209  62.846  1.00  0.00           C
ATOM   3991  HA  ASP   257      50.481  22.394  62.754  1.00  0.00           H
ATOM   3992  CB  ASP   257      50.280  24.066  63.999  1.00  0.00           C
ATOM   3993  HB2 ASP   257      50.996  24.774  63.582  1.00  0.00           H
ATOM   3994  HB3 ASP   257      49.424  24.656  64.326  1.00  0.00           H
ATOM   3995  CG  ASP   257      51.053  23.371  65.148  1.00  0.00           C
ATOM   3996  OD1 ASP   257      51.944  22.616  64.823  1.00  0.00           O
ATOM   3997  OD2 ASP   257      50.742  23.565  66.384  1.00  0.00           O
ATOM   3998  C   ASP   257      48.501  22.448  63.196  1.00  0.00           C
ATOM   3999  O   ASP   257      48.291  22.058  64.315  1.00  0.00           O
ATOM   4000  N   ASN   258      47.726  22.044  62.136  1.00  0.00           N
ATOM   4001  H   ASN   258      47.984  22.414  61.233  1.00  0.00           H
ATOM   4002  CA  ASN   258      46.750  20.920  62.198  1.00  0.00           C
ATOM   4003  HA  ASN   258      45.857  21.109  62.794  1.00  0.00           H
ATOM   4004  CB  ASN   258      46.340  20.593  60.719  1.00  0.00           C
ATOM   4005  HB2 ASN   258      47.187  20.439  60.050  1.00  0.00           H
ATOM   4006  HB3 ASN   258      45.837  19.625  60.709  1.00  0.00           H
ATOM   4007  CG  ASN   258      45.308  21.462  60.036  1.00  0.00           C
ATOM   4008  OD1 ASN   258      44.843  22.472  60.537  1.00  0.00           O
ATOM   4009  ND2 ASN   258      44.872  21.085  58.806  1.00  0.00           N
ATOM   4010 HD21 ASN   258      45.168  20.250  58.323  1.00  0.00           H
ATOM   4011 HD22 ASN   258      44.024  21.548  58.510  1.00  0.00           H
ATOM   4012  C   ASN   258      47.407  19.622  62.759  1.00  0.00           C
ATOM   4013  O   ASN   258      46.715  18.830  63.301  1.00  0.00           O
ATOM   4014  N   GLU   259      48.692  19.371  62.463  1.00  0.00           N
ATOM   4015  H   GLU   259      49.139  20.040  61.852  1.00  0.00           H
ATOM   4016  CA  GLU   259      49.440  18.272  63.198  1.00  0.00           C
ATOM   4017  HA  GLU   259      48.856  17.352  63.224  1.00  0.00           H
ATOM   4018  CB  GLU   259      50.805  18.011  62.624  1.00  0.00           C
ATOM   4019  HB2 GLU   259      51.356  17.361  63.304  1.00  0.00           H
ATOM   4020  HB3 GLU   259      50.678  17.561  61.639  1.00  0.00           H
ATOM   4021  CG  GLU   259      51.561  19.361  62.445  1.00  0.00           C
ATOM   4022  HG2 GLU   259      51.074  20.167  62.995  1.00  0.00           H
ATOM   4023  HG3 GLU   259      52.559  19.365  62.885  1.00  0.00           H
ATOM   4024  CD  GLU   259      51.581  19.768  61.004  1.00  0.00           C
ATOM   4025  OE1 GLU   259      50.622  20.447  60.530  1.00  0.00           O
ATOM   4026  OE2 GLU   259      52.367  19.133  60.228  1.00  0.00           O
ATOM   4027  C   GLU   259      49.600  18.460  64.739  1.00  0.00           C
ATOM   4028  O   GLU   259      49.857  17.468  65.423  1.00  0.00           O
ATOM   4029  N   HID   260      49.427  19.702  65.263  1.00  0.00           N
ATOM   4030  H   HID   260      49.160  20.409  64.593  1.00  0.00           H
ATOM   4031  CA  HID   260      49.634  20.089  66.697  1.00  0.00           C
ATOM   4032  HA  HID   260      49.501  21.166  66.603  1.00  0.00           H
ATOM   4033  CB  HID   260      48.582  19.489  67.584  1.00  0.00           C
ATOM   4034  HB2 HID   260      48.815  18.437  67.746  1.00  0.00           H
ATOM   4035  HB3 HID   260      48.689  19.902  68.587  1.00  0.00           H
ATOM   4036  CG  HID   260      47.222  19.843  67.136  1.00  0.00           C
ATOM   4037  ND1 HID   260      46.793  20.914  66.434  1.00  0.00           N
ATOM   4038  HD1 HID   260      47.386  21.587  65.968  1.00  0.00           H
ATOM   4039  CE1 HID   260      45.502  20.753  66.116  1.00  0.00           C
ATOM   4040  HE1 HID   260      44.824  21.252  65.440  1.00  0.00           H
ATOM   4041  NE2 HID   260      45.030  19.604  66.648  1.00  0.00           N
ATOM   4042  CD2 HID   260      46.143  19.064  67.361  1.00  0.00           C
ATOM   4043  HD2 HID   260      46.113  18.166  67.960  1.00  0.00           H
ATOM   4044  C   HID   260      51.021  19.794  67.218  1.00  0.00           C
ATOM   4045  O   HID   260      51.283  18.995  68.148  1.00  0.00           O
ATOM   4046  N   VAL   261      52.047  20.493  66.701  1.00  0.00           N
ATOM   4047  H   VAL   261      51.804  21.246  66.072  1.00  0.00           H
ATOM   4048  CA  VAL   261      53.469  20.263  66.962  1.00  0.00           C
ATOM   4049  HA  VAL   261      53.496  19.458  67.696  1.00  0.00           H
ATOM   4050  CB  VAL   261      54.207  19.603  65.790  1.00  0.00           C
ATOM   4051  HB  VAL   261      54.152  20.281  64.937  1.00  0.00           H
ATOM   4052  CG1 VAL   261      55.732  19.379  65.966  1.00  0.00           C
ATOM   4053 HG11 VAL   261      56.277  20.321  66.022  1.00  0.00           H
ATOM   4054 HG12 VAL   261      55.910  18.754  66.842  1.00  0.00           H
ATOM   4055 HG13 VAL   261      56.226  18.824  65.169  1.00  0.00           H
ATOM   4056  CG2 VAL   261      53.566  18.223  65.339  1.00  0.00           C
ATOM   4057 HG21 VAL   261      54.034  17.765  64.468  1.00  0.00           H
ATOM   4058 HG22 VAL   261      52.508  18.276  65.083  1.00  0.00           H
ATOM   4059 HG23 VAL   261      53.645  17.547  66.190  1.00  0.00           H
ATOM   4060  C   VAL   261      54.131  21.520  67.547  1.00  0.00           C
ATOM   4061  O   VAL   261      55.126  21.479  68.332  1.00  0.00           O
ATOM   4062  N   VAL   262      53.500  22.697  67.385  1.00  0.00           N
ATOM   4063  H   VAL   262      52.722  22.798  66.749  1.00  0.00           H
ATOM   4064  CA  VAL   262      54.196  23.959  67.844  1.00  0.00           C
ATOM   4065  HA  VAL   262      54.798  23.685  68.711  1.00  0.00           H
ATOM   4066  CB  VAL   262      55.138  24.530  66.769  1.00  0.00           C
ATOM   4067  HB  VAL   262      55.504  25.421  67.281  1.00  0.00           H
ATOM   4068  CG1 VAL   262      56.353  23.634  66.593  1.00  0.00           C
ATOM   4069 HG11 VAL   262      57.131  24.157  66.040  1.00  0.00           H
ATOM   4070 HG12 VAL   262      56.648  23.168  67.535  1.00  0.00           H
ATOM   4071 HG13 VAL   262      56.078  22.793  65.957  1.00  0.00           H
ATOM   4072  CG2 VAL   262      54.391  24.856  65.380  1.00  0.00           C
ATOM   4073 HG21 VAL   262      55.105  25.362  64.731  1.00  0.00           H
ATOM   4074 HG22 VAL   262      53.491  25.466  65.471  1.00  0.00           H
ATOM   4075 HG23 VAL   262      54.075  23.918  64.923  1.00  0.00           H
ATOM   4076  C   VAL   262      53.420  25.123  68.481  1.00  0.00           C
ATOM   4077  O   VAL   262      53.871  25.739  69.426  1.00  0.00           O
ATOM   4078  N   LEU   263      52.136  25.352  68.154  1.00  0.00           N
ATOM   4079  H   LEU   263      51.759  24.641  67.542  1.00  0.00           H
ATOM   4080  CA  LEU   263      51.351  26.477  68.693  1.00  0.00           C
ATOM   4081  HA  LEU   263      51.946  27.389  68.732  1.00  0.00           H
ATOM   4082  CB  LEU   263      50.110  26.861  67.825  1.00  0.00           C
ATOM   4083  HB2 LEU   263      49.439  26.004  67.764  1.00  0.00           H
ATOM   4084  HB3 LEU   263      49.610  27.677  68.347  1.00  0.00           H
ATOM   4085  CG  LEU   263      50.323  27.331  66.403  1.00  0.00           C
ATOM   4086  HG  LEU   263      51.021  26.621  65.961  1.00  0.00           H
ATOM   4087  CD1 LEU   263      49.088  27.219  65.500  1.00  0.00           C
ATOM   4088 HD11 LEU   263      49.404  27.263  64.458  1.00  0.00           H
ATOM   4089 HD12 LEU   263      48.373  28.004  65.747  1.00  0.00           H
ATOM   4090 HD13 LEU   263      48.651  26.245  65.728  1.00  0.00           H
ATOM   4091  CD2 LEU   263      50.866  28.693  66.229  1.00  0.00           C
ATOM   4092 HD21 LEU   263      51.250  28.808  65.215  1.00  0.00           H
ATOM   4093 HD22 LEU   263      50.108  29.445  66.445  1.00  0.00           H
ATOM   4094 HD23 LEU   263      51.669  28.867  66.946  1.00  0.00           H
ATOM   4095  C   LEU   263      50.921  26.196  70.190  1.00  0.00           C
ATOM   4096  O   LEU   263      50.545  25.100  70.470  1.00  0.00           O
ATOM   4097  N   PRO   264      50.980  27.175  71.083  1.00  0.00           N
ATOM   4098  CD  PRO   264      51.474  28.440  70.800  1.00  0.00           C
ATOM   4099  HD2 PRO   264      50.798  29.004  70.158  1.00  0.00           H
ATOM   4100  HD3 PRO   264      52.462  28.478  70.343  1.00  0.00           H
ATOM   4101  CG  PRO   264      51.731  29.159  72.114  1.00  0.00           C
ATOM   4102  HG2 PRO   264      50.895  29.857  72.169  1.00  0.00           H
ATOM   4103  HG3 PRO   264      52.695  29.657  72.209  1.00  0.00           H
ATOM   4104  CB  PRO   264      51.629  28.063  73.186  1.00  0.00           C
ATOM   4105  HB2 PRO   264      51.123  28.408  74.089  1.00  0.00           H
ATOM   4106  HB3 PRO   264      52.601  27.618  73.401  1.00  0.00           H
ATOM   4107  CA  PRO   264      50.746  27.035  72.492  1.00  0.00           C
ATOM   4108  HA  PRO   264      51.031  26.058  72.880  1.00  0.00           H
ATOM   4109  C   PRO   264      49.256  27.072  72.787  1.00  0.00           C
ATOM   4110  O   PRO   264      48.708  28.059  73.313  1.00  0.00           O
ATOM   4111  N   ARG   265      48.533  25.974  72.396  1.00  0.00           N
ATOM   4112  H   ARG   265      49.067  25.242  71.950  1.00  0.00           H
ATOM   4113  CA  ARG   265      47.043  25.832  72.374  1.00  0.00           C
ATOM   4114  HA  ARG   265      46.584  26.711  71.920  1.00  0.00           H
ATOM   4115  CB  ARG   265      46.668  24.584  71.566  1.00  0.00           C
ATOM   4116  HB2 ARG   265      47.372  23.796  71.832  1.00  0.00           H
ATOM   4117  HB3 ARG   265      45.659  24.278  71.844  1.00  0.00           H
ATOM   4118  CG  ARG   265      46.767  24.824  70.053  1.00  0.00           C
ATOM   4119  HG2 ARG   265      45.969  25.534  69.833  1.00  0.00           H
ATOM   4120  HG3 ARG   265      47.680  25.314  69.716  1.00  0.00           H
ATOM   4121  CD  ARG   265      46.504  23.636  69.135  1.00  0.00           C
ATOM   4122  HD2 ARG   265      45.875  23.852  68.272  1.00  0.00           H
ATOM   4123  HD3 ARG   265      47.403  23.271  68.636  1.00  0.00           H
ATOM   4124  NE  ARG   265      46.008  22.358  69.884  1.00  0.00           N
ATOM   4125  HE  ARG   265      46.692  21.849  70.425  1.00  0.00           H
ATOM   4126  CZ  ARG   265      44.883  21.633  69.694  1.00  0.00           C
ATOM   4127  NH1 ARG   265      43.967  21.898  68.776  1.00  0.00           N
ATOM   4128 HH11 ARG   265      44.110  22.730  68.222  1.00  0.00           H
ATOM   4129 HH12 ARG   265      43.227  21.267  68.500  1.00  0.00           H
ATOM   4130  NH2 ARG   265      44.816  20.472  70.284  1.00  0.00           N
ATOM   4131 HH21 ARG   265      45.472  20.221  71.010  1.00  0.00           H
ATOM   4132 HH22 ARG   265      44.041  19.855  70.086  1.00  0.00           H
ATOM   4133  C   ARG   265      46.617  25.745  73.827  1.00  0.00           C
ATOM   4134  O   ARG   265      47.056  24.822  74.494  1.00  0.00           O
ATOM   4135  N   THR   266      45.722  26.585  74.366  1.00  0.00           N
ATOM   4136  H   THR   266      45.357  27.342  73.806  1.00  0.00           H
ATOM   4137  CA  THR   266      45.164  26.474  75.759  1.00  0.00           C
ATOM   4138  HA  THR   266      46.011  26.215  76.394  1.00  0.00           H
ATOM   4139  CB  THR   266      44.611  27.870  76.151  1.00  0.00           C
ATOM   4140  HB  THR   266      44.247  27.689  77.161  1.00  0.00           H
ATOM   4141  CG2 THR   266      45.739  28.874  76.220  1.00  0.00           C
ATOM   4142 HG21 THR   266      45.417  29.872  76.515  1.00  0.00           H
ATOM   4143 HG22 THR   266      46.259  28.942  75.263  1.00  0.00           H
ATOM   4144 HG23 THR   266      46.513  28.387  76.812  1.00  0.00           H
ATOM   4145  OG1 THR   266      43.466  28.389  75.436  1.00  0.00           O
ATOM   4146  HG1 THR   266      43.833  28.596  74.573  1.00  0.00           H
ATOM   4147  C   THR   266      43.979  25.422  75.896  1.00  0.00           C
ATOM   4148  O   THR   266      43.533  25.083  74.835  1.00  0.00           O
ATOM   4149  N   LYS   267      43.381  25.115  77.060  1.00  0.00           N
ATOM   4150  H   LYS   267      43.821  25.503  77.883  1.00  0.00           H
ATOM   4151  CA  LYS   267      42.212  24.278  77.174  1.00  0.00           C
ATOM   4152  HA  LYS   267      42.480  23.395  76.593  1.00  0.00           H
ATOM   4153  CB  LYS   267      41.902  23.680  78.606  1.00  0.00           C
ATOM   4154  HB2 LYS   267      41.056  23.003  78.488  1.00  0.00           H
ATOM   4155  HB3 LYS   267      42.822  23.168  78.885  1.00  0.00           H
ATOM   4156  CG  LYS   267      41.365  24.725  79.658  1.00  0.00           C
ATOM   4157  HG2 LYS   267      42.083  25.523  79.852  1.00  0.00           H
ATOM   4158  HG3 LYS   267      40.540  25.341  79.301  1.00  0.00           H
ATOM   4159  CD  LYS   267      40.884  24.071  80.930  1.00  0.00           C
ATOM   4160  HD2 LYS   267      40.103  23.345  80.702  1.00  0.00           H
ATOM   4161  HD3 LYS   267      41.804  23.596  81.271  1.00  0.00           H
ATOM   4162  CE  LYS   267      40.542  25.120  82.002  1.00  0.00           C
ATOM   4163  HE2 LYS   267      41.424  25.685  82.307  1.00  0.00           H
ATOM   4164  HE3 LYS   267      39.906  25.945  81.683  1.00  0.00           H
ATOM   4165  NZ  LYS   267      39.949  24.377  83.103  1.00  0.00           N
ATOM   4166  HZ1 LYS   267      39.700  25.005  83.854  1.00  0.00           H
ATOM   4167  HZ2 LYS   267      40.486  23.583  83.421  1.00  0.00           H
ATOM   4168  HZ3 LYS   267      39.092  23.886  82.895  1.00  0.00           H
ATOM   4169  C   LYS   267      41.011  24.989  76.534  1.00  0.00           C
ATOM   4170  O   LYS   267      40.252  24.303  75.843  1.00  0.00           O
ATOM   4171  N   TYR   268      41.008  26.277  76.625  1.00  0.00           N
ATOM   4172  H   TYR   268      41.779  26.784  77.036  1.00  0.00           H
ATOM   4173  CA  TYR   268      39.958  27.182  76.088  1.00  0.00           C
ATOM   4174  HA  TYR   268      38.990  26.772  76.380  1.00  0.00           H
ATOM   4175  CB  TYR   268      40.047  28.509  76.803  1.00  0.00           C
ATOM   4176  HB2 TYR   268      40.810  29.179  76.409  1.00  0.00           H
ATOM   4177  HB3 TYR   268      39.095  29.000  76.599  1.00  0.00           H
ATOM   4178  CG  TYR   268      40.313  28.507  78.339  1.00  0.00           C
ATOM   4179  CD1 TYR   268      39.294  28.317  79.291  1.00  0.00           C
ATOM   4180  HD1 TYR   268      38.262  28.245  78.982  1.00  0.00           H
ATOM   4181  CE1 TYR   268      39.573  28.305  80.658  1.00  0.00           C
ATOM   4182  HE1 TYR   268      38.790  28.030  81.350  1.00  0.00           H
ATOM   4183  CZ  TYR   268      40.900  28.372  81.163  1.00  0.00           C
ATOM   4184  OH  TYR   268      41.215  28.176  82.467  1.00  0.00           O
ATOM   4185  HH  TYR   268      40.428  27.854  82.913  1.00  0.00           H
ATOM   4186  CE2 TYR   268      41.931  28.538  80.217  1.00  0.00           C
ATOM   4187  HE2 TYR   268      42.947  28.446  80.574  1.00  0.00           H
ATOM   4188  CD2 TYR   268      41.681  28.606  78.832  1.00  0.00           C
ATOM   4189  HD2 TYR   268      42.579  28.602  78.231  1.00  0.00           H
ATOM   4190  C   TYR   268      40.077  27.241  74.526  1.00  0.00           C
ATOM   4191  O   TYR   268      38.985  27.051  74.001  1.00  0.00           O
ATOM   4192  N   ASP   269      41.263  27.315  73.893  1.00  0.00           N
ATOM   4193  H   ASP   269      42.082  27.351  74.483  1.00  0.00           H
ATOM   4194  CA  ASP   269      41.426  27.027  72.456  1.00  0.00           C
ATOM   4195  HA  ASP   269      40.845  27.763  71.900  1.00  0.00           H
ATOM   4196  CB  ASP   269      42.898  27.164  72.130  1.00  0.00           C
ATOM   4197  HB2 ASP   269      43.437  26.421  72.720  1.00  0.00           H
ATOM   4198  HB3 ASP   269      42.999  26.910  71.074  1.00  0.00           H
ATOM   4199  CG  ASP   269      43.442  28.530  72.258  1.00  0.00           C
ATOM   4200  OD1 ASP   269      42.937  29.488  71.722  1.00  0.00           O
ATOM   4201  OD2 ASP   269      44.492  28.655  72.989  1.00  0.00           O
ATOM   4202  C   ASP   269      41.065  25.526  72.025  1.00  0.00           C
ATOM   4203  O   ASP   269      40.520  25.314  71.013  1.00  0.00           O
ATOM   4204  N   ILE   270      41.372  24.516  72.819  1.00  0.00           N
ATOM   4205  H   ILE   270      41.619  24.685  73.784  1.00  0.00           H
ATOM   4206  CA  ILE   270      41.094  23.131  72.437  1.00  0.00           C
ATOM   4207  HA  ILE   270      41.495  22.970  71.436  1.00  0.00           H
ATOM   4208  CB  ILE   270      41.873  22.258  73.430  1.00  0.00           C
ATOM   4209  HB  ILE   270      41.862  22.636  74.452  1.00  0.00           H
ATOM   4210  CG2 ILE   270      41.349  20.827  73.503  1.00  0.00           C
ATOM   4211 HG21 ILE   270      40.263  20.737  73.488  1.00  0.00           H
ATOM   4212 HG22 ILE   270      41.726  20.279  74.367  1.00  0.00           H
ATOM   4213 HG23 ILE   270      41.788  20.226  72.707  1.00  0.00           H
ATOM   4214  CG1 ILE   270      43.358  22.296  72.987  1.00  0.00           C
ATOM   4215 HG12 ILE   270      43.423  22.199  71.903  1.00  0.00           H
ATOM   4216 HG13 ILE   270      43.847  23.201  73.347  1.00  0.00           H
ATOM   4217  CD1 ILE   270      44.301  21.197  73.511  1.00  0.00           C
ATOM   4218 HD11 ILE   270      44.115  20.215  73.076  1.00  0.00           H
ATOM   4219 HD12 ILE   270      44.210  20.966  74.572  1.00  0.00           H
ATOM   4220 HD13 ILE   270      45.326  21.333  73.170  1.00  0.00           H
ATOM   4221  C   ILE   270      39.586  22.943  72.401  1.00  0.00           C
ATOM   4222  O   ILE   270      39.019  22.206  71.607  1.00  0.00           O
ATOM   4223  N   THR   271      38.884  23.717  73.265  1.00  0.00           N
ATOM   4224  H   THR   271      39.378  24.465  73.729  1.00  0.00           H
ATOM   4225  CA  THR   271      37.378  23.592  73.348  1.00  0.00           C
ATOM   4226  HA  THR   271      37.156  22.529  73.269  1.00  0.00           H
ATOM   4227  CB  THR   271      36.846  24.064  74.748  1.00  0.00           C
ATOM   4228  HB  THR   271      37.093  25.125  74.781  1.00  0.00           H
ATOM   4229  CG2 THR   271      35.312  24.074  75.005  1.00  0.00           C
ATOM   4230 HG21 THR   271      35.009  23.062  75.273  1.00  0.00           H
ATOM   4231 HG22 THR   271      34.778  24.310  74.084  1.00  0.00           H
ATOM   4232 HG23 THR   271      34.952  24.711  75.813  1.00  0.00           H
ATOM   4233  OG1 THR   271      37.406  23.416  75.848  1.00  0.00           O
ATOM   4234  HG1 THR   271      38.337  23.636  75.760  1.00  0.00           H
ATOM   4235  C   THR   271      36.711  24.263  72.201  1.00  0.00           C
ATOM   4236  O   THR   271      35.684  23.737  71.765  1.00  0.00           O
ATOM   4237  N   ILE   272      37.339  25.273  71.637  1.00  0.00           N
ATOM   4238  H   ILE   272      38.070  25.716  72.175  1.00  0.00           H
ATOM   4239  CA  ILE   272      36.959  25.869  70.366  1.00  0.00           C
ATOM   4240  HA  ILE   272      35.891  26.087  70.364  1.00  0.00           H
ATOM   4241  CB  ILE   272      37.665  27.229  70.096  1.00  0.00           C
ATOM   4242  HB  ILE   272      38.661  26.881  70.375  1.00  0.00           H
ATOM   4243  CG2 ILE   272      37.918  27.632  68.604  1.00  0.00           C
ATOM   4244 HG21 ILE   272      38.424  28.590  68.494  1.00  0.00           H
ATOM   4245 HG22 ILE   272      36.951  27.662  68.104  1.00  0.00           H
ATOM   4246 HG23 ILE   272      38.554  26.934  68.057  1.00  0.00           H
ATOM   4247  CG1 ILE   272      37.176  28.390  70.899  1.00  0.00           C
ATOM   4248 HG12 ILE   272      36.368  28.850  70.329  1.00  0.00           H
ATOM   4249 HG13 ILE   272      36.839  27.989  71.854  1.00  0.00           H
ATOM   4250  CD1 ILE   272      38.317  29.416  71.282  1.00  0.00           C
ATOM   4251 HD11 ILE   272      38.771  30.066  70.535  1.00  0.00           H
ATOM   4252 HD12 ILE   272      39.108  28.910  71.835  1.00  0.00           H
ATOM   4253 HD13 ILE   272      37.861  30.194  71.894  1.00  0.00           H
ATOM   4254  C   ILE   272      37.195  24.914  69.249  1.00  0.00           C
ATOM   4255  O   ILE   272      36.305  24.803  68.341  1.00  0.00           O
ATOM   4256  N   ASP   273      38.275  24.099  69.309  1.00  0.00           N
ATOM   4257  H   ASP   273      38.895  24.285  70.084  1.00  0.00           H
ATOM   4258  CA  ASP   273      38.686  23.287  68.117  1.00  0.00           C
ATOM   4259  HA  ASP   273      38.554  23.998  67.300  1.00  0.00           H
ATOM   4260  CB  ASP   273      40.135  22.975  68.229  1.00  0.00           C
ATOM   4261  HB2 ASP   273      40.613  23.937  68.044  1.00  0.00           H
ATOM   4262  HB3 ASP   273      40.346  22.605  69.232  1.00  0.00           H
ATOM   4263  CG  ASP   273      40.768  22.023  67.168  1.00  0.00           C
ATOM   4264  OD1 ASP   273      40.490  22.233  65.942  1.00  0.00           O
ATOM   4265  OD2 ASP   273      41.437  21.068  67.526  1.00  0.00           O
ATOM   4266  C   ASP   273      37.831  22.067  68.008  1.00  0.00           C
ATOM   4267  O   ASP   273      37.638  21.558  66.910  1.00  0.00           O
ATOM   4268  N   GLU   274      37.428  21.433  69.068  1.00  0.00           N
ATOM   4269  H   GLU   274      37.742  21.755  69.972  1.00  0.00           H
ATOM   4270  CA  GLU   274      36.732  20.124  69.043  1.00  0.00           C
ATOM   4271  HA  GLU   274      37.111  19.494  68.239  1.00  0.00           H
ATOM   4272  CB  GLU   274      36.918  19.466  70.343  1.00  0.00           C
ATOM   4273  HB2 GLU   274      36.571  20.234  71.035  1.00  0.00           H
ATOM   4274  HB3 GLU   274      36.269  18.592  70.396  1.00  0.00           H
ATOM   4275  CG  GLU   274      38.296  18.937  70.730  1.00  0.00           C
ATOM   4276  HG2 GLU   274      38.992  19.768  70.847  1.00  0.00           H
ATOM   4277  HG3 GLU   274      38.100  18.493  71.705  1.00  0.00           H
ATOM   4278  CD  GLU   274      38.870  17.873  69.683  1.00  0.00           C
ATOM   4279  OE1 GLU   274      40.118  17.662  69.765  1.00  0.00           O
ATOM   4280  OE2 GLU   274      38.146  17.193  68.873  1.00  0.00           O
ATOM   4281  C   GLU   274      35.179  20.232  68.831  1.00  0.00           C
ATOM   4282  O   GLU   274      34.553  19.255  68.440  1.00  0.00           O
ATOM   4283  N   GLU   275      34.641  21.418  69.295  1.00  0.00           N
ATOM   4284  H   GLU   275      35.247  22.047  69.804  1.00  0.00           H
ATOM   4285  CA  GLU   275      33.350  21.891  69.044  1.00  0.00           C
ATOM   4286  HA  GLU   275      32.645  21.062  69.108  1.00  0.00           H
ATOM   4287  CB  GLU   275      32.978  22.853  70.163  1.00  0.00           C
ATOM   4288  HB2 GLU   275      33.683  23.685  70.162  1.00  0.00           H
ATOM   4289  HB3 GLU   275      32.031  23.344  69.939  1.00  0.00           H
ATOM   4290  CG  GLU   275      32.784  22.210  71.563  1.00  0.00           C
ATOM   4291  HG2 GLU   275      33.611  21.569  71.865  1.00  0.00           H
ATOM   4292  HG3 GLU   275      32.922  22.997  72.304  1.00  0.00           H
ATOM   4293  CD  GLU   275      31.407  21.555  71.727  1.00  0.00           C
ATOM   4294  OE1 GLU   275      30.747  21.231  70.701  1.00  0.00           O
ATOM   4295  OE2 GLU   275      30.964  21.326  72.850  1.00  0.00           O
ATOM   4296  C   GLU   275      33.203  22.601  67.712  1.00  0.00           C
ATOM   4297  O   GLU   275      32.035  22.819  67.338  1.00  0.00           O
ATOM   4298  N   SER   276      34.282  22.815  66.949  1.00  0.00           N
ATOM   4299  H   SER   276      35.199  22.704  67.358  1.00  0.00           H
ATOM   4300  CA  SER   276      34.293  23.313  65.567  1.00  0.00           C
ATOM   4301  HA  SER   276      33.669  24.204  65.637  1.00  0.00           H
ATOM   4302  CB  SER   276      35.677  23.712  65.098  1.00  0.00           C
ATOM   4303  HB2 SER   276      35.625  24.290  64.175  1.00  0.00           H
ATOM   4304  HB3 SER   276      36.198  24.280  65.869  1.00  0.00           H
ATOM   4305  OG  SER   276      36.414  22.560  64.803  1.00  0.00           O
ATOM   4306  HG  SER   276      36.748  22.200  65.628  1.00  0.00           H
ATOM   4307  C   SER   276      33.679  22.357  64.501  1.00  0.00           C
ATOM   4308  O   SER   276      33.431  21.178  64.785  1.00  0.00           O
ATOM   4309  N   PRO   277      33.378  22.816  63.306  1.00  0.00           N
ATOM   4310  CD  PRO   277      33.298  24.238  62.969  1.00  0.00           C
ATOM   4311  HD2 PRO   277      34.234  24.582  62.530  1.00  0.00           H
ATOM   4312  HD3 PRO   277      33.119  24.892  63.823  1.00  0.00           H
ATOM   4313  CG  PRO   277      32.167  24.400  61.926  1.00  0.00           C
ATOM   4314  HG2 PRO   277      32.338  25.281  61.307  1.00  0.00           H
ATOM   4315  HG3 PRO   277      31.188  24.513  62.393  1.00  0.00           H
ATOM   4316  CB  PRO   277      32.460  23.127  61.156  1.00  0.00           C
ATOM   4317  HB2 PRO   277      33.303  23.271  60.481  1.00  0.00           H
ATOM   4318  HB3 PRO   277      31.555  22.752  60.677  1.00  0.00           H
ATOM   4319  CA  PRO   277      32.891  22.041  62.189  1.00  0.00           C
ATOM   4320  HA  PRO   277      32.075  21.407  62.538  1.00  0.00           H
ATOM   4321  C   PRO   277      33.922  21.091  61.550  1.00  0.00           C
ATOM   4322  O   PRO   277      33.556  20.111  60.912  1.00  0.00           O
ATOM   4323  N   ARG   278      35.189  21.278  61.820  1.00  0.00           N
ATOM   4324  H   ARG   278      35.507  22.134  62.251  1.00  0.00           H
ATOM   4325  CA  ARG   278      36.289  20.392  61.291  1.00  0.00           C
ATOM   4326  HA  ARG   278      35.851  19.417  61.079  1.00  0.00           H
ATOM   4327  CB  ARG   278      36.874  20.868  59.945  1.00  0.00           C
ATOM   4328  HB2 ARG   278      37.291  21.874  60.008  1.00  0.00           H
ATOM   4329  HB3 ARG   278      37.608  20.180  59.528  1.00  0.00           H
ATOM   4330  CG  ARG   278      35.794  20.981  58.845  1.00  0.00           C
ATOM   4331  HG2 ARG   278      35.451  19.963  58.663  1.00  0.00           H
ATOM   4332  HG3 ARG   278      34.918  21.544  59.164  1.00  0.00           H
ATOM   4333  CD  ARG   278      36.457  21.477  57.545  1.00  0.00           C
ATOM   4334  HD2 ARG   278      37.225  22.219  57.761  1.00  0.00           H
ATOM   4335  HD3 ARG   278      36.906  20.570  57.141  1.00  0.00           H
ATOM   4336  NE  ARG   278      35.500  22.027  56.615  1.00  0.00           N
ATOM   4337  HE  ARG   278      34.511  22.006  56.818  1.00  0.00           H
ATOM   4338  CZ  ARG   278      35.793  22.301  55.341  1.00  0.00           C
ATOM   4339  NH1 ARG   278      36.966  22.082  54.869  1.00  0.00           N
ATOM   4340 HH11 ARG   278      37.594  21.431  55.321  1.00  0.00           H
ATOM   4341 HH12 ARG   278      37.246  22.435  53.965  1.00  0.00           H
ATOM   4342  NH2 ARG   278      34.834  22.633  54.502  1.00  0.00           N
ATOM   4343 HH21 ARG   278      33.865  22.599  54.783  1.00  0.00           H
ATOM   4344 HH22 ARG   278      35.043  22.712  53.516  1.00  0.00           H
ATOM   4345  C   ARG   278      37.384  20.371  62.440  1.00  0.00           C
ATOM   4346  O   ARG   278      38.150  21.315  62.585  1.00  0.00           O
ATOM   4347  N   PRO   279      37.381  19.299  63.269  1.00  0.00           N
ATOM   4348  CD  PRO   279      36.272  18.399  63.482  1.00  0.00           C
ATOM   4349  HD2 PRO   279      36.338  17.579  62.767  1.00  0.00           H
ATOM   4350  HD3 PRO   279      35.368  19.008  63.463  1.00  0.00           H
ATOM   4351  CG  PRO   279      36.414  17.830  64.870  1.00  0.00           C
ATOM   4352  HG2 PRO   279      36.056  16.802  64.919  1.00  0.00           H
ATOM   4353  HG3 PRO   279      35.763  18.459  65.476  1.00  0.00           H
ATOM   4354  CB  PRO   279      37.908  18.075  65.258  1.00  0.00           C
ATOM   4355  HB2 PRO   279      38.522  17.196  65.066  1.00  0.00           H
ATOM   4356  HB3 PRO   279      37.962  18.272  66.328  1.00  0.00           H
ATOM   4357  CA  PRO   279      38.340  19.290  64.380  1.00  0.00           C
ATOM   4358  HA  PRO   279      38.314  20.253  64.891  1.00  0.00           H
ATOM   4359  C   PRO   279      39.787  19.073  63.805  1.00  0.00           C
ATOM   4360  O   PRO   279      40.062  18.208  62.928  1.00  0.00           O
ATOM   4361  N   GLY   280      40.784  19.752  64.418  1.00  0.00           N
ATOM   4362  H   GLY   280      40.652  20.363  65.212  1.00  0.00           H
ATOM   4363  CA  GLY   280      42.239  19.561  64.111  1.00  0.00           C
ATOM   4364  HA2 GLY   280      42.827  20.109  64.847  1.00  0.00           H
ATOM   4365  HA3 GLY   280      42.622  18.555  64.282  1.00  0.00           H
ATOM   4366  C   GLY   280      42.616  20.068  62.701  1.00  0.00           C
ATOM   4367  O   GLY   280      43.651  19.700  62.141  1.00  0.00           O
ATOM   4368  N   GLN   281      41.698  20.806  62.137  1.00  0.00           N
ATOM   4369  H   GLN   281      40.799  20.867  62.593  1.00  0.00           H
ATOM   4370  CA  GLN   281      41.762  21.538  60.838  1.00  0.00           C
ATOM   4371  HA  GLN   281      42.723  21.403  60.342  1.00  0.00           H
ATOM   4372  CB  GLN   281      40.702  20.813  59.967  1.00  0.00           C
ATOM   4373  HB2 GLN   281      39.730  21.044  60.401  1.00  0.00           H
ATOM   4374  HB3 GLN   281      40.736  21.221  58.956  1.00  0.00           H
ATOM   4375  CG  GLN   281      40.885  19.290  59.798  1.00  0.00           C
ATOM   4376  HG2 GLN   281      41.050  18.829  60.772  1.00  0.00           H
ATOM   4377  HG3 GLN   281      39.907  19.003  59.411  1.00  0.00           H
ATOM   4378  CD  GLN   281      41.922  18.759  58.774  1.00  0.00           C
ATOM   4379  OE1 GLN   281      42.380  19.424  57.874  1.00  0.00           O
ATOM   4380  NE2 GLN   281      42.340  17.510  58.963  1.00  0.00           N
ATOM   4381 HE21 GLN   281      43.026  17.129  58.327  1.00  0.00           H
ATOM   4382 HE22 GLN   281      41.903  16.875  59.614  1.00  0.00           H
ATOM   4383  C   GLN   281      41.658  23.040  61.198  1.00  0.00           C
ATOM   4384  O   GLN   281      41.088  23.441  62.193  1.00  0.00           O
ATOM   4385  N   GLN   282      41.903  23.895  60.174  1.00  0.00           N
ATOM   4386  H   GLN   282      42.327  23.547  59.327  1.00  0.00           H
ATOM   4387  CA  GLN   282      41.966  25.299  60.272  1.00  0.00           C
ATOM   4388  HA  GLN   282      42.483  25.626  59.370  1.00  0.00           H
ATOM   4389  CB  GLN   282      40.621  25.967  60.225  1.00  0.00           C
ATOM   4390  HB2 GLN   282      40.021  25.654  61.079  1.00  0.00           H
ATOM   4391  HB3 GLN   282      40.633  27.052  60.338  1.00  0.00           H
ATOM   4392  CG  GLN   282      39.691  25.663  59.011  1.00  0.00           C
ATOM   4393  HG2 GLN   282      39.885  26.345  58.183  1.00  0.00           H
ATOM   4394  HG3 GLN   282      39.887  24.617  58.778  1.00  0.00           H
ATOM   4395  CD  GLN   282      38.229  25.698  59.322  1.00  0.00           C
ATOM   4396  OE1 GLN   282      37.617  24.664  59.648  1.00  0.00           O
ATOM   4397  NE2 GLN   282      37.586  26.830  59.475  1.00  0.00           N
ATOM   4398 HE21 GLN   282      36.611  26.889  59.730  1.00  0.00           H
ATOM   4399 HE22 GLN   282      38.084  27.694  59.311  1.00  0.00           H
ATOM   4400  C   GLN   282      42.759  25.872  61.510  1.00  0.00           C
ATOM   4401  O   GLN   282      42.296  26.816  62.185  1.00  0.00           O
ATOM   4402  N   THR   283      43.828  25.169  61.921  1.00  0.00           N
ATOM   4403  H   THR   283      44.253  24.503  61.293  1.00  0.00           H
ATOM   4404  CA  THR   283      44.426  25.405  63.209  1.00  0.00           C
ATOM   4405  HA  THR   283      43.626  25.404  63.950  1.00  0.00           H
ATOM   4406  CB  THR   283      45.417  24.312  63.558  1.00  0.00           C
ATOM   4407  HB  THR   283      46.211  24.197  62.821  1.00  0.00           H
ATOM   4408  CG2 THR   283      46.026  24.468  64.976  1.00  0.00           C
ATOM   4409 HG21 THR   283      46.420  23.506  65.302  1.00  0.00           H
ATOM   4410 HG22 THR   283      45.362  24.974  65.678  1.00  0.00           H
ATOM   4411 HG23 THR   283      46.954  25.038  64.921  1.00  0.00           H
ATOM   4412  OG1 THR   283      44.666  23.093  63.534  1.00  0.00           O
ATOM   4413  HG1 THR   283      44.666  22.691  62.662  1.00  0.00           H
ATOM   4414  C   THR   283      45.060  26.753  63.476  1.00  0.00           C
ATOM   4415  O   THR   283      44.617  27.369  64.451  1.00  0.00           O
ATOM   4416  N   PHE   284      45.965  27.254  62.645  1.00  0.00           N
ATOM   4417  H   PHE   284      46.392  26.600  62.006  1.00  0.00           H
ATOM   4418  CA  PHE   284      46.350  28.728  62.599  1.00  0.00           C
ATOM   4419  HA  PHE   284      46.803  28.888  63.577  1.00  0.00           H
ATOM   4420  CB  PHE   284      47.424  29.085  61.488  1.00  0.00           C
ATOM   4421  HB2 PHE   284      48.194  28.327  61.627  1.00  0.00           H
ATOM   4422  HB3 PHE   284      46.974  28.937  60.506  1.00  0.00           H
ATOM   4423  CG  PHE   284      48.144  30.357  61.667  1.00  0.00           C
ATOM   4424  CD1 PHE   284      49.093  30.551  62.702  1.00  0.00           C
ATOM   4425  HD1 PHE   284      49.506  29.798  63.356  1.00  0.00           H
ATOM   4426  CE1 PHE   284      49.782  31.801  62.801  1.00  0.00           C
ATOM   4427  HE1 PHE   284      50.552  31.917  63.549  1.00  0.00           H
ATOM   4428  CZ  PHE   284      49.475  32.796  61.893  1.00  0.00           C
ATOM   4429  HZ  PHE   284      49.974  33.752  61.889  1.00  0.00           H
ATOM   4430  CE2 PHE   284      48.514  32.635  60.901  1.00  0.00           C
ATOM   4431  HE2 PHE   284      48.180  33.490  60.331  1.00  0.00           H
ATOM   4432  CD2 PHE   284      47.812  31.459  60.835  1.00  0.00           C
ATOM   4433  HD2 PHE   284      47.107  31.239  60.047  1.00  0.00           H
ATOM   4434  C   PHE   284      45.201  29.758  62.472  1.00  0.00           C
ATOM   4435  O   PHE   284      45.403  30.814  63.080  1.00  0.00           O
ATOM   4436  N   GLU   285      44.122  29.438  61.771  1.00  0.00           N
ATOM   4437  H   GLU   285      44.113  28.502  61.392  1.00  0.00           H
ATOM   4438  CA  GLU   285      42.994  30.298  61.674  1.00  0.00           C
ATOM   4439  HA  GLU   285      43.374  31.276  61.383  1.00  0.00           H
ATOM   4440  CB  GLU   285      41.976  29.826  60.627  1.00  0.00           C
ATOM   4441  HB2 GLU   285      42.320  29.896  59.594  1.00  0.00           H
ATOM   4442  HB3 GLU   285      41.731  28.772  60.758  1.00  0.00           H
ATOM   4443  CG  GLU   285      40.638  30.586  60.558  1.00  0.00           C
ATOM   4444  HG2 GLU   285      40.397  31.071  61.503  1.00  0.00           H
ATOM   4445  HG3 GLU   285      40.784  31.357  59.801  1.00  0.00           H
ATOM   4446  CD  GLU   285      39.384  29.766  60.265  1.00  0.00           C
ATOM   4447  OE1 GLU   285      38.366  29.801  61.042  1.00  0.00           O
ATOM   4448  OE2 GLU   285      39.416  29.079  59.223  1.00  0.00           O
ATOM   4449  C   GLU   285      42.402  30.473  63.058  1.00  0.00           C
ATOM   4450  O   GLU   285      42.275  31.613  63.610  1.00  0.00           O
ATOM   4451  N   LYS   286      42.185  29.399  63.792  1.00  0.00           N
ATOM   4452  H   LYS   286      42.369  28.501  63.368  1.00  0.00           H
ATOM   4453  CA  LYS   286      41.629  29.303  65.180  1.00  0.00           C
ATOM   4454  HA  LYS   286      40.735  29.920  65.288  1.00  0.00           H
ATOM   4455  CB  LYS   286      41.304  27.872  65.571  1.00  0.00           C
ATOM   4456  HB2 LYS   286      42.205  27.295  65.364  1.00  0.00           H
ATOM   4457  HB3 LYS   286      41.127  27.978  66.641  1.00  0.00           H
ATOM   4458  CG  LYS   286      40.104  27.206  64.908  1.00  0.00           C
ATOM   4459  HG2 LYS   286      39.157  27.618  65.258  1.00  0.00           H
ATOM   4460  HG3 LYS   286      40.145  27.430  63.842  1.00  0.00           H
ATOM   4461  CD  LYS   286      40.209  25.676  65.055  1.00  0.00           C
ATOM   4462  HD2 LYS   286      41.081  25.379  64.473  1.00  0.00           H
ATOM   4463  HD3 LYS   286      40.312  25.340  66.086  1.00  0.00           H
ATOM   4464  CE  LYS   286      38.907  25.028  64.478  1.00  0.00           C
ATOM   4465  HE2 LYS   286      38.037  25.026  65.134  1.00  0.00           H
ATOM   4466  HE3 LYS   286      38.671  25.583  63.569  1.00  0.00           H
ATOM   4467  NZ  LYS   286      39.156  23.676  64.043  1.00  0.00           N
ATOM   4468  HZ1 LYS   286      39.834  23.595  63.298  1.00  0.00           H
ATOM   4469  HZ2 LYS   286      38.336  23.149  63.781  1.00  0.00           H
ATOM   4470  HZ3 LYS   286      39.494  23.244  64.892  1.00  0.00           H
ATOM   4471  C   LYS   286      42.624  29.895  66.199  1.00  0.00           C
ATOM   4472  O   LYS   286      42.213  30.557  67.156  1.00  0.00           O
ATOM   4473  N   MET   287      43.923  29.715  65.944  1.00  0.00           N
ATOM   4474  H   MET   287      44.158  29.298  65.055  1.00  0.00           H
ATOM   4475  CA  MET   287      44.952  30.294  66.812  1.00  0.00           C
ATOM   4476  HA  MET   287      44.545  30.378  67.821  1.00  0.00           H
ATOM   4477  CB  MET   287      46.092  29.335  66.837  1.00  0.00           C
ATOM   4478  HB2 MET   287      46.378  29.057  65.822  1.00  0.00           H
ATOM   4479  HB3 MET   287      46.996  29.835  67.187  1.00  0.00           H
ATOM   4480  CG  MET   287      45.929  28.101  67.770  1.00  0.00           C
ATOM   4481  HG2 MET   287      45.024  27.642  67.373  1.00  0.00           H
ATOM   4482  HG3 MET   287      46.780  27.469  67.514  1.00  0.00           H
ATOM   4483  SD  MET   287      45.798  28.387  69.599  1.00  0.00           S
ATOM   4484  CE  MET   287      47.348  29.308  69.753  1.00  0.00           C
ATOM   4485  HE1 MET   287      47.589  29.397  70.812  1.00  0.00           H
ATOM   4486  HE2 MET   287      48.186  28.850  69.226  1.00  0.00           H
ATOM   4487  HE3 MET   287      47.118  30.311  69.394  1.00  0.00           H
ATOM   4488  C   MET   287      45.428  31.717  66.416  1.00  0.00           C
ATOM   4489  O   MET   287      46.253  32.246  67.151  1.00  0.00           O
ATOM   4490  N   SER   288      44.929  32.524  65.434  1.00  0.00           N
ATOM   4491  H   SER   288      44.207  32.173  64.821  1.00  0.00           H
ATOM   4492  CA  SER   288      45.395  33.912  65.164  1.00  0.00           C
ATOM   4493  HA  SER   288      45.739  34.322  66.113  1.00  0.00           H
ATOM   4494  CB  SER   288      46.632  33.879  64.226  1.00  0.00           C
ATOM   4495  HB2 SER   288      46.911  34.928  64.121  1.00  0.00           H
ATOM   4496  HB3 SER   288      47.487  33.337  64.631  1.00  0.00           H
ATOM   4497  OG  SER   288      46.349  33.392  62.924  1.00  0.00           O
ATOM   4498  HG  SER   288      46.119  32.468  63.044  1.00  0.00           H
ATOM   4499  C   SER   288      44.280  34.849  64.540  1.00  0.00           C
ATOM   4500  O   SER   288      44.498  36.035  64.474  1.00  0.00           O
ATOM   4501  N   SER   289      43.192  34.338  64.021  1.00  0.00           N
ATOM   4502  H   SER   289      43.043  33.340  64.069  1.00  0.00           H
ATOM   4503  CA  SER   289      42.068  35.182  63.622  1.00  0.00           C
ATOM   4504  HA  SER   289      42.518  36.035  63.115  1.00  0.00           H
ATOM   4505  CB  SER   289      40.992  34.451  62.819  1.00  0.00           C
ATOM   4506  HB2 SER   289      41.299  34.043  61.855  1.00  0.00           H
ATOM   4507  HB3 SER   289      40.657  33.556  63.342  1.00  0.00           H
ATOM   4508  OG  SER   289      39.893  35.314  62.685  1.00  0.00           O
ATOM   4509  HG  SER   289      39.875  35.662  61.791  1.00  0.00           H
ATOM   4510  C   SER   289      41.438  35.833  64.888  1.00  0.00           C
ATOM   4511  O   SER   289      41.170  35.157  65.844  1.00  0.00           O
ATOM   4512  N   GLY   290      41.191  37.133  64.810  1.00  0.00           N
ATOM   4513  H   GLY   290      41.486  37.631  63.982  1.00  0.00           H
ATOM   4514  CA  GLY   290      40.469  37.973  65.814  1.00  0.00           C
ATOM   4515  HA2 GLY   290      40.985  37.917  66.772  1.00  0.00           H
ATOM   4516  HA3 GLY   290      40.612  39.011  65.511  1.00  0.00           H
ATOM   4517  C   GLY   290      38.981  37.589  66.024  1.00  0.00           C
ATOM   4518  O   GLY   290      38.319  37.862  67.024  1.00  0.00           O
ATOM   4519  N   TYR   291      38.420  36.820  65.100  1.00  0.00           N
ATOM   4520  H   TYR   291      39.049  36.674  64.323  1.00  0.00           H
ATOM   4521  CA  TYR   291      37.121  36.181  65.143  1.00  0.00           C
ATOM   4522  HA  TYR   291      36.299  36.893  65.088  1.00  0.00           H
ATOM   4523  CB  TYR   291      37.036  35.335  63.902  1.00  0.00           C
ATOM   4524  HB2 TYR   291      37.158  35.907  62.983  1.00  0.00           H
ATOM   4525  HB3 TYR   291      37.831  34.622  64.121  1.00  0.00           H
ATOM   4526  CG  TYR   291      35.694  34.666  63.764  1.00  0.00           C
ATOM   4527  CD1 TYR   291      34.635  35.403  63.154  1.00  0.00           C
ATOM   4528  HD1 TYR   291      34.821  36.356  62.682  1.00  0.00           H
ATOM   4529  CE1 TYR   291      33.254  34.851  63.125  1.00  0.00           C
ATOM   4530  HE1 TYR   291      32.461  35.452  62.706  1.00  0.00           H
ATOM   4531  CZ  TYR   291      33.062  33.592  63.773  1.00  0.00           C
ATOM   4532  OH  TYR   291      31.841  32.953  63.935  1.00  0.00           O
ATOM   4533  HH  TYR   291      31.940  32.056  64.265  1.00  0.00           H
ATOM   4534  CE2 TYR   291      34.141  32.921  64.316  1.00  0.00           C
ATOM   4535  HE2 TYR   291      33.869  32.012  64.831  1.00  0.00           H
ATOM   4536  CD2 TYR   291      35.441  33.405  64.235  1.00  0.00           C
ATOM   4537  HD2 TYR   291      36.231  32.767  64.605  1.00  0.00           H
ATOM   4538  C   TYR   291      36.903  35.395  66.485  1.00  0.00           C
ATOM   4539  O   TYR   291      35.747  35.275  66.930  1.00  0.00           O
ATOM   4540  N   TYR   292      37.978  34.820  67.050  1.00  0.00           N
ATOM   4541  H   TYR   292      38.894  34.935  66.643  1.00  0.00           H
ATOM   4542  CA  TYR   292      37.906  33.867  68.179  1.00  0.00           C
ATOM   4543  HA  TYR   292      36.889  33.482  68.249  1.00  0.00           H
ATOM   4544  CB  TYR   292      38.900  32.743  67.826  1.00  0.00           C
ATOM   4545  HB2 TYR   292      39.872  33.226  67.719  1.00  0.00           H
ATOM   4546  HB3 TYR   292      38.913  32.023  68.643  1.00  0.00           H
ATOM   4547  CG  TYR   292      38.511  31.949  66.632  1.00  0.00           C
ATOM   4548  CD1 TYR   292      37.572  30.945  66.803  1.00  0.00           C
ATOM   4549  HD1 TYR   292      37.338  30.636  67.812  1.00  0.00           H
ATOM   4550  CE1 TYR   292      37.176  30.165  65.706  1.00  0.00           C
ATOM   4551  HE1 TYR   292      36.630  29.239  65.804  1.00  0.00           H
ATOM   4552  CZ  TYR   292      37.555  30.473  64.438  1.00  0.00           C
ATOM   4553  OH  TYR   292      37.179  29.695  63.319  1.00  0.00           O
ATOM   4554  HH  TYR   292      37.678  29.780  62.504  1.00  0.00           H
ATOM   4555  CE2 TYR   292      38.425  31.594  64.268  1.00  0.00           C
ATOM   4556  HE2 TYR   292      38.712  31.896  63.271  1.00  0.00           H
ATOM   4557  CD2 TYR   292      38.974  32.321  65.349  1.00  0.00           C
ATOM   4558  HD2 TYR   292      39.625  33.176  65.235  1.00  0.00           H
ATOM   4559  C   TYR   292      38.195  34.507  69.544  1.00  0.00           C
ATOM   4560  O   TYR   292      38.056  33.851  70.603  1.00  0.00           O
ATOM   4561  N   LEU   293      38.587  35.811  69.625  1.00  0.00           N
ATOM   4562  H   LEU   293      38.705  36.348  68.779  1.00  0.00           H
ATOM   4563  CA  LEU   293      39.071  36.478  70.888  1.00  0.00           C
ATOM   4564  HA  LEU   293      39.818  35.787  71.277  1.00  0.00           H
ATOM   4565  CB  LEU   293      39.636  37.902  70.519  1.00  0.00           C
ATOM   4566  HB2 LEU   293      38.842  38.541  70.131  1.00  0.00           H
ATOM   4567  HB3 LEU   293      39.916  38.326  71.483  1.00  0.00           H
ATOM   4568  CG  LEU   293      40.841  37.800  69.582  1.00  0.00           C
ATOM   4569  HG  LEU   293      40.446  37.134  68.814  1.00  0.00           H
ATOM   4570  CD1 LEU   293      41.219  39.240  69.004  1.00  0.00           C
ATOM   4571 HD11 LEU   293      42.205  39.210  68.540  1.00  0.00           H
ATOM   4572 HD12 LEU   293      41.261  39.880  69.885  1.00  0.00           H
ATOM   4573 HD13 LEU   293      40.571  39.610  68.211  1.00  0.00           H
ATOM   4574  CD2 LEU   293      42.106  37.208  70.167  1.00  0.00           C
ATOM   4575 HD21 LEU   293      41.829  36.177  70.389  1.00  0.00           H
ATOM   4576 HD22 LEU   293      42.877  37.266  69.399  1.00  0.00           H
ATOM   4577 HD23 LEU   293      42.423  37.755  71.057  1.00  0.00           H
ATOM   4578  C   LEU   293      38.005  36.556  71.999  1.00  0.00           C
ATOM   4579  O   LEU   293      38.253  36.617  73.229  1.00  0.00           O
ATOM   4580  N   GLY   294      36.712  36.569  71.628  1.00  0.00           N
ATOM   4581  H   GLY   294      36.421  36.417  70.672  1.00  0.00           H
ATOM   4582  CA  GLY   294      35.574  36.668  72.525  1.00  0.00           C
ATOM   4583  HA2 GLY   294      35.565  37.434  73.300  1.00  0.00           H
ATOM   4584  HA3 GLY   294      34.683  37.021  72.007  1.00  0.00           H
ATOM   4585  C   GLY   294      35.209  35.300  73.155  1.00  0.00           C
ATOM   4586  O   GLY   294      34.691  35.294  74.223  1.00  0.00           O
ATOM   4587  N   GLU   295      35.503  34.276  72.405  1.00  0.00           N
ATOM   4588  H   GLU   295      36.158  34.366  71.642  1.00  0.00           H
ATOM   4589  CA  GLU   295      35.049  32.899  72.885  1.00  0.00           C
ATOM   4590  HA  GLU   295      34.129  32.971  73.464  1.00  0.00           H
ATOM   4591  CB  GLU   295      34.879  32.036  71.632  1.00  0.00           C
ATOM   4592  HB2 GLU   295      34.187  32.609  71.013  1.00  0.00           H
ATOM   4593  HB3 GLU   295      35.867  32.048  71.172  1.00  0.00           H
ATOM   4594  CG  GLU   295      34.500  30.588  71.875  1.00  0.00           C
ATOM   4595  HG2 GLU   295      34.687  29.955  71.008  1.00  0.00           H
ATOM   4596  HG3 GLU   295      35.153  30.204  72.659  1.00  0.00           H
ATOM   4597  CD  GLU   295      33.070  30.465  72.414  1.00  0.00           C
ATOM   4598  OE1 GLU   295      32.355  31.444  72.543  1.00  0.00           O
ATOM   4599  OE2 GLU   295      32.716  29.371  72.836  1.00  0.00           O
ATOM   4600  C   GLU   295      36.112  32.473  73.905  1.00  0.00           C
ATOM   4601  O   GLU   295      35.848  31.983  74.964  1.00  0.00           O
ATOM   4602  N   ILE   296      37.409  32.751  73.630  1.00  0.00           N
ATOM   4603  H   ILE   296      37.592  33.117  72.707  1.00  0.00           H
ATOM   4604  CA  ILE   296      38.467  32.416  74.573  1.00  0.00           C
ATOM   4605  HA  ILE   296      38.477  31.332  74.676  1.00  0.00           H
ATOM   4606  CB  ILE   296      39.817  32.691  73.945  1.00  0.00           C
ATOM   4607  HB  ILE   296      39.792  33.710  73.559  1.00  0.00           H
ATOM   4608  CG2 ILE   296      41.084  32.630  74.810  1.00  0.00           C
ATOM   4609 HG21 ILE   296      42.017  32.759  74.260  1.00  0.00           H
ATOM   4610 HG22 ILE   296      41.242  31.634  75.225  1.00  0.00           H
ATOM   4611 HG23 ILE   296      40.947  33.351  75.615  1.00  0.00           H
ATOM   4612  CG1 ILE   296      40.115  31.879  72.690  1.00  0.00           C
ATOM   4613 HG12 ILE   296      40.388  30.855  72.941  1.00  0.00           H
ATOM   4614 HG13 ILE   296      39.199  31.826  72.102  1.00  0.00           H
ATOM   4615  CD1 ILE   296      41.110  32.512  71.701  1.00  0.00           C
ATOM   4616 HD11 ILE   296      41.325  31.715  70.988  1.00  0.00           H
ATOM   4617 HD12 ILE   296      42.057  32.786  72.165  1.00  0.00           H
ATOM   4618 HD13 ILE   296      40.609  33.317  71.164  1.00  0.00           H
ATOM   4619  C   ILE   296      38.280  33.089  75.947  1.00  0.00           C
ATOM   4620  O   ILE   296      38.607  32.563  77.001  1.00  0.00           O
ATOM   4621  N   LEU   297      37.929  34.394  75.969  1.00  0.00           N
ATOM   4622  H   LEU   297      37.924  34.815  75.051  1.00  0.00           H
ATOM   4623  CA  LEU   297      37.457  35.319  77.007  1.00  0.00           C
ATOM   4624  HA  LEU   297      38.308  35.433  77.677  1.00  0.00           H
ATOM   4625  CB  LEU   297      37.153  36.723  76.403  1.00  0.00           C
ATOM   4626  HB2 LEU   297      37.946  37.152  75.791  1.00  0.00           H
ATOM   4627  HB3 LEU   297      36.283  36.627  75.752  1.00  0.00           H
ATOM   4628  CG  LEU   297      36.747  37.703  77.512  1.00  0.00           C
ATOM   4629  HG  LEU   297      35.851  37.341  78.015  1.00  0.00           H
ATOM   4630  CD1 LEU   297      37.862  38.044  78.499  1.00  0.00           C
ATOM   4631 HD11 LEU   297      38.754  38.434  78.009  1.00  0.00           H
ATOM   4632 HD12 LEU   297      38.086  37.208  79.160  1.00  0.00           H
ATOM   4633 HD13 LEU   297      37.470  38.767  79.214  1.00  0.00           H
ATOM   4634  CD2 LEU   297      36.443  39.021  76.814  1.00  0.00           C
ATOM   4635 HD21 LEU   297      35.386  39.041  76.552  1.00  0.00           H
ATOM   4636 HD22 LEU   297      36.591  39.801  77.561  1.00  0.00           H
ATOM   4637 HD23 LEU   297      36.949  39.199  75.866  1.00  0.00           H
ATOM   4638  C   LEU   297      36.255  34.728  77.693  1.00  0.00           C
ATOM   4639  O   LEU   297      36.292  34.566  78.908  1.00  0.00           O
ATOM   4640  N   ARG   298      35.179  34.221  77.038  1.00  0.00           N
ATOM   4641  H   ARG   298      35.302  34.220  76.036  1.00  0.00           H
ATOM   4642  CA  ARG   298      33.963  33.625  77.600  1.00  0.00           C
ATOM   4643  HA  ARG   298      33.506  34.286  78.335  1.00  0.00           H
ATOM   4644  CB  ARG   298      33.006  33.374  76.428  1.00  0.00           C
ATOM   4645  HB2 ARG   298      32.848  34.338  75.944  1.00  0.00           H
ATOM   4646  HB3 ARG   298      33.428  32.705  75.678  1.00  0.00           H
ATOM   4647  CG  ARG   298      31.631  33.011  76.952  1.00  0.00           C
ATOM   4648  HG2 ARG   298      31.627  32.182  77.658  1.00  0.00           H
ATOM   4649  HG3 ARG   298      31.263  33.846  77.548  1.00  0.00           H
ATOM   4650  CD  ARG   298      30.640  32.621  75.775  1.00  0.00           C
ATOM   4651  HD2 ARG   298      29.587  32.633  76.057  1.00  0.00           H
ATOM   4652  HD3 ARG   298      30.862  33.354  75.000  1.00  0.00           H
ATOM   4653  NE  ARG   298      30.978  31.298  75.220  1.00  0.00           N
ATOM   4654  HE  ARG   298      31.386  31.297  74.297  1.00  0.00           H
ATOM   4655  CZ  ARG   298      30.632  30.108  75.725  1.00  0.00           C
ATOM   4656  NH1 ARG   298      29.838  30.062  76.699  1.00  0.00           N
ATOM   4657 HH11 ARG   298      29.318  30.869  77.014  1.00  0.00           H
ATOM   4658 HH12 ARG   298      29.609  29.168  77.112  1.00  0.00           H
ATOM   4659  NH2 ARG   298      31.048  29.040  75.176  1.00  0.00           N
ATOM   4660 HH21 ARG   298      31.758  29.216  74.479  1.00  0.00           H
ATOM   4661 HH22 ARG   298      30.895  28.152  75.631  1.00  0.00           H
ATOM   4662  C   ARG   298      34.364  32.322  78.281  1.00  0.00           C
ATOM   4663  O   ARG   298      33.969  32.152  79.369  1.00  0.00           O
ATOM   4664  N   LEU   299      35.137  31.431  77.691  1.00  0.00           N
ATOM   4665  H   LEU   299      35.521  31.642  76.780  1.00  0.00           H
ATOM   4666  CA  LEU   299      35.503  30.115  78.260  1.00  0.00           C
ATOM   4667  HA  LEU   299      34.602  29.656  78.664  1.00  0.00           H
ATOM   4668  CB  LEU   299      36.075  29.302  77.123  1.00  0.00           C
ATOM   4669  HB2 LEU   299      36.848  29.916  76.661  1.00  0.00           H
ATOM   4670  HB3 LEU   299      36.516  28.379  77.500  1.00  0.00           H
ATOM   4671  CG  LEU   299      35.122  28.770  76.011  1.00  0.00           C
ATOM   4672  HG  LEU   299      34.681  29.608  75.471  1.00  0.00           H
ATOM   4673  CD1 LEU   299      35.981  28.110  74.945  1.00  0.00           C
ATOM   4674 HD11 LEU   299      36.900  28.643  74.696  1.00  0.00           H
ATOM   4675 HD12 LEU   299      35.360  27.953  74.063  1.00  0.00           H
ATOM   4676 HD13 LEU   299      36.273  27.133  75.328  1.00  0.00           H
ATOM   4677  CD2 LEU   299      34.032  27.788  76.472  1.00  0.00           C
ATOM   4678 HD21 LEU   299      34.498  26.816  76.633  1.00  0.00           H
ATOM   4679 HD22 LEU   299      33.451  28.077  77.348  1.00  0.00           H
ATOM   4680 HD23 LEU   299      33.419  27.681  75.577  1.00  0.00           H
ATOM   4681  C   LEU   299      36.395  30.283  79.515  1.00  0.00           C
ATOM   4682  O   LEU   299      36.152  29.545  80.491  1.00  0.00           O
ATOM   4683  N   ALA   300      37.436  31.125  79.556  1.00  0.00           N
ATOM   4684  H   ALA   300      37.886  31.433  78.706  1.00  0.00           H
ATOM   4685  CA  ALA   300      38.227  31.423  80.735  1.00  0.00           C
ATOM   4686  HA  ALA   300      38.674  30.511  81.131  1.00  0.00           H
ATOM   4687  CB  ALA   300      39.438  32.204  80.336  1.00  0.00           C
ATOM   4688  HB1 ALA   300      39.199  33.201  79.963  1.00  0.00           H
ATOM   4689  HB2 ALA   300      40.014  31.613  79.625  1.00  0.00           H
ATOM   4690  HB3 ALA   300      40.073  32.333  81.213  1.00  0.00           H
ATOM   4691  C   ALA   300      37.376  32.132  81.810  1.00  0.00           C
ATOM   4692  O   ALA   300      37.452  31.719  82.957  1.00  0.00           O
ATOM   4693  N   LEU   301      36.553  33.136  81.457  1.00  0.00           N
ATOM   4694  H   LEU   301      36.426  33.520  80.531  1.00  0.00           H
ATOM   4695  CA  LEU   301      35.694  33.719  82.468  1.00  0.00           C
ATOM   4696  HA  LEU   301      36.272  34.112  83.304  1.00  0.00           H
ATOM   4697  CB  LEU   301      34.854  34.952  81.986  1.00  0.00           C
ATOM   4698  HB2 LEU   301      34.233  34.643  81.145  1.00  0.00           H
ATOM   4699  HB3 LEU   301      34.170  35.204  82.798  1.00  0.00           H
ATOM   4700  CG  LEU   301      35.677  36.179  81.664  1.00  0.00           C
ATOM   4701  HG  LEU   301      36.374  35.953  80.858  1.00  0.00           H
ATOM   4702  CD1 LEU   301      34.705  37.287  81.113  1.00  0.00           C
ATOM   4703 HD11 LEU   301      34.298  36.888  80.184  1.00  0.00           H
ATOM   4704 HD12 LEU   301      35.321  38.158  80.884  1.00  0.00           H
ATOM   4705 HD13 LEU   301      34.022  37.462  81.945  1.00  0.00           H
ATOM   4706  CD2 LEU   301      36.354  36.817  82.923  1.00  0.00           C
ATOM   4707 HD21 LEU   301      36.902  37.739  82.728  1.00  0.00           H
ATOM   4708 HD22 LEU   301      35.636  37.052  83.710  1.00  0.00           H
ATOM   4709 HD23 LEU   301      36.974  36.032  83.356  1.00  0.00           H
ATOM   4710  C   LEU   301      34.707  32.647  83.034  1.00  0.00           C
ATOM   4711  O   LEU   301      34.492  32.555  84.291  1.00  0.00           O
ATOM   4712  N   MET   302      34.010  31.833  82.171  1.00  0.00           N
ATOM   4713  H   MET   302      34.194  31.842  81.179  1.00  0.00           H
ATOM   4714  CA  MET   302      33.169  30.755  82.661  1.00  0.00           C
ATOM   4715  HA  MET   302      32.314  31.229  83.142  1.00  0.00           H
ATOM   4716  CB  MET   302      32.542  29.995  81.464  1.00  0.00           C
ATOM   4717  HB2 MET   302      32.004  30.725  80.861  1.00  0.00           H
ATOM   4718  HB3 MET   302      33.326  29.658  80.786  1.00  0.00           H
ATOM   4719  CG  MET   302      31.712  28.782  81.804  1.00  0.00           C
ATOM   4720  HG2 MET   302      31.573  28.238  80.869  1.00  0.00           H
ATOM   4721  HG3 MET   302      32.171  28.119  82.538  1.00  0.00           H
ATOM   4722  SD  MET   302      30.129  29.302  82.477  1.00  0.00           S
ATOM   4723  CE  MET   302      29.144  29.338  80.977  1.00  0.00           C
ATOM   4724  HE1 MET   302      29.308  30.138  80.256  1.00  0.00           H
ATOM   4725  HE2 MET   302      29.254  28.418  80.402  1.00  0.00           H
ATOM   4726  HE3 MET   302      28.072  29.433  81.151  1.00  0.00           H
ATOM   4727  C   MET   302      33.935  29.703  83.564  1.00  0.00           C
ATOM   4728  O   MET   302      33.360  29.133  84.471  1.00  0.00           O
ATOM   4729  N   ASP   303      35.227  29.497  83.381  1.00  0.00           N
ATOM   4730  H   ASP   303      35.623  29.918  82.553  1.00  0.00           H
ATOM   4731  CA  ASP   303      35.971  28.572  84.281  1.00  0.00           C
ATOM   4732  HA  ASP   303      35.458  27.630  84.478  1.00  0.00           H
ATOM   4733  CB  ASP   303      37.284  28.204  83.582  1.00  0.00           C
ATOM   4734  HB2 ASP   303      37.154  27.956  82.528  1.00  0.00           H
ATOM   4735  HB3 ASP   303      37.867  29.124  83.613  1.00  0.00           H
ATOM   4736  CG  ASP   303      38.210  27.251  84.351  1.00  0.00           C
ATOM   4737  OD1 ASP   303      37.691  26.489  85.176  1.00  0.00           O
ATOM   4738  OD2 ASP   303      39.358  27.105  83.914  1.00  0.00           O
ATOM   4739  C   ASP   303      36.213  29.174  85.671  1.00  0.00           C
ATOM   4740  O   ASP   303      36.098  28.451  86.678  1.00  0.00           O
ATOM   4741  N   MET   304      36.297  30.504  85.761  1.00  0.00           N
ATOM   4742  H   MET   304      36.409  31.096  84.950  1.00  0.00           H
ATOM   4743  CA  MET   304      36.410  31.256  87.055  1.00  0.00           C
ATOM   4744  HA  MET   304      37.121  30.748  87.707  1.00  0.00           H
ATOM   4745  CB  MET   304      36.856  32.742  86.934  1.00  0.00           C
ATOM   4746  HB2 MET   304      36.142  33.318  86.346  1.00  0.00           H
ATOM   4747  HB3 MET   304      36.824  33.112  87.959  1.00  0.00           H
ATOM   4748  CG  MET   304      38.199  33.076  86.399  1.00  0.00           C
ATOM   4749  HG2 MET   304      38.547  32.375  85.640  1.00  0.00           H
ATOM   4750  HG3 MET   304      38.106  34.085  85.999  1.00  0.00           H
ATOM   4751  SD  MET   304      39.402  33.209  87.754  1.00  0.00           S
ATOM   4752  CE  MET   304      40.046  31.455  87.826  1.00  0.00           C
ATOM   4753  HE1 MET   304      39.288  30.731  88.126  1.00  0.00           H
ATOM   4754  HE2 MET   304      40.442  31.266  86.828  1.00  0.00           H
ATOM   4755  HE3 MET   304      40.843  31.341  88.560  1.00  0.00           H
ATOM   4756  C   MET   304      35.038  31.317  87.815  1.00  0.00           C
ATOM   4757  O   MET   304      34.989  31.100  89.039  1.00  0.00           O
ATOM   4758  N   TYR   305      33.963  31.461  87.058  1.00  0.00           N
ATOM   4759  H   TYR   305      34.026  31.504  86.051  1.00  0.00           H
ATOM   4760  CA  TYR   305      32.656  31.310  87.579  1.00  0.00           C
ATOM   4761  HA  TYR   305      32.665  31.979  88.439  1.00  0.00           H
ATOM   4762  CB  TYR   305      31.588  31.684  86.595  1.00  0.00           C
ATOM   4763  HB2 TYR   305      31.529  32.758  86.418  1.00  0.00           H
ATOM   4764  HB3 TYR   305      31.847  31.245  85.631  1.00  0.00           H
ATOM   4765  CG  TYR   305      30.262  31.202  86.926  1.00  0.00           C
ATOM   4766  CD1 TYR   305      29.658  31.825  88.075  1.00  0.00           C
ATOM   4767  HD1 TYR   305      30.212  32.594  88.594  1.00  0.00           H
ATOM   4768  CE1 TYR   305      28.331  31.497  88.529  1.00  0.00           C
ATOM   4769  HE1 TYR   305      27.880  31.900  89.425  1.00  0.00           H
ATOM   4770  CZ  TYR   305      27.695  30.365  87.941  1.00  0.00           C
ATOM   4771  OH  TYR   305      26.612  29.906  88.575  1.00  0.00           O
ATOM   4772  HH  TYR   305      25.997  29.474  87.976  1.00  0.00           H
ATOM   4773  CE2 TYR   305      28.287  29.739  86.814  1.00  0.00           C
ATOM   4774  HE2 TYR   305      27.722  29.034  86.222  1.00  0.00           H
ATOM   4775  CD2 TYR   305      29.581  30.133  86.284  1.00  0.00           C
ATOM   4776  HD2 TYR   305      30.025  29.644  85.429  1.00  0.00           H
ATOM   4777  C   TYR   305      32.499  29.862  88.117  1.00  0.00           C
ATOM   4778  O   TYR   305      32.166  29.851  89.302  1.00  0.00           O
ATOM   4779  N   LYS   306      32.871  28.802  87.428  1.00  0.00           N
ATOM   4780  H   LYS   306      33.483  28.897  86.631  1.00  0.00           H
ATOM   4781  CA  LYS   306      32.733  27.420  87.954  1.00  0.00           C
ATOM   4782  HA  LYS   306      31.754  27.301  88.417  1.00  0.00           H
ATOM   4783  CB  LYS   306      32.688  26.517  86.740  1.00  0.00           C
ATOM   4784  HB2 LYS   306      33.602  26.545  86.146  1.00  0.00           H
ATOM   4785  HB3 LYS   306      32.563  25.494  87.096  1.00  0.00           H
ATOM   4786  CG  LYS   306      31.486  26.883  85.806  1.00  0.00           C
ATOM   4787  HG2 LYS   306      30.594  26.850  86.431  1.00  0.00           H
ATOM   4788  HG3 LYS   306      31.450  27.832  85.270  1.00  0.00           H
ATOM   4789  CD  LYS   306      31.485  25.757  84.710  1.00  0.00           C
ATOM   4790  HD2 LYS   306      32.164  26.063  83.913  1.00  0.00           H
ATOM   4791  HD3 LYS   306      31.781  24.781  85.094  1.00  0.00           H
ATOM   4792  CE  LYS   306      30.028  25.620  84.230  1.00  0.00           C
ATOM   4793  HE2 LYS   306      29.491  25.016  84.962  1.00  0.00           H
ATOM   4794  HE3 LYS   306      29.570  26.596  84.064  1.00  0.00           H
ATOM   4795  NZ  LYS   306      30.037  24.939  82.832  1.00  0.00           N
ATOM   4796  HZ1 LYS   306      30.560  25.400  82.101  1.00  0.00           H
ATOM   4797  HZ2 LYS   306      29.128  25.020  82.399  1.00  0.00           H
ATOM   4798  HZ3 LYS   306      30.312  23.996  83.068  1.00  0.00           H
ATOM   4799  C   LYS   306      33.744  26.904  88.986  1.00  0.00           C
ATOM   4800  O   LYS   306      33.614  25.803  89.474  1.00  0.00           O
ATOM   4801  N   GLN   307      34.737  27.779  89.322  1.00  0.00           N
ATOM   4802  H   GLN   307      34.689  28.702  88.917  1.00  0.00           H
ATOM   4803  CA  GLN   307      35.546  27.720  90.506  1.00  0.00           C
ATOM   4804  HA  GLN   307      35.548  26.703  90.899  1.00  0.00           H
ATOM   4805  CB  GLN   307      36.933  28.035  90.112  1.00  0.00           C
ATOM   4806  HB2 GLN   307      36.868  29.006  89.623  1.00  0.00           H
ATOM   4807  HB3 GLN   307      37.525  28.172  91.017  1.00  0.00           H
ATOM   4808  CG  GLN   307      37.629  27.065  89.155  1.00  0.00           C
ATOM   4809  HG2 GLN   307      37.956  26.229  89.773  1.00  0.00           H
ATOM   4810  HG3 GLN   307      36.960  26.693  88.380  1.00  0.00           H
ATOM   4811  CD  GLN   307      38.824  27.695  88.539  1.00  0.00           C
ATOM   4812  OE1 GLN   307      39.819  27.976  89.241  1.00  0.00           O
ATOM   4813  NE2 GLN   307      38.887  28.023  87.283  1.00  0.00           N
ATOM   4814 HE21 GLN   307      39.773  28.152  86.815  1.00  0.00           H
ATOM   4815 HE22 GLN   307      38.048  27.887  86.739  1.00  0.00           H
ATOM   4816  C   GLN   307      34.996  28.615  91.706  1.00  0.00           C
ATOM   4817  O   GLN   307      35.483  28.573  92.821  1.00  0.00           O
ATOM   4818  N   GLY   308      34.042  29.460  91.404  1.00  0.00           N
ATOM   4819  H   GLY   308      33.661  29.459  90.469  1.00  0.00           H
ATOM   4820  CA  GLY   308      33.301  30.173  92.453  1.00  0.00           C
ATOM   4821  HA2 GLY   308      32.265  30.312  92.147  1.00  0.00           H
ATOM   4822  HA3 GLY   308      33.226  29.576  93.363  1.00  0.00           H
ATOM   4823  C   GLY   308      33.748  31.586  92.812  1.00  0.00           C
ATOM   4824  O   GLY   308      33.328  32.222  93.831  1.00  0.00           O
ATOM   4825  N   PHE   309      34.487  32.245  91.931  1.00  0.00           N
ATOM   4826  H   PHE   309      34.660  31.758  91.064  1.00  0.00           H
ATOM   4827  CA  PHE   309      35.284  33.475  92.177  1.00  0.00           C
ATOM   4828  HA  PHE   309      35.555  33.416  93.231  1.00  0.00           H
ATOM   4829  CB  PHE   309      36.569  33.566  91.309  1.00  0.00           C
ATOM   4830  HB2 PHE   309      36.303  33.367  90.271  1.00  0.00           H
ATOM   4831  HB3 PHE   309      36.946  34.589  91.333  1.00  0.00           H
ATOM   4832  CG  PHE   309      37.708  32.587  91.777  1.00  0.00           C
ATOM   4833  CD1 PHE   309      38.262  32.745  93.088  1.00  0.00           C
ATOM   4834  HD1 PHE   309      37.908  33.520  93.751  1.00  0.00           H
ATOM   4835  CE1 PHE   309      39.268  31.790  93.526  1.00  0.00           C
ATOM   4836  HE1 PHE   309      39.784  31.897  94.469  1.00  0.00           H
ATOM   4837  CZ  PHE   309      39.644  30.783  92.632  1.00  0.00           C
ATOM   4838  HZ  PHE   309      40.354  30.065  93.016  1.00  0.00           H
ATOM   4839  CE2 PHE   309      39.223  30.749  91.331  1.00  0.00           C
ATOM   4840  HE2 PHE   309      39.591  29.974  90.674  1.00  0.00           H
ATOM   4841  CD2 PHE   309      38.094  31.549  90.944  1.00  0.00           C
ATOM   4842  HD2 PHE   309      37.731  31.576  89.928  1.00  0.00           H
ATOM   4843  C   PHE   309      34.441  34.824  91.904  1.00  0.00           C
ATOM   4844  O   PHE   309      34.734  35.902  92.414  1.00  0.00           O
ATOM   4845  N   ILE   310      33.471  34.757  90.981  1.00  0.00           N
ATOM   4846  H   ILE   310      33.213  33.826  90.688  1.00  0.00           H
ATOM   4847  CA  ILE   310      32.818  35.910  90.250  1.00  0.00           C
ATOM   4848  HA  ILE   310      32.785  36.745  90.950  1.00  0.00           H
ATOM   4849  CB  ILE   310      33.575  36.251  88.943  1.00  0.00           C
ATOM   4850  HB  ILE   310      33.179  37.217  88.626  1.00  0.00           H
ATOM   4851  CG2 ILE   310      35.137  36.527  89.107  1.00  0.00           C
ATOM   4852 HG21 ILE   310      35.670  35.593  89.281  1.00  0.00           H
ATOM   4853 HG22 ILE   310      35.225  37.134  90.008  1.00  0.00           H
ATOM   4854 HG23 ILE   310      35.603  36.964  88.223  1.00  0.00           H
ATOM   4855  CG1 ILE   310      33.404  35.222  87.829  1.00  0.00           C
ATOM   4856 HG12 ILE   310      33.981  34.304  87.943  1.00  0.00           H
ATOM   4857 HG13 ILE   310      32.358  34.981  87.642  1.00  0.00           H
ATOM   4858  CD1 ILE   310      33.881  35.789  86.452  1.00  0.00           C
ATOM   4859 HD11 ILE   310      33.626  35.119  85.630  1.00  0.00           H
ATOM   4860 HD12 ILE   310      34.969  35.760  86.446  1.00  0.00           H
ATOM   4861 HD13 ILE   310      33.483  36.769  86.187  1.00  0.00           H
ATOM   4862  C   ILE   310      31.348  35.512  89.850  1.00  0.00           C
ATOM   4863  O   ILE   310      30.862  34.325  89.989  1.00  0.00           O
ATOM   4864  N   PHE   311      30.571  36.455  89.296  1.00  0.00           N
ATOM   4865  H   PHE   311      30.881  37.415  89.360  1.00  0.00           H
ATOM   4866  CA  PHE   311      29.272  36.182  88.668  1.00  0.00           C
ATOM   4867  HA  PHE   311      28.860  37.165  88.438  1.00  0.00           H
ATOM   4868  CB  PHE   311      29.439  35.535  87.257  1.00  0.00           C
ATOM   4869  HB2 PHE   311      29.963  34.579  87.249  1.00  0.00           H
ATOM   4870  HB3 PHE   311      28.428  35.377  86.881  1.00  0.00           H
ATOM   4871  CG  PHE   311      30.132  36.311  86.102  1.00  0.00           C
ATOM   4872  CD1 PHE   311      30.441  37.672  86.263  1.00  0.00           C
ATOM   4873  HD1 PHE   311      30.272  38.047  87.261  1.00  0.00           H
ATOM   4874  CE1 PHE   311      30.732  38.521  85.174  1.00  0.00           C
ATOM   4875  HE1 PHE   311      30.905  39.569  85.366  1.00  0.00           H
ATOM   4876  CZ  PHE   311      30.886  37.849  83.933  1.00  0.00           C
ATOM   4877  HZ  PHE   311      31.182  38.467  83.098  1.00  0.00           H
ATOM   4878  CE2 PHE   311      30.859  36.451  83.738  1.00  0.00           C
ATOM   4879  HE2 PHE   311      31.004  36.054  82.744  1.00  0.00           H
ATOM   4880  CD2 PHE   311      30.394  35.738  84.850  1.00  0.00           C
ATOM   4881  HD2 PHE   311      30.154  34.724  84.568  1.00  0.00           H
ATOM   4882  C   PHE   311      28.240  35.554  89.515  1.00  0.00           C
ATOM   4883  O   PHE   311      27.340  34.875  89.052  1.00  0.00           O
ATOM   4884  N   LYS   312      28.227  35.812  90.862  1.00  0.00           N
ATOM   4885  H   LYS   312      28.858  36.530  91.189  1.00  0.00           H
ATOM   4886  CA  LYS   312      27.362  35.235  91.937  1.00  0.00           C
ATOM   4887  HA  LYS   312      27.345  34.146  91.889  1.00  0.00           H
ATOM   4888  CB  LYS   312      28.067  35.504  93.342  1.00  0.00           C
ATOM   4889  HB2 LYS   312      28.867  34.788  93.532  1.00  0.00           H
ATOM   4890  HB3 LYS   312      28.486  36.508  93.292  1.00  0.00           H
ATOM   4891  CG  LYS   312      27.046  35.458  94.453  1.00  0.00           C
ATOM   4892  HG2 LYS   312      26.270  36.217  94.356  1.00  0.00           H
ATOM   4893  HG3 LYS   312      26.636  34.449  94.482  1.00  0.00           H
ATOM   4894  CD  LYS   312      27.650  35.789  95.768  1.00  0.00           C
ATOM   4895  HD2 LYS   312      27.970  36.827  95.673  1.00  0.00           H
ATOM   4896  HD3 LYS   312      26.858  35.647  96.502  1.00  0.00           H
ATOM   4897  CE  LYS   312      28.788  34.826  96.251  1.00  0.00           C
ATOM   4898  HE2 LYS   312      28.384  33.815  96.265  1.00  0.00           H
ATOM   4899  HE3 LYS   312      29.666  35.004  95.629  1.00  0.00           H
ATOM   4900  NZ  LYS   312      29.203  35.211  97.597  1.00  0.00           N
ATOM   4901  HZ1 LYS   312      29.799  34.490  97.979  1.00  0.00           H
ATOM   4902  HZ2 LYS   312      28.331  35.205  98.106  1.00  0.00           H
ATOM   4903  HZ3 LYS   312      29.719  36.079  97.626  1.00  0.00           H
ATOM   4904  C   LYS   312      25.932  35.737  91.662  1.00  0.00           C
ATOM   4905  O   LYS   312      25.780  36.943  91.533  1.00  0.00           O
ATOM   4906  N   ASN   313      24.921  34.887  91.716  1.00  0.00           N
ATOM   4907  H   ASN   313      25.262  33.948  91.864  1.00  0.00           H
ATOM   4908  CA  ASN   313      23.474  35.110  91.608  1.00  0.00           C
ATOM   4909  HA  ASN   313      23.056  34.120  91.426  1.00  0.00           H
ATOM   4910  CB  ASN   313      22.949  35.776  92.894  1.00  0.00           C
ATOM   4911  HB2 ASN   313      23.416  36.761  92.853  1.00  0.00           H
ATOM   4912  HB3 ASN   313      21.909  36.086  92.795  1.00  0.00           H
ATOM   4913  CG  ASN   313      23.135  34.948  94.214  1.00  0.00           C
ATOM   4914  OD1 ASN   313      22.997  33.718  94.382  1.00  0.00           O
ATOM   4915  ND2 ASN   313      23.533  35.629  95.232  1.00  0.00           N
ATOM   4916 HD21 ASN   313      23.848  36.582  95.119  1.00  0.00           H
ATOM   4917 HD22 ASN   313      23.579  35.115  96.100  1.00  0.00           H
ATOM   4918  C   ASN   313      23.027  35.834  90.311  1.00  0.00           C
ATOM   4919  O   ASN   313      21.943  36.463  90.283  1.00  0.00           O
ATOM   4920  N   GLN   314      23.856  35.689  89.225  1.00  0.00           N
ATOM   4921  H   GLN   314      24.730  35.189  89.300  1.00  0.00           H
ATOM   4922  CA  GLN   314      23.520  36.442  87.977  1.00  0.00           C
ATOM   4923  HA  GLN   314      22.761  37.205  88.153  1.00  0.00           H
ATOM   4924  CB  GLN   314      24.728  37.133  87.297  1.00  0.00           C
ATOM   4925  HB2 GLN   314      25.255  36.262  86.908  1.00  0.00           H
ATOM   4926  HB3 GLN   314      24.359  37.744  86.473  1.00  0.00           H
ATOM   4927  CG  GLN   314      25.580  37.959  88.296  1.00  0.00           C
ATOM   4928  HG2 GLN   314      26.016  37.370  89.103  1.00  0.00           H
ATOM   4929  HG3 GLN   314      26.444  38.311  87.733  1.00  0.00           H
ATOM   4930  CD  GLN   314      24.809  39.194  88.739  1.00  0.00           C
ATOM   4931  OE1 GLN   314      24.162  39.940  87.999  1.00  0.00           O
ATOM   4932  NE2 GLN   314      24.925  39.448  90.027  1.00  0.00           N
ATOM   4933 HE21 GLN   314      24.376  40.218  90.383  1.00  0.00           H
ATOM   4934 HE22 GLN   314      25.438  38.863  90.671  1.00  0.00           H
ATOM   4935  C   GLN   314      22.931  35.520  86.948  1.00  0.00           C
ATOM   4936  O   GLN   314      23.339  34.303  87.031  1.00  0.00           O
ATOM   4937  N   ASP   315      22.006  35.982  86.039  1.00  0.00           N
ATOM   4938  H   ASP   315      21.763  36.962  86.070  1.00  0.00           H
ATOM   4939  CA  ASP   315      21.514  35.164  84.936  1.00  0.00           C
ATOM   4940  HA  ASP   315      21.343  34.192  85.397  1.00  0.00           H
ATOM   4941  CB  ASP   315      20.188  35.716  84.367  1.00  0.00           C
ATOM   4942  HB2 ASP   315      19.398  35.718  85.118  1.00  0.00           H
ATOM   4943  HB3 ASP   315      20.145  36.785  84.156  1.00  0.00           H
ATOM   4944  CG  ASP   315      19.539  34.930  83.165  1.00  0.00           C
ATOM   4945  OD1 ASP   315      20.041  33.908  82.638  1.00  0.00           O
ATOM   4946  OD2 ASP   315      18.363  35.269  82.830  1.00  0.00           O
ATOM   4947  C   ASP   315      22.563  34.951  83.785  1.00  0.00           C
ATOM   4948  O   ASP   315      22.920  35.905  83.037  1.00  0.00           O
ATOM   4949  N   LEU   316      23.109  33.739  83.680  1.00  0.00           N
ATOM   4950  H   LEU   316      22.605  33.107  84.285  1.00  0.00           H
ATOM   4951  CA  LEU   316      24.118  33.338  82.726  1.00  0.00           C
ATOM   4952  HA  LEU   316      24.498  34.247  82.259  1.00  0.00           H
ATOM   4953  CB  LEU   316      25.214  32.629  83.542  1.00  0.00           C
ATOM   4954  HB2 LEU   316      24.768  31.807  84.101  1.00  0.00           H
ATOM   4955  HB3 LEU   316      25.916  32.160  82.854  1.00  0.00           H
ATOM   4956  CG  LEU   316      26.058  33.591  84.406  1.00  0.00           C
ATOM   4957  HG  LEU   316      25.327  34.205  84.932  1.00  0.00           H
ATOM   4958  CD1 LEU   316      26.963  32.784  85.334  1.00  0.00           C
ATOM   4959 HD11 LEU   316      26.355  32.039  85.848  1.00  0.00           H
ATOM   4960 HD12 LEU   316      27.492  33.469  85.998  1.00  0.00           H
ATOM   4961 HD13 LEU   316      27.692  32.259  84.717  1.00  0.00           H
ATOM   4962  CD2 LEU   316      26.921  34.537  83.551  1.00  0.00           C
ATOM   4963 HD21 LEU   316      26.537  34.656  82.538  1.00  0.00           H
ATOM   4964 HD22 LEU   316      27.095  35.478  84.072  1.00  0.00           H
ATOM   4965 HD23 LEU   316      27.870  34.007  83.465  1.00  0.00           H
ATOM   4966  C   LEU   316      23.678  32.529  81.493  1.00  0.00           C
ATOM   4967  O   LEU   316      24.358  31.701  80.904  1.00  0.00           O
ATOM   4968  N   SER   317      22.408  32.727  81.154  1.00  0.00           N
ATOM   4969  H   SER   317      21.897  33.405  81.703  1.00  0.00           H
ATOM   4970  CA  SER   317      21.686  31.941  80.178  1.00  0.00           C
ATOM   4971  HA  SER   317      21.778  30.901  80.488  1.00  0.00           H
ATOM   4972  CB  SER   317      20.192  32.223  80.289  1.00  0.00           C
ATOM   4973  HB2 SER   317      19.711  31.722  79.449  1.00  0.00           H
ATOM   4974  HB3 SER   317      19.680  31.945  81.211  1.00  0.00           H
ATOM   4975  OG  SER   317      19.878  33.568  80.090  1.00  0.00           O
ATOM   4976  HG  SER   317      19.928  34.030  80.931  1.00  0.00           H
ATOM   4977  C   SER   317      22.141  32.128  78.685  1.00  0.00           C
ATOM   4978  O   SER   317      22.408  31.193  77.938  1.00  0.00           O
ATOM   4979  N   LYS   318      22.158  33.394  78.280  1.00  0.00           N
ATOM   4980  H   LYS   318      21.851  34.132  78.897  1.00  0.00           H
ATOM   4981  CA  LYS   318      22.798  33.740  76.950  1.00  0.00           C
ATOM   4982  HA  LYS   318      22.488  33.024  76.191  1.00  0.00           H
ATOM   4983  CB  LYS   318      22.323  35.188  76.721  1.00  0.00           C
ATOM   4984  HB2 LYS   318      21.245  35.203  76.882  1.00  0.00           H
ATOM   4985  HB3 LYS   318      22.814  35.775  77.498  1.00  0.00           H
ATOM   4986  CG  LYS   318      22.596  35.827  75.314  1.00  0.00           C
ATOM   4987  HG2 LYS   318      23.663  35.841  75.088  1.00  0.00           H
ATOM   4988  HG3 LYS   318      22.126  35.111  74.640  1.00  0.00           H
ATOM   4989  CD  LYS   318      21.979  37.226  75.223  1.00  0.00           C
ATOM   4990  HD2 LYS   318      20.914  36.995  75.271  1.00  0.00           H
ATOM   4991  HD3 LYS   318      22.390  37.808  76.048  1.00  0.00           H
ATOM   4992  CE  LYS   318      22.455  37.906  73.930  1.00  0.00           C
ATOM   4993  HE2 LYS   318      23.478  37.581  73.743  1.00  0.00           H
ATOM   4994  HE3 LYS   318      21.891  37.509  73.087  1.00  0.00           H
ATOM   4995  NZ  LYS   318      22.298  39.381  73.918  1.00  0.00           N
ATOM   4996  HZ1 LYS   318      22.623  39.817  73.067  1.00  0.00           H
ATOM   4997  HZ2 LYS   318      22.820  39.800  74.675  1.00  0.00           H
ATOM   4998  HZ3 LYS   318      21.353  39.663  74.134  1.00  0.00           H
ATOM   4999  C   LYS   318      24.326  33.676  76.933  1.00  0.00           C
ATOM   5000  O   LYS   318      24.971  33.267  75.985  1.00  0.00           O
ATOM   5001  N   PHE   319      24.948  33.934  78.069  1.00  0.00           N
ATOM   5002  H   PHE   319      24.386  34.260  78.843  1.00  0.00           H
ATOM   5003  CA  PHE   319      26.356  33.783  78.222  1.00  0.00           C
ATOM   5004  HA  PHE   319      26.930  34.315  77.464  1.00  0.00           H
ATOM   5005  CB  PHE   319      26.671  34.591  79.492  1.00  0.00           C
ATOM   5006  HB2 PHE   319      26.231  35.588  79.515  1.00  0.00           H
ATOM   5007  HB3 PHE   319      26.124  34.026  80.247  1.00  0.00           H
ATOM   5008  CG  PHE   319      28.107  34.568  79.858  1.00  0.00           C
ATOM   5009  CD1 PHE   319      29.022  35.540  79.450  1.00  0.00           C
ATOM   5010  HD1 PHE   319      28.738  36.390  78.848  1.00  0.00           H
ATOM   5011  CE1 PHE   319      30.368  35.317  79.893  1.00  0.00           C
ATOM   5012  HE1 PHE   319      31.122  36.050  79.645  1.00  0.00           H
ATOM   5013  CZ  PHE   319      30.771  34.245  80.649  1.00  0.00           C
ATOM   5014  HZ  PHE   319      31.802  34.064  80.913  1.00  0.00           H
ATOM   5015  CE2 PHE   319      29.873  33.300  81.088  1.00  0.00           C
ATOM   5016  HE2 PHE   319      30.206  32.457  81.675  1.00  0.00           H
ATOM   5017  CD2 PHE   319      28.544  33.491  80.656  1.00  0.00           C
ATOM   5018  HD2 PHE   319      27.856  32.786  81.098  1.00  0.00           H
ATOM   5019  C   PHE   319      26.764  32.257  78.105  1.00  0.00           C
ATOM   5020  O   PHE   319      27.907  31.982  77.810  1.00  0.00           O
ATOM   5021  N   ASP   320      25.890  31.293  78.404  1.00  0.00           N
ATOM   5022  H   ASP   320      24.956  31.526  78.711  1.00  0.00           H
ATOM   5023  CA  ASP   320      26.133  29.857  78.152  1.00  0.00           C
ATOM   5024  HA  ASP   320      27.135  29.705  78.554  1.00  0.00           H
ATOM   5025  CB  ASP   320      25.054  28.938  78.789  1.00  0.00           C
ATOM   5026  HB2 ASP   320      24.557  29.431  79.625  1.00  0.00           H
ATOM   5027  HB3 ASP   320      24.243  28.905  78.062  1.00  0.00           H
ATOM   5028  CG  ASP   320      25.528  27.571  79.232  1.00  0.00           C
ATOM   5029  OD1 ASP   320      24.736  26.712  79.629  1.00  0.00           O
ATOM   5030  OD2 ASP   320      26.741  27.363  79.359  1.00  0.00           O
ATOM   5031  C   ASP   320      26.240  29.480  76.617  1.00  0.00           C
ATOM   5032  O   ASP   320      26.679  28.382  76.304  1.00  0.00           O
ATOM   5033  N   LYS   321      25.748  30.335  75.655  1.00  0.00           N
ATOM   5034  H   LYS   321      25.348  31.200  75.991  1.00  0.00           H
ATOM   5035  CA  LYS   321      25.990  30.006  74.232  1.00  0.00           C
ATOM   5036  HA  LYS   321      25.776  28.951  74.055  1.00  0.00           H
ATOM   5037  CB  LYS   321      25.086  30.770  73.281  1.00  0.00           C
ATOM   5038  HB2 LYS   321      25.419  31.789  73.475  1.00  0.00           H
ATOM   5039  HB3 LYS   321      25.233  30.484  72.240  1.00  0.00           H
ATOM   5040  CG  LYS   321      23.626  30.597  73.587  1.00  0.00           C
ATOM   5041  HG2 LYS   321      23.286  29.563  73.525  1.00  0.00           H
[truncated: 178,940 more chars]
