# Supplementary material for: Worth the Weight: Sub-Pocket EXplorer (SubPEx), a Weighted Ensemble Method to Enhance Binding-Pocket Conformational Sampling
Source: J Chem Theory Comput. 2023 Aug 16;19(17):5677–89. doi: 10.1021/acs.jctc.3c00478 (PMC10500992; doi:10.1021/acs.jctc.3c00478)
Supplement: Supplementary file 2 — ct3c00478_si_002.zip [file ct3c00478_si_002.zip › clustered_structures/HSP90/brute-force/rep.c24.aligned.pdb]

HELIX    1   1 ALA      9  ASN     20  1                                  12
HELIX    2   2 SER     24  LEU     49  1                                  26
HELIX    3   3 PRO     52  LYS     54  1                                   3
HELIX    4   4 LYS     85  ILE     89  1                                   5
HELIX    5   5 ASN     91  GLY     93  1                                   3
HELIX    6   6 ALA     96  ALA    109  1                                  14
HELIX    7   7 ILE    113  PHE    119  1                                   7
HELIX    8   8 GLY    122  LEU    128  1                                   7
HELIX    9   9 GLU    177  TYR    182  1                                   6
HELIX   10  10 GLU    185  GLN    197  1                                  13
SHEET    1   1 1 THR     4  ALA     6  0
SHEET    2   2 1 ILE    63  ASN    68  0
SHEET    3   3 1 THR    73  ASP    78  0
SHEET    4   4 1 ALA   130  LYS   138  0
SHEET    5   5 1 GLN   144  SER   149  0
SHEET    6   6 1 SER   154  THR   159  0
SHEET    7   7 1 GLY   168  LEU   175  0
SHEET    8   8 1 ILE   203  LEU   205  0
CRYST1   70.162   64.371   72.430  90.00  90.00  90.00               1
ATOM      1  N   ALA     1      30.863  56.182  24.248  1.00  0.00           N
ATOM      2  H1  ALA     1      29.942  56.591  24.206  1.00  0.00           H
ATOM      3  H2  ALA     1      31.364  56.668  24.980  1.00  0.00           H
ATOM      4  H3  ALA     1      31.350  56.302  23.372  1.00  0.00           H
ATOM      5  CA  ALA     1      30.700  54.656  24.537  1.00  0.00           C
ATOM      6  HA  ALA     1      29.851  54.459  23.881  1.00  0.00           H
ATOM      7  CB  ALA     1      31.820  53.753  24.008  1.00  0.00           C
ATOM      8  HB1 ALA     1      31.662  52.684  24.150  1.00  0.00           H
ATOM      9  HB2 ALA     1      32.772  54.053  24.446  1.00  0.00           H
ATOM     10  HB3 ALA     1      31.881  53.857  22.925  1.00  0.00           H
ATOM     11  C   ALA     1      30.312  54.351  25.955  1.00  0.00           C
ATOM     12  O   ALA     1      30.820  54.994  26.902  1.00  0.00           O
ATOM     13  N   VAL     2      29.380  53.420  26.145  1.00  0.00           N
ATOM     14  H   VAL     2      29.019  52.988  25.306  1.00  0.00           H
ATOM     15  CA  VAL     2      29.223  52.730  27.531  1.00  0.00           C
ATOM     16  HA  VAL     2      28.999  53.541  28.222  1.00  0.00           H
ATOM     17  CB  VAL     2      28.017  51.721  27.478  1.00  0.00           C
ATOM     18  HB  VAL     2      27.218  52.355  27.093  1.00  0.00           H
ATOM     19  CG1 VAL     2      28.204  50.564  26.534  1.00  0.00           C
ATOM     20 HG11 VAL     2      28.845  49.812  26.995  1.00  0.00           H
ATOM     21 HG12 VAL     2      27.223  50.119  26.360  1.00  0.00           H
ATOM     22 HG13 VAL     2      28.729  50.823  25.614  1.00  0.00           H
ATOM     23  CG2 VAL     2      27.633  51.298  28.953  1.00  0.00           C
ATOM     24 HG21 VAL     2      26.889  50.502  28.988  1.00  0.00           H
ATOM     25 HG22 VAL     2      27.168  52.198  29.354  1.00  0.00           H
ATOM     26 HG23 VAL     2      28.544  51.089  29.513  1.00  0.00           H
ATOM     27  C   VAL     2      30.615  52.067  27.919  1.00  0.00           C
ATOM     28  O   VAL     2      31.308  51.386  27.174  1.00  0.00           O
ATOM     29  N   GLU     3      30.950  52.337  29.242  1.00  0.00           N
ATOM     30  H   GLU     3      30.436  52.959  29.848  1.00  0.00           H
ATOM     31  CA  GLU     3      32.260  51.739  29.826  1.00  0.00           C
ATOM     32  HA  GLU     3      32.510  50.907  29.167  1.00  0.00           H
ATOM     33  CB  GLU     3      33.503  52.654  29.783  1.00  0.00           C
ATOM     34  HB2 GLU     3      34.414  52.164  30.126  1.00  0.00           H
ATOM     35  HB3 GLU     3      33.705  52.798  28.722  1.00  0.00           H
ATOM     36  CG  GLU     3      33.290  53.993  30.432  1.00  0.00           C
ATOM     37  HG2 GLU     3      34.062  54.650  30.030  1.00  0.00           H
ATOM     38  HG3 GLU     3      32.347  54.374  30.040  1.00  0.00           H
ATOM     39  CD  GLU     3      33.146  53.997  31.909  1.00  0.00           C
ATOM     40  OE1 GLU     3      34.219  54.087  32.521  1.00  0.00           O
ATOM     41  OE2 GLU     3      32.018  54.181  32.474  1.00  0.00           O
ATOM     42  C   GLU     3      32.132  51.097  31.219  1.00  0.00           C
ATOM     43  O   GLU     3      33.076  50.586  31.785  1.00  0.00           O
ATOM     44  N   THR     4      30.889  51.231  31.722  1.00  0.00           N
ATOM     45  H   THR     4      30.236  51.700  31.111  1.00  0.00           H
ATOM     46  CA  THR     4      30.409  50.709  33.079  1.00  0.00           C
ATOM     47  HA  THR     4      31.108  49.937  33.398  1.00  0.00           H
ATOM     48  CB  THR     4      30.313  51.781  34.127  1.00  0.00           C
ATOM     49  HB  THR     4      29.646  52.562  33.760  1.00  0.00           H
ATOM     50  CG2 THR     4      29.776  51.495  35.524  1.00  0.00           C
ATOM     51 HG21 THR     4      29.027  50.706  35.455  1.00  0.00           H
ATOM     52 HG22 THR     4      29.264  52.384  35.891  1.00  0.00           H
ATOM     53 HG23 THR     4      30.599  51.211  36.181  1.00  0.00           H
ATOM     54  OG1 THR     4      31.604  52.319  34.361  1.00  0.00           O
ATOM     55  HG1 THR     4      31.675  53.061  33.756  1.00  0.00           H
ATOM     56  C   THR     4      29.072  49.946  32.971  1.00  0.00           C
ATOM     57  O   THR     4      28.131  50.505  32.362  1.00  0.00           O
ATOM     58  N   PHE     5      28.997  48.734  33.494  1.00  0.00           N
ATOM     59  H   PHE     5      29.813  48.342  33.943  1.00  0.00           H
ATOM     60  CA  PHE     5      27.890  47.872  33.325  1.00  0.00           C
ATOM     61  HA  PHE     5      27.025  48.437  32.978  1.00  0.00           H
ATOM     62  CB  PHE     5      28.280  46.866  32.222  1.00  0.00           C
ATOM     63  HB2 PHE     5      28.849  46.060  32.687  1.00  0.00           H
ATOM     64  HB3 PHE     5      27.388  46.385  31.820  1.00  0.00           H
ATOM     65  CG  PHE     5      28.947  47.385  30.895  1.00  0.00           C
ATOM     66  CD1 PHE     5      30.343  47.549  30.844  1.00  0.00           C
ATOM     67  HD1 PHE     5      30.953  47.470  31.732  1.00  0.00           H
ATOM     68  CE1 PHE     5      30.956  47.751  29.600  1.00  0.00           C
ATOM     69  HE1 PHE     5      32.031  47.780  29.508  1.00  0.00           H
ATOM     70  CZ  PHE     5      30.140  47.866  28.475  1.00  0.00           C
ATOM     71  HZ  PHE     5      30.623  48.249  27.589  1.00  0.00           H
ATOM     72  CE2 PHE     5      28.752  47.759  28.497  1.00  0.00           C
ATOM     73  HE2 PHE     5      28.227  48.045  27.598  1.00  0.00           H
ATOM     74  CD2 PHE     5      28.128  47.537  29.816  1.00  0.00           C
ATOM     75  HD2 PHE     5      27.053  47.476  29.891  1.00  0.00           H
ATOM     76  C   PHE     5      27.465  47.188  34.616  1.00  0.00           C
ATOM     77  O   PHE     5      28.284  46.575  35.360  1.00  0.00           O
ATOM     78  N   ALA     6      26.216  47.162  34.977  1.00  0.00           N
ATOM     79  H   ALA     6      25.585  47.616  34.332  1.00  0.00           H
ATOM     80  CA  ALA     6      25.615  46.346  36.106  1.00  0.00           C
ATOM     81  HA  ALA     6      26.331  46.436  36.924  1.00  0.00           H
ATOM     82  CB  ALA     6      24.123  46.758  36.470  1.00  0.00           C
ATOM     83  HB1 ALA     6      23.876  46.155  37.345  1.00  0.00           H
ATOM     84  HB2 ALA     6      23.444  46.712  35.618  1.00  0.00           H
ATOM     85  HB3 ALA     6      24.256  47.771  36.853  1.00  0.00           H
ATOM     86  C   ALA     6      25.590  44.830  35.787  1.00  0.00           C
ATOM     87  O   ALA     6      25.144  44.337  34.727  1.00  0.00           O
ATOM     88  N   PHE     7      26.062  44.042  36.764  1.00  0.00           N
ATOM     89  H   PHE     7      26.316  44.472  37.641  1.00  0.00           H
ATOM     90  CA  PHE     7      25.770  42.598  36.925  1.00  0.00           C
ATOM     91  HA  PHE     7      26.058  42.020  36.046  1.00  0.00           H
ATOM     92  CB  PHE     7      26.303  42.040  38.242  1.00  0.00           C
ATOM     93  HB2 PHE     7      25.732  42.496  39.051  1.00  0.00           H
ATOM     94  HB3 PHE     7      26.004  40.992  38.256  1.00  0.00           H
ATOM     95  CG  PHE     7      27.812  42.087  38.445  1.00  0.00           C
ATOM     96  CD1 PHE     7      28.548  41.404  37.413  1.00  0.00           C
ATOM     97  HD1 PHE     7      28.140  41.071  36.470  1.00  0.00           H
ATOM     98  CE1 PHE     7      29.943  41.110  37.708  1.00  0.00           C
ATOM     99  HE1 PHE     7      30.525  40.600  36.954  1.00  0.00           H
ATOM    100  CZ  PHE     7      30.477  41.524  38.926  1.00  0.00           C
ATOM    101  HZ  PHE     7      31.520  41.310  39.106  1.00  0.00           H
ATOM    102  CE2 PHE     7      29.728  42.212  39.855  1.00  0.00           C
ATOM    103  HE2 PHE     7      30.096  42.532  40.818  1.00  0.00           H
ATOM    104  CD2 PHE     7      28.344  42.379  39.700  1.00  0.00           C
ATOM    105  HD2 PHE     7      27.758  42.921  40.427  1.00  0.00           H
ATOM    106  C   PHE     7      24.258  42.417  36.988  1.00  0.00           C
ATOM    107  O   PHE     7      23.469  42.923  37.824  1.00  0.00           O
ATOM    108  N   GLN     8      23.785  41.520  36.104  1.00  0.00           N
ATOM    109  H   GLN     8      24.405  41.166  35.391  1.00  0.00           H
ATOM    110  CA  GLN     8      22.393  40.990  36.021  1.00  0.00           C
ATOM    111  HA  GLN     8      21.742  41.809  35.718  1.00  0.00           H
ATOM    112  CB  GLN     8      22.323  39.847  34.980  1.00  0.00           C
ATOM    113  HB2 GLN     8      23.002  39.003  35.108  1.00  0.00           H
ATOM    114  HB3 GLN     8      21.308  39.452  34.928  1.00  0.00           H
ATOM    115  CG  GLN     8      22.586  40.458  33.608  1.00  0.00           C
ATOM    116  HG2 GLN     8      22.073  39.840  32.870  1.00  0.00           H
ATOM    117  HG3 GLN     8      22.182  41.466  33.514  1.00  0.00           H
ATOM    118  CD  GLN     8      24.065  40.492  33.303  1.00  0.00           C
ATOM    119  OE1 GLN     8      24.751  39.588  33.675  1.00  0.00           O
ATOM    120  NE2 GLN     8      24.745  41.533  32.775  1.00  0.00           N
ATOM    121 HE21 GLN     8      25.749  41.477  32.688  1.00  0.00           H
ATOM    122 HE22 GLN     8      24.226  42.312  32.394  1.00  0.00           H
ATOM    123  C   GLN     8      21.812  40.598  37.317  1.00  0.00           C
ATOM    124  O   GLN     8      22.530  40.067  38.177  1.00  0.00           O
ATOM    125  N   ALA     9      20.559  40.905  37.563  1.00  0.00           N
ATOM    126  H   ALA     9      20.010  41.373  36.856  1.00  0.00           H
ATOM    127  CA  ALA     9      20.167  41.083  39.007  1.00  0.00           C
ATOM    128  HA  ALA     9      20.876  41.839  39.342  1.00  0.00           H
ATOM    129  CB  ALA     9      18.894  41.955  39.185  1.00  0.00           C
ATOM    130  HB1 ALA     9      18.270  41.796  40.064  1.00  0.00           H
ATOM    131  HB2 ALA     9      18.232  41.878  38.324  1.00  0.00           H
ATOM    132  HB3 ALA     9      19.211  42.998  39.193  1.00  0.00           H
ATOM    133  C   ALA     9      20.269  39.953  39.997  1.00  0.00           C
ATOM    134  O   ALA     9      20.687  40.113  41.144  1.00  0.00           O
ATOM    135  N   GLU    10      20.124  38.727  39.490  1.00  0.00           N
ATOM    136  H   GLU    10      19.989  38.683  38.490  1.00  0.00           H
ATOM    137  CA  GLU    10      20.387  37.488  40.323  1.00  0.00           C
ATOM    138  HA  GLU    10      19.782  37.619  41.220  1.00  0.00           H
ATOM    139  CB  GLU    10      19.886  36.264  39.532  1.00  0.00           C
ATOM    140  HB2 GLU    10      20.034  35.399  40.178  1.00  0.00           H
ATOM    141  HB3 GLU    10      18.806  36.376  39.450  1.00  0.00           H
ATOM    142  CG  GLU    10      20.453  36.098  38.083  1.00  0.00           C
ATOM    143  HG2 GLU    10      21.367  36.682  37.972  1.00  0.00           H
ATOM    144  HG3 GLU    10      20.682  35.056  37.859  1.00  0.00           H
ATOM    145  CD  GLU    10      19.395  36.587  37.076  1.00  0.00           C
ATOM    146  OE1 GLU    10      18.293  36.072  37.080  1.00  0.00           O
ATOM    147  OE2 GLU    10      19.583  37.629  36.361  1.00  0.00           O
ATOM    148  C   GLU    10      21.906  37.390  40.737  1.00  0.00           C
ATOM    149  O   GLU    10      22.226  36.938  41.864  1.00  0.00           O
ATOM    150  N   ILE    11      22.856  37.898  39.900  1.00  0.00           N
ATOM    151  H   ILE    11      22.587  38.362  39.045  1.00  0.00           H
ATOM    152  CA  ILE    11      24.285  37.819  40.185  1.00  0.00           C
ATOM    153  HA  ILE    11      24.557  36.791  40.423  1.00  0.00           H
ATOM    154  CB  ILE    11      25.116  38.223  39.006  1.00  0.00           C
ATOM    155  HB  ILE    11      24.929  39.259  38.722  1.00  0.00           H
ATOM    156  CG2 ILE    11      26.671  38.217  39.309  1.00  0.00           C
ATOM    157 HG21 ILE    11      26.954  39.136  39.821  1.00  0.00           H
ATOM    158 HG22 ILE    11      27.245  38.250  38.383  1.00  0.00           H
ATOM    159 HG23 ILE    11      26.868  37.294  39.854  1.00  0.00           H
ATOM    160  CG1 ILE    11      24.697  37.381  37.801  1.00  0.00           C
ATOM    161 HG12 ILE    11      24.789  36.314  38.005  1.00  0.00           H
ATOM    162 HG13 ILE    11      23.636  37.509  37.587  1.00  0.00           H
ATOM    163  CD1 ILE    11      25.452  37.862  36.510  1.00  0.00           C
ATOM    164 HD11 ILE    11      25.221  38.868  36.163  1.00  0.00           H
ATOM    165 HD12 ILE    11      25.149  37.267  35.649  1.00  0.00           H
ATOM    166 HD13 ILE    11      26.539  37.785  36.532  1.00  0.00           H
ATOM    167  C   ILE    11      24.617  38.718  41.360  1.00  0.00           C
ATOM    168  O   ILE    11      25.430  38.453  42.234  1.00  0.00           O
ATOM    169  N   ALA    12      23.929  39.863  41.391  1.00  0.00           N
ATOM    170  H   ALA    12      23.398  40.056  40.553  1.00  0.00           H
ATOM    171  CA  ALA    12      24.209  40.893  42.426  1.00  0.00           C
ATOM    172  HA  ALA    12      25.280  40.923  42.624  1.00  0.00           H
ATOM    173  CB  ALA    12      23.743  42.229  41.825  1.00  0.00           C
ATOM    174  HB1 ALA    12      24.318  42.336  40.904  1.00  0.00           H
ATOM    175  HB2 ALA    12      23.845  43.074  42.505  1.00  0.00           H
ATOM    176  HB3 ALA    12      22.671  42.116  41.662  1.00  0.00           H
ATOM    177  C   ALA    12      23.515  40.493  43.741  1.00  0.00           C
ATOM    178  O   ALA    12      24.117  40.550  44.915  1.00  0.00           O
ATOM    179  N   GLN    13      22.316  39.865  43.658  1.00  0.00           N
ATOM    180  H   GLN    13      22.055  39.781  42.686  1.00  0.00           H
ATOM    181  CA  GLN    13      21.553  39.304  44.824  1.00  0.00           C
ATOM    182  HA  GLN    13      21.506  40.099  45.568  1.00  0.00           H
ATOM    183  CB  GLN    13      20.076  39.082  44.495  1.00  0.00           C
ATOM    184  HB2 GLN    13      19.675  39.932  43.943  1.00  0.00           H
ATOM    185  HB3 GLN    13      20.058  38.229  43.816  1.00  0.00           H
ATOM    186  CG  GLN    13      19.212  38.752  45.674  1.00  0.00           C
ATOM    187  HG2 GLN    13      19.668  38.055  46.375  1.00  0.00           H
ATOM    188  HG3 GLN    13      18.962  39.722  46.107  1.00  0.00           H
ATOM    189  CD  GLN    13      17.916  38.020  45.375  1.00  0.00           C
ATOM    190  OE1 GLN    13      17.443  37.870  44.250  1.00  0.00           O
ATOM    191  NE2 GLN    13      17.214  37.634  46.381  1.00  0.00           N
ATOM    192 HE21 GLN    13      16.467  37.028  46.075  1.00  0.00           H
ATOM    193 HE22 GLN    13      17.666  37.657  47.284  1.00  0.00           H
ATOM    194  C   GLN    13      22.282  38.176  45.570  1.00  0.00           C
ATOM    195  O   GLN    13      22.158  38.017  46.792  1.00  0.00           O
ATOM    196  N   LEU    14      23.163  37.515  44.772  1.00  0.00           N
ATOM    197  H   LEU    14      23.164  37.691  43.778  1.00  0.00           H
ATOM    198  CA  LEU    14      24.121  36.459  45.275  1.00  0.00           C
ATOM    199  HA  LEU    14      23.629  35.914  46.081  1.00  0.00           H
ATOM    200  CB  LEU    14      24.296  35.398  44.185  1.00  0.00           C
ATOM    201  HB2 LEU    14      23.282  35.073  43.952  1.00  0.00           H
ATOM    202  HB3 LEU    14      24.618  35.926  43.288  1.00  0.00           H
ATOM    203  CG  LEU    14      25.169  34.225  44.622  1.00  0.00           C
ATOM    204  HG  LEU    14      26.040  34.536  45.199  1.00  0.00           H
ATOM    205  CD1 LEU    14      24.382  33.155  45.364  1.00  0.00           C
ATOM    206 HD11 LEU    14      24.984  32.252  45.466  1.00  0.00           H
ATOM    207 HD12 LEU    14      23.557  32.753  44.776  1.00  0.00           H
ATOM    208 HD13 LEU    14      24.051  33.574  46.314  1.00  0.00           H
ATOM    209  CD2 LEU    14      25.738  33.548  43.429  1.00  0.00           C
ATOM    210 HD21 LEU    14      26.522  32.848  43.718  1.00  0.00           H
ATOM    211 HD22 LEU    14      24.912  33.131  42.853  1.00  0.00           H
ATOM    212 HD23 LEU    14      26.163  34.374  42.858  1.00  0.00           H
ATOM    213  C   LEU    14      25.419  36.883  45.854  1.00  0.00           C
ATOM    214  O   LEU    14      25.894  36.510  46.955  1.00  0.00           O
ATOM    215  N   MET    15      26.034  37.824  45.094  1.00  0.00           N
ATOM    216  H   MET    15      25.615  38.056  44.205  1.00  0.00           H
ATOM    217  CA  MET    15      27.209  38.616  45.590  1.00  0.00           C
ATOM    218  HA  MET    15      28.126  38.036  45.687  1.00  0.00           H
ATOM    219  CB  MET    15      27.516  39.692  44.488  1.00  0.00           C
ATOM    220  HB2 MET    15      27.568  39.139  43.551  1.00  0.00           H
ATOM    221  HB3 MET    15      26.637  40.328  44.381  1.00  0.00           H
ATOM    222  CG  MET    15      28.731  40.576  44.867  1.00  0.00           C
ATOM    223  HG2 MET    15      28.410  41.301  45.615  1.00  0.00           H
ATOM    224  HG3 MET    15      29.600  39.981  45.150  1.00  0.00           H
ATOM    225  SD  MET    15      29.223  41.483  43.331  1.00  0.00           S
ATOM    226  CE  MET    15      27.827  42.594  43.254  1.00  0.00           C
ATOM    227  HE1 MET    15      28.054  43.389  42.544  1.00  0.00           H
ATOM    228  HE2 MET    15      26.954  42.137  42.788  1.00  0.00           H
ATOM    229  HE3 MET    15      27.612  42.929  44.268  1.00  0.00           H
ATOM    230  C   MET    15      27.041  39.309  46.921  1.00  0.00           C
ATOM    231  O   MET    15      27.844  39.201  47.812  1.00  0.00           O
ATOM    232  N   SER    16      25.897  40.020  47.057  1.00  0.00           N
ATOM    233  H   SER    16      25.222  39.913  46.315  1.00  0.00           H
ATOM    234  CA  SER    16      25.562  40.648  48.285  1.00  0.00           C
ATOM    235  HA  SER    16      26.481  41.166  48.557  1.00  0.00           H
ATOM    236  CB  SER    16      24.492  41.673  48.007  1.00  0.00           C
ATOM    237  HB2 SER    16      24.280  42.110  48.982  1.00  0.00           H
ATOM    238  HB3 SER    16      24.783  42.550  47.430  1.00  0.00           H
ATOM    239  OG  SER    16      23.281  41.124  47.486  1.00  0.00           O
ATOM    240  HG  SER    16      23.397  40.971  46.546  1.00  0.00           H
ATOM    241  C   SER    16      25.186  39.700  49.406  1.00  0.00           C
ATOM    242  O   SER    16      25.237  40.166  50.583  1.00  0.00           O
ATOM    243  N   LEU    17      24.821  38.429  49.111  1.00  0.00           N
ATOM    244  H   LEU    17      24.717  38.210  48.130  1.00  0.00           H
ATOM    245  CA  LEU    17      24.854  37.346  50.017  1.00  0.00           C
ATOM    246  HA  LEU    17      24.470  37.677  50.982  1.00  0.00           H
ATOM    247  CB  LEU    17      23.862  36.324  49.436  1.00  0.00           C
ATOM    248  HB2 LEU    17      22.879  36.783  49.544  1.00  0.00           H
ATOM    249  HB3 LEU    17      23.984  36.115  48.373  1.00  0.00           H
ATOM    250  CG  LEU    17      23.871  34.994  50.240  1.00  0.00           C
ATOM    251  HG  LEU    17      24.124  34.913  51.297  1.00  0.00           H
ATOM    252  CD1 LEU    17      22.544  34.415  50.227  1.00  0.00           C
ATOM    253 HD11 LEU    17      22.138  34.596  49.232  1.00  0.00           H
ATOM    254 HD12 LEU    17      21.937  34.932  50.970  1.00  0.00           H
ATOM    255 HD13 LEU    17      22.562  33.337  50.389  1.00  0.00           H
ATOM    256  CD2 LEU    17      24.774  33.970  49.447  1.00  0.00           C
ATOM    257 HD21 LEU    17      25.828  34.249  49.405  1.00  0.00           H
ATOM    258 HD22 LEU    17      24.658  32.974  49.875  1.00  0.00           H
ATOM    259 HD23 LEU    17      24.373  33.958  48.434  1.00  0.00           H
ATOM    260  C   LEU    17      26.219  36.777  50.298  1.00  0.00           C
ATOM    261  O   LEU    17      26.547  36.368  51.414  1.00  0.00           O
ATOM    262  N   ILE    18      27.120  36.855  49.368  1.00  0.00           N
ATOM    263  H   ILE    18      26.861  37.094  48.422  1.00  0.00           H
ATOM    264  CA  ILE    18      28.568  36.592  49.705  1.00  0.00           C
ATOM    265  HA  ILE    18      28.633  35.737  50.379  1.00  0.00           H
ATOM    266  CB  ILE    18      29.225  36.133  48.441  1.00  0.00           C
ATOM    267  HB  ILE    18      29.031  36.838  47.632  1.00  0.00           H
ATOM    268  CG2 ILE    18      30.727  36.084  48.496  1.00  0.00           C
ATOM    269 HG21 ILE    18      31.084  35.761  47.519  1.00  0.00           H
ATOM    270 HG22 ILE    18      31.005  35.461  49.346  1.00  0.00           H
ATOM    271 HG23 ILE    18      31.096  37.101  48.635  1.00  0.00           H
ATOM    272  CG1 ILE    18      28.822  34.751  47.809  1.00  0.00           C
ATOM    273 HG12 ILE    18      29.418  33.927  48.202  1.00  0.00           H
ATOM    274 HG13 ILE    18      27.761  34.580  47.997  1.00  0.00           H
ATOM    275  CD1 ILE    18      28.880  34.609  46.282  1.00  0.00           C
ATOM    276 HD11 ILE    18      28.496  33.618  46.042  1.00  0.00           H
ATOM    277 HD12 ILE    18      29.917  34.762  45.984  1.00  0.00           H
ATOM    278 HD13 ILE    18      28.230  35.367  45.845  1.00  0.00           H
ATOM    279  C   ILE    18      29.287  37.751  50.547  1.00  0.00           C
ATOM    280  O   ILE    18      30.085  37.444  51.428  1.00  0.00           O
ATOM    281  N   ILE    19      28.948  39.063  50.364  1.00  0.00           N
ATOM    282  H   ILE    19      28.300  39.187  49.599  1.00  0.00           H
ATOM    283  CA  ILE    19      29.232  40.084  51.371  1.00  0.00           C
ATOM    284  HA  ILE    19      30.319  40.152  51.424  1.00  0.00           H
ATOM    285  CB  ILE    19      28.670  41.526  51.062  1.00  0.00           C
ATOM    286  HB  ILE    19      27.591  41.428  50.938  1.00  0.00           H
ATOM    287  CG2 ILE    19      28.960  42.613  52.152  1.00  0.00           C
ATOM    288 HG21 ILE    19      28.482  43.568  51.932  1.00  0.00           H
ATOM    289 HG22 ILE    19      30.027  42.706  52.356  1.00  0.00           H
ATOM    290 HG23 ILE    19      28.435  42.323  53.062  1.00  0.00           H
ATOM    291  CG1 ILE    19      29.253  41.909  49.690  1.00  0.00           C
ATOM    292 HG12 ILE    19      28.964  41.226  48.891  1.00  0.00           H
ATOM    293 HG13 ILE    19      28.887  42.908  49.450  1.00  0.00           H
ATOM    294  CD1 ILE    19      30.758  41.868  49.573  1.00  0.00           C
ATOM    295 HD11 ILE    19      31.143  42.646  48.914  1.00  0.00           H
ATOM    296 HD12 ILE    19      31.090  40.939  49.109  1.00  0.00           H
ATOM    297 HD13 ILE    19      31.264  41.941  50.535  1.00  0.00           H
ATOM    298  C   ILE    19      28.796  39.613  52.809  1.00  0.00           C
ATOM    299  O   ILE    19      29.610  39.821  53.739  1.00  0.00           O
ATOM    300  N   ASN    20      27.598  38.960  52.877  1.00  0.00           N
ATOM    301  H   ASN    20      27.041  38.876  52.039  1.00  0.00           H
ATOM    302  CA  ASN    20      27.012  38.519  54.129  1.00  0.00           C
ATOM    303  HA  ASN    20      27.282  39.209  54.928  1.00  0.00           H
ATOM    304  CB  ASN    20      25.472  38.369  54.041  1.00  0.00           C
ATOM    305  HB2 ASN    20      25.170  39.237  53.455  1.00  0.00           H
ATOM    306  HB3 ASN    20      25.134  37.468  53.528  1.00  0.00           H
ATOM    307  CG  ASN    20      24.705  38.475  55.358  1.00  0.00           C
ATOM    308  OD1 ASN    20      24.814  39.522  55.994  1.00  0.00           O
ATOM    309  ND2 ASN    20      23.904  37.533  55.757  1.00  0.00           N
ATOM    310 HD21 ASN    20      23.850  36.641  55.286  1.00  0.00           H
ATOM    311 HD22 ASN    20      23.467  37.700  56.653  1.00  0.00           H
ATOM    312  C   ASN    20      27.673  37.232  54.713  1.00  0.00           C
ATOM    313  O   ASN    20      27.780  37.060  55.930  1.00  0.00           O
ATOM    314  N   THR    21      28.265  36.367  53.845  1.00  0.00           N
ATOM    315  H   THR    21      28.265  36.557  52.853  1.00  0.00           H
ATOM    316  CA  THR    21      29.068  35.252  54.260  1.00  0.00           C
ATOM    317  HA  THR    21      28.440  34.578  54.842  1.00  0.00           H
ATOM    318  CB  THR    21      29.325  34.395  52.999  1.00  0.00           C
ATOM    319  HB  THR    21      29.831  34.932  52.196  1.00  0.00           H
ATOM    320  CG2 THR    21      29.982  33.031  53.479  1.00  0.00           C
ATOM    321 HG21 THR    21      29.412  32.548  54.274  1.00  0.00           H
ATOM    322 HG22 THR    21      30.972  33.186  53.910  1.00  0.00           H
ATOM    323 HG23 THR    21      30.091  32.515  52.525  1.00  0.00           H
ATOM    324  OG1 THR    21      28.091  33.948  52.574  1.00  0.00           O
ATOM    325  HG1 THR    21      27.721  34.689  52.090  1.00  0.00           H
ATOM    326  C   THR    21      30.449  35.598  54.892  1.00  0.00           C
ATOM    327  O   THR    21      31.364  36.136  54.317  1.00  0.00           O
ATOM    328  N   PHE    22      30.715  35.224  56.159  1.00  0.00           N
ATOM    329  H   PHE    22      29.980  34.726  56.642  1.00  0.00           H
ATOM    330  CA  PHE    22      31.965  35.368  56.954  1.00  0.00           C
ATOM    331  HA  PHE    22      32.820  35.586  56.314  1.00  0.00           H
ATOM    332  CB  PHE    22      31.755  36.497  58.006  1.00  0.00           C
ATOM    333  HB2 PHE    22      31.362  37.296  57.377  1.00  0.00           H
ATOM    334  HB3 PHE    22      30.942  36.237  58.682  1.00  0.00           H
ATOM    335  CG  PHE    22      32.953  37.065  58.757  1.00  0.00           C
ATOM    336  CD1 PHE    22      33.081  36.784  60.172  1.00  0.00           C
ATOM    337  HD1 PHE    22      32.410  36.214  60.797  1.00  0.00           H
ATOM    338  CE1 PHE    22      34.207  37.348  60.862  1.00  0.00           C
ATOM    339  HE1 PHE    22      34.286  37.121  61.915  1.00  0.00           H
ATOM    340  CZ  PHE    22      35.141  38.164  60.223  1.00  0.00           C
ATOM    341  HZ  PHE    22      36.017  38.531  60.737  1.00  0.00           H
ATOM    342  CE2 PHE    22      35.004  38.458  58.820  1.00  0.00           C
ATOM    343  HE2 PHE    22      35.795  39.043  58.377  1.00  0.00           H
ATOM    344  CD2 PHE    22      33.955  37.856  58.093  1.00  0.00           C
ATOM    345  HD2 PHE    22      33.879  38.105  57.044  1.00  0.00           H
ATOM    346  C   PHE    22      32.372  34.073  57.686  1.00  0.00           C
ATOM    347  O   PHE    22      33.348  34.087  58.449  1.00  0.00           O
ATOM    348  N   TYR    23      31.701  32.932  57.407  1.00  0.00           N
ATOM    349  H   TYR    23      30.977  32.927  56.702  1.00  0.00           H
ATOM    350  CA  TYR    23      32.182  31.653  58.007  1.00  0.00           C
ATOM    351  HA  TYR    23      32.336  32.003  59.028  1.00  0.00           H
ATOM    352  CB  TYR    23      31.126  30.502  57.992  1.00  0.00           C
ATOM    353  HB2 TYR    23      31.548  29.732  58.639  1.00  0.00           H
ATOM    354  HB3 TYR    23      30.222  30.917  58.441  1.00  0.00           H
ATOM    355  CG  TYR    23      30.792  29.813  56.686  1.00  0.00           C
ATOM    356  CD1 TYR    23      29.790  28.826  56.663  1.00  0.00           C
ATOM    357  HD1 TYR    23      29.400  28.458  57.600  1.00  0.00           H
ATOM    358  CE1 TYR    23      29.465  28.232  55.443  1.00  0.00           C
ATOM    359  HE1 TYR    23      28.794  27.390  55.364  1.00  0.00           H
ATOM    360  CZ  TYR    23      30.032  28.648  54.211  1.00  0.00           C
ATOM    361  OH  TYR    23      29.827  28.010  53.086  1.00  0.00           O
ATOM    362  HH  TYR    23      28.994  27.534  53.044  1.00  0.00           H
ATOM    363  CE2 TYR    23      30.985  29.706  54.154  1.00  0.00           C
ATOM    364  HE2 TYR    23      31.480  30.068  53.266  1.00  0.00           H
ATOM    365  CD2 TYR    23      31.416  30.222  55.423  1.00  0.00           C
ATOM    366  HD2 TYR    23      32.149  31.012  55.494  1.00  0.00           H
ATOM    367  C   TYR    23      33.534  31.082  57.532  1.00  0.00           C
ATOM    368  O   TYR    23      34.005  31.451  56.488  1.00  0.00           O
ATOM    369  N   SER    24      34.150  30.192  58.335  1.00  0.00           N
ATOM    370  H   SER    24      33.650  29.760  59.098  1.00  0.00           H
ATOM    371  CA  SER    24      35.548  29.706  58.061  1.00  0.00           C
ATOM    372  HA  SER    24      36.264  30.527  58.101  1.00  0.00           H
ATOM    373  CB  SER    24      36.020  28.625  59.125  1.00  0.00           C
ATOM    374  HB2 SER    24      35.370  27.757  59.016  1.00  0.00           H
ATOM    375  HB3 SER    24      37.061  28.379  58.913  1.00  0.00           H
ATOM    376  OG  SER    24      35.866  29.035  60.479  1.00  0.00           O
ATOM    377  HG  SER    24      36.235  29.918  60.556  1.00  0.00           H
ATOM    378  C   SER    24      35.616  29.038  56.606  1.00  0.00           C
ATOM    379  O   SER    24      36.633  29.263  55.913  1.00  0.00           O
ATOM    380  N   ASN    25      34.626  28.356  56.092  1.00  0.00           N
ATOM    381  H   ASN    25      33.871  28.182  56.740  1.00  0.00           H
ATOM    382  CA  ASN    25      34.412  27.843  54.668  1.00  0.00           C
ATOM    383  HA  ASN    25      35.260  27.174  54.524  1.00  0.00           H
ATOM    384  CB  ASN    25      33.104  26.896  54.720  1.00  0.00           C
ATOM    385  HB2 ASN    25      32.267  27.452  55.143  1.00  0.00           H
ATOM    386  HB3 ASN    25      32.752  26.744  53.699  1.00  0.00           H
ATOM    387  CG  ASN    25      33.371  25.615  55.476  1.00  0.00           C
ATOM    388  OD1 ASN    25      34.461  25.295  55.912  1.00  0.00           O
ATOM    389  ND2 ASN    25      32.440  24.706  55.709  1.00  0.00           N
ATOM    390 HD21 ASN    25      31.478  24.886  55.461  1.00  0.00           H
ATOM    391 HD22 ASN    25      32.721  23.971  56.343  1.00  0.00           H
ATOM    392  C   ASN    25      34.468  28.861  53.460  1.00  0.00           C
ATOM    393  O   ASN    25      34.496  28.344  52.361  1.00  0.00           O
ATOM    394  N   LYS    26      34.676  30.180  53.728  1.00  0.00           N
ATOM    395  H   LYS    26      34.639  30.433  54.705  1.00  0.00           H
ATOM    396  CA  LYS    26      35.313  31.189  52.777  1.00  0.00           C
ATOM    397  HA  LYS    26      34.634  31.409  51.953  1.00  0.00           H
ATOM    398  CB  LYS    26      35.466  32.509  53.581  1.00  0.00           C
ATOM    399  HB2 LYS    26      35.424  33.405  52.961  1.00  0.00           H
ATOM    400  HB3 LYS    26      34.597  32.635  54.229  1.00  0.00           H
ATOM    401  CG  LYS    26      36.684  32.530  54.511  1.00  0.00           C
ATOM    402  HG2 LYS    26      36.777  31.661  55.162  1.00  0.00           H
ATOM    403  HG3 LYS    26      37.563  32.484  53.868  1.00  0.00           H
ATOM    404  CD  LYS    26      36.767  33.815  55.405  1.00  0.00           C
ATOM    405  HD2 LYS    26      36.905  34.661  54.730  1.00  0.00           H
ATOM    406  HD3 LYS    26      35.833  33.909  55.959  1.00  0.00           H
ATOM    407  CE  LYS    26      37.940  33.710  56.384  1.00  0.00           C
ATOM    408  HE2 LYS    26      37.774  32.882  57.073  1.00  0.00           H
ATOM    409  HE3 LYS    26      38.839  33.374  55.868  1.00  0.00           H
ATOM    410  NZ  LYS    26      38.250  34.934  57.099  1.00  0.00           N
ATOM    411  HZ1 LYS    26      39.206  34.915  57.425  1.00  0.00           H
ATOM    412  HZ2 LYS    26      37.588  34.977  57.859  1.00  0.00           H
ATOM    413  HZ3 LYS    26      38.301  35.819  56.617  1.00  0.00           H
ATOM    414  C   LYS    26      36.620  30.761  52.128  1.00  0.00           C
ATOM    415  O   LYS    26      36.840  31.219  51.038  1.00  0.00           O
ATOM    416  N   GLU    27      37.281  29.752  52.746  1.00  0.00           N
ATOM    417  H   GLU    27      36.808  29.313  53.522  1.00  0.00           H
ATOM    418  CA  GLU    27      38.550  29.197  52.340  1.00  0.00           C
ATOM    419  HA  GLU    27      39.337  29.937  52.487  1.00  0.00           H
ATOM    420  CB  GLU    27      38.799  27.979  53.291  1.00  0.00           C
ATOM    421  HB2 GLU    27      38.604  28.251  54.329  1.00  0.00           H
ATOM    422  HB3 GLU    27      38.184  27.147  52.946  1.00  0.00           H
ATOM    423  CG  GLU    27      40.248  27.619  53.375  1.00  0.00           C
ATOM    424  HG2 GLU    27      40.301  26.553  53.601  1.00  0.00           H
ATOM    425  HG3 GLU    27      40.683  27.685  52.379  1.00  0.00           H
ATOM    426  CD  GLU    27      41.108  28.444  54.414  1.00  0.00           C
ATOM    427  OE1 GLU    27      40.756  29.588  54.723  1.00  0.00           O
ATOM    428  OE2 GLU    27      42.151  27.898  54.849  1.00  0.00           O
ATOM    429  C   GLU    27      38.614  28.662  50.951  1.00  0.00           C
ATOM    430  O   GLU    27      39.722  28.659  50.374  1.00  0.00           O
ATOM    431  N   ILE    28      37.499  28.428  50.294  1.00  0.00           N
ATOM    432  H   ILE    28      36.627  28.636  50.760  1.00  0.00           H
ATOM    433  CA  ILE    28      37.297  27.633  49.034  1.00  0.00           C
ATOM    434  HA  ILE    28      38.076  26.889  49.195  1.00  0.00           H
ATOM    435  CB  ILE    28      35.937  26.871  49.026  1.00  0.00           C
ATOM    436  HB  ILE    28      35.798  26.217  48.166  1.00  0.00           H
ATOM    437  CG2 ILE    28      35.993  25.823  50.190  1.00  0.00           C
ATOM    438 HG21 ILE    28      35.140  25.171  49.997  1.00  0.00           H
ATOM    439 HG22 ILE    28      35.844  26.276  51.169  1.00  0.00           H
ATOM    440 HG23 ILE    28      36.919  25.254  50.113  1.00  0.00           H
ATOM    441  CG1 ILE    28      34.576  27.610  49.282  1.00  0.00           C
ATOM    442 HG12 ILE    28      33.839  26.962  49.753  1.00  0.00           H
ATOM    443 HG13 ILE    28      34.819  28.397  49.995  1.00  0.00           H
ATOM    444  CD1 ILE    28      33.923  28.137  48.022  1.00  0.00           C
ATOM    445 HD11 ILE    28      32.987  28.665  48.208  1.00  0.00           H
ATOM    446 HD12 ILE    28      33.815  27.350  47.277  1.00  0.00           H
ATOM    447 HD13 ILE    28      34.643  28.900  47.724  1.00  0.00           H
ATOM    448  C   ILE    28      37.532  28.530  47.763  1.00  0.00           C
ATOM    449  O   ILE    28      37.529  28.029  46.631  1.00  0.00           O
ATOM    450  N   PHE    29      37.550  29.828  47.927  1.00  0.00           N
ATOM    451  H   PHE    29      37.592  30.319  48.809  1.00  0.00           H
ATOM    452  CA  PHE    29      37.659  30.803  46.750  1.00  0.00           C
ATOM    453  HA  PHE    29      36.706  30.733  46.225  1.00  0.00           H
ATOM    454  CB  PHE    29      37.823  32.239  47.196  1.00  0.00           C
ATOM    455  HB2 PHE    29      37.535  32.867  46.353  1.00  0.00           H
ATOM    456  HB3 PHE    29      37.037  32.516  47.899  1.00  0.00           H
ATOM    457  CG  PHE    29      39.193  32.680  47.712  1.00  0.00           C
ATOM    458  CD1 PHE    29      39.362  32.577  49.076  1.00  0.00           C
ATOM    459  HD1 PHE    29      38.535  32.341  49.729  1.00  0.00           H
ATOM    460  CE1 PHE    29      40.599  32.797  49.618  1.00  0.00           C
ATOM    461  HE1 PHE    29      40.797  32.652  50.670  1.00  0.00           H
ATOM    462  CZ  PHE    29      41.647  33.193  48.788  1.00  0.00           C
ATOM    463  HZ  PHE    29      42.647  33.373  49.153  1.00  0.00           H
ATOM    464  CE2 PHE    29      41.425  33.422  47.390  1.00  0.00           C
ATOM    465  HE2 PHE    29      42.248  33.793  46.798  1.00  0.00           H
ATOM    466  CD2 PHE    29      40.182  33.170  46.805  1.00  0.00           C
ATOM    467  HD2 PHE    29      40.136  33.196  45.727  1.00  0.00           H
ATOM    468  C   PHE    29      38.721  30.348  45.695  1.00  0.00           C
ATOM    469  O   PHE    29      38.504  30.380  44.465  1.00  0.00           O
ATOM    470  N   LEU    30      39.923  30.082  46.225  1.00  0.00           N
ATOM    471  H   LEU    30      40.040  30.089  47.228  1.00  0.00           H
ATOM    472  CA  LEU    30      41.108  29.815  45.474  1.00  0.00           C
ATOM    473  HA  LEU    30      41.240  30.631  44.764  1.00  0.00           H
ATOM    474  CB  LEU    30      42.316  29.825  46.476  1.00  0.00           C
ATOM    475  HB2 LEU    30      42.192  30.773  46.998  1.00  0.00           H
ATOM    476  HB3 LEU    30      42.162  29.059  47.236  1.00  0.00           H
ATOM    477  CG  LEU    30      43.684  29.524  45.843  1.00  0.00           C
ATOM    478  HG  LEU    30      43.583  28.738  45.094  1.00  0.00           H
ATOM    479  CD1 LEU    30      44.242  30.706  45.147  1.00  0.00           C
ATOM    480 HD11 LEU    30      44.505  31.481  45.866  1.00  0.00           H
ATOM    481 HD12 LEU    30      43.516  30.974  44.380  1.00  0.00           H
ATOM    482 HD13 LEU    30      45.186  30.362  44.728  1.00  0.00           H
ATOM    483  CD2 LEU    30      44.699  29.038  46.872  1.00  0.00           C
ATOM    484 HD21 LEU    30      45.009  29.841  47.539  1.00  0.00           H
ATOM    485 HD22 LEU    30      44.212  28.259  47.458  1.00  0.00           H
ATOM    486 HD23 LEU    30      45.547  28.577  46.366  1.00  0.00           H
ATOM    487  C   LEU    30      41.059  28.452  44.780  1.00  0.00           C
ATOM    488  O   LEU    30      41.594  28.376  43.689  1.00  0.00           O
ATOM    489  N   ARG    31      40.355  27.418  45.289  1.00  0.00           N
ATOM    490  H   ARG    31      40.047  27.561  46.240  1.00  0.00           H
ATOM    491  CA  ARG    31      40.097  26.147  44.633  1.00  0.00           C
ATOM    492  HA  ARG    31      41.099  25.731  44.521  1.00  0.00           H
ATOM    493  CB  ARG    31      39.063  25.267  45.426  1.00  0.00           C
ATOM    494  HB2 ARG    31      39.463  25.067  46.421  1.00  0.00           H
ATOM    495  HB3 ARG    31      38.135  25.839  45.415  1.00  0.00           H
ATOM    496  CG  ARG    31      38.834  23.926  44.826  1.00  0.00           C
ATOM    497  HG2 ARG    31      38.242  23.984  43.912  1.00  0.00           H
ATOM    498  HG3 ARG    31      39.752  23.384  44.601  1.00  0.00           H
ATOM    499  CD  ARG    31      37.980  23.070  45.779  1.00  0.00           C
ATOM    500  HD2 ARG    31      37.934  22.064  45.365  1.00  0.00           H
ATOM    501  HD3 ARG    31      38.368  23.048  46.798  1.00  0.00           H
ATOM    502  NE  ARG    31      36.639  23.600  45.894  1.00  0.00           N
ATOM    503  HE  ARG    31      36.389  24.221  45.137  1.00  0.00           H
ATOM    504  CZ  ARG    31      35.782  23.364  46.831  1.00  0.00           C
ATOM    505  NH1 ARG    31      35.999  22.591  47.843  1.00  0.00           N
ATOM    506 HH11 ARG    31      36.921  22.178  47.834  1.00  0.00           H
ATOM    507 HH12 ARG    31      35.306  22.223  48.479  1.00  0.00           H
ATOM    508  NH2 ARG    31      34.692  24.019  46.852  1.00  0.00           N
ATOM    509 HH21 ARG    31      34.521  24.606  46.048  1.00  0.00           H
ATOM    510 HH22 ARG    31      33.949  23.890  47.524  1.00  0.00           H
ATOM    511  C   ARG    31      39.389  26.446  43.249  1.00  0.00           C
ATOM    512  O   ARG    31      39.791  25.958  42.233  1.00  0.00           O
ATOM    513  N   GLU    32      38.313  27.270  43.267  1.00  0.00           N
ATOM    514  H   GLU    32      37.837  27.572  44.105  1.00  0.00           H
ATOM    515  CA  GLU    32      37.560  27.599  42.074  1.00  0.00           C
ATOM    516  HA  GLU    32      37.233  26.659  41.627  1.00  0.00           H
ATOM    517  CB  GLU    32      36.354  28.434  42.445  1.00  0.00           C
ATOM    518  HB2 GLU    32      36.633  29.464  42.669  1.00  0.00           H
ATOM    519  HB3 GLU    32      35.668  28.570  41.608  1.00  0.00           H
ATOM    520  CG  GLU    32      35.514  27.817  43.570  1.00  0.00           C
ATOM    521  HG2 GLU    32      35.966  28.174  44.495  1.00  0.00           H
ATOM    522  HG3 GLU    32      34.602  28.401  43.685  1.00  0.00           H
ATOM    523  CD  GLU    32      35.347  26.328  43.657  1.00  0.00           C
ATOM    524  OE1 GLU    32      35.443  25.788  44.748  1.00  0.00           O
ATOM    525  OE2 GLU    32      35.077  25.633  42.652  1.00  0.00           O
ATOM    526  C   GLU    32      38.382  28.425  41.057  1.00  0.00           C
ATOM    527  O   GLU    32      38.155  28.113  39.848  1.00  0.00           O
ATOM    528  N   LEU    33      39.308  29.248  41.433  1.00  0.00           N
ATOM    529  H   LEU    33      39.312  29.516  42.406  1.00  0.00           H
ATOM    530  CA  LEU    33      40.083  30.098  40.465  1.00  0.00           C
ATOM    531  HA  LEU    33      39.470  30.332  39.594  1.00  0.00           H
ATOM    532  CB  LEU    33      40.461  31.431  41.172  1.00  0.00           C
ATOM    533  HB2 LEU    33      41.139  31.160  41.982  1.00  0.00           H
ATOM    534  HB3 LEU    33      40.831  32.032  40.341  1.00  0.00           H
ATOM    535  CG  LEU    33      39.306  32.212  41.691  1.00  0.00           C
ATOM    536  HG  LEU    33      38.782  31.673  42.480  1.00  0.00           H
ATOM    537  CD1 LEU    33      40.032  33.481  42.228  1.00  0.00           C
ATOM    538 HD11 LEU    33      39.341  34.154  42.735  1.00  0.00           H
ATOM    539 HD12 LEU    33      40.498  34.055  41.429  1.00  0.00           H
ATOM    540 HD13 LEU    33      40.769  33.167  42.969  1.00  0.00           H
ATOM    541  CD2 LEU    33      38.218  32.654  40.773  1.00  0.00           C
ATOM    542 HD21 LEU    33      37.583  33.369  41.296  1.00  0.00           H
ATOM    543 HD22 LEU    33      38.638  33.257  39.968  1.00  0.00           H
ATOM    544 HD23 LEU    33      37.699  31.734  40.509  1.00  0.00           H
ATOM    545  C   LEU    33      41.328  29.357  39.930  1.00  0.00           C
ATOM    546  O   LEU    33      41.643  29.483  38.769  1.00  0.00           O
ATOM    547  N   ILE    34      42.003  28.505  40.738  1.00  0.00           N
ATOM    548  H   ILE    34      41.831  28.595  41.730  1.00  0.00           H
ATOM    549  CA  ILE    34      43.006  27.501  40.297  1.00  0.00           C
ATOM    550  HA  ILE    34      43.688  27.988  39.601  1.00  0.00           H
ATOM    551  CB  ILE    34      43.726  26.797  41.498  1.00  0.00           C
ATOM    552  HB  ILE    34      43.041  26.496  42.290  1.00  0.00           H
ATOM    553  CG2 ILE    34      44.628  25.744  40.824  1.00  0.00           C
ATOM    554 HG21 ILE    34      45.286  25.339  41.594  1.00  0.00           H
ATOM    555 HG22 ILE    34      45.014  26.127  39.880  1.00  0.00           H
ATOM    556 HG23 ILE    34      44.021  24.894  40.512  1.00  0.00           H
ATOM    557  CG1 ILE    34      44.721  27.835  42.011  1.00  0.00           C
ATOM    558 HG12 ILE    34      45.372  28.111  41.181  1.00  0.00           H
ATOM    559 HG13 ILE    34      44.104  28.683  42.303  1.00  0.00           H
ATOM    560  CD1 ILE    34      45.460  27.454  43.324  1.00  0.00           C
ATOM    561 HD11 ILE    34      45.979  28.306  43.762  1.00  0.00           H
ATOM    562 HD12 ILE    34      46.064  26.551  43.241  1.00  0.00           H
ATOM    563 HD13 ILE    34      44.660  27.030  43.930  1.00  0.00           H
ATOM    564  C   ILE    34      42.286  26.562  39.286  1.00  0.00           C
ATOM    565  O   ILE    34      42.876  26.266  38.208  1.00  0.00           O
ATOM    566  N   SER    35      41.131  26.025  39.499  1.00  0.00           N
ATOM    567  H   SER    35      40.761  26.294  40.400  1.00  0.00           H
ATOM    568  CA  SER    35      40.399  25.056  38.650  1.00  0.00           C
ATOM    569  HA  SER    35      41.037  24.214  38.381  1.00  0.00           H
ATOM    570  CB  SER    35      39.156  24.612  39.324  1.00  0.00           C
ATOM    571  HB2 SER    35      38.514  25.459  39.566  1.00  0.00           H
ATOM    572  HB3 SER    35      38.449  24.048  38.713  1.00  0.00           H
ATOM    573  OG  SER    35      39.466  23.939  40.571  1.00  0.00           O
ATOM    574  HG  SER    35      39.587  24.565  41.288  1.00  0.00           H
ATOM    575  C   SER    35      40.006  25.772  37.348  1.00  0.00           C
ATOM    576  O   SER    35      40.203  25.241  36.248  1.00  0.00           O
ATOM    577  N   ASN    36      39.622  27.046  37.445  1.00  0.00           N
ATOM    578  H   ASN    36      39.354  27.333  38.375  1.00  0.00           H
ATOM    579  CA  ASN    36      39.415  28.029  36.407  1.00  0.00           C
ATOM    580  HA  ASN    36      38.794  27.566  35.640  1.00  0.00           H
ATOM    581  CB  ASN    36      38.789  29.332  36.991  1.00  0.00           C
ATOM    582  HB2 ASN    36      37.864  29.130  37.533  1.00  0.00           H
ATOM    583  HB3 ASN    36      39.501  29.823  37.654  1.00  0.00           H
ATOM    584  CG  ASN    36      38.467  30.313  35.867  1.00  0.00           C
ATOM    585  OD1 ASN    36      37.908  29.952  34.868  1.00  0.00           O
ATOM    586  ND2 ASN    36      38.702  31.602  36.102  1.00  0.00           N
ATOM    587 HD21 ASN    36      39.323  31.794  36.876  1.00  0.00           H
ATOM    588 HD22 ASN    36      38.257  32.331  35.564  1.00  0.00           H
ATOM    589  C   ASN    36      40.658  28.412  35.543  1.00  0.00           C
ATOM    590  O   ASN    36      40.517  28.682  34.383  1.00  0.00           O
ATOM    591  N   SER    37      41.858  28.447  36.115  1.00  0.00           N
ATOM    592  H   SER    37      41.848  28.325  37.117  1.00  0.00           H
ATOM    593  CA  SER    37      43.202  28.631  35.465  1.00  0.00           C
ATOM    594  HA  SER    37      43.047  29.449  34.760  1.00  0.00           H
ATOM    595  CB  SER    37      44.299  28.916  36.465  1.00  0.00           C
ATOM    596  HB2 SER    37      44.279  28.201  37.289  1.00  0.00           H
ATOM    597  HB3 SER    37      45.215  28.876  35.875  1.00  0.00           H
ATOM    598  OG  SER    37      44.085  30.291  36.943  1.00  0.00           O
ATOM    599  HG  SER    37      44.244  31.006  36.324  1.00  0.00           H
ATOM    600  C   SER    37      43.559  27.297  34.770  1.00  0.00           C
ATOM    601  O   SER    37      44.104  27.331  33.656  1.00  0.00           O
ATOM    602  N   SER    38      43.231  26.160  35.382  1.00  0.00           N
ATOM    603  H   SER    38      42.919  26.235  36.339  1.00  0.00           H
ATOM    604  CA  SER    38      43.478  24.800  34.790  1.00  0.00           C
ATOM    605  HA  SER    38      44.500  24.857  34.416  1.00  0.00           H
ATOM    606  CB  SER    38      43.324  23.670  35.825  1.00  0.00           C
ATOM    607  HB2 SER    38      44.123  23.842  36.546  1.00  0.00           H
ATOM    608  HB3 SER    38      42.344  23.699  36.301  1.00  0.00           H
ATOM    609  OG  SER    38      43.675  22.475  35.193  1.00  0.00           O
ATOM    610  HG  SER    38      43.070  22.313  34.465  1.00  0.00           H
ATOM    611  C   SER    38      42.527  24.668  33.526  1.00  0.00           C
ATOM    612  O   SER    38      43.027  24.119  32.503  1.00  0.00           O
ATOM    613  N   ASP    39      41.264  25.184  33.537  1.00  0.00           N
ATOM    614  H   ASP    39      40.890  25.534  34.408  1.00  0.00           H
ATOM    615  CA  ASP    39      40.310  25.104  32.446  1.00  0.00           C
ATOM    616  HA  ASP    39      40.249  24.147  31.927  1.00  0.00           H
ATOM    617  CB  ASP    39      38.970  25.486  32.967  1.00  0.00           C
ATOM    618  HB2 ASP    39      39.062  26.143  33.832  1.00  0.00           H
ATOM    619  HB3 ASP    39      38.436  26.006  32.172  1.00  0.00           H
ATOM    620  CG  ASP    39      38.187  24.319  33.535  1.00  0.00           C
ATOM    621  OD1 ASP    39      38.609  23.182  33.233  1.00  0.00           O
ATOM    622  OD2 ASP    39      37.093  24.507  34.205  1.00  0.00           O
ATOM    623  C   ASP    39      40.807  26.142  31.332  1.00  0.00           C
ATOM    624  O   ASP    39      40.498  26.000  30.158  1.00  0.00           O
ATOM    625  N   ALA    40      41.506  27.211  31.740  1.00  0.00           N
ATOM    626  H   ALA    40      41.445  27.484  32.711  1.00  0.00           H
ATOM    627  CA  ALA    40      42.013  28.271  30.804  1.00  0.00           C
ATOM    628  HA  ALA    40      41.325  28.623  30.035  1.00  0.00           H
ATOM    629  CB  ALA    40      42.286  29.547  31.665  1.00  0.00           C
ATOM    630  HB1 ALA    40      41.498  29.689  32.404  1.00  0.00           H
ATOM    631  HB2 ALA    40      42.528  30.478  31.150  1.00  0.00           H
ATOM    632  HB3 ALA    40      43.213  29.417  32.224  1.00  0.00           H
ATOM    633  C   ALA    40      43.307  27.803  30.042  1.00  0.00           C
ATOM    634  O   ALA    40      43.465  28.096  28.872  1.00  0.00           O
ATOM    635  N   LEU    41      44.004  26.907  30.691  1.00  0.00           N
ATOM    636  H   LEU    41      43.700  26.802  31.648  1.00  0.00           H
ATOM    637  CA  LEU    41      45.106  26.177  30.214  1.00  0.00           C
ATOM    638  HA  LEU    41      45.628  26.810  29.497  1.00  0.00           H
ATOM    639  CB  LEU    41      46.082  25.648  31.285  1.00  0.00           C
ATOM    640  HB2 LEU    41      45.479  25.117  32.022  1.00  0.00           H
ATOM    641  HB3 LEU    41      46.861  25.049  30.816  1.00  0.00           H
ATOM    642  CG  LEU    41      46.813  26.801  32.022  1.00  0.00           C
ATOM    643  HG  LEU    41      46.124  27.600  32.295  1.00  0.00           H
ATOM    644  CD1 LEU    41      47.378  26.248  33.352  1.00  0.00           C
ATOM    645 HD11 LEU    41      46.647  25.780  34.012  1.00  0.00           H
ATOM    646 HD12 LEU    41      47.697  27.178  33.823  1.00  0.00           H
ATOM    647 HD13 LEU    41      48.224  25.561  33.353  1.00  0.00           H
ATOM    648  CD2 LEU    41      48.010  27.414  31.157  1.00  0.00           C
ATOM    649 HD21 LEU    41      48.706  27.880  31.854  1.00  0.00           H
ATOM    650 HD22 LEU    41      48.477  26.581  30.631  1.00  0.00           H
ATOM    651 HD23 LEU    41      47.590  28.177  30.501  1.00  0.00           H
ATOM    652  C   LEU    41      44.675  25.035  29.318  1.00  0.00           C
ATOM    653  O   LEU    41      45.261  24.760  28.229  1.00  0.00           O
ATOM    654  N   ASP    42      43.534  24.309  29.582  1.00  0.00           N
ATOM    655  H   ASP    42      42.974  24.475  30.407  1.00  0.00           H
ATOM    656  CA  ASP    42      42.948  23.405  28.565  1.00  0.00           C
ATOM    657  HA  ASP    42      43.785  22.804  28.210  1.00  0.00           H
ATOM    658  CB  ASP    42      41.862  22.490  29.238  1.00  0.00           C
ATOM    659  HB2 ASP    42      41.105  23.141  29.677  1.00  0.00           H
ATOM    660  HB3 ASP    42      41.300  21.857  28.550  1.00  0.00           H
ATOM    661  CG  ASP    42      42.435  21.567  30.310  1.00  0.00           C
ATOM    662  OD1 ASP    42      43.630  21.166  30.215  1.00  0.00           O
ATOM    663  OD2 ASP    42      41.691  21.154  31.237  1.00  0.00           O
ATOM    664  C   ASP    42      42.411  24.098  27.261  1.00  0.00           C
ATOM    665  O   ASP    42      42.741  23.619  26.187  1.00  0.00           O
ATOM    666  N   LYS    43      41.851  25.281  27.403  1.00  0.00           N
ATOM    667  H   LYS    43      41.659  25.506  28.368  1.00  0.00           H
ATOM    668  CA  LYS    43      41.468  26.116  26.343  1.00  0.00           C
ATOM    669  HA  LYS    43      40.806  25.644  25.616  1.00  0.00           H
ATOM    670  CB  LYS    43      40.603  27.257  26.917  1.00  0.00           C
ATOM    671  HB2 LYS    43      39.906  26.880  27.667  1.00  0.00           H
ATOM    672  HB3 LYS    43      41.243  28.022  27.357  1.00  0.00           H
ATOM    673  CG  LYS    43      39.796  28.102  25.888  1.00  0.00           C
ATOM    674  HG2 LYS    43      39.235  28.883  26.403  1.00  0.00           H
ATOM    675  HG3 LYS    43      40.424  28.616  25.160  1.00  0.00           H
ATOM    676  CD  LYS    43      38.737  27.196  25.091  1.00  0.00           C
ATOM    677  HD2 LYS    43      39.240  26.562  24.361  1.00  0.00           H
ATOM    678  HD3 LYS    43      38.154  26.683  25.856  1.00  0.00           H
ATOM    679  CE  LYS    43      37.540  27.818  24.372  1.00  0.00           C
ATOM    680  HE2 LYS    43      36.761  27.056  24.334  1.00  0.00           H
ATOM    681  HE3 LYS    43      37.224  28.666  24.979  1.00  0.00           H
ATOM    682  NZ  LYS    43      37.853  28.271  23.000  1.00  0.00           N
ATOM    683  HZ1 LYS    43      38.638  27.719  22.685  1.00  0.00           H
ATOM    684  HZ2 LYS    43      37.942  29.277  23.010  1.00  0.00           H
ATOM    685  HZ3 LYS    43      37.092  28.109  22.358  1.00  0.00           H
ATOM    686  C   LYS    43      42.651  26.588  25.469  1.00  0.00           C
ATOM    687  O   LYS    43      42.474  26.790  24.299  1.00  0.00           O
ATOM    688  N   ILE    44      43.916  26.699  25.851  1.00  0.00           N
ATOM    689  H   ILE    44      44.021  26.703  26.856  1.00  0.00           H
ATOM    690  CA  ILE    44      45.036  26.894  24.847  1.00  0.00           C
ATOM    691  HA  ILE    44      44.721  27.379  23.922  1.00  0.00           H
ATOM    692  CB  ILE    44      46.194  27.808  25.307  1.00  0.00           C
ATOM    693  HB  ILE    44      45.869  28.751  25.749  1.00  0.00           H
ATOM    694  CG2 ILE    44      46.881  27.088  26.455  1.00  0.00           C
ATOM    695 HG21 ILE    44      47.653  27.752  26.843  1.00  0.00           H
ATOM    696 HG22 ILE    44      47.444  26.234  26.078  1.00  0.00           H
ATOM    697 HG23 ILE    44      46.243  26.614  27.201  1.00  0.00           H
ATOM    698  CG1 ILE    44      47.239  28.052  24.161  1.00  0.00           C
ATOM    699 HG12 ILE    44      48.144  28.450  24.621  1.00  0.00           H
ATOM    700 HG13 ILE    44      47.611  27.102  23.778  1.00  0.00           H
ATOM    701  CD1 ILE    44      46.829  29.057  23.086  1.00  0.00           C
ATOM    702 HD11 ILE    44      47.756  29.421  22.643  1.00  0.00           H
ATOM    703 HD12 ILE    44      46.337  29.938  23.496  1.00  0.00           H
ATOM    704 HD13 ILE    44      46.282  28.560  22.285  1.00  0.00           H
ATOM    705  C   ILE    44      45.571  25.443  24.423  1.00  0.00           C
ATOM    706  O   ILE    44      46.046  25.281  23.308  1.00  0.00           O
ATOM    707  N   ARG    45      45.507  24.441  25.275  1.00  0.00           N
ATOM    708  H   ARG    45      45.232  24.535  26.242  1.00  0.00           H
ATOM    709  CA  ARG    45      45.923  23.031  24.881  1.00  0.00           C
ATOM    710  HA  ARG    45      46.952  23.162  24.545  1.00  0.00           H
ATOM    711  CB  ARG    45      45.861  22.185  26.204  1.00  0.00           C
ATOM    712  HB2 ARG    45      46.315  22.733  27.029  1.00  0.00           H
ATOM    713  HB3 ARG    45      44.827  21.940  26.443  1.00  0.00           H
ATOM    714  CG  ARG    45      46.662  20.939  26.127  1.00  0.00           C
ATOM    715  HG2 ARG    45      46.303  20.256  25.357  1.00  0.00           H
ATOM    716  HG3 ARG    45      47.686  21.236  25.901  1.00  0.00           H
ATOM    717  CD  ARG    45      46.727  20.195  27.487  1.00  0.00           C
ATOM    718  HD2 ARG    45      47.278  19.259  27.387  1.00  0.00           H
ATOM    719  HD3 ARG    45      47.289  20.852  28.151  1.00  0.00           H
ATOM    720  NE  ARG    45      45.409  19.931  28.139  1.00  0.00           N
ATOM    721  HE  ARG    45      45.253  20.380  29.030  1.00  0.00           H
ATOM    722  CZ  ARG    45      44.596  18.993  27.889  1.00  0.00           C
ATOM    723  NH1 ARG    45      44.687  18.227  26.921  1.00  0.00           N
ATOM    724 HH11 ARG    45      45.412  18.575  26.311  1.00  0.00           H
ATOM    725 HH12 ARG    45      43.983  17.582  26.592  1.00  0.00           H
ATOM    726  NH2 ARG    45      43.626  18.894  28.760  1.00  0.00           N
ATOM    727 HH21 ARG    45      43.570  19.607  29.473  1.00  0.00           H
ATOM    728 HH22 ARG    45      42.896  18.213  28.601  1.00  0.00           H
ATOM    729  C   ARG    45      45.096  22.457  23.783  1.00  0.00           C
ATOM    730  O   ARG    45      45.691  21.760  22.903  1.00  0.00           O
ATOM    731  N   TYR    46      43.792  22.747  23.747  1.00  0.00           N
ATOM    732  H   TYR    46      43.469  23.317  24.517  1.00  0.00           H
ATOM    733  CA  TYR    46      42.737  22.170  22.893  1.00  0.00           C
ATOM    734  HA  TYR    46      42.906  21.094  22.847  1.00  0.00           H
ATOM    735  CB  TYR    46      41.426  22.427  23.574  1.00  0.00           C
ATOM    736  HB2 TYR    46      41.339  21.925  24.538  1.00  0.00           H
ATOM    737  HB3 TYR    46      41.239  23.476  23.802  1.00  0.00           H
ATOM    738  CG  TYR    46      40.329  21.872  22.680  1.00  0.00           C
ATOM    739  CD1 TYR    46      40.320  20.442  22.449  1.00  0.00           C
ATOM    740  HD1 TYR    46      40.878  19.804  23.118  1.00  0.00           H
ATOM    741  CE1 TYR    46      39.586  19.916  21.390  1.00  0.00           C
ATOM    742  HE1 TYR    46      39.645  18.861  21.171  1.00  0.00           H
ATOM    743  CZ  TYR    46      38.826  20.788  20.570  1.00  0.00           C
ATOM    744  OH  TYR    46      38.117  20.421  19.504  1.00  0.00           O
ATOM    745  HH  TYR    46      38.058  19.467  19.417  1.00  0.00           H
ATOM    746  CE2 TYR    46      38.713  22.167  20.904  1.00  0.00           C
ATOM    747  HE2 TYR    46      38.015  22.715  20.289  1.00  0.00           H
ATOM    748  CD2 TYR    46      39.454  22.677  21.968  1.00  0.00           C
ATOM    749  HD2 TYR    46      39.355  23.746  22.078  1.00  0.00           H
ATOM    750  C   TYR    46      42.840  22.910  21.515  1.00  0.00           C
ATOM    751  O   TYR    46      42.749  22.352  20.406  1.00  0.00           O
ATOM    752  N   GLU    47      43.117  24.236  21.495  1.00  0.00           N
ATOM    753  H   GLU    47      42.959  24.697  22.379  1.00  0.00           H
ATOM    754  CA  GLU    47      43.485  25.095  20.402  1.00  0.00           C
ATOM    755  HA  GLU    47      42.707  25.090  19.638  1.00  0.00           H
ATOM    756  CB  GLU    47      43.736  26.548  20.965  1.00  0.00           C
ATOM    757  HB2 GLU    47      42.829  27.050  21.300  1.00  0.00           H
ATOM    758  HB3 GLU    47      44.406  26.508  21.825  1.00  0.00           H
ATOM    759  CG  GLU    47      44.198  27.641  19.901  1.00  0.00           C
ATOM    760  HG2 GLU    47      44.718  28.429  20.445  1.00  0.00           H
ATOM    761  HG3 GLU    47      44.982  27.193  19.289  1.00  0.00           H
ATOM    762  CD  GLU    47      43.064  28.305  19.105  1.00  0.00           C
ATOM    763  OE1 GLU    47      42.311  27.580  18.384  1.00  0.00           O
ATOM    764  OE2 GLU    47      42.891  29.524  19.166  1.00  0.00           O
ATOM    765  C   GLU    47      44.799  24.638  19.678  1.00  0.00           C
ATOM    766  O   GLU    47      44.793  24.431  18.447  1.00  0.00           O
ATOM    767  N   SER    48      45.861  24.306  20.431  1.00  0.00           N
ATOM    768  H   SER    48      45.794  24.363  21.437  1.00  0.00           H
ATOM    769  CA  SER    48      47.112  23.729  19.872  1.00  0.00           C
ATOM    770  HA  SER    48      47.354  24.285  18.966  1.00  0.00           H
ATOM    771  CB  SER    48      48.292  23.953  20.839  1.00  0.00           C
ATOM    772  HB2 SER    48      48.224  23.371  21.759  1.00  0.00           H
ATOM    773  HB3 SER    48      49.286  23.677  20.486  1.00  0.00           H
ATOM    774  OG  SER    48      48.287  25.323  21.217  1.00  0.00           O
ATOM    775  HG  SER    48      47.537  25.498  21.791  1.00  0.00           H
ATOM    776  C   SER    48      46.973  22.198  19.472  1.00  0.00           C
ATOM    777  O   SER    48      47.932  21.598  18.974  1.00  0.00           O
ATOM    778  N   LEU    49      45.783  21.600  19.563  1.00  0.00           N
ATOM    779  H   LEU    49      45.001  22.110  19.945  1.00  0.00           H
ATOM    780  CA  LEU    49      45.495  20.413  18.799  1.00  0.00           C
ATOM    781  HA  LEU    49      46.385  19.783  18.793  1.00  0.00           H
ATOM    782  CB  LEU    49      44.270  19.548  19.225  1.00  0.00           C
ATOM    783  HB2 LEU    49      43.290  19.926  18.932  1.00  0.00           H
ATOM    784  HB3 LEU    49      44.252  18.619  18.656  1.00  0.00           H
ATOM    785  CG  LEU    49      44.300  19.087  20.661  1.00  0.00           C
ATOM    786  HG  LEU    49      44.078  19.991  21.229  1.00  0.00           H
ATOM    787  CD1 LEU    49      43.097  18.141  20.932  1.00  0.00           C
ATOM    788 HD11 LEU    49      42.160  18.598  20.611  1.00  0.00           H
ATOM    789 HD12 LEU    49      43.110  17.885  21.992  1.00  0.00           H
ATOM    790 HD13 LEU    49      43.265  17.291  20.271  1.00  0.00           H
ATOM    791  CD2 LEU    49      45.638  18.485  21.149  1.00  0.00           C
ATOM    792 HD21 LEU    49      46.502  18.980  20.704  1.00  0.00           H
ATOM    793 HD22 LEU    49      45.445  18.629  22.212  1.00  0.00           H
ATOM    794 HD23 LEU    49      45.742  17.443  20.848  1.00  0.00           H
ATOM    795  C   LEU    49      45.352  20.681  17.256  1.00  0.00           C
ATOM    796  O   LEU    49      45.241  19.734  16.432  1.00  0.00           O
ATOM    797  N   THR    50      45.394  21.920  16.822  1.00  0.00           N
ATOM    798  H   THR    50      45.395  22.691  17.476  1.00  0.00           H
ATOM    799  CA  THR    50      45.290  22.276  15.385  1.00  0.00           C
ATOM    800  HA  THR    50      45.545  21.365  14.845  1.00  0.00           H
ATOM    801  CB  THR    50      43.823  22.695  15.107  1.00  0.00           C
ATOM    802  HB  THR    50      43.523  23.597  15.640  1.00  0.00           H
ATOM    803  CG2 THR    50      43.561  23.076  13.634  1.00  0.00           C
ATOM    804 HG21 THR    50      43.959  22.224  13.084  1.00  0.00           H
ATOM    805 HG22 THR    50      44.069  24.000  13.363  1.00  0.00           H
ATOM    806 HG23 THR    50      42.516  23.196  13.347  1.00  0.00           H
ATOM    807  OG1 THR    50      42.846  21.679  15.423  1.00  0.00           O
ATOM    808  HG1 THR    50      42.778  21.623  16.379  1.00  0.00           H
ATOM    809  C   THR    50      46.202  23.410  14.956  1.00  0.00           C
ATOM    810  O   THR    50      46.482  23.560  13.813  1.00  0.00           O
ATOM    811  N   ASP    51      46.683  24.310  15.874  1.00  0.00           N
ATOM    812  H   ASP    51      46.399  24.286  16.842  1.00  0.00           H
ATOM    813  CA  ASP    51      47.579  25.406  15.543  1.00  0.00           C
ATOM    814  HA  ASP    51      48.253  24.985  14.797  1.00  0.00           H
ATOM    815  CB  ASP    51      46.944  26.676  14.958  1.00  0.00           C
ATOM    816  HB2 ASP    51      46.324  26.347  14.123  1.00  0.00           H
ATOM    817  HB3 ASP    51      46.354  27.198  15.713  1.00  0.00           H
ATOM    818  CG  ASP    51      47.933  27.594  14.473  1.00  0.00           C
ATOM    819  OD1 ASP    51      47.530  28.690  14.122  1.00  0.00           O
ATOM    820  OD2 ASP    51      49.093  27.246  14.364  1.00  0.00           O
ATOM    821  C   ASP    51      48.396  25.683  16.795  1.00  0.00           C
ATOM    822  O   ASP    51      48.073  26.570  17.563  1.00  0.00           O
ATOM    823  N   PRO    52      49.538  25.001  16.924  1.00  0.00           N
ATOM    824  CD  PRO    52      49.728  23.659  16.390  1.00  0.00           C
ATOM    825  HD2 PRO    52      49.892  23.743  15.316  1.00  0.00           H
ATOM    826  HD3 PRO    52      48.895  23.070  16.774  1.00  0.00           H
ATOM    827  CG  PRO    52      51.042  23.079  17.044  1.00  0.00           C
ATOM    828  HG2 PRO    52      51.621  22.486  16.337  1.00  0.00           H
ATOM    829  HG3 PRO    52      50.755  22.535  17.944  1.00  0.00           H
ATOM    830  CB  PRO    52      51.768  24.304  17.539  1.00  0.00           C
ATOM    831  HB2 PRO    52      52.356  24.619  16.676  1.00  0.00           H
ATOM    832  HB3 PRO    52      52.437  24.113  18.378  1.00  0.00           H
ATOM    833  CA  PRO    52      50.641  25.304  17.793  1.00  0.00           C
ATOM    834  HA  PRO    52      50.310  25.189  18.825  1.00  0.00           H
ATOM    835  C   PRO    52      51.183  26.725  17.755  1.00  0.00           C
ATOM    836  O   PRO    52      51.864  27.101  18.697  1.00  0.00           O
ATOM    837  N   SER    53      51.010  27.494  16.656  1.00  0.00           N
ATOM    838  H   SER    53      50.350  27.251  15.931  1.00  0.00           H
ATOM    839  CA  SER    53      51.655  28.826  16.595  1.00  0.00           C
ATOM    840  HA  SER    53      52.711  28.715  16.835  1.00  0.00           H
ATOM    841  CB  SER    53      51.642  29.548  15.225  1.00  0.00           C
ATOM    842  HB2 SER    53      52.292  30.419  15.144  1.00  0.00           H
ATOM    843  HB3 SER    53      52.155  28.927  14.491  1.00  0.00           H
ATOM    844  OG  SER    53      50.327  29.853  14.853  1.00  0.00           O
ATOM    845  HG  SER    53      49.984  29.009  14.549  1.00  0.00           H
ATOM    846  C   SER    53      51.091  29.702  17.709  1.00  0.00           C
ATOM    847  O   SER    53      51.756  30.700  18.114  1.00  0.00           O
ATOM    848  N   LYS    54      49.892  29.435  18.224  1.00  0.00           N
ATOM    849  H   LYS    54      49.424  28.643  17.806  1.00  0.00           H
ATOM    850  CA  LYS    54      49.213  30.158  19.313  1.00  0.00           C
ATOM    851  HA  LYS    54      49.273  31.207  19.022  1.00  0.00           H
ATOM    852  CB  LYS    54      47.736  29.879  19.355  1.00  0.00           C
ATOM    853  HB2 LYS    54      47.462  28.881  19.700  1.00  0.00           H
ATOM    854  HB3 LYS    54      47.264  30.430  20.168  1.00  0.00           H
ATOM    855  CG  LYS    54      46.956  29.892  18.026  1.00  0.00           C
ATOM    856  HG2 LYS    54      47.323  29.084  17.393  1.00  0.00           H
ATOM    857  HG3 LYS    54      45.889  29.757  18.205  1.00  0.00           H
ATOM    858  CD  LYS    54      47.024  31.208  17.304  1.00  0.00           C
ATOM    859  HD2 LYS    54      46.628  31.967  17.978  1.00  0.00           H
ATOM    860  HD3 LYS    54      48.039  31.456  16.994  1.00  0.00           H
ATOM    861  CE  LYS    54      46.273  31.279  15.984  1.00  0.00           C
ATOM    862  HE2 LYS    54      46.777  30.649  15.251  1.00  0.00           H
ATOM    863  HE3 LYS    54      45.223  30.994  16.046  1.00  0.00           H
ATOM    864  NZ  LYS    54      46.384  32.647  15.362  1.00  0.00           N
ATOM    865  HZ1 LYS    54      47.317  32.953  15.122  1.00  0.00           H
ATOM    866  HZ2 LYS    54      45.936  33.392  15.878  1.00  0.00           H
ATOM    867  HZ3 LYS    54      45.842  32.667  14.510  1.00  0.00           H
ATOM    868  C   LYS    54      49.913  29.980  20.673  1.00  0.00           C
ATOM    869  O   LYS    54      49.919  30.871  21.473  1.00  0.00           O
ATOM    870  N   LEU    55      50.517  28.764  20.892  1.00  0.00           N
ATOM    871  H   LEU    55      50.396  28.195  20.067  1.00  0.00           H
ATOM    872  CA  LEU    55      51.257  28.302  22.081  1.00  0.00           C
ATOM    873  HA  LEU    55      50.654  28.572  22.948  1.00  0.00           H
ATOM    874  CB  LEU    55      51.435  26.817  22.162  1.00  0.00           C
ATOM    875  HB2 LEU    55      50.459  26.362  21.996  1.00  0.00           H
ATOM    876  HB3 LEU    55      51.991  26.490  21.284  1.00  0.00           H
ATOM    877  CG  LEU    55      52.086  26.325  23.491  1.00  0.00           C
ATOM    878  HG  LEU    55      52.954  26.963  23.657  1.00  0.00           H
ATOM    879  CD1 LEU    55      51.172  26.470  24.686  1.00  0.00           C
ATOM    880 HD11 LEU    55      50.302  25.833  24.530  1.00  0.00           H
ATOM    881 HD12 LEU    55      50.868  27.501  24.869  1.00  0.00           H
ATOM    882 HD13 LEU    55      51.751  26.087  25.526  1.00  0.00           H
ATOM    883  CD2 LEU    55      52.524  24.880  23.232  1.00  0.00           C
ATOM    884 HD21 LEU    55      53.421  24.870  22.612  1.00  0.00           H
ATOM    885 HD22 LEU    55      52.996  24.455  24.117  1.00  0.00           H
ATOM    886 HD23 LEU    55      51.744  24.276  22.766  1.00  0.00           H
ATOM    887  C   LEU    55      52.652  29.003  22.123  1.00  0.00           C
ATOM    888  O   LEU    55      53.082  29.426  23.216  1.00  0.00           O
ATOM    889  N   ASP    56      53.316  29.201  20.967  1.00  0.00           N
ATOM    890  H   ASP    56      52.829  29.016  20.102  1.00  0.00           H
ATOM    891  CA  ASP    56      54.757  29.640  20.955  1.00  0.00           C
ATOM    892  HA  ASP    56      55.294  28.922  21.576  1.00  0.00           H
ATOM    893  CB  ASP    56      55.362  29.594  19.533  1.00  0.00           C
ATOM    894  HB2 ASP    56      54.507  29.888  18.924  1.00  0.00           H
ATOM    895  HB3 ASP    56      56.189  30.302  19.470  1.00  0.00           H
ATOM    896  CG  ASP    56      55.740  28.177  19.110  1.00  0.00           C
ATOM    897  OD1 ASP    56      56.097  27.963  17.905  1.00  0.00           O
ATOM    898  OD2 ASP    56      55.881  27.196  19.944  1.00  0.00           O
ATOM    899  C   ASP    56      54.952  31.134  21.437  1.00  0.00           C
ATOM    900  O   ASP    56      56.088  31.545  21.718  1.00  0.00           O
ATOM    901  N   SER    57      53.878  31.899  21.555  1.00  0.00           N
ATOM    902  H   SER    57      52.974  31.499  21.346  1.00  0.00           H
ATOM    903  CA  SER    57      53.898  33.179  22.228  1.00  0.00           C
ATOM    904  HA  SER    57      54.717  33.767  21.816  1.00  0.00           H
ATOM    905  CB  SER    57      52.607  33.960  21.932  1.00  0.00           C
ATOM    906  HB2 SER    57      52.506  34.787  22.634  1.00  0.00           H
ATOM    907  HB3 SER    57      52.571  34.291  20.896  1.00  0.00           H
ATOM    908  OG  SER    57      51.460  33.190  22.281  1.00  0.00           O
ATOM    909  HG  SER    57      50.903  33.354  21.516  1.00  0.00           H
ATOM    910  C   SER    57      54.249  33.074  23.721  1.00  0.00           C
ATOM    911  O   SER    57      54.799  34.012  24.347  1.00  0.00           O
ATOM    912  N   GLY    58      54.130  31.883  24.300  1.00  0.00           N
ATOM    913  H   GLY    58      53.737  31.095  23.806  1.00  0.00           H
ATOM    914  CA  GLY    58      54.616  31.569  25.654  1.00  0.00           C
ATOM    915  HA2 GLY    58      55.683  31.770  25.746  1.00  0.00           H
ATOM    916  HA3 GLY    58      54.100  32.238  26.342  1.00  0.00           H
ATOM    917  C   GLY    58      54.367  30.033  25.942  1.00  0.00           C
ATOM    918  O   GLY    58      53.229  29.590  26.197  1.00  0.00           O
ATOM    919  N   LYS    59      55.330  29.195  25.523  1.00  0.00           N
ATOM    920  H   LYS    59      56.275  29.549  25.478  1.00  0.00           H
ATOM    921  CA  LYS    59      55.154  27.732  25.547  1.00  0.00           C
ATOM    922  HA  LYS    59      54.402  27.468  24.802  1.00  0.00           H
ATOM    923  CB  LYS    59      56.449  27.029  25.102  1.00  0.00           C
ATOM    924  HB2 LYS    59      57.244  27.316  25.790  1.00  0.00           H
ATOM    925  HB3 LYS    59      56.333  25.956  25.254  1.00  0.00           H
ATOM    926  CG  LYS    59      57.031  27.358  23.732  1.00  0.00           C
ATOM    927  HG2 LYS    59      56.403  26.884  22.977  1.00  0.00           H
ATOM    928  HG3 LYS    59      56.964  28.427  23.535  1.00  0.00           H
ATOM    929  CD  LYS    59      58.465  26.781  23.482  1.00  0.00           C
ATOM    930  HD2 LYS    59      59.054  27.258  24.266  1.00  0.00           H
ATOM    931  HD3 LYS    59      58.553  25.700  23.593  1.00  0.00           H
ATOM    932  CE  LYS    59      58.990  27.290  22.148  1.00  0.00           C
ATOM    933  HE2 LYS    59      58.751  28.354  22.143  1.00  0.00           H
ATOM    934  HE3 LYS    59      60.075  27.186  22.154  1.00  0.00           H
ATOM    935  NZ  LYS    59      58.411  26.618  20.957  1.00  0.00           N
ATOM    936  HZ1 LYS    59      58.743  25.680  20.782  1.00  0.00           H
ATOM    937  HZ2 LYS    59      58.885  27.017  20.160  1.00  0.00           H
ATOM    938  HZ3 LYS    59      57.415  26.670  20.799  1.00  0.00           H
ATOM    939  C   LYS    59      54.688  27.171  26.944  1.00  0.00           C
ATOM    940  O   LYS    59      53.970  26.148  26.976  1.00  0.00           O
ATOM    941  N   GLU    60      55.078  27.822  28.077  1.00  0.00           N
ATOM    942  H   GLU    60      55.631  28.649  27.897  1.00  0.00           H
ATOM    943  CA  GLU    60      55.037  27.116  29.349  1.00  0.00           C
ATOM    944  HA  GLU    60      55.398  26.096  29.217  1.00  0.00           H
ATOM    945  CB  GLU    60      56.075  27.678  30.306  1.00  0.00           C
ATOM    946  HB2 GLU    60      57.012  27.695  29.749  1.00  0.00           H
ATOM    947  HB3 GLU    60      55.853  28.650  30.747  1.00  0.00           H
ATOM    948  CG  GLU    60      56.186  26.710  31.521  1.00  0.00           C
ATOM    949  HG2 GLU    60      55.319  26.795  32.177  1.00  0.00           H
ATOM    950  HG3 GLU    60      56.103  25.648  31.286  1.00  0.00           H
ATOM    951  CD  GLU    60      57.368  26.876  32.389  1.00  0.00           C
ATOM    952  OE1 GLU    60      57.820  25.866  32.951  1.00  0.00           O
ATOM    953  OE2 GLU    60      57.910  27.981  32.381  1.00  0.00           O
ATOM    954  C   GLU    60      53.645  27.017  29.943  1.00  0.00           C
ATOM    955  O   GLU    60      53.234  27.917  30.680  1.00  0.00           O
ATOM    956  N   LEU    61      52.920  25.974  29.773  1.00  0.00           N
ATOM    957  H   LEU    61      53.346  25.188  29.303  1.00  0.00           H
ATOM    958  CA  LEU    61      51.600  25.752  30.407  1.00  0.00           C
ATOM    959  HA  LEU    61      50.948  26.618  30.290  1.00  0.00           H
ATOM    960  CB  LEU    61      50.953  24.554  29.592  1.00  0.00           C
ATOM    961  HB2 LEU    61      51.593  23.673  29.623  1.00  0.00           H
ATOM    962  HB3 LEU    61      50.003  24.256  30.035  1.00  0.00           H
ATOM    963  CG  LEU    61      50.617  24.824  28.090  1.00  0.00           C
ATOM    964  HG  LEU    61      51.549  24.791  27.527  1.00  0.00           H
ATOM    965  CD1 LEU    61      49.626  23.883  27.397  1.00  0.00           C
ATOM    966 HD11 LEU    61      49.767  22.864  27.758  1.00  0.00           H
ATOM    967 HD12 LEU    61      49.643  24.048  26.320  1.00  0.00           H
ATOM    968 HD13 LEU    61      48.607  24.108  27.712  1.00  0.00           H
ATOM    969  CD2 LEU    61      50.123  26.257  27.881  1.00  0.00           C
ATOM    970 HD21 LEU    61      49.278  26.410  28.554  1.00  0.00           H
ATOM    971 HD22 LEU    61      50.926  26.975  28.045  1.00  0.00           H
ATOM    972 HD23 LEU    61      49.647  26.360  26.905  1.00  0.00           H
ATOM    973  C   LEU    61      51.836  25.528  31.886  1.00  0.00           C
ATOM    974  O   LEU    61      52.183  24.412  32.298  1.00  0.00           O
ATOM    975  N   HID    62      51.459  26.504  32.710  1.00  0.00           N
ATOM    976  H   HID    62      51.206  27.423  32.377  1.00  0.00           H
ATOM    977  CA  HID    62      51.581  26.438  34.168  1.00  0.00           C
ATOM    978  HA  HID    62      51.248  25.452  34.493  1.00  0.00           H
ATOM    979  CB  HID    62      53.079  26.540  34.571  1.00  0.00           C
ATOM    980  HB2 HID    62      53.070  26.352  35.644  1.00  0.00           H
ATOM    981  HB3 HID    62      53.605  25.757  34.022  1.00  0.00           H
ATOM    982  CG  HID    62      53.783  27.908  34.336  1.00  0.00           C
ATOM    983  ND1 HID    62      53.805  28.744  33.242  1.00  0.00           N
ATOM    984  HD1 HID    62      53.297  28.634  32.377  1.00  0.00           H
ATOM    985  CE1 HID    62      54.469  29.857  33.560  1.00  0.00           C
ATOM    986  HE1 HID    62      54.654  30.638  32.837  1.00  0.00           H
ATOM    987  NE2 HID    62      55.044  29.763  34.775  1.00  0.00           N
ATOM    988  CD2 HID    62      54.526  28.529  35.278  1.00  0.00           C
ATOM    989  HD2 HID    62      54.641  28.153  36.284  1.00  0.00           H
ATOM    990  C   HID    62      50.815  27.623  34.863  1.00  0.00           C
ATOM    991  O   HID    62      50.237  28.500  34.238  1.00  0.00           O
ATOM    992  N   ILE    63      50.712  27.571  36.185  1.00  0.00           N
ATOM    993  H   ILE    63      51.132  26.810  36.698  1.00  0.00           H
ATOM    994  CA  ILE    63      50.002  28.598  37.054  1.00  0.00           C
ATOM    995  HA  ILE    63      49.735  29.280  36.246  1.00  0.00           H
ATOM    996  CB  ILE    63      48.788  27.966  37.746  1.00  0.00           C
ATOM    997  HB  ILE    63      49.080  27.350  38.596  1.00  0.00           H
ATOM    998  CG2 ILE    63      47.902  29.135  38.230  1.00  0.00           C
ATOM    999 HG21 ILE    63      47.657  29.866  37.460  1.00  0.00           H
ATOM   1000 HG22 ILE    63      48.384  29.690  39.036  1.00  0.00           H
ATOM   1001 HG23 ILE    63      47.044  28.751  38.783  1.00  0.00           H
ATOM   1002  CG1 ILE    63      47.903  27.040  36.932  1.00  0.00           C
ATOM   1003 HG12 ILE    63      47.244  27.745  36.424  1.00  0.00           H
ATOM   1004 HG13 ILE    63      48.438  26.509  36.144  1.00  0.00           H
ATOM   1005  CD1 ILE    63      47.131  25.955  37.812  1.00  0.00           C
ATOM   1006 HD11 ILE    63      46.827  26.413  38.753  1.00  0.00           H
ATOM   1007 HD12 ILE    63      47.857  25.176  38.048  1.00  0.00           H
ATOM   1008 HD13 ILE    63      46.229  25.604  37.310  1.00  0.00           H
ATOM   1009  C   ILE    63      50.920  29.182  38.125  1.00  0.00           C
ATOM   1010  O   ILE    63      51.740  28.438  38.666  1.00  0.00           O
ATOM   1011  N   ASN    64      50.757  30.459  38.501  1.00  0.00           N
ATOM   1012  H   ASN    64      49.934  30.962  38.200  1.00  0.00           H
ATOM   1013  CA  ASN    64      51.640  31.069  39.453  1.00  0.00           C
ATOM   1014  HA  ASN    64      52.295  30.299  39.865  1.00  0.00           H
ATOM   1015  CB  ASN    64      52.615  32.008  38.733  1.00  0.00           C
ATOM   1016  HB2 ASN    64      52.056  32.684  38.087  1.00  0.00           H
ATOM   1017  HB3 ASN    64      53.197  32.601  39.438  1.00  0.00           H
ATOM   1018  CG  ASN    64      53.596  31.327  37.846  1.00  0.00           C
ATOM   1019  OD1 ASN    64      54.628  30.888  38.306  1.00  0.00           O
ATOM   1020  ND2 ASN    64      53.370  31.276  36.563  1.00  0.00           N
ATOM   1021 HD21 ASN    64      52.503  31.494  36.095  1.00  0.00           H
ATOM   1022 HD22 ASN    64      54.080  30.829  36.001  1.00  0.00           H
ATOM   1023  C   ASN    64      50.788  31.881  40.448  1.00  0.00           C
ATOM   1024  O   ASN    64      49.808  32.491  40.116  1.00  0.00           O
ATOM   1025  N   LEU    65      51.127  31.769  41.751  1.00  0.00           N
ATOM   1026  H   LEU    65      51.992  31.326  42.023  1.00  0.00           H
ATOM   1027  CA  LEU    65      50.350  32.362  42.823  1.00  0.00           C
ATOM   1028  HA  LEU    65      49.456  32.887  42.487  1.00  0.00           H
ATOM   1029  CB  LEU    65      49.724  31.289  43.779  1.00  0.00           C
ATOM   1030  HB2 LEU    65      50.483  30.802  44.392  1.00  0.00           H
ATOM   1031  HB3 LEU    65      48.954  31.575  44.495  1.00  0.00           H
ATOM   1032  CG  LEU    65      49.152  30.097  43.021  1.00  0.00           C
ATOM   1033  HG  LEU    65      49.826  29.697  42.264  1.00  0.00           H
ATOM   1034  CD1 LEU    65      48.741  28.939  43.872  1.00  0.00           C
ATOM   1035 HD11 LEU    65      48.176  28.132  43.403  1.00  0.00           H
ATOM   1036 HD12 LEU    65      48.048  29.405  44.571  1.00  0.00           H
ATOM   1037 HD13 LEU    65      49.575  28.487  44.410  1.00  0.00           H
ATOM   1038  CD2 LEU    65      47.927  30.534  42.175  1.00  0.00           C
ATOM   1039 HD21 LEU    65      47.457  29.814  41.503  1.00  0.00           H
ATOM   1040 HD22 LEU    65      47.232  30.894  42.933  1.00  0.00           H
ATOM   1041 HD23 LEU    65      48.186  31.478  41.695  1.00  0.00           H
ATOM   1042  C   LEU    65      51.222  33.308  43.621  1.00  0.00           C
ATOM   1043  O   LEU    65      52.239  32.825  44.086  1.00  0.00           O
ATOM   1044  N   ILE    66      50.851  34.528  43.833  1.00  0.00           N
ATOM   1045  H   ILE    66      49.881  34.720  43.626  1.00  0.00           H
ATOM   1046  CA  ILE    66      51.595  35.685  44.373  1.00  0.00           C
ATOM   1047  HA  ILE    66      52.368  35.202  44.970  1.00  0.00           H
ATOM   1048  CB  ILE    66      52.187  36.535  43.192  1.00  0.00           C
ATOM   1049  HB  ILE    66      51.415  37.203  42.811  1.00  0.00           H
ATOM   1050  CG2 ILE    66      53.305  37.334  43.847  1.00  0.00           C
ATOM   1051 HG21 ILE    66      53.767  37.955  43.080  1.00  0.00           H
ATOM   1052 HG22 ILE    66      54.078  36.623  44.142  1.00  0.00           H
ATOM   1053 HG23 ILE    66      53.041  37.921  44.726  1.00  0.00           H
ATOM   1054  CG1 ILE    66      52.748  35.716  41.993  1.00  0.00           C
ATOM   1055 HG12 ILE    66      53.570  36.324  41.614  1.00  0.00           H
ATOM   1056 HG13 ILE    66      53.174  34.786  42.370  1.00  0.00           H
ATOM   1057  CD1 ILE    66      51.746  35.539  40.886  1.00  0.00           C
ATOM   1058 HD11 ILE    66      50.926  34.871  41.154  1.00  0.00           H
ATOM   1059 HD12 ILE    66      52.280  35.073  40.057  1.00  0.00           H
ATOM   1060 HD13 ILE    66      51.419  36.551  40.646  1.00  0.00           H
ATOM   1061  C   ILE    66      50.891  36.480  45.484  1.00  0.00           C
ATOM   1062  O   ILE    66      50.237  37.484  45.206  1.00  0.00           O
ATOM   1063  N   PRO    67      50.864  36.002  46.763  1.00  0.00           N
ATOM   1064  CD  PRO    67      51.442  34.814  47.307  1.00  0.00           C
ATOM   1065  HD2 PRO    67      52.470  34.623  46.998  1.00  0.00           H
ATOM   1066  HD3 PRO    67      50.756  33.982  47.145  1.00  0.00           H
ATOM   1067  CG  PRO    67      51.616  34.951  48.772  1.00  0.00           C
ATOM   1068  HG2 PRO    67      52.631  35.130  49.126  1.00  0.00           H
ATOM   1069  HG3 PRO    67      51.351  33.979  49.189  1.00  0.00           H
ATOM   1070  CB  PRO    67      50.501  35.965  49.108  1.00  0.00           C
ATOM   1071  HB2 PRO    67      50.796  36.524  49.996  1.00  0.00           H
ATOM   1072  HB3 PRO    67      49.549  35.489  49.344  1.00  0.00           H
ATOM   1073  CA  PRO    67      50.434  36.795  47.837  1.00  0.00           C
ATOM   1074  HA  PRO    67      49.426  37.157  47.638  1.00  0.00           H
ATOM   1075  C   PRO    67      51.325  38.115  47.969  1.00  0.00           C
ATOM   1076  O   PRO    67      52.500  38.066  47.874  1.00  0.00           O
ATOM   1077  N   ASN    68      50.754  39.246  48.291  1.00  0.00           N
ATOM   1078  H   ASN    68      49.746  39.314  48.258  1.00  0.00           H
ATOM   1079  CA  ASN    68      51.461  40.579  48.530  1.00  0.00           C
ATOM   1080  HA  ASN    68      52.494  40.336  48.778  1.00  0.00           H
ATOM   1081  CB  ASN    68      51.350  41.418  47.214  1.00  0.00           C
ATOM   1082  HB2 ASN    68      51.736  40.732  46.458  1.00  0.00           H
ATOM   1083  HB3 ASN    68      50.279  41.563  47.078  1.00  0.00           H
ATOM   1084  CG  ASN    68      52.155  42.684  47.204  1.00  0.00           C
ATOM   1085  OD1 ASN    68      52.369  43.367  48.299  1.00  0.00           O
ATOM   1086  ND2 ASN    68      52.527  43.163  46.075  1.00  0.00           N
ATOM   1087 HD21 ASN    68      52.455  42.567  45.263  1.00  0.00           H
ATOM   1088 HD22 ASN    68      53.222  43.894  46.022  1.00  0.00           H
ATOM   1089  C   ASN    68      50.842  41.323  49.688  1.00  0.00           C
ATOM   1090  O   ASN    68      49.701  41.798  49.649  1.00  0.00           O
ATOM   1091  N   LYS    69      51.550  41.473  50.758  1.00  0.00           N
ATOM   1092  H   LYS    69      52.463  41.041  50.723  1.00  0.00           H
ATOM   1093  CA  LYS    69      51.136  42.110  52.000  1.00  0.00           C
ATOM   1094  HA  LYS    69      50.214  41.710  52.420  1.00  0.00           H
ATOM   1095  CB  LYS    69      52.276  41.889  53.031  1.00  0.00           C
ATOM   1096  HB2 LYS    69      53.288  41.957  52.633  1.00  0.00           H
ATOM   1097  HB3 LYS    69      52.246  42.662  53.799  1.00  0.00           H
ATOM   1098  CG  LYS    69      52.082  40.534  53.693  1.00  0.00           C
ATOM   1099  HG2 LYS    69      51.180  40.438  54.298  1.00  0.00           H
ATOM   1100  HG3 LYS    69      52.013  39.750  52.939  1.00  0.00           H
ATOM   1101  CD  LYS    69      53.242  40.275  54.647  1.00  0.00           C
ATOM   1102  HD2 LYS    69      54.061  40.125  53.945  1.00  0.00           H
ATOM   1103  HD3 LYS    69      53.381  41.116  55.327  1.00  0.00           H
ATOM   1104  CE  LYS    69      53.034  39.036  55.556  1.00  0.00           C
ATOM   1105  HE2 LYS    69      53.742  39.028  56.385  1.00  0.00           H
ATOM   1106  HE3 LYS    69      52.049  38.949  56.016  1.00  0.00           H
ATOM   1107  NZ  LYS    69      53.366  37.736  54.847  1.00  0.00           N
ATOM   1108  HZ1 LYS    69      54.282  37.714  54.423  1.00  0.00           H
ATOM   1109  HZ2 LYS    69      52.753  37.622  54.052  1.00  0.00           H
ATOM   1110  HZ3 LYS    69      53.192  36.965  55.477  1.00  0.00           H
ATOM   1111  C   LYS    69      50.821  43.587  51.772  1.00  0.00           C
ATOM   1112  O   LYS    69      49.731  44.072  52.131  1.00  0.00           O
ATOM   1113  N   GLN    70      51.797  44.266  51.180  1.00  0.00           N
ATOM   1114  H   GLN    70      52.555  43.725  50.790  1.00  0.00           H
ATOM   1115  CA  GLN    70      51.829  45.706  51.095  1.00  0.00           C
ATOM   1116  HA  GLN    70      51.323  46.047  51.998  1.00  0.00           H
ATOM   1117  CB  GLN    70      53.324  46.182  51.043  1.00  0.00           C
ATOM   1118  HB2 GLN    70      54.063  45.571  50.524  1.00  0.00           H
ATOM   1119  HB3 GLN    70      53.395  47.107  50.471  1.00  0.00           H
ATOM   1120  CG  GLN    70      53.842  46.537  52.435  1.00  0.00           C
ATOM   1121  HG2 GLN    70      53.157  47.274  52.853  1.00  0.00           H
ATOM   1122  HG3 GLN    70      53.750  45.619  53.016  1.00  0.00           H
ATOM   1123  CD  GLN    70      55.266  47.063  52.321  1.00  0.00           C
ATOM   1124  OE1 GLN    70      55.468  48.215  51.970  1.00  0.00           O
ATOM   1125  NE2 GLN    70      56.189  46.208  52.685  1.00  0.00           N
ATOM   1126 HE21 GLN    70      57.098  46.504  53.009  1.00  0.00           H
ATOM   1127 HE22 GLN    70      55.815  45.350  53.064  1.00  0.00           H
ATOM   1128  C   GLN    70      50.905  46.336  49.938  1.00  0.00           C
ATOM   1129  O   GLN    70      50.523  47.479  50.159  1.00  0.00           O
ATOM   1130  N   ASP    71      50.541  45.616  48.883  1.00  0.00           N
ATOM   1131  H   ASP    71      51.129  44.819  48.686  1.00  0.00           H
ATOM   1132  CA  ASP    71      49.450  46.037  48.037  1.00  0.00           C
ATOM   1133  HA  ASP    71      49.445  47.113  47.869  1.00  0.00           H
ATOM   1134  CB  ASP    71      49.688  45.443  46.667  1.00  0.00           C
ATOM   1135  HB2 ASP    71      50.018  44.425  46.874  1.00  0.00           H
ATOM   1136  HB3 ASP    71      48.811  45.468  46.020  1.00  0.00           H
ATOM   1137  CG  ASP    71      50.775  46.228  45.913  1.00  0.00           C
ATOM   1138  OD1 ASP    71      51.345  47.205  46.410  1.00  0.00           O
ATOM   1139  OD2 ASP    71      51.068  45.831  44.746  1.00  0.00           O
ATOM   1140  C   ASP    71      48.105  45.577  48.602  1.00  0.00           C
ATOM   1141  O   ASP    71      47.062  46.056  48.265  1.00  0.00           O
ATOM   1142  N   ARG    72      48.150  44.643  49.560  1.00  0.00           N
ATOM   1143  H   ARG    72      49.071  44.423  49.912  1.00  0.00           H
ATOM   1144  CA  ARG    72      47.021  43.886  50.186  1.00  0.00           C
ATOM   1145  HA  ARG    72      47.388  43.073  50.812  1.00  0.00           H
ATOM   1146  CB  ARG    72      46.214  44.647  51.191  1.00  0.00           C
ATOM   1147  HB2 ARG    72      46.980  45.215  51.720  1.00  0.00           H
ATOM   1148  HB3 ARG    72      45.479  45.239  50.646  1.00  0.00           H
ATOM   1149  CG  ARG    72      45.572  43.846  52.350  1.00  0.00           C
ATOM   1150  HG2 ARG    72      45.025  43.016  51.902  1.00  0.00           H
ATOM   1151  HG3 ARG    72      46.340  43.368  52.959  1.00  0.00           H
ATOM   1152  CD  ARG    72      44.899  44.821  53.309  1.00  0.00           C
ATOM   1153  HD2 ARG    72      44.807  44.279  54.251  1.00  0.00           H
ATOM   1154  HD3 ARG    72      45.574  45.654  53.498  1.00  0.00           H
ATOM   1155  NE  ARG    72      43.693  45.343  52.728  1.00  0.00           N
ATOM   1156  HE  ARG    72      43.197  44.762  52.067  1.00  0.00           H
ATOM   1157  CZ  ARG    72      43.121  46.528  52.980  1.00  0.00           C
ATOM   1158  NH1 ARG    72      43.640  47.385  53.850  1.00  0.00           N
ATOM   1159 HH11 ARG    72      44.317  47.066  54.529  1.00  0.00           H
ATOM   1160 HH12 ARG    72      42.939  48.091  54.022  1.00  0.00           H
ATOM   1161  NH2 ARG    72      41.973  46.867  52.416  1.00  0.00           N
ATOM   1162 HH21 ARG    72      41.468  46.286  51.762  1.00  0.00           H
ATOM   1163 HH22 ARG    72      41.682  47.829  52.520  1.00  0.00           H
ATOM   1164  C   ARG    72      46.207  43.121  49.131  1.00  0.00           C
ATOM   1165  O   ARG    72      44.990  43.034  49.184  1.00  0.00           O
ATOM   1166  N   THR    73      46.978  42.625  48.159  1.00  0.00           N
ATOM   1167  H   THR    73      47.986  42.686  48.164  1.00  0.00           H
ATOM   1168  CA  THR    73      46.364  41.844  47.098  1.00  0.00           C
ATOM   1169  HA  THR    73      45.274  41.868  47.113  1.00  0.00           H
ATOM   1170  CB  THR    73      46.833  42.445  45.725  1.00  0.00           C
ATOM   1171  HB  THR    73      46.458  41.789  44.939  1.00  0.00           H
ATOM   1172  CG2 THR    73      46.219  43.759  45.334  1.00  0.00           C
ATOM   1173 HG21 THR    73      45.131  43.773  45.411  1.00  0.00           H
ATOM   1174 HG22 THR    73      46.542  43.860  44.298  1.00  0.00           H
ATOM   1175 HG23 THR    73      46.590  44.563  45.968  1.00  0.00           H
ATOM   1176  OG1 THR    73      48.210  42.623  45.633  1.00  0.00           O
ATOM   1177  HG1 THR    73      48.658  41.846  45.291  1.00  0.00           H
ATOM   1178  C   THR    73      46.907  40.384  47.137  1.00  0.00           C
ATOM   1179  O   THR    73      47.928  40.133  47.678  1.00  0.00           O
ATOM   1180  N   LEU    74      46.134  39.482  46.542  1.00  0.00           N
ATOM   1181  H   LEU    74      45.285  39.835  46.124  1.00  0.00           H
ATOM   1182  CA  LEU    74      46.542  38.179  46.094  1.00  0.00           C
ATOM   1183  HA  LEU    74      47.619  38.052  46.197  1.00  0.00           H
ATOM   1184  CB  LEU    74      45.791  37.147  46.955  1.00  0.00           C
ATOM   1185  HB2 LEU    74      45.982  37.416  47.994  1.00  0.00           H
ATOM   1186  HB3 LEU    74      44.734  37.262  46.715  1.00  0.00           H
ATOM   1187  CG  LEU    74      45.961  35.612  46.748  1.00  0.00           C
ATOM   1188  HG  LEU    74      45.473  35.319  45.819  1.00  0.00           H
ATOM   1189  CD1 LEU    74      47.459  35.305  46.877  1.00  0.00           C
ATOM   1190 HD11 LEU    74      47.502  34.219  46.797  1.00  0.00           H
ATOM   1191 HD12 LEU    74      47.749  35.607  47.885  1.00  0.00           H
ATOM   1192 HD13 LEU    74      48.054  35.780  46.096  1.00  0.00           H
ATOM   1193  CD2 LEU    74      45.192  34.858  47.891  1.00  0.00           C
ATOM   1194 HD21 LEU    74      45.729  33.935  48.114  1.00  0.00           H
ATOM   1195 HD22 LEU    74      45.103  35.459  48.797  1.00  0.00           H
ATOM   1196 HD23 LEU    74      44.181  34.680  47.527  1.00  0.00           H
ATOM   1197  C   LEU    74      46.338  37.937  44.593  1.00  0.00           C
ATOM   1198  O   LEU    74      45.218  38.047  44.104  1.00  0.00           O
ATOM   1199  N   THR    75      47.440  37.777  43.785  1.00  0.00           N
ATOM   1200  H   THR    75      48.358  37.843  44.199  1.00  0.00           H
ATOM   1201  CA  THR    75      47.369  37.550  42.354  1.00  0.00           C
ATOM   1202  HA  THR    75      46.429  37.995  42.026  1.00  0.00           H
ATOM   1203  CB  THR    75      48.518  38.238  41.727  1.00  0.00           C
ATOM   1204  HB  THR    75      49.460  37.799  42.056  1.00  0.00           H
ATOM   1205  CG2 THR    75      48.518  38.169  40.252  1.00  0.00           C
ATOM   1206 HG21 THR    75      47.497  38.313  39.898  1.00  0.00           H
ATOM   1207 HG22 THR    75      48.780  37.169  39.905  1.00  0.00           H
ATOM   1208 HG23 THR    75      49.235  38.910  39.900  1.00  0.00           H
ATOM   1209  OG1 THR    75      48.499  39.632  42.127  1.00  0.00           O
ATOM   1210  HG1 THR    75      48.678  39.738  43.065  1.00  0.00           H
ATOM   1211  C   THR    75      47.386  36.063  41.910  1.00  0.00           C
ATOM   1212  O   THR    75      48.136  35.185  42.392  1.00  0.00           O
ATOM   1213  N   ILE    76      46.562  35.654  40.927  1.00  0.00           N
ATOM   1214  H   ILE    76      45.989  36.366  40.497  1.00  0.00           H
ATOM   1215  CA  ILE    76      46.625  34.290  40.274  1.00  0.00           C
ATOM   1216  HA  ILE    76      47.507  33.722  40.573  1.00  0.00           H
ATOM   1217  CB  ILE    76      45.382  33.442  40.665  1.00  0.00           C
ATOM   1218  HB  ILE    76      44.532  33.960  40.221  1.00  0.00           H
ATOM   1219  CG2 ILE    76      45.325  32.077  39.990  1.00  0.00           C
ATOM   1220 HG21 ILE    76      45.368  32.171  38.905  1.00  0.00           H
ATOM   1221 HG22 ILE    76      44.447  31.589  40.413  1.00  0.00           H
ATOM   1222 HG23 ILE    76      46.165  31.431  40.248  1.00  0.00           H
ATOM   1223  CG1 ILE    76      45.051  33.378  42.122  1.00  0.00           C
ATOM   1224 HG12 ILE    76      45.495  32.471  42.535  1.00  0.00           H
ATOM   1225 HG13 ILE    76      45.513  34.186  42.693  1.00  0.00           H
ATOM   1226  CD1 ILE    76      43.581  33.333  42.419  1.00  0.00           C
ATOM   1227 HD11 ILE    76      43.080  34.102  41.828  1.00  0.00           H
ATOM   1228 HD12 ILE    76      43.390  33.518  43.476  1.00  0.00           H
ATOM   1229 HD13 ILE    76      43.098  32.410  42.102  1.00  0.00           H
ATOM   1230  C   ILE    76      46.688  34.432  38.740  1.00  0.00           C
ATOM   1231  O   ILE    76      45.896  35.188  38.156  1.00  0.00           O
ATOM   1232  N   VAL    77      47.603  33.675  38.140  1.00  0.00           N
ATOM   1233  H   VAL    77      48.138  33.124  38.795  1.00  0.00           H
ATOM   1234  CA  VAL    77      47.800  33.766  36.657  1.00  0.00           C
ATOM   1235  HA  VAL    77      46.874  34.176  36.256  1.00  0.00           H
ATOM   1236  CB  VAL    77      48.916  34.855  36.364  1.00  0.00           C
ATOM   1237  HB  VAL    77      48.462  35.783  36.710  1.00  0.00           H
ATOM   1238  CG1 VAL    77      50.307  34.697  36.998  1.00  0.00           C
ATOM   1239 HG11 VAL    77      50.269  34.500  38.068  1.00  0.00           H
ATOM   1240 HG12 VAL    77      50.810  33.809  36.618  1.00  0.00           H
ATOM   1241 HG13 VAL    77      50.889  35.598  36.798  1.00  0.00           H
ATOM   1242  CG2 VAL    77      49.156  35.050  34.863  1.00  0.00           C
ATOM   1243 HG21 VAL    77      49.745  35.966  34.833  1.00  0.00           H
ATOM   1244 HG22 VAL    77      48.184  35.309  34.440  1.00  0.00           H
ATOM   1245 HG23 VAL    77      49.606  34.139  34.469  1.00  0.00           H
ATOM   1246  C   VAL    77      48.147  32.433  35.940  1.00  0.00           C
ATOM   1247  O   VAL    77      48.932  31.705  36.446  1.00  0.00           O
ATOM   1248  N   ASP    78      47.503  32.284  34.841  1.00  0.00           N
ATOM   1249  H   ASP    78      46.962  33.080  34.537  1.00  0.00           H
ATOM   1250  CA  ASP    78      47.622  31.211  33.889  1.00  0.00           C
ATOM   1251  HA  ASP    78      48.376  30.501  34.228  1.00  0.00           H
ATOM   1252  CB  ASP    78      46.282  30.495  33.661  1.00  0.00           C
ATOM   1253  HB2 ASP    78      46.539  29.605  33.088  1.00  0.00           H
ATOM   1254  HB3 ASP    78      45.824  30.044  34.540  1.00  0.00           H
ATOM   1255  CG  ASP    78      45.204  31.325  32.919  1.00  0.00           C
ATOM   1256  OD1 ASP    78      45.457  31.613  31.707  1.00  0.00           O
ATOM   1257  OD2 ASP    78      44.125  31.658  33.495  1.00  0.00           O
ATOM   1258  C   ASP    78      48.299  31.739  32.618  1.00  0.00           C
ATOM   1259  O   ASP    78      48.236  32.926  32.282  1.00  0.00           O
ATOM   1260  N   THR    79      48.935  30.860  31.858  1.00  0.00           N
ATOM   1261  H   THR    79      48.758  29.901  32.119  1.00  0.00           H
ATOM   1262  CA  THR    79      49.500  31.144  30.502  1.00  0.00           C
ATOM   1263  HA  THR    79      49.612  32.220  30.374  1.00  0.00           H
ATOM   1264  CB  THR    79      50.881  30.405  30.407  1.00  0.00           C
ATOM   1265  HB  THR    79      51.210  30.449  29.369  1.00  0.00           H
ATOM   1266  CG2 THR    79      51.910  31.173  31.281  1.00  0.00           C
ATOM   1267 HG21 THR    79      52.074  32.163  30.856  1.00  0.00           H
ATOM   1268 HG22 THR    79      52.761  30.492  31.261  1.00  0.00           H
ATOM   1269 HG23 THR    79      51.499  31.236  32.288  1.00  0.00           H
ATOM   1270  OG1 THR    79      50.902  29.148  30.924  1.00  0.00           O
ATOM   1271  HG1 THR    79      51.702  28.689  30.660  1.00  0.00           H
ATOM   1272  C   THR    79      48.516  30.633  29.382  1.00  0.00           C
ATOM   1273  O   THR    79      48.975  30.086  28.352  1.00  0.00           O
ATOM   1274  N   GLY    80      47.195  30.790  29.607  1.00  0.00           N
ATOM   1275  H   GLY    80      46.918  31.146  30.510  1.00  0.00           H
ATOM   1276  CA  GLY    80      46.194  30.097  28.893  1.00  0.00           C
ATOM   1277  HA2 GLY    80      46.421  29.045  28.715  1.00  0.00           H
ATOM   1278  HA3 GLY    80      45.266  30.137  29.462  1.00  0.00           H
ATOM   1279  C   GLY    80      45.901  30.761  27.519  1.00  0.00           C
ATOM   1280  O   GLY    80      46.671  31.407  26.867  1.00  0.00           O
ATOM   1281  N   ILE    81      44.678  30.553  27.080  1.00  0.00           N
ATOM   1282  H   ILE    81      44.136  29.788  27.455  1.00  0.00           H
ATOM   1283  CA  ILE    81      44.168  31.222  25.856  1.00  0.00           C
ATOM   1284  HA  ILE    81      44.939  31.063  25.102  1.00  0.00           H
ATOM   1285  CB  ILE    81      42.867  30.534  25.419  1.00  0.00           C
ATOM   1286  HB  ILE    81      43.036  29.457  25.404  1.00  0.00           H
ATOM   1287  CG2 ILE    81      41.781  30.953  26.466  1.00  0.00           C
ATOM   1288 HG21 ILE    81      42.106  30.777  27.491  1.00  0.00           H
ATOM   1289 HG22 ILE    81      40.843  30.402  26.375  1.00  0.00           H
ATOM   1290 HG23 ILE    81      41.511  31.999  26.324  1.00  0.00           H
ATOM   1291  CG1 ILE    81      42.465  30.963  23.973  1.00  0.00           C
ATOM   1292 HG12 ILE    81      41.631  31.664  23.954  1.00  0.00           H
ATOM   1293 HG13 ILE    81      43.312  31.496  23.542  1.00  0.00           H
ATOM   1294  CD1 ILE    81      42.371  29.649  23.066  1.00  0.00           C
ATOM   1295 HD11 ILE    81      43.184  28.977  23.342  1.00  0.00           H
ATOM   1296 HD12 ILE    81      42.494  29.864  22.005  1.00  0.00           H
ATOM   1297 HD13 ILE    81      41.410  29.155  23.210  1.00  0.00           H
ATOM   1298  C   ILE    81      44.053  32.758  25.869  1.00  0.00           C
ATOM   1299  O   ILE    81      44.428  33.369  24.858  1.00  0.00           O
ATOM   1300  N   GLY    82      43.646  33.381  26.988  1.00  0.00           N
ATOM   1301  H   GLY    82      43.322  32.833  27.771  1.00  0.00           H
ATOM   1302  CA  GLY    82      43.369  34.794  26.982  1.00  0.00           C
ATOM   1303  HA2 GLY    82      43.506  35.058  28.032  1.00  0.00           H
ATOM   1304  HA3 GLY    82      44.140  35.391  26.494  1.00  0.00           H
ATOM   1305  C   GLY    82      41.960  35.087  26.351  1.00  0.00           C
ATOM   1306  O   GLY    82      41.559  34.413  25.445  1.00  0.00           O
ATOM   1307  N   MET    83      41.333  36.203  26.742  1.00  0.00           N
ATOM   1308  H   MET    83      41.822  36.758  27.431  1.00  0.00           H
ATOM   1309  CA  MET    83      40.011  36.582  26.280  1.00  0.00           C
ATOM   1310  HA  MET    83      39.547  35.881  25.586  1.00  0.00           H
ATOM   1311  CB  MET    83      39.121  36.606  27.518  1.00  0.00           C
ATOM   1312  HB2 MET    83      39.637  36.906  28.430  1.00  0.00           H
ATOM   1313  HB3 MET    83      38.214  37.171  27.302  1.00  0.00           H
ATOM   1314  CG  MET    83      38.707  35.185  28.046  1.00  0.00           C
ATOM   1315  HG2 MET    83      38.100  34.665  27.305  1.00  0.00           H
ATOM   1316  HG3 MET    83      39.571  34.546  28.227  1.00  0.00           H
ATOM   1317  SD  MET    83      37.829  35.145  29.613  1.00  0.00           S
ATOM   1318  CE  MET    83      38.867  35.989  30.828  1.00  0.00           C
ATOM   1319  HE1 MET    83      38.950  37.076  30.843  1.00  0.00           H
ATOM   1320  HE2 MET    83      38.566  35.593  31.798  1.00  0.00           H
ATOM   1321  HE3 MET    83      39.899  35.647  30.741  1.00  0.00           H
ATOM   1322  C   MET    83      39.955  37.983  25.577  1.00  0.00           C
ATOM   1323  O   MET    83      40.807  38.835  25.771  1.00  0.00           O
ATOM   1324  N   THR    84      38.936  38.119  24.746  1.00  0.00           N
ATOM   1325  H   THR    84      38.404  37.293  24.518  1.00  0.00           H
ATOM   1326  CA  THR    84      38.535  39.391  24.081  1.00  0.00           C
ATOM   1327  HA  THR    84      39.440  39.991  23.975  1.00  0.00           H
ATOM   1328  CB  THR    84      38.089  39.147  22.645  1.00  0.00           C
ATOM   1329  HB  THR    84      38.684  38.388  22.138  1.00  0.00           H
ATOM   1330  CG2 THR    84      36.628  38.731  22.441  1.00  0.00           C
ATOM   1331 HG21 THR    84      36.442  37.827  23.021  1.00  0.00           H
ATOM   1332 HG22 THR    84      36.453  38.518  21.386  1.00  0.00           H
ATOM   1333 HG23 THR    84      35.848  39.426  22.753  1.00  0.00           H
ATOM   1334  OG1 THR    84      38.179  40.456  22.001  1.00  0.00           O
ATOM   1335  HG1 THR    84      39.031  40.540  21.567  1.00  0.00           H
ATOM   1336  C   THR    84      37.453  40.216  24.918  1.00  0.00           C
ATOM   1337  O   THR    84      36.766  39.657  25.813  1.00  0.00           O
ATOM   1338  N   LYS    85      37.263  41.474  24.654  1.00  0.00           N
ATOM   1339  H   LYS    85      37.777  41.758  23.832  1.00  0.00           H
ATOM   1340  CA  LYS    85      36.333  42.441  25.264  1.00  0.00           C
ATOM   1341  HA  LYS    85      36.522  42.542  26.333  1.00  0.00           H
ATOM   1342  CB  LYS    85      36.689  43.771  24.615  1.00  0.00           C
ATOM   1343  HB2 LYS    85      37.758  43.949  24.733  1.00  0.00           H
ATOM   1344  HB3 LYS    85      36.481  43.725  23.546  1.00  0.00           H
ATOM   1345  CG  LYS    85      35.931  44.857  25.278  1.00  0.00           C
ATOM   1346  HG2 LYS    85      34.853  44.758  25.144  1.00  0.00           H
ATOM   1347  HG3 LYS    85      36.169  44.758  26.338  1.00  0.00           H
ATOM   1348  CD  LYS    85      36.236  46.236  24.682  1.00  0.00           C
ATOM   1349  HD2 LYS    85      37.301  46.465  24.684  1.00  0.00           H
ATOM   1350  HD3 LYS    85      36.037  46.202  23.611  1.00  0.00           H
ATOM   1351  CE  LYS    85      35.300  47.239  25.319  1.00  0.00           C
ATOM   1352  HE2 LYS    85      34.321  46.829  25.067  1.00  0.00           H
ATOM   1353  HE3 LYS    85      35.481  47.167  26.391  1.00  0.00           H
ATOM   1354  NZ  LYS    85      35.538  48.668  24.896  1.00  0.00           N
ATOM   1355  HZ1 LYS    85      35.245  48.719  23.932  1.00  0.00           H
ATOM   1356  HZ2 LYS    85      36.514  48.901  25.015  1.00  0.00           H
ATOM   1357  HZ3 LYS    85      34.989  49.287  25.474  1.00  0.00           H
ATOM   1358  C   LYS    85      34.835  42.012  25.253  1.00  0.00           C
ATOM   1359  O   LYS    85      34.163  41.959  26.298  1.00  0.00           O
ATOM   1360  N   ALA    86      34.382  41.407  24.189  1.00  0.00           N
ATOM   1361  H   ALA    86      34.926  41.550  23.349  1.00  0.00           H
ATOM   1362  CA  ALA    86      32.997  40.911  24.039  1.00  0.00           C
ATOM   1363  HA  ALA    86      32.297  41.739  24.153  1.00  0.00           H
ATOM   1364  CB  ALA    86      32.850  40.368  22.563  1.00  0.00           C
ATOM   1365  HB1 ALA    86      31.836  40.003  22.399  1.00  0.00           H
ATOM   1366  HB2 ALA    86      33.458  39.479  22.393  1.00  0.00           H
ATOM   1367  HB3 ALA    86      32.985  41.215  21.891  1.00  0.00           H
ATOM   1368  C   ALA    86      32.630  39.879  25.103  1.00  0.00           C
ATOM   1369  O   ALA    86      31.555  39.963  25.737  1.00  0.00           O
ATOM   1370  N   ASP    87      33.488  38.889  25.413  1.00  0.00           N
ATOM   1371  H   ASP    87      34.304  38.923  24.820  1.00  0.00           H
ATOM   1372  CA  ASP    87      33.357  37.930  26.512  1.00  0.00           C
ATOM   1373  HA  ASP    87      32.331  37.563  26.534  1.00  0.00           H
ATOM   1374  CB  ASP    87      34.213  36.713  26.233  1.00  0.00           C
ATOM   1375  HB2 ASP    87      35.285  36.888  26.324  1.00  0.00           H
ATOM   1376  HB3 ASP    87      33.976  35.977  27.000  1.00  0.00           H
ATOM   1377  CG  ASP    87      33.835  36.070  24.892  1.00  0.00           C
ATOM   1378  OD1 ASP    87      34.730  35.567  24.277  1.00  0.00           O
ATOM   1379  OD2 ASP    87      32.630  36.038  24.532  1.00  0.00           O
ATOM   1380  C   ASP    87      33.498  38.549  27.920  1.00  0.00           C
ATOM   1381  O   ASP    87      32.740  38.282  28.782  1.00  0.00           O
ATOM   1382  N   LEU    88      34.401  39.512  28.031  1.00  0.00           N
ATOM   1383  H   LEU    88      34.877  39.778  27.180  1.00  0.00           H
ATOM   1384  CA  LEU    88      34.485  40.254  29.343  1.00  0.00           C
ATOM   1385  HA  LEU    88      34.579  39.516  30.140  1.00  0.00           H
ATOM   1386  CB  LEU    88      35.725  41.059  29.459  1.00  0.00           C
ATOM   1387  HB2 LEU    88      35.650  41.663  28.555  1.00  0.00           H
ATOM   1388  HB3 LEU    88      35.743  41.845  30.213  1.00  0.00           H
ATOM   1389  CG  LEU    88      37.083  40.369  29.413  1.00  0.00           C
ATOM   1390  HG  LEU    88      37.120  39.634  28.609  1.00  0.00           H
ATOM   1391  CD1 LEU    88      38.142  41.388  29.144  1.00  0.00           C
ATOM   1392 HD11 LEU    88      38.221  42.052  30.005  1.00  0.00           H
ATOM   1393 HD12 LEU    88      37.812  42.058  28.352  1.00  0.00           H
ATOM   1394 HD13 LEU    88      39.071  40.857  28.930  1.00  0.00           H
ATOM   1395  CD2 LEU    88      37.391  39.570  30.787  1.00  0.00           C
ATOM   1396 HD21 LEU    88      36.622  38.890  31.156  1.00  0.00           H
ATOM   1397 HD22 LEU    88      38.342  39.048  30.677  1.00  0.00           H
ATOM   1398 HD23 LEU    88      37.569  40.256  31.615  1.00  0.00           H
ATOM   1399  C   LEU    88      33.167  41.043  29.779  1.00  0.00           C
ATOM   1400  O   LEU    88      32.817  41.047  30.987  1.00  0.00           O
ATOM   1401  N   ILE    89      32.433  41.570  28.829  1.00  0.00           N
ATOM   1402  H   ILE    89      32.662  41.216  27.912  1.00  0.00           H
ATOM   1403  CA  ILE    89      31.113  42.151  29.029  1.00  0.00           C
ATOM   1404  HA  ILE    89      31.096  42.791  29.912  1.00  0.00           H
ATOM   1405  CB  ILE    89      30.770  43.053  27.766  1.00  0.00           C
ATOM   1406  HB  ILE    89      30.653  42.372  26.924  1.00  0.00           H
ATOM   1407  CG2 ILE    89      29.385  43.708  28.006  1.00  0.00           C
ATOM   1408 HG21 ILE    89      29.414  44.355  28.882  1.00  0.00           H
ATOM   1409 HG22 ILE    89      28.457  43.153  28.145  1.00  0.00           H
ATOM   1410 HG23 ILE    89      29.293  44.321  27.110  1.00  0.00           H
ATOM   1411  CG1 ILE    89      31.779  44.163  27.381  1.00  0.00           C
ATOM   1412 HG12 ILE    89      31.536  44.986  28.054  1.00  0.00           H
ATOM   1413 HG13 ILE    89      32.824  43.971  27.623  1.00  0.00           H
ATOM   1414  CD1 ILE    89      31.663  44.521  25.895  1.00  0.00           C
ATOM   1415 HD11 ILE    89      32.334  43.994  25.218  1.00  0.00           H
ATOM   1416 HD12 ILE    89      31.909  45.574  25.762  1.00  0.00           H
ATOM   1417 HD13 ILE    89      30.667  44.254  25.543  1.00  0.00           H
ATOM   1418  C   ILE    89      30.052  41.070  29.357  1.00  0.00           C
ATOM   1419  O   ILE    89      29.442  41.132  30.406  1.00  0.00           O
ATOM   1420  N   ASN    90      30.027  39.956  28.645  1.00  0.00           N
ATOM   1421  H   ASN    90      30.700  39.943  27.890  1.00  0.00           H
ATOM   1422  CA  ASN    90      29.320  38.712  28.987  1.00  0.00           C
ATOM   1423  HA  ASN    90      28.358  39.126  29.290  1.00  0.00           H
ATOM   1424  CB  ASN    90      29.219  37.863  27.740  1.00  0.00           C
ATOM   1425  HB2 ASN    90      30.183  37.632  27.288  1.00  0.00           H
ATOM   1426  HB3 ASN    90      28.679  36.953  28.004  1.00  0.00           H
ATOM   1427  CG  ASN    90      28.350  38.402  26.648  1.00  0.00           C
ATOM   1428  OD1 ASN    90      27.537  39.284  26.828  1.00  0.00           O
ATOM   1429  ND2 ASN    90      28.552  37.985  25.391  1.00  0.00           N
ATOM   1430 HD21 ASN    90      29.156  37.183  25.288  1.00  0.00           H
ATOM   1431 HD22 ASN    90      28.064  38.527  24.691  1.00  0.00           H
ATOM   1432  C   ASN    90      29.776  37.948  30.213  1.00  0.00           C
ATOM   1433  O   ASN    90      29.840  36.739  30.157  1.00  0.00           O
ATOM   1434  N   ASN    91      30.047  38.649  31.330  1.00  0.00           N
ATOM   1435  H   ASN    91      29.809  39.624  31.439  1.00  0.00           H
ATOM   1436  CA  ASN    91      30.459  37.966  32.579  1.00  0.00           C
ATOM   1437  HA  ASN    91      30.851  38.756  33.221  1.00  0.00           H
ATOM   1438  CB  ASN    91      29.305  37.265  33.257  1.00  0.00           C
ATOM   1439  HB2 ASN    91      29.021  36.519  32.516  1.00  0.00           H
ATOM   1440  HB3 ASN    91      29.718  36.654  34.060  1.00  0.00           H
ATOM   1441  CG  ASN    91      28.222  38.192  33.693  1.00  0.00           C
ATOM   1442  OD1 ASN    91      28.531  39.273  34.200  1.00  0.00           O
ATOM   1443  ND2 ASN    91      26.972  37.770  33.546  1.00  0.00           N
ATOM   1444 HD21 ASN    91      26.762  36.844  33.199  1.00  0.00           H
ATOM   1445 HD22 ASN    91      26.259  38.374  33.929  1.00  0.00           H
ATOM   1446  C   ASN    91      31.661  37.119  32.493  1.00  0.00           C
ATOM   1447  O   ASN    91      31.702  35.961  32.939  1.00  0.00           O
ATOM   1448  N   LEU    92      32.745  37.632  31.876  1.00  0.00           N
ATOM   1449  H   LEU    92      32.607  38.596  31.608  1.00  0.00           H
ATOM   1450  CA  LEU    92      34.042  36.925  31.613  1.00  0.00           C
ATOM   1451  HA  LEU    92      34.556  37.667  31.002  1.00  0.00           H
ATOM   1452  CB  LEU    92      34.802  36.825  32.922  1.00  0.00           C
ATOM   1453  HB2 LEU    92      34.254  36.170  33.598  1.00  0.00           H
ATOM   1454  HB3 LEU    92      35.800  36.399  32.823  1.00  0.00           H
ATOM   1455  CG  LEU    92      35.070  38.162  33.729  1.00  0.00           C
ATOM   1456  HG  LEU    92      34.960  39.059  33.118  1.00  0.00           H
ATOM   1457  CD1 LEU    92      33.938  38.480  34.755  1.00  0.00           C
ATOM   1458 HD11 LEU    92      34.124  39.303  35.446  1.00  0.00           H
ATOM   1459 HD12 LEU    92      33.729  37.546  35.277  1.00  0.00           H
ATOM   1460 HD13 LEU    92      33.047  38.702  34.169  1.00  0.00           H
ATOM   1461  CD2 LEU    92      36.381  38.248  34.456  1.00  0.00           C
ATOM   1462 HD21 LEU    92      36.516  37.238  34.843  1.00  0.00           H
ATOM   1463 HD22 LEU    92      37.207  38.448  33.773  1.00  0.00           H
ATOM   1464 HD23 LEU    92      36.328  39.002  35.241  1.00  0.00           H
ATOM   1465  C   LEU    92      33.798  35.602  30.836  1.00  0.00           C
ATOM   1466  O   LEU    92      34.497  34.571  31.067  1.00  0.00           O
ATOM   1467  N   GLY    93      32.647  35.527  30.146  1.00  0.00           N
ATOM   1468  H   GLY    93      32.086  36.343  29.944  1.00  0.00           H
ATOM   1469  CA  GLY    93      32.193  34.298  29.468  1.00  0.00           C
ATOM   1470  HA2 GLY    93      31.441  34.584  28.734  1.00  0.00           H
ATOM   1471  HA3 GLY    93      33.058  33.954  28.899  1.00  0.00           H
ATOM   1472  C   GLY    93      31.626  33.247  30.331  1.00  0.00           C
ATOM   1473  O   GLY    93      31.570  32.055  29.897  1.00  0.00           O
ATOM   1474  N   THR    94      31.391  33.554  31.609  1.00  0.00           N
ATOM   1475  H   THR    94      31.524  34.528  31.841  1.00  0.00           H
ATOM   1476  CA  THR    94      30.869  32.559  32.590  1.00  0.00           C
ATOM   1477  HA  THR    94      31.269  31.562  32.403  1.00  0.00           H
ATOM   1478  CB  THR    94      31.105  32.884  34.058  1.00  0.00           C
ATOM   1479  HB  THR    94      30.564  32.168  34.678  1.00  0.00           H
ATOM   1480  CG2 THR    94      32.561  32.896  34.523  1.00  0.00           C
ATOM   1481 HG21 THR    94      32.596  33.398  35.491  1.00  0.00           H
ATOM   1482 HG22 THR    94      33.107  33.586  33.881  1.00  0.00           H
ATOM   1483 HG23 THR    94      33.090  31.945  34.465  1.00  0.00           H
ATOM   1484  OG1 THR    94      30.371  34.053  34.266  1.00  0.00           O
ATOM   1485  HG1 THR    94      30.940  34.790  34.031  1.00  0.00           H
ATOM   1486  C   THR    94      29.392  32.310  32.397  1.00  0.00           C
ATOM   1487  O   THR    94      28.735  33.179  31.756  1.00  0.00           O
ATOM   1488  N   ILE    95      28.867  31.219  32.821  1.00  0.00           N
ATOM   1489  H   ILE    95      29.606  30.538  32.917  1.00  0.00           H
ATOM   1490  CA  ILE    95      27.478  30.771  32.676  1.00  0.00           C
ATOM   1491  HA  ILE    95      27.109  30.885  31.657  1.00  0.00           H
ATOM   1492  CB  ILE    95      27.435  29.295  32.970  1.00  0.00           C
ATOM   1493  HB  ILE    95      28.196  28.786  32.379  1.00  0.00           H
ATOM   1494  CG2 ILE    95      27.970  29.015  34.425  1.00  0.00           C
ATOM   1495 HG21 ILE    95      28.977  29.427  34.489  1.00  0.00           H
ATOM   1496 HG22 ILE    95      27.928  27.936  34.573  1.00  0.00           H
ATOM   1497 HG23 ILE    95      27.322  29.492  35.161  1.00  0.00           H
ATOM   1498  CG1 ILE    95      26.120  28.526  32.650  1.00  0.00           C
ATOM   1499 HG12 ILE    95      25.424  28.635  33.481  1.00  0.00           H
ATOM   1500 HG13 ILE    95      25.619  28.993  31.800  1.00  0.00           H
ATOM   1501  CD1 ILE    95      26.375  27.027  32.313  1.00  0.00           C
ATOM   1502 HD11 ILE    95      25.366  26.636  32.186  1.00  0.00           H
ATOM   1503 HD12 ILE    95      27.001  26.463  33.005  1.00  0.00           H
ATOM   1504 HD13 ILE    95      26.862  26.909  31.346  1.00  0.00           H
ATOM   1505  C   ILE    95      26.572  31.587  33.556  1.00  0.00           C
ATOM   1506  O   ILE    95      25.448  31.212  33.808  1.00  0.00           O
ATOM   1507  N   ALA    96      27.073  32.676  34.169  1.00  0.00           N
ATOM   1508  H   ALA    96      27.936  32.965  33.734  1.00  0.00           H
ATOM   1509  CA  ALA    96      26.546  33.334  35.358  1.00  0.00           C
ATOM   1510  HA  ALA    96      26.577  32.584  36.149  1.00  0.00           H
ATOM   1511  CB  ALA    96      27.346  34.658  35.635  1.00  0.00           C
ATOM   1512  HB1 ALA    96      28.355  34.437  35.981  1.00  0.00           H
ATOM   1513  HB2 ALA    96      26.781  35.149  36.427  1.00  0.00           H
ATOM   1514  HB3 ALA    96      27.323  35.377  34.815  1.00  0.00           H
ATOM   1515  C   ALA    96      25.042  33.707  35.353  1.00  0.00           C
ATOM   1516  O   ALA    96      24.421  33.673  36.350  1.00  0.00           O
ATOM   1517  N   LYS    97      24.480  34.210  34.256  1.00  0.00           N
ATOM   1518  H   LYS    97      25.107  34.351  33.478  1.00  0.00           H
ATOM   1519  CA  LYS    97      23.066  34.741  34.169  1.00  0.00           C
ATOM   1520  HA  LYS    97      23.040  35.570  34.877  1.00  0.00           H
ATOM   1521  CB  LYS    97      22.844  35.274  32.733  1.00  0.00           C
ATOM   1522  HB2 LYS    97      23.330  34.521  32.114  1.00  0.00           H
ATOM   1523  HB3 LYS    97      21.762  35.279  32.595  1.00  0.00           H
ATOM   1524  CG  LYS    97      23.289  36.709  32.418  1.00  0.00           C
ATOM   1525  HG2 LYS    97      22.656  37.322  33.059  1.00  0.00           H
ATOM   1526  HG3 LYS    97      24.335  36.834  32.699  1.00  0.00           H
ATOM   1527  CD  LYS    97      22.983  36.905  30.927  1.00  0.00           C
ATOM   1528  HD2 LYS    97      23.743  36.363  30.365  1.00  0.00           H
ATOM   1529  HD3 LYS    97      21.987  36.532  30.692  1.00  0.00           H
ATOM   1530  CE  LYS    97      23.037  38.376  30.441  1.00  0.00           C
ATOM   1531  HE2 LYS    97      22.758  39.067  31.236  1.00  0.00           H
ATOM   1532  HE3 LYS    97      24.074  38.609  30.205  1.00  0.00           H
ATOM   1533  NZ  LYS    97      22.203  38.396  29.201  1.00  0.00           N
ATOM   1534  HZ1 LYS    97      21.314  37.927  29.299  1.00  0.00           H
ATOM   1535  HZ2 LYS    97      22.716  38.045  28.404  1.00  0.00           H
ATOM   1536  HZ3 LYS    97      21.970  39.361  29.016  1.00  0.00           H
ATOM   1537  C   LYS    97      21.957  33.733  34.473  1.00  0.00           C
ATOM   1538  O   LYS    97      20.991  34.053  35.064  1.00  0.00           O
ATOM   1539  N   SER    98      22.174  32.504  33.964  1.00  0.00           N
ATOM   1540  H   SER    98      23.012  32.421  33.407  1.00  0.00           H
ATOM   1541  CA  SER    98      21.384  31.339  34.336  1.00  0.00           C
ATOM   1542  HA  SER    98      20.370  31.637  34.606  1.00  0.00           H
ATOM   1543  CB  SER    98      21.261  30.347  33.205  1.00  0.00           C
ATOM   1544  HB2 SER    98      20.690  29.502  33.592  1.00  0.00           H
ATOM   1545  HB3 SER    98      20.673  30.806  32.411  1.00  0.00           H
ATOM   1546  OG  SER    98      22.437  29.792  32.612  1.00  0.00           O
ATOM   1547  HG  SER    98      22.858  30.552  32.203  1.00  0.00           H
ATOM   1548  C   SER    98      21.926  30.555  35.513  1.00  0.00           C
ATOM   1549  O   SER    98      21.072  30.204  36.382  1.00  0.00           O
ATOM   1550  N   GLY    99      23.209  30.385  35.677  1.00  0.00           N
ATOM   1551  H   GLY    99      23.797  30.622  34.891  1.00  0.00           H
ATOM   1552  CA  GLY    99      23.887  29.590  36.710  1.00  0.00           C
ATOM   1553  HA2 GLY    99      23.462  28.587  36.711  1.00  0.00           H
ATOM   1554  HA3 GLY    99      24.949  29.524  36.473  1.00  0.00           H
ATOM   1555  C   GLY    99      23.667  30.180  38.131  1.00  0.00           C
ATOM   1556  O   GLY    99      23.357  29.429  39.047  1.00  0.00           O
ATOM   1557  N   THR   100      23.744  31.529  38.246  1.00  0.00           N
ATOM   1558  H   THR   100      23.986  32.054  37.418  1.00  0.00           H
ATOM   1559  CA  THR   100      23.422  32.167  39.553  1.00  0.00           C
ATOM   1560  HA  THR   100      24.010  31.535  40.219  1.00  0.00           H
ATOM   1561  CB  THR   100      23.774  33.611  39.660  1.00  0.00           C
ATOM   1562  HB  THR   100      23.369  34.032  40.579  1.00  0.00           H
ATOM   1563  CG2 THR   100      25.362  33.732  39.688  1.00  0.00           C
ATOM   1564 HG21 THR   100      25.645  34.729  40.025  1.00  0.00           H
ATOM   1565 HG22 THR   100      25.768  33.674  38.678  1.00  0.00           H
ATOM   1566 HG23 THR   100      25.859  32.957  40.272  1.00  0.00           H
ATOM   1567  OG1 THR   100      23.275  34.375  38.549  1.00  0.00           O
ATOM   1568  HG1 THR   100      23.718  34.215  37.712  1.00  0.00           H
ATOM   1569  C   THR   100      21.933  32.013  39.979  1.00  0.00           C
ATOM   1570  O   THR   100      21.667  31.612  41.089  1.00  0.00           O
ATOM   1571  N   LYS   101      20.991  32.193  39.003  1.00  0.00           N
ATOM   1572  H   LYS   101      21.359  32.330  38.073  1.00  0.00           H
ATOM   1573  CA  LYS   101      19.525  32.055  39.235  1.00  0.00           C
ATOM   1574  HA  LYS   101      19.220  32.736  40.029  1.00  0.00           H
ATOM   1575  CB  LYS   101      18.809  32.287  37.886  1.00  0.00           C
ATOM   1576  HB2 LYS   101      18.817  33.363  37.709  1.00  0.00           H
ATOM   1577  HB3 LYS   101      19.174  31.689  37.052  1.00  0.00           H
ATOM   1578  CG  LYS   101      17.349  31.909  37.917  1.00  0.00           C
ATOM   1579  HG2 LYS   101      16.895  32.268  36.992  1.00  0.00           H
ATOM   1580  HG3 LYS   101      17.286  30.825  37.998  1.00  0.00           H
ATOM   1581  CD  LYS   101      16.503  32.538  39.019  1.00  0.00           C
ATOM   1582  HD2 LYS   101      15.541  32.030  38.951  1.00  0.00           H
ATOM   1583  HD3 LYS   101      16.926  32.242  39.979  1.00  0.00           H
ATOM   1584  CE  LYS   101      16.357  34.030  38.781  1.00  0.00           C
ATOM   1585  HE2 LYS   101      17.326  34.507  38.931  1.00  0.00           H
ATOM   1586  HE3 LYS   101      16.037  34.211  37.755  1.00  0.00           H
ATOM   1587  NZ  LYS   101      15.491  34.490  39.852  1.00  0.00           N
ATOM   1588  HZ1 LYS   101      15.277  35.448  39.612  1.00  0.00           H
ATOM   1589  HZ2 LYS   101      15.934  34.542  40.757  1.00  0.00           H
ATOM   1590  HZ3 LYS   101      14.609  33.998  39.820  1.00  0.00           H
ATOM   1591  C   LYS   101      19.376  30.624  39.787  1.00  0.00           C
ATOM   1592  O   LYS   101      18.647  30.496  40.723  1.00  0.00           O
ATOM   1593  N   ALA   102      19.796  29.562  39.096  1.00  0.00           N
ATOM   1594  H   ALA   102      20.244  29.688  38.199  1.00  0.00           H
ATOM   1595  CA  ALA   102      19.634  28.160  39.419  1.00  0.00           C
ATOM   1596  HA  ALA   102      18.581  27.882  39.371  1.00  0.00           H
ATOM   1597  CB  ALA   102      20.375  27.388  38.402  1.00  0.00           C
ATOM   1598  HB1 ALA   102      20.217  26.324  38.577  1.00  0.00           H
ATOM   1599  HB2 ALA   102      21.406  27.704  38.564  1.00  0.00           H
ATOM   1600  HB3 ALA   102      20.126  27.607  37.363  1.00  0.00           H
ATOM   1601  C   ALA   102      20.097  27.899  40.903  1.00  0.00           C
ATOM   1602  O   ALA   102      19.420  27.245  41.695  1.00  0.00           O
ATOM   1603  N   PHE   103      21.253  28.440  41.174  1.00  0.00           N
ATOM   1604  H   PHE   103      21.672  29.028  40.467  1.00  0.00           H
ATOM   1605  CA  PHE   103      21.876  28.394  42.468  1.00  0.00           C
ATOM   1606  HA  PHE   103      21.996  27.322  42.622  1.00  0.00           H
ATOM   1607  CB  PHE   103      23.360  28.856  42.349  1.00  0.00           C
ATOM   1608  HB2 PHE   103      23.815  28.288  41.538  1.00  0.00           H
ATOM   1609  HB3 PHE   103      23.413  29.912  42.083  1.00  0.00           H
ATOM   1610  CG  PHE   103      24.211  28.718  43.678  1.00  0.00           C
ATOM   1611  CD1 PHE   103      24.058  27.653  44.647  1.00  0.00           C
ATOM   1612  HD1 PHE   103      23.242  26.967  44.469  1.00  0.00           H
ATOM   1613  CE1 PHE   103      24.946  27.546  45.722  1.00  0.00           C
ATOM   1614  HE1 PHE   103      24.779  26.732  46.413  1.00  0.00           H
ATOM   1615  CZ  PHE   103      26.034  28.389  45.815  1.00  0.00           C
ATOM   1616  HZ  PHE   103      26.788  28.214  46.569  1.00  0.00           H
ATOM   1617  CE2 PHE   103      26.255  29.423  44.891  1.00  0.00           C
ATOM   1618  HE2 PHE   103      27.060  30.141  44.941  1.00  0.00           H
ATOM   1619  CD2 PHE   103      25.320  29.613  43.846  1.00  0.00           C
ATOM   1620  HD2 PHE   103      25.646  30.232  43.023  1.00  0.00           H
ATOM   1621  C   PHE   103      21.058  29.038  43.639  1.00  0.00           C
ATOM   1622  O   PHE   103      20.987  28.431  44.693  1.00  0.00           O
ATOM   1623  N   MET   104      20.478  30.261  43.419  1.00  0.00           N
ATOM   1624  H   MET   104      20.663  30.721  42.539  1.00  0.00           H
ATOM   1625  CA  MET   104      19.673  30.792  44.498  1.00  0.00           C
ATOM   1626  HA  MET   104      20.187  30.700  45.456  1.00  0.00           H
ATOM   1627  CB  MET   104      19.323  32.278  44.151  1.00  0.00           C
ATOM   1628  HB2 MET   104      18.813  32.310  43.189  1.00  0.00           H
ATOM   1629  HB3 MET   104      18.764  32.744  44.962  1.00  0.00           H
ATOM   1630  CG  MET   104      20.574  33.132  44.004  1.00  0.00           C
ATOM   1631  HG2 MET   104      21.306  32.694  44.682  1.00  0.00           H
ATOM   1632  HG3 MET   104      20.872  32.941  42.972  1.00  0.00           H
ATOM   1633  SD  MET   104      20.471  34.963  44.329  1.00  0.00           S
ATOM   1634  CE  MET   104      20.557  34.853  46.080  1.00  0.00           C
ATOM   1635  HE1 MET   104      21.494  34.538  46.538  1.00  0.00           H
ATOM   1636  HE2 MET   104      20.228  35.756  46.595  1.00  0.00           H
ATOM   1637  HE3 MET   104      19.841  34.093  46.394  1.00  0.00           H
ATOM   1638  C   MET   104      18.420  30.065  44.789  1.00  0.00           C
ATOM   1639  O   MET   104      17.976  29.969  45.984  1.00  0.00           O
ATOM   1640  N   GLU   105      17.778  29.616  43.738  1.00  0.00           N
ATOM   1641  H   GLU   105      18.043  29.865  42.796  1.00  0.00           H
ATOM   1642  CA  GLU   105      16.714  28.555  43.928  1.00  0.00           C
ATOM   1643  HA  GLU   105      15.847  29.000  44.416  1.00  0.00           H
ATOM   1644  CB  GLU   105      16.242  28.107  42.571  1.00  0.00           C
ATOM   1645  HB2 GLU   105      16.997  27.620  41.954  1.00  0.00           H
ATOM   1646  HB3 GLU   105      15.529  27.338  42.867  1.00  0.00           H
ATOM   1647  CG  GLU   105      15.560  29.218  41.745  1.00  0.00           C
ATOM   1648  HG2 GLU   105      15.958  30.210  41.959  1.00  0.00           H
ATOM   1649  HG3 GLU   105      15.672  29.045  40.674  1.00  0.00           H
ATOM   1650  CD  GLU   105      14.056  29.265  41.885  1.00  0.00           C
ATOM   1651  OE1 GLU   105      13.415  28.247  42.251  1.00  0.00           O
ATOM   1652  OE2 GLU   105      13.389  30.261  41.541  1.00  0.00           O
ATOM   1653  C   GLU   105      17.247  27.373  44.765  1.00  0.00           C
ATOM   1654  O   GLU   105      16.495  26.990  45.661  1.00  0.00           O
ATOM   1655  N   ALA   106      18.445  26.897  44.503  1.00  0.00           N
ATOM   1656  H   ALA   106      18.961  27.165  43.677  1.00  0.00           H
ATOM   1657  CA  ALA   106      19.047  25.783  45.141  1.00  0.00           C
ATOM   1658  HA  ALA   106      18.258  25.032  45.107  1.00  0.00           H
ATOM   1659  CB  ALA   106      20.308  25.255  44.442  1.00  0.00           C
ATOM   1660  HB1 ALA   106      20.111  24.771  43.486  1.00  0.00           H
ATOM   1661  HB2 ALA   106      20.688  24.499  45.129  1.00  0.00           H
ATOM   1662  HB3 ALA   106      21.084  26.015  44.358  1.00  0.00           H
ATOM   1663  C   ALA   106      19.243  26.126  46.668  1.00  0.00           C
ATOM   1664  O   ALA   106      18.905  25.377  47.557  1.00  0.00           O
ATOM   1665  N   LEU   107      19.636  27.380  46.957  1.00  0.00           N
ATOM   1666  H   LEU   107      19.947  28.008  46.231  1.00  0.00           H
ATOM   1667  CA  LEU   107      19.904  27.819  48.316  1.00  0.00           C
ATOM   1668  HA  LEU   107      20.559  27.088  48.792  1.00  0.00           H
ATOM   1669  CB  LEU   107      20.612  29.194  48.243  1.00  0.00           C
ATOM   1670  HB2 LEU   107      20.095  29.816  47.513  1.00  0.00           H
ATOM   1671  HB3 LEU   107      20.591  29.757  49.176  1.00  0.00           H
ATOM   1672  CG  LEU   107      22.133  29.075  47.831  1.00  0.00           C
ATOM   1673  HG  LEU   107      22.349  28.207  47.208  1.00  0.00           H
ATOM   1674  CD1 LEU   107      22.540  30.394  47.135  1.00  0.00           C
ATOM   1675 HD11 LEU   107      22.127  30.299  46.131  1.00  0.00           H
ATOM   1676 HD12 LEU   107      23.620  30.538  47.151  1.00  0.00           H
ATOM   1677 HD13 LEU   107      22.043  31.243  47.604  1.00  0.00           H
ATOM   1678  CD2 LEU   107      22.906  28.945  49.106  1.00  0.00           C
ATOM   1679 HD21 LEU   107      23.947  29.000  48.787  1.00  0.00           H
ATOM   1680 HD22 LEU   107      22.685  29.774  49.778  1.00  0.00           H
ATOM   1681 HD23 LEU   107      22.726  28.050  49.703  1.00  0.00           H
ATOM   1682  C   LEU   107      18.579  27.975  49.132  1.00  0.00           C
ATOM   1683  O   LEU   107      18.456  27.716  50.301  1.00  0.00           O
ATOM   1684  N   GLN   108      17.486  28.274  48.391  1.00  0.00           N
ATOM   1685  H   GLN   108      17.643  28.561  47.436  1.00  0.00           H
ATOM   1686  CA  GLN   108      16.125  27.961  48.819  1.00  0.00           C
ATOM   1687  HA  GLN   108      16.236  28.203  49.876  1.00  0.00           H
ATOM   1688  CB  GLN   108      15.193  28.931  48.136  1.00  0.00           C
ATOM   1689  HB2 GLN   108      15.373  29.970  48.409  1.00  0.00           H
ATOM   1690  HB3 GLN   108      15.395  28.799  47.074  1.00  0.00           H
ATOM   1691  CG  GLN   108      13.659  28.700  48.310  1.00  0.00           C
ATOM   1692  HG2 GLN   108      13.058  29.260  47.592  1.00  0.00           H
ATOM   1693  HG3 GLN   108      13.509  27.633  48.151  1.00  0.00           H
ATOM   1694  CD  GLN   108      13.170  29.164  49.689  1.00  0.00           C
ATOM   1695  OE1 GLN   108      13.558  30.190  50.267  1.00  0.00           O
ATOM   1696  NE2 GLN   108      12.300  28.351  50.223  1.00  0.00           N
ATOM   1697 HE21 GLN   108      11.957  28.604  51.139  1.00  0.00           H
ATOM   1698 HE22 GLN   108      12.156  27.444  49.804  1.00  0.00           H
ATOM   1699  C   GLN   108      15.724  26.468  48.949  1.00  0.00           C
ATOM   1700  O   GLN   108      15.140  26.102  49.965  1.00  0.00           O
ATOM   1701  N   ALA   109      16.072  25.604  47.958  1.00  0.00           N
ATOM   1702  H   ALA   109      16.656  25.926  47.200  1.00  0.00           H
ATOM   1703  CA  ALA   109      15.822  24.106  48.011  1.00  0.00           C
ATOM   1704  HA  ALA   109      14.812  23.997  48.408  1.00  0.00           H
ATOM   1705  CB  ALA   109      15.828  23.568  46.518  1.00  0.00           C
ATOM   1706  HB1 ALA   109      15.034  24.066  45.960  1.00  0.00           H
ATOM   1707  HB2 ALA   109      15.701  22.488  46.450  1.00  0.00           H
ATOM   1708  HB3 ALA   109      16.829  23.860  46.201  1.00  0.00           H
ATOM   1709  C   ALA   109      16.710  23.289  49.046  1.00  0.00           C
ATOM   1710  O   ALA   109      16.388  22.113  49.340  1.00  0.00           O
ATOM   1711  N   GLY   110      17.746  23.912  49.637  1.00  0.00           N
ATOM   1712  H   GLY   110      17.946  24.822  49.249  1.00  0.00           H
ATOM   1713  CA  GLY   110      18.521  23.309  50.672  1.00  0.00           C
ATOM   1714  HA2 GLY   110      18.283  23.854  51.585  1.00  0.00           H
ATOM   1715  HA3 GLY   110      18.260  22.256  50.776  1.00  0.00           H
ATOM   1716  C   GLY   110      19.987  23.311  50.464  1.00  0.00           C
ATOM   1717  O   GLY   110      20.591  22.731  51.342  1.00  0.00           O
ATOM   1718  N   ALA   111      20.512  23.875  49.393  1.00  0.00           N
ATOM   1719  H   ALA   111      19.959  24.346  48.691  1.00  0.00           H
ATOM   1720  CA  ALA   111      22.007  24.043  49.207  1.00  0.00           C
ATOM   1721  HA  ALA   111      22.383  23.021  49.258  1.00  0.00           H
ATOM   1722  CB  ALA   111      22.246  24.512  47.804  1.00  0.00           C
ATOM   1723  HB1 ALA   111      23.298  24.387  47.550  1.00  0.00           H
ATOM   1724  HB2 ALA   111      21.946  25.561  47.801  1.00  0.00           H
ATOM   1725  HB3 ALA   111      21.607  23.971  47.105  1.00  0.00           H
ATOM   1726  C   ALA   111      22.603  24.982  50.176  1.00  0.00           C
ATOM   1727  O   ALA   111      21.962  25.830  50.756  1.00  0.00           O
ATOM   1728  N   ASP   112      23.953  24.837  50.346  1.00  0.00           N
ATOM   1729  H   ASP   112      24.417  24.096  49.838  1.00  0.00           H
ATOM   1730  CA  ASP   112      24.859  25.728  51.073  1.00  0.00           C
ATOM   1731  HA  ASP   112      24.295  26.308  51.803  1.00  0.00           H
ATOM   1732  CB  ASP   112      25.869  24.818  51.847  1.00  0.00           C
ATOM   1733  HB2 ASP   112      25.342  24.088  52.461  1.00  0.00           H
ATOM   1734  HB3 ASP   112      26.293  24.212  51.047  1.00  0.00           H
ATOM   1735  CG  ASP   112      26.937  25.488  52.675  1.00  0.00           C
ATOM   1736  OD1 ASP   112      27.262  26.701  52.549  1.00  0.00           O
ATOM   1737  OD2 ASP   112      27.514  24.688  53.454  1.00  0.00           O
ATOM   1738  C   ASP   112      25.577  26.603  50.011  1.00  0.00           C
ATOM   1739  O   ASP   112      25.832  26.138  48.902  1.00  0.00           O
ATOM   1740  N   ILE   113      26.079  27.817  50.369  1.00  0.00           N
ATOM   1741  H   ILE   113      25.981  28.030  51.351  1.00  0.00           H
ATOM   1742  CA  ILE   113      26.875  28.782  49.557  1.00  0.00           C
ATOM   1743  HA  ILE   113      26.337  28.923  48.620  1.00  0.00           H
ATOM   1744  CB  ILE   113      26.945  30.172  50.209  1.00  0.00           C
ATOM   1745  HB  ILE   113      25.910  30.405  50.461  1.00  0.00           H
ATOM   1746  CG2 ILE   113      27.691  30.101  51.515  1.00  0.00           C
ATOM   1747 HG21 ILE   113      28.765  29.938  51.426  1.00  0.00           H
ATOM   1748 HG22 ILE   113      27.333  29.313  52.176  1.00  0.00           H
ATOM   1749 HG23 ILE   113      27.711  31.067  52.021  1.00  0.00           H
ATOM   1750  CG1 ILE   113      27.612  31.323  49.446  1.00  0.00           C
ATOM   1751 HG12 ILE   113      27.466  32.276  49.952  1.00  0.00           H
ATOM   1752 HG13 ILE   113      28.665  31.128  49.245  1.00  0.00           H
ATOM   1753  CD1 ILE   113      26.900  31.389  48.154  1.00  0.00           C
ATOM   1754 HD11 ILE   113      25.816  31.309  48.241  1.00  0.00           H
ATOM   1755 HD12 ILE   113      27.141  30.579  47.465  1.00  0.00           H
ATOM   1756 HD13 ILE   113      27.142  32.265  47.552  1.00  0.00           H
ATOM   1757  C   ILE   113      28.297  28.304  49.242  1.00  0.00           C
ATOM   1758  O   ILE   113      28.760  28.703  48.149  1.00  0.00           O
ATOM   1759  N   SER   114      28.898  27.441  50.036  1.00  0.00           N
ATOM   1760  H   SER   114      28.447  27.210  50.911  1.00  0.00           H
ATOM   1761  CA  SER   114      30.156  26.733  49.652  1.00  0.00           C
ATOM   1762  HA  SER   114      30.941  27.428  49.354  1.00  0.00           H
ATOM   1763  CB  SER   114      30.739  25.827  50.815  1.00  0.00           C
ATOM   1764  HB2 SER   114      31.277  26.435  51.542  1.00  0.00           H
ATOM   1765  HB3 SER   114      29.920  25.257  51.254  1.00  0.00           H
ATOM   1766  OG  SER   114      31.542  24.773  50.246  1.00  0.00           O
ATOM   1767  HG  SER   114      30.994  24.000  50.096  1.00  0.00           H
ATOM   1768  C   SER   114      30.048  25.863  48.272  1.00  0.00           C
ATOM   1769  O   SER   114      31.053  25.617  47.647  1.00  0.00           O
ATOM   1770  N   MET   115      28.827  25.488  47.797  1.00  0.00           N
ATOM   1771  H   MET   115      28.044  25.711  48.395  1.00  0.00           H
ATOM   1772  CA  MET   115      28.534  24.877  46.496  1.00  0.00           C
ATOM   1773  HA  MET   115      29.325  24.127  46.431  1.00  0.00           H
ATOM   1774  CB  MET   115      27.270  24.043  46.442  1.00  0.00           C
ATOM   1775  HB2 MET   115      26.419  24.722  46.500  1.00  0.00           H
ATOM   1776  HB3 MET   115      27.332  23.565  45.464  1.00  0.00           H
ATOM   1777  CG  MET   115      27.141  22.936  47.498  1.00  0.00           C
ATOM   1778  HG2 MET   115      28.021  22.292  47.487  1.00  0.00           H
ATOM   1779  HG3 MET   115      26.942  23.473  48.426  1.00  0.00           H
ATOM   1780  SD  MET   115      25.684  21.888  47.323  1.00  0.00           S
ATOM   1781  CE  MET   115      25.834  21.131  45.650  1.00  0.00           C
ATOM   1782  HE1 MET   115      25.341  21.834  44.979  1.00  0.00           H
ATOM   1783  HE2 MET   115      26.883  20.934  45.424  1.00  0.00           H
ATOM   1784  HE3 MET   115      25.344  20.161  45.576  1.00  0.00           H
ATOM   1785  C   MET   115      28.786  25.745  45.224  1.00  0.00           C
ATOM   1786  O   MET   115      28.513  25.245  44.168  1.00  0.00           O
ATOM   1787  N   ILE   116      29.348  26.963  45.314  1.00  0.00           N
ATOM   1788  H   ILE   116      29.755  27.231  46.199  1.00  0.00           H
ATOM   1789  CA  ILE   116      29.215  27.878  44.141  1.00  0.00           C
ATOM   1790  HA  ILE   116      28.150  28.000  43.946  1.00  0.00           H
ATOM   1791  CB  ILE   116      29.781  29.256  44.580  1.00  0.00           C
ATOM   1792  HB  ILE   116      29.183  29.474  45.465  1.00  0.00           H
ATOM   1793  CG2 ILE   116      31.231  29.159  45.000  1.00  0.00           C
ATOM   1794 HG21 ILE   116      31.631  30.172  45.008  1.00  0.00           H
ATOM   1795 HG22 ILE   116      31.822  28.556  44.311  1.00  0.00           H
ATOM   1796 HG23 ILE   116      31.391  28.778  46.009  1.00  0.00           H
ATOM   1797  CG1 ILE   116      29.494  30.242  43.408  1.00  0.00           C
ATOM   1798 HG12 ILE   116      30.290  30.174  42.665  1.00  0.00           H
ATOM   1799 HG13 ILE   116      28.621  29.931  42.834  1.00  0.00           H
ATOM   1800  CD1 ILE   116      29.381  31.714  43.825  1.00  0.00           C
ATOM   1801 HD11 ILE   116      30.220  32.127  44.382  1.00  0.00           H
ATOM   1802 HD12 ILE   116      28.471  31.773  44.424  1.00  0.00           H
ATOM   1803 HD13 ILE   116      29.266  32.233  42.873  1.00  0.00           H
ATOM   1804  C   ILE   116      29.856  27.329  42.851  1.00  0.00           C
ATOM   1805  O   ILE   116      29.240  27.283  41.827  1.00  0.00           O
ATOM   1806  N   GLY   117      31.011  26.550  43.047  1.00  0.00           N
ATOM   1807  H   GLY   117      31.329  26.318  43.976  1.00  0.00           H
ATOM   1808  CA  GLY   117      31.792  25.980  42.037  1.00  0.00           C
ATOM   1809  HA2 GLY   117      32.030  26.682  41.240  1.00  0.00           H
ATOM   1810  HA3 GLY   117      32.735  25.673  42.489  1.00  0.00           H
ATOM   1811  C   GLY   117      31.094  24.852  41.237  1.00  0.00           C
ATOM   1812  O   GLY   117      31.302  24.826  40.013  1.00  0.00           O
ATOM   1813  N   GLN   118      30.191  24.089  41.904  1.00  0.00           N
ATOM   1814  H   GLN   118      30.284  24.072  42.910  1.00  0.00           H
ATOM   1815  CA  GLN   118      29.316  23.047  41.274  1.00  0.00           C
ATOM   1816  HA  GLN   118      30.022  22.666  40.535  1.00  0.00           H
ATOM   1817  CB  GLN   118      29.113  22.061  42.409  1.00  0.00           C
ATOM   1818  HB2 GLN   118      30.022  21.602  42.800  1.00  0.00           H
ATOM   1819  HB3 GLN   118      28.535  22.517  43.213  1.00  0.00           H
ATOM   1820  CG  GLN   118      28.230  20.758  41.976  1.00  0.00           C
ATOM   1821  HG2 GLN   118      27.242  21.162  41.755  1.00  0.00           H
ATOM   1822  HG3 GLN   118      28.628  20.331  41.055  1.00  0.00           H
ATOM   1823  CD  GLN   118      28.285  19.614  42.967  1.00  0.00           C
ATOM   1824  OE1 GLN   118      28.806  19.773  44.081  1.00  0.00           O
ATOM   1825  NE2 GLN   118      27.770  18.463  42.678  1.00  0.00           N
ATOM   1826 HE21 GLN   118      27.727  17.938  43.540  1.00  0.00           H
ATOM   1827 HE22 GLN   118      27.214  18.292  41.853  1.00  0.00           H
ATOM   1828  C   GLN   118      28.043  23.503  40.556  1.00  0.00           C
ATOM   1829  O   GLN   118      27.599  22.936  39.614  1.00  0.00           O
ATOM   1830  N   PHE   119      27.614  24.761  40.725  1.00  0.00           N
ATOM   1831  H   PHE   119      27.965  25.358  41.458  1.00  0.00           H
ATOM   1832  CA  PHE   119      26.559  25.363  39.819  1.00  0.00           C
ATOM   1833  HA  PHE   119      26.025  24.537  39.349  1.00  0.00           H
ATOM   1834  CB  PHE   119      25.469  26.095  40.675  1.00  0.00           C
ATOM   1835  HB2 PHE   119      26.059  26.826  41.230  1.00  0.00           H
ATOM   1836  HB3 PHE   119      24.801  26.599  39.977  1.00  0.00           H
ATOM   1837  CG  PHE   119      24.539  25.318  41.567  1.00  0.00           C
ATOM   1838  CD1 PHE   119      23.293  24.900  41.099  1.00  0.00           C
ATOM   1839  HD1 PHE   119      23.017  25.233  40.108  1.00  0.00           H
ATOM   1840  CE1 PHE   119      22.485  24.135  41.922  1.00  0.00           C
ATOM   1841  HE1 PHE   119      21.501  23.797  41.634  1.00  0.00           H
ATOM   1842  CZ  PHE   119      22.939  23.757  43.158  1.00  0.00           C
ATOM   1843  HZ  PHE   119      22.345  23.101  43.777  1.00  0.00           H
ATOM   1844  CE2 PHE   119      24.171  24.215  43.715  1.00  0.00           C
ATOM   1845  HE2 PHE   119      24.588  23.824  44.632  1.00  0.00           H
ATOM   1846  CD2 PHE   119      24.966  25.040  42.901  1.00  0.00           C
ATOM   1847  HD2 PHE   119      25.829  25.430  43.421  1.00  0.00           H
ATOM   1848  C   PHE   119      27.206  26.247  38.703  1.00  0.00           C
ATOM   1849  O   PHE   119      26.547  26.657  37.733  1.00  0.00           O
ATOM   1850  N   GLY   120      28.552  26.356  38.740  1.00  0.00           N
ATOM   1851  H   GLY   120      29.022  26.065  39.586  1.00  0.00           H
ATOM   1852  CA  GLY   120      29.366  26.598  37.564  1.00  0.00           C
ATOM   1853  HA2 GLY   120      30.076  25.771  37.534  1.00  0.00           H
ATOM   1854  HA3 GLY   120      28.710  26.618  36.694  1.00  0.00           H
ATOM   1855  C   GLY   120      30.053  27.954  37.545  1.00  0.00           C
ATOM   1856  O   GLY   120      30.737  28.366  36.636  1.00  0.00           O
ATOM   1857  N   VAL   121      29.727  28.727  38.611  1.00  0.00           N
ATOM   1858  H   VAL   121      29.336  28.396  39.482  1.00  0.00           H
ATOM   1859  CA  VAL   121      29.973  30.170  38.667  1.00  0.00           C
ATOM   1860  HA  VAL   121      30.352  30.359  37.663  1.00  0.00           H
ATOM   1861  CB  VAL   121      28.682  30.976  38.749  1.00  0.00           C
ATOM   1862  HB  VAL   121      28.937  32.018  38.562  1.00  0.00           H
ATOM   1863  CG1 VAL   121      27.496  30.770  37.836  1.00  0.00           C
ATOM   1864 HG11 VAL   121      27.024  29.791  37.920  1.00  0.00           H
ATOM   1865 HG12 VAL   121      26.718  31.479  38.123  1.00  0.00           H
ATOM   1866 HG13 VAL   121      27.976  30.904  36.867  1.00  0.00           H
ATOM   1867  CG2 VAL   121      28.109  30.925  40.224  1.00  0.00           C
ATOM   1868 HG21 VAL   121      28.770  31.501  40.873  1.00  0.00           H
ATOM   1869 HG22 VAL   121      27.956  29.882  40.501  1.00  0.00           H
ATOM   1870 HG23 VAL   121      27.111  31.361  40.230  1.00  0.00           H
ATOM   1871  C   VAL   121      31.183  30.608  39.564  1.00  0.00           C
ATOM   1872  O   VAL   121      31.265  31.708  40.158  1.00  0.00           O
ATOM   1873  N   GLY   122      32.138  29.680  39.730  1.00  0.00           N
ATOM   1874  H   GLY   122      32.111  28.936  39.047  1.00  0.00           H
ATOM   1875  CA  GLY   122      33.325  29.668  40.630  1.00  0.00           C
ATOM   1876  HA2 GLY   122      32.980  29.504  41.651  1.00  0.00           H
ATOM   1877  HA3 GLY   122      33.922  28.793  40.378  1.00  0.00           H
ATOM   1878  C   GLY   122      34.125  31.024  40.513  1.00  0.00           C
ATOM   1879  O   GLY   122      34.758  31.311  41.523  1.00  0.00           O
ATOM   1880  N   PHE   123      34.075  31.834  39.439  1.00  0.00           N
ATOM   1881  H   PHE   123      33.476  31.458  38.719  1.00  0.00           H
ATOM   1882  CA  PHE   123      34.799  33.100  39.332  1.00  0.00           C
ATOM   1883  HA  PHE   123      35.884  32.997  39.368  1.00  0.00           H
ATOM   1884  CB  PHE   123      34.530  33.790  37.915  1.00  0.00           C
ATOM   1885  HB2 PHE   123      35.018  33.133  37.195  1.00  0.00           H
ATOM   1886  HB3 PHE   123      33.464  33.709  37.707  1.00  0.00           H
ATOM   1887  CG  PHE   123      35.112  35.197  37.836  1.00  0.00           C
ATOM   1888  CD1 PHE   123      36.525  35.381  37.946  1.00  0.00           C
ATOM   1889  HD1 PHE   123      37.089  34.466  38.060  1.00  0.00           H
ATOM   1890  CE1 PHE   123      37.126  36.632  38.260  1.00  0.00           C
ATOM   1891  HE1 PHE   123      38.177  36.695  38.498  1.00  0.00           H
ATOM   1892  CZ  PHE   123      36.279  37.766  38.279  1.00  0.00           C
ATOM   1893  HZ  PHE   123      36.669  38.724  38.593  1.00  0.00           H
ATOM   1894  CE2 PHE   123      34.854  37.594  38.055  1.00  0.00           C
ATOM   1895  HE2 PHE   123      34.249  38.486  38.123  1.00  0.00           H
ATOM   1896  CD2 PHE   123      34.287  36.321  37.839  1.00  0.00           C
ATOM   1897  HD2 PHE   123      33.214  36.233  37.758  1.00  0.00           H
ATOM   1898  C   PHE   123      34.440  34.107  40.433  1.00  0.00           C
ATOM   1899  O   PHE   123      35.229  34.791  41.086  1.00  0.00           O
ATOM   1900  N   TYR   124      33.113  34.168  40.740  1.00  0.00           N
ATOM   1901  H   TYR   124      32.498  33.716  40.079  1.00  0.00           H
ATOM   1902  CA  TYR   124      32.418  35.006  41.633  1.00  0.00           C
ATOM   1903  HA  TYR   124      32.778  35.990  41.334  1.00  0.00           H
ATOM   1904  CB  TYR   124      30.929  35.120  41.349  1.00  0.00           C
ATOM   1905  HB2 TYR   124      30.499  34.119  41.356  1.00  0.00           H
ATOM   1906  HB3 TYR   124      30.472  35.665  42.176  1.00  0.00           H
ATOM   1907  CG  TYR   124      30.628  35.836  40.058  1.00  0.00           C
ATOM   1908  CD1 TYR   124      30.379  37.215  40.128  1.00  0.00           C
ATOM   1909  HD1 TYR   124      30.564  37.793  41.021  1.00  0.00           H
ATOM   1910  CE1 TYR   124      30.158  37.938  38.884  1.00  0.00           C
ATOM   1911  HE1 TYR   124      30.037  39.011  38.912  1.00  0.00           H
ATOM   1912  CZ  TYR   124      30.151  37.245  37.689  1.00  0.00           C
ATOM   1913  OH  TYR   124      29.761  37.807  36.500  1.00  0.00           O
ATOM   1914  HH  TYR   124      29.593  38.751  36.486  1.00  0.00           H
ATOM   1915  CE2 TYR   124      30.330  35.829  37.726  1.00  0.00           C
ATOM   1916  HE2 TYR   124      30.148  35.334  36.784  1.00  0.00           H
ATOM   1917  CD2 TYR   124      30.456  35.075  38.923  1.00  0.00           C
ATOM   1918  HD2 TYR   124      30.577  34.003  38.962  1.00  0.00           H
ATOM   1919  C   TYR   124      32.738  34.809  43.114  1.00  0.00           C
ATOM   1920  O   TYR   124      32.499  35.640  43.981  1.00  0.00           O
ATOM   1921  N   SER   125      33.205  33.605  43.507  1.00  0.00           N
ATOM   1922  H   SER   125      33.438  32.970  42.756  1.00  0.00           H
ATOM   1923  CA  SER   125      33.639  33.189  44.889  1.00  0.00           C
ATOM   1924  HA  SER   125      32.735  33.292  45.489  1.00  0.00           H
ATOM   1925  CB  SER   125      34.133  31.742  44.804  1.00  0.00           C
ATOM   1926  HB2 SER   125      34.261  31.504  45.859  1.00  0.00           H
ATOM   1927  HB3 SER   125      33.326  31.076  44.500  1.00  0.00           H
ATOM   1928  OG  SER   125      35.385  31.613  44.160  1.00  0.00           O
ATOM   1929  HG  SER   125      35.312  31.603  43.202  1.00  0.00           H
ATOM   1930  C   SER   125      34.741  34.065  45.502  1.00  0.00           C
ATOM   1931  O   SER   125      34.950  34.088  46.715  1.00  0.00           O
ATOM   1932  N   ALA   126      35.466  34.768  44.620  1.00  0.00           N
ATOM   1933  H   ALA   126      35.286  34.621  43.637  1.00  0.00           H
ATOM   1934  CA  ALA   126      36.483  35.747  45.032  1.00  0.00           C
ATOM   1935  HA  ALA   126      37.381  35.252  45.403  1.00  0.00           H
ATOM   1936  CB  ALA   126      37.057  36.418  43.792  1.00  0.00           C
ATOM   1937  HB1 ALA   126      37.774  37.220  43.966  1.00  0.00           H
ATOM   1938  HB2 ALA   126      36.150  36.844  43.364  1.00  0.00           H
ATOM   1939  HB3 ALA   126      37.296  35.581  43.136  1.00  0.00           H
ATOM   1940  C   ALA   126      35.941  36.740  46.098  1.00  0.00           C
ATOM   1941  O   ALA   126      36.658  36.967  47.049  1.00  0.00           O
ATOM   1942  N   TYR   127      34.720  37.296  45.903  1.00  0.00           N
ATOM   1943  H   TYR   127      34.189  37.042  45.081  1.00  0.00           H
ATOM   1944  CA  TYR   127      34.096  38.211  46.923  1.00  0.00           C
ATOM   1945  HA  TYR   127      34.763  39.051  47.122  1.00  0.00           H
ATOM   1946  CB  TYR   127      32.757  38.815  46.414  1.00  0.00           C
ATOM   1947  HB2 TYR   127      32.017  38.020  46.328  1.00  0.00           H
ATOM   1948  HB3 TYR   127      32.454  39.565  47.145  1.00  0.00           H
ATOM   1949  CG  TYR   127      32.939  39.536  45.007  1.00  0.00           C
ATOM   1950  CD1 TYR   127      33.880  40.607  44.812  1.00  0.00           C
ATOM   1951  HD1 TYR   127      34.508  41.035  45.580  1.00  0.00           H
ATOM   1952  CE1 TYR   127      34.004  41.258  43.586  1.00  0.00           C
ATOM   1953  HE1 TYR   127      34.607  42.149  43.491  1.00  0.00           H
ATOM   1954  CZ  TYR   127      33.272  40.760  42.485  1.00  0.00           C
ATOM   1955  OH  TYR   127      33.502  41.327  41.200  1.00  0.00           O
ATOM   1956  HH  TYR   127      33.622  42.277  41.276  1.00  0.00           H
ATOM   1957  CE2 TYR   127      32.397  39.685  42.614  1.00  0.00           C
ATOM   1958  HE2 TYR   127      31.886  39.290  41.749  1.00  0.00           H
ATOM   1959  CD2 TYR   127      32.158  39.087  43.857  1.00  0.00           C
ATOM   1960  HD2 TYR   127      31.551  38.197  43.776  1.00  0.00           H
ATOM   1961  C   TYR   127      33.902  37.587  48.291  1.00  0.00           C
ATOM   1962  O   TYR   127      33.449  38.326  49.227  1.00  0.00           O
ATOM   1963  N   LEU   128      34.185  36.310  48.483  1.00  0.00           N
ATOM   1964  H   LEU   128      34.332  35.709  47.685  1.00  0.00           H
ATOM   1965  CA  LEU   128      34.273  35.626  49.821  1.00  0.00           C
ATOM   1966  HA  LEU   128      33.270  35.710  50.241  1.00  0.00           H
ATOM   1967  CB  LEU   128      34.599  34.103  49.678  1.00  0.00           C
ATOM   1968  HB2 LEU   128      35.464  33.895  49.050  1.00  0.00           H
ATOM   1969  HB3 LEU   128      34.863  33.745  50.673  1.00  0.00           H
ATOM   1970  CG  LEU   128      33.327  33.303  49.142  1.00  0.00           C
ATOM   1971  HG  LEU   128      32.837  33.577  48.208  1.00  0.00           H
ATOM   1972  CD1 LEU   128      33.722  31.870  48.780  1.00  0.00           C
ATOM   1973 HD11 LEU   128      32.842  31.381  48.360  1.00  0.00           H
ATOM   1974 HD12 LEU   128      34.233  31.397  49.620  1.00  0.00           H
ATOM   1975 HD13 LEU   128      34.477  31.915  47.995  1.00  0.00           H
ATOM   1976  CD2 LEU   128      32.288  33.102  50.263  1.00  0.00           C
ATOM   1977 HD21 LEU   128      31.767  34.015  50.552  1.00  0.00           H
ATOM   1978 HD22 LEU   128      31.446  32.492  49.934  1.00  0.00           H
ATOM   1979 HD23 LEU   128      32.656  32.559  51.134  1.00  0.00           H
ATOM   1980  C   LEU   128      35.410  36.318  50.642  1.00  0.00           C
ATOM   1981  O   LEU   128      35.220  36.364  51.880  1.00  0.00           O
ATOM   1982  N   VAL   129      36.527  36.727  50.043  1.00  0.00           N
ATOM   1983  H   VAL   129      36.650  36.425  49.088  1.00  0.00           H
ATOM   1984  CA  VAL   129      37.659  37.509  50.728  1.00  0.00           C
ATOM   1985  HA  VAL   129      37.264  37.619  51.738  1.00  0.00           H
ATOM   1986  CB  VAL   129      38.934  36.660  50.685  1.00  0.00           C
ATOM   1987  HB  VAL   129      39.771  37.239  51.074  1.00  0.00           H
ATOM   1988  CG1 VAL   129      38.796  35.526  51.662  1.00  0.00           C
ATOM   1989 HG11 VAL   129      38.565  35.903  52.658  1.00  0.00           H
ATOM   1990 HG12 VAL   129      38.023  34.789  51.447  1.00  0.00           H
ATOM   1991 HG13 VAL   129      39.692  34.907  51.602  1.00  0.00           H
ATOM   1992  CG2 VAL   129      39.321  36.165  49.282  1.00  0.00           C
ATOM   1993 HG21 VAL   129      39.851  36.945  48.731  1.00  0.00           H
ATOM   1994 HG22 VAL   129      38.521  35.874  48.601  1.00  0.00           H
ATOM   1995 HG23 VAL   129      40.068  35.372  49.301  1.00  0.00           H
ATOM   1996  C   VAL   129      37.909  38.907  50.090  1.00  0.00           C
ATOM   1997  O   VAL   129      38.590  39.795  50.726  1.00  0.00           O
ATOM   1998  N   ALA   130      37.560  39.036  48.805  1.00  0.00           N
ATOM   1999  H   ALA   130      36.995  38.330  48.354  1.00  0.00           H
ATOM   2000  CA  ALA   130      37.857  40.256  48.123  1.00  0.00           C
ATOM   2001  HA  ALA   130      38.843  40.569  48.464  1.00  0.00           H
ATOM   2002  CB  ALA   130      38.126  39.950  46.653  1.00  0.00           C
ATOM   2003  HB1 ALA   130      37.440  39.208  46.242  1.00  0.00           H
ATOM   2004  HB2 ALA   130      39.080  39.437  46.532  1.00  0.00           H
ATOM   2005  HB3 ALA   130      38.036  40.896  46.121  1.00  0.00           H
ATOM   2006  C   ALA   130      36.864  41.452  48.278  1.00  0.00           C
ATOM   2007  O   ALA   130      35.608  41.343  48.057  1.00  0.00           O
ATOM   2008  N   GLU   131      37.321  42.641  48.643  1.00  0.00           N
ATOM   2009  H   GLU   131      38.307  42.854  48.685  1.00  0.00           H
ATOM   2010  CA  GLU   131      36.477  43.893  48.686  1.00  0.00           C
ATOM   2011  HA  GLU   131      35.456  43.747  49.039  1.00  0.00           H
ATOM   2012  CB  GLU   131      37.087  44.839  49.768  1.00  0.00           C
ATOM   2013  HB2 GLU   131      36.292  45.488  50.134  1.00  0.00           H
ATOM   2014  HB3 GLU   131      37.430  44.258  50.624  1.00  0.00           H
ATOM   2015  CG  GLU   131      38.350  45.646  49.232  1.00  0.00           C
ATOM   2016  HG2 GLU   131      38.933  45.034  48.543  1.00  0.00           H
ATOM   2017  HG3 GLU   131      38.088  46.438  48.530  1.00  0.00           H
ATOM   2018  CD  GLU   131      39.230  46.196  50.318  1.00  0.00           C
ATOM   2019  OE1 GLU   131      38.788  46.424  51.497  1.00  0.00           O
ATOM   2020  OE2 GLU   131      40.446  46.326  50.036  1.00  0.00           O
ATOM   2021  C   GLU   131      36.361  44.460  47.301  1.00  0.00           C
ATOM   2022  O   GLU   131      35.534  45.343  47.042  1.00  0.00           O
ATOM   2023  N   LYS   132      37.253  44.117  46.420  1.00  0.00           N
ATOM   2024  H   LYS   132      38.041  43.660  46.857  1.00  0.00           H
ATOM   2025  CA  LYS   132      37.273  44.403  44.925  1.00  0.00           C
ATOM   2026  HA  LYS   132      36.263  44.363  44.517  1.00  0.00           H
ATOM   2027  CB  LYS   132      38.101  45.734  44.786  1.00  0.00           C
ATOM   2028  HB2 LYS   132      37.738  46.528  45.438  1.00  0.00           H
ATOM   2029  HB3 LYS   132      39.118  45.618  45.162  1.00  0.00           H
ATOM   2030  CG  LYS   132      38.355  46.255  43.389  1.00  0.00           C
ATOM   2031  HG2 LYS   132      39.027  45.598  42.837  1.00  0.00           H
ATOM   2032  HG3 LYS   132      37.416  46.328  42.841  1.00  0.00           H
ATOM   2033  CD  LYS   132      38.988  47.600  43.304  1.00  0.00           C
ATOM   2034  HD2 LYS   132      38.986  47.925  42.263  1.00  0.00           H
ATOM   2035  HD3 LYS   132      38.430  48.397  43.795  1.00  0.00           H
ATOM   2036  CE  LYS   132      40.487  47.640  43.619  1.00  0.00           C
ATOM   2037  HE2 LYS   132      40.545  47.492  44.697  1.00  0.00           H
ATOM   2038  HE3 LYS   132      40.985  46.828  43.088  1.00  0.00           H
ATOM   2039  NZ  LYS   132      41.057  48.960  43.304  1.00  0.00           N
ATOM   2040  HZ1 LYS   132      40.890  49.226  42.344  1.00  0.00           H
ATOM   2041  HZ2 LYS   132      42.030  48.922  43.570  1.00  0.00           H
ATOM   2042  HZ3 LYS   132      40.693  49.728  43.850  1.00  0.00           H
ATOM   2043  C   LYS   132      38.031  43.298  44.180  1.00  0.00           C
ATOM   2044  O   LYS   132      39.002  42.688  44.751  1.00  0.00           O
ATOM   2045  N   VAL   133      37.714  43.138  42.886  1.00  0.00           N
ATOM   2046  H   VAL   133      36.997  43.762  42.546  1.00  0.00           H
ATOM   2047  CA  VAL   133      38.353  42.179  41.946  1.00  0.00           C
ATOM   2048  HA  VAL   133      39.243  41.846  42.479  1.00  0.00           H
ATOM   2049  CB  VAL   133      37.419  40.918  41.782  1.00  0.00           C
ATOM   2050  HB  VAL   133      36.453  41.236  41.387  1.00  0.00           H
ATOM   2051  CG1 VAL   133      38.017  39.799  40.913  1.00  0.00           C
ATOM   2052 HG11 VAL   133      38.970  39.558  41.383  1.00  0.00           H
ATOM   2053 HG12 VAL   133      37.251  39.022  40.922  1.00  0.00           H
ATOM   2054 HG13 VAL   133      38.196  40.292  39.957  1.00  0.00           H
ATOM   2055  CG2 VAL   133      37.196  40.230  43.148  1.00  0.00           C
ATOM   2056 HG21 VAL   133      38.128  39.903  43.610  1.00  0.00           H
ATOM   2057 HG22 VAL   133      36.650  39.298  42.999  1.00  0.00           H
ATOM   2058 HG23 VAL   133      36.564  40.853  43.779  1.00  0.00           H
ATOM   2059  C   VAL   133      38.741  42.898  40.702  1.00  0.00           C
ATOM   2060  O   VAL   133      37.981  43.673  40.203  1.00  0.00           O
ATOM   2061  N   THR   134      39.945  42.640  40.173  1.00  0.00           N
ATOM   2062  H   THR   134      40.488  41.988  40.722  1.00  0.00           H
ATOM   2063  CA  THR   134      40.488  43.132  38.880  1.00  0.00           C
ATOM   2064  HA  THR   134      39.733  43.506  38.188  1.00  0.00           H
ATOM   2065  CB  THR   134      41.577  44.120  39.127  1.00  0.00           C
ATOM   2066  HB  THR   134      42.528  43.591  39.054  1.00  0.00           H
ATOM   2067  CG2 THR   134      41.750  45.138  37.973  1.00  0.00           C
ATOM   2068 HG21 THR   134      40.914  45.822  37.821  1.00  0.00           H
ATOM   2069 HG22 THR   134      41.872  44.638  37.012  1.00  0.00           H
ATOM   2070 HG23 THR   134      42.651  45.642  38.320  1.00  0.00           H
ATOM   2071  OG1 THR   134      41.376  44.936  40.323  1.00  0.00           O
ATOM   2072  HG1 THR   134      41.872  44.479  41.007  1.00  0.00           H
ATOM   2073  C   THR   134      40.962  41.903  38.097  1.00  0.00           C
ATOM   2074  O   THR   134      41.564  41.048  38.743  1.00  0.00           O
ATOM   2075  N   VAL   135      40.830  41.838  36.811  1.00  0.00           N
ATOM   2076  H   VAL   135      40.360  42.629  36.394  1.00  0.00           H
ATOM   2077  CA  VAL   135      41.279  40.822  35.862  1.00  0.00           C
ATOM   2078  HA  VAL   135      42.105  40.331  36.375  1.00  0.00           H
ATOM   2079  CB  VAL   135      40.124  39.838  35.555  1.00  0.00           C
ATOM   2080  HB  VAL   135      39.270  40.380  35.147  1.00  0.00           H
ATOM   2081  CG1 VAL   135      40.487  38.944  34.337  1.00  0.00           C
ATOM   2082 HG11 VAL   135      41.514  38.614  34.493  1.00  0.00           H
ATOM   2083 HG12 VAL   135      39.759  38.133  34.373  1.00  0.00           H
ATOM   2084 HG13 VAL   135      40.320  39.469  33.396  1.00  0.00           H
ATOM   2085  CG2 VAL   135      39.693  39.040  36.775  1.00  0.00           C
ATOM   2086 HG21 VAL   135      38.901  38.430  36.339  1.00  0.00           H
ATOM   2087 HG22 VAL   135      39.298  39.619  37.608  1.00  0.00           H
ATOM   2088 HG23 VAL   135      40.533  38.411  37.070  1.00  0.00           H
ATOM   2089  C   VAL   135      41.987  41.448  34.638  1.00  0.00           C
ATOM   2090  O   VAL   135      41.598  42.517  34.214  1.00  0.00           O
ATOM   2091  N   ILE   136      43.156  40.950  34.292  1.00  0.00           N
ATOM   2092  H   ILE   136      43.550  40.193  34.831  1.00  0.00           H
ATOM   2093  CA  ILE   136      43.951  41.348  33.045  1.00  0.00           C
ATOM   2094  HA  ILE   136      43.398  42.116  32.505  1.00  0.00           H
ATOM   2095  CB  ILE   136      45.332  41.954  33.464  1.00  0.00           C
ATOM   2096  HB  ILE   136      45.872  41.185  34.017  1.00  0.00           H
ATOM   2097  CG2 ILE   136      46.080  42.352  32.170  1.00  0.00           C
ATOM   2098 HG21 ILE   136      47.166  42.329  32.271  1.00  0.00           H
ATOM   2099 HG22 ILE   136      45.723  43.291  31.749  1.00  0.00           H
ATOM   2100 HG23 ILE   136      45.880  41.615  31.394  1.00  0.00           H
ATOM   2101  CG1 ILE   136      45.101  43.249  34.344  1.00  0.00           C
ATOM   2102 HG12 ILE   136      46.026  43.809  34.203  1.00  0.00           H
ATOM   2103 HG13 ILE   136      44.341  43.916  33.940  1.00  0.00           H
ATOM   2104  CD1 ILE   136      44.808  43.051  35.862  1.00  0.00           C
ATOM   2105 HD11 ILE   136      45.321  42.215  36.338  1.00  0.00           H
ATOM   2106 HD12 ILE   136      43.776  42.822  36.129  1.00  0.00           H
ATOM   2107 HD13 ILE   136      45.040  43.976  36.389  1.00  0.00           H
ATOM   2108  C   ILE   136      44.117  40.101  32.156  1.00  0.00           C
ATOM   2109  O   ILE   136      44.451  39.045  32.708  1.00  0.00           O
ATOM   2110  N   THR   137      43.782  40.216  30.873  1.00  0.00           N
ATOM   2111  H   THR   137      43.539  41.107  30.466  1.00  0.00           H
ATOM   2112  CA  THR   137      43.817  39.048  29.945  1.00  0.00           C
ATOM   2113  HA  THR   137      44.513  38.341  30.396  1.00  0.00           H
ATOM   2114  CB  THR   137      42.428  38.331  29.926  1.00  0.00           C
ATOM   2115  HB  THR   137      42.118  37.982  30.911  1.00  0.00           H
ATOM   2116  CG2 THR   137      41.286  39.059  29.393  1.00  0.00           C
ATOM   2117 HG21 THR   137      41.371  39.228  28.319  1.00  0.00           H
ATOM   2118 HG22 THR   137      41.242  40.033  29.879  1.00  0.00           H
ATOM   2119 HG23 THR   137      40.456  38.470  29.784  1.00  0.00           H
ATOM   2120  OG1 THR   137      42.499  37.243  29.061  1.00  0.00           O
ATOM   2121  HG1 THR   137      42.804  36.497  29.582  1.00  0.00           H
ATOM   2122  C   THR   137      44.322  39.384  28.572  1.00  0.00           C
ATOM   2123  O   THR   137      44.380  40.590  28.266  1.00  0.00           O
ATOM   2124  N   LYS   138      44.920  38.363  27.864  1.00  0.00           N
ATOM   2125  H   LYS   138      45.074  37.465  28.302  1.00  0.00           H
ATOM   2126  CA  LYS   138      45.550  38.516  26.555  1.00  0.00           C
ATOM   2127  HA  LYS   138      44.923  39.215  26.001  1.00  0.00           H
ATOM   2128  CB  LYS   138      46.964  39.062  26.773  1.00  0.00           C
ATOM   2129  HB2 LYS   138      46.853  40.057  27.205  1.00  0.00           H
ATOM   2130  HB3 LYS   138      47.584  38.428  27.408  1.00  0.00           H
ATOM   2131  CG  LYS   138      47.788  39.255  25.483  1.00  0.00           C
ATOM   2132  HG2 LYS   138      48.777  39.593  25.790  1.00  0.00           H
ATOM   2133  HG3 LYS   138      47.978  38.352  24.901  1.00  0.00           H
ATOM   2134  CD  LYS   138      47.194  40.357  24.593  1.00  0.00           C
ATOM   2135  HD2 LYS   138      46.219  40.129  24.161  1.00  0.00           H
ATOM   2136  HD3 LYS   138      47.276  41.215  25.259  1.00  0.00           H
ATOM   2137  CE  LYS   138      48.176  40.688  23.504  1.00  0.00           C
ATOM   2138  HE2 LYS   138      47.943  41.655  23.059  1.00  0.00           H
ATOM   2139  HE3 LYS   138      49.215  40.675  23.832  1.00  0.00           H
ATOM   2140  NZ  LYS   138      48.035  39.814  22.368  1.00  0.00           N
ATOM   2141  HZ1 LYS   138      48.050  38.833  22.606  1.00  0.00           H
ATOM   2142  HZ2 LYS   138      48.779  39.838  21.686  1.00  0.00           H
ATOM   2143  HZ3 LYS   138      47.157  39.926  21.881  1.00  0.00           H
ATOM   2144  C   LYS   138      45.526  37.267  25.665  1.00  0.00           C
ATOM   2145  O   LYS   138      46.233  36.285  25.966  1.00  0.00           O
ATOM   2146  N   HIE   139      44.784  37.417  24.562  1.00  0.00           N
ATOM   2147  H   HIE   139      44.211  38.246  24.486  1.00  0.00           H
ATOM   2148  CA  HIE   139      44.796  36.418  23.511  1.00  0.00           C
ATOM   2149  HA  HIE   139      45.056  35.470  23.982  1.00  0.00           H
ATOM   2150  CB  HIE   139      43.349  36.422  22.916  1.00  0.00           C
ATOM   2151  HB2 HIE   139      42.773  36.132  23.795  1.00  0.00           H
ATOM   2152  HB3 HIE   139      43.095  37.420  22.559  1.00  0.00           H
ATOM   2153  CG  HIE   139      43.111  35.424  21.765  1.00  0.00           C
ATOM   2154  ND1 HIE   139      43.293  35.585  20.346  1.00  0.00           N
ATOM   2155  CE1 HIE   139      42.979  34.403  19.793  1.00  0.00           C
ATOM   2156  HE1 HIE   139      42.925  34.268  18.723  1.00  0.00           H
ATOM   2157  NE2 HIE   139      42.456  33.560  20.692  1.00  0.00           N
ATOM   2158  HE2 HIE   139      42.070  32.680  20.386  1.00  0.00           H
ATOM   2159  CD2 HIE   139      42.552  34.185  21.962  1.00  0.00           C
ATOM   2160  HD2 HIE   139      42.303  33.760  22.923  1.00  0.00           H
ATOM   2161  C   HIE   139      45.907  36.672  22.485  1.00  0.00           C
ATOM   2162  O   HIE   139      46.138  37.832  22.191  1.00  0.00           O
ATOM   2163  N   ASN   140      46.485  35.612  21.983  1.00  0.00           N
ATOM   2164  H   ASN   140      46.090  34.764  22.367  1.00  0.00           H
ATOM   2165  CA  ASN   140      47.496  35.532  20.945  1.00  0.00           C
ATOM   2166  HA  ASN   140      48.418  35.839  21.440  1.00  0.00           H
ATOM   2167  CB  ASN   140      47.641  34.076  20.392  1.00  0.00           C
ATOM   2168  HB2 ASN   140      47.672  33.315  21.172  1.00  0.00           H
ATOM   2169  HB3 ASN   140      46.830  33.810  19.713  1.00  0.00           H
ATOM   2170  CG  ASN   140      48.908  33.923  19.686  1.00  0.00           C
ATOM   2171  OD1 ASN   140      49.990  33.611  20.207  1.00  0.00           O
ATOM   2172  ND2 ASN   140      48.765  34.061  18.379  1.00  0.00           N
ATOM   2173 HD21 ASN   140      47.859  34.190  17.953  1.00  0.00           H
ATOM   2174 HD22 ASN   140      49.594  34.096  17.803  1.00  0.00           H
ATOM   2175  C   ASN   140      47.246  36.473  19.734  1.00  0.00           C
ATOM   2176  O   ASN   140      48.135  37.075  19.213  1.00  0.00           O
ATOM   2177  N   ASP   141      45.983  36.695  19.366  1.00  0.00           N
ATOM   2178  H   ASP   141      45.281  36.104  19.786  1.00  0.00           H
ATOM   2179  CA  ASP   141      45.613  37.530  18.201  1.00  0.00           C
ATOM   2180  HA  ASP   141      46.497  37.770  17.611  1.00  0.00           H
ATOM   2181  CB  ASP   141      44.739  36.710  17.245  1.00  0.00           C
ATOM   2182  HB2 ASP   141      43.810  36.514  17.778  1.00  0.00           H
ATOM   2183  HB3 ASP   141      44.487  37.271  16.345  1.00  0.00           H
ATOM   2184  CG  ASP   141      45.373  35.350  16.730  1.00  0.00           C
ATOM   2185  OD1 ASP   141      46.421  34.967  17.171  1.00  0.00           O
ATOM   2186  OD2 ASP   141      44.760  34.790  15.825  1.00  0.00           O
ATOM   2187  C   ASP   141      44.827  38.795  18.520  1.00  0.00           C
ATOM   2188  O   ASP   141      44.648  39.515  17.570  1.00  0.00           O
ATOM   2189  N   ASP   142      44.523  39.053  19.787  1.00  0.00           N
ATOM   2190  H   ASP   142      44.939  38.418  20.454  1.00  0.00           H
ATOM   2191  CA  ASP   142      43.899  40.382  20.097  1.00  0.00           C
ATOM   2192  HA  ASP   142      43.640  40.958  19.209  1.00  0.00           H
ATOM   2193  CB  ASP   142      42.548  40.061  20.807  1.00  0.00           C
ATOM   2194  HB2 ASP   142      42.066  39.228  20.297  1.00  0.00           H
ATOM   2195  HB3 ASP   142      42.803  39.820  21.839  1.00  0.00           H
ATOM   2196  CG  ASP   142      41.537  41.152  20.733  1.00  0.00           C
ATOM   2197  OD1 ASP   142      41.767  42.252  20.277  1.00  0.00           O
ATOM   2198  OD2 ASP   142      40.391  40.800  20.867  1.00  0.00           O
ATOM   2199  C   ASP   142      44.806  41.346  20.907  1.00  0.00           C
ATOM   2200  O   ASP   142      46.026  41.040  20.913  1.00  0.00           O
ATOM   2201  N   GLU   143      44.281  42.472  21.400  1.00  0.00           N
ATOM   2202  H   GLU   143      43.285  42.620  21.312  1.00  0.00           H
ATOM   2203  CA  GLU   143      45.039  43.340  22.267  1.00  0.00           C
ATOM   2204  HA  GLU   143      46.036  43.393  21.830  1.00  0.00           H
ATOM   2205  CB  GLU   143      44.389  44.748  22.169  1.00  0.00           C
ATOM   2206  HB2 GLU   143      43.317  44.607  22.295  1.00  0.00           H
ATOM   2207  HB3 GLU   143      44.876  45.350  22.937  1.00  0.00           H
ATOM   2208  CG  GLU   143      44.628  45.499  20.844  1.00  0.00           C
ATOM   2209  HG2 GLU   143      44.012  44.997  20.098  1.00  0.00           H
ATOM   2210  HG3 GLU   143      44.244  46.517  20.907  1.00  0.00           H
ATOM   2211  CD  GLU   143      46.110  45.675  20.394  1.00  0.00           C
ATOM   2212  OE1 GLU   143      46.918  46.050  21.280  1.00  0.00           O
ATOM   2213  OE2 GLU   143      46.520  45.456  19.264  1.00  0.00           O
ATOM   2214  C   GLU   143      45.110  42.886  23.743  1.00  0.00           C
ATOM   2215  O   GLU   143      44.414  41.948  24.059  1.00  0.00           O
ATOM   2216  N   GLN   144      45.850  43.477  24.673  1.00  0.00           N
ATOM   2217  H   GLN   144      46.601  44.079  24.366  1.00  0.00           H
ATOM   2218  CA  GLN   144      45.594  43.368  26.188  1.00  0.00           C
ATOM   2219  HA  GLN   144      45.390  42.314  26.381  1.00  0.00           H
ATOM   2220  CB  GLN   144      46.809  43.796  27.026  1.00  0.00           C
ATOM   2221  HB2 GLN   144      47.672  43.394  26.495  1.00  0.00           H
ATOM   2222  HB3 GLN   144      46.831  44.886  27.000  1.00  0.00           H
ATOM   2223  CG  GLN   144      46.802  43.230  28.440  1.00  0.00           C
ATOM   2224  HG2 GLN   144      46.131  43.887  28.995  1.00  0.00           H
ATOM   2225  HG3 GLN   144      46.323  42.251  28.491  1.00  0.00           H
ATOM   2226  CD  GLN   144      48.179  43.097  28.944  1.00  0.00           C
ATOM   2227  OE1 GLN   144      49.068  42.336  28.523  1.00  0.00           O
ATOM   2228  NE2 GLN   144      48.656  44.011  29.785  1.00  0.00           N
ATOM   2229 HE21 GLN   144      49.610  43.967  30.112  1.00  0.00           H
ATOM   2230 HE22 GLN   144      48.118  44.838  30.002  1.00  0.00           H
ATOM   2231  C   GLN   144      44.326  44.094  26.630  1.00  0.00           C
ATOM   2232  O   GLN   144      44.033  45.276  26.319  1.00  0.00           O
ATOM   2233  N   TYR   145      43.431  43.420  27.427  1.00  0.00           N
ATOM   2234  H   TYR   145      43.757  42.496  27.670  1.00  0.00           H
ATOM   2235  CA  TYR   145      42.216  43.981  28.070  1.00  0.00           C
ATOM   2236  HA  TYR   145      42.137  45.043  27.840  1.00  0.00           H
ATOM   2237  CB  TYR   145      40.854  43.389  27.613  1.00  0.00           C
ATOM   2238  HB2 TYR   145      40.715  42.389  28.024  1.00  0.00           H
ATOM   2239  HB3 TYR   145      40.067  43.905  28.165  1.00  0.00           H
ATOM   2240  CG  TYR   145      40.601  43.545  26.100  1.00  0.00           C
ATOM   2241  CD1 TYR   145      40.126  44.794  25.636  1.00  0.00           C
ATOM   2242  HD1 TYR   145      39.912  45.535  26.392  1.00  0.00           H
ATOM   2243  CE1 TYR   145      40.002  44.962  24.250  1.00  0.00           C
ATOM   2244  HE1 TYR   145      39.654  45.940  23.948  1.00  0.00           H
ATOM   2245  CZ  TYR   145      40.158  43.866  23.359  1.00  0.00           C
ATOM   2246  OH  TYR   145      40.214  44.060  22.015  1.00  0.00           O
ATOM   2247  HH  TYR   145      40.686  43.406  21.495  1.00  0.00           H
ATOM   2248  CE2 TYR   145      40.599  42.579  23.845  1.00  0.00           C
ATOM   2249  HE2 TYR   145      40.578  41.724  23.184  1.00  0.00           H
ATOM   2250  CD2 TYR   145      40.764  42.412  25.249  1.00  0.00           C
ATOM   2251  HD2 TYR   145      41.158  41.493  25.659  1.00  0.00           H
ATOM   2252  C   TYR   145      42.329  43.815  29.635  1.00  0.00           C
ATOM   2253  O   TYR   145      42.995  42.909  30.168  1.00  0.00           O
ATOM   2254  N   ALA   146      41.579  44.702  30.279  1.00  0.00           N
ATOM   2255  H   ALA   146      41.045  45.415  29.802  1.00  0.00           H
ATOM   2256  CA  ALA   146      41.333  44.784  31.738  1.00  0.00           C
ATOM   2257  HA  ALA   146      41.739  43.907  32.243  1.00  0.00           H
ATOM   2258  CB  ALA   146      41.944  45.980  32.386  1.00  0.00           C
ATOM   2259  HB1 ALA   146      42.953  45.985  31.976  1.00  0.00           H
ATOM   2260  HB2 ALA   146      41.886  46.028  33.473  1.00  0.00           H
ATOM   2261  HB3 ALA   146      41.391  46.885  32.136  1.00  0.00           H
ATOM   2262  C   ALA   146      39.804  44.819  32.000  1.00  0.00           C
ATOM   2263  O   ALA   146      38.961  45.200  31.190  1.00  0.00           O
ATOM   2264  N   TRP   147      39.489  44.427  33.260  1.00  0.00           N
ATOM   2265  H   TRP   147      40.190  43.999  33.849  1.00  0.00           H
ATOM   2266  CA  TRP   147      38.158  44.403  33.784  1.00  0.00           C
ATOM   2267  HA  TRP   147      37.645  45.239  33.307  1.00  0.00           H
ATOM   2268  CB  TRP   147      37.442  43.055  33.466  1.00  0.00           C
ATOM   2269  HB2 TRP   147      37.441  43.052  32.376  1.00  0.00           H
ATOM   2270  HB3 TRP   147      38.066  42.268  33.889  1.00  0.00           H
ATOM   2271  CG  TRP   147      36.046  42.783  33.963  1.00  0.00           C
ATOM   2272  CD1 TRP   147      34.863  42.777  33.276  1.00  0.00           C
ATOM   2273  HD1 TRP   147      34.762  43.055  32.237  1.00  0.00           H
ATOM   2274  NE1 TRP   147      33.880  42.257  33.980  1.00  0.00           N
ATOM   2275  HE1 TRP   147      32.915  42.321  33.686  1.00  0.00           H
ATOM   2276  CE2 TRP   147      34.165  42.178  35.316  1.00  0.00           C
ATOM   2277  CZ2 TRP   147      33.419  41.889  36.474  1.00  0.00           C
ATOM   2278  HZ2 TRP   147      32.339  41.920  36.490  1.00  0.00           H
ATOM   2279  CH2 TRP   147      34.163  41.656  37.639  1.00  0.00           C
ATOM   2280  HH2 TRP   147      33.655  41.340  38.537  1.00  0.00           H
ATOM   2281  CZ3 TRP   147      35.536  41.793  37.669  1.00  0.00           C
ATOM   2282  HZ3 TRP   147      36.046  41.769  38.620  1.00  0.00           H
ATOM   2283  CE3 TRP   147      36.224  42.147  36.532  1.00  0.00           C
ATOM   2284  HE3 TRP   147      37.260  42.424  36.652  1.00  0.00           H
ATOM   2285  CD2 TRP   147      35.611  42.359  35.271  1.00  0.00           C
ATOM   2286  C   TRP   147      38.289  44.624  35.266  1.00  0.00           C
ATOM   2287  O   TRP   147      39.333  44.295  35.857  1.00  0.00           O
ATOM   2288  N   GLU   148      37.286  45.223  35.897  1.00  0.00           N
ATOM   2289  H   GLU   148      36.592  45.576  35.254  1.00  0.00           H
ATOM   2290  CA  GLU   148      37.438  45.708  37.222  1.00  0.00           C
ATOM   2291  HA  GLU   148      37.990  44.945  37.772  1.00  0.00           H
ATOM   2292  CB  GLU   148      38.082  47.135  37.199  1.00  0.00           C
ATOM   2293  HB2 GLU   148      38.979  47.091  36.582  1.00  0.00           H
ATOM   2294  HB3 GLU   148      37.503  47.892  36.673  1.00  0.00           H
ATOM   2295  CG  GLU   148      38.379  47.616  38.571  1.00  0.00           C
ATOM   2296  HG2 GLU   148      37.444  47.871  39.070  1.00  0.00           H
ATOM   2297  HG3 GLU   148      38.820  46.812  39.160  1.00  0.00           H
ATOM   2298  CD  GLU   148      39.263  48.823  38.285  1.00  0.00           C
ATOM   2299  OE1 GLU   148      38.759  49.966  38.070  1.00  0.00           O
ATOM   2300  OE2 GLU   148      40.517  48.598  38.307  1.00  0.00           O
ATOM   2301  C   GLU   148      36.144  45.816  37.999  1.00  0.00           C
ATOM   2302  O   GLU   148      35.179  46.277  37.423  1.00  0.00           O
ATOM   2303  N   SER   149      35.981  45.446  39.326  1.00  0.00           N
ATOM   2304  H   SER   149      36.772  44.968  39.734  1.00  0.00           H
ATOM   2305  CA  SER   149      34.720  45.549  40.208  1.00  0.00           C
ATOM   2306  HA  SER   149      34.173  46.410  39.822  1.00  0.00           H
ATOM   2307  CB  SER   149      33.765  44.338  39.931  1.00  0.00           C
ATOM   2308  HB2 SER   149      33.299  44.424  38.948  1.00  0.00           H
ATOM   2309  HB3 SER   149      34.357  43.439  40.097  1.00  0.00           H
ATOM   2310  OG  SER   149      32.771  44.353  40.884  1.00  0.00           O
ATOM   2311  HG  SER   149      31.995  44.735  40.467  1.00  0.00           H
ATOM   2312  C   SER   149      34.958  45.680  41.757  1.00  0.00           C
ATOM   2313  O   SER   149      35.324  44.723  42.413  1.00  0.00           O
ATOM   2314  N   SER   150      34.416  46.752  42.361  1.00  0.00           N
ATOM   2315  H   SER   150      34.146  47.548  41.801  1.00  0.00           H
ATOM   2316  CA  SER   150      34.280  46.817  43.856  1.00  0.00           C
ATOM   2317  HA  SER   150      35.241  46.504  44.265  1.00  0.00           H
ATOM   2318  CB  SER   150      34.347  48.317  44.135  1.00  0.00           C
ATOM   2319  HB2 SER   150      33.542  48.749  43.542  1.00  0.00           H
ATOM   2320  HB3 SER   150      34.098  48.526  45.176  1.00  0.00           H
ATOM   2321  OG  SER   150      35.594  48.834  43.923  1.00  0.00           O
ATOM   2322  HG  SER   150      35.646  49.090  43.000  1.00  0.00           H
ATOM   2323  C   SER   150      33.023  46.300  44.528  1.00  0.00           C
ATOM   2324  O   SER   150      32.621  46.682  45.590  1.00  0.00           O
ATOM   2325  N   ALA   151      32.493  45.287  43.877  1.00  0.00           N
ATOM   2326  H   ALA   151      32.834  45.009  42.968  1.00  0.00           H
ATOM   2327  CA  ALA   151      31.300  44.507  44.372  1.00  0.00           C
ATOM   2328  HA  ALA   151      30.984  43.772  43.632  1.00  0.00           H
ATOM   2329  CB  ALA   151      31.608  43.617  45.520  1.00  0.00           C
ATOM   2330  HB1 ALA   151      32.693  43.648  45.612  1.00  0.00           H
ATOM   2331  HB2 ALA   151      31.170  42.650  45.276  1.00  0.00           H
ATOM   2332  HB3 ALA   151      31.128  44.027  46.408  1.00  0.00           H
ATOM   2333  C   ALA   151      29.961  45.337  44.530  1.00  0.00           C
ATOM   2334  O   ALA   151      28.910  44.877  44.957  1.00  0.00           O
ATOM   2335  N   GLY   152      29.964  46.599  44.135  1.00  0.00           N
ATOM   2336  H   GLY   152      30.787  46.948  43.665  1.00  0.00           H
ATOM   2337  CA  GLY   152      28.889  47.601  44.191  1.00  0.00           C
ATOM   2338  HA2 GLY   152      28.234  47.423  45.043  1.00  0.00           H
ATOM   2339  HA3 GLY   152      29.366  48.574  44.309  1.00  0.00           H
ATOM   2340  C   GLY   152      27.950  47.546  42.995  1.00  0.00           C
ATOM   2341  O   GLY   152      27.679  48.511  42.373  1.00  0.00           O
ATOM   2342  N   GLY   153      27.567  46.269  42.712  1.00  0.00           N
ATOM   2343  H   GLY   153      27.980  45.482  43.190  1.00  0.00           H
ATOM   2344  CA  GLY   153      26.582  45.844  41.679  1.00  0.00           C
ATOM   2345  HA2 GLY   153      26.254  44.843  41.957  1.00  0.00           H
ATOM   2346  HA3 GLY   153      25.666  46.396  41.892  1.00  0.00           H
ATOM   2347  C   GLY   153      27.022  46.048  40.236  1.00  0.00           C
ATOM   2348  O   GLY   153      26.341  45.540  39.325  1.00  0.00           O
ATOM   2349  N   SER   154      28.205  46.589  39.954  1.00  0.00           N
ATOM   2350  H   SER   154      28.739  46.782  40.789  1.00  0.00           H
ATOM   2351  CA  SER   154      28.761  46.821  38.576  1.00  0.00           C
ATOM   2352  HA  SER   154      28.313  46.031  37.974  1.00  0.00           H
ATOM   2353  CB  SER   154      28.355  48.230  38.007  1.00  0.00           C
ATOM   2354  HB2 SER   154      28.962  48.532  37.154  1.00  0.00           H
ATOM   2355  HB3 SER   154      27.291  48.293  37.776  1.00  0.00           H
ATOM   2356  OG  SER   154      28.707  49.228  38.919  1.00  0.00           O
ATOM   2357  HG  SER   154      29.642  49.365  39.091  1.00  0.00           H
ATOM   2358  C   SER   154      30.262  46.674  38.531  1.00  0.00           C
ATOM   2359  O   SER   154      30.974  46.341  39.497  1.00  0.00           O
ATOM   2360  N   PHE   155      30.689  46.578  37.306  1.00  0.00           N
ATOM   2361  H   PHE   155      29.974  46.729  36.609  1.00  0.00           H
ATOM   2362  CA  PHE   155      31.992  46.350  36.769  1.00  0.00           C
ATOM   2363  HA  PHE   155      32.689  46.531  37.588  1.00  0.00           H
ATOM   2364  CB  PHE   155      32.132  44.866  36.279  1.00  0.00           C
ATOM   2365  HB2 PHE   155      33.176  44.701  36.013  1.00  0.00           H
ATOM   2366  HB3 PHE   155      31.957  44.227  37.144  1.00  0.00           H
ATOM   2367  CG  PHE   155      31.202  44.406  35.110  1.00  0.00           C
ATOM   2368  CD1 PHE   155      31.712  44.466  33.811  1.00  0.00           C
ATOM   2369  HD1 PHE   155      32.677  44.904  33.604  1.00  0.00           H
ATOM   2370  CE1 PHE   155      30.998  44.024  32.655  1.00  0.00           C
ATOM   2371  HE1 PHE   155      31.490  44.116  31.699  1.00  0.00           H
ATOM   2372  CZ  PHE   155      29.649  43.569  32.795  1.00  0.00           C
ATOM   2373  HZ  PHE   155      29.148  43.321  31.872  1.00  0.00           H
ATOM   2374  CE2 PHE   155      29.142  43.409  34.124  1.00  0.00           C
ATOM   2375  HE2 PHE   155      28.095  43.140  34.143  1.00  0.00           H
ATOM   2376  CD2 PHE   155      29.954  43.736  35.286  1.00  0.00           C
ATOM   2377  HD2 PHE   155      29.481  43.751  36.257  1.00  0.00           H
ATOM   2378  C   PHE   155      32.407  47.358  35.628  1.00  0.00           C
ATOM   2379  O   PHE   155      31.608  48.070  35.035  1.00  0.00           O
ATOM   2380  N   THR   156      33.673  47.322  35.132  1.00  0.00           N
ATOM   2381  H   THR   156      34.309  46.641  35.519  1.00  0.00           H
ATOM   2382  CA  THR   156      34.164  48.054  33.950  1.00  0.00           C
ATOM   2383  HA  THR   156      33.375  48.272  33.230  1.00  0.00           H
ATOM   2384  CB  THR   156      34.891  49.391  34.364  1.00  0.00           C
ATOM   2385  HB  THR   156      34.175  50.038  34.868  1.00  0.00           H
ATOM   2386  CG2 THR   156      36.087  49.328  35.172  1.00  0.00           C
ATOM   2387 HG21 THR   156      36.584  50.289  35.041  1.00  0.00           H
ATOM   2388 HG22 THR   156      36.800  48.648  34.707  1.00  0.00           H
ATOM   2389 HG23 THR   156      35.766  49.106  36.191  1.00  0.00           H
ATOM   2390  OG1 THR   156      35.269  50.133  33.149  1.00  0.00           O
ATOM   2391  HG1 THR   156      34.557  50.534  32.646  1.00  0.00           H
ATOM   2392  C   THR   156      35.055  47.210  33.174  1.00  0.00           C
ATOM   2393  O   THR   156      35.684  46.282  33.676  1.00  0.00           O
ATOM   2394  N   VAL   157      35.140  47.409  31.874  1.00  0.00           N
ATOM   2395  H   VAL   157      34.602  48.167  31.480  1.00  0.00           H
ATOM   2396  CA  VAL   157      36.069  46.722  30.954  1.00  0.00           C
ATOM   2397  HA  VAL   157      36.813  46.268  31.608  1.00  0.00           H
ATOM   2398  CB  VAL   157      35.410  45.615  30.028  1.00  0.00           C
ATOM   2399  HB  VAL   157      34.988  44.995  30.818  1.00  0.00           H
ATOM   2400  CG1 VAL   157      34.305  46.140  29.126  1.00  0.00           C
ATOM   2401 HG11 VAL   157      34.027  47.099  29.563  1.00  0.00           H
ATOM   2402 HG12 VAL   157      34.739  46.183  28.126  1.00  0.00           H
ATOM   2403 HG13 VAL   157      33.579  45.330  29.198  1.00  0.00           H
ATOM   2404  CG2 VAL   157      36.447  44.895  29.180  1.00  0.00           C
ATOM   2405 HG21 VAL   157      35.959  44.028  28.736  1.00  0.00           H
ATOM   2406 HG22 VAL   157      37.162  44.470  29.885  1.00  0.00           H
ATOM   2407 HG23 VAL   157      36.786  45.630  28.449  1.00  0.00           H
ATOM   2408  C   VAL   157      36.728  47.837  30.108  1.00  0.00           C
ATOM   2409  O   VAL   157      36.031  48.749  29.612  1.00  0.00           O
ATOM   2410  N   ARG   158      38.025  47.760  29.842  1.00  0.00           N
ATOM   2411  H   ARG   158      38.519  46.902  30.042  1.00  0.00           H
ATOM   2412  CA  ARG   158      38.869  48.800  29.212  1.00  0.00           C
ATOM   2413  HA  ARG   158      38.280  49.306  28.447  1.00  0.00           H
ATOM   2414  CB  ARG   158      39.190  49.956  30.273  1.00  0.00           C
ATOM   2415  HB2 ARG   158      39.743  50.760  29.788  1.00  0.00           H
ATOM   2416  HB3 ARG   158      38.219  50.254  30.669  1.00  0.00           H
ATOM   2417  CG  ARG   158      40.043  49.409  31.405  1.00  0.00           C
ATOM   2418  HG2 ARG   158      39.713  48.448  31.801  1.00  0.00           H
ATOM   2419  HG3 ARG   158      40.980  49.088  30.954  1.00  0.00           H
ATOM   2420  CD  ARG   158      40.139  50.273  32.638  1.00  0.00           C
ATOM   2421  HD2 ARG   158      40.686  51.118  32.222  1.00  0.00           H
ATOM   2422  HD3 ARG   158      39.133  50.488  32.998  1.00  0.00           H
ATOM   2423  NE  ARG   158      40.885  49.611  33.756  1.00  0.00           N
ATOM   2424  HE  ARG   158      41.820  49.291  33.550  1.00  0.00           H
ATOM   2425  CZ  ARG   158      40.643  49.557  34.997  1.00  0.00           C
ATOM   2426  NH1 ARG   158      39.625  50.172  35.539  1.00  0.00           N
ATOM   2427 HH11 ARG   158      39.093  50.830  34.988  1.00  0.00           H
ATOM   2428 HH12 ARG   158      39.508  50.158  36.543  1.00  0.00           H
ATOM   2429  NH2 ARG   158      41.498  49.161  35.843  1.00  0.00           N
ATOM   2430 HH21 ARG   158      42.406  48.818  35.563  1.00  0.00           H
ATOM   2431 HH22 ARG   158      41.288  49.103  36.829  1.00  0.00           H
ATOM   2432  C   ARG   158      39.996  48.142  28.430  1.00  0.00           C
ATOM   2433  O   ARG   158      40.355  46.963  28.795  1.00  0.00           O
ATOM   2434  N   THR   159      40.582  48.775  27.371  1.00  0.00           N
ATOM   2435  H   THR   159      40.229  49.683  27.104  1.00  0.00           H
ATOM   2436  CA  THR   159      41.779  48.225  26.634  1.00  0.00           C
ATOM   2437  HA  THR   159      41.763  47.136  26.683  1.00  0.00           H
ATOM   2438  CB  THR   159      41.908  48.639  25.182  1.00  0.00           C
ATOM   2439  HB  THR   159      41.977  49.726  25.157  1.00  0.00           H
ATOM   2440  CG2 THR   159      43.101  48.073  24.358  1.00  0.00           C
ATOM   2441 HG21 THR   159      42.941  48.351  23.316  1.00  0.00           H
ATOM   2442 HG22 THR   159      43.112  46.986  24.436  1.00  0.00           H
ATOM   2443 HG23 THR   159      43.955  48.599  24.785  1.00  0.00           H
ATOM   2444  OG1 THR   159      40.657  48.260  24.578  1.00  0.00           O
ATOM   2445  HG1 THR   159      40.763  48.566  23.675  1.00  0.00           H
ATOM   2446  C   THR   159      43.098  48.692  27.409  1.00  0.00           C
ATOM   2447  O   THR   159      43.218  49.838  27.831  1.00  0.00           O
ATOM   2448  N   ASP   160      43.902  47.745  27.902  1.00  0.00           N
ATOM   2449  H   ASP   160      43.665  46.766  27.824  1.00  0.00           H
ATOM   2450  CA  ASP   160      44.893  47.973  28.910  1.00  0.00           C
ATOM   2451  HA  ASP   160      44.351  48.493  29.699  1.00  0.00           H
ATOM   2452  CB  ASP   160      45.320  46.647  29.455  1.00  0.00           C
ATOM   2453  HB2 ASP   160      44.422  46.069  29.675  1.00  0.00           H
ATOM   2454  HB3 ASP   160      45.958  46.221  28.680  1.00  0.00           H
ATOM   2455  CG  ASP   160      46.177  46.779  30.683  1.00  0.00           C
ATOM   2456  OD1 ASP   160      47.234  46.178  30.769  1.00  0.00           O
ATOM   2457  OD2 ASP   160      45.798  47.597  31.516  1.00  0.00           O
ATOM   2458  C   ASP   160      46.072  48.873  28.484  1.00  0.00           C
ATOM   2459  O   ASP   160      46.839  48.530  27.581  1.00  0.00           O
ATOM   2460  N   THR   161      46.307  49.925  29.293  1.00  0.00           N
ATOM   2461  H   THR   161      45.685  50.211  30.035  1.00  0.00           H
ATOM   2462  CA  THR   161      47.511  50.782  29.264  1.00  0.00           C
ATOM   2463  HA  THR   161      47.747  50.979  28.219  1.00  0.00           H
ATOM   2464  CB  THR   161      47.136  52.126  29.884  1.00  0.00           C
ATOM   2465  HB  THR   161      48.035  52.738  29.812  1.00  0.00           H
ATOM   2466  CG2 THR   161      46.048  52.878  29.160  1.00  0.00           C
ATOM   2467 HG21 THR   161      46.059  52.684  28.087  1.00  0.00           H
ATOM   2468 HG22 THR   161      46.256  53.947  29.195  1.00  0.00           H
ATOM   2469 HG23 THR   161      45.133  52.690  29.722  1.00  0.00           H
ATOM   2470  OG1 THR   161      46.770  51.914  31.277  1.00  0.00           O
ATOM   2471  HG1 THR   161      46.743  52.754  31.741  1.00  0.00           H
ATOM   2472  C   THR   161      48.691  50.304  29.957  1.00  0.00           C
ATOM   2473  O   THR   161      49.706  50.957  29.869  1.00  0.00           O
ATOM   2474  N   GLY   162      48.615  49.067  30.590  1.00  0.00           N
ATOM   2475  H   GLY   162      47.722  48.602  30.679  1.00  0.00           H
ATOM   2476  CA  GLY   162      49.772  48.428  31.242  1.00  0.00           C
ATOM   2477  HA2 GLY   162      50.329  49.184  31.794  1.00  0.00           H
ATOM   2478  HA3 GLY   162      49.433  47.696  31.976  1.00  0.00           H
ATOM   2479  C   GLY   162      50.729  47.776  30.274  1.00  0.00           C
ATOM   2480  O   GLY   162      50.370  47.563  29.150  1.00  0.00           O
ATOM   2481  N   GLU   163      51.890  47.465  30.893  1.00  0.00           N
ATOM   2482  H   GLU   163      52.053  47.850  31.812  1.00  0.00           H
ATOM   2483  CA  GLU   163      52.907  46.550  30.435  1.00  0.00           C
ATOM   2484  HA  GLU   163      53.361  47.194  29.683  1.00  0.00           H
ATOM   2485  CB  GLU   163      53.979  46.288  31.510  1.00  0.00           C
ATOM   2486  HB2 GLU   163      53.537  45.692  32.307  1.00  0.00           H
ATOM   2487  HB3 GLU   163      54.745  45.725  30.975  1.00  0.00           H
ATOM   2488  CG  GLU   163      54.625  47.484  32.181  1.00  0.00           C
ATOM   2489  HG2 GLU   163      55.567  47.101  32.573  1.00  0.00           H
ATOM   2490  HG3 GLU   163      54.684  48.277  31.436  1.00  0.00           H
ATOM   2491  CD  GLU   163      53.809  48.011  33.405  1.00  0.00           C
ATOM   2492  OE1 GLU   163      52.684  47.585  33.652  1.00  0.00           O
ATOM   2493  OE2 GLU   163      54.335  48.940  34.102  1.00  0.00           O
ATOM   2494  C   GLU   163      52.316  45.206  29.971  1.00  0.00           C
ATOM   2495  O   GLU   163      51.385  44.681  30.561  1.00  0.00           O
ATOM   2496  N   PRO   164      52.993  44.541  28.954  1.00  0.00           N
ATOM   2497  CD  PRO   164      53.923  45.119  27.936  1.00  0.00           C
ATOM   2498  HD2 PRO   164      54.901  45.094  28.415  1.00  0.00           H
ATOM   2499  HD3 PRO   164      53.645  46.119  27.602  1.00  0.00           H
ATOM   2500  CG  PRO   164      53.911  44.155  26.738  1.00  0.00           C
ATOM   2501  HG2 PRO   164      54.934  44.057  26.377  1.00  0.00           H
ATOM   2502  HG3 PRO   164      53.192  44.510  25.999  1.00  0.00           H
ATOM   2503  CB  PRO   164      53.346  42.899  27.308  1.00  0.00           C
ATOM   2504  HB2 PRO   164      54.266  42.367  27.551  1.00  0.00           H
ATOM   2505  HB3 PRO   164      52.822  42.342  26.533  1.00  0.00           H
ATOM   2506  CA  PRO   164      52.611  43.221  28.525  1.00  0.00           C
ATOM   2507  HA  PRO   164      51.583  43.393  28.207  1.00  0.00           H
ATOM   2508  C   PRO   164      52.629  42.140  29.626  1.00  0.00           C
ATOM   2509  O   PRO   164      53.695  41.909  30.157  1.00  0.00           O
ATOM   2510  N   MET   165      51.597  41.383  29.829  1.00  0.00           N
ATOM   2511  H   MET   165      50.732  41.570  29.343  1.00  0.00           H
ATOM   2512  CA  MET   165      51.440  40.323  30.823  1.00  0.00           C
ATOM   2513  HA  MET   165      51.953  40.563  31.755  1.00  0.00           H
ATOM   2514  CB  MET   165      49.977  40.165  31.112  1.00  0.00           C
ATOM   2515  HB2 MET   165      49.552  41.163  31.223  1.00  0.00           H
ATOM   2516  HB3 MET   165      49.460  39.713  30.265  1.00  0.00           H
ATOM   2517  CG  MET   165      49.699  39.358  32.372  1.00  0.00           C
ATOM   2518  HG2 MET   165      50.295  38.445  32.355  1.00  0.00           H
ATOM   2519  HG3 MET   165      50.083  39.903  33.236  1.00  0.00           H
ATOM   2520  SD  MET   165      47.992  38.941  32.752  1.00  0.00           S
ATOM   2521  CE  MET   165      47.568  38.105  31.221  1.00  0.00           C
ATOM   2522  HE1 MET   165      48.170  37.207  31.081  1.00  0.00           H
ATOM   2523  HE2 MET   165      46.492  37.930  31.232  1.00  0.00           H
ATOM   2524  HE3 MET   165      47.677  38.792  30.381  1.00  0.00           H
ATOM   2525  C   MET   165      51.993  39.019  30.210  1.00  0.00           C
ATOM   2526  O   MET   165      52.241  38.021  30.921  1.00  0.00           O
ATOM   2527  N   GLY   166      52.012  38.975  28.845  1.00  0.00           N
ATOM   2528  H   GLY   166      51.754  39.817  28.351  1.00  0.00           H
ATOM   2529  CA  GLY   166      51.963  37.605  28.180  1.00  0.00           C
ATOM   2530  HA2 GLY   166      52.506  37.793  27.254  1.00  0.00           H
ATOM   2531  HA3 GLY   166      52.619  36.854  28.620  1.00  0.00           H
ATOM   2532  C   GLY   166      50.525  37.138  27.874  1.00  0.00           C
ATOM   2533  O   GLY   166      49.615  37.703  28.500  1.00  0.00           O
ATOM   2534  N   ARG   167      50.385  36.189  26.901  1.00  0.00           N
ATOM   2535  H   ARG   167      51.224  35.781  26.512  1.00  0.00           H
ATOM   2536  CA  ARG   167      49.075  35.480  26.650  1.00  0.00           C
ATOM   2537  HA  ARG   167      48.410  36.234  26.230  1.00  0.00           H
ATOM   2538  CB  ARG   167      49.352  34.430  25.560  1.00  0.00           C
ATOM   2539  HB2 ARG   167      49.913  34.869  24.734  1.00  0.00           H
ATOM   2540  HB3 ARG   167      49.984  33.681  26.035  1.00  0.00           H
ATOM   2541  CG  ARG   167      48.153  33.690  24.920  1.00  0.00           C
ATOM   2542  HG2 ARG   167      47.439  33.307  25.650  1.00  0.00           H
ATOM   2543  HG3 ARG   167      47.738  34.417  24.222  1.00  0.00           H
ATOM   2544  CD  ARG   167      48.532  32.501  24.108  1.00  0.00           C
ATOM   2545  HD2 ARG   167      47.646  32.110  23.606  1.00  0.00           H
ATOM   2546  HD3 ARG   167      49.225  32.701  23.290  1.00  0.00           H
ATOM   2547  NE  ARG   167      49.001  31.402  25.031  1.00  0.00           N
ATOM   2548  HE  ARG   167      48.380  31.278  25.818  1.00  0.00           H
ATOM   2549  CZ  ARG   167      50.207  30.816  25.102  1.00  0.00           C
ATOM   2550  NH1 ARG   167      51.151  31.045  24.324  1.00  0.00           N
ATOM   2551 HH11 ARG   167      51.023  31.678  23.548  1.00  0.00           H
ATOM   2552 HH12 ARG   167      51.897  30.362  24.309  1.00  0.00           H
ATOM   2553  NH2 ARG   167      50.425  30.091  26.074  1.00  0.00           N
ATOM   2554 HH21 ARG   167      49.743  29.853  26.781  1.00  0.00           H
ATOM   2555 HH22 ARG   167      51.365  29.905  26.393  1.00  0.00           H
ATOM   2556  C   ARG   167      48.521  34.651  27.840  1.00  0.00           C
ATOM   2557  O   ARG   167      49.233  33.967  28.563  1.00  0.00           O
ATOM   2558  N   GLY   168      47.247  34.751  28.055  1.00  0.00           N
ATOM   2559  H   GLY   168      46.759  35.322  27.380  1.00  0.00           H
ATOM   2560  CA  GLY   168      46.540  34.072  29.145  1.00  0.00           C
ATOM   2561  HA2 GLY   168      45.824  33.369  28.718  1.00  0.00           H
ATOM   2562  HA3 GLY   168      47.195  33.700  29.933  1.00  0.00           H
ATOM   2563  C   GLY   168      45.752  35.047  29.971  1.00  0.00           C
ATOM   2564  O   GLY   168      45.393  36.046  29.396  1.00  0.00           O
ATOM   2565  N   THR   169      45.573  34.792  31.276  1.00  0.00           N
ATOM   2566  H   THR   169      45.810  33.876  31.631  1.00  0.00           H
ATOM   2567  CA  THR   169      44.774  35.615  32.129  1.00  0.00           C
ATOM   2568  HA  THR   169      44.766  36.616  31.699  1.00  0.00           H
ATOM   2569  CB  THR   169      43.350  35.063  32.125  1.00  0.00           C
ATOM   2570  HB  THR   169      43.406  34.016  32.423  1.00  0.00           H
ATOM   2571  CG2 THR   169      42.435  35.833  33.122  1.00  0.00           C
ATOM   2572 HG21 THR   169      42.458  36.915  32.991  1.00  0.00           H
ATOM   2573 HG22 THR   169      42.625  35.583  34.165  1.00  0.00           H
ATOM   2574 HG23 THR   169      41.390  35.571  32.955  1.00  0.00           H
ATOM   2575  OG1 THR   169      42.771  35.137  30.875  1.00  0.00           O
ATOM   2576  HG1 THR   169      43.058  34.287  30.530  1.00  0.00           H
ATOM   2577  C   THR   169      45.377  35.771  33.548  1.00  0.00           C
ATOM   2578  O   THR   169      45.872  34.821  34.109  1.00  0.00           O
ATOM   2579  N   LYS   170      45.178  36.929  34.221  1.00  0.00           N
ATOM   2580  H   LYS   170      44.728  37.744  33.832  1.00  0.00           H
ATOM   2581  CA  LYS   170      45.522  37.193  35.622  1.00  0.00           C
ATOM   2582  HA  LYS   170      45.763  36.256  36.122  1.00  0.00           H
ATOM   2583  CB  LYS   170      46.763  38.108  35.709  1.00  0.00           C
ATOM   2584  HB2 LYS   170      47.641  37.522  35.435  1.00  0.00           H
ATOM   2585  HB3 LYS   170      46.628  39.073  35.219  1.00  0.00           H
ATOM   2586  CG  LYS   170      46.895  38.672  37.110  1.00  0.00           C
ATOM   2587  HG2 LYS   170      46.011  39.165  37.515  1.00  0.00           H
ATOM   2588  HG3 LYS   170      47.158  37.762  37.650  1.00  0.00           H
ATOM   2589  CD  LYS   170      48.087  39.699  37.181  1.00  0.00           C
ATOM   2590  HD2 LYS   170      47.770  40.570  36.608  1.00  0.00           H
ATOM   2591  HD3 LYS   170      48.207  39.912  38.243  1.00  0.00           H
ATOM   2592  CE  LYS   170      49.364  39.004  36.650  1.00  0.00           C
ATOM   2593  HE2 LYS   170      49.802  38.272  37.328  1.00  0.00           H
ATOM   2594  HE3 LYS   170      49.130  38.502  35.710  1.00  0.00           H
ATOM   2595  NZ  LYS   170      50.373  40.038  36.468  1.00  0.00           N
ATOM   2596  HZ1 LYS   170      51.295  39.626  36.464  1.00  0.00           H
ATOM   2597  HZ2 LYS   170      50.363  40.769  37.165  1.00  0.00           H
ATOM   2598  HZ3 LYS   170      50.335  40.474  35.559  1.00  0.00           H
ATOM   2599  C   LYS   170      44.335  37.746  36.376  1.00  0.00           C
ATOM   2600  O   LYS   170      43.578  38.618  35.955  1.00  0.00           O
ATOM   2601  N   VAL   171      44.062  37.186  37.543  1.00  0.00           N
ATOM   2602  H   VAL   171      44.683  36.468  37.889  1.00  0.00           H
ATOM   2603  CA  VAL   171      42.958  37.422  38.463  1.00  0.00           C
ATOM   2604  HA  VAL   171      42.297  38.190  38.062  1.00  0.00           H
ATOM   2605  CB  VAL   171      42.140  36.221  38.911  1.00  0.00           C
ATOM   2606  HB  VAL   171      42.720  35.589  39.583  1.00  0.00           H
ATOM   2607  CG1 VAL   171      40.890  36.711  39.627  1.00  0.00           C
ATOM   2608 HG11 VAL   171      41.210  37.242  40.523  1.00  0.00           H
ATOM   2609 HG12 VAL   171      40.423  37.403  38.926  1.00  0.00           H
ATOM   2610 HG13 VAL   171      40.297  35.859  39.959  1.00  0.00           H
ATOM   2611  CG2 VAL   171      41.896  35.247  37.750  1.00  0.00           C
ATOM   2612 HG21 VAL   171      41.175  34.481  38.035  1.00  0.00           H
ATOM   2613 HG22 VAL   171      42.875  34.836  37.505  1.00  0.00           H
ATOM   2614 HG23 VAL   171      41.485  35.795  36.903  1.00  0.00           H
ATOM   2615  C   VAL   171      43.634  38.127  39.665  1.00  0.00           C
ATOM   2616  O   VAL   171      44.454  37.534  40.345  1.00  0.00           O
ATOM   2617  N   ILE   172      43.329  39.423  39.967  1.00  0.00           N
ATOM   2618  H   ILE   172      42.857  39.986  39.273  1.00  0.00           H
ATOM   2619  CA  ILE   172      43.684  40.057  41.249  1.00  0.00           C
ATOM   2620  HA  ILE   172      44.292  39.375  41.843  1.00  0.00           H
ATOM   2621  CB  ILE   172      44.568  41.267  41.069  1.00  0.00           C
ATOM   2622  HB  ILE   172      43.909  42.077  40.759  1.00  0.00           H
ATOM   2623  CG2 ILE   172      45.177  41.662  42.424  1.00  0.00           C
ATOM   2624 HG21 ILE   172      44.371  41.908  43.115  1.00  0.00           H
ATOM   2625 HG22 ILE   172      45.903  42.461  42.268  1.00  0.00           H
ATOM   2626 HG23 ILE   172      45.565  40.718  42.805  1.00  0.00           H
ATOM   2627  CG1 ILE   172      45.641  41.338  39.881  1.00  0.00           C
ATOM   2628 HG12 ILE   172      46.589  40.886  40.172  1.00  0.00           H
ATOM   2629 HG13 ILE   172      45.240  40.764  39.045  1.00  0.00           H
ATOM   2630  CD1 ILE   172      45.854  42.730  39.311  1.00  0.00           C
ATOM   2631 HD11 ILE   172      46.217  43.483  40.010  1.00  0.00           H
ATOM   2632 HD12 ILE   172      44.946  43.112  38.843  1.00  0.00           H
ATOM   2633 HD13 ILE   172      46.595  42.730  38.513  1.00  0.00           H
ATOM   2634  C   ILE   172      42.426  40.262  42.081  1.00  0.00           C
ATOM   2635  O   ILE   172      41.617  41.098  41.773  1.00  0.00           O
ATOM   2636  N   LEU   173      42.587  39.715  43.272  1.00  0.00           N
ATOM   2637  H   LEU   173      43.435  39.212  43.489  1.00  0.00           H
ATOM   2638  CA  LEU   173      41.790  40.014  44.470  1.00  0.00           C
ATOM   2639  HA  LEU   173      40.750  40.234  44.231  1.00  0.00           H
ATOM   2640  CB  LEU   173      41.744  38.812  45.343  1.00  0.00           C
ATOM   2641  HB2 LEU   173      42.722  38.414  45.612  1.00  0.00           H
ATOM   2642  HB3 LEU   173      41.229  39.057  46.271  1.00  0.00           H
ATOM   2643  CG  LEU   173      40.842  37.661  44.720  1.00  0.00           C
ATOM   2644  HG  LEU   173      39.952  38.100  44.269  1.00  0.00           H
ATOM   2645  CD1 LEU   173      41.465  36.702  43.709  1.00  0.00           C
ATOM   2646 HD11 LEU   173      41.677  37.232  42.781  1.00  0.00           H
ATOM   2647 HD12 LEU   173      40.713  35.921  43.598  1.00  0.00           H
ATOM   2648 HD13 LEU   173      42.417  36.321  44.080  1.00  0.00           H
ATOM   2649  CD2 LEU   173      40.512  36.675  45.887  1.00  0.00           C
ATOM   2650 HD21 LEU   173      40.172  35.658  45.686  1.00  0.00           H
ATOM   2651 HD22 LEU   173      41.453  36.616  46.435  1.00  0.00           H
ATOM   2652 HD23 LEU   173      39.747  37.053  46.565  1.00  0.00           H
ATOM   2653  C   LEU   173      42.418  41.166  45.227  1.00  0.00           C
ATOM   2654  O   LEU   173      43.651  41.245  45.274  1.00  0.00           O
ATOM   2655  N   HID   174      41.618  42.004  45.837  1.00  0.00           N
ATOM   2656  H   HID   174      40.668  41.993  45.496  1.00  0.00           H
ATOM   2657  CA  HID   174      42.013  43.042  46.716  1.00  0.00           C
ATOM   2658  HA  HID   174      43.089  43.073  46.886  1.00  0.00           H
ATOM   2659  CB  HID   174      41.635  44.386  46.214  1.00  0.00           C
ATOM   2660  HB2 HID   174      40.547  44.380  46.149  1.00  0.00           H
ATOM   2661  HB3 HID   174      41.793  45.114  47.011  1.00  0.00           H
ATOM   2662  CG  HID   174      42.202  44.792  44.912  1.00  0.00           C
ATOM   2663  ND1 HID   174      43.439  45.399  44.719  1.00  0.00           N
ATOM   2664  HD1 HID   174      43.929  45.954  45.406  1.00  0.00           H
ATOM   2665  CE1 HID   174      43.770  45.264  43.400  1.00  0.00           C
ATOM   2666  HE1 HID   174      44.653  45.686  42.943  1.00  0.00           H
ATOM   2667  NE2 HID   174      42.842  44.586  42.767  1.00  0.00           N
ATOM   2668  CD2 HID   174      41.840  44.291  43.681  1.00  0.00           C
ATOM   2669  HD2 HID   174      40.936  43.739  43.470  1.00  0.00           H
ATOM   2670  C   HID   174      41.337  42.660  48.094  1.00  0.00           C
ATOM   2671  O   HID   174      40.122  42.730  48.240  1.00  0.00           O
ATOM   2672  N   LEU   175      42.127  42.203  49.053  1.00  0.00           N
ATOM   2673  H   LEU   175      43.120  42.219  48.867  1.00  0.00           H
ATOM   2674  CA  LEU   175      41.632  41.609  50.301  1.00  0.00           C
ATOM   2675  HA  LEU   175      40.680  41.114  50.109  1.00  0.00           H
ATOM   2676  CB  LEU   175      42.639  40.596  50.765  1.00  0.00           C
ATOM   2677  HB2 LEU   175      43.634  41.036  50.834  1.00  0.00           H
ATOM   2678  HB3 LEU   175      42.388  40.192  51.746  1.00  0.00           H
ATOM   2679  CG  LEU   175      42.734  39.349  49.815  1.00  0.00           C
ATOM   2680  HG  LEU   175      41.737  39.124  49.435  1.00  0.00           H
ATOM   2681  CD1 LEU   175      43.779  39.500  48.751  1.00  0.00           C
ATOM   2682 HD11 LEU   175      43.953  38.559  48.229  1.00  0.00           H
ATOM   2683 HD12 LEU   175      44.726  39.908  49.105  1.00  0.00           H
ATOM   2684 HD13 LEU   175      43.486  40.266  48.033  1.00  0.00           H
ATOM   2685  CD2 LEU   175      43.207  38.144  50.650  1.00  0.00           C
ATOM   2686 HD21 LEU   175      42.488  37.977  51.451  1.00  0.00           H
ATOM   2687 HD22 LEU   175      43.239  37.200  50.107  1.00  0.00           H
ATOM   2688 HD23 LEU   175      44.199  38.330  51.062  1.00  0.00           H
ATOM   2689  C   LEU   175      41.376  42.625  51.402  1.00  0.00           C
ATOM   2690  O   LEU   175      42.094  43.651  51.443  1.00  0.00           O
ATOM   2691  N   LYS   176      40.467  42.418  52.333  1.00  0.00           N
ATOM   2692  H   LYS   176      39.933  41.563  52.295  1.00  0.00           H
ATOM   2693  CA  LYS   176      40.287  43.283  53.505  1.00  0.00           C
ATOM   2694  HA  LYS   176      40.228  44.334  53.224  1.00  0.00           H
ATOM   2695  CB  LYS   176      39.022  43.018  54.197  1.00  0.00           C
ATOM   2696  HB2 LYS   176      39.021  41.938  54.348  1.00  0.00           H
ATOM   2697  HB3 LYS   176      38.999  43.521  55.163  1.00  0.00           H
ATOM   2698  CG  LYS   176      37.774  43.375  53.318  1.00  0.00           C
ATOM   2699  HG2 LYS   176      37.786  44.431  53.048  1.00  0.00           H
ATOM   2700  HG3 LYS   176      37.674  42.848  52.369  1.00  0.00           H
ATOM   2701  CD  LYS   176      36.600  42.834  54.212  1.00  0.00           C
ATOM   2702  HD2 LYS   176      36.573  41.744  54.238  1.00  0.00           H
ATOM   2703  HD3 LYS   176      36.654  43.208  55.233  1.00  0.00           H
ATOM   2704  CE  LYS   176      35.158  43.291  53.771  1.00  0.00           C
ATOM   2705  HE2 LYS   176      35.412  44.249  53.316  1.00  0.00           H
ATOM   2706  HE3 LYS   176      34.739  42.748  52.924  1.00  0.00           H
ATOM   2707  NZ  LYS   176      34.234  43.389  54.877  1.00  0.00           N
ATOM   2708  HZ1 LYS   176      33.317  43.214  54.493  1.00  0.00           H
ATOM   2709  HZ2 LYS   176      34.312  44.291  55.323  1.00  0.00           H
ATOM   2710  HZ3 LYS   176      34.442  42.767  55.646  1.00  0.00           H
ATOM   2711  C   LYS   176      41.400  43.104  54.434  1.00  0.00           C
ATOM   2712  O   LYS   176      41.974  41.981  54.521  1.00  0.00           O
ATOM   2713  N   GLU   177      41.625  44.130  55.291  1.00  0.00           N
ATOM   2714  H   GLU   177      41.237  45.047  55.124  1.00  0.00           H
ATOM   2715  CA  GLU   177      42.193  43.936  56.608  1.00  0.00           C
ATOM   2716  HA  GLU   177      43.279  43.862  56.561  1.00  0.00           H
ATOM   2717  CB  GLU   177      41.975  45.252  57.403  1.00  0.00           C
ATOM   2718  HB2 GLU   177      40.909  45.461  57.503  1.00  0.00           H
ATOM   2719  HB3 GLU   177      42.575  45.149  58.307  1.00  0.00           H
ATOM   2720  CG  GLU   177      42.690  46.540  56.890  1.00  0.00           C
ATOM   2721  HG2 GLU   177      42.193  46.815  55.959  1.00  0.00           H
ATOM   2722  HG3 GLU   177      42.461  47.349  57.583  1.00  0.00           H
ATOM   2723  CD  GLU   177      44.207  46.452  56.832  1.00  0.00           C
ATOM   2724  OE1 GLU   177      44.846  47.399  56.274  1.00  0.00           O
ATOM   2725  OE2 GLU   177      44.858  45.510  57.304  1.00  0.00           O
ATOM   2726  C   GLU   177      41.656  42.687  57.408  1.00  0.00           C
ATOM   2727  O   GLU   177      42.364  41.899  58.099  1.00  0.00           O
ATOM   2728  N   ASP   178      40.394  42.406  57.203  1.00  0.00           N
ATOM   2729  H   ASP   178      39.819  43.127  56.790  1.00  0.00           H
ATOM   2730  CA  ASP   178      39.773  41.285  57.842  1.00  0.00           C
ATOM   2731  HA  ASP   178      40.129  41.202  58.869  1.00  0.00           H
ATOM   2732  CB  ASP   178      38.222  41.287  57.664  1.00  0.00           C
ATOM   2733  HB2 ASP   178      37.962  41.056  56.630  1.00  0.00           H
ATOM   2734  HB3 ASP   178      37.723  40.479  58.199  1.00  0.00           H
ATOM   2735  CG  ASP   178      37.467  42.590  57.954  1.00  0.00           C
ATOM   2736  OD1 ASP   178      36.312  42.457  58.539  1.00  0.00           O
ATOM   2737  OD2 ASP   178      37.961  43.717  57.840  1.00  0.00           O
ATOM   2738  C   ASP   178      40.185  39.953  57.195  1.00  0.00           C
ATOM   2739  O   ASP   178      39.902  38.976  57.846  1.00  0.00           O
ATOM   2740  N   GLN   179      40.897  39.917  56.092  1.00  0.00           N
ATOM   2741  H   GLN   179      41.228  40.828  55.806  1.00  0.00           H
ATOM   2742  CA  GLN   179      41.225  38.704  55.267  1.00  0.00           C
ATOM   2743  HA  GLN   179      40.865  37.876  55.879  1.00  0.00           H
ATOM   2744  CB  GLN   179      40.477  38.804  53.934  1.00  0.00           C
ATOM   2745  HB2 GLN   179      40.800  39.722  53.442  1.00  0.00           H
ATOM   2746  HB3 GLN   179      40.707  37.932  53.322  1.00  0.00           H
ATOM   2747  CG  GLN   179      38.919  39.101  54.099  1.00  0.00           C
ATOM   2748  HG2 GLN   179      38.660  39.964  54.715  1.00  0.00           H
ATOM   2749  HG3 GLN   179      38.519  39.333  53.111  1.00  0.00           H
ATOM   2750  CD  GLN   179      38.202  37.837  54.606  1.00  0.00           C
ATOM   2751  OE1 GLN   179      38.796  36.867  55.143  1.00  0.00           O
ATOM   2752  NE2 GLN   179      36.890  37.877  54.661  1.00  0.00           N
ATOM   2753 HE21 GLN   179      36.375  37.056  54.944  1.00  0.00           H
ATOM   2754 HE22 GLN   179      36.400  38.547  54.085  1.00  0.00           H
ATOM   2755  C   GLN   179      42.775  38.574  55.213  1.00  0.00           C
ATOM   2756  O   GLN   179      43.302  37.601  54.542  1.00  0.00           O
ATOM   2757  N   THR   180      43.581  39.404  55.801  1.00  0.00           N
ATOM   2758  H   THR   180      43.220  40.170  56.350  1.00  0.00           H
ATOM   2759  CA  THR   180      45.044  39.327  55.754  1.00  0.00           C
ATOM   2760  HA  THR   180      45.502  39.572  54.796  1.00  0.00           H
ATOM   2761  CB  THR   180      45.619  40.529  56.606  1.00  0.00           C
ATOM   2762  HB  THR   180      46.700  40.428  56.506  1.00  0.00           H
ATOM   2763  CG2 THR   180      45.505  41.933  56.012  1.00  0.00           C
ATOM   2764 HG21 THR   180      46.004  42.639  56.676  1.00  0.00           H
ATOM   2765 HG22 THR   180      44.484  42.263  55.815  1.00  0.00           H
ATOM   2766 HG23 THR   180      46.000  42.092  55.054  1.00  0.00           H
ATOM   2767  OG1 THR   180      45.311  40.568  57.988  1.00  0.00           O
ATOM   2768  HG1 THR   180      45.830  39.852  58.363  1.00  0.00           H
ATOM   2769  C   THR   180      45.799  38.069  56.147  1.00  0.00           C
ATOM   2770  O   THR   180      46.875  37.845  55.801  1.00  0.00           O
ATOM   2771  N   GLU   181      45.078  37.073  56.723  1.00  0.00           N
ATOM   2772  H   GLU   181      44.187  37.358  57.103  1.00  0.00           H
ATOM   2773  CA  GLU   181      45.436  35.670  57.018  1.00  0.00           C
ATOM   2774  HA  GLU   181      46.309  35.643  57.671  1.00  0.00           H
ATOM   2775  CB  GLU   181      44.251  34.974  57.796  1.00  0.00           C
ATOM   2776  HB2 GLU   181      44.490  33.975  58.160  1.00  0.00           H
ATOM   2777  HB3 GLU   181      43.951  35.562  58.664  1.00  0.00           H
ATOM   2778  CG  GLU   181      42.955  34.791  56.982  1.00  0.00           C
ATOM   2779  HG2 GLU   181      42.762  35.800  56.621  1.00  0.00           H
ATOM   2780  HG3 GLU   181      43.216  34.159  56.134  1.00  0.00           H
ATOM   2781  CD  GLU   181      41.898  34.156  57.941  1.00  0.00           C
ATOM   2782  OE1 GLU   181      40.876  34.847  58.132  1.00  0.00           O
ATOM   2783  OE2 GLU   181      42.058  32.948  58.269  1.00  0.00           O
ATOM   2784  C   GLU   181      45.755  34.932  55.730  1.00  0.00           C
ATOM   2785  O   GLU   181      46.545  33.975  55.739  1.00  0.00           O
ATOM   2786  N   TYR   182      45.383  35.390  54.482  1.00  0.00           N
ATOM   2787  H   TYR   182      44.827  36.232  54.428  1.00  0.00           H
ATOM   2788  CA  TYR   182      45.649  34.843  53.140  1.00  0.00           C
ATOM   2789  HA  TYR   182      45.888  33.781  53.180  1.00  0.00           H
ATOM   2790  CB  TYR   182      44.379  35.001  52.336  1.00  0.00           C
ATOM   2791  HB2 TYR   182      44.166  36.070  52.345  1.00  0.00           H
ATOM   2792  HB3 TYR   182      44.550  34.569  51.351  1.00  0.00           H
ATOM   2793  CG  TYR   182      43.156  34.270  52.870  1.00  0.00           C
ATOM   2794  CD1 TYR   182      43.123  32.878  52.666  1.00  0.00           C
ATOM   2795  HD1 TYR   182      43.949  32.370  52.193  1.00  0.00           H
ATOM   2796  CE1 TYR   182      42.080  32.096  53.286  1.00  0.00           C
ATOM   2797  HE1 TYR   182      42.026  31.041  53.061  1.00  0.00           H
ATOM   2798  CZ  TYR   182      41.116  32.782  54.087  1.00  0.00           C
ATOM   2799  OH  TYR   182      40.098  32.032  54.629  1.00  0.00           O
ATOM   2800  HH  TYR   182      40.268  31.086  54.630  1.00  0.00           H
ATOM   2801  CE2 TYR   182      41.084  34.179  54.127  1.00  0.00           C
ATOM   2802  HE2 TYR   182      40.313  34.733  54.643  1.00  0.00           H
ATOM   2803  CD2 TYR   182      42.090  34.872  53.450  1.00  0.00           C
ATOM   2804  HD2 TYR   182      42.113  35.946  53.342  1.00  0.00           H
ATOM   2805  C   TYR   182      46.946  35.530  52.466  1.00  0.00           C
ATOM   2806  O   TYR   182      47.379  35.036  51.434  1.00  0.00           O
ATOM   2807  N   LEU   183      47.642  36.445  53.121  1.00  0.00           N
ATOM   2808  H   LEU   183      47.290  36.745  54.019  1.00  0.00           H
ATOM   2809  CA  LEU   183      48.822  37.148  52.609  1.00  0.00           C
ATOM   2810  HA  LEU   183      48.914  37.030  51.529  1.00  0.00           H
ATOM   2811  CB  LEU   183      48.678  38.630  52.742  1.00  0.00           C
ATOM   2812  HB2 LEU   183      48.864  38.842  53.794  1.00  0.00           H
ATOM   2813  HB3 LEU   183      49.428  39.208  52.201  1.00  0.00           H
ATOM   2814  CG  LEU   183      47.359  39.282  52.326  1.00  0.00           C
ATOM   2815  HG  LEU   183      46.486  38.704  52.630  1.00  0.00           H
ATOM   2816  CD1 LEU   183      47.319  40.637  52.954  1.00  0.00           C
ATOM   2817 HD11 LEU   183      46.332  41.044  52.734  1.00  0.00           H
ATOM   2818 HD12 LEU   183      48.140  41.263  52.606  1.00  0.00           H
ATOM   2819 HD13 LEU   183      47.285  40.608  54.042  1.00  0.00           H
ATOM   2820  CD2 LEU   183      47.203  39.517  50.852  1.00  0.00           C
ATOM   2821 HD21 LEU   183      46.333  40.158  50.708  1.00  0.00           H
ATOM   2822 HD22 LEU   183      48.081  40.039  50.471  1.00  0.00           H
ATOM   2823 HD23 LEU   183      47.154  38.667  50.171  1.00  0.00           H
ATOM   2824  C   LEU   183      50.081  36.442  53.157  1.00  0.00           C
ATOM   2825  O   LEU   183      51.057  37.077  53.622  1.00  0.00           O
ATOM   2826  N   GLU   184      50.040  35.066  53.184  1.00  0.00           N
ATOM   2827  H   GLU   184      49.422  34.553  52.573  1.00  0.00           H
ATOM   2828  CA  GLU   184      51.166  34.207  53.762  1.00  0.00           C
ATOM   2829  HA  GLU   184      52.130  34.709  53.838  1.00  0.00           H
ATOM   2830  CB  GLU   184      50.798  33.668  55.126  1.00  0.00           C
ATOM   2831  HB2 GLU   184      49.851  33.130  55.072  1.00  0.00           H
ATOM   2832  HB3 GLU   184      51.603  32.985  55.397  1.00  0.00           H
ATOM   2833  CG  GLU   184      50.656  34.666  56.220  1.00  0.00           C
ATOM   2834  HG2 GLU   184      49.942  35.479  56.093  1.00  0.00           H
ATOM   2835  HG3 GLU   184      50.281  34.145  57.101  1.00  0.00           H
ATOM   2836  CD  GLU   184      51.900  35.400  56.717  1.00  0.00           C
ATOM   2837  OE1 GLU   184      51.796  36.291  57.632  1.00  0.00           O
ATOM   2838  OE2 GLU   184      52.964  35.111  56.224  1.00  0.00           O
ATOM   2839  C   GLU   184      51.409  33.004  52.835  1.00  0.00           C
ATOM   2840  O   GLU   184      50.484  32.290  52.601  1.00  0.00           O
ATOM   2841  N   GLU   185      52.636  32.838  52.305  1.00  0.00           N
ATOM   2842  H   GLU   185      53.319  33.537  52.555  1.00  0.00           H
ATOM   2843  CA  GLU   185      52.999  31.636  51.521  1.00  0.00           C
ATOM   2844  HA  GLU   185      52.560  31.529  50.529  1.00  0.00           H
ATOM   2845  CB  GLU   185      54.512  31.755  51.122  1.00  0.00           C
ATOM   2846  HB2 GLU   185      54.532  32.608  50.443  1.00  0.00           H
ATOM   2847  HB3 GLU   185      55.141  32.006  51.977  1.00  0.00           H
ATOM   2848  CG  GLU   185      54.919  30.531  50.307  1.00  0.00           C
ATOM   2849  HG2 GLU   185      54.016  30.021  49.974  1.00  0.00           H
ATOM   2850  HG3 GLU   185      55.495  30.925  49.468  1.00  0.00           H
ATOM   2851  CD  GLU   185      55.849  29.538  51.037  1.00  0.00           C
ATOM   2852  OE1 GLU   185      55.725  29.319  52.308  1.00  0.00           O
ATOM   2853  OE2 GLU   185      56.754  28.963  50.441  1.00  0.00           O
ATOM   2854  C   GLU   185      52.661  30.367  52.265  1.00  0.00           C
ATOM   2855  O   GLU   185      52.076  29.453  51.679  1.00  0.00           O
ATOM   2856  N   ARG   186      52.828  30.331  53.617  1.00  0.00           N
ATOM   2857  H   ARG   186      53.171  31.174  54.056  1.00  0.00           H
ATOM   2858  CA  ARG   186      52.357  29.215  54.437  1.00  0.00           C
ATOM   2859  HA  ARG   186      52.844  28.287  54.136  1.00  0.00           H
ATOM   2860  CB  ARG   186      52.760  29.495  55.801  1.00  0.00           C
ATOM   2861  HB2 ARG   186      52.283  30.425  56.107  1.00  0.00           H
ATOM   2862  HB3 ARG   186      52.267  28.780  56.460  1.00  0.00           H
ATOM   2863  CG  ARG   186      54.315  29.467  56.021  1.00  0.00           C
ATOM   2864  HG2 ARG   186      54.871  30.252  55.509  1.00  0.00           H
ATOM   2865  HG3 ARG   186      54.494  29.704  57.070  1.00  0.00           H
ATOM   2866  CD  ARG   186      55.110  28.241  55.636  1.00  0.00           C
ATOM   2867  HD2 ARG   186      54.535  27.443  56.104  1.00  0.00           H
ATOM   2868  HD3 ARG   186      55.045  28.009  54.572  1.00  0.00           H
ATOM   2869  NE  ARG   186      56.483  28.178  56.217  1.00  0.00           N
ATOM   2870  HE  ARG   186      56.554  28.191  57.224  1.00  0.00           H
ATOM   2871  CZ  ARG   186      57.681  28.014  55.677  1.00  0.00           C
ATOM   2872  NH1 ARG   186      57.783  28.048  54.398  1.00  0.00           N
ATOM   2873 HH11 ARG   186      57.014  28.432  53.868  1.00  0.00           H
ATOM   2874 HH12 ARG   186      58.653  27.904  53.904  1.00  0.00           H
ATOM   2875  NH2 ARG   186      58.677  27.580  56.357  1.00  0.00           N
ATOM   2876 HH21 ARG   186      58.677  27.644  57.366  1.00  0.00           H
ATOM   2877 HH22 ARG   186      59.455  27.240  55.811  1.00  0.00           H
ATOM   2878  C   ARG   186      50.859  28.876  54.303  1.00  0.00           C
ATOM   2879  O   ARG   186      50.621  27.659  54.235  1.00  0.00           O
ATOM   2880  N   ARG   187      49.903  29.772  54.061  1.00  0.00           N
ATOM   2881  H   ARG   187      50.176  30.722  53.853  1.00  0.00           H
ATOM   2882  CA  ARG   187      48.442  29.557  53.905  1.00  0.00           C
ATOM   2883  HA  ARG   187      48.117  28.745  54.555  1.00  0.00           H
ATOM   2884  CB  ARG   187      47.736  30.845  54.324  1.00  0.00           C
ATOM   2885  HB2 ARG   187      48.047  31.153  55.322  1.00  0.00           H
ATOM   2886  HB3 ARG   187      48.114  31.617  53.653  1.00  0.00           H
ATOM   2887  CG  ARG   187      46.164  30.890  54.283  1.00  0.00           C
ATOM   2888  HG2 ARG   187      45.772  31.841  54.645  1.00  0.00           H
ATOM   2889  HG3 ARG   187      45.787  30.770  53.268  1.00  0.00           H
ATOM   2890  CD  ARG   187      45.640  29.727  55.024  1.00  0.00           C
ATOM   2891  HD2 ARG   187      45.751  28.837  54.405  1.00  0.00           H
ATOM   2892  HD3 ARG   187      46.169  29.476  55.944  1.00  0.00           H
ATOM   2893  NE  ARG   187      44.163  29.978  55.269  1.00  0.00           N
ATOM   2894  HE  ARG   187      43.441  29.425  54.827  1.00  0.00           H
ATOM   2895  CZ  ARG   187      43.662  30.836  56.107  1.00  0.00           C
ATOM   2896  NH1 ARG   187      44.287  31.740  56.857  1.00  0.00           N
ATOM   2897 HH11 ARG   187      45.295  31.776  56.843  1.00  0.00           H
ATOM   2898 HH12 ARG   187      43.746  32.175  57.591  1.00  0.00           H
ATOM   2899  NH2 ARG   187      42.384  30.847  56.413  1.00  0.00           N
ATOM   2900 HH21 ARG   187      41.735  30.276  55.889  1.00  0.00           H
ATOM   2901 HH22 ARG   187      42.085  31.462  57.157  1.00  0.00           H
ATOM   2902  C   ARG   187      48.121  29.080  52.545  1.00  0.00           C
ATOM   2903  O   ARG   187      47.264  28.175  52.465  1.00  0.00           O
ATOM   2904  N   ILE   188      48.764  29.603  51.502  1.00  0.00           N
ATOM   2905  H   ILE   188      49.491  30.267  51.725  1.00  0.00           H
ATOM   2906  CA  ILE   188      48.532  29.156  50.138  1.00  0.00           C
ATOM   2907  HA  ILE   188      47.472  29.146  49.880  1.00  0.00           H
ATOM   2908  CB  ILE   188      49.140  30.208  49.181  1.00  0.00           C
ATOM   2909  HB  ILE   188      50.224  30.147  49.273  1.00  0.00           H
ATOM   2910  CG2 ILE   188      48.695  29.874  47.705  1.00  0.00           C
ATOM   2911 HG21 ILE   188      47.619  29.994  47.576  1.00  0.00           H
ATOM   2912 HG22 ILE   188      49.133  28.900  47.487  1.00  0.00           H
ATOM   2913 HG23 ILE   188      49.208  30.569  47.039  1.00  0.00           H
ATOM   2914  CG1 ILE   188      48.759  31.642  49.426  1.00  0.00           C
ATOM   2915 HG12 ILE   188      49.080  31.939  50.424  1.00  0.00           H
ATOM   2916 HG13 ILE   188      49.414  32.237  48.790  1.00  0.00           H
ATOM   2917  CD1 ILE   188      47.326  32.019  49.236  1.00  0.00           C
ATOM   2918 HD11 ILE   188      46.656  31.276  49.667  1.00  0.00           H
ATOM   2919 HD12 ILE   188      47.168  31.934  48.161  1.00  0.00           H
ATOM   2920 HD13 ILE   188      47.120  33.041  49.553  1.00  0.00           H
ATOM   2921  C   ILE   188      49.044  27.766  49.982  1.00  0.00           C
ATOM   2922  O   ILE   188      48.452  27.032  49.266  1.00  0.00           O
ATOM   2923  N   LYS   189      50.165  27.369  50.623  1.00  0.00           N
ATOM   2924  H   LYS   189      50.656  27.967  51.270  1.00  0.00           H
ATOM   2925  CA  LYS   189      50.845  26.080  50.374  1.00  0.00           C
ATOM   2926  HA  LYS   189      50.853  25.921  49.296  1.00  0.00           H
ATOM   2927  CB  LYS   189      52.254  26.333  50.967  1.00  0.00           C
ATOM   2928  HB2 LYS   189      52.624  27.332  50.734  1.00  0.00           H
ATOM   2929  HB3 LYS   189      52.305  26.319  52.056  1.00  0.00           H
ATOM   2930  CG  LYS   189      53.329  25.392  50.383  1.00  0.00           C
ATOM   2931  HG2 LYS   189      53.175  24.432  50.874  1.00  0.00           H
ATOM   2932  HG3 LYS   189      53.168  25.357  49.305  1.00  0.00           H
ATOM   2933  CD  LYS   189      54.706  25.886  50.547  1.00  0.00           C
ATOM   2934  HD2 LYS   189      55.319  25.268  49.893  1.00  0.00           H
ATOM   2935  HD3 LYS   189      54.829  26.923  50.236  1.00  0.00           H
ATOM   2936  CE  LYS   189      55.215  25.903  51.982  1.00  0.00           C
ATOM   2937  HE2 LYS   189      54.565  26.507  52.616  1.00  0.00           H
ATOM   2938  HE3 LYS   189      55.291  24.890  52.375  1.00  0.00           H
ATOM   2939  NZ  LYS   189      56.532  26.563  52.045  1.00  0.00           N
ATOM   2940  HZ1 LYS   189      56.435  27.561  51.922  1.00  0.00           H
ATOM   2941  HZ2 LYS   189      57.161  26.097  51.407  1.00  0.00           H
ATOM   2942  HZ3 LYS   189      56.900  26.280  52.941  1.00  0.00           H
ATOM   2943  C   LYS   189      50.113  24.880  50.935  1.00  0.00           C
ATOM   2944  O   LYS   189      50.080  23.719  50.397  1.00  0.00           O
ATOM   2945  N   GLU   190      49.501  25.124  52.097  1.00  0.00           N
ATOM   2946  H   GLU   190      49.648  26.050  52.468  1.00  0.00           H
ATOM   2947  CA  GLU   190      48.781  24.103  52.871  1.00  0.00           C
ATOM   2948  HA  GLU   190      49.394  23.206  52.772  1.00  0.00           H
ATOM   2949  CB  GLU   190      48.505  24.538  54.295  1.00  0.00           C
ATOM   2950  HB2 GLU   190      49.469  24.858  54.690  1.00  0.00           H
ATOM   2951  HB3 GLU   190      47.902  25.446  54.286  1.00  0.00           H
ATOM   2952  CG  GLU   190      47.836  23.452  55.102  1.00  0.00           C
ATOM   2953  HG2 GLU   190      47.835  23.777  56.141  1.00  0.00           H
ATOM   2954  HG3 GLU   190      46.831  23.287  54.710  1.00  0.00           H
ATOM   2955  CD  GLU   190      48.715  22.177  55.138  1.00  0.00           C
ATOM   2956  OE1 GLU   190      49.868  22.252  55.567  1.00  0.00           O
ATOM   2957  OE2 GLU   190      48.180  21.081  54.748  1.00  0.00           O
ATOM   2958  C   GLU   190      47.442  23.770  52.148  1.00  0.00           C
ATOM   2959  O   GLU   190      47.121  22.542  52.100  1.00  0.00           O
ATOM   2960  N   ILE   191      46.703  24.701  51.599  1.00  0.00           N
ATOM   2961  H   ILE   191      47.006  25.661  51.668  1.00  0.00           H
ATOM   2962  CA  ILE   191      45.593  24.552  50.696  1.00  0.00           C
ATOM   2963  HA  ILE   191      44.828  23.916  51.141  1.00  0.00           H
ATOM   2964  CB  ILE   191      44.884  25.913  50.425  1.00  0.00           C
ATOM   2965  HB  ILE   191      45.694  26.457  49.939  1.00  0.00           H
ATOM   2966  CG2 ILE   191      43.648  25.873  49.501  1.00  0.00           C
ATOM   2967 HG21 ILE   191      43.137  26.831  49.398  1.00  0.00           H
ATOM   2968 HG22 ILE   191      42.998  25.095  49.902  1.00  0.00           H
ATOM   2969 HG23 ILE   191      43.956  25.477  48.532  1.00  0.00           H
ATOM   2970  CG1 ILE   191      44.471  26.605  51.778  1.00  0.00           C
ATOM   2971 HG12 ILE   191      43.731  25.990  52.292  1.00  0.00           H
ATOM   2972 HG13 ILE   191      45.338  26.628  52.437  1.00  0.00           H
ATOM   2973  CD1 ILE   191      43.920  27.971  51.586  1.00  0.00           C
ATOM   2974 HD11 ILE   191      42.886  27.955  51.242  1.00  0.00           H
ATOM   2975 HD12 ILE   191      44.602  28.611  51.026  1.00  0.00           H
ATOM   2976 HD13 ILE   191      43.916  28.538  52.518  1.00  0.00           H
ATOM   2977  C   ILE   191      46.054  23.881  49.383  1.00  0.00           C
ATOM   2978  O   ILE   191      45.535  22.841  49.015  1.00  0.00           O
ATOM   2979  N   VAL   192      46.987  24.502  48.604  1.00  0.00           N
ATOM   2980  H   VAL   192      47.446  25.300  49.020  1.00  0.00           H
ATOM   2981  CA  VAL   192      47.360  23.912  47.275  1.00  0.00           C
ATOM   2982  HA  VAL   192      46.450  23.845  46.678  1.00  0.00           H
ATOM   2983  CB  VAL   192      48.354  24.859  46.546  1.00  0.00           C
ATOM   2984  HB  VAL   192      49.057  25.265  47.274  1.00  0.00           H
ATOM   2985  CG1 VAL   192      49.088  24.210  45.363  1.00  0.00           C
ATOM   2986 HG11 VAL   192      49.461  24.994  44.703  1.00  0.00           H
ATOM   2987 HG12 VAL   192      49.876  23.561  45.746  1.00  0.00           H
ATOM   2988 HG13 VAL   192      48.437  23.523  44.824  1.00  0.00           H
ATOM   2989  CG2 VAL   192      47.672  26.078  45.978  1.00  0.00           C
ATOM   2990 HG21 VAL   192      47.018  26.407  46.785  1.00  0.00           H
ATOM   2991 HG22 VAL   192      47.154  25.774  45.068  1.00  0.00           H
ATOM   2992 HG23 VAL   192      48.373  26.902  45.843  1.00  0.00           H
ATOM   2993  C   VAL   192      47.874  22.490  47.292  1.00  0.00           C
ATOM   2994  O   VAL   192      47.724  21.794  46.306  1.00  0.00           O
ATOM   2995  N   LYS   193      48.483  22.047  48.387  1.00  0.00           N
ATOM   2996  H   LYS   193      48.532  22.752  49.109  1.00  0.00           H
ATOM   2997  CA  LYS   193      48.841  20.645  48.672  1.00  0.00           C
ATOM   2998  HA  LYS   193      49.630  20.302  48.003  1.00  0.00           H
ATOM   2999  CB  LYS   193      49.479  20.620  50.104  1.00  0.00           C
ATOM   3000  HB2 LYS   193      50.229  21.412  50.085  1.00  0.00           H
ATOM   3001  HB3 LYS   193      48.772  20.829  50.905  1.00  0.00           H
ATOM   3002  CG  LYS   193      50.170  19.270  50.417  1.00  0.00           C
ATOM   3003  HG2 LYS   193      49.335  18.568  50.450  1.00  0.00           H
ATOM   3004  HG3 LYS   193      50.811  19.056  49.563  1.00  0.00           H
ATOM   3005  CD  LYS   193      51.077  19.346  51.651  1.00  0.00           C
ATOM   3006  HD2 LYS   193      51.576  18.383  51.755  1.00  0.00           H
ATOM   3007  HD3 LYS   193      51.872  20.061  51.445  1.00  0.00           H
ATOM   3008  CE  LYS   193      50.294  19.640  52.928  1.00  0.00           C
ATOM   3009  HE2 LYS   193      49.448  20.289  52.703  1.00  0.00           H
ATOM   3010  HE3 LYS   193      49.905  18.723  53.372  1.00  0.00           H
ATOM   3011  NZ  LYS   193      51.139  20.396  53.925  1.00  0.00           N
ATOM   3012  HZ1 LYS   193      51.941  19.899  54.281  1.00  0.00           H
ATOM   3013  HZ2 LYS   193      50.634  20.591  54.778  1.00  0.00           H
ATOM   3014  HZ3 LYS   193      51.319  21.318  53.553  1.00  0.00           H
ATOM   3015  C   LYS   193      47.606  19.703  48.609  1.00  0.00           C
ATOM   3016  O   LYS   193      47.817  18.468  48.552  1.00  0.00           O
ATOM   3017  N   LYS   194      46.358  20.260  48.618  1.00  0.00           N
ATOM   3018  H   LYS   194      46.291  21.268  48.612  1.00  0.00           H
ATOM   3019  CA  LYS   194      45.155  19.518  48.222  1.00  0.00           C
ATOM   3020  HA  LYS   194      45.285  18.476  48.517  1.00  0.00           H
ATOM   3021  CB  LYS   194      43.933  19.907  49.090  1.00  0.00           C
ATOM   3022  HB2 LYS   194      43.743  20.960  48.883  1.00  0.00           H
ATOM   3023  HB3 LYS   194      43.034  19.467  48.658  1.00  0.00           H
ATOM   3024  CG  LYS   194      44.021  19.434  50.525  1.00  0.00           C
ATOM   3025  HG2 LYS   194      43.062  19.191  50.982  1.00  0.00           H
ATOM   3026  HG3 LYS   194      44.589  18.506  50.579  1.00  0.00           H
ATOM   3027  CD  LYS   194      44.635  20.603  51.327  1.00  0.00           C
ATOM   3028  HD2 LYS   194      45.668  20.644  50.982  1.00  0.00           H
ATOM   3029  HD3 LYS   194      44.032  21.492  51.143  1.00  0.00           H
ATOM   3030  CE  LYS   194      44.593  20.183  52.821  1.00  0.00           C
ATOM   3031  HE2 LYS   194      43.538  20.016  53.042  1.00  0.00           H
ATOM   3032  HE3 LYS   194      45.158  19.255  52.911  1.00  0.00           H
ATOM   3033  NZ  LYS   194      45.168  21.103  53.826  1.00  0.00           N
ATOM   3034  HZ1 LYS   194      44.574  21.919  53.810  1.00  0.00           H
ATOM   3035  HZ2 LYS   194      46.114  21.396  53.627  1.00  0.00           H
ATOM   3036  HZ3 LYS   194      45.146  20.838  54.800  1.00  0.00           H
ATOM   3037  C   LYS   194      44.864  19.445  46.760  1.00  0.00           C
ATOM   3038  O   LYS   194      44.679  18.437  46.117  1.00  0.00           O
ATOM   3039  N   HIE   195      44.900  20.615  46.119  1.00  0.00           N
ATOM   3040  H   HIE   195      45.211  21.394  46.682  1.00  0.00           H
ATOM   3041  CA  HIE   195      44.567  20.885  44.730  1.00  0.00           C
ATOM   3042  HA  HIE   195      43.570  20.573  44.419  1.00  0.00           H
ATOM   3043  CB  HIE   195      44.617  22.355  44.425  1.00  0.00           C
ATOM   3044  HB2 HIE   195      45.659  22.638  44.574  1.00  0.00           H
ATOM   3045  HB3 HIE   195      44.207  22.503  43.426  1.00  0.00           H
ATOM   3046  CG  HIE   195      43.881  23.340  45.273  1.00  0.00           C
ATOM   3047  ND1 HIE   195      44.156  24.693  45.554  1.00  0.00           N
ATOM   3048  CE1 HIE   195      43.117  25.155  46.287  1.00  0.00           C
ATOM   3049  HE1 HIE   195      43.043  26.194  46.573  1.00  0.00           H
ATOM   3050  NE2 HIE   195      42.198  24.180  46.502  1.00  0.00           N
ATOM   3051  HE2 HIE   195      41.361  24.269  47.060  1.00  0.00           H
ATOM   3052  CD2 HIE   195      42.659  23.058  45.851  1.00  0.00           C
ATOM   3053  HD2 HIE   195      42.083  22.162  45.675  1.00  0.00           H
ATOM   3054  C   HIE   195      45.492  20.260  43.709  1.00  0.00           C
ATOM   3055  O   HIE   195      45.100  19.659  42.728  1.00  0.00           O
ATOM   3056  N   SER   196      46.748  20.191  44.057  1.00  0.00           N
ATOM   3057  H   SER   196      47.060  20.660  44.897  1.00  0.00           H
ATOM   3058  CA  SER   196      47.756  19.397  43.317  1.00  0.00           C
ATOM   3059  HA  SER   196      47.747  19.751  42.286  1.00  0.00           H
ATOM   3060  CB  SER   196      49.058  19.803  43.957  1.00  0.00           C
ATOM   3061  HB2 SER   196      49.936  19.425  43.435  1.00  0.00           H
ATOM   3062  HB3 SER   196      49.136  20.879  44.114  1.00  0.00           H
ATOM   3063  OG  SER   196      48.981  19.194  45.203  1.00  0.00           O
ATOM   3064  HG  SER   196      49.811  19.234  45.683  1.00  0.00           H
ATOM   3065  C   SER   196      47.528  17.835  43.264  1.00  0.00           C
ATOM   3066  O   SER   196      48.148  17.109  42.424  1.00  0.00           O
ATOM   3067  N   GLN   197      46.571  17.357  44.027  1.00  0.00           N
ATOM   3068  H   GLN   197      46.046  18.027  44.571  1.00  0.00           H
ATOM   3069  CA  GLN   197      46.192  16.002  43.936  1.00  0.00           C
ATOM   3070  HA  GLN   197      47.050  15.363  43.732  1.00  0.00           H
ATOM   3071  CB  GLN   197      45.658  15.565  45.290  1.00  0.00           C
ATOM   3072  HB2 GLN   197      44.673  15.975  45.515  1.00  0.00           H
ATOM   3073  HB3 GLN   197      45.436  14.500  45.221  1.00  0.00           H
ATOM   3074  CG  GLN   197      46.470  15.872  46.497  1.00  0.00           C
ATOM   3075  HG2 GLN   197      46.390  16.930  46.746  1.00  0.00           H
ATOM   3076  HG3 GLN   197      46.112  15.206  47.282  1.00  0.00           H
ATOM   3077  CD  GLN   197      47.974  15.624  46.362  1.00  0.00           C
ATOM   3078  OE1 GLN   197      48.465  14.606  45.835  1.00  0.00           O
ATOM   3079  NE2 GLN   197      48.838  16.466  46.923  1.00  0.00           N
ATOM   3080 HE21 GLN   197      49.797  16.197  47.096  1.00  0.00           H
ATOM   3081 HE22 GLN   197      48.369  17.202  47.430  1.00  0.00           H
ATOM   3082  C   GLN   197      45.209  15.673  42.789  1.00  0.00           C
ATOM   3083  O   GLN   197      44.880  14.533  42.675  1.00  0.00           O
ATOM   3084  N   PHE   198      44.626  16.632  42.017  1.00  0.00           N
ATOM   3085  H   PHE   198      44.685  17.578  42.365  1.00  0.00           H
ATOM   3086  CA  PHE   198      43.890  16.405  40.719  1.00  0.00           C
ATOM   3087  HA  PHE   198      44.127  15.459  40.233  1.00  0.00           H
ATOM   3088  CB  PHE   198      42.436  16.453  41.143  1.00  0.00           C
ATOM   3089  HB2 PHE   198      41.839  16.307  40.243  1.00  0.00           H
ATOM   3090  HB3 PHE   198      42.169  15.554  41.699  1.00  0.00           H
ATOM   3091  CG  PHE   198      42.052  17.716  41.896  1.00  0.00           C
ATOM   3092  CD1 PHE   198      41.697  18.833  41.178  1.00  0.00           C
ATOM   3093  HD1 PHE   198      41.640  18.776  40.101  1.00  0.00           H
ATOM   3094  CE1 PHE   198      41.148  19.958  41.857  1.00  0.00           C
ATOM   3095  HE1 PHE   198      40.751  20.818  41.338  1.00  0.00           H
ATOM   3096  CZ  PHE   198      41.163  20.001  43.308  1.00  0.00           C
ATOM   3097  HZ  PHE   198      40.783  20.885  43.798  1.00  0.00           H
ATOM   3098  CE2 PHE   198      41.652  18.869  44.080  1.00  0.00           C
ATOM   3099  HE2 PHE   198      41.784  18.977  45.146  1.00  0.00           H
ATOM   3100  CD2 PHE   198      42.081  17.761  43.335  1.00  0.00           C
ATOM   3101  HD2 PHE   198      42.426  16.935  43.939  1.00  0.00           H
ATOM   3102  C   PHE   198      44.138  17.474  39.522  1.00  0.00           C
ATOM   3103  O   PHE   198      43.894  17.181  38.325  1.00  0.00           O
ATOM   3104  N   ILE   199      44.623  18.715  39.911  1.00  0.00           N
ATOM   3105  H   ILE   199      44.887  18.994  40.846  1.00  0.00           H
ATOM   3106  CA  ILE   199      45.078  19.701  38.920  1.00  0.00           C
ATOM   3107  HA  ILE   199      44.426  19.591  38.054  1.00  0.00           H
ATOM   3108  CB  ILE   199      45.121  21.114  39.494  1.00  0.00           C
ATOM   3109  HB  ILE   199      45.648  21.076  40.448  1.00  0.00           H
ATOM   3110  CG2 ILE   199      45.863  22.181  38.610  1.00  0.00           C
ATOM   3111 HG21 ILE   199      45.345  22.444  37.688  1.00  0.00           H
ATOM   3112 HG22 ILE   199      46.917  21.928  38.492  1.00  0.00           H
ATOM   3113 HG23 ILE   199      45.626  23.028  39.255  1.00  0.00           H
ATOM   3114  CG1 ILE   199      43.681  21.571  39.860  1.00  0.00           C
ATOM   3115 HG12 ILE   199      43.444  21.011  40.764  1.00  0.00           H
ATOM   3116 HG13 ILE   199      43.622  22.614  40.173  1.00  0.00           H
ATOM   3117  CD1 ILE   199      42.620  21.220  38.808  1.00  0.00           C
ATOM   3118 HD11 ILE   199      42.836  21.664  37.837  1.00  0.00           H
ATOM   3119 HD12 ILE   199      41.658  21.495  39.241  1.00  0.00           H
ATOM   3120 HD13 ILE   199      42.482  20.151  38.650  1.00  0.00           H
ATOM   3121  C   ILE   199      46.490  19.210  38.368  1.00  0.00           C
ATOM   3122  O   ILE   199      47.511  19.074  39.061  1.00  0.00           O
ATOM   3123  N   GLY   200      46.533  18.760  37.123  1.00  0.00           N
ATOM   3124  H   GLY   200      45.687  18.853  36.579  1.00  0.00           H
ATOM   3125  CA  GLY   200      47.708  18.187  36.546  1.00  0.00           C
ATOM   3126  HA2 GLY   200      48.076  17.367  37.163  1.00  0.00           H
ATOM   3127  HA3 GLY   200      47.441  17.827  35.553  1.00  0.00           H
ATOM   3128  C   GLY   200      48.844  19.177  36.383  1.00  0.00           C
ATOM   3129  O   GLY   200      50.025  18.804  36.465  1.00  0.00           O
ATOM   3130  N   TYR   201      48.535  20.403  36.131  1.00  0.00           N
ATOM   3131  H   TYR   201      47.577  20.720  36.098  1.00  0.00           H
ATOM   3132  CA  TYR   201      49.590  21.426  35.783  1.00  0.00           C
ATOM   3133  HA  TYR   201      50.245  21.053  34.996  1.00  0.00           H
ATOM   3134  CB  TYR   201      48.820  22.662  35.262  1.00  0.00           C
ATOM   3135  HB2 TYR   201      48.198  23.089  36.049  1.00  0.00           H
ATOM   3136  HB3 TYR   201      49.601  23.421  35.313  1.00  0.00           H
ATOM   3137  CG  TYR   201      48.189  22.538  33.912  1.00  0.00           C
ATOM   3138  CD1 TYR   201      49.070  22.480  32.762  1.00  0.00           C
ATOM   3139  HD1 TYR   201      50.134  22.630  32.864  1.00  0.00           H
ATOM   3140  CE1 TYR   201      48.498  22.145  31.505  1.00  0.00           C
ATOM   3141  HE1 TYR   201      49.044  22.169  30.573  1.00  0.00           H
ATOM   3142  CZ  TYR   201      47.088  21.986  31.378  1.00  0.00           C
ATOM   3143  OH  TYR   201      46.393  21.954  30.161  1.00  0.00           O
ATOM   3144  HH  TYR   201      45.448  21.916  30.329  1.00  0.00           H
ATOM   3145  CE2 TYR   201      46.261  22.288  32.485  1.00  0.00           C
ATOM   3146  HE2 TYR   201      45.182  22.317  32.447  1.00  0.00           H
ATOM   3147  CD2 TYR   201      46.820  22.430  33.786  1.00  0.00           C
ATOM   3148  HD2 TYR   201      46.153  22.750  34.572  1.00  0.00           H
ATOM   3149  C   TYR   201      50.521  21.757  37.021  1.00  0.00           C
ATOM   3150  O   TYR   201      49.990  21.691  38.151  1.00  0.00           O
ATOM   3151  N   PRO   202      51.747  22.276  36.764  1.00  0.00           N
ATOM   3152  CD  PRO   202      52.427  22.270  35.501  1.00  0.00           C
ATOM   3153  HD2 PRO   202      51.869  22.709  34.675  1.00  0.00           H
ATOM   3154  HD3 PRO   202      52.624  21.246  35.186  1.00  0.00           H
ATOM   3155  CG  PRO   202      53.784  22.816  35.816  1.00  0.00           C
ATOM   3156  HG2 PRO   202      53.747  23.879  35.579  1.00  0.00           H
ATOM   3157  HG3 PRO   202      54.544  22.360  35.181  1.00  0.00           H
ATOM   3158  CB  PRO   202      53.996  22.537  37.300  1.00  0.00           C
ATOM   3159  HB2 PRO   202      54.644  23.202  37.872  1.00  0.00           H
ATOM   3160  HB3 PRO   202      54.383  21.528  37.443  1.00  0.00           H
ATOM   3161  CA  PRO   202      52.608  22.728  37.793  1.00  0.00           C
ATOM   3162  HA  PRO   202      52.598  22.021  38.622  1.00  0.00           H
ATOM   3163  C   PRO   202      52.215  24.133  38.216  1.00  0.00           C
ATOM   3164  O   PRO   202      51.949  24.983  37.415  1.00  0.00           O
ATOM   3165  N   ILE   203      52.242  24.340  39.543  1.00  0.00           N
ATOM   3166  H   ILE   203      52.586  23.576  40.108  1.00  0.00           H
ATOM   3167  CA  ILE   203      51.958  25.614  40.208  1.00  0.00           C
ATOM   3168  HA  ILE   203      51.559  26.347  39.508  1.00  0.00           H
ATOM   3169  CB  ILE   203      50.863  25.403  41.247  1.00  0.00           C
ATOM   3170  HB  ILE   203      51.305  24.606  41.845  1.00  0.00           H
ATOM   3171  CG2 ILE   203      50.597  26.683  42.093  1.00  0.00           C
ATOM   3172 HG21 ILE   203      51.518  27.042  42.551  1.00  0.00           H
ATOM   3173 HG22 ILE   203      49.860  26.506  42.877  1.00  0.00           H
ATOM   3174 HG23 ILE   203      50.273  27.478  41.422  1.00  0.00           H
ATOM   3175  CG1 ILE   203      49.619  24.774  40.507  1.00  0.00           C
ATOM   3176 HG12 ILE   203      49.347  25.383  39.644  1.00  0.00           H
ATOM   3177 HG13 ILE   203      49.793  23.732  40.236  1.00  0.00           H
ATOM   3178  CD1 ILE   203      48.378  24.683  41.428  1.00  0.00           C
ATOM   3179 HD11 ILE   203      47.512  24.182  40.995  1.00  0.00           H
ATOM   3180 HD12 ILE   203      48.070  25.675  41.755  1.00  0.00           H
ATOM   3181 HD13 ILE   203      48.637  23.998  42.236  1.00  0.00           H
ATOM   3182  C   ILE   203      53.297  26.067  40.895  1.00  0.00           C
ATOM   3183  O   ILE   203      53.688  25.397  41.837  1.00  0.00           O
ATOM   3184  N   THR   204      53.878  27.234  40.604  1.00  0.00           N
ATOM   3185  H   THR   204      53.391  27.809  39.930  1.00  0.00           H
ATOM   3186  CA  THR   204      54.980  27.801  41.363  1.00  0.00           C
ATOM   3187  HA  THR   204      55.412  27.122  42.098  1.00  0.00           H
ATOM   3188  CB  THR   204      56.032  28.331  40.358  1.00  0.00           C
ATOM   3189  HB  THR   204      55.418  28.901  39.659  1.00  0.00           H
ATOM   3190  CG2 THR   204      57.088  29.233  40.981  1.00  0.00           C
ATOM   3191 HG21 THR   204      57.209  29.190  42.063  1.00  0.00           H
ATOM   3192 HG22 THR   204      56.753  30.245  40.756  1.00  0.00           H
ATOM   3193 HG23 THR   204      58.084  29.151  40.545  1.00  0.00           H
ATOM   3194  OG1 THR   204      56.666  27.246  39.854  1.00  0.00           O
ATOM   3195  HG1 THR   204      56.007  26.816  39.304  1.00  0.00           H
ATOM   3196  C   THR   204      54.324  28.883  42.234  1.00  0.00           C
ATOM   3197  O   THR   204      53.539  29.705  41.745  1.00  0.00           O
ATOM   3198  N   LEU   205      54.732  28.862  43.509  1.00  0.00           N
ATOM   3199  H   LEU   205      55.546  28.345  43.809  1.00  0.00           H
ATOM   3200  CA  LEU   205      54.172  29.760  44.521  1.00  0.00           C
ATOM   3201  HA  LEU   205      53.316  30.329  44.163  1.00  0.00           H
ATOM   3202  CB  LEU   205      53.547  28.834  45.566  1.00  0.00           C
ATOM   3203  HB2 LEU   205      52.671  28.350  45.134  1.00  0.00           H
ATOM   3204  HB3 LEU   205      54.331  28.089  45.699  1.00  0.00           H
ATOM   3205  CG  LEU   205      53.151  29.253  46.966  1.00  0.00           C
ATOM   3206  HG  LEU   205      54.100  29.450  47.466  1.00  0.00           H
ATOM   3207  CD1 LEU   205      52.367  30.562  46.999  1.00  0.00           C
ATOM   3208 HD11 LEU   205      51.386  30.561  46.522  1.00  0.00           H
ATOM   3209 HD12 LEU   205      52.892  31.371  46.490  1.00  0.00           H
ATOM   3210 HD13 LEU   205      52.384  30.940  48.021  1.00  0.00           H
ATOM   3211  CD2 LEU   205      52.427  28.091  47.680  1.00  0.00           C
ATOM   3212 HD21 LEU   205      51.399  27.892  47.375  1.00  0.00           H
ATOM   3213 HD22 LEU   205      52.986  27.166  47.532  1.00  0.00           H
ATOM   3214 HD23 LEU   205      52.319  28.375  48.726  1.00  0.00           H
ATOM   3215  C   LEU   205      55.222  30.737  45.106  1.00  0.00           C
ATOM   3216  O   LEU   205      56.261  30.273  45.518  1.00  0.00           O
ATOM   3217  N   PHE   206      54.910  31.998  45.011  1.00  0.00           N
ATOM   3218  H   PHE   206      53.976  32.326  44.811  1.00  0.00           H
ATOM   3219  CA  PHE   206      55.824  33.050  45.479  1.00  0.00           C
ATOM   3220  HA  PHE   206      56.866  32.787  45.295  1.00  0.00           H
ATOM   3221  CB  PHE   206      55.459  34.243  44.535  1.00  0.00           C
ATOM   3222  HB2 PHE   206      54.386  34.435  44.511  1.00  0.00           H
ATOM   3223  HB3 PHE   206      55.928  35.173  44.857  1.00  0.00           H
ATOM   3224  CG  PHE   206      55.978  34.147  43.103  1.00  0.00           C
ATOM   3225  CD1 PHE   206      56.982  35.010  42.658  1.00  0.00           C
ATOM   3226  HD1 PHE   206      57.345  35.921  43.109  1.00  0.00           H
ATOM   3227  CE1 PHE   206      57.576  34.772  41.417  1.00  0.00           C
ATOM   3228  HE1 PHE   206      58.413  35.403  41.158  1.00  0.00           H
ATOM   3229  CZ  PHE   206      57.130  33.677  40.600  1.00  0.00           C
ATOM   3230  HZ  PHE   206      57.687  33.397  39.718  1.00  0.00           H
ATOM   3231  CE2 PHE   206      55.945  32.979  40.966  1.00  0.00           C
ATOM   3232  HE2 PHE   206      55.558  32.198  40.327  1.00  0.00           H
ATOM   3233  CD2 PHE   206      55.397  33.191  42.234  1.00  0.00           C
ATOM   3234  HD2 PHE   206      54.596  32.529  42.526  1.00  0.00           H
ATOM   3235  C   PHE   206      55.689  33.410  46.953  1.00  0.00           C
ATOM   3236  O   PHE   206      54.620  33.473  47.550  1.00  0.00           O
ATOM   3237  N   VAL   207      56.891  33.451  47.550  1.00  0.00           N
ATOM   3238  H   VAL   207      57.741  33.345  47.016  1.00  0.00           H
ATOM   3239  CA  VAL   207      57.052  33.524  49.019  1.00  0.00           C
ATOM   3240  HA  VAL   207      56.446  32.730  49.456  1.00  0.00           H
ATOM   3241  CB  VAL   207      58.518  33.144  49.498  1.00  0.00           C
ATOM   3242  HB  VAL   207      59.294  33.572  48.863  1.00  0.00           H
ATOM   3243  CG1 VAL   207      58.765  33.467  50.972  1.00  0.00           C
ATOM   3244 HG11 VAL   207      57.959  33.078  51.593  1.00  0.00           H
ATOM   3245 HG12 VAL   207      59.659  32.975  51.355  1.00  0.00           H
ATOM   3246 HG13 VAL   207      58.858  34.536  51.169  1.00  0.00           H
ATOM   3247  CG2 VAL   207      58.665  31.668  49.364  1.00  0.00           C
ATOM   3248 HG21 VAL   207      57.992  31.151  50.047  1.00  0.00           H
ATOM   3249 HG22 VAL   207      59.719  31.399  49.424  1.00  0.00           H
ATOM   3250 HG23 VAL   207      58.336  31.388  48.363  1.00  0.00           H
ATOM   3251  C   VAL   207      56.595  34.880  49.611  1.00  0.00           C
ATOM   3252  O   VAL   207      56.906  35.897  48.947  1.00  0.00           O
ATOM   3253  N   GLU   208      56.006  34.929  50.770  1.00  0.00           N
ATOM   3254  H   GLU   208      55.627  34.097  51.200  1.00  0.00           H
ATOM   3255  CA  GLU   208      55.749  36.227  51.520  1.00  0.00           C
ATOM   3256  HA  GLU   208      56.633  36.848  51.369  1.00  0.00           H
ATOM   3257  CB  GLU   208      54.509  36.934  50.853  1.00  0.00           C
ATOM   3258  HB2 GLU   208      54.601  37.032  49.772  1.00  0.00           H
ATOM   3259  HB3 GLU   208      53.671  36.275  51.079  1.00  0.00           H
ATOM   3260  CG  GLU   208      54.132  38.335  51.427  1.00  0.00           C
ATOM   3261  HG2 GLU   208      53.090  38.467  51.135  1.00  0.00           H
ATOM   3262  HG3 GLU   208      54.273  38.446  52.502  1.00  0.00           H
ATOM   3263  CD  GLU   208      54.791  39.556  50.768  1.00  0.00           C
ATOM   3264  OE1 GLU   208      56.026  39.639  50.566  1.00  0.00           O
ATOM   3265  OE2 GLU   208      54.031  40.393  50.386  1.00  0.00           O
ATOM   3266  C   GLU   208      55.609  35.907  52.954  1.00  0.00           C
ATOM   3267  O   GLU   208      55.843  36.831  53.737  1.00  0.00           O
ATOM   3268  OXT GLU   208      55.230  34.806  53.378  1.00  0.00           O
END
