# Supplementary material for: Worth the Weight: Sub-Pocket EXplorer (SubPEx), a Weighted Ensemble Method to Enhance Binding-Pocket Conformational Sampling
Source: J Chem Theory Comput. 2023 Aug 16;19(17):5677–89. doi: 10.1021/acs.jctc.3c00478 (PMC10500992; doi:10.1021/acs.jctc.3c00478)
Supplement: Supplementary file 2 — ct3c00478_si_002.zip [file ct3c00478_si_002.zip › clustered_structures/HSP90/brute-force/rep.c16.aligned.pdb]

HELIX    1   1 ALA      9  ILE     19  1                                  11
HELIX    2   2 LYS     26  GLU     47  1                                  22
HELIX    3   3 PRO     52  LYS     54  1                                   3
HELIX    4   4 ASP     56  GLY     58  1                                   3
HELIX    5   5 LYS     85  ILE     89  1                                   5
HELIX    6   6 ASN     91  GLY     93  1                                   3
HELIX    7   7 ALA     96  ALA    109  1                                  14
HELIX    8   8 ILE    113  MET    115  1                                   3
HELIX    9   9 GLY    122  LEU    128  1                                   7
HELIX   10  10 THR    180  LEU    183  1                                   4
HELIX   11  11 GLU    185  GLN    197  1                                  13
SHEET    1   1 1 THR     4  ALA     6  0
SHEET    2   2 1 ILE    63  ASN    68  0
SHEET    3   3 1 THR    73  ASP    78  0
SHEET    4   4 1 ALA   130  LYS   138  0
SHEET    5   5 1 TYR   145  SER   149  0
SHEET    6   6 1 SER   154  THR   159  0
SHEET    7   7 1 GLY   168  LEU   175  0
SHEET    8   8 1 ILE   203  LEU   205  0
CRYST1   70.187   64.394   72.456  90.00  90.00  90.00               1
ATOM      1  N   ALA     1      32.506  55.382  23.966  1.00  0.00           N
ATOM      2  H1  ALA     1      33.434  55.262  24.345  1.00  0.00           H
ATOM      3  H2  ALA     1      32.513  55.464  22.959  1.00  0.00           H
ATOM      4  H3  ALA     1      32.198  56.299  24.260  1.00  0.00           H
ATOM      5  CA  ALA     1      31.642  54.269  24.385  1.00  0.00           C
ATOM      6  HA  ALA     1      30.590  54.479  24.190  1.00  0.00           H
ATOM      7  CB  ALA     1      32.054  52.990  23.681  1.00  0.00           C
ATOM      8  HB1 ALA     1      31.812  53.096  22.624  1.00  0.00           H
ATOM      9  HB2 ALA     1      31.522  52.128  24.081  1.00  0.00           H
ATOM     10  HB3 ALA     1      33.113  52.769  23.814  1.00  0.00           H
ATOM     11  C   ALA     1      31.743  54.093  25.860  1.00  0.00           C
ATOM     12  O   ALA     1      32.633  54.658  26.490  1.00  0.00           O
ATOM     13  N   VAL     2      30.848  53.302  26.446  1.00  0.00           N
ATOM     14  H   VAL     2      30.098  53.019  25.829  1.00  0.00           H
ATOM     15  CA  VAL     2      30.662  53.192  27.917  1.00  0.00           C
ATOM     16  HA  VAL     2      31.019  54.119  28.365  1.00  0.00           H
ATOM     17  CB  VAL     2      29.143  53.271  28.328  1.00  0.00           C
ATOM     18  HB  VAL     2      28.581  52.507  27.791  1.00  0.00           H
ATOM     19  CG1 VAL     2      29.040  53.115  29.830  1.00  0.00           C
ATOM     20 HG11 VAL     2      29.534  53.969  30.293  1.00  0.00           H
ATOM     21 HG12 VAL     2      28.021  53.113  30.219  1.00  0.00           H
ATOM     22 HG13 VAL     2      29.461  52.182  30.206  1.00  0.00           H
ATOM     23  CG2 VAL     2      28.530  54.659  27.929  1.00  0.00           C
ATOM     24 HG21 VAL     2      27.513  54.659  28.320  1.00  0.00           H
ATOM     25 HG22 VAL     2      28.492  54.642  26.840  1.00  0.00           H
ATOM     26 HG23 VAL     2      29.134  55.484  28.306  1.00  0.00           H
ATOM     27  C   VAL     2      31.371  52.025  28.591  1.00  0.00           C
ATOM     28  O   VAL     2      31.000  50.870  28.417  1.00  0.00           O
ATOM     29  N   GLU     3      32.320  52.332  29.495  1.00  0.00           N
ATOM     30  H   GLU     3      32.705  53.265  29.536  1.00  0.00           H
ATOM     31  CA  GLU     3      33.149  51.295  30.158  1.00  0.00           C
ATOM     32  HA  GLU     3      33.500  50.546  29.447  1.00  0.00           H
ATOM     33  CB  GLU     3      34.354  52.039  30.746  1.00  0.00           C
ATOM     34  HB2 GLU     3      35.105  51.279  30.962  1.00  0.00           H
ATOM     35  HB3 GLU     3      34.680  52.665  29.914  1.00  0.00           H
ATOM     36  CG  GLU     3      34.200  53.065  31.897  1.00  0.00           C
ATOM     37  HG2 GLU     3      34.062  52.532  32.838  1.00  0.00           H
ATOM     38  HG3 GLU     3      35.182  53.516  32.047  1.00  0.00           H
ATOM     39  CD  GLU     3      33.050  54.046  31.707  1.00  0.00           C
ATOM     40  OE1 GLU     3      33.014  54.777  30.701  1.00  0.00           O
ATOM     41  OE2 GLU     3      32.044  54.058  32.493  1.00  0.00           O
ATOM     42  C   GLU     3      32.326  50.483  31.288  1.00  0.00           C
ATOM     43  O   GLU     3      32.602  49.289  31.540  1.00  0.00           O
ATOM     44  N   THR     4      31.385  51.154  31.925  1.00  0.00           N
ATOM     45  H   THR     4      31.279  52.138  31.723  1.00  0.00           H
ATOM     46  CA  THR     4      30.399  50.546  32.856  1.00  0.00           C
ATOM     47  HA  THR     4      30.976  49.906  33.523  1.00  0.00           H
ATOM     48  CB  THR     4      29.630  51.700  33.477  1.00  0.00           C
ATOM     49  HB  THR     4      29.127  52.210  32.657  1.00  0.00           H
ATOM     50  CG2 THR     4      28.604  51.287  34.548  1.00  0.00           C
ATOM     51 HG21 THR     4      28.138  52.199  34.925  1.00  0.00           H
ATOM     52 HG22 THR     4      29.184  50.911  35.390  1.00  0.00           H
ATOM     53 HG23 THR     4      27.921  50.514  34.199  1.00  0.00           H
ATOM     54  OG1 THR     4      30.424  52.556  34.188  1.00  0.00           O
ATOM     55  HG1 THR     4      30.928  53.085  33.565  1.00  0.00           H
ATOM     56  C   THR     4      29.265  49.658  32.273  1.00  0.00           C
ATOM     57  O   THR     4      28.722  50.069  31.270  1.00  0.00           O
ATOM     58  N   PHE     5      29.211  48.414  32.769  1.00  0.00           N
ATOM     59  H   PHE     5      29.844  48.198  33.527  1.00  0.00           H
ATOM     60  CA  PHE     5      28.037  47.523  32.541  1.00  0.00           C
ATOM     61  HA  PHE     5      27.309  48.071  31.942  1.00  0.00           H
ATOM     62  CB  PHE     5      28.430  46.263  31.743  1.00  0.00           C
ATOM     63  HB2 PHE     5      29.319  45.999  32.315  1.00  0.00           H
ATOM     64  HB3 PHE     5      27.571  45.602  31.867  1.00  0.00           H
ATOM     65  CG  PHE     5      28.734  46.515  30.298  1.00  0.00           C
ATOM     66  CD1 PHE     5      29.783  47.329  29.905  1.00  0.00           C
ATOM     67  HD1 PHE     5      30.455  47.669  30.678  1.00  0.00           H
ATOM     68  CE1 PHE     5      29.952  47.755  28.566  1.00  0.00           C
ATOM     69  HE1 PHE     5      30.735  48.459  28.324  1.00  0.00           H
ATOM     70  CZ  PHE     5      28.949  47.402  27.579  1.00  0.00           C
ATOM     71  HZ  PHE     5      29.006  47.828  26.588  1.00  0.00           H
ATOM     72  CE2 PHE     5      27.903  46.509  28.014  1.00  0.00           C
ATOM     73  HE2 PHE     5      27.199  46.114  27.299  1.00  0.00           H
ATOM     74  CD2 PHE     5      27.842  46.062  29.365  1.00  0.00           C
ATOM     75  HD2 PHE     5      27.162  45.276  29.661  1.00  0.00           H
ATOM     76  C   PHE     5      27.387  47.073  33.859  1.00  0.00           C
ATOM     77  O   PHE     5      28.034  46.736  34.835  1.00  0.00           O
ATOM     78  N   ALA     6      26.014  47.010  33.825  1.00  0.00           N
ATOM     79  H   ALA     6      25.552  47.448  33.041  1.00  0.00           H
ATOM     80  CA  ALA     6      25.249  46.399  34.905  1.00  0.00           C
ATOM     81  HA  ALA     6      25.563  46.870  35.837  1.00  0.00           H
ATOM     82  CB  ALA     6      23.789  46.644  34.826  1.00  0.00           C
ATOM     83  HB1 ALA     6      23.206  46.176  35.620  1.00  0.00           H
ATOM     84  HB2 ALA     6      23.570  46.116  33.898  1.00  0.00           H
ATOM     85  HB3 ALA     6      23.556  47.706  34.751  1.00  0.00           H
ATOM     86  C   ALA     6      25.492  44.893  34.973  1.00  0.00           C
ATOM     87  O   ALA     6      25.927  44.288  33.994  1.00  0.00           O
ATOM     88  N   PHE     7      25.139  44.277  36.134  1.00  0.00           N
ATOM     89  H   PHE     7      24.886  44.892  36.895  1.00  0.00           H
ATOM     90  CA  PHE     7      25.037  42.879  36.291  1.00  0.00           C
ATOM     91  HA  PHE     7      25.702  42.439  35.547  1.00  0.00           H
ATOM     92  CB  PHE     7      25.449  42.388  37.763  1.00  0.00           C
ATOM     93  HB2 PHE     7      24.873  42.895  38.536  1.00  0.00           H
ATOM     94  HB3 PHE     7      25.311  41.318  37.930  1.00  0.00           H
ATOM     95  CG  PHE     7      26.910  42.636  38.146  1.00  0.00           C
ATOM     96  CD1 PHE     7      27.919  41.762  37.653  1.00  0.00           C
ATOM     97  HD1 PHE     7      27.697  40.955  36.971  1.00  0.00           H
ATOM     98  CE1 PHE     7      29.234  41.970  38.073  1.00  0.00           C
ATOM     99  HE1 PHE     7      29.879  41.202  37.672  1.00  0.00           H
ATOM    100  CZ  PHE     7      29.616  43.058  38.801  1.00  0.00           C
ATOM    101  HZ  PHE     7      30.653  43.326  38.940  1.00  0.00           H
ATOM    102  CE2 PHE     7      28.601  43.904  39.327  1.00  0.00           C
ATOM    103  HE2 PHE     7      28.923  44.771  39.884  1.00  0.00           H
ATOM    104  CD2 PHE     7      27.300  43.608  39.057  1.00  0.00           C
ATOM    105  HD2 PHE     7      26.556  44.284  39.451  1.00  0.00           H
ATOM    106  C   PHE     7      23.587  42.426  36.155  1.00  0.00           C
ATOM    107  O   PHE     7      22.687  43.196  36.481  1.00  0.00           O
ATOM    108  N   GLN     8      23.360  41.198  35.691  1.00  0.00           N
ATOM    109  H   GLN     8      24.099  40.659  35.261  1.00  0.00           H
ATOM    110  CA  GLN     8      22.052  40.525  35.834  1.00  0.00           C
ATOM    111  HA  GLN     8      21.348  41.138  35.272  1.00  0.00           H
ATOM    112  CB  GLN     8      22.194  39.146  35.182  1.00  0.00           C
ATOM    113  HB2 GLN     8      23.014  38.602  35.651  1.00  0.00           H
ATOM    114  HB3 GLN     8      21.239  38.640  35.330  1.00  0.00           H
ATOM    115  CG  GLN     8      22.444  39.202  33.688  1.00  0.00           C
ATOM    116  HG2 GLN     8      23.156  39.983  33.418  1.00  0.00           H
ATOM    117  HG3 GLN     8      22.681  38.214  33.293  1.00  0.00           H
ATOM    118  CD  GLN     8      21.168  39.654  32.967  1.00  0.00           C
ATOM    119  OE1 GLN     8      20.765  40.834  32.969  1.00  0.00           O
ATOM    120  NE2 GLN     8      20.349  38.707  32.395  1.00  0.00           N
ATOM    121 HE21 GLN     8      19.570  39.099  31.886  1.00  0.00           H
ATOM    122 HE22 GLN     8      20.563  37.731  32.239  1.00  0.00           H
ATOM    123  C   GLN     8      21.588  40.564  37.269  1.00  0.00           C
ATOM    124  O   GLN     8      22.405  40.543  38.185  1.00  0.00           O
ATOM    125  N   ALA     9      20.267  40.512  37.392  1.00  0.00           N
ATOM    126  H   ALA     9      19.720  40.408  36.550  1.00  0.00           H
ATOM    127  CA  ALA     9      19.546  40.592  38.651  1.00  0.00           C
ATOM    128  HA  ALA     9      19.752  41.558  39.113  1.00  0.00           H
ATOM    129  CB  ALA     9      18.068  40.388  38.300  1.00  0.00           C
ATOM    130  HB1 ALA     9      17.628  40.825  39.196  1.00  0.00           H
ATOM    131  HB2 ALA     9      17.664  39.377  38.258  1.00  0.00           H
ATOM    132  HB3 ALA     9      17.757  40.885  37.380  1.00  0.00           H
ATOM    133  C   ALA     9      19.982  39.640  39.735  1.00  0.00           C
ATOM    134  O   ALA     9      20.207  39.979  40.907  1.00  0.00           O
ATOM    135  N   GLU    10      20.284  38.394  39.310  1.00  0.00           N
ATOM    136  H   GLU    10      20.009  38.155  38.368  1.00  0.00           H
ATOM    137  CA  GLU    10      20.709  37.270  40.153  1.00  0.00           C
ATOM    138  HA  GLU    10      20.240  37.477  41.115  1.00  0.00           H
ATOM    139  CB  GLU    10      20.054  36.053  39.626  1.00  0.00           C
ATOM    140  HB2 GLU    10      20.299  35.193  40.250  1.00  0.00           H
ATOM    141  HB3 GLU    10      18.968  36.150  39.652  1.00  0.00           H
ATOM    142  CG  GLU    10      20.583  35.549  38.285  1.00  0.00           C
ATOM    143  HG2 GLU    10      21.669  35.517  38.189  1.00  0.00           H
ATOM    144  HG3 GLU    10      20.238  34.516  38.320  1.00  0.00           H
ATOM    145  CD  GLU    10      20.095  36.176  36.979  1.00  0.00           C
ATOM    146  OE1 GLU    10      19.358  37.164  37.042  1.00  0.00           O
ATOM    147  OE2 GLU    10      20.200  35.579  35.890  1.00  0.00           O
ATOM    148  C   GLU    10      22.238  37.207  40.327  1.00  0.00           C
ATOM    149  O   GLU    10      22.615  36.654  41.376  1.00  0.00           O
ATOM    150  N   ILE    11      23.070  37.848  39.493  1.00  0.00           N
ATOM    151  H   ILE    11      22.655  38.402  38.759  1.00  0.00           H
ATOM    152  CA  ILE    11      24.491  37.944  39.853  1.00  0.00           C
ATOM    153  HA  ILE    11      24.716  37.004  40.356  1.00  0.00           H
ATOM    154  CB  ILE    11      25.451  38.187  38.614  1.00  0.00           C
ATOM    155  HB  ILE    11      25.185  39.125  38.128  1.00  0.00           H
ATOM    156  CG2 ILE    11      26.926  38.321  39.124  1.00  0.00           C
ATOM    157 HG21 ILE    11      27.300  37.459  39.676  1.00  0.00           H
ATOM    158 HG22 ILE    11      27.024  39.240  39.701  1.00  0.00           H
ATOM    159 HG23 ILE    11      27.654  38.377  38.315  1.00  0.00           H
ATOM    160  CG1 ILE    11      25.278  37.076  37.635  1.00  0.00           C
ATOM    161 HG12 ILE    11      25.866  36.203  37.917  1.00  0.00           H
ATOM    162 HG13 ILE    11      24.253  36.722  37.523  1.00  0.00           H
ATOM    163  CD1 ILE    11      25.835  37.480  36.267  1.00  0.00           C
ATOM    164 HD11 ILE    11      26.922  37.445  36.339  1.00  0.00           H
ATOM    165 HD12 ILE    11      25.532  38.457  35.892  1.00  0.00           H
ATOM    166 HD13 ILE    11      25.499  36.734  35.546  1.00  0.00           H
ATOM    167  C   ILE    11      24.695  39.015  40.914  1.00  0.00           C
ATOM    168  O   ILE    11      25.437  38.806  41.855  1.00  0.00           O
ATOM    169  N   ALA    12      24.017  40.190  40.855  1.00  0.00           N
ATOM    170  H   ALA    12      23.708  40.462  39.932  1.00  0.00           H
ATOM    171  CA  ALA    12      23.908  41.224  41.887  1.00  0.00           C
ATOM    172  HA  ALA    12      24.920  41.515  42.168  1.00  0.00           H
ATOM    173  CB  ALA    12      23.164  42.442  41.371  1.00  0.00           C
ATOM    174  HB1 ALA    12      23.478  42.702  40.360  1.00  0.00           H
ATOM    175  HB2 ALA    12      23.251  43.291  42.047  1.00  0.00           H
ATOM    176  HB3 ALA    12      22.142  42.077  41.274  1.00  0.00           H
ATOM    177  C   ALA    12      23.378  40.682  43.245  1.00  0.00           C
ATOM    178  O   ALA    12      23.794  41.205  44.344  1.00  0.00           O
ATOM    179  N   GLN    13      22.460  39.755  43.163  1.00  0.00           N
ATOM    180  H   GLN    13      22.113  39.554  42.236  1.00  0.00           H
ATOM    181  CA  GLN    13      21.785  39.124  44.287  1.00  0.00           C
ATOM    182  HA  GLN    13      21.468  39.893  44.992  1.00  0.00           H
ATOM    183  CB  GLN    13      20.496  38.352  43.859  1.00  0.00           C
ATOM    184  HB2 GLN    13      19.778  38.999  43.354  1.00  0.00           H
ATOM    185  HB3 GLN    13      20.795  37.472  43.291  1.00  0.00           H
ATOM    186  CG  GLN    13      19.737  37.902  45.099  1.00  0.00           C
ATOM    187  HG2 GLN    13      20.375  37.238  45.684  1.00  0.00           H
ATOM    188  HG3 GLN    13      19.450  38.732  45.746  1.00  0.00           H
ATOM    189  CD  GLN    13      18.421  37.233  44.738  1.00  0.00           C
ATOM    190  OE1 GLN    13      18.118  37.047  43.596  1.00  0.00           O
ATOM    191  NE2 GLN    13      17.578  36.974  45.702  1.00  0.00           N
ATOM    192 HE21 GLN    13      16.783  36.404  45.452  1.00  0.00           H
ATOM    193 HE22 GLN    13      17.891  37.249  46.622  1.00  0.00           H
ATOM    194  C   GLN    13      22.761  38.201  45.044  1.00  0.00           C
ATOM    195  O   GLN    13      23.043  38.394  46.218  1.00  0.00           O
ATOM    196  N   LEU    14      23.333  37.266  44.286  1.00  0.00           N
ATOM    197  H   LEU    14      23.012  37.203  43.331  1.00  0.00           H
ATOM    198  CA  LEU    14      24.403  36.369  44.749  1.00  0.00           C
ATOM    199  HA  LEU    14      24.007  35.742  45.548  1.00  0.00           H
ATOM    200  CB  LEU    14      24.751  35.387  43.647  1.00  0.00           C
ATOM    201  HB2 LEU    14      23.919  34.691  43.535  1.00  0.00           H
ATOM    202  HB3 LEU    14      24.953  35.935  42.727  1.00  0.00           H
ATOM    203  CG  LEU    14      26.002  34.492  43.979  1.00  0.00           C
ATOM    204  HG  LEU    14      26.779  35.133  44.392  1.00  0.00           H
ATOM    205  CD1 LEU    14      25.619  33.358  44.965  1.00  0.00           C
ATOM    206 HD11 LEU    14      24.756  32.756  44.682  1.00  0.00           H
ATOM    207 HD12 LEU    14      25.534  33.762  45.974  1.00  0.00           H
ATOM    208 HD13 LEU    14      26.443  32.671  45.156  1.00  0.00           H
ATOM    209  CD2 LEU    14      26.524  33.825  42.699  1.00  0.00           C
ATOM    210 HD21 LEU    14      25.975  32.956  42.337  1.00  0.00           H
ATOM    211 HD22 LEU    14      26.698  34.546  41.900  1.00  0.00           H
ATOM    212 HD23 LEU    14      27.484  33.378  42.963  1.00  0.00           H
ATOM    213  C   LEU    14      25.575  37.162  45.265  1.00  0.00           C
ATOM    214  O   LEU    14      26.063  36.809  46.368  1.00  0.00           O
ATOM    215  N   MET    15      26.026  38.293  44.663  1.00  0.00           N
ATOM    216  H   MET    15      25.683  38.446  43.725  1.00  0.00           H
ATOM    217  CA  MET    15      27.103  39.084  45.136  1.00  0.00           C
ATOM    218  HA  MET    15      27.994  38.458  45.162  1.00  0.00           H
ATOM    219  CB  MET    15      27.434  40.201  44.143  1.00  0.00           C
ATOM    220  HB2 MET    15      27.167  39.755  43.185  1.00  0.00           H
ATOM    221  HB3 MET    15      26.760  41.056  44.124  1.00  0.00           H
ATOM    222  CG  MET    15      28.867  40.777  44.097  1.00  0.00           C
ATOM    223  HG2 MET    15      28.884  41.667  44.726  1.00  0.00           H
ATOM    224  HG3 MET    15      29.621  40.040  44.374  1.00  0.00           H
ATOM    225  SD  MET    15      29.278  41.428  42.446  1.00  0.00           S
ATOM    226  CE  MET    15      29.504  39.814  41.662  1.00  0.00           C
ATOM    227  HE1 MET    15      30.230  39.966  40.862  1.00  0.00           H
ATOM    228  HE2 MET    15      29.826  39.156  42.469  1.00  0.00           H
ATOM    229  HE3 MET    15      28.579  39.508  41.174  1.00  0.00           H
ATOM    230  C   MET    15      26.822  39.644  46.534  1.00  0.00           C
ATOM    231  O   MET    15      27.726  39.505  47.371  1.00  0.00           O
ATOM    232  N   SER    16      25.557  40.117  46.844  1.00  0.00           N
ATOM    233  H   SER    16      24.860  40.034  46.117  1.00  0.00           H
ATOM    234  CA  SER    16      25.185  40.591  48.220  1.00  0.00           C
ATOM    235  HA  SER    16      25.846  41.388  48.559  1.00  0.00           H
ATOM    236  CB  SER    16      23.878  41.383  48.111  1.00  0.00           C
ATOM    237  HB2 SER    16      24.083  42.312  47.579  1.00  0.00           H
ATOM    238  HB3 SER    16      23.197  40.804  47.487  1.00  0.00           H
ATOM    239  OG  SER    16      23.401  41.778  49.397  1.00  0.00           O
ATOM    240  HG  SER    16      22.794  41.112  49.727  1.00  0.00           H
ATOM    241  C   SER    16      25.100  39.450  49.209  1.00  0.00           C
ATOM    242  O   SER    16      25.363  39.658  50.387  1.00  0.00           O
ATOM    243  N   LEU    17      24.818  38.166  48.855  1.00  0.00           N
ATOM    244  H   LEU    17      24.541  37.973  47.903  1.00  0.00           H
ATOM    245  CA  LEU    17      24.939  37.047  49.775  1.00  0.00           C
ATOM    246  HA  LEU    17      24.484  37.323  50.727  1.00  0.00           H
ATOM    247  CB  LEU    17      24.355  35.749  49.135  1.00  0.00           C
ATOM    248  HB2 LEU    17      23.312  35.953  48.895  1.00  0.00           H
ATOM    249  HB3 LEU    17      24.892  35.509  48.218  1.00  0.00           H
ATOM    250  CG  LEU    17      24.426  34.451  49.930  1.00  0.00           C
ATOM    251  HG  LEU    17      25.452  34.263  50.246  1.00  0.00           H
ATOM    252  CD1 LEU    17      23.589  34.565  51.169  1.00  0.00           C
ATOM    253 HD11 LEU    17      23.918  35.429  51.746  1.00  0.00           H
ATOM    254 HD12 LEU    17      23.776  33.650  51.732  1.00  0.00           H
ATOM    255 HD13 LEU    17      22.543  34.713  50.907  1.00  0.00           H
ATOM    256  CD2 LEU    17      23.942  33.280  49.101  1.00  0.00           C
ATOM    257 HD21 LEU    17      23.873  32.444  49.798  1.00  0.00           H
ATOM    258 HD22 LEU    17      22.944  33.555  48.764  1.00  0.00           H
ATOM    259 HD23 LEU    17      24.614  33.228  48.244  1.00  0.00           H
ATOM    260  C   LEU    17      26.387  36.729  50.142  1.00  0.00           C
ATOM    261  O   LEU    17      26.718  36.378  51.280  1.00  0.00           O
ATOM    262  N   ILE    18      27.310  36.745  49.166  1.00  0.00           N
ATOM    263  H   ILE    18      27.078  37.130  48.262  1.00  0.00           H
ATOM    264  CA  ILE    18      28.767  36.412  49.276  1.00  0.00           C
ATOM    265  HA  ILE    18      28.720  35.486  49.851  1.00  0.00           H
ATOM    266  CB  ILE    18      29.440  36.118  47.918  1.00  0.00           C
ATOM    267  HB  ILE    18      29.387  36.927  47.190  1.00  0.00           H
ATOM    268  CG2 ILE    18      30.911  35.762  48.257  1.00  0.00           C
ATOM    269 HG21 ILE    18      30.915  34.966  49.002  1.00  0.00           H
ATOM    270 HG22 ILE    18      31.373  36.702  48.557  1.00  0.00           H
ATOM    271 HG23 ILE    18      31.473  35.419  47.388  1.00  0.00           H
ATOM    272  CG1 ILE    18      28.763  34.939  47.211  1.00  0.00           C
ATOM    273 HG12 ILE    18      29.191  34.046  47.668  1.00  0.00           H
ATOM    274 HG13 ILE    18      27.675  34.950  47.272  1.00  0.00           H
ATOM    275  CD1 ILE    18      29.081  34.830  45.689  1.00  0.00           C
ATOM    276 HD11 ILE    18      28.646  33.902  45.320  1.00  0.00           H
ATOM    277 HD12 ILE    18      30.156  34.929  45.538  1.00  0.00           H
ATOM    278 HD13 ILE    18      28.607  35.691  45.218  1.00  0.00           H
ATOM    279  C   ILE    18      29.470  37.453  50.176  1.00  0.00           C
ATOM    280  O   ILE    18      30.280  36.998  51.086  1.00  0.00           O
ATOM    281  N   ILE    19      29.195  38.707  49.887  1.00  0.00           N
ATOM    282  H   ILE    19      28.693  38.817  49.018  1.00  0.00           H
ATOM    283  CA  ILE    19      29.669  39.795  50.676  1.00  0.00           C
ATOM    284  HA  ILE    19      30.742  39.694  50.841  1.00  0.00           H
ATOM    285  CB  ILE    19      29.317  41.112  49.995  1.00  0.00           C
ATOM    286  HB  ILE    19      28.258  41.012  49.756  1.00  0.00           H
ATOM    287  CG2 ILE    19      29.462  42.361  50.843  1.00  0.00           C
ATOM    288 HG21 ILE    19      30.505  42.580  51.078  1.00  0.00           H
ATOM    289 HG22 ILE    19      28.703  42.419  51.623  1.00  0.00           H
ATOM    290 HG23 ILE    19      29.211  43.219  50.219  1.00  0.00           H
ATOM    291  CG1 ILE    19      30.140  41.421  48.680  1.00  0.00           C
ATOM    292 HG12 ILE    19      31.086  41.903  48.927  1.00  0.00           H
ATOM    293 HG13 ILE    19      30.373  40.443  48.259  1.00  0.00           H
ATOM    294  CD1 ILE    19      29.341  42.162  47.621  1.00  0.00           C
ATOM    295 HD11 ILE    19      29.055  41.453  46.845  1.00  0.00           H
ATOM    296 HD12 ILE    19      30.066  42.884  47.243  1.00  0.00           H
ATOM    297 HD13 ILE    19      28.518  42.835  47.860  1.00  0.00           H
ATOM    298  C   ILE    19      29.068  39.673  52.140  1.00  0.00           C
ATOM    299  O   ILE    19      29.698  40.117  53.136  1.00  0.00           O
ATOM    300  N   ASN    20      27.899  39.021  52.372  1.00  0.00           N
ATOM    301  H   ASN    20      27.337  38.662  51.613  1.00  0.00           H
ATOM    302  CA  ASN    20      27.288  38.799  53.686  1.00  0.00           C
ATOM    303  HA  ASN    20      27.779  39.446  54.412  1.00  0.00           H
ATOM    304  CB  ASN    20      25.865  39.327  53.660  1.00  0.00           C
ATOM    305  HB2 ASN    20      25.152  39.026  52.893  1.00  0.00           H
ATOM    306  HB3 ASN    20      25.327  38.940  54.526  1.00  0.00           H
ATOM    307  CG  ASN    20      25.763  40.850  53.694  1.00  0.00           C
ATOM    308  OD1 ASN    20      25.965  41.609  54.627  1.00  0.00           O
ATOM    309  ND2 ASN    20      25.749  41.433  52.525  1.00  0.00           N
ATOM    310 HD21 ASN    20      25.668  40.998  51.618  1.00  0.00           H
ATOM    311 HD22 ASN    20      25.538  42.421  52.534  1.00  0.00           H
ATOM    312  C   ASN    20      27.441  37.401  54.185  1.00  0.00           C
ATOM    313  O   ASN    20      26.651  36.977  55.021  1.00  0.00           O
ATOM    314  N   THR    21      28.361  36.573  53.651  1.00  0.00           N
ATOM    315  H   THR    21      29.039  36.988  53.027  1.00  0.00           H
ATOM    316  CA  THR    21      28.607  35.207  54.155  1.00  0.00           C
ATOM    317  HA  THR    21      27.914  35.020  54.975  1.00  0.00           H
ATOM    318  CB  THR    21      28.204  34.139  53.093  1.00  0.00           C
ATOM    319  HB  THR    21      28.860  34.222  52.227  1.00  0.00           H
ATOM    320  CG2 THR    21      28.453  32.756  53.664  1.00  0.00           C
ATOM    321 HG21 THR    21      28.158  32.592  54.700  1.00  0.00           H
ATOM    322 HG22 THR    21      29.504  32.493  53.540  1.00  0.00           H
ATOM    323 HG23 THR    21      27.894  31.976  53.146  1.00  0.00           H
ATOM    324  OG1 THR    21      26.792  34.353  52.833  1.00  0.00           O
ATOM    325  HG1 THR    21      26.670  35.155  52.319  1.00  0.00           H
ATOM    326  C   THR    21      30.028  35.050  54.647  1.00  0.00           C
ATOM    327  O   THR    21      30.942  35.525  54.084  1.00  0.00           O
ATOM    328  N   PHE    22      30.242  34.407  55.803  1.00  0.00           N
ATOM    329  H   PHE    22      29.454  34.052  56.324  1.00  0.00           H
ATOM    330  CA  PHE    22      31.440  34.626  56.619  1.00  0.00           C
ATOM    331  HA  PHE    22      32.201  35.132  56.024  1.00  0.00           H
ATOM    332  CB  PHE    22      31.186  35.672  57.751  1.00  0.00           C
ATOM    333  HB2 PHE    22      30.409  35.245  58.385  1.00  0.00           H
ATOM    334  HB3 PHE    22      32.140  35.870  58.241  1.00  0.00           H
ATOM    335  CG  PHE    22      30.716  36.965  57.206  1.00  0.00           C
ATOM    336  CD1 PHE    22      31.694  37.907  56.821  1.00  0.00           C
ATOM    337  HD1 PHE    22      32.709  37.547  56.888  1.00  0.00           H
ATOM    338  CE1 PHE    22      31.276  39.186  56.471  1.00  0.00           C
ATOM    339  HE1 PHE    22      32.030  39.896  56.167  1.00  0.00           H
ATOM    340  CZ  PHE    22      29.908  39.535  56.423  1.00  0.00           C
ATOM    341  HZ  PHE    22      29.560  40.543  56.252  1.00  0.00           H
ATOM    342  CE2 PHE    22      28.943  38.549  56.626  1.00  0.00           C
ATOM    343  HE2 PHE    22      27.895  38.804  56.560  1.00  0.00           H
ATOM    344  CD2 PHE    22      29.361  37.281  57.029  1.00  0.00           C
ATOM    345  HD2 PHE    22      28.555  36.629  57.333  1.00  0.00           H
ATOM    346  C   PHE    22      31.931  33.274  57.252  1.00  0.00           C
ATOM    347  O   PHE    22      32.626  33.349  58.294  1.00  0.00           O
ATOM    348  N   TYR    23      31.593  32.156  56.604  1.00  0.00           N
ATOM    349  H   TYR    23      31.141  32.414  55.739  1.00  0.00           H
ATOM    350  CA  TYR    23      31.677  30.723  57.115  1.00  0.00           C
ATOM    351  HA  TYR    23      31.248  30.745  58.117  1.00  0.00           H
ATOM    352  CB  TYR    23      30.895  29.713  56.290  1.00  0.00           C
ATOM    353  HB2 TYR    23      30.738  28.880  56.974  1.00  0.00           H
ATOM    354  HB3 TYR    23      29.889  30.131  56.240  1.00  0.00           H
ATOM    355  CG  TYR    23      31.212  29.288  54.841  1.00  0.00           C
ATOM    356  CD1 TYR    23      31.276  27.899  54.580  1.00  0.00           C
ATOM    357  HD1 TYR    23      31.321  27.208  55.410  1.00  0.00           H
ATOM    358  CE1 TYR    23      31.659  27.448  53.289  1.00  0.00           C
ATOM    359  HE1 TYR    23      31.758  26.385  53.126  1.00  0.00           H
ATOM    360  CZ  TYR    23      32.013  28.425  52.287  1.00  0.00           C
ATOM    361  OH  TYR    23      32.269  28.003  51.018  1.00  0.00           O
ATOM    362  HH  TYR    23      32.121  27.064  50.881  1.00  0.00           H
ATOM    363  CE2 TYR    23      32.101  29.785  52.579  1.00  0.00           C
ATOM    364  HE2 TYR    23      32.383  30.441  51.769  1.00  0.00           H
ATOM    365  CD2 TYR    23      31.583  30.233  53.881  1.00  0.00           C
ATOM    366  HD2 TYR    23      31.474  31.286  54.095  1.00  0.00           H
ATOM    367  C   TYR    23      33.106  30.264  57.190  1.00  0.00           C
ATOM    368  O   TYR    23      33.995  30.729  56.477  1.00  0.00           O
ATOM    369  N   SER    24      33.439  29.435  58.185  1.00  0.00           N
ATOM    370  H   SER    24      32.623  29.126  58.696  1.00  0.00           H
ATOM    371  CA  SER    24      34.766  29.054  58.652  1.00  0.00           C
ATOM    372  HA  SER    24      35.403  29.906  58.890  1.00  0.00           H
ATOM    373  CB  SER    24      34.718  28.099  59.906  1.00  0.00           C
ATOM    374  HB2 SER    24      35.767  27.922  60.145  1.00  0.00           H
ATOM    375  HB3 SER    24      34.162  28.709  60.617  1.00  0.00           H
ATOM    376  OG  SER    24      33.956  26.954  59.813  1.00  0.00           O
ATOM    377  HG  SER    24      33.040  27.168  60.004  1.00  0.00           H
ATOM    378  C   SER    24      35.574  28.314  57.534  1.00  0.00           C
ATOM    379  O   SER    24      36.808  28.459  57.403  1.00  0.00           O
ATOM    380  N   ASN    25      34.893  27.661  56.617  1.00  0.00           N
ATOM    381  H   ASN    25      33.913  27.771  56.838  1.00  0.00           H
ATOM    382  CA  ASN    25      35.368  26.964  55.399  1.00  0.00           C
ATOM    383  HA  ASN    25      36.377  26.650  55.668  1.00  0.00           H
ATOM    384  CB  ASN    25      34.491  25.736  55.172  1.00  0.00           C
ATOM    385  HB2 ASN    25      33.635  26.185  54.672  1.00  0.00           H
ATOM    386  HB3 ASN    25      34.997  25.043  54.498  1.00  0.00           H
ATOM    387  CG  ASN    25      34.008  25.090  56.456  1.00  0.00           C
ATOM    388  OD1 ASN    25      32.972  25.475  57.043  1.00  0.00           O
ATOM    389  ND2 ASN    25      34.807  24.191  56.967  1.00  0.00           N
ATOM    390 HD21 ASN    25      35.703  23.971  56.554  1.00  0.00           H
ATOM    391 HD22 ASN    25      34.351  23.564  57.613  1.00  0.00           H
ATOM    392  C   ASN    25      35.637  27.790  54.138  1.00  0.00           C
ATOM    393  O   ASN    25      36.158  27.185  53.231  1.00  0.00           O
ATOM    394  N   LYS    26      35.505  29.154  54.083  1.00  0.00           N
ATOM    395  H   LYS    26      35.201  29.597  54.938  1.00  0.00           H
ATOM    396  CA  LYS    26      35.545  30.058  52.894  1.00  0.00           C
ATOM    397  HA  LYS    26      34.663  29.869  52.282  1.00  0.00           H
ATOM    398  CB  LYS    26      35.350  31.503  53.322  1.00  0.00           C
ATOM    399  HB2 LYS    26      35.064  32.118  52.469  1.00  0.00           H
ATOM    400  HB3 LYS    26      34.391  31.353  53.817  1.00  0.00           H
ATOM    401  CG  LYS    26      36.381  32.262  54.246  1.00  0.00           C
ATOM    402  HG2 LYS    26      36.340  31.816  55.240  1.00  0.00           H
ATOM    403  HG3 LYS    26      37.399  32.142  53.876  1.00  0.00           H
ATOM    404  CD  LYS    26      35.889  33.669  54.268  1.00  0.00           C
ATOM    405  HD2 LYS    26      35.522  34.030  53.308  1.00  0.00           H
ATOM    406  HD3 LYS    26      34.984  33.684  54.875  1.00  0.00           H
ATOM    407  CE  LYS    26      36.800  34.799  54.767  1.00  0.00           C
ATOM    408  HE2 LYS    26      37.580  34.898  54.013  1.00  0.00           H
ATOM    409  HE3 LYS    26      36.207  35.710  54.840  1.00  0.00           H
ATOM    410  NZ  LYS    26      37.331  34.534  56.114  1.00  0.00           N
ATOM    411  HZ1 LYS    26      36.680  34.630  56.880  1.00  0.00           H
ATOM    412  HZ2 LYS    26      38.062  35.182  56.372  1.00  0.00           H
ATOM    413  HZ3 LYS    26      37.697  33.607  56.278  1.00  0.00           H
ATOM    414  C   LYS    26      36.844  30.006  52.042  1.00  0.00           C
ATOM    415  O   LYS    26      36.981  30.688  51.063  1.00  0.00           O
ATOM    416  N   GLU    27      37.837  29.120  52.333  1.00  0.00           N
ATOM    417  H   GLU    27      37.667  28.547  53.147  1.00  0.00           H
ATOM    418  CA  GLU    27      39.121  28.941  51.565  1.00  0.00           C
ATOM    419  HA  GLU    27      39.465  29.966  51.439  1.00  0.00           H
ATOM    420  CB  GLU    27      39.911  28.052  52.466  1.00  0.00           C
ATOM    421  HB2 GLU    27      40.136  28.633  53.360  1.00  0.00           H
ATOM    422  HB3 GLU    27      39.285  27.194  52.714  1.00  0.00           H
ATOM    423  CG  GLU    27      41.296  27.635  51.981  1.00  0.00           C
ATOM    424  HG2 GLU    27      41.352  27.051  51.062  1.00  0.00           H
ATOM    425  HG3 GLU    27      41.871  28.532  51.752  1.00  0.00           H
ATOM    426  CD  GLU    27      41.899  26.771  53.079  1.00  0.00           C
ATOM    427  OE1 GLU    27      41.387  25.617  53.207  1.00  0.00           O
ATOM    428  OE2 GLU    27      42.777  27.217  53.854  1.00  0.00           O
ATOM    429  C   GLU    27      38.879  28.298  50.151  1.00  0.00           C
ATOM    430  O   GLU    27      39.723  28.208  49.325  1.00  0.00           O
ATOM    431  N   ILE    28      37.616  28.001  49.858  1.00  0.00           N
ATOM    432  H   ILE    28      36.940  28.175  50.588  1.00  0.00           H
ATOM    433  CA  ILE    28      37.164  27.576  48.523  1.00  0.00           C
ATOM    434  HA  ILE    28      37.765  26.728  48.195  1.00  0.00           H
ATOM    435  CB  ILE    28      35.616  27.142  48.502  1.00  0.00           C
ATOM    436  HB  ILE    28      35.502  26.765  47.486  1.00  0.00           H
ATOM    437  CG2 ILE    28      35.377  26.076  49.543  1.00  0.00           C
ATOM    438 HG21 ILE    28      34.372  25.683  49.390  1.00  0.00           H
ATOM    439 HG22 ILE    28      35.204  26.595  50.486  1.00  0.00           H
ATOM    440 HG23 ILE    28      36.161  25.343  49.736  1.00  0.00           H
ATOM    441  CG1 ILE    28      34.550  28.233  48.557  1.00  0.00           C
ATOM    442 HG12 ILE    28      33.585  27.877  48.918  1.00  0.00           H
ATOM    443 HG13 ILE    28      34.879  29.021  49.236  1.00  0.00           H
ATOM    444  CD1 ILE    28      34.239  28.931  47.184  1.00  0.00           C
ATOM    445 HD11 ILE    28      33.580  28.292  46.597  1.00  0.00           H
ATOM    446 HD12 ILE    28      35.126  29.173  46.596  1.00  0.00           H
ATOM    447 HD13 ILE    28      33.741  29.871  47.421  1.00  0.00           H
ATOM    448  C   ILE    28      37.369  28.510  47.395  1.00  0.00           C
ATOM    449  O   ILE    28      37.499  28.075  46.296  1.00  0.00           O
ATOM    450  N   PHE    29      37.767  29.740  47.656  1.00  0.00           N
ATOM    451  H   PHE    29      37.574  30.135  48.566  1.00  0.00           H
ATOM    452  CA  PHE    29      37.940  30.718  46.559  1.00  0.00           C
ATOM    453  HA  PHE    29      37.145  30.628  45.817  1.00  0.00           H
ATOM    454  CB  PHE    29      37.891  32.210  47.011  1.00  0.00           C
ATOM    455  HB2 PHE    29      37.730  32.810  46.116  1.00  0.00           H
ATOM    456  HB3 PHE    29      37.041  32.440  47.652  1.00  0.00           H
ATOM    457  CG  PHE    29      39.091  32.788  47.824  1.00  0.00           C
ATOM    458  CD1 PHE    29      39.025  32.827  49.159  1.00  0.00           C
ATOM    459  HD1 PHE    29      38.168  32.477  49.714  1.00  0.00           H
ATOM    460  CE1 PHE    29      40.139  33.285  49.893  1.00  0.00           C
ATOM    461  HE1 PHE    29      40.232  33.059  50.946  1.00  0.00           H
ATOM    462  CZ  PHE    29      41.217  33.858  49.246  1.00  0.00           C
ATOM    463  HZ  PHE    29      42.063  34.176  49.837  1.00  0.00           H
ATOM    464  CE2 PHE    29      41.293  33.803  47.889  1.00  0.00           C
ATOM    465  HE2 PHE    29      42.203  34.146  47.419  1.00  0.00           H
ATOM    466  CD2 PHE    29      40.247  33.268  47.122  1.00  0.00           C
ATOM    467  HD2 PHE    29      40.255  33.230  46.043  1.00  0.00           H
ATOM    468  C   PHE    29      39.193  30.477  45.756  1.00  0.00           C
ATOM    469  O   PHE    29      39.202  30.638  44.536  1.00  0.00           O
ATOM    470  N   LEU    30      40.277  30.060  46.395  1.00  0.00           N
ATOM    471  H   LEU    30      40.291  29.934  47.398  1.00  0.00           H
ATOM    472  CA  LEU    30      41.442  29.644  45.690  1.00  0.00           C
ATOM    473  HA  LEU    30      41.781  30.487  45.086  1.00  0.00           H
ATOM    474  CB  LEU    30      42.629  29.357  46.642  1.00  0.00           C
ATOM    475  HB2 LEU    30      42.387  28.394  47.093  1.00  0.00           H
ATOM    476  HB3 LEU    30      43.399  29.158  45.897  1.00  0.00           H
ATOM    477  CG  LEU    30      43.003  30.480  47.599  1.00  0.00           C
ATOM    478  HG  LEU    30      42.549  31.366  47.155  1.00  0.00           H
ATOM    479  CD1 LEU    30      42.362  30.303  48.966  1.00  0.00           C
ATOM    480 HD11 LEU    30      42.740  31.074  49.636  1.00  0.00           H
ATOM    481 HD12 LEU    30      42.430  29.294  49.375  1.00  0.00           H
ATOM    482 HD13 LEU    30      41.287  30.467  48.888  1.00  0.00           H
ATOM    483  CD2 LEU    30      44.528  30.738  47.788  1.00  0.00           C
ATOM    484 HD21 LEU    30      44.621  31.604  48.443  1.00  0.00           H
ATOM    485 HD22 LEU    30      45.024  29.895  48.270  1.00  0.00           H
ATOM    486 HD23 LEU    30      45.056  30.831  46.840  1.00  0.00           H
ATOM    487  C   LEU    30      41.169  28.507  44.755  1.00  0.00           C
ATOM    488  O   LEU    30      41.826  28.419  43.711  1.00  0.00           O
ATOM    489  N   ARG    31      40.300  27.552  45.161  1.00  0.00           N
ATOM    490  H   ARG    31      39.924  27.659  46.093  1.00  0.00           H
ATOM    491  CA  ARG    31      39.918  26.313  44.358  1.00  0.00           C
ATOM    492  HA  ARG    31      40.810  25.717  44.160  1.00  0.00           H
ATOM    493  CB  ARG    31      39.074  25.312  45.138  1.00  0.00           C
ATOM    494  HB2 ARG    31      39.681  25.021  45.996  1.00  0.00           H
ATOM    495  HB3 ARG    31      38.184  25.869  45.429  1.00  0.00           H
ATOM    496  CG  ARG    31      38.744  24.029  44.475  1.00  0.00           C
ATOM    497  HG2 ARG    31      38.274  24.131  43.497  1.00  0.00           H
ATOM    498  HG3 ARG    31      39.656  23.469  44.273  1.00  0.00           H
ATOM    499  CD  ARG    31      37.772  23.206  45.316  1.00  0.00           C
ATOM    500  HD2 ARG    31      37.578  22.207  44.928  1.00  0.00           H
ATOM    501  HD3 ARG    31      38.258  23.111  46.287  1.00  0.00           H
ATOM    502  NE  ARG    31      36.462  23.845  45.388  1.00  0.00           N
ATOM    503  HE  ARG    31      36.260  24.651  44.814  1.00  0.00           H
ATOM    504  CZ  ARG    31      35.561  23.558  46.346  1.00  0.00           C
ATOM    505  NH1 ARG    31      35.687  22.632  47.272  1.00  0.00           N
ATOM    506 HH11 ARG    31      36.444  21.970  47.176  1.00  0.00           H
ATOM    507 HH12 ARG    31      34.907  22.482  47.896  1.00  0.00           H
ATOM    508  NH2 ARG    31      34.383  24.174  46.269  1.00  0.00           N
ATOM    509 HH21 ARG    31      34.215  24.778  45.477  1.00  0.00           H
ATOM    510 HH22 ARG    31      33.674  23.946  46.951  1.00  0.00           H
ATOM    511  C   ARG    31      39.365  26.670  42.960  1.00  0.00           C
ATOM    512  O   ARG    31      39.831  26.113  41.942  1.00  0.00           O
ATOM    513  N   GLU    32      38.356  27.498  42.823  1.00  0.00           N
ATOM    514  H   GLU    32      37.980  27.897  43.671  1.00  0.00           H
ATOM    515  CA  GLU    32      37.540  27.760  41.686  1.00  0.00           C
ATOM    516  HA  GLU    32      37.214  26.863  41.161  1.00  0.00           H
ATOM    517  CB  GLU    32      36.186  28.262  42.102  1.00  0.00           C
ATOM    518  HB2 GLU    32      36.271  29.328  42.314  1.00  0.00           H
ATOM    519  HB3 GLU    32      35.628  28.139  41.173  1.00  0.00           H
ATOM    520  CG  GLU    32      35.399  27.723  43.345  1.00  0.00           C
ATOM    521  HG2 GLU    32      35.940  28.162  44.183  1.00  0.00           H
ATOM    522  HG3 GLU    32      34.436  28.226  43.262  1.00  0.00           H
ATOM    523  CD  GLU    32      35.214  26.186  43.347  1.00  0.00           C
ATOM    524  OE1 GLU    32      34.293  25.714  43.981  1.00  0.00           O
ATOM    525  OE2 GLU    32      35.885  25.488  42.568  1.00  0.00           O
ATOM    526  C   GLU    32      38.169  28.770  40.718  1.00  0.00           C
ATOM    527  O   GLU    32      37.942  28.741  39.505  1.00  0.00           O
ATOM    528  N   LEU    33      39.065  29.650  41.242  1.00  0.00           N
ATOM    529  H   LEU    33      39.263  29.624  42.232  1.00  0.00           H
ATOM    530  CA  LEU    33      39.868  30.494  40.359  1.00  0.00           C
ATOM    531  HA  LEU    33      39.326  30.956  39.534  1.00  0.00           H
ATOM    532  CB  LEU    33      40.295  31.718  41.191  1.00  0.00           C
ATOM    533  HB2 LEU    33      40.865  31.338  42.040  1.00  0.00           H
ATOM    534  HB3 LEU    33      40.955  32.277  40.528  1.00  0.00           H
ATOM    535  CG  LEU    33      39.109  32.656  41.589  1.00  0.00           C
ATOM    536  HG  LEU    33      38.405  31.992  42.090  1.00  0.00           H
ATOM    537  CD1 LEU    33      39.654  33.715  42.584  1.00  0.00           C
ATOM    538 HD11 LEU    33      40.237  34.395  41.961  1.00  0.00           H
ATOM    539 HD12 LEU    33      40.280  33.204  43.316  1.00  0.00           H
ATOM    540 HD13 LEU    33      38.874  34.256  43.118  1.00  0.00           H
ATOM    541  CD2 LEU    33      38.372  33.417  40.462  1.00  0.00           C
ATOM    542 HD21 LEU    33      39.132  33.825  39.795  1.00  0.00           H
ATOM    543 HD22 LEU    33      37.817  32.667  39.899  1.00  0.00           H
ATOM    544 HD23 LEU    33      37.779  34.209  40.920  1.00  0.00           H
ATOM    545  C   LEU    33      40.936  29.573  39.689  1.00  0.00           C
ATOM    546  O   LEU    33      40.969  29.518  38.414  1.00  0.00           O
ATOM    547  N   ILE    34      41.686  28.753  40.447  1.00  0.00           N
ATOM    548  H   ILE    34      41.599  28.646  41.447  1.00  0.00           H
ATOM    549  CA  ILE    34      42.596  27.695  39.971  1.00  0.00           C
ATOM    550  HA  ILE    34      43.432  28.073  39.384  1.00  0.00           H
ATOM    551  CB  ILE    34      43.434  27.138  41.191  1.00  0.00           C
ATOM    552  HB  ILE    34      42.691  26.867  41.941  1.00  0.00           H
ATOM    553  CG2 ILE    34      44.366  25.911  40.906  1.00  0.00           C
ATOM    554 HG21 ILE    34      44.723  25.503  41.851  1.00  0.00           H
ATOM    555 HG22 ILE    34      45.182  26.195  40.241  1.00  0.00           H
ATOM    556 HG23 ILE    34      43.721  25.140  40.486  1.00  0.00           H
ATOM    557  CG1 ILE    34      44.281  28.280  41.801  1.00  0.00           C
ATOM    558 HG12 ILE    34      45.105  28.429  41.104  1.00  0.00           H
ATOM    559 HG13 ILE    34      43.678  29.185  41.874  1.00  0.00           H
ATOM    560  CD1 ILE    34      44.825  27.950  43.176  1.00  0.00           C
ATOM    561 HD11 ILE    34      44.063  27.783  43.936  1.00  0.00           H
ATOM    562 HD12 ILE    34      45.349  28.827  43.555  1.00  0.00           H
ATOM    563 HD13 ILE    34      45.484  27.081  43.178  1.00  0.00           H
ATOM    564  C   ILE    34      41.953  26.687  39.042  1.00  0.00           C
ATOM    565  O   ILE    34      42.660  26.214  38.183  1.00  0.00           O
ATOM    566  N   SER    35      40.681  26.430  39.186  1.00  0.00           N
ATOM    567  H   SER    35      40.108  26.691  39.975  1.00  0.00           H
ATOM    568  CA  SER    35      39.884  25.531  38.218  1.00  0.00           C
ATOM    569  HA  SER    35      40.524  24.699  37.922  1.00  0.00           H
ATOM    570  CB  SER    35      38.693  24.825  38.961  1.00  0.00           C
ATOM    571  HB2 SER    35      38.208  25.630  39.513  1.00  0.00           H
ATOM    572  HB3 SER    35      38.049  24.339  38.229  1.00  0.00           H
ATOM    573  OG  SER    35      39.232  23.981  39.921  1.00  0.00           O
ATOM    574  HG  SER    35      39.607  24.541  40.604  1.00  0.00           H
ATOM    575  C   SER    35      39.431  26.251  36.960  1.00  0.00           C
ATOM    576  O   SER    35      39.584  25.794  35.855  1.00  0.00           O
ATOM    577  N   ASN    36      38.952  27.462  37.153  1.00  0.00           N
ATOM    578  H   ASN    36      38.888  27.830  38.091  1.00  0.00           H
ATOM    579  CA  ASN    36      38.636  28.271  35.992  1.00  0.00           C
ATOM    580  HA  ASN    36      37.981  27.707  35.327  1.00  0.00           H
ATOM    581  CB  ASN    36      37.930  29.490  36.478  1.00  0.00           C
ATOM    582  HB2 ASN    36      37.025  29.060  36.906  1.00  0.00           H
ATOM    583  HB3 ASN    36      38.588  30.060  37.134  1.00  0.00           H
ATOM    584  CG  ASN    36      37.427  30.386  35.385  1.00  0.00           C
ATOM    585  OD1 ASN    36      36.562  30.073  34.589  1.00  0.00           O
ATOM    586  ND2 ASN    36      37.895  31.592  35.203  1.00  0.00           N
ATOM    587 HD21 ASN    36      38.628  32.063  35.715  1.00  0.00           H
ATOM    588 HD22 ASN    36      37.433  32.090  34.456  1.00  0.00           H
ATOM    589  C   ASN    36      39.911  28.651  35.244  1.00  0.00           C
ATOM    590  O   ASN    36      39.835  29.009  34.044  1.00  0.00           O
ATOM    591  N   SER    37      41.087  28.593  35.866  1.00  0.00           N
ATOM    592  H   SER    37      41.017  28.554  36.873  1.00  0.00           H
ATOM    593  CA  SER    37      42.391  28.538  35.154  1.00  0.00           C
ATOM    594  HA  SER    37      42.376  29.234  34.317  1.00  0.00           H
ATOM    595  CB  SER    37      43.448  29.064  36.132  1.00  0.00           C
ATOM    596  HB2 SER    37      43.421  28.546  37.090  1.00  0.00           H
ATOM    597  HB3 SER    37      44.457  28.879  35.763  1.00  0.00           H
ATOM    598  OG  SER    37      43.247  30.385  36.348  1.00  0.00           O
ATOM    599  HG  SER    37      43.438  30.821  35.514  1.00  0.00           H
ATOM    600  C   SER    37      42.688  27.123  34.595  1.00  0.00           C
ATOM    601  O   SER    37      43.066  27.139  33.405  1.00  0.00           O
ATOM    602  N   SER    38      42.543  25.975  35.233  1.00  0.00           N
ATOM    603  H   SER    38      42.178  25.982  36.174  1.00  0.00           H
ATOM    604  CA  SER    38      42.731  24.656  34.569  1.00  0.00           C
ATOM    605  HA  SER    38      43.764  24.714  34.226  1.00  0.00           H
ATOM    606  CB  SER    38      42.624  23.664  35.722  1.00  0.00           C
ATOM    607  HB2 SER    38      43.351  23.712  36.532  1.00  0.00           H
ATOM    608  HB3 SER    38      41.724  23.862  36.304  1.00  0.00           H
ATOM    609  OG  SER    38      42.598  22.339  35.337  1.00  0.00           O
ATOM    610  HG  SER    38      41.737  22.010  35.069  1.00  0.00           H
ATOM    611  C   SER    38      41.820  24.426  33.344  1.00  0.00           C
ATOM    612  O   SER    38      42.307  23.889  32.371  1.00  0.00           O
ATOM    613  N   ASP    39      40.540  24.907  33.348  1.00  0.00           N
ATOM    614  H   ASP    39      40.104  24.987  34.255  1.00  0.00           H
ATOM    615  CA  ASP    39      39.597  24.815  32.168  1.00  0.00           C
ATOM    616  HA  ASP    39      39.666  23.813  31.747  1.00  0.00           H
ATOM    617  CB  ASP    39      38.095  25.023  32.542  1.00  0.00           C
ATOM    618  HB2 ASP    39      38.047  25.726  33.373  1.00  0.00           H
ATOM    619  HB3 ASP    39      37.409  25.303  31.742  1.00  0.00           H
ATOM    620  CG  ASP    39      37.601  23.796  33.220  1.00  0.00           C
ATOM    621  OD1 ASP    39      38.365  22.906  33.619  1.00  0.00           O
ATOM    622  OD2 ASP    39      36.366  23.715  33.564  1.00  0.00           O
ATOM    623  C   ASP    39      40.105  25.751  31.075  1.00  0.00           C
ATOM    624  O   ASP    39      39.980  25.424  29.923  1.00  0.00           O
ATOM    625  N   ALA    40      40.645  26.938  31.310  1.00  0.00           N
ATOM    626  H   ALA    40      40.971  27.180  32.235  1.00  0.00           H
ATOM    627  CA  ALA    40      41.277  27.778  30.275  1.00  0.00           C
ATOM    628  HA  ALA    40      40.658  27.745  29.379  1.00  0.00           H
ATOM    629  CB  ALA    40      41.371  29.233  30.790  1.00  0.00           C
ATOM    630  HB1 ALA    40      41.645  29.288  31.844  1.00  0.00           H
ATOM    631  HB2 ALA    40      40.445  29.794  30.666  1.00  0.00           H
ATOM    632  HB3 ALA    40      42.026  29.721  30.069  1.00  0.00           H
ATOM    633  C   ALA    40      42.638  27.320  29.863  1.00  0.00           C
ATOM    634  O   ALA    40      43.023  27.654  28.738  1.00  0.00           O
ATOM    635  N   LEU    41      43.386  26.510  30.667  1.00  0.00           N
ATOM    636  H   LEU    41      43.113  26.490  31.638  1.00  0.00           H
ATOM    637  CA  LEU    41      44.660  25.875  30.331  1.00  0.00           C
ATOM    638  HA  LEU    41      45.244  26.564  29.720  1.00  0.00           H
ATOM    639  CB  LEU    41      45.496  25.562  31.552  1.00  0.00           C
ATOM    640  HB2 LEU    41      44.878  25.082  32.312  1.00  0.00           H
ATOM    641  HB3 LEU    41      46.364  24.983  31.236  1.00  0.00           H
ATOM    642  CG  LEU    41      46.109  26.838  32.127  1.00  0.00           C
ATOM    643  HG  LEU    41      45.593  27.753  31.833  1.00  0.00           H
ATOM    644  CD1 LEU    41      46.279  26.710  33.682  1.00  0.00           C
ATOM    645 HD11 LEU    41      46.882  25.809  33.794  1.00  0.00           H
ATOM    646 HD12 LEU    41      45.321  26.748  34.201  1.00  0.00           H
ATOM    647 HD13 LEU    41      46.846  27.568  34.045  1.00  0.00           H
ATOM    648  CD2 LEU    41      47.482  27.000  31.589  1.00  0.00           C
ATOM    649 HD21 LEU    41      47.872  27.972  31.890  1.00  0.00           H
ATOM    650 HD22 LEU    41      48.082  26.173  31.967  1.00  0.00           H
ATOM    651 HD23 LEU    41      47.547  26.989  30.501  1.00  0.00           H
ATOM    652  C   LEU    41      44.454  24.694  29.448  1.00  0.00           C
ATOM    653  O   LEU    41      45.190  24.402  28.528  1.00  0.00           O
ATOM    654  N   ASP    42      43.368  23.943  29.685  1.00  0.00           N
ATOM    655  H   ASP    42      42.950  24.004  30.603  1.00  0.00           H
ATOM    656  CA  ASP    42      42.843  22.937  28.767  1.00  0.00           C
ATOM    657  HA  ASP    42      43.608  22.201  28.520  1.00  0.00           H
ATOM    658  CB  ASP    42      41.640  22.229  29.458  1.00  0.00           C
ATOM    659  HB2 ASP    42      41.114  22.956  30.077  1.00  0.00           H
ATOM    660  HB3 ASP    42      40.926  22.023  28.662  1.00  0.00           H
ATOM    661  CG  ASP    42      41.975  21.124  30.365  1.00  0.00           C
ATOM    662  OD1 ASP    42      43.012  20.414  30.115  1.00  0.00           O
ATOM    663  OD2 ASP    42      41.174  20.806  31.286  1.00  0.00           O
ATOM    664  C   ASP    42      42.415  23.452  27.371  1.00  0.00           C
ATOM    665  O   ASP    42      42.732  22.835  26.357  1.00  0.00           O
ATOM    666  N   LYS    43      41.764  24.620  27.403  1.00  0.00           N
ATOM    667  H   LYS    43      41.553  24.986  28.320  1.00  0.00           H
ATOM    668  CA  LYS    43      41.099  25.157  26.194  1.00  0.00           C
ATOM    669  HA  LYS    43      40.490  24.327  25.833  1.00  0.00           H
ATOM    670  CB  LYS    43      40.141  26.286  26.635  1.00  0.00           C
ATOM    671  HB2 LYS    43      39.366  25.935  27.317  1.00  0.00           H
ATOM    672  HB3 LYS    43      40.653  27.071  27.191  1.00  0.00           H
ATOM    673  CG  LYS    43      39.348  26.987  25.450  1.00  0.00           C
ATOM    674  HG2 LYS    43      38.473  27.523  25.814  1.00  0.00           H
ATOM    675  HG3 LYS    43      40.040  27.773  25.144  1.00  0.00           H
ATOM    676  CD  LYS    43      38.821  26.054  24.326  1.00  0.00           C
ATOM    677  HD2 LYS    43      39.639  25.489  23.876  1.00  0.00           H
ATOM    678  HD3 LYS    43      38.061  25.445  24.814  1.00  0.00           H
ATOM    679  CE  LYS    43      38.196  27.064  23.312  1.00  0.00           C
ATOM    680  HE2 LYS    43      37.350  27.548  23.798  1.00  0.00           H
ATOM    681  HE3 LYS    43      39.017  27.744  23.080  1.00  0.00           H
ATOM    682  NZ  LYS    43      37.774  26.378  22.051  1.00  0.00           N
ATOM    683  HZ1 LYS    43      38.519  25.743  21.800  1.00  0.00           H
ATOM    684  HZ2 LYS    43      37.633  27.052  21.314  1.00  0.00           H
ATOM    685  HZ3 LYS    43      36.897  25.891  22.177  1.00  0.00           H
ATOM    686  C   LYS    43      42.135  25.566  25.127  1.00  0.00           C
ATOM    687  O   LYS    43      42.081  25.249  23.944  1.00  0.00           O
ATOM    688  N   ILE    44      43.252  26.099  25.605  1.00  0.00           N
ATOM    689  H   ILE    44      43.253  26.262  26.602  1.00  0.00           H
ATOM    690  CA  ILE    44      44.426  26.389  24.760  1.00  0.00           C
ATOM    691  HA  ILE    44      44.067  26.654  23.766  1.00  0.00           H
ATOM    692  CB  ILE    44      45.297  27.472  25.434  1.00  0.00           C
ATOM    693  HB  ILE    44      44.666  28.302  25.749  1.00  0.00           H
ATOM    694  CG2 ILE    44      45.727  26.856  26.707  1.00  0.00           C
ATOM    695 HG21 ILE    44      46.426  27.477  27.269  1.00  0.00           H
ATOM    696 HG22 ILE    44      46.238  25.914  26.506  1.00  0.00           H
ATOM    697 HG23 ILE    44      44.770  26.765  27.221  1.00  0.00           H
ATOM    698  CG1 ILE    44      46.602  27.868  24.604  1.00  0.00           C
ATOM    699 HG12 ILE    44      47.284  28.324  25.321  1.00  0.00           H
ATOM    700 HG13 ILE    44      47.098  26.989  24.191  1.00  0.00           H
ATOM    701  CD1 ILE    44      46.293  28.791  23.382  1.00  0.00           C
ATOM    702 HD11 ILE    44      45.453  28.331  22.858  1.00  0.00           H
ATOM    703 HD12 ILE    44      47.204  28.902  22.795  1.00  0.00           H
ATOM    704 HD13 ILE    44      45.931  29.764  23.713  1.00  0.00           H
ATOM    705  C   ILE    44      45.263  25.134  24.407  1.00  0.00           C
ATOM    706  O   ILE    44      45.729  25.072  23.272  1.00  0.00           O
ATOM    707  N   ARG    45      45.163  24.119  25.171  1.00  0.00           N
ATOM    708  H   ARG    45      44.755  24.197  26.091  1.00  0.00           H
ATOM    709  CA  ARG    45      45.723  22.777  24.747  1.00  0.00           C
ATOM    710  HA  ARG    45      46.734  23.035  24.436  1.00  0.00           H
ATOM    711  CB  ARG    45      45.866  21.816  25.971  1.00  0.00           C
ATOM    712  HB2 ARG    45      46.372  22.294  26.810  1.00  0.00           H
ATOM    713  HB3 ARG    45      44.875  21.569  26.350  1.00  0.00           H
ATOM    714  CG  ARG    45      46.646  20.595  25.588  1.00  0.00           C
ATOM    715  HG2 ARG    45      46.088  19.999  24.866  1.00  0.00           H
ATOM    716  HG3 ARG    45      47.586  20.871  25.109  1.00  0.00           H
ATOM    717  CD  ARG    45      46.823  19.703  26.821  1.00  0.00           C
ATOM    718  HD2 ARG    45      47.211  18.743  26.482  1.00  0.00           H
ATOM    719  HD3 ARG    45      47.489  20.233  27.503  1.00  0.00           H
ATOM    720  NE  ARG    45      45.598  19.416  27.568  1.00  0.00           N
ATOM    721  HE  ARG    45      45.529  19.580  28.562  1.00  0.00           H
ATOM    722  CZ  ARG    45      44.474  18.968  27.074  1.00  0.00           C
ATOM    723  NH1 ARG    45      44.390  18.350  25.875  1.00  0.00           N
ATOM    724 HH11 ARG    45      45.243  18.322  25.335  1.00  0.00           H
ATOM    725 HH12 ARG    45      43.536  17.939  25.525  1.00  0.00           H
ATOM    726  NH2 ARG    45      43.388  19.077  27.801  1.00  0.00           N
ATOM    727 HH21 ARG    45      43.370  19.554  28.691  1.00  0.00           H
ATOM    728 HH22 ARG    45      42.512  18.625  27.575  1.00  0.00           H
ATOM    729  C   ARG    45      44.942  22.121  23.598  1.00  0.00           C
ATOM    730  O   ARG    45      45.540  21.553  22.661  1.00  0.00           O
ATOM    731  N   TYR    46      43.636  22.211  23.612  1.00  0.00           N
ATOM    732  H   TYR    46      43.200  22.738  24.356  1.00  0.00           H
ATOM    733  CA  TYR    46      42.805  21.746  22.506  1.00  0.00           C
ATOM    734  HA  TYR    46      43.217  20.811  22.126  1.00  0.00           H
ATOM    735  CB  TYR    46      41.327  21.512  23.043  1.00  0.00           C
ATOM    736  HB2 TYR    46      41.434  20.858  23.908  1.00  0.00           H
ATOM    737  HB3 TYR    46      40.837  22.439  23.343  1.00  0.00           H
ATOM    738  CG  TYR    46      40.474  20.760  22.018  1.00  0.00           C
ATOM    739  CD1 TYR    46      40.616  19.308  22.035  1.00  0.00           C
ATOM    740  HD1 TYR    46      41.430  18.847  22.573  1.00  0.00           H
ATOM    741  CE1 TYR    46      39.897  18.579  21.103  1.00  0.00           C
ATOM    742  HE1 TYR    46      39.974  17.503  21.045  1.00  0.00           H
ATOM    743  CZ  TYR    46      39.078  19.238  20.180  1.00  0.00           C
ATOM    744  OH  TYR    46      38.189  18.581  19.376  1.00  0.00           O
ATOM    745  HH  TYR    46      38.096  17.665  19.651  1.00  0.00           H
ATOM    746  CE2 TYR    46      39.094  20.617  20.025  1.00  0.00           C
ATOM    747  HE2 TYR    46      38.533  21.141  19.265  1.00  0.00           H
ATOM    748  CD2 TYR    46      39.775  21.417  20.953  1.00  0.00           C
ATOM    749  HD2 TYR    46      39.717  22.492  20.866  1.00  0.00           H
ATOM    750  C   TYR    46      42.661  22.761  21.315  1.00  0.00           C
ATOM    751  O   TYR    46      42.427  22.355  20.194  1.00  0.00           O
ATOM    752  N   GLU    47      43.002  23.979  21.550  1.00  0.00           N
ATOM    753  H   GLU    47      43.096  24.312  22.500  1.00  0.00           H
ATOM    754  CA  GLU    47      43.161  24.948  20.448  1.00  0.00           C
ATOM    755  HA  GLU    47      42.324  24.864  19.756  1.00  0.00           H
ATOM    756  CB  GLU    47      43.155  26.396  20.998  1.00  0.00           C
ATOM    757  HB2 GLU    47      42.252  26.621  21.566  1.00  0.00           H
ATOM    758  HB3 GLU    47      44.092  26.525  21.538  1.00  0.00           H
ATOM    759  CG  GLU    47      43.215  27.599  20.015  1.00  0.00           C
ATOM    760  HG2 GLU    47      43.414  28.514  20.572  1.00  0.00           H
ATOM    761  HG3 GLU    47      44.070  27.384  19.373  1.00  0.00           H
ATOM    762  CD  GLU    47      41.922  27.796  19.143  1.00  0.00           C
ATOM    763  OE1 GLU    47      40.959  27.002  19.103  1.00  0.00           O
ATOM    764  OE2 GLU    47      41.869  28.879  18.550  1.00  0.00           O
ATOM    765  C   GLU    47      44.430  24.726  19.674  1.00  0.00           C
ATOM    766  O   GLU    47      44.336  24.701  18.457  1.00  0.00           O
ATOM    767  N   SER    48      45.503  24.449  20.339  1.00  0.00           N
ATOM    768  H   SER    48      45.450  24.462  21.347  1.00  0.00           H
ATOM    769  CA  SER    48      46.718  24.137  19.758  1.00  0.00           C
ATOM    770  HA  SER    48      46.981  24.713  18.871  1.00  0.00           H
ATOM    771  CB  SER    48      47.925  24.493  20.636  1.00  0.00           C
ATOM    772  HB2 SER    48      48.906  24.262  20.220  1.00  0.00           H
ATOM    773  HB3 SER    48      47.907  25.572  20.790  1.00  0.00           H
ATOM    774  OG  SER    48      47.880  23.988  21.961  1.00  0.00           O
ATOM    775  HG  SER    48      47.115  24.382  22.385  1.00  0.00           H
ATOM    776  C   SER    48      46.862  22.704  19.191  1.00  0.00           C
ATOM    777  O   SER    48      47.931  22.480  18.704  1.00  0.00           O
ATOM    778  N   LEU    49      45.890  21.801  19.297  1.00  0.00           N
ATOM    779  H   LEU    49      45.140  22.085  19.910  1.00  0.00           H
ATOM    780  CA  LEU    49      45.780  20.597  18.475  1.00  0.00           C
ATOM    781  HA  LEU    49      46.703  20.020  18.530  1.00  0.00           H
ATOM    782  CB  LEU    49      44.654  19.737  19.052  1.00  0.00           C
ATOM    783  HB2 LEU    49      44.818  19.690  20.129  1.00  0.00           H
ATOM    784  HB3 LEU    49      43.732  20.318  19.008  1.00  0.00           H
ATOM    785  CG  LEU    49      44.555  18.280  18.498  1.00  0.00           C
ATOM    786  HG  LEU    49      44.547  18.348  17.410  1.00  0.00           H
ATOM    787  CD1 LEU    49      45.637  17.329  19.021  1.00  0.00           C
ATOM    788 HD11 LEU    49      46.583  17.835  18.827  1.00  0.00           H
ATOM    789 HD12 LEU    49      45.532  16.332  18.595  1.00  0.00           H
ATOM    790 HD13 LEU    49      45.511  17.172  20.092  1.00  0.00           H
ATOM    791  CD2 LEU    49      43.207  17.673  18.987  1.00  0.00           C
ATOM    792 HD21 LEU    49      43.116  16.722  18.460  1.00  0.00           H
ATOM    793 HD22 LEU    49      43.360  17.637  20.066  1.00  0.00           H
ATOM    794 HD23 LEU    49      42.468  18.391  18.635  1.00  0.00           H
ATOM    795  C   LEU    49      45.503  20.949  17.000  1.00  0.00           C
ATOM    796  O   LEU    49      46.019  20.258  16.095  1.00  0.00           O
ATOM    797  N   THR    50      44.839  22.108  16.584  1.00  0.00           N
ATOM    798  H   THR    50      44.451  22.743  17.266  1.00  0.00           H
ATOM    799  CA  THR    50      44.651  22.574  15.191  1.00  0.00           C
ATOM    800  HA  THR    50      44.874  21.737  14.526  1.00  0.00           H
ATOM    801  CB  THR    50      43.199  23.141  14.911  1.00  0.00           C
ATOM    802  HB  THR    50      42.973  23.871  15.688  1.00  0.00           H
ATOM    803  CG2 THR    50      43.048  23.646  13.469  1.00  0.00           C
ATOM    804 HG21 THR    50      43.289  22.865  12.748  1.00  0.00           H
ATOM    805 HG22 THR    50      43.573  24.599  13.413  1.00  0.00           H
ATOM    806 HG23 THR    50      42.006  23.961  13.406  1.00  0.00           H
ATOM    807  OG1 THR    50      42.291  22.095  15.080  1.00  0.00           O
ATOM    808  HG1 THR    50      42.314  21.924  16.025  1.00  0.00           H
ATOM    809  C   THR    50      45.727  23.668  14.828  1.00  0.00           C
ATOM    810  O   THR    50      46.273  23.528  13.753  1.00  0.00           O
ATOM    811  N   ASP    51      46.131  24.698  15.669  1.00  0.00           N
ATOM    812  H   ASP    51      45.705  24.795  16.581  1.00  0.00           H
ATOM    813  CA  ASP    51      47.107  25.745  15.276  1.00  0.00           C
ATOM    814  HA  ASP    51      47.585  25.312  14.397  1.00  0.00           H
ATOM    815  CB  ASP    51      46.316  26.973  14.894  1.00  0.00           C
ATOM    816  HB2 ASP    51      45.521  26.736  14.187  1.00  0.00           H
ATOM    817  HB3 ASP    51      45.881  27.386  15.804  1.00  0.00           H
ATOM    818  CG  ASP    51      47.265  28.085  14.323  1.00  0.00           C
ATOM    819  OD1 ASP    51      48.499  27.893  14.096  1.00  0.00           O
ATOM    820  OD2 ASP    51      46.731  29.193  14.131  1.00  0.00           O
ATOM    821  C   ASP    51      48.210  26.024  16.330  1.00  0.00           C
ATOM    822  O   ASP    51      47.927  26.709  17.295  1.00  0.00           O
ATOM    823  N   PRO    52      49.362  25.405  16.348  1.00  0.00           N
ATOM    824  CD  PRO    52      49.632  24.161  15.583  1.00  0.00           C
ATOM    825  HD2 PRO    52      49.905  24.323  14.540  1.00  0.00           H
ATOM    826  HD3 PRO    52      48.698  23.602  15.544  1.00  0.00           H
ATOM    827  CG  PRO    52      50.676  23.335  16.351  1.00  0.00           C
ATOM    828  HG2 PRO    52      51.300  22.705  15.717  1.00  0.00           H
ATOM    829  HG3 PRO    52      50.292  22.670  17.124  1.00  0.00           H
ATOM    830  CB  PRO    52      51.446  24.453  17.090  1.00  0.00           C
ATOM    831  HB2 PRO    52      52.108  24.867  16.328  1.00  0.00           H
ATOM    832  HB3 PRO    52      52.103  24.159  17.909  1.00  0.00           H
ATOM    833  CA  PRO    52      50.374  25.528  17.380  1.00  0.00           C
ATOM    834  HA  PRO    52      49.945  25.357  18.368  1.00  0.00           H
ATOM    835  C   PRO    52      51.129  26.911  17.464  1.00  0.00           C
ATOM    836  O   PRO    52      51.690  27.109  18.555  1.00  0.00           O
ATOM    837  N   SER    53      51.039  27.741  16.406  1.00  0.00           N
ATOM    838  H   SER    53      50.647  27.351  15.560  1.00  0.00           H
ATOM    839  CA  SER    53      51.406  29.156  16.450  1.00  0.00           C
ATOM    840  HA  SER    53      52.455  29.138  16.748  1.00  0.00           H
ATOM    841  CB  SER    53      51.152  29.818  15.089  1.00  0.00           C
ATOM    842  HB2 SER    53      51.605  30.810  15.091  1.00  0.00           H
ATOM    843  HB3 SER    53      51.471  29.269  14.204  1.00  0.00           H
ATOM    844  OG  SER    53      49.732  30.066  14.973  1.00  0.00           O
ATOM    845  HG  SER    53      49.328  29.378  14.441  1.00  0.00           H
ATOM    846  C   SER    53      50.717  29.924  17.551  1.00  0.00           C
ATOM    847  O   SER    53      51.179  31.027  17.866  1.00  0.00           O
ATOM    848  N   LYS    54      49.605  29.450  18.131  1.00  0.00           N
ATOM    849  H   LYS    54      49.304  28.594  17.687  1.00  0.00           H
ATOM    850  CA  LYS    54      48.788  29.980  19.213  1.00  0.00           C
ATOM    851  HA  LYS    54      48.844  31.068  19.259  1.00  0.00           H
ATOM    852  CB  LYS    54      47.269  29.584  19.003  1.00  0.00           C
ATOM    853  HB2 LYS    54      46.979  28.549  19.190  1.00  0.00           H
ATOM    854  HB3 LYS    54      46.704  30.064  19.802  1.00  0.00           H
ATOM    855  CG  LYS    54      46.608  30.107  17.704  1.00  0.00           C
ATOM    856  HG2 LYS    54      46.702  31.190  17.632  1.00  0.00           H
ATOM    857  HG3 LYS    54      47.108  29.704  16.822  1.00  0.00           H
ATOM    858  CD  LYS    54      45.146  29.691  17.625  1.00  0.00           C
ATOM    859  HD2 LYS    54      45.202  28.606  17.539  1.00  0.00           H
ATOM    860  HD3 LYS    54      44.532  29.969  18.484  1.00  0.00           H
ATOM    861  CE  LYS    54      44.463  30.267  16.378  1.00  0.00           C
ATOM    862  HE2 LYS    54      44.299  31.339  16.478  1.00  0.00           H
ATOM    863  HE3 LYS    54      45.089  30.030  15.518  1.00  0.00           H
ATOM    864  NZ  LYS    54      43.126  29.593  16.274  1.00  0.00           N
ATOM    865  HZ1 LYS    54      42.628  29.868  15.440  1.00  0.00           H
ATOM    866  HZ2 LYS    54      42.509  29.769  17.055  1.00  0.00           H
ATOM    867  HZ3 LYS    54      43.234  28.589  16.293  1.00  0.00           H
ATOM    868  C   LYS    54      49.239  29.653  20.659  1.00  0.00           C
ATOM    869  O   LYS    54      48.970  30.464  21.616  1.00  0.00           O
ATOM    870  N   LEU    55      50.027  28.583  20.840  1.00  0.00           N
ATOM    871  H   LEU    55      50.197  28.102  19.968  1.00  0.00           H
ATOM    872  CA  LEU    55      50.874  28.243  21.986  1.00  0.00           C
ATOM    873  HA  LEU    55      50.280  28.597  22.828  1.00  0.00           H
ATOM    874  CB  LEU    55      51.076  26.731  21.954  1.00  0.00           C
ATOM    875  HB2 LEU    55      50.117  26.252  21.753  1.00  0.00           H
ATOM    876  HB3 LEU    55      51.817  26.505  21.189  1.00  0.00           H
ATOM    877  CG  LEU    55      51.608  26.096  23.255  1.00  0.00           C
ATOM    878  HG  LEU    55      52.307  26.802  23.702  1.00  0.00           H
ATOM    879  CD1 LEU    55      50.507  25.828  24.282  1.00  0.00           C
ATOM    880 HD11 LEU    55      50.929  25.180  25.050  1.00  0.00           H
ATOM    881 HD12 LEU    55      49.782  25.201  23.763  1.00  0.00           H
ATOM    882 HD13 LEU    55      50.074  26.739  24.696  1.00  0.00           H
ATOM    883  CD2 LEU    55      52.360  24.717  23.026  1.00  0.00           C
ATOM    884 HD21 LEU    55      52.965  24.500  23.906  1.00  0.00           H
ATOM    885 HD22 LEU    55      51.670  23.966  22.636  1.00  0.00           H
ATOM    886 HD23 LEU    55      53.081  24.931  22.237  1.00  0.00           H
ATOM    887  C   LEU    55      52.110  29.042  22.151  1.00  0.00           C
ATOM    888  O   LEU    55      52.576  29.378  23.294  1.00  0.00           O
ATOM    889  N   ASP    56      52.755  29.410  20.959  1.00  0.00           N
ATOM    890  H   ASP    56      52.475  29.044  20.061  1.00  0.00           H
ATOM    891  CA  ASP    56      53.889  30.268  20.832  1.00  0.00           C
ATOM    892  HA  ASP    56      54.767  29.788  21.265  1.00  0.00           H
ATOM    893  CB  ASP    56      54.172  30.629  19.373  1.00  0.00           C
ATOM    894  HB2 ASP    56      53.233  31.030  18.992  1.00  0.00           H
ATOM    895  HB3 ASP    56      54.983  31.356  19.364  1.00  0.00           H
ATOM    896  CG  ASP    56      54.798  29.530  18.505  1.00  0.00           C
ATOM    897  OD1 ASP    56      54.979  29.766  17.285  1.00  0.00           O
ATOM    898  OD2 ASP    56      55.228  28.509  19.056  1.00  0.00           O
ATOM    899  C   ASP    56      53.818  31.444  21.803  1.00  0.00           C
ATOM    900  O   ASP    56      54.850  31.681  22.445  1.00  0.00           O
ATOM    901  N   SER    57      52.813  32.256  21.832  1.00  0.00           N
ATOM    902  H   SER    57      51.944  32.030  21.368  1.00  0.00           H
ATOM    903  CA  SER    57      52.766  33.490  22.582  1.00  0.00           C
ATOM    904  HA  SER    57      53.463  34.225  22.176  1.00  0.00           H
ATOM    905  CB  SER    57      51.329  34.158  22.375  1.00  0.00           C
ATOM    906  HB2 SER    57      51.069  34.976  23.046  1.00  0.00           H
ATOM    907  HB3 SER    57      51.210  34.581  21.377  1.00  0.00           H
ATOM    908  OG  SER    57      50.364  33.077  22.482  1.00  0.00           O
ATOM    909  HG  SER    57      49.823  33.047  21.690  1.00  0.00           H
ATOM    910  C   SER    57      52.956  33.324  24.145  1.00  0.00           C
ATOM    911  O   SER    57      53.034  34.262  24.900  1.00  0.00           O
ATOM    912  N   GLY    58      53.074  32.108  24.641  1.00  0.00           N
ATOM    913  H   GLY    58      52.966  31.367  23.964  1.00  0.00           H
ATOM    914  CA  GLY    58      53.623  31.696  25.916  1.00  0.00           C
ATOM    915  HA2 GLY    58      54.676  31.968  25.989  1.00  0.00           H
ATOM    916  HA3 GLY    58      53.097  32.356  26.607  1.00  0.00           H
ATOM    917  C   GLY    58      53.382  30.222  26.120  1.00  0.00           C
ATOM    918  O   GLY    58      52.186  29.923  26.379  1.00  0.00           O
ATOM    919  N   LYS    59      54.428  29.425  25.887  1.00  0.00           N
ATOM    920  H   LYS    59      55.296  29.862  25.613  1.00  0.00           H
ATOM    921  CA  LYS    59      54.345  27.979  25.597  1.00  0.00           C
ATOM    922  HA  LYS    59      53.384  27.856  25.096  1.00  0.00           H
ATOM    923  CB  LYS    59      55.385  27.403  24.692  1.00  0.00           C
ATOM    924  HB2 LYS    59      56.345  27.757  25.067  1.00  0.00           H
ATOM    925  HB3 LYS    59      55.394  26.314  24.731  1.00  0.00           H
ATOM    926  CG  LYS    59      55.168  27.805  23.298  1.00  0.00           C
ATOM    927  HG2 LYS    59      54.270  27.376  22.851  1.00  0.00           H
ATOM    928  HG3 LYS    59      55.168  28.892  23.367  1.00  0.00           H
ATOM    929  CD  LYS    59      56.302  27.367  22.307  1.00  0.00           C
ATOM    930  HD2 LYS    59      56.412  26.285  22.377  1.00  0.00           H
ATOM    931  HD3 LYS    59      56.117  27.637  21.268  1.00  0.00           H
ATOM    932  CE  LYS    59      57.585  27.989  22.720  1.00  0.00           C
ATOM    933  HE2 LYS    59      57.457  29.051  22.927  1.00  0.00           H
ATOM    934  HE3 LYS    59      58.042  27.547  23.606  1.00  0.00           H
ATOM    935  NZ  LYS    59      58.558  27.849  21.593  1.00  0.00           N
ATOM    936  HZ1 LYS    59      58.731  26.864  21.450  1.00  0.00           H
ATOM    937  HZ2 LYS    59      59.446  28.262  21.842  1.00  0.00           H
ATOM    938  HZ3 LYS    59      58.179  28.237  20.741  1.00  0.00           H
ATOM    939  C   LYS    59      54.260  27.084  26.851  1.00  0.00           C
ATOM    940  O   LYS    59      53.667  26.002  26.834  1.00  0.00           O
ATOM    941  N   GLU    60      54.808  27.498  27.933  1.00  0.00           N
ATOM    942  H   GLU    60      55.152  28.445  27.982  1.00  0.00           H
ATOM    943  CA  GLU    60      54.686  26.849  29.272  1.00  0.00           C
ATOM    944  HA  GLU    60      54.931  25.798  29.124  1.00  0.00           H
ATOM    945  CB  GLU    60      55.844  27.319  30.190  1.00  0.00           C
ATOM    946  HB2 GLU    60      56.770  27.205  29.627  1.00  0.00           H
ATOM    947  HB3 GLU    60      55.681  28.392  30.302  1.00  0.00           H
ATOM    948  CG  GLU    60      56.090  26.643  31.536  1.00  0.00           C
ATOM    949  HG2 GLU    60      56.803  27.295  32.041  1.00  0.00           H
ATOM    950  HG3 GLU    60      55.152  26.625  32.089  1.00  0.00           H
ATOM    951  CD  GLU    60      56.584  25.127  31.482  1.00  0.00           C
ATOM    952  OE1 GLU    60      57.062  24.592  32.473  1.00  0.00           O
ATOM    953  OE2 GLU    60      56.537  24.476  30.409  1.00  0.00           O
ATOM    954  C   GLU    60      53.257  27.018  29.942  1.00  0.00           C
ATOM    955  O   GLU    60      53.016  28.022  30.600  1.00  0.00           O
ATOM    956  N   LEU    61      52.297  26.010  29.785  1.00  0.00           N
ATOM    957  H   LEU    61      52.654  25.252  29.222  1.00  0.00           H
ATOM    958  CA  LEU    61      51.061  25.949  30.477  1.00  0.00           C
ATOM    959  HA  LEU    61      50.546  26.904  30.367  1.00  0.00           H
ATOM    960  CB  LEU    61      50.179  24.827  29.917  1.00  0.00           C
ATOM    961  HB2 LEU    61      50.723  23.941  30.247  1.00  0.00           H
ATOM    962  HB3 LEU    61      49.234  24.770  30.458  1.00  0.00           H
ATOM    963  CG  LEU    61      49.886  24.907  28.397  1.00  0.00           C
ATOM    964  HG  LEU    61      50.825  24.940  27.844  1.00  0.00           H
ATOM    965  CD1 LEU    61      49.090  23.657  28.054  1.00  0.00           C
ATOM    966 HD11 LEU    61      48.033  23.813  28.270  1.00  0.00           H
ATOM    967 HD12 LEU    61      49.528  22.836  28.622  1.00  0.00           H
ATOM    968 HD13 LEU    61      49.187  23.321  27.022  1.00  0.00           H
ATOM    969  CD2 LEU    61      49.106  26.165  27.986  1.00  0.00           C
ATOM    970 HD21 LEU    61      48.795  26.083  26.945  1.00  0.00           H
ATOM    971 HD22 LEU    61      48.185  26.394  28.524  1.00  0.00           H
ATOM    972 HD23 LEU    61      49.769  27.032  28.013  1.00  0.00           H
ATOM    973  C   LEU    61      51.206  25.717  31.992  1.00  0.00           C
ATOM    974  O   LEU    61      51.599  24.607  32.445  1.00  0.00           O
ATOM    975  N   HID    62      50.914  26.717  32.844  1.00  0.00           N
ATOM    976  H   HID    62      50.544  27.532  32.378  1.00  0.00           H
ATOM    977  CA  HID    62      51.001  26.655  34.324  1.00  0.00           C
ATOM    978  HA  HID    62      50.838  25.613  34.601  1.00  0.00           H
ATOM    979  CB  HID    62      52.470  26.804  34.754  1.00  0.00           C
ATOM    980  HB2 HID    62      52.613  26.592  35.813  1.00  0.00           H
ATOM    981  HB3 HID    62      53.086  26.126  34.163  1.00  0.00           H
ATOM    982  CG  HID    62      53.046  28.185  34.597  1.00  0.00           C
ATOM    983  ND1 HID    62      53.564  28.786  33.425  1.00  0.00           N
ATOM    984  HD1 HID    62      53.398  28.335  32.537  1.00  0.00           H
ATOM    985  CE1 HID    62      53.943  30.033  33.719  1.00  0.00           C
ATOM    986  HE1 HID    62      54.135  30.821  33.006  1.00  0.00           H
ATOM    987  NE2 HID    62      53.687  30.338  34.991  1.00  0.00           N
ATOM    988  CD2 HID    62      53.204  29.147  35.558  1.00  0.00           C
ATOM    989  HD2 HID    62      52.948  29.103  36.607  1.00  0.00           H
ATOM    990  C   HID    62      50.066  27.692  35.026  1.00  0.00           C
ATOM    991  O   HID    62      49.642  28.602  34.297  1.00  0.00           O
ATOM    992  N   ILE    63      49.856  27.644  36.365  1.00  0.00           N
ATOM    993  H   ILE    63      50.189  26.826  36.855  1.00  0.00           H
ATOM    994  CA  ILE    63      49.287  28.652  37.187  1.00  0.00           C
ATOM    995  HA  ILE    63      48.843  29.483  36.639  1.00  0.00           H
ATOM    996  CB  ILE    63      48.164  27.991  38.088  1.00  0.00           C
ATOM    997  HB  ILE    63      48.681  27.217  38.655  1.00  0.00           H
ATOM    998  CG2 ILE    63      47.491  28.879  39.071  1.00  0.00           C
ATOM    999 HG21 ILE    63      46.893  29.657  38.597  1.00  0.00           H
ATOM   1000 HG22 ILE    63      48.257  29.320  39.708  1.00  0.00           H
ATOM   1001 HG23 ILE    63      46.785  28.312  39.678  1.00  0.00           H
ATOM   1002  CG1 ILE    63      47.111  27.239  37.264  1.00  0.00           C
ATOM   1003 HG12 ILE    63      46.236  27.257  37.912  1.00  0.00           H
ATOM   1004 HG13 ILE    63      46.740  27.760  36.382  1.00  0.00           H
ATOM   1005  CD1 ILE    63      47.462  25.720  37.044  1.00  0.00           C
ATOM   1006 HD11 ILE    63      48.450  25.518  36.632  1.00  0.00           H
ATOM   1007 HD12 ILE    63      46.648  25.369  36.410  1.00  0.00           H
ATOM   1008 HD13 ILE    63      47.460  25.248  38.026  1.00  0.00           H
ATOM   1009  C   ILE    63      50.365  29.231  38.103  1.00  0.00           C
ATOM   1010  O   ILE    63      51.401  28.613  38.445  1.00  0.00           O
ATOM   1011  N   ASN    64      50.311  30.481  38.513  1.00  0.00           N
ATOM   1012  H   ASN    64      49.540  30.982  38.095  1.00  0.00           H
ATOM   1013  CA  ASN    64      51.245  31.246  39.370  1.00  0.00           C
ATOM   1014  HA  ASN    64      51.848  30.503  39.894  1.00  0.00           H
ATOM   1015  CB  ASN    64      52.155  32.022  38.340  1.00  0.00           C
ATOM   1016  HB2 ASN    64      52.266  31.374  37.471  1.00  0.00           H
ATOM   1017  HB3 ASN    64      51.585  32.876  37.973  1.00  0.00           H
ATOM   1018  CG  ASN    64      53.513  32.505  38.880  1.00  0.00           C
ATOM   1019  OD1 ASN    64      54.111  32.014  39.855  1.00  0.00           O
ATOM   1020  ND2 ASN    64      54.068  33.523  38.206  1.00  0.00           N
ATOM   1021 HD21 ASN    64      53.624  33.917  37.388  1.00  0.00           H
ATOM   1022 HD22 ASN    64      54.896  33.940  38.609  1.00  0.00           H
ATOM   1023  C   ASN    64      50.665  32.134  40.452  1.00  0.00           C
ATOM   1024  O   ASN    64      49.755  32.953  40.304  1.00  0.00           O
ATOM   1025  N   LEU    65      51.143  31.979  41.690  1.00  0.00           N
ATOM   1026  H   LEU    65      51.976  31.435  41.858  1.00  0.00           H
ATOM   1027  CA  LEU    65      50.553  32.416  42.969  1.00  0.00           C
ATOM   1028  HA  LEU    65      49.568  32.806  42.715  1.00  0.00           H
ATOM   1029  CB  LEU    65      50.248  31.150  43.867  1.00  0.00           C
ATOM   1030  HB2 LEU    65      51.043  30.416  44.005  1.00  0.00           H
ATOM   1031  HB3 LEU    65      49.806  31.620  44.747  1.00  0.00           H
ATOM   1032  CG  LEU    65      49.134  30.273  43.235  1.00  0.00           C
ATOM   1033  HG  LEU    65      49.474  29.726  42.356  1.00  0.00           H
ATOM   1034  CD1 LEU    65      48.685  29.229  44.379  1.00  0.00           C
ATOM   1035 HD11 LEU    65      48.411  29.758  45.292  1.00  0.00           H
ATOM   1036 HD12 LEU    65      49.491  28.565  44.692  1.00  0.00           H
ATOM   1037 HD13 LEU    65      47.904  28.547  44.042  1.00  0.00           H
ATOM   1038  CD2 LEU    65      47.831  31.035  42.823  1.00  0.00           C
ATOM   1039 HD21 LEU    65      47.446  31.471  43.746  1.00  0.00           H
ATOM   1040 HD22 LEU    65      47.972  31.951  42.250  1.00  0.00           H
ATOM   1041 HD23 LEU    65      47.119  30.322  42.406  1.00  0.00           H
ATOM   1042  C   LEU    65      51.414  33.511  43.643  1.00  0.00           C
ATOM   1043  O   LEU    65      52.484  33.274  44.238  1.00  0.00           O
ATOM   1044  N   ILE    66      50.792  34.734  43.769  1.00  0.00           N
ATOM   1045  H   ILE    66      49.939  34.943  43.269  1.00  0.00           H
ATOM   1046  CA  ILE    66      51.558  35.909  44.196  1.00  0.00           C
ATOM   1047  HA  ILE    66      52.504  35.577  44.622  1.00  0.00           H
ATOM   1048  CB  ILE    66      51.909  36.828  42.983  1.00  0.00           C
ATOM   1049  HB  ILE    66      51.021  37.386  42.685  1.00  0.00           H
ATOM   1050  CG2 ILE    66      52.953  37.799  43.444  1.00  0.00           C
ATOM   1051 HG21 ILE    66      53.387  38.415  42.657  1.00  0.00           H
ATOM   1052 HG22 ILE    66      53.719  37.291  44.029  1.00  0.00           H
ATOM   1053 HG23 ILE    66      52.527  38.551  44.108  1.00  0.00           H
ATOM   1054  CG1 ILE    66      52.453  36.049  41.730  1.00  0.00           C
ATOM   1055 HG12 ILE    66      53.441  35.636  41.935  1.00  0.00           H
ATOM   1056 HG13 ILE    66      51.851  35.156  41.565  1.00  0.00           H
ATOM   1057  CD1 ILE    66      52.449  36.823  40.431  1.00  0.00           C
ATOM   1058 HD11 ILE    66      51.551  37.440  40.413  1.00  0.00           H
ATOM   1059 HD12 ILE    66      52.248  36.094  39.645  1.00  0.00           H
ATOM   1060 HD13 ILE    66      53.305  37.472  40.247  1.00  0.00           H
ATOM   1061  C   ILE    66      50.793  36.606  45.417  1.00  0.00           C
ATOM   1062  O   ILE    66      50.063  37.553  45.125  1.00  0.00           O
ATOM   1063  N   PRO    67      50.977  36.212  46.695  1.00  0.00           N
ATOM   1064  CD  PRO    67      51.478  34.920  47.136  1.00  0.00           C
ATOM   1065  HD2 PRO    67      52.537  34.868  47.386  1.00  0.00           H
ATOM   1066  HD3 PRO    67      51.414  34.100  46.420  1.00  0.00           H
ATOM   1067  CG  PRO    67      50.722  34.664  48.419  1.00  0.00           C
ATOM   1068  HG2 PRO    67      51.219  33.888  49.002  1.00  0.00           H
ATOM   1069  HG3 PRO    67      49.654  34.492  48.299  1.00  0.00           H
ATOM   1070  CB  PRO    67      50.961  36.070  49.092  1.00  0.00           C
ATOM   1071  HB2 PRO    67      51.959  36.258  49.488  1.00  0.00           H
ATOM   1072  HB3 PRO    67      50.210  36.196  49.873  1.00  0.00           H
ATOM   1073  CA  PRO    67      50.704  37.015  47.896  1.00  0.00           C
ATOM   1074  HA  PRO    67      49.667  37.349  47.929  1.00  0.00           H
ATOM   1075  C   PRO    67      51.658  38.253  48.074  1.00  0.00           C
ATOM   1076  O   PRO    67      52.877  38.140  47.947  1.00  0.00           O
ATOM   1077  N   ASN    68      51.118  39.407  48.466  1.00  0.00           N
ATOM   1078  H   ASN    68      50.114  39.518  48.448  1.00  0.00           H
ATOM   1079  CA  ASN    68      51.883  40.710  48.411  1.00  0.00           C
ATOM   1080  HA  ASN    68      52.952  40.498  48.373  1.00  0.00           H
ATOM   1081  CB  ASN    68      51.602  41.407  47.052  1.00  0.00           C
ATOM   1082  HB2 ASN    68      52.028  40.823  46.238  1.00  0.00           H
ATOM   1083  HB3 ASN    68      50.532  41.430  46.841  1.00  0.00           H
ATOM   1084  CG  ASN    68      52.139  42.843  46.904  1.00  0.00           C
ATOM   1085  OD1 ASN    68      53.107  43.202  47.540  1.00  0.00           O
ATOM   1086  ND2 ASN    68      51.704  43.709  46.070  1.00  0.00           N
ATOM   1087 HD21 ASN    68      51.124  43.437  45.290  1.00  0.00           H
ATOM   1088 HD22 ASN    68      51.969  44.677  46.179  1.00  0.00           H
ATOM   1089  C   ASN    68      51.602  41.624  49.639  1.00  0.00           C
ATOM   1090  O   ASN    68      50.954  42.642  49.621  1.00  0.00           O
ATOM   1091  N   LYS    69      52.224  41.265  50.697  1.00  0.00           N
ATOM   1092  H   LYS    69      52.647  40.347  50.683  1.00  0.00           H
ATOM   1093  CA  LYS    69      51.991  41.844  52.015  1.00  0.00           C
ATOM   1094  HA  LYS    69      51.019  41.491  52.361  1.00  0.00           H
ATOM   1095  CB  LYS    69      53.053  41.208  52.999  1.00  0.00           C
ATOM   1096  HB2 LYS    69      54.040  41.074  52.555  1.00  0.00           H
ATOM   1097  HB3 LYS    69      53.137  41.822  53.896  1.00  0.00           H
ATOM   1098  CG  LYS    69      52.641  39.771  53.560  1.00  0.00           C
ATOM   1099  HG2 LYS    69      51.785  39.928  54.219  1.00  0.00           H
ATOM   1100  HG3 LYS    69      52.340  39.044  52.807  1.00  0.00           H
ATOM   1101  CD  LYS    69      53.558  39.013  54.618  1.00  0.00           C
ATOM   1102  HD2 LYS    69      54.469  38.554  54.236  1.00  0.00           H
ATOM   1103  HD3 LYS    69      53.832  39.670  55.445  1.00  0.00           H
ATOM   1104  CE  LYS    69      52.970  37.835  55.301  1.00  0.00           C
ATOM   1105  HE2 LYS    69      52.031  38.061  55.806  1.00  0.00           H
ATOM   1106  HE3 LYS    69      52.626  37.147  54.528  1.00  0.00           H
ATOM   1107  NZ  LYS    69      53.889  37.100  56.132  1.00  0.00           N
ATOM   1108  HZ1 LYS    69      53.497  36.209  56.407  1.00  0.00           H
ATOM   1109  HZ2 LYS    69      54.218  37.559  56.969  1.00  0.00           H
ATOM   1110  HZ3 LYS    69      54.649  36.819  55.530  1.00  0.00           H
ATOM   1111  C   LYS    69      52.025  43.398  52.138  1.00  0.00           C
ATOM   1112  O   LYS    69      51.120  44.008  52.711  1.00  0.00           O
ATOM   1113  N   GLN    70      53.014  44.009  51.437  1.00  0.00           N
ATOM   1114  H   GLN    70      53.704  43.490  50.912  1.00  0.00           H
ATOM   1115  CA  GLN    70      53.067  45.509  51.328  1.00  0.00           C
ATOM   1116  HA  GLN    70      53.081  45.946  52.327  1.00  0.00           H
ATOM   1117  CB  GLN    70      54.384  45.879  50.599  1.00  0.00           C
ATOM   1118  HB2 GLN    70      55.243  45.463  51.125  1.00  0.00           H
ATOM   1119  HB3 GLN    70      54.296  45.376  49.635  1.00  0.00           H
ATOM   1120  CG  GLN    70      54.543  47.377  50.203  1.00  0.00           C
ATOM   1121  HG2 GLN    70      55.541  47.450  49.769  1.00  0.00           H
ATOM   1122  HG3 GLN    70      53.799  47.584  49.433  1.00  0.00           H
ATOM   1123  CD  GLN    70      54.462  48.410  51.347  1.00  0.00           C
ATOM   1124  OE1 GLN    70      54.983  48.223  52.442  1.00  0.00           O
ATOM   1125  NE2 GLN    70      53.955  49.595  51.147  1.00  0.00           N
ATOM   1126 HE21 GLN    70      53.954  50.223  51.938  1.00  0.00           H
ATOM   1127 HE22 GLN    70      53.394  49.751  50.321  1.00  0.00           H
ATOM   1128  C   GLN    70      51.808  46.233  50.785  1.00  0.00           C
ATOM   1129  O   GLN    70      51.368  47.242  51.340  1.00  0.00           O
ATOM   1130  N   ASP    71      51.223  45.710  49.678  1.00  0.00           N
ATOM   1131  H   ASP    71      51.634  44.853  49.336  1.00  0.00           H
ATOM   1132  CA  ASP    71      50.044  46.312  49.089  1.00  0.00           C
ATOM   1133  HA  ASP    71      49.909  47.354  49.379  1.00  0.00           H
ATOM   1134  CB  ASP    71      50.267  46.486  47.565  1.00  0.00           C
ATOM   1135  HB2 ASP    71      50.033  45.510  47.139  1.00  0.00           H
ATOM   1136  HB3 ASP    71      49.462  47.160  47.269  1.00  0.00           H
ATOM   1137  CG  ASP    71      51.593  47.052  47.010  1.00  0.00           C
ATOM   1138  OD1 ASP    71      52.274  46.468  46.143  1.00  0.00           O
ATOM   1139  OD2 ASP    71      51.918  48.202  47.419  1.00  0.00           O
ATOM   1140  C   ASP    71      48.704  45.533  49.379  1.00  0.00           C
ATOM   1141  O   ASP    71      47.609  46.053  49.021  1.00  0.00           O
ATOM   1142  N   ARG    72      48.844  44.406  50.204  1.00  0.00           N
ATOM   1143  H   ARG    72      49.756  44.228  50.602  1.00  0.00           H
ATOM   1144  CA  ARG    72      47.741  43.670  50.865  1.00  0.00           C
ATOM   1145  HA  ARG    72      48.245  42.841  51.362  1.00  0.00           H
ATOM   1146  CB  ARG    72      47.095  44.747  51.831  1.00  0.00           C
ATOM   1147  HB2 ARG    72      47.895  45.360  52.247  1.00  0.00           H
ATOM   1148  HB3 ARG    72      46.300  45.298  51.327  1.00  0.00           H
ATOM   1149  CG  ARG    72      46.327  44.089  52.972  1.00  0.00           C
ATOM   1150  HG2 ARG    72      45.636  43.324  52.616  1.00  0.00           H
ATOM   1151  HG3 ARG    72      47.026  43.678  53.701  1.00  0.00           H
ATOM   1152  CD  ARG    72      45.552  45.128  53.803  1.00  0.00           C
ATOM   1153  HD2 ARG    72      45.085  44.608  54.640  1.00  0.00           H
ATOM   1154  HD3 ARG    72      46.218  45.891  54.205  1.00  0.00           H
ATOM   1155  NE  ARG    72      44.376  45.718  53.060  1.00  0.00           N
ATOM   1156  HE  ARG    72      43.966  45.185  52.306  1.00  0.00           H
ATOM   1157  CZ  ARG    72      43.678  46.763  53.449  1.00  0.00           C
ATOM   1158  NH1 ARG    72      44.052  47.628  54.443  1.00  0.00           N
ATOM   1159 HH11 ARG    72      44.902  47.413  54.946  1.00  0.00           H
ATOM   1160 HH12 ARG    72      43.537  48.444  54.739  1.00  0.00           H
ATOM   1161  NH2 ARG    72      42.596  46.894  52.730  1.00  0.00           N
ATOM   1162 HH21 ARG    72      42.426  46.116  52.108  1.00  0.00           H
ATOM   1163 HH22 ARG    72      41.933  47.634  52.914  1.00  0.00           H
ATOM   1164  C   ARG    72      46.805  43.016  49.826  1.00  0.00           C
ATOM   1165  O   ARG    72      45.593  42.818  50.028  1.00  0.00           O
ATOM   1166  N   THR    73      47.423  42.497  48.749  1.00  0.00           N
ATOM   1167  H   THR    73      48.396  42.680  48.550  1.00  0.00           H
ATOM   1168  CA  THR    73      46.758  41.740  47.596  1.00  0.00           C
ATOM   1169  HA  THR    73      45.695  41.591  47.782  1.00  0.00           H
ATOM   1170  CB  THR    73      46.706  42.407  46.297  1.00  0.00           C
ATOM   1171  HB  THR    73      46.015  41.854  45.660  1.00  0.00           H
ATOM   1172  CG2 THR    73      46.163  43.764  46.354  1.00  0.00           C
ATOM   1173 HG21 THR    73      45.886  44.112  45.359  1.00  0.00           H
ATOM   1174 HG22 THR    73      46.848  44.479  46.809  1.00  0.00           H
ATOM   1175 HG23 THR    73      45.254  43.737  46.956  1.00  0.00           H
ATOM   1176  OG1 THR    73      48.011  42.504  45.723  1.00  0.00           O
ATOM   1177  HG1 THR    73      47.904  42.839  44.830  1.00  0.00           H
ATOM   1178  C   THR    73      47.216  40.292  47.517  1.00  0.00           C
ATOM   1179  O   THR    73      48.349  39.960  47.728  1.00  0.00           O
ATOM   1180  N   LEU    74      46.317  39.393  47.167  1.00  0.00           N
ATOM   1181  H   LEU    74      45.349  39.674  47.250  1.00  0.00           H
ATOM   1182  CA  LEU    74      46.736  38.210  46.426  1.00  0.00           C
ATOM   1183  HA  LEU    74      47.821  38.150  46.523  1.00  0.00           H
ATOM   1184  CB  LEU    74      46.157  37.013  47.122  1.00  0.00           C
ATOM   1185  HB2 LEU    74      46.633  36.884  48.093  1.00  0.00           H
ATOM   1186  HB3 LEU    74      45.147  37.281  47.430  1.00  0.00           H
ATOM   1187  CG  LEU    74      46.065  35.625  46.403  1.00  0.00           C
ATOM   1188  HG  LEU    74      45.359  35.830  45.597  1.00  0.00           H
ATOM   1189  CD1 LEU    74      47.365  35.004  45.955  1.00  0.00           C
ATOM   1190 HD11 LEU    74      47.070  34.158  45.333  1.00  0.00           H
ATOM   1191 HD12 LEU    74      48.071  34.744  46.744  1.00  0.00           H
ATOM   1192 HD13 LEU    74      47.862  35.583  45.176  1.00  0.00           H
ATOM   1193  CD2 LEU    74      45.331  34.666  47.318  1.00  0.00           C
ATOM   1194 HD21 LEU    74      45.980  34.269  48.098  1.00  0.00           H
ATOM   1195 HD22 LEU    74      44.513  35.239  47.755  1.00  0.00           H
ATOM   1196 HD23 LEU    74      44.846  33.829  46.812  1.00  0.00           H
ATOM   1197  C   LEU    74      46.375  38.229  44.954  1.00  0.00           C
ATOM   1198  O   LEU    74      45.218  38.414  44.605  1.00  0.00           O
ATOM   1199  N   THR    75      47.384  37.857  44.121  1.00  0.00           N
ATOM   1200  H   THR    75      48.283  37.707  44.558  1.00  0.00           H
ATOM   1201  CA  THR    75      47.212  37.724  42.692  1.00  0.00           C
ATOM   1202  HA  THR    75      46.215  38.083  42.437  1.00  0.00           H
ATOM   1203  CB  THR    75      48.265  38.532  41.919  1.00  0.00           C
ATOM   1204  HB  THR    75      49.260  38.250  42.260  1.00  0.00           H
ATOM   1205  CG2 THR    75      48.144  38.228  40.453  1.00  0.00           C
ATOM   1206 HG21 THR    75      47.097  38.279  40.155  1.00  0.00           H
ATOM   1207 HG22 THR    75      48.669  37.302  40.221  1.00  0.00           H
ATOM   1208 HG23 THR    75      48.734  38.987  39.939  1.00  0.00           H
ATOM   1209  OG1 THR    75      47.918  39.927  42.154  1.00  0.00           O
ATOM   1210  HG1 THR    75      48.400  40.224  42.929  1.00  0.00           H
ATOM   1211  C   THR    75      47.424  36.311  42.363  1.00  0.00           C
ATOM   1212  O   THR    75      48.442  35.694  42.718  1.00  0.00           O
ATOM   1213  N   ILE    76      46.572  35.845  41.422  1.00  0.00           N
ATOM   1214  H   ILE    76      45.810  36.441  41.131  1.00  0.00           H
ATOM   1215  CA  ILE    76      46.539  34.478  40.823  1.00  0.00           C
ATOM   1216  HA  ILE    76      47.460  33.984  41.133  1.00  0.00           H
ATOM   1217  CB  ILE    76      45.204  33.760  41.161  1.00  0.00           C
ATOM   1218  HB  ILE    76      44.428  34.431  40.793  1.00  0.00           H
ATOM   1219  CG2 ILE    76      45.133  32.403  40.366  1.00  0.00           C
ATOM   1220 HG21 ILE    76      44.634  31.639  40.962  1.00  0.00           H
ATOM   1221 HG22 ILE    76      46.125  32.111  40.023  1.00  0.00           H
ATOM   1222 HG23 ILE    76      44.528  32.563  39.474  1.00  0.00           H
ATOM   1223  CG1 ILE    76      44.994  33.612  42.734  1.00  0.00           C
ATOM   1224 HG12 ILE    76      45.712  32.941  43.206  1.00  0.00           H
ATOM   1225 HG13 ILE    76      45.112  34.527  43.315  1.00  0.00           H
ATOM   1226  CD1 ILE    76      43.580  33.206  43.089  1.00  0.00           C
ATOM   1227 HD11 ILE    76      43.486  33.187  44.175  1.00  0.00           H
ATOM   1228 HD12 ILE    76      43.444  32.147  42.871  1.00  0.00           H
ATOM   1229 HD13 ILE    76      42.863  33.925  42.691  1.00  0.00           H
ATOM   1230  C   ILE    76      46.725  34.683  39.317  1.00  0.00           C
ATOM   1231  O   ILE    76      46.194  35.629  38.798  1.00  0.00           O
ATOM   1232  N   VAL    77      47.507  33.762  38.649  1.00  0.00           N
ATOM   1233  H   VAL    77      48.134  33.128  39.122  1.00  0.00           H
ATOM   1234  CA  VAL    77      47.791  33.906  37.219  1.00  0.00           C
ATOM   1235  HA  VAL    77      47.026  34.573  36.820  1.00  0.00           H
ATOM   1236  CB  VAL    77      49.243  34.528  37.004  1.00  0.00           C
ATOM   1237  HB  VAL    77      50.051  33.797  37.028  1.00  0.00           H
ATOM   1238  CG1 VAL    77      49.414  35.265  35.633  1.00  0.00           C
ATOM   1239 HG11 VAL    77      50.325  35.848  35.489  1.00  0.00           H
ATOM   1240 HG12 VAL    77      49.604  34.567  34.817  1.00  0.00           H
ATOM   1241 HG13 VAL    77      48.580  35.843  35.236  1.00  0.00           H
ATOM   1242  CG2 VAL    77      49.750  35.507  38.066  1.00  0.00           C
ATOM   1243 HG21 VAL    77      50.696  35.935  37.732  1.00  0.00           H
ATOM   1244 HG22 VAL    77      49.870  34.973  39.009  1.00  0.00           H
ATOM   1245 HG23 VAL    77      49.067  36.356  38.089  1.00  0.00           H
ATOM   1246  C   VAL    77      47.800  32.607  36.477  1.00  0.00           C
ATOM   1247  O   VAL    77      48.073  31.557  37.086  1.00  0.00           O
ATOM   1248  N   ASP    78      47.517  32.601  35.209  1.00  0.00           N
ATOM   1249  H   ASP    78      47.272  33.502  34.822  1.00  0.00           H
ATOM   1250  CA  ASP    78      47.645  31.547  34.273  1.00  0.00           C
ATOM   1251  HA  ASP    78      48.461  30.903  34.597  1.00  0.00           H
ATOM   1252  CB  ASP    78      46.307  30.768  34.214  1.00  0.00           C
ATOM   1253  HB2 ASP    78      46.328  29.777  33.762  1.00  0.00           H
ATOM   1254  HB3 ASP    78      46.058  30.545  35.252  1.00  0.00           H
ATOM   1255  CG  ASP    78      45.144  31.480  33.563  1.00  0.00           C
ATOM   1256  OD1 ASP    78      45.079  31.697  32.294  1.00  0.00           O
ATOM   1257  OD2 ASP    78      44.127  31.728  34.234  1.00  0.00           O
ATOM   1258  C   ASP    78      48.104  31.888  32.916  1.00  0.00           C
ATOM   1259  O   ASP    78      48.038  33.050  32.550  1.00  0.00           O
ATOM   1260  N   THR    79      48.623  30.888  32.174  1.00  0.00           N
ATOM   1261  H   THR    79      48.829  30.004  32.615  1.00  0.00           H
ATOM   1262  CA  THR    79      49.032  31.010  30.740  1.00  0.00           C
ATOM   1263  HA  THR    79      48.971  32.074  30.513  1.00  0.00           H
ATOM   1264  CB  THR    79      50.494  30.609  30.579  1.00  0.00           C
ATOM   1265  HB  THR    79      50.732  30.583  29.515  1.00  0.00           H
ATOM   1266  CG2 THR    79      51.490  31.456  31.318  1.00  0.00           C
ATOM   1267 HG21 THR    79      51.092  31.796  32.275  1.00  0.00           H
ATOM   1268 HG22 THR    79      51.551  32.389  30.758  1.00  0.00           H
ATOM   1269 HG23 THR    79      52.435  30.937  31.474  1.00  0.00           H
ATOM   1270  OG1 THR    79      50.732  29.315  31.112  1.00  0.00           O
ATOM   1271  HG1 THR    79      51.614  29.033  30.861  1.00  0.00           H
ATOM   1272  C   THR    79      47.995  30.224  29.928  1.00  0.00           C
ATOM   1273  O   THR    79      48.473  29.442  29.136  1.00  0.00           O
ATOM   1274  N   GLY    80      46.747  30.376  30.249  1.00  0.00           N
ATOM   1275  H   GLY    80      46.482  31.089  30.913  1.00  0.00           H
ATOM   1276  CA  GLY    80      45.574  29.711  29.599  1.00  0.00           C
ATOM   1277  HA2 GLY    80      45.781  28.641  29.581  1.00  0.00           H
ATOM   1278  HA3 GLY    80      44.685  29.998  30.160  1.00  0.00           H
ATOM   1279  C   GLY    80      45.377  30.091  28.154  1.00  0.00           C
ATOM   1280  O   GLY    80      46.262  30.461  27.397  1.00  0.00           O
ATOM   1281  N   ILE    81      44.102  30.059  27.773  1.00  0.00           N
ATOM   1282  H   ILE    81      43.495  29.434  28.282  1.00  0.00           H
ATOM   1283  CA  ILE    81      43.613  30.731  26.486  1.00  0.00           C
ATOM   1284  HA  ILE    81      44.365  30.462  25.745  1.00  0.00           H
ATOM   1285  CB  ILE    81      42.298  29.987  26.087  1.00  0.00           C
ATOM   1286  HB  ILE    81      42.370  28.902  26.160  1.00  0.00           H
ATOM   1287  CG2 ILE    81      41.174  30.206  27.060  1.00  0.00           C
ATOM   1288 HG21 ILE    81      40.338  29.722  26.556  1.00  0.00           H
ATOM   1289 HG22 ILE    81      40.968  31.276  27.056  1.00  0.00           H
ATOM   1290 HG23 ILE    81      41.343  29.890  28.089  1.00  0.00           H
ATOM   1291  CG1 ILE    81      41.930  30.281  24.619  1.00  0.00           C
ATOM   1292 HG12 ILE    81      40.990  29.752  24.461  1.00  0.00           H
ATOM   1293 HG13 ILE    81      41.834  31.354  24.450  1.00  0.00           H
ATOM   1294  CD1 ILE    81      42.932  29.601  23.638  1.00  0.00           C
ATOM   1295 HD11 ILE    81      42.519  29.527  22.632  1.00  0.00           H
ATOM   1296 HD12 ILE    81      43.131  28.556  23.875  1.00  0.00           H
ATOM   1297 HD13 ILE    81      43.870  30.156  23.661  1.00  0.00           H
ATOM   1298  C   ILE    81      43.575  32.323  26.490  1.00  0.00           C
ATOM   1299  O   ILE    81      43.645  32.950  25.443  1.00  0.00           O
ATOM   1300  N   GLY    82      43.314  32.967  27.624  1.00  0.00           N
ATOM   1301  H   GLY    82      43.176  32.451  28.481  1.00  0.00           H
ATOM   1302  CA  GLY    82      42.934  34.396  27.613  1.00  0.00           C
ATOM   1303  HA2 GLY    82      42.854  34.635  28.673  1.00  0.00           H
ATOM   1304  HA3 GLY    82      43.704  34.972  27.100  1.00  0.00           H
ATOM   1305  C   GLY    82      41.557  34.696  26.901  1.00  0.00           C
ATOM   1306  O   GLY    82      40.872  33.841  26.332  1.00  0.00           O
ATOM   1307  N   MET    83      41.051  35.966  27.087  1.00  0.00           N
ATOM   1308  H   MET    83      41.575  36.675  27.579  1.00  0.00           H
ATOM   1309  CA  MET    83      39.746  36.384  26.486  1.00  0.00           C
ATOM   1310  HA  MET    83      39.426  35.738  25.669  1.00  0.00           H
ATOM   1311  CB  MET    83      38.689  36.320  27.544  1.00  0.00           C
ATOM   1312  HB2 MET    83      39.045  37.091  28.227  1.00  0.00           H
ATOM   1313  HB3 MET    83      37.718  36.562  27.115  1.00  0.00           H
ATOM   1314  CG  MET    83      38.564  35.111  28.470  1.00  0.00           C
ATOM   1315  HG2 MET    83      37.776  34.491  28.041  1.00  0.00           H
ATOM   1316  HG3 MET    83      39.500  34.552  28.447  1.00  0.00           H
ATOM   1317  SD  MET    83      38.204  35.481  30.166  1.00  0.00           S
ATOM   1318  CE  MET    83      39.757  35.523  30.950  1.00  0.00           C
ATOM   1319  HE1 MET    83      39.698  35.952  31.950  1.00  0.00           H
ATOM   1320  HE2 MET    83      40.121  34.519  31.167  1.00  0.00           H
ATOM   1321  HE3 MET    83      40.517  36.209  30.578  1.00  0.00           H
ATOM   1322  C   MET    83      39.777  37.820  25.876  1.00  0.00           C
ATOM   1323  O   MET    83      40.455  38.774  26.379  1.00  0.00           O
ATOM   1324  N   THR    84      39.089  38.032  24.766  1.00  0.00           N
ATOM   1325  H   THR    84      38.585  37.261  24.352  1.00  0.00           H
ATOM   1326  CA  THR    84      38.796  39.374  24.230  1.00  0.00           C
ATOM   1327  HA  THR    84      39.712  39.943  24.073  1.00  0.00           H
ATOM   1328  CB  THR    84      38.271  39.125  22.802  1.00  0.00           C
ATOM   1329  HB  THR    84      38.837  38.301  22.369  1.00  0.00           H
ATOM   1330  CG2 THR    84      36.863  38.660  22.711  1.00  0.00           C
ATOM   1331 HG21 THR    84      36.229  39.492  23.018  1.00  0.00           H
ATOM   1332 HG22 THR    84      36.633  37.847  23.399  1.00  0.00           H
ATOM   1333 HG23 THR    84      36.547  38.376  21.707  1.00  0.00           H
ATOM   1334  OG1 THR    84      38.335  40.214  22.036  1.00  0.00           O
ATOM   1335  HG1 THR    84      39.053  40.164  21.400  1.00  0.00           H
ATOM   1336  C   THR    84      37.791  40.119  25.160  1.00  0.00           C
ATOM   1337  O   THR    84      37.367  39.549  26.230  1.00  0.00           O
ATOM   1338  N   LYS    85      37.560  41.433  24.859  1.00  0.00           N
ATOM   1339  H   LYS    85      38.150  41.807  24.130  1.00  0.00           H
ATOM   1340  CA  LYS    85      36.687  42.441  25.487  1.00  0.00           C
ATOM   1341  HA  LYS    85      36.967  42.363  26.537  1.00  0.00           H
ATOM   1342  CB  LYS    85      37.012  43.781  24.984  1.00  0.00           C
ATOM   1343  HB2 LYS    85      38.015  44.000  25.351  1.00  0.00           H
ATOM   1344  HB3 LYS    85      37.220  43.783  23.914  1.00  0.00           H
ATOM   1345  CG  LYS    85      36.020  44.849  25.330  1.00  0.00           C
ATOM   1346  HG2 LYS    85      35.116  44.709  24.738  1.00  0.00           H
ATOM   1347  HG3 LYS    85      35.688  44.807  26.367  1.00  0.00           H
ATOM   1348  CD  LYS    85      36.623  46.292  25.112  1.00  0.00           C
ATOM   1349  HD2 LYS    85      37.328  46.483  25.922  1.00  0.00           H
ATOM   1350  HD3 LYS    85      37.259  46.275  24.226  1.00  0.00           H
ATOM   1351  CE  LYS    85      35.557  47.419  25.028  1.00  0.00           C
ATOM   1352  HE2 LYS    85      34.754  47.392  25.765  1.00  0.00           H
ATOM   1353  HE3 LYS    85      36.111  48.346  25.177  1.00  0.00           H
ATOM   1354  NZ  LYS    85      35.052  47.590  23.666  1.00  0.00           N
ATOM   1355  HZ1 LYS    85      34.533  46.783  23.349  1.00  0.00           H
ATOM   1356  HZ2 LYS    85      35.817  47.731  23.023  1.00  0.00           H
ATOM   1357  HZ3 LYS    85      34.530  48.452  23.725  1.00  0.00           H
ATOM   1358  C   LYS    85      35.188  42.099  25.464  1.00  0.00           C
ATOM   1359  O   LYS    85      34.466  42.149  26.463  1.00  0.00           O
ATOM   1360  N   ALA    86      34.690  41.604  24.341  1.00  0.00           N
ATOM   1361  H   ALA    86      35.246  41.434  23.515  1.00  0.00           H
ATOM   1362  CA  ALA    86      33.229  41.148  24.283  1.00  0.00           C
ATOM   1363  HA  ALA    86      32.560  41.991  24.455  1.00  0.00           H
ATOM   1364  CB  ALA    86      32.800  40.787  22.891  1.00  0.00           C
ATOM   1365  HB1 ALA    86      33.201  39.797  22.672  1.00  0.00           H
ATOM   1366  HB2 ALA    86      32.980  41.480  22.068  1.00  0.00           H
ATOM   1367  HB3 ALA    86      31.717  40.665  22.885  1.00  0.00           H
ATOM   1368  C   ALA    86      32.941  40.012  25.310  1.00  0.00           C
ATOM   1369  O   ALA    86      31.882  40.030  25.970  1.00  0.00           O
ATOM   1370  N   ASP    87      33.853  39.014  25.402  1.00  0.00           N
ATOM   1371  H   ASP    87      34.583  39.060  24.705  1.00  0.00           H
ATOM   1372  CA  ASP    87      33.767  37.950  26.446  1.00  0.00           C
ATOM   1373  HA  ASP    87      32.882  37.328  26.313  1.00  0.00           H
ATOM   1374  CB  ASP    87      34.953  36.990  26.366  1.00  0.00           C
ATOM   1375  HB2 ASP    87      35.819  37.603  26.613  1.00  0.00           H
ATOM   1376  HB3 ASP    87      34.803  36.259  27.161  1.00  0.00           H
ATOM   1377  CG  ASP    87      35.079  36.207  25.071  1.00  0.00           C
ATOM   1378  OD1 ASP    87      36.044  35.403  25.050  1.00  0.00           O
ATOM   1379  OD2 ASP    87      34.094  36.182  24.238  1.00  0.00           O
ATOM   1380  C   ASP    87      33.810  38.544  27.941  1.00  0.00           C
ATOM   1381  O   ASP    87      33.059  38.093  28.787  1.00  0.00           O
ATOM   1382  N   LEU    88      34.638  39.562  28.206  1.00  0.00           N
ATOM   1383  H   LEU    88      35.188  39.936  27.445  1.00  0.00           H
ATOM   1384  CA  LEU    88      34.719  40.152  29.560  1.00  0.00           C
ATOM   1385  HA  LEU    88      34.958  39.312  30.212  1.00  0.00           H
ATOM   1386  CB  LEU    88      35.870  41.140  29.544  1.00  0.00           C
ATOM   1387  HB2 LEU    88      35.780  41.819  28.696  1.00  0.00           H
ATOM   1388  HB3 LEU    88      35.783  41.730  30.457  1.00  0.00           H
ATOM   1389  CG  LEU    88      37.334  40.589  29.440  1.00  0.00           C
ATOM   1390  HG  LEU    88      37.569  40.042  28.527  1.00  0.00           H
ATOM   1391  CD1 LEU    88      38.299  41.811  29.486  1.00  0.00           C
ATOM   1392 HD11 LEU    88      38.185  42.473  30.346  1.00  0.00           H
ATOM   1393 HD12 LEU    88      38.237  42.420  28.585  1.00  0.00           H
ATOM   1394 HD13 LEU    88      39.323  41.444  29.422  1.00  0.00           H
ATOM   1395  CD2 LEU    88      37.600  39.770  30.781  1.00  0.00           C
ATOM   1396 HD21 LEU    88      38.677  39.629  30.865  1.00  0.00           H
ATOM   1397 HD22 LEU    88      37.279  40.400  31.610  1.00  0.00           H
ATOM   1398 HD23 LEU    88      37.096  38.805  30.814  1.00  0.00           H
ATOM   1399  C   LEU    88      33.380  40.803  29.987  1.00  0.00           C
ATOM   1400  O   LEU    88      32.978  40.821  31.179  1.00  0.00           O
ATOM   1401  N   ILE    89      32.722  41.399  29.018  1.00  0.00           N
ATOM   1402  H   ILE    89      33.192  41.498  28.130  1.00  0.00           H
ATOM   1403  CA  ILE    89      31.410  42.006  29.107  1.00  0.00           C
ATOM   1404  HA  ILE    89      31.319  42.585  30.027  1.00  0.00           H
ATOM   1405  CB  ILE    89      31.064  42.852  27.899  1.00  0.00           C
ATOM   1406  HB  ILE    89      31.249  42.290  26.983  1.00  0.00           H
ATOM   1407  CG2 ILE    89      29.570  43.220  27.938  1.00  0.00           C
ATOM   1408 HG21 ILE    89      28.953  42.326  27.847  1.00  0.00           H
ATOM   1409 HG22 ILE    89      29.344  43.893  27.111  1.00  0.00           H
ATOM   1410 HG23 ILE    89      29.450  43.702  28.908  1.00  0.00           H
ATOM   1411  CG1 ILE    89      31.893  44.042  27.722  1.00  0.00           C
ATOM   1412 HG12 ILE    89      31.657  44.705  28.555  1.00  0.00           H
ATOM   1413 HG13 ILE    89      32.908  43.690  27.898  1.00  0.00           H
ATOM   1414  CD1 ILE    89      31.705  44.802  26.392  1.00  0.00           C
ATOM   1415 HD11 ILE    89      32.735  45.005  26.099  1.00  0.00           H
ATOM   1416 HD12 ILE    89      31.039  45.623  26.660  1.00  0.00           H
ATOM   1417 HD13 ILE    89      31.277  44.100  25.677  1.00  0.00           H
ATOM   1418  C   ILE    89      30.407  40.802  29.318  1.00  0.00           C
ATOM   1419  O   ILE    89      29.528  40.891  30.175  1.00  0.00           O
ATOM   1420  N   ASN    90      30.676  39.685  28.682  1.00  0.00           N
ATOM   1421  H   ASN    90      31.445  39.713  28.027  1.00  0.00           H
ATOM   1422  CA  ASN    90      29.952  38.430  28.745  1.00  0.00           C
ATOM   1423  HA  ASN    90      28.927  38.721  28.972  1.00  0.00           H
ATOM   1424  CB  ASN    90      29.798  37.679  27.413  1.00  0.00           C
ATOM   1425  HB2 ASN    90      30.767  37.560  26.929  1.00  0.00           H
ATOM   1426  HB3 ASN    90      29.339  36.705  27.580  1.00  0.00           H
ATOM   1427  CG  ASN    90      28.836  38.304  26.409  1.00  0.00           C
ATOM   1428  OD1 ASN    90      28.433  39.437  26.633  1.00  0.00           O
ATOM   1429  ND2 ASN    90      28.239  37.535  25.533  1.00  0.00           N
ATOM   1430 HD21 ASN    90      28.642  36.612  25.453  1.00  0.00           H
ATOM   1431 HD22 ASN    90      27.554  37.833  24.854  1.00  0.00           H
ATOM   1432  C   ASN    90      30.339  37.521  29.907  1.00  0.00           C
ATOM   1433  O   ASN    90      30.588  36.347  29.715  1.00  0.00           O
ATOM   1434  N   ASN    91      30.403  38.163  31.047  1.00  0.00           N
ATOM   1435  H   ASN    91      30.109  39.119  31.185  1.00  0.00           H
ATOM   1436  CA  ASN    91      30.732  37.579  32.330  1.00  0.00           C
ATOM   1437  HA  ASN    91      30.837  38.328  33.116  1.00  0.00           H
ATOM   1438  CB  ASN    91      29.547  36.728  32.807  1.00  0.00           C
ATOM   1439  HB2 ASN    91      29.283  35.999  32.040  1.00  0.00           H
ATOM   1440  HB3 ASN    91      29.827  36.346  33.788  1.00  0.00           H
ATOM   1441  CG  ASN    91      28.243  37.676  32.956  1.00  0.00           C
ATOM   1442  OD1 ASN    91      28.279  38.678  33.634  1.00  0.00           O
ATOM   1443  ND2 ASN    91      27.136  37.200  32.361  1.00  0.00           N
ATOM   1444 HD21 ASN    91      27.225  36.379  31.779  1.00  0.00           H
ATOM   1445 HD22 ASN    91      26.250  37.682  32.325  1.00  0.00           H
ATOM   1446  C   ASN    91      31.966  36.788  32.314  1.00  0.00           C
ATOM   1447  O   ASN    91      32.106  35.743  32.932  1.00  0.00           O
ATOM   1448  N   LEU    92      33.035  37.380  31.683  1.00  0.00           N
ATOM   1449  H   LEU    92      32.863  38.189  31.102  1.00  0.00           H
ATOM   1450  CA  LEU    92      34.395  36.777  31.654  1.00  0.00           C
ATOM   1451  HA  LEU    92      35.003  37.352  30.956  1.00  0.00           H
ATOM   1452  CB  LEU    92      35.186  36.988  32.914  1.00  0.00           C
ATOM   1453  HB2 LEU    92      34.762  36.402  33.729  1.00  0.00           H
ATOM   1454  HB3 LEU    92      36.206  36.685  32.675  1.00  0.00           H
ATOM   1455  CG  LEU    92      35.173  38.457  33.389  1.00  0.00           C
ATOM   1456  HG  LEU    92      35.196  39.071  32.488  1.00  0.00           H
ATOM   1457  CD1 LEU    92      33.957  38.961  34.257  1.00  0.00           C
ATOM   1458 HD11 LEU    92      34.300  39.619  35.056  1.00  0.00           H
ATOM   1459 HD12 LEU    92      33.644  38.060  34.785  1.00  0.00           H
ATOM   1460 HD13 LEU    92      33.202  39.436  33.630  1.00  0.00           H
ATOM   1461  CD2 LEU    92      36.387  38.606  34.279  1.00  0.00           C
ATOM   1462 HD21 LEU    92      37.325  38.382  33.770  1.00  0.00           H
ATOM   1463 HD22 LEU    92      36.465  39.676  34.469  1.00  0.00           H
ATOM   1464 HD23 LEU    92      36.202  38.127  35.241  1.00  0.00           H
ATOM   1465  C   LEU    92      34.376  35.288  31.217  1.00  0.00           C
ATOM   1466  O   LEU    92      35.056  34.413  31.708  1.00  0.00           O
ATOM   1467  N   GLY    93      33.556  35.039  30.231  1.00  0.00           N
ATOM   1468  H   GLY    93      33.014  35.824  29.899  1.00  0.00           H
ATOM   1469  CA  GLY    93      33.429  33.743  29.510  1.00  0.00           C
ATOM   1470  HA2 GLY    93      32.850  33.880  28.598  1.00  0.00           H
ATOM   1471  HA3 GLY    93      34.398  33.386  29.157  1.00  0.00           H
ATOM   1472  C   GLY    93      32.768  32.682  30.424  1.00  0.00           C
ATOM   1473  O   GLY    93      32.524  31.549  30.034  1.00  0.00           O
ATOM   1474  N   THR    94      32.368  32.956  31.662  1.00  0.00           N
ATOM   1475  H   THR    94      32.589  33.879  32.009  1.00  0.00           H
ATOM   1476  CA  THR    94      31.684  32.076  32.647  1.00  0.00           C
ATOM   1477  HA  THR    94      32.193  31.115  32.709  1.00  0.00           H
ATOM   1478  CB  THR    94      31.682  32.628  34.085  1.00  0.00           C
ATOM   1479  HB  THR    94      31.226  31.843  34.688  1.00  0.00           H
ATOM   1480  CG2 THR    94      32.970  33.210  34.678  1.00  0.00           C
ATOM   1481 HG21 THR    94      33.681  33.655  33.981  1.00  0.00           H
ATOM   1482 HG22 THR    94      33.559  32.306  34.833  1.00  0.00           H
ATOM   1483 HG23 THR    94      32.937  33.803  35.592  1.00  0.00           H
ATOM   1484  OG1 THR    94      30.875  33.712  34.166  1.00  0.00           O
ATOM   1485  HG1 THR    94      31.427  34.346  33.700  1.00  0.00           H
ATOM   1486  C   THR    94      30.222  31.895  32.248  1.00  0.00           C
ATOM   1487  O   THR    94      29.612  32.700  31.525  1.00  0.00           O
ATOM   1488  N   ILE    95      29.660  30.721  32.630  1.00  0.00           N
ATOM   1489  H   ILE    95      30.265  29.997  32.990  1.00  0.00           H
ATOM   1490  CA  ILE    95      28.233  30.492  32.417  1.00  0.00           C
ATOM   1491  HA  ILE    95      28.124  30.777  31.370  1.00  0.00           H
ATOM   1492  CB  ILE    95      28.072  28.973  32.508  1.00  0.00           C
ATOM   1493  HB  ILE    95      28.930  28.422  32.123  1.00  0.00           H
ATOM   1494  CG2 ILE    95      27.909  28.422  33.954  1.00  0.00           C
ATOM   1495 HG21 ILE    95      26.872  28.589  34.241  1.00  0.00           H
ATOM   1496 HG22 ILE    95      28.655  28.963  34.536  1.00  0.00           H
ATOM   1497 HG23 ILE    95      28.182  27.366  33.945  1.00  0.00           H
ATOM   1498  CG1 ILE    95      26.921  28.597  31.499  1.00  0.00           C
ATOM   1499 HG12 ILE    95      26.078  28.923  32.109  1.00  0.00           H
ATOM   1500 HG13 ILE    95      26.951  29.151  30.561  1.00  0.00           H
ATOM   1501  CD1 ILE    95      26.858  27.095  31.255  1.00  0.00           C
ATOM   1502 HD11 ILE    95      27.754  26.692  30.784  1.00  0.00           H
ATOM   1503 HD12 ILE    95      26.082  26.924  30.509  1.00  0.00           H
ATOM   1504 HD13 ILE    95      26.707  26.575  32.201  1.00  0.00           H
ATOM   1505  C   ILE    95      27.320  31.323  33.274  1.00  0.00           C
ATOM   1506  O   ILE    95      26.116  31.035  33.309  1.00  0.00           O
ATOM   1507  N   ALA    96      27.766  32.428  33.958  1.00  0.00           N
ATOM   1508  H   ALA    96      28.745  32.663  33.879  1.00  0.00           H
ATOM   1509  CA  ALA    96      26.970  33.218  34.887  1.00  0.00           C
ATOM   1510  HA  ALA    96      26.789  32.522  35.706  1.00  0.00           H
ATOM   1511  CB  ALA    96      27.799  34.430  35.350  1.00  0.00           C
ATOM   1512  HB1 ALA    96      28.010  35.046  34.477  1.00  0.00           H
ATOM   1513  HB2 ALA    96      28.679  34.024  35.846  1.00  0.00           H
ATOM   1514  HB3 ALA    96      27.152  34.930  36.071  1.00  0.00           H
ATOM   1515  C   ALA    96      25.552  33.562  34.503  1.00  0.00           C
ATOM   1516  O   ALA    96      24.589  33.237  35.239  1.00  0.00           O
ATOM   1517  N   LYS    97      25.370  33.948  33.221  1.00  0.00           N
ATOM   1518  H   LYS    97      26.205  34.024  32.657  1.00  0.00           H
ATOM   1519  CA  LYS    97      24.003  34.334  32.678  1.00  0.00           C
ATOM   1520  HA  LYS    97      23.610  35.173  33.253  1.00  0.00           H
ATOM   1521  CB  LYS    97      24.131  34.902  31.236  1.00  0.00           C
ATOM   1522  HB2 LYS    97      24.956  35.614  31.280  1.00  0.00           H
ATOM   1523  HB3 LYS    97      24.402  34.070  30.587  1.00  0.00           H
ATOM   1524  CG  LYS    97      22.892  35.697  30.769  1.00  0.00           C
ATOM   1525  HG2 LYS    97      22.000  35.118  31.007  1.00  0.00           H
ATOM   1526  HG3 LYS    97      22.822  36.681  31.232  1.00  0.00           H
ATOM   1527  CD  LYS    97      22.959  35.748  29.222  1.00  0.00           C
ATOM   1528  HD2 LYS    97      23.589  36.581  28.906  1.00  0.00           H
ATOM   1529  HD3 LYS    97      23.463  34.901  28.757  1.00  0.00           H
ATOM   1530  CE  LYS    97      21.601  35.862  28.617  1.00  0.00           C
ATOM   1531  HE2 LYS    97      20.876  35.224  29.121  1.00  0.00           H
ATOM   1532  HE3 LYS    97      21.327  36.886  28.874  1.00  0.00           H
ATOM   1533  NZ  LYS    97      21.677  35.746  27.125  1.00  0.00           N
ATOM   1534  HZ1 LYS    97      22.544  36.145  26.797  1.00  0.00           H
ATOM   1535  HZ2 LYS    97      20.901  36.184  26.649  1.00  0.00           H
ATOM   1536  HZ3 LYS    97      21.717  34.770  26.867  1.00  0.00           H
ATOM   1537  C   LYS    97      22.983  33.168  32.719  1.00  0.00           C
ATOM   1538  O   LYS    97      21.876  33.515  33.004  1.00  0.00           O
ATOM   1539  N   SER    98      23.313  31.851  32.672  1.00  0.00           N
ATOM   1540  H   SER    98      24.211  31.575  32.299  1.00  0.00           H
ATOM   1541  CA  SER    98      22.273  30.819  32.755  1.00  0.00           C
ATOM   1542  HA  SER    98      21.304  31.301  32.886  1.00  0.00           H
ATOM   1543  CB  SER    98      22.309  29.846  31.593  1.00  0.00           C
ATOM   1544  HB2 SER    98      21.538  29.081  31.682  1.00  0.00           H
ATOM   1545  HB3 SER    98      22.153  30.428  30.684  1.00  0.00           H
ATOM   1546  OG  SER    98      23.534  29.147  31.473  1.00  0.00           O
ATOM   1547  HG  SER    98      23.472  28.329  31.971  1.00  0.00           H
ATOM   1548  C   SER    98      22.411  30.193  34.134  1.00  0.00           C
ATOM   1549  O   SER    98      21.420  29.760  34.696  1.00  0.00           O
ATOM   1550  N   GLY    99      23.619  30.078  34.708  1.00  0.00           N
ATOM   1551  H   GLY    99      24.392  30.389  34.136  1.00  0.00           H
ATOM   1552  CA  GLY    99      23.853  29.040  35.782  1.00  0.00           C
ATOM   1553  HA2 GLY    99      23.265  28.139  35.611  1.00  0.00           H
ATOM   1554  HA3 GLY    99      24.903  28.748  35.809  1.00  0.00           H
ATOM   1555  C   GLY    99      23.626  29.704  37.116  1.00  0.00           C
ATOM   1556  O   GLY    99      23.431  29.008  38.086  1.00  0.00           O
ATOM   1557  N   THR   100      23.566  31.031  37.221  1.00  0.00           N
ATOM   1558  H   THR   100      23.761  31.611  36.418  1.00  0.00           H
ATOM   1559  CA  THR   100      23.329  31.656  38.550  1.00  0.00           C
ATOM   1560  HA  THR   100      24.016  31.078  39.168  1.00  0.00           H
ATOM   1561  CB  THR   100      23.757  33.101  38.621  1.00  0.00           C
ATOM   1562  HB  THR   100      22.890  33.614  38.205  1.00  0.00           H
ATOM   1563  CG2 THR   100      24.090  33.591  40.036  1.00  0.00           C
ATOM   1564 HG21 THR   100      23.152  34.011  40.402  1.00  0.00           H
ATOM   1565 HG22 THR   100      24.837  34.383  40.055  1.00  0.00           H
ATOM   1566 HG23 THR   100      24.433  32.810  40.713  1.00  0.00           H
ATOM   1567  OG1 THR   100      24.928  33.355  37.967  1.00  0.00           O
ATOM   1568  HG1 THR   100      24.765  33.240  37.029  1.00  0.00           H
ATOM   1569  C   THR   100      21.938  31.526  39.064  1.00  0.00           C
ATOM   1570  O   THR   100      21.726  31.358  40.275  1.00  0.00           O
ATOM   1571  N   LYS   101      20.982  31.498  38.160  1.00  0.00           N
ATOM   1572  H   LYS   101      21.237  31.669  37.197  1.00  0.00           H
ATOM   1573  CA  LYS   101      19.573  31.383  38.496  1.00  0.00           C
ATOM   1574  HA  LYS   101      19.209  32.266  39.021  1.00  0.00           H
ATOM   1575  CB  LYS   101      18.846  31.597  37.134  1.00  0.00           C
ATOM   1576  HB2 LYS   101      19.094  32.604  36.796  1.00  0.00           H
ATOM   1577  HB3 LYS   101      19.319  30.914  36.428  1.00  0.00           H
ATOM   1578  CG  LYS   101      17.315  31.422  37.288  1.00  0.00           C
ATOM   1579  HG2 LYS   101      17.054  30.524  37.850  1.00  0.00           H
ATOM   1580  HG3 LYS   101      16.894  32.292  37.794  1.00  0.00           H
ATOM   1581  CD  LYS   101      16.588  31.396  35.981  1.00  0.00           C
ATOM   1582  HD2 LYS   101      16.690  32.320  35.411  1.00  0.00           H
ATOM   1583  HD3 LYS   101      17.070  30.556  35.484  1.00  0.00           H
ATOM   1584  CE  LYS   101      15.067  30.965  36.130  1.00  0.00           C
ATOM   1585  HE2 LYS   101      14.714  30.547  35.188  1.00  0.00           H
ATOM   1586  HE3 LYS   101      15.013  30.151  36.852  1.00  0.00           H
ATOM   1587  NZ  LYS   101      14.299  32.142  36.645  1.00  0.00           N
ATOM   1588  HZ1 LYS   101      14.063  32.869  35.984  1.00  0.00           H
ATOM   1589  HZ2 LYS   101      14.839  32.511  37.415  1.00  0.00           H
ATOM   1590  HZ3 LYS   101      13.402  31.818  36.978  1.00  0.00           H
ATOM   1591  C   LYS   101      19.301  29.983  39.147  1.00  0.00           C
ATOM   1592  O   LYS   101      18.703  29.801  40.234  1.00  0.00           O
ATOM   1593  N   ALA   102      19.868  28.902  38.534  1.00  0.00           N
ATOM   1594  H   ALA   102      20.382  29.092  37.686  1.00  0.00           H
ATOM   1595  CA  ALA   102      19.745  27.511  38.978  1.00  0.00           C
ATOM   1596  HA  ALA   102      18.705  27.203  39.088  1.00  0.00           H
ATOM   1597  CB  ALA   102      20.433  26.620  37.968  1.00  0.00           C
ATOM   1598  HB1 ALA   102      19.794  26.440  37.103  1.00  0.00           H
ATOM   1599  HB2 ALA   102      20.528  25.565  38.226  1.00  0.00           H
ATOM   1600  HB3 ALA   102      21.420  27.007  37.720  1.00  0.00           H
ATOM   1601  C   ALA   102      20.564  27.268  40.269  1.00  0.00           C
ATOM   1602  O   ALA   102      20.282  26.311  41.028  1.00  0.00           O
ATOM   1603  N   PHE   103      21.723  27.959  40.465  1.00  0.00           N
ATOM   1604  H   PHE   103      22.057  28.525  39.698  1.00  0.00           H
ATOM   1605  CA  PHE   103      22.478  28.028  41.727  1.00  0.00           C
ATOM   1606  HA  PHE   103      22.646  26.977  41.965  1.00  0.00           H
ATOM   1607  CB  PHE   103      23.834  28.694  41.449  1.00  0.00           C
ATOM   1608  HB2 PHE   103      24.333  28.338  40.548  1.00  0.00           H
ATOM   1609  HB3 PHE   103      23.545  29.726  41.249  1.00  0.00           H
ATOM   1610  CG  PHE   103      24.834  28.687  42.607  1.00  0.00           C
ATOM   1611  CD1 PHE   103      24.730  27.786  43.724  1.00  0.00           C
ATOM   1612  HD1 PHE   103      23.984  27.011  43.626  1.00  0.00           H
ATOM   1613  CE1 PHE   103      25.486  27.870  44.888  1.00  0.00           C
ATOM   1614  HE1 PHE   103      25.368  27.269  45.777  1.00  0.00           H
ATOM   1615  CZ  PHE   103      26.373  29.004  45.027  1.00  0.00           C
ATOM   1616  HZ  PHE   103      26.860  29.168  45.976  1.00  0.00           H
ATOM   1617  CE2 PHE   103      26.504  29.939  43.946  1.00  0.00           C
ATOM   1618  HE2 PHE   103      27.119  30.820  44.059  1.00  0.00           H
ATOM   1619  CD2 PHE   103      25.726  29.785  42.784  1.00  0.00           C
ATOM   1620  HD2 PHE   103      25.764  30.588  42.063  1.00  0.00           H
ATOM   1621  C   PHE   103      21.722  28.710  42.874  1.00  0.00           C
ATOM   1622  O   PHE   103      21.569  28.167  43.956  1.00  0.00           O
ATOM   1623  N   MET   104      21.115  29.921  42.718  1.00  0.00           N
ATOM   1624  H   MET   104      21.272  30.392  41.838  1.00  0.00           H
ATOM   1625  CA  MET   104      20.365  30.628  43.786  1.00  0.00           C
ATOM   1626  HA  MET   104      21.017  30.806  44.640  1.00  0.00           H
ATOM   1627  CB  MET   104      19.868  32.050  43.219  1.00  0.00           C
ATOM   1628  HB2 MET   104      19.194  31.902  42.376  1.00  0.00           H
ATOM   1629  HB3 MET   104      19.313  32.447  44.069  1.00  0.00           H
ATOM   1630  CG  MET   104      20.879  33.126  42.833  1.00  0.00           C
ATOM   1631  HG2 MET   104      21.878  32.689  42.853  1.00  0.00           H
ATOM   1632  HG3 MET   104      20.855  33.273  41.754  1.00  0.00           H
ATOM   1633  SD  MET   104      20.673  34.674  43.683  1.00  0.00           S
ATOM   1634  CE  MET   104      21.252  34.203  45.399  1.00  0.00           C
ATOM   1635  HE1 MET   104      20.529  33.521  45.846  1.00  0.00           H
ATOM   1636  HE2 MET   104      22.181  33.672  45.187  1.00  0.00           H
ATOM   1637  HE3 MET   104      21.290  35.109  46.004  1.00  0.00           H
ATOM   1638  C   MET   104      19.163  29.835  44.254  1.00  0.00           C
ATOM   1639  O   MET   104      18.715  29.954  45.395  1.00  0.00           O
ATOM   1640  N   GLU   105      18.593  29.030  43.351  1.00  0.00           N
ATOM   1641  H   GLU   105      18.849  28.995  42.375  1.00  0.00           H
ATOM   1642  CA  GLU   105      17.426  28.162  43.569  1.00  0.00           C
ATOM   1643  HA  GLU   105      16.535  28.706  43.880  1.00  0.00           H
ATOM   1644  CB  GLU   105      17.034  27.552  42.208  1.00  0.00           C
ATOM   1645  HB2 GLU   105      16.533  28.359  41.671  1.00  0.00           H
ATOM   1646  HB3 GLU   105      17.951  27.272  41.689  1.00  0.00           H
ATOM   1647  CG  GLU   105      16.201  26.227  42.249  1.00  0.00           C
ATOM   1648  HG2 GLU   105      15.966  25.932  41.226  1.00  0.00           H
ATOM   1649  HG3 GLU   105      16.738  25.373  42.663  1.00  0.00           H
ATOM   1650  CD  GLU   105      14.859  26.406  42.931  1.00  0.00           C
ATOM   1651  OE1 GLU   105      14.371  25.341  43.373  1.00  0.00           O
ATOM   1652  OE2 GLU   105      14.304  27.521  43.228  1.00  0.00           O
ATOM   1653  C   GLU   105      17.801  27.052  44.604  1.00  0.00           C
ATOM   1654  O   GLU   105      16.981  26.495  45.411  1.00  0.00           O
ATOM   1655  N   ALA   106      19.076  26.590  44.543  1.00  0.00           N
ATOM   1656  H   ALA   106      19.697  27.108  43.939  1.00  0.00           H
ATOM   1657  CA  ALA   106      19.676  25.755  45.543  1.00  0.00           C
ATOM   1658  HA  ALA   106      18.960  24.958  45.743  1.00  0.00           H
ATOM   1659  CB  ALA   106      20.946  25.132  44.864  1.00  0.00           C
ATOM   1660  HB1 ALA   106      21.709  25.889  44.681  1.00  0.00           H
ATOM   1661  HB2 ALA   106      20.677  24.671  43.915  1.00  0.00           H
ATOM   1662  HB3 ALA   106      21.352  24.323  45.473  1.00  0.00           H
ATOM   1663  C   ALA   106      19.980  26.483  46.871  1.00  0.00           C
ATOM   1664  O   ALA   106      19.584  26.014  47.997  1.00  0.00           O
ATOM   1665  N   LEU   107      20.513  27.709  46.777  1.00  0.00           N
ATOM   1666  H   LEU   107      20.771  28.127  45.895  1.00  0.00           H
ATOM   1667  CA  LEU   107      20.794  28.502  47.966  1.00  0.00           C
ATOM   1668  HA  LEU   107      21.519  27.998  48.605  1.00  0.00           H
ATOM   1669  CB  LEU   107      21.535  29.767  47.457  1.00  0.00           C
ATOM   1670  HB2 LEU   107      20.863  30.171  46.699  1.00  0.00           H
ATOM   1671  HB3 LEU   107      21.620  30.315  48.395  1.00  0.00           H
ATOM   1672  CG  LEU   107      22.938  29.579  46.875  1.00  0.00           C
ATOM   1673  HG  LEU   107      22.931  28.916  46.011  1.00  0.00           H
ATOM   1674  CD1 LEU   107      23.596  30.886  46.387  1.00  0.00           C
ATOM   1675 HD11 LEU   107      24.676  30.752  46.319  1.00  0.00           H
ATOM   1676 HD12 LEU   107      23.432  31.758  47.019  1.00  0.00           H
ATOM   1677 HD13 LEU   107      23.173  31.171  45.424  1.00  0.00           H
ATOM   1678  CD2 LEU   107      23.878  28.943  47.867  1.00  0.00           C
ATOM   1679 HD21 LEU   107      24.809  28.782  47.323  1.00  0.00           H
ATOM   1680 HD22 LEU   107      24.155  29.599  48.692  1.00  0.00           H
ATOM   1681 HD23 LEU   107      23.634  27.967  48.289  1.00  0.00           H
ATOM   1682  C   LEU   107      19.529  28.864  48.821  1.00  0.00           C
ATOM   1683  O   LEU   107      19.602  28.866  50.056  1.00  0.00           O
ATOM   1684  N   GLN   108      18.408  29.235  48.230  1.00  0.00           N
ATOM   1685  H   GLN   108      18.393  29.450  47.243  1.00  0.00           H
ATOM   1686  CA  GLN   108      17.174  29.446  48.930  1.00  0.00           C
ATOM   1687  HA  GLN   108      17.358  30.178  49.716  1.00  0.00           H
ATOM   1688  CB  GLN   108      16.105  29.955  47.930  1.00  0.00           C
ATOM   1689  HB2 GLN   108      16.434  30.929  47.567  1.00  0.00           H
ATOM   1690  HB3 GLN   108      16.047  29.210  47.136  1.00  0.00           H
ATOM   1691  CG  GLN   108      14.756  30.154  48.665  1.00  0.00           C
ATOM   1692  HG2 GLN   108      14.041  29.339  48.558  1.00  0.00           H
ATOM   1693  HG3 GLN   108      14.854  30.364  49.731  1.00  0.00           H
ATOM   1694  CD  GLN   108      13.983  31.331  48.066  1.00  0.00           C
ATOM   1695  OE1 GLN   108      14.079  32.456  48.617  1.00  0.00           O
ATOM   1696  NE2 GLN   108      13.257  31.225  46.954  1.00  0.00           N
ATOM   1697 HE21 GLN   108      12.654  31.960  46.613  1.00  0.00           H
ATOM   1698 HE22 GLN   108      13.013  30.333  46.547  1.00  0.00           H
ATOM   1699  C   GLN   108      16.677  28.211  49.638  1.00  0.00           C
ATOM   1700  O   GLN   108      16.015  28.347  50.612  1.00  0.00           O
ATOM   1701  N   ALA   109      16.709  27.009  49.102  1.00  0.00           N
ATOM   1702  H   ALA   109      17.046  26.888  48.156  1.00  0.00           H
ATOM   1703  CA  ALA   109      16.439  25.790  49.841  1.00  0.00           C
ATOM   1704  HA  ALA   109      15.455  25.959  50.278  1.00  0.00           H
ATOM   1705  CB  ALA   109      16.385  24.684  48.776  1.00  0.00           C
ATOM   1706  HB1 ALA   109      15.557  24.801  48.076  1.00  0.00           H
ATOM   1707  HB2 ALA   109      16.213  23.695  49.203  1.00  0.00           H
ATOM   1708  HB3 ALA   109      17.265  24.636  48.136  1.00  0.00           H
ATOM   1709  C   ALA   109      17.527  25.489  50.960  1.00  0.00           C
ATOM   1710  O   ALA   109      17.313  24.658  51.800  1.00  0.00           O
ATOM   1711  N   GLY   110      18.570  26.358  51.096  1.00  0.00           N
ATOM   1712  H   GLY   110      18.813  26.908  50.285  1.00  0.00           H
ATOM   1713  CA  GLY   110      19.671  26.213  52.157  1.00  0.00           C
ATOM   1714  HA2 GLY   110      19.837  27.196  52.600  1.00  0.00           H
ATOM   1715  HA3 GLY   110      19.285  25.532  52.914  1.00  0.00           H
ATOM   1716  C   GLY   110      20.974  25.617  51.720  1.00  0.00           C
ATOM   1717  O   GLY   110      21.817  25.172  52.512  1.00  0.00           O
ATOM   1718  N   ALA   111      21.230  25.574  50.440  1.00  0.00           N
ATOM   1719  H   ALA   111      20.477  25.860  49.831  1.00  0.00           H
ATOM   1720  CA  ALA   111      22.533  25.075  49.843  1.00  0.00           C
ATOM   1721  HA  ALA   111      22.704  24.067  50.219  1.00  0.00           H
ATOM   1722  CB  ALA   111      22.386  24.955  48.332  1.00  0.00           C
ATOM   1723  HB1 ALA   111      21.537  24.343  48.027  1.00  0.00           H
ATOM   1724  HB2 ALA   111      23.241  24.454  47.881  1.00  0.00           H
ATOM   1725  HB3 ALA   111      22.372  25.951  47.889  1.00  0.00           H
ATOM   1726  C   ALA   111      23.765  25.857  50.271  1.00  0.00           C
ATOM   1727  O   ALA   111      23.700  26.985  50.771  1.00  0.00           O
ATOM   1728  N   ASP   112      24.967  25.176  50.159  1.00  0.00           N
ATOM   1729  H   ASP   112      24.951  24.207  49.874  1.00  0.00           H
ATOM   1730  CA  ASP   112      26.254  25.839  50.416  1.00  0.00           C
ATOM   1731  HA  ASP   112      26.195  26.392  51.354  1.00  0.00           H
ATOM   1732  CB  ASP   112      27.331  24.756  50.462  1.00  0.00           C
ATOM   1733  HB2 ASP   112      27.385  24.196  49.528  1.00  0.00           H
ATOM   1734  HB3 ASP   112      28.271  25.307  50.447  1.00  0.00           H
ATOM   1735  CG  ASP   112      27.314  23.731  51.676  1.00  0.00           C
ATOM   1736  OD1 ASP   112      26.696  24.048  52.663  1.00  0.00           O
ATOM   1737  OD2 ASP   112      28.182  22.798  51.734  1.00  0.00           O
ATOM   1738  C   ASP   112      26.666  26.977  49.433  1.00  0.00           C
ATOM   1739  O   ASP   112      26.417  26.842  48.196  1.00  0.00           O
ATOM   1740  N   ILE   113      27.499  27.803  49.903  1.00  0.00           N
ATOM   1741  H   ILE   113      27.571  27.879  50.907  1.00  0.00           H
ATOM   1742  CA  ILE   113      28.368  28.648  49.021  1.00  0.00           C
ATOM   1743  HA  ILE   113      27.691  29.022  48.253  1.00  0.00           H
ATOM   1744  CB  ILE   113      29.005  29.858  49.802  1.00  0.00           C
ATOM   1745  HB  ILE   113      29.720  29.429  50.504  1.00  0.00           H
ATOM   1746  CG2 ILE   113      29.840  30.720  48.851  1.00  0.00           C
ATOM   1747 HG21 ILE   113      30.198  31.552  49.456  1.00  0.00           H
ATOM   1748 HG22 ILE   113      29.208  31.018  48.014  1.00  0.00           H
ATOM   1749 HG23 ILE   113      30.736  30.237  48.461  1.00  0.00           H
ATOM   1750  CG1 ILE   113      28.065  30.747  50.670  1.00  0.00           C
ATOM   1751 HG12 ILE   113      27.574  30.029  51.326  1.00  0.00           H
ATOM   1752 HG13 ILE   113      28.649  31.442  51.272  1.00  0.00           H
ATOM   1753  CD1 ILE   113      26.930  31.395  50.001  1.00  0.00           C
ATOM   1754 HD11 ILE   113      27.274  32.293  49.489  1.00  0.00           H
ATOM   1755 HD12 ILE   113      26.108  31.674  50.661  1.00  0.00           H
ATOM   1756 HD13 ILE   113      26.532  30.750  49.219  1.00  0.00           H
ATOM   1757  C   ILE   113      29.436  27.759  48.397  1.00  0.00           C
ATOM   1758  O   ILE   113      29.908  27.907  47.281  1.00  0.00           O
ATOM   1759  N   SER   114      29.975  26.787  49.102  1.00  0.00           N
ATOM   1760  H   SER   114      29.773  26.680  50.086  1.00  0.00           H
ATOM   1761  CA  SER   114      30.911  25.782  48.625  1.00  0.00           C
ATOM   1762  HA  SER   114      31.848  26.290  48.396  1.00  0.00           H
ATOM   1763  CB  SER   114      31.223  24.835  49.737  1.00  0.00           C
ATOM   1764  HB2 SER   114      30.307  24.503  50.229  1.00  0.00           H
ATOM   1765  HB3 SER   114      31.724  23.897  49.495  1.00  0.00           H
ATOM   1766  OG  SER   114      32.086  25.463  50.670  1.00  0.00           O
ATOM   1767  HG  SER   114      32.744  24.833  50.974  1.00  0.00           H
ATOM   1768  C   SER   114      30.454  25.005  47.417  1.00  0.00           C
ATOM   1769  O   SER   114      31.376  24.466  46.717  1.00  0.00           O
ATOM   1770  N   MET   115      29.202  25.116  46.998  1.00  0.00           N
ATOM   1771  H   MET   115      28.506  25.552  47.587  1.00  0.00           H
ATOM   1772  CA  MET   115      28.689  24.696  45.694  1.00  0.00           C
ATOM   1773  HA  MET   115      29.067  23.685  45.542  1.00  0.00           H
ATOM   1774  CB  MET   115      27.163  24.609  45.696  1.00  0.00           C
ATOM   1775  HB2 MET   115      26.818  25.642  45.632  1.00  0.00           H
ATOM   1776  HB3 MET   115      26.824  24.227  44.734  1.00  0.00           H
ATOM   1777  CG  MET   115      26.435  23.852  46.746  1.00  0.00           C
ATOM   1778  HG2 MET   115      26.563  24.393  47.684  1.00  0.00           H
ATOM   1779  HG3 MET   115      25.358  23.846  46.578  1.00  0.00           H
ATOM   1780  SD  MET   115      26.907  22.091  46.986  1.00  0.00           S
ATOM   1781  CE  MET   115      26.336  21.179  45.489  1.00  0.00           C
ATOM   1782  HE1 MET   115      26.595  20.139  45.686  1.00  0.00           H
ATOM   1783  HE2 MET   115      25.255  21.297  45.423  1.00  0.00           H
ATOM   1784  HE3 MET   115      26.731  21.633  44.581  1.00  0.00           H
ATOM   1785  C   MET   115      29.074  25.576  44.499  1.00  0.00           C
ATOM   1786  O   MET   115      28.821  25.145  43.369  1.00  0.00           O
ATOM   1787  N   ILE   116      29.607  26.785  44.671  1.00  0.00           N
ATOM   1788  H   ILE   116      29.880  27.087  45.595  1.00  0.00           H
ATOM   1789  CA  ILE   116      29.648  27.806  43.574  1.00  0.00           C
ATOM   1790  HA  ILE   116      28.612  28.016  43.310  1.00  0.00           H
ATOM   1791  CB  ILE   116      30.217  29.137  44.232  1.00  0.00           C
ATOM   1792  HB  ILE   116      29.686  29.331  45.165  1.00  0.00           H
ATOM   1793  CG2 ILE   116      31.771  28.927  44.408  1.00  0.00           C
ATOM   1794 HG21 ILE   116      31.984  27.884  44.646  1.00  0.00           H
ATOM   1795 HG22 ILE   116      32.134  29.574  45.207  1.00  0.00           H
ATOM   1796 HG23 ILE   116      32.310  29.098  43.477  1.00  0.00           H
ATOM   1797  CG1 ILE   116      29.995  30.327  43.221  1.00  0.00           C
ATOM   1798 HG12 ILE   116      30.350  30.105  42.215  1.00  0.00           H
ATOM   1799 HG13 ILE   116      28.913  30.378  43.095  1.00  0.00           H
ATOM   1800  CD1 ILE   116      30.453  31.732  43.645  1.00  0.00           C
ATOM   1801 HD11 ILE   116      30.034  32.416  42.907  1.00  0.00           H
ATOM   1802 HD12 ILE   116      31.541  31.675  43.658  1.00  0.00           H
ATOM   1803 HD13 ILE   116      30.095  32.094  44.609  1.00  0.00           H
ATOM   1804  C   ILE   116      30.320  27.305  42.230  1.00  0.00           C
ATOM   1805  O   ILE   116      29.916  27.573  41.087  1.00  0.00           O
ATOM   1806  N   GLY   117      31.257  26.397  42.270  1.00  0.00           N
ATOM   1807  H   GLY   117      31.595  25.958  43.115  1.00  0.00           H
ATOM   1808  CA  GLY   117      31.942  25.806  41.104  1.00  0.00           C
ATOM   1809  HA2 GLY   117      32.067  26.432  40.221  1.00  0.00           H
ATOM   1810  HA3 GLY   117      32.955  25.551  41.415  1.00  0.00           H
ATOM   1811  C   GLY   117      31.261  24.530  40.521  1.00  0.00           C
ATOM   1812  O   GLY   117      31.407  24.323  39.334  1.00  0.00           O
ATOM   1813  N   GLN   118      30.354  23.844  41.257  1.00  0.00           N
ATOM   1814  H   GLN   118      30.145  24.001  42.231  1.00  0.00           H
ATOM   1815  CA  GLN   118      29.605  22.708  40.694  1.00  0.00           C
ATOM   1816  HA  GLN   118      30.315  22.178  40.059  1.00  0.00           H
ATOM   1817  CB  GLN   118      28.853  21.952  41.812  1.00  0.00           C
ATOM   1818  HB2 GLN   118      28.069  22.553  42.274  1.00  0.00           H
ATOM   1819  HB3 GLN   118      28.312  21.152  41.306  1.00  0.00           H
ATOM   1820  CG  GLN   118      29.653  21.330  42.984  1.00  0.00           C
ATOM   1821  HG2 GLN   118      29.955  22.122  43.668  1.00  0.00           H
ATOM   1822  HG3 GLN   118      28.940  20.750  43.571  1.00  0.00           H
ATOM   1823  CD  GLN   118      30.882  20.478  42.530  1.00  0.00           C
ATOM   1824  OE1 GLN   118      30.872  19.390  42.039  1.00  0.00           O
ATOM   1825  NE2 GLN   118      32.050  21.010  42.750  1.00  0.00           N
ATOM   1826 HE21 GLN   118      32.804  20.525  42.286  1.00  0.00           H
ATOM   1827 HE22 GLN   118      32.115  21.839  43.323  1.00  0.00           H
ATOM   1828  C   GLN   118      28.526  23.285  39.775  1.00  0.00           C
ATOM   1829  O   GLN   118      28.102  22.606  38.853  1.00  0.00           O
ATOM   1830  N   PHE   119      27.979  24.493  40.130  1.00  0.00           N
ATOM   1831  H   PHE   119      28.409  24.864  40.965  1.00  0.00           H
ATOM   1832  CA  PHE   119      27.100  25.390  39.272  1.00  0.00           C
ATOM   1833  HA  PHE   119      26.383  24.796  38.708  1.00  0.00           H
ATOM   1834  CB  PHE   119      26.322  26.414  40.183  1.00  0.00           C
ATOM   1835  HB2 PHE   119      26.966  26.864  40.939  1.00  0.00           H
ATOM   1836  HB3 PHE   119      25.886  27.251  39.637  1.00  0.00           H
ATOM   1837  CG  PHE   119      25.201  25.628  40.852  1.00  0.00           C
ATOM   1838  CD1 PHE   119      24.052  25.341  40.087  1.00  0.00           C
ATOM   1839  HD1 PHE   119      23.973  25.871  39.150  1.00  0.00           H
ATOM   1840  CE1 PHE   119      23.130  24.371  40.579  1.00  0.00           C
ATOM   1841  HE1 PHE   119      22.275  24.162  39.953  1.00  0.00           H
ATOM   1842  CZ  PHE   119      23.291  23.686  41.795  1.00  0.00           C
ATOM   1843  HZ  PHE   119      22.522  22.979  42.070  1.00  0.00           H
ATOM   1844  CE2 PHE   119      24.396  24.100  42.598  1.00  0.00           C
ATOM   1845  HE2 PHE   119      24.531  23.604  43.547  1.00  0.00           H
ATOM   1846  CD2 PHE   119      25.368  25.040  42.132  1.00  0.00           C
ATOM   1847  HD2 PHE   119      26.168  25.360  42.783  1.00  0.00           H
ATOM   1848  C   PHE   119      27.888  26.156  38.189  1.00  0.00           C
ATOM   1849  O   PHE   119      27.261  26.755  37.283  1.00  0.00           O
ATOM   1850  N   GLY   120      29.247  26.211  38.243  1.00  0.00           N
ATOM   1851  H   GLY   120      29.686  25.650  38.960  1.00  0.00           H
ATOM   1852  CA  GLY   120      30.069  26.728  37.165  1.00  0.00           C
ATOM   1853  HA2 GLY   120      31.097  26.379  37.269  1.00  0.00           H
ATOM   1854  HA3 GLY   120      29.766  26.316  36.201  1.00  0.00           H
ATOM   1855  C   GLY   120      30.045  28.282  37.021  1.00  0.00           C
ATOM   1856  O   GLY   120      30.468  28.942  36.045  1.00  0.00           O
ATOM   1857  N   VAL   121      29.710  29.006  38.099  1.00  0.00           N
ATOM   1858  H   VAL   121      29.272  28.480  38.843  1.00  0.00           H
ATOM   1859  CA  VAL   121      29.654  30.448  38.347  1.00  0.00           C
ATOM   1860  HA  VAL   121      29.844  30.868  37.360  1.00  0.00           H
ATOM   1861  CB  VAL   121      28.257  30.867  38.670  1.00  0.00           C
ATOM   1862  HB  VAL   121      28.352  31.947  38.797  1.00  0.00           H
ATOM   1863  CG1 VAL   121      27.252  30.552  37.637  1.00  0.00           C
ATOM   1864 HG11 VAL   121      26.315  31.020  37.937  1.00  0.00           H
ATOM   1865 HG12 VAL   121      27.659  30.965  36.713  1.00  0.00           H
ATOM   1866 HG13 VAL   121      27.287  29.463  37.619  1.00  0.00           H
ATOM   1867  CG2 VAL   121      27.750  30.348  40.056  1.00  0.00           C
ATOM   1868 HG21 VAL   121      28.317  30.892  40.812  1.00  0.00           H
ATOM   1869 HG22 VAL   121      27.788  29.285  40.294  1.00  0.00           H
ATOM   1870 HG23 VAL   121      26.669  30.406  40.178  1.00  0.00           H
ATOM   1871  C   VAL   121      30.811  30.898  39.243  1.00  0.00           C
ATOM   1872  O   VAL   121      30.848  31.894  39.968  1.00  0.00           O
ATOM   1873  N   GLY   122      31.775  30.012  39.453  1.00  0.00           N
ATOM   1874  H   GLY   122      31.778  29.133  38.957  1.00  0.00           H
ATOM   1875  CA  GLY   122      32.792  29.885  40.551  1.00  0.00           C
ATOM   1876  HA2 GLY   122      32.273  29.507  41.431  1.00  0.00           H
ATOM   1877  HA3 GLY   122      33.539  29.185  40.177  1.00  0.00           H
ATOM   1878  C   GLY   122      33.616  31.182  40.901  1.00  0.00           C
ATOM   1879  O   GLY   122      33.738  31.561  42.068  1.00  0.00           O
ATOM   1880  N   PHE   123      33.907  31.998  39.830  1.00  0.00           N
ATOM   1881  H   PHE   123      33.664  31.689  38.900  1.00  0.00           H
ATOM   1882  CA  PHE   123      34.618  33.271  39.831  1.00  0.00           C
ATOM   1883  HA  PHE   123      35.661  33.108  40.100  1.00  0.00           H
ATOM   1884  CB  PHE   123      34.613  33.807  38.365  1.00  0.00           C
ATOM   1885  HB2 PHE   123      35.038  33.167  37.593  1.00  0.00           H
ATOM   1886  HB3 PHE   123      33.579  33.781  38.023  1.00  0.00           H
ATOM   1887  CG  PHE   123      35.234  35.201  38.272  1.00  0.00           C
ATOM   1888  CD1 PHE   123      36.620  35.296  38.287  1.00  0.00           C
ATOM   1889  HD1 PHE   123      37.262  34.430  38.217  1.00  0.00           H
ATOM   1890  CE1 PHE   123      37.235  36.615  38.358  1.00  0.00           C
ATOM   1891  HE1 PHE   123      38.313  36.672  38.382  1.00  0.00           H
ATOM   1892  CZ  PHE   123      36.476  37.761  38.162  1.00  0.00           C
ATOM   1893  HZ  PHE   123      36.957  38.713  37.995  1.00  0.00           H
ATOM   1894  CE2 PHE   123      35.062  37.644  37.982  1.00  0.00           C
ATOM   1895  HE2 PHE   123      34.404  38.427  37.636  1.00  0.00           H
ATOM   1896  CD2 PHE   123      34.486  36.381  38.015  1.00  0.00           C
ATOM   1897  HD2 PHE   123      33.427  36.302  37.817  1.00  0.00           H
ATOM   1898  C   PHE   123      34.070  34.301  40.855  1.00  0.00           C
ATOM   1899  O   PHE   123      34.798  35.047  41.556  1.00  0.00           O
ATOM   1900  N   TYR   124      32.777  34.338  41.052  1.00  0.00           N
ATOM   1901  H   TYR   124      32.221  33.650  40.564  1.00  0.00           H
ATOM   1902  CA  TYR   124      32.220  35.247  42.130  1.00  0.00           C
ATOM   1903  HA  TYR   124      32.688  36.224  42.015  1.00  0.00           H
ATOM   1904  CB  TYR   124      30.736  35.484  42.074  1.00  0.00           C
ATOM   1905  HB2 TYR   124      30.197  34.585  42.375  1.00  0.00           H
ATOM   1906  HB3 TYR   124      30.463  36.252  42.797  1.00  0.00           H
ATOM   1907  CG  TYR   124      30.363  35.910  40.690  1.00  0.00           C
ATOM   1908  CD1 TYR   124      30.802  37.109  40.124  1.00  0.00           C
ATOM   1909  HD1 TYR   124      31.397  37.819  40.681  1.00  0.00           H
ATOM   1910  CE1 TYR   124      30.538  37.365  38.753  1.00  0.00           C
ATOM   1911  HE1 TYR   124      30.831  38.333  38.374  1.00  0.00           H
ATOM   1912  CZ  TYR   124      29.860  36.575  37.908  1.00  0.00           C
ATOM   1913  OH  TYR   124      29.829  36.847  36.594  1.00  0.00           O
ATOM   1914  HH  TYR   124      30.277  37.670  36.386  1.00  0.00           H
ATOM   1915  CE2 TYR   124      29.435  35.348  38.465  1.00  0.00           C
ATOM   1916  HE2 TYR   124      28.854  34.723  37.805  1.00  0.00           H
ATOM   1917  CD2 TYR   124      29.600  34.992  39.813  1.00  0.00           C
ATOM   1918  HD2 TYR   124      29.344  33.961  40.010  1.00  0.00           H
ATOM   1919  C   TYR   124      32.575  34.849  43.624  1.00  0.00           C
ATOM   1920  O   TYR   124      32.298  35.642  44.565  1.00  0.00           O
ATOM   1921  N   SER   125      33.232  33.707  43.855  1.00  0.00           N
ATOM   1922  H   SER   125      33.307  33.085  43.063  1.00  0.00           H
ATOM   1923  CA  SER   125      33.924  33.408  45.151  1.00  0.00           C
ATOM   1924  HA  SER   125      33.145  33.494  45.909  1.00  0.00           H
ATOM   1925  CB  SER   125      34.522  32.010  45.091  1.00  0.00           C
ATOM   1926  HB2 SER   125      34.917  31.738  46.071  1.00  0.00           H
ATOM   1927  HB3 SER   125      33.652  31.412  44.820  1.00  0.00           H
ATOM   1928  OG  SER   125      35.479  31.828  44.082  1.00  0.00           O
ATOM   1929  HG  SER   125      35.119  31.865  43.192  1.00  0.00           H
ATOM   1930  C   SER   125      34.982  34.441  45.614  1.00  0.00           C
ATOM   1931  O   SER   125      35.265  34.463  46.795  1.00  0.00           O
ATOM   1932  N   ALA   126      35.553  35.234  44.657  1.00  0.00           N
ATOM   1933  H   ALA   126      35.131  35.149  43.744  1.00  0.00           H
ATOM   1934  CA  ALA   126      36.576  36.175  44.951  1.00  0.00           C
ATOM   1935  HA  ALA   126      37.511  35.684  45.222  1.00  0.00           H
ATOM   1936  CB  ALA   126      36.811  36.914  43.637  1.00  0.00           C
ATOM   1937  HB1 ALA   126      37.090  36.203  42.859  1.00  0.00           H
ATOM   1938  HB2 ALA   126      37.574  37.685  43.741  1.00  0.00           H
ATOM   1939  HB3 ALA   126      35.866  37.415  43.430  1.00  0.00           H
ATOM   1940  C   ALA   126      36.055  37.137  46.038  1.00  0.00           C
ATOM   1941  O   ALA   126      36.918  37.516  46.860  1.00  0.00           O
ATOM   1942  N   TYR   127      34.783  37.479  46.099  1.00  0.00           N
ATOM   1943  H   TYR   127      34.097  37.122  45.450  1.00  0.00           H
ATOM   1944  CA  TYR   127      34.328  38.490  47.063  1.00  0.00           C
ATOM   1945  HA  TYR   127      35.142  39.215  47.042  1.00  0.00           H
ATOM   1946  CB  TYR   127      33.027  39.155  46.579  1.00  0.00           C
ATOM   1947  HB2 TYR   127      32.329  38.333  46.418  1.00  0.00           H
ATOM   1948  HB3 TYR   127      32.723  39.888  47.327  1.00  0.00           H
ATOM   1949  CG  TYR   127      33.280  39.879  45.258  1.00  0.00           C
ATOM   1950  CD1 TYR   127      33.917  41.149  45.252  1.00  0.00           C
ATOM   1951  HD1 TYR   127      34.197  41.532  46.222  1.00  0.00           H
ATOM   1952  CE1 TYR   127      34.054  41.914  44.144  1.00  0.00           C
ATOM   1953  HE1 TYR   127      34.527  42.885  44.170  1.00  0.00           H
ATOM   1954  CZ  TYR   127      33.549  41.461  42.891  1.00  0.00           C
ATOM   1955  OH  TYR   127      33.758  42.223  41.772  1.00  0.00           O
ATOM   1956  HH  TYR   127      34.466  42.852  41.931  1.00  0.00           H
ATOM   1957  CE2 TYR   127      32.983  40.085  42.856  1.00  0.00           C
ATOM   1958  HE2 TYR   127      32.717  39.814  41.844  1.00  0.00           H
ATOM   1959  CD2 TYR   127      32.843  39.355  44.006  1.00  0.00           C
ATOM   1960  HD2 TYR   127      32.397  38.372  44.062  1.00  0.00           H
ATOM   1961  C   TYR   127      34.256  37.954  48.503  1.00  0.00           C
ATOM   1962  O   TYR   127      34.138  38.704  49.448  1.00  0.00           O
ATOM   1963  N   LEU   128      34.456  36.665  48.721  1.00  0.00           N
ATOM   1964  H   LEU   128      34.667  36.006  47.986  1.00  0.00           H
ATOM   1965  CA  LEU   128      34.647  36.175  50.098  1.00  0.00           C
ATOM   1966  HA  LEU   128      33.722  36.235  50.672  1.00  0.00           H
ATOM   1967  CB  LEU   128      34.973  34.683  49.901  1.00  0.00           C
ATOM   1968  HB2 LEU   128      35.805  34.566  49.207  1.00  0.00           H
ATOM   1969  HB3 LEU   128      35.406  34.420  50.865  1.00  0.00           H
ATOM   1970  CG  LEU   128      33.770  33.713  49.607  1.00  0.00           C
ATOM   1971  HG  LEU   128      33.178  34.106  48.780  1.00  0.00           H
ATOM   1972  CD1 LEU   128      34.202  32.258  49.267  1.00  0.00           C
ATOM   1973 HD11 LEU   128      33.328  31.669  48.991  1.00  0.00           H
ATOM   1974 HD12 LEU   128      34.784  31.761  50.044  1.00  0.00           H
ATOM   1975 HD13 LEU   128      34.906  32.382  48.444  1.00  0.00           H
ATOM   1976  CD2 LEU   128      32.826  33.516  50.811  1.00  0.00           C
ATOM   1977 HD21 LEU   128      31.988  32.935  50.425  1.00  0.00           H
ATOM   1978 HD22 LEU   128      33.210  32.944  51.655  1.00  0.00           H
ATOM   1979 HD23 LEU   128      32.402  34.436  51.214  1.00  0.00           H
ATOM   1980  C   LEU   128      35.690  36.788  51.030  1.00  0.00           C
ATOM   1981  O   LEU   128      35.436  36.938  52.210  1.00  0.00           O
ATOM   1982  N   VAL   129      36.728  37.393  50.371  1.00  0.00           N
ATOM   1983  H   VAL   129      36.669  37.263  49.372  1.00  0.00           H
ATOM   1984  CA  VAL   129      37.785  38.134  50.988  1.00  0.00           C
ATOM   1985  HA  VAL   129      37.411  38.254  52.006  1.00  0.00           H
ATOM   1986  CB  VAL   129      39.102  37.321  51.100  1.00  0.00           C
ATOM   1987  HB  VAL   129      39.886  37.952  51.518  1.00  0.00           H
ATOM   1988  CG1 VAL   129      38.999  36.043  51.935  1.00  0.00           C
ATOM   1989 HG11 VAL   129      39.936  35.782  52.429  1.00  0.00           H
ATOM   1990 HG12 VAL   129      38.264  36.233  52.717  1.00  0.00           H
ATOM   1991 HG13 VAL   129      38.639  35.203  51.342  1.00  0.00           H
ATOM   1992  CG2 VAL   129      39.573  36.904  49.732  1.00  0.00           C
ATOM   1993 HG21 VAL   129      39.459  37.763  49.072  1.00  0.00           H
ATOM   1994 HG22 VAL   129      38.920  36.098  49.396  1.00  0.00           H
ATOM   1995 HG23 VAL   129      40.592  36.538  49.859  1.00  0.00           H
ATOM   1996  C   VAL   129      37.984  39.555  50.429  1.00  0.00           C
ATOM   1997  O   VAL   129      38.563  40.446  51.100  1.00  0.00           O
ATOM   1998  N   ALA   130      37.383  39.773  49.249  1.00  0.00           N
ATOM   1999  H   ALA   130      36.867  39.001  48.853  1.00  0.00           H
ATOM   2000  CA  ALA   130      37.817  41.019  48.539  1.00  0.00           C
ATOM   2001  HA  ALA   130      38.753  41.255  49.046  1.00  0.00           H
ATOM   2002  CB  ALA   130      38.231  40.677  47.052  1.00  0.00           C
ATOM   2003  HB1 ALA   130      37.443  40.151  46.513  1.00  0.00           H
ATOM   2004  HB2 ALA   130      39.148  40.087  47.064  1.00  0.00           H
ATOM   2005  HB3 ALA   130      38.401  41.586  46.476  1.00  0.00           H
ATOM   2006  C   ALA   130      36.912  42.266  48.605  1.00  0.00           C
ATOM   2007  O   ALA   130      35.667  42.206  48.675  1.00  0.00           O
ATOM   2008  N   GLU   131      37.521  43.419  48.782  1.00  0.00           N
ATOM   2009  H   GLU   131      38.520  43.479  48.913  1.00  0.00           H
ATOM   2010  CA  GLU   131      36.825  44.714  48.640  1.00  0.00           C
ATOM   2011  HA  GLU   131      35.883  44.677  49.186  1.00  0.00           H
ATOM   2012  CB  GLU   131      37.621  45.781  49.372  1.00  0.00           C
ATOM   2013  HB2 GLU   131      37.854  45.414  50.371  1.00  0.00           H
ATOM   2014  HB3 GLU   131      38.584  45.908  48.878  1.00  0.00           H
ATOM   2015  CG  GLU   131      36.974  47.182  49.575  1.00  0.00           C
ATOM   2016  HG2 GLU   131      37.754  47.859  49.924  1.00  0.00           H
ATOM   2017  HG3 GLU   131      36.582  47.512  48.613  1.00  0.00           H
ATOM   2018  CD  GLU   131      35.888  47.265  50.648  1.00  0.00           C
ATOM   2019  OE1 GLU   131      34.931  46.548  50.369  1.00  0.00           O
ATOM   2020  OE2 GLU   131      36.100  47.746  51.768  1.00  0.00           O
ATOM   2021  C   GLU   131      36.638  45.204  47.179  1.00  0.00           C
ATOM   2022  O   GLU   131      35.631  45.746  46.890  1.00  0.00           O
ATOM   2023  N   LYS   132      37.595  44.921  46.283  1.00  0.00           N
ATOM   2024  H   LYS   132      38.442  44.518  46.658  1.00  0.00           H
ATOM   2025  CA  LYS   132      37.560  45.093  44.788  1.00  0.00           C
ATOM   2026  HA  LYS   132      36.526  45.211  44.466  1.00  0.00           H
ATOM   2027  CB  LYS   132      38.357  46.413  44.349  1.00  0.00           C
ATOM   2028  HB2 LYS   132      37.803  47.219  44.832  1.00  0.00           H
ATOM   2029  HB3 LYS   132      39.350  46.375  44.797  1.00  0.00           H
ATOM   2030  CG  LYS   132      38.561  46.706  42.881  1.00  0.00           C
ATOM   2031  HG2 LYS   132      39.123  45.844  42.521  1.00  0.00           H
ATOM   2032  HG3 LYS   132      37.657  46.625  42.277  1.00  0.00           H
ATOM   2033  CD  LYS   132      39.175  48.081  42.599  1.00  0.00           C
ATOM   2034  HD2 LYS   132      39.625  47.947  41.615  1.00  0.00           H
ATOM   2035  HD3 LYS   132      38.389  48.822  42.448  1.00  0.00           H
ATOM   2036  CE  LYS   132      40.188  48.737  43.543  1.00  0.00           C
ATOM   2037  HE2 LYS   132      39.635  49.116  44.403  1.00  0.00           H
ATOM   2038  HE3 LYS   132      41.023  48.123  43.883  1.00  0.00           H
ATOM   2039  NZ  LYS   132      40.787  49.939  42.853  1.00  0.00           N
ATOM   2040  HZ1 LYS   132      40.095  50.587  42.505  1.00  0.00           H
ATOM   2041  HZ2 LYS   132      41.238  49.690  41.984  1.00  0.00           H
ATOM   2042  HZ3 LYS   132      41.470  50.453  43.390  1.00  0.00           H
ATOM   2043  C   LYS   132      38.168  43.794  44.292  1.00  0.00           C
ATOM   2044  O   LYS   132      39.132  43.275  44.804  1.00  0.00           O
ATOM   2045  N   VAL   133      37.721  43.493  43.085  1.00  0.00           N
ATOM   2046  H   VAL   133      36.994  44.068  42.682  1.00  0.00           H
ATOM   2047  CA  VAL   133      38.327  42.444  42.214  1.00  0.00           C
ATOM   2048  HA  VAL   133      39.299  42.109  42.576  1.00  0.00           H
ATOM   2049  CB  VAL   133      37.440  41.275  42.020  1.00  0.00           C
ATOM   2050  HB  VAL   133      36.507  41.617  41.571  1.00  0.00           H
ATOM   2051  CG1 VAL   133      38.095  40.095  41.273  1.00  0.00           C
ATOM   2052 HG11 VAL   133      38.963  39.665  41.769  1.00  0.00           H
ATOM   2053 HG12 VAL   133      37.322  39.350  41.086  1.00  0.00           H
ATOM   2054 HG13 VAL   133      38.250  40.375  40.231  1.00  0.00           H
ATOM   2055  CG2 VAL   133      37.010  40.723  43.342  1.00  0.00           C
ATOM   2056 HG21 VAL   133      36.104  40.124  43.235  1.00  0.00           H
ATOM   2057 HG22 VAL   133      36.677  41.445  44.087  1.00  0.00           H
ATOM   2058 HG23 VAL   133      37.839  40.162  43.777  1.00  0.00           H
ATOM   2059  C   VAL   133      38.760  43.060  40.870  1.00  0.00           C
ATOM   2060  O   VAL   133      37.934  43.768  40.216  1.00  0.00           O
ATOM   2061  N   THR   134      40.033  42.930  40.580  1.00  0.00           N
ATOM   2062  H   THR   134      40.625  42.327  41.133  1.00  0.00           H
ATOM   2063  CA  THR   134      40.582  43.289  39.248  1.00  0.00           C
ATOM   2064  HA  THR   134      39.861  43.936  38.750  1.00  0.00           H
ATOM   2065  CB  THR   134      41.862  44.179  39.488  1.00  0.00           C
ATOM   2066  HB  THR   134      42.469  43.727  40.273  1.00  0.00           H
ATOM   2067  CG2 THR   134      42.714  44.305  38.197  1.00  0.00           C
ATOM   2068 HG21 THR   134      42.114  44.390  37.290  1.00  0.00           H
ATOM   2069 HG22 THR   134      43.391  43.455  38.119  1.00  0.00           H
ATOM   2070 HG23 THR   134      43.279  45.236  38.247  1.00  0.00           H
ATOM   2071  OG1 THR   134      41.378  45.500  39.806  1.00  0.00           O
ATOM   2072  HG1 THR   134      41.355  45.601  40.761  1.00  0.00           H
ATOM   2073  C   THR   134      40.929  42.021  38.499  1.00  0.00           C
ATOM   2074  O   THR   134      41.336  40.997  39.088  1.00  0.00           O
ATOM   2075  N   VAL   135      40.705  41.970  37.181  1.00  0.00           N
ATOM   2076  H   VAL   135      40.312  42.744  36.665  1.00  0.00           H
ATOM   2077  CA  VAL   135      41.311  40.920  36.294  1.00  0.00           C
ATOM   2078  HA  VAL   135      42.243  40.612  36.767  1.00  0.00           H
ATOM   2079  CB  VAL   135      40.512  39.617  36.300  1.00  0.00           C
ATOM   2080  HB  VAL   135      40.674  39.046  37.214  1.00  0.00           H
ATOM   2081  CG1 VAL   135      38.988  39.940  36.334  1.00  0.00           C
ATOM   2082 HG11 VAL   135      38.484  38.975  36.396  1.00  0.00           H
ATOM   2083 HG12 VAL   135      38.888  40.359  37.336  1.00  0.00           H
ATOM   2084 HG13 VAL   135      38.712  40.536  35.464  1.00  0.00           H
ATOM   2085  CG2 VAL   135      40.832  38.718  35.100  1.00  0.00           C
ATOM   2086 HG21 VAL   135      41.837  38.296  35.065  1.00  0.00           H
ATOM   2087 HG22 VAL   135      40.646  39.290  34.191  1.00  0.00           H
ATOM   2088 HG23 VAL   135      40.146  37.874  35.157  1.00  0.00           H
ATOM   2089  C   VAL   135      41.732  41.496  34.948  1.00  0.00           C
ATOM   2090  O   VAL   135      41.266  42.574  34.599  1.00  0.00           O
ATOM   2091  N   ILE   136      42.734  40.923  34.315  1.00  0.00           N
ATOM   2092  H   ILE   136      43.134  40.095  34.733  1.00  0.00           H
ATOM   2093  CA  ILE   136      43.518  41.489  33.230  1.00  0.00           C
ATOM   2094  HA  ILE   136      43.009  42.311  32.727  1.00  0.00           H
ATOM   2095  CB  ILE   136      44.965  41.943  33.773  1.00  0.00           C
ATOM   2096  HB  ILE   136      45.702  41.162  33.964  1.00  0.00           H
ATOM   2097  CG2 ILE   136      45.522  42.857  32.640  1.00  0.00           C
ATOM   2098 HG21 ILE   136      44.974  43.800  32.623  1.00  0.00           H
ATOM   2099 HG22 ILE   136      45.360  42.514  31.618  1.00  0.00           H
ATOM   2100 HG23 ILE   136      46.591  43.000  32.805  1.00  0.00           H
ATOM   2101  CG1 ILE   136      44.701  42.912  35.000  1.00  0.00           C
ATOM   2102 HG12 ILE   136      43.979  43.640  34.630  1.00  0.00           H
ATOM   2103 HG13 ILE   136      44.310  42.356  35.851  1.00  0.00           H
ATOM   2104  CD1 ILE   136      45.935  43.710  35.488  1.00  0.00           C
ATOM   2105 HD11 ILE   136      46.788  43.034  35.551  1.00  0.00           H
ATOM   2106 HD12 ILE   136      45.591  44.102  36.446  1.00  0.00           H
ATOM   2107 HD13 ILE   136      46.185  44.563  34.858  1.00  0.00           H
ATOM   2108  C   ILE   136      43.745  40.210  32.380  1.00  0.00           C
ATOM   2109  O   ILE   136      43.922  39.120  32.982  1.00  0.00           O
ATOM   2110  N   THR   137      43.674  40.248  31.035  1.00  0.00           N
ATOM   2111  H   THR   137      43.568  41.190  30.686  1.00  0.00           H
ATOM   2112  CA  THR   137      43.757  39.172  30.156  1.00  0.00           C
ATOM   2113  HA  THR   137      44.362  38.395  30.625  1.00  0.00           H
ATOM   2114  CB  THR   137      42.416  38.425  30.019  1.00  0.00           C
ATOM   2115  HB  THR   137      42.089  38.042  30.986  1.00  0.00           H
ATOM   2116  CG2 THR   137      41.320  39.354  29.519  1.00  0.00           C
ATOM   2117 HG21 THR   137      41.631  39.826  28.587  1.00  0.00           H
ATOM   2118 HG22 THR   137      41.109  40.170  30.209  1.00  0.00           H
ATOM   2119 HG23 THR   137      40.479  38.683  29.345  1.00  0.00           H
ATOM   2120  OG1 THR   137      42.610  37.397  29.128  1.00  0.00           O
ATOM   2121  HG1 THR   137      43.130  36.808  29.679  1.00  0.00           H
ATOM   2122  C   THR   137      44.402  39.490  28.835  1.00  0.00           C
ATOM   2123  O   THR   137      44.183  40.627  28.340  1.00  0.00           O
ATOM   2124  N   LYS   138      45.255  38.623  28.266  1.00  0.00           N
ATOM   2125  H   LYS   138      45.504  37.821  28.827  1.00  0.00           H
ATOM   2126  CA  LYS   138      45.853  38.704  26.964  1.00  0.00           C
ATOM   2127  HA  LYS   138      45.382  39.590  26.537  1.00  0.00           H
ATOM   2128  CB  LYS   138      47.371  38.810  27.075  1.00  0.00           C
ATOM   2129  HB2 LYS   138      47.554  39.559  27.846  1.00  0.00           H
ATOM   2130  HB3 LYS   138      47.749  37.892  27.525  1.00  0.00           H
ATOM   2131  CG  LYS   138      48.060  39.119  25.744  1.00  0.00           C
ATOM   2132  HG2 LYS   138      49.145  39.050  25.822  1.00  0.00           H
ATOM   2133  HG3 LYS   138      47.747  38.337  25.051  1.00  0.00           H
ATOM   2134  CD  LYS   138      47.651  40.451  25.117  1.00  0.00           C
ATOM   2135  HD2 LYS   138      46.599  40.590  24.867  1.00  0.00           H
ATOM   2136  HD3 LYS   138      47.846  41.271  25.808  1.00  0.00           H
ATOM   2137  CE  LYS   138      48.526  40.677  23.858  1.00  0.00           C
ATOM   2138  HE2 LYS   138      48.102  41.619  23.509  1.00  0.00           H
ATOM   2139  HE3 LYS   138      49.567  40.771  24.169  1.00  0.00           H
ATOM   2140  NZ  LYS   138      48.183  39.713  22.811  1.00  0.00           N
ATOM   2141  HZ1 LYS   138      47.197  39.567  22.654  1.00  0.00           H
ATOM   2142  HZ2 LYS   138      48.487  38.764  22.975  1.00  0.00           H
ATOM   2143  HZ3 LYS   138      48.557  39.998  21.917  1.00  0.00           H
ATOM   2144  C   LYS   138      45.440  37.477  26.147  1.00  0.00           C
ATOM   2145  O   LYS   138      45.803  36.380  26.470  1.00  0.00           O
ATOM   2146  N   HIE   139      44.566  37.629  25.114  1.00  0.00           N
ATOM   2147  H   HIE   139      44.111  38.524  25.020  1.00  0.00           H
ATOM   2148  CA  HIE   139      44.304  36.603  24.091  1.00  0.00           C
ATOM   2149  HA  HIE   139      44.293  35.617  24.557  1.00  0.00           H
ATOM   2150  CB  HIE   139      42.935  36.876  23.364  1.00  0.00           C
ATOM   2151  HB2 HIE   139      42.220  37.095  24.159  1.00  0.00           H
ATOM   2152  HB3 HIE   139      43.182  37.728  22.733  1.00  0.00           H
ATOM   2153  CG  HIE   139      42.480  35.749  22.500  1.00  0.00           C
ATOM   2154  ND1 HIE   139      42.810  35.382  21.132  1.00  0.00           N
ATOM   2155  CE1 HIE   139      42.106  34.367  20.801  1.00  0.00           C
ATOM   2156  HE1 HIE   139      42.045  33.990  19.790  1.00  0.00           H
ATOM   2157  NE2 HIE   139      41.406  33.910  21.871  1.00  0.00           N
ATOM   2158  HE2 HIE   139      40.651  33.239  21.838  1.00  0.00           H
ATOM   2159  CD2 HIE   139      41.681  34.773  22.936  1.00  0.00           C
ATOM   2160  HD2 HIE   139      41.260  34.650  23.923  1.00  0.00           H
ATOM   2161  C   HIE   139      45.456  36.533  23.082  1.00  0.00           C
ATOM   2162  O   HIE   139      46.093  37.567  22.825  1.00  0.00           O
ATOM   2163  N   ASN   140      45.631  35.407  22.366  1.00  0.00           N
ATOM   2164  H   ASN   140      45.109  34.561  22.537  1.00  0.00           H
ATOM   2165  CA  ASN   140      46.678  35.337  21.407  1.00  0.00           C
ATOM   2166  HA  ASN   140      47.627  35.448  21.932  1.00  0.00           H
ATOM   2167  CB  ASN   140      46.687  33.867  20.886  1.00  0.00           C
ATOM   2168  HB2 ASN   140      46.898  33.111  21.642  1.00  0.00           H
ATOM   2169  HB3 ASN   140      45.764  33.617  20.362  1.00  0.00           H
ATOM   2170  CG  ASN   140      47.773  33.611  19.895  1.00  0.00           C
ATOM   2171  OD1 ASN   140      48.954  33.284  20.241  1.00  0.00           O
ATOM   2172  ND2 ASN   140      47.419  33.678  18.664  1.00  0.00           N
ATOM   2173 HD21 ASN   140      46.555  34.072  18.321  1.00  0.00           H
ATOM   2174 HD22 ASN   140      47.993  33.269  17.940  1.00  0.00           H
ATOM   2175  C   ASN   140      46.558  36.311  20.219  1.00  0.00           C
ATOM   2176  O   ASN   140      47.576  36.853  19.779  1.00  0.00           O
ATOM   2177  N   ASP   141      45.338  36.630  19.702  1.00  0.00           N
ATOM   2178  H   ASP   141      44.588  36.220  20.241  1.00  0.00           H
ATOM   2179  CA  ASP   141      44.934  37.564  18.590  1.00  0.00           C
ATOM   2180  HA  ASP   141      45.805  37.634  17.937  1.00  0.00           H
ATOM   2181  CB  ASP   141      43.823  36.939  17.795  1.00  0.00           C
ATOM   2182  HB2 ASP   141      42.906  36.865  18.379  1.00  0.00           H
ATOM   2183  HB3 ASP   141      43.576  37.528  16.913  1.00  0.00           H
ATOM   2184  CG  ASP   141      44.180  35.529  17.147  1.00  0.00           C
ATOM   2185  OD1 ASP   141      43.227  34.922  16.622  1.00  0.00           O
ATOM   2186  OD2 ASP   141      45.280  35.122  17.135  1.00  0.00           O
ATOM   2187  C   ASP   141      44.628  39.031  18.910  1.00  0.00           C
ATOM   2188  O   ASP   141      44.235  39.725  18.028  1.00  0.00           O
ATOM   2189  N   ASP   142      44.609  39.446  20.133  1.00  0.00           N
ATOM   2190  H   ASP   142      44.851  38.767  20.840  1.00  0.00           H
ATOM   2191  CA  ASP   142      44.021  40.758  20.519  1.00  0.00           C
ATOM   2192  HA  ASP   142      43.992  41.441  19.670  1.00  0.00           H
ATOM   2193  CB  ASP   142      42.696  40.503  21.183  1.00  0.00           C
ATOM   2194  HB2 ASP   142      42.622  39.716  21.934  1.00  0.00           H
ATOM   2195  HB3 ASP   142      42.421  41.308  21.864  1.00  0.00           H
ATOM   2196  CG  ASP   142      41.465  40.451  20.241  1.00  0.00           C
ATOM   2197  OD1 ASP   142      40.495  39.769  20.593  1.00  0.00           O
ATOM   2198  OD2 ASP   142      41.565  40.973  19.069  1.00  0.00           O
ATOM   2199  C   ASP   142      44.972  41.447  21.514  1.00  0.00           C
ATOM   2200  O   ASP   142      45.505  40.831  22.450  1.00  0.00           O
ATOM   2201  N   GLU   143      45.108  42.763  21.411  1.00  0.00           N
ATOM   2202  H   GLU   143      44.666  43.198  20.614  1.00  0.00           H
ATOM   2203  CA  GLU   143      45.762  43.632  22.505  1.00  0.00           C
ATOM   2204  HA  GLU   143      46.826  43.394  22.517  1.00  0.00           H
ATOM   2205  CB  GLU   143      45.548  45.113  22.259  1.00  0.00           C
ATOM   2206  HB2 GLU   143      44.471  45.230  22.141  1.00  0.00           H
ATOM   2207  HB3 GLU   143      45.902  45.705  23.103  1.00  0.00           H
ATOM   2208  CG  GLU   143      46.440  45.626  21.105  1.00  0.00           C
ATOM   2209  HG2 GLU   143      46.156  44.999  20.260  1.00  0.00           H
ATOM   2210  HG3 GLU   143      46.138  46.637  20.830  1.00  0.00           H
ATOM   2211  CD  GLU   143      47.907  45.488  21.354  1.00  0.00           C
ATOM   2212  OE1 GLU   143      48.632  44.850  20.565  1.00  0.00           O
ATOM   2213  OE2 GLU   143      48.364  46.131  22.319  1.00  0.00           O
ATOM   2214  C   GLU   143      45.151  43.329  23.892  1.00  0.00           C
ATOM   2215  O   GLU   143      43.957  43.080  24.021  1.00  0.00           O
ATOM   2216  N   GLN   144      45.915  43.453  24.956  1.00  0.00           N
ATOM   2217  H   GLN   144      46.883  43.715  24.842  1.00  0.00           H
ATOM   2218  CA  GLN   144      45.529  43.180  26.349  1.00  0.00           C
ATOM   2219  HA  GLN   144      45.203  42.147  26.465  1.00  0.00           H
ATOM   2220  CB  GLN   144      46.816  43.359  27.232  1.00  0.00           C
ATOM   2221  HB2 GLN   144      47.629  43.195  26.525  1.00  0.00           H
ATOM   2222  HB3 GLN   144      46.920  44.354  27.663  1.00  0.00           H
ATOM   2223  CG  GLN   144      46.961  42.384  28.354  1.00  0.00           C
ATOM   2224  HG2 GLN   144      46.385  42.739  29.208  1.00  0.00           H
ATOM   2225  HG3 GLN   144      46.593  41.412  28.025  1.00  0.00           H
ATOM   2226  CD  GLN   144      48.454  42.331  28.585  1.00  0.00           C
ATOM   2227  OE1 GLN   144      49.255  41.719  27.873  1.00  0.00           O
ATOM   2228  NE2 GLN   144      48.982  42.902  29.701  1.00  0.00           N
ATOM   2229 HE21 GLN   144      49.955  42.878  29.970  1.00  0.00           H
ATOM   2230 HE22 GLN   144      48.250  43.365  30.221  1.00  0.00           H
ATOM   2231  C   GLN   144      44.319  44.063  26.798  1.00  0.00           C
ATOM   2232  O   GLN   144      44.189  45.220  26.394  1.00  0.00           O
ATOM   2233  N   TYR   145      43.506  43.471  27.618  1.00  0.00           N
ATOM   2234  H   TYR   145      43.681  42.512  27.881  1.00  0.00           H
ATOM   2235  CA  TYR   145      42.299  44.062  28.260  1.00  0.00           C
ATOM   2236  HA  TYR   145      42.254  45.137  28.091  1.00  0.00           H
ATOM   2237  CB  TYR   145      41.085  43.292  27.731  1.00  0.00           C
ATOM   2238  HB2 TYR   145      41.172  42.264  28.082  1.00  0.00           H
ATOM   2239  HB3 TYR   145      40.149  43.731  28.075  1.00  0.00           H
ATOM   2240  CG  TYR   145      40.948  43.211  26.233  1.00  0.00           C
ATOM   2241  CD1 TYR   145      40.775  44.438  25.580  1.00  0.00           C
ATOM   2242  HD1 TYR   145      40.723  45.355  26.148  1.00  0.00           H
ATOM   2243  CE1 TYR   145      40.656  44.509  24.226  1.00  0.00           C
ATOM   2244  HE1 TYR   145      40.507  45.478  23.774  1.00  0.00           H
ATOM   2245  CZ  TYR   145      40.864  43.340  23.441  1.00  0.00           C
ATOM   2246  OH  TYR   145      40.794  43.414  22.089  1.00  0.00           O
ATOM   2247  HH  TYR   145      40.189  44.129  21.878  1.00  0.00           H
ATOM   2248  CE2 TYR   145      41.128  42.089  24.081  1.00  0.00           C
ATOM   2249  HE2 TYR   145      41.308  41.171  23.541  1.00  0.00           H
ATOM   2250  CD2 TYR   145      41.276  42.077  25.454  1.00  0.00           C
ATOM   2251  HD2 TYR   145      41.413  41.165  26.016  1.00  0.00           H
ATOM   2252  C   TYR   145      42.287  43.919  29.856  1.00  0.00           C
ATOM   2253  O   TYR   145      42.880  42.988  30.438  1.00  0.00           O
ATOM   2254  N   ALA   146      41.498  44.753  30.493  1.00  0.00           N
ATOM   2255  H   ALA   146      41.109  45.569  30.040  1.00  0.00           H
ATOM   2256  CA  ALA   146      41.250  44.580  31.901  1.00  0.00           C
ATOM   2257  HA  ALA   146      41.536  43.535  32.014  1.00  0.00           H
ATOM   2258  CB  ALA   146      42.107  45.452  32.812  1.00  0.00           C
ATOM   2259  HB1 ALA   146      41.837  45.348  33.863  1.00  0.00           H
ATOM   2260  HB2 ALA   146      42.017  46.529  32.663  1.00  0.00           H
ATOM   2261  HB3 ALA   146      43.149  45.188  32.630  1.00  0.00           H
ATOM   2262  C   ALA   146      39.761  44.760  32.346  1.00  0.00           C
ATOM   2263  O   ALA   146      38.891  45.268  31.571  1.00  0.00           O
ATOM   2264  N   TRP   147      39.369  44.167  33.489  1.00  0.00           N
ATOM   2265  H   TRP   147      40.152  43.720  33.945  1.00  0.00           H
ATOM   2266  CA  TRP   147      38.072  44.225  34.142  1.00  0.00           C
ATOM   2267  HA  TRP   147      37.338  44.869  33.656  1.00  0.00           H
ATOM   2268  CB  TRP   147      37.427  42.879  34.029  1.00  0.00           C
ATOM   2269  HB2 TRP   147      37.407  42.708  32.953  1.00  0.00           H
ATOM   2270  HB3 TRP   147      38.133  42.119  34.363  1.00  0.00           H
ATOM   2271  CG  TRP   147      36.071  42.662  34.678  1.00  0.00           C
ATOM   2272  CD1 TRP   147      34.917  42.791  34.009  1.00  0.00           C
ATOM   2273  HD1 TRP   147      34.807  42.818  32.935  1.00  0.00           H
ATOM   2274  NE1 TRP   147      33.873  42.433  34.838  1.00  0.00           N
ATOM   2275  HE1 TRP   147      32.916  42.321  34.535  1.00  0.00           H
ATOM   2276  CE2 TRP   147      34.319  42.186  36.143  1.00  0.00           C
ATOM   2277  CZ2 TRP   147      33.687  41.769  37.327  1.00  0.00           C
ATOM   2278  HZ2 TRP   147      32.631  41.544  37.309  1.00  0.00           H
ATOM   2279  CH2 TRP   147      34.322  41.540  38.467  1.00  0.00           C
ATOM   2280  HH2 TRP   147      33.803  41.109  39.311  1.00  0.00           H
ATOM   2281  CZ3 TRP   147      35.708  41.838  38.492  1.00  0.00           C
ATOM   2282  HZ3 TRP   147      36.300  41.689  39.383  1.00  0.00           H
ATOM   2283  CE3 TRP   147      36.427  42.144  37.306  1.00  0.00           C
ATOM   2284  HE3 TRP   147      37.500  42.254  37.336  1.00  0.00           H
ATOM   2285  CD2 TRP   147      35.717  42.390  36.036  1.00  0.00           C
ATOM   2286  C   TRP   147      38.212  44.679  35.591  1.00  0.00           C
ATOM   2287  O   TRP   147      39.313  44.411  36.202  1.00  0.00           O
ATOM   2288  N   GLU   148      37.165  45.290  36.112  1.00  0.00           N
ATOM   2289  H   GLU   148      36.378  45.504  35.518  1.00  0.00           H
ATOM   2290  CA  GLU   148      37.101  45.712  37.512  1.00  0.00           C
ATOM   2291  HA  GLU   148      37.665  44.953  38.052  1.00  0.00           H
ATOM   2292  CB  GLU   148      37.900  46.980  37.711  1.00  0.00           C
ATOM   2293  HB2 GLU   148      38.951  46.721  37.580  1.00  0.00           H
ATOM   2294  HB3 GLU   148      37.726  47.713  36.923  1.00  0.00           H
ATOM   2295  CG  GLU   148      37.781  47.601  39.124  1.00  0.00           C
ATOM   2296  HG2 GLU   148      36.734  47.731  39.398  1.00  0.00           H
ATOM   2297  HG3 GLU   148      38.192  46.899  39.850  1.00  0.00           H
ATOM   2298  CD  GLU   148      38.510  48.927  39.232  1.00  0.00           C
ATOM   2299  OE1 GLU   148      39.628  49.004  38.754  1.00  0.00           O
ATOM   2300  OE2 GLU   148      37.924  49.768  39.831  1.00  0.00           O
ATOM   2301  C   GLU   148      35.748  45.909  38.062  1.00  0.00           C
ATOM   2302  O   GLU   148      34.895  46.629  37.516  1.00  0.00           O
ATOM   2303  N   SER   149      35.422  45.349  39.226  1.00  0.00           N
ATOM   2304  H   SER   149      36.058  44.642  39.564  1.00  0.00           H
ATOM   2305  CA  SER   149      34.280  45.642  40.092  1.00  0.00           C
ATOM   2306  HA  SER   149      34.015  46.695  39.993  1.00  0.00           H
ATOM   2307  CB  SER   149      33.052  44.823  39.689  1.00  0.00           C
ATOM   2308  HB2 SER   149      32.803  44.917  38.633  1.00  0.00           H
ATOM   2309  HB3 SER   149      33.252  43.758  39.807  1.00  0.00           H
ATOM   2310  OG  SER   149      31.895  45.007  40.518  1.00  0.00           O
ATOM   2311  HG  SER   149      31.536  45.807  40.128  1.00  0.00           H
ATOM   2312  C   SER   149      34.555  45.390  41.551  1.00  0.00           C
ATOM   2313  O   SER   149      35.247  44.435  42.008  1.00  0.00           O
ATOM   2314  N   SER   150      33.954  46.318  42.358  1.00  0.00           N
ATOM   2315  H   SER   150      33.525  47.163  42.009  1.00  0.00           H
ATOM   2316  CA  SER   150      33.872  46.116  43.772  1.00  0.00           C
ATOM   2317  HA  SER   150      34.554  45.347  44.135  1.00  0.00           H
ATOM   2318  CB  SER   150      34.200  47.438  44.421  1.00  0.00           C
ATOM   2319  HB2 SER   150      33.400  48.137  44.181  1.00  0.00           H
ATOM   2320  HB3 SER   150      34.169  47.247  45.494  1.00  0.00           H
ATOM   2321  OG  SER   150      35.514  47.846  44.054  1.00  0.00           O
ATOM   2322  HG  SER   150      35.509  48.162  43.147  1.00  0.00           H
ATOM   2323  C   SER   150      32.435  45.707  44.332  1.00  0.00           C
ATOM   2324  O   SER   150      32.059  45.995  45.461  1.00  0.00           O
ATOM   2325  N   ALA   151      31.665  45.081  43.388  1.00  0.00           N
ATOM   2326  H   ALA   151      32.032  45.133  42.447  1.00  0.00           H
ATOM   2327  CA  ALA   151      30.142  45.066  43.474  1.00  0.00           C
ATOM   2328  HA  ALA   151      29.756  44.556  42.590  1.00  0.00           H
ATOM   2329  CB  ALA   151      29.783  44.249  44.683  1.00  0.00           C
ATOM   2330  HB1 ALA   151      30.024  44.782  45.604  1.00  0.00           H
ATOM   2331  HB2 ALA   151      30.296  43.287  44.654  1.00  0.00           H
ATOM   2332  HB3 ALA   151      28.705  44.099  44.731  1.00  0.00           H
ATOM   2333  C   ALA   151      29.439  46.443  43.458  1.00  0.00           C
ATOM   2334  O   ALA   151      30.057  47.425  43.017  1.00  0.00           O
ATOM   2335  N   GLY   152      28.170  46.487  43.908  1.00  0.00           N
ATOM   2336  H   GLY   152      27.817  45.607  44.256  1.00  0.00           H
ATOM   2337  CA  GLY   152      27.211  47.609  43.946  1.00  0.00           C
ATOM   2338  HA2 GLY   152      26.420  47.330  44.641  1.00  0.00           H
ATOM   2339  HA3 GLY   152      27.721  48.446  44.421  1.00  0.00           H
ATOM   2340  C   GLY   152      26.608  47.913  42.577  1.00  0.00           C
ATOM   2341  O   GLY   152      26.396  48.998  42.224  1.00  0.00           O
ATOM   2342  N   GLY   153      26.239  46.822  41.822  1.00  0.00           N
ATOM   2343  H   GLY   153      26.324  45.921  42.271  1.00  0.00           H
ATOM   2344  CA  GLY   153      25.342  46.836  40.664  1.00  0.00           C
ATOM   2345  HA2 GLY   153      24.878  45.849  40.635  1.00  0.00           H
ATOM   2346  HA3 GLY   153      24.749  47.730  40.850  1.00  0.00           H
ATOM   2347  C   GLY   153      26.023  47.039  39.287  1.00  0.00           C
ATOM   2348  O   GLY   153      25.397  46.895  38.281  1.00  0.00           O
ATOM   2349  N   SER   154      27.303  47.356  39.235  1.00  0.00           N
ATOM   2350  H   SER   154      27.784  47.640  40.077  1.00  0.00           H
ATOM   2351  CA  SER   154      28.000  47.485  37.942  1.00  0.00           C
ATOM   2352  HA  SER   154      27.568  46.781  37.230  1.00  0.00           H
ATOM   2353  CB  SER   154      27.871  48.901  37.372  1.00  0.00           C
ATOM   2354  HB2 SER   154      28.471  48.934  36.461  1.00  0.00           H
ATOM   2355  HB3 SER   154      26.838  49.141  37.122  1.00  0.00           H
ATOM   2356  OG  SER   154      28.287  49.855  38.283  1.00  0.00           O
ATOM   2357  HG  SER   154      28.280  50.713  37.850  1.00  0.00           H
ATOM   2358  C   SER   154      29.413  47.093  38.064  1.00  0.00           C
ATOM   2359  O   SER   154      29.995  47.209  39.152  1.00  0.00           O
ATOM   2360  N   PHE   155      29.893  46.630  36.952  1.00  0.00           N
ATOM   2361  H   PHE   155      29.418  46.596  36.061  1.00  0.00           H
ATOM   2362  CA  PHE   155      31.360  46.404  36.642  1.00  0.00           C
ATOM   2363  HA  PHE   155      31.919  46.606  37.556  1.00  0.00           H
ATOM   2364  CB  PHE   155      31.609  44.904  36.287  1.00  0.00           C
ATOM   2365  HB2 PHE   155      32.686  44.826  36.131  1.00  0.00           H
ATOM   2366  HB3 PHE   155      31.432  44.291  37.172  1.00  0.00           H
ATOM   2367  CG  PHE   155      30.945  44.349  35.109  1.00  0.00           C
ATOM   2368  CD1 PHE   155      31.491  44.615  33.791  1.00  0.00           C
ATOM   2369  HD1 PHE   155      32.493  44.997  33.662  1.00  0.00           H
ATOM   2370  CE1 PHE   155      30.897  44.027  32.678  1.00  0.00           C
ATOM   2371  HE1 PHE   155      31.233  44.101  31.654  1.00  0.00           H
ATOM   2372  CZ  PHE   155      29.653  43.313  32.827  1.00  0.00           C
ATOM   2373  HZ  PHE   155      29.177  43.034  31.898  1.00  0.00           H
ATOM   2374  CE2 PHE   155      29.019  43.278  34.015  1.00  0.00           C
ATOM   2375  HE2 PHE   155      28.074  42.762  34.108  1.00  0.00           H
ATOM   2376  CD2 PHE   155      29.621  43.859  35.142  1.00  0.00           C
ATOM   2377  HD2 PHE   155      29.053  43.844  36.060  1.00  0.00           H
ATOM   2378  C   PHE   155      31.893  47.350  35.481  1.00  0.00           C
ATOM   2379  O   PHE   155      31.057  47.950  34.845  1.00  0.00           O
ATOM   2380  N   THR   156      33.197  47.257  35.187  1.00  0.00           N
ATOM   2381  H   THR   156      33.726  46.810  35.922  1.00  0.00           H
ATOM   2382  CA  THR   156      33.816  48.003  34.107  1.00  0.00           C
ATOM   2383  HA  THR   156      32.967  48.330  33.506  1.00  0.00           H
ATOM   2384  CB  THR   156      34.513  49.297  34.648  1.00  0.00           C
ATOM   2385  HB  THR   156      35.022  49.661  33.755  1.00  0.00           H
ATOM   2386  CG2 THR   156      33.728  50.448  35.265  1.00  0.00           C
ATOM   2387 HG21 THR   156      34.368  51.321  35.397  1.00  0.00           H
ATOM   2388 HG22 THR   156      33.232  49.931  36.086  1.00  0.00           H
ATOM   2389 HG23 THR   156      32.881  50.673  34.619  1.00  0.00           H
ATOM   2390  OG1 THR   156      35.565  49.013  35.463  1.00  0.00           O
ATOM   2391  HG1 THR   156      35.307  48.288  36.037  1.00  0.00           H
ATOM   2392  C   THR   156      34.783  47.132  33.364  1.00  0.00           C
ATOM   2393  O   THR   156      35.398  46.264  33.924  1.00  0.00           O
ATOM   2394  N   VAL   157      35.012  47.482  32.090  1.00  0.00           N
ATOM   2395  H   VAL   157      34.432  48.205  31.689  1.00  0.00           H
ATOM   2396  CA  VAL   157      36.017  46.862  31.200  1.00  0.00           C
ATOM   2397  HA  VAL   157      36.655  46.411  31.960  1.00  0.00           H
ATOM   2398  CB  VAL   157      35.314  45.727  30.354  1.00  0.00           C
ATOM   2399  HB  VAL   157      34.618  45.169  30.982  1.00  0.00           H
ATOM   2400  CG1 VAL   157      34.442  46.374  29.228  1.00  0.00           C
ATOM   2401 HG11 VAL   157      34.943  47.197  28.718  1.00  0.00           H
ATOM   2402 HG12 VAL   157      34.225  45.612  28.478  1.00  0.00           H
ATOM   2403 HG13 VAL   157      33.554  46.753  29.735  1.00  0.00           H
ATOM   2404  CG2 VAL   157      36.206  44.627  29.808  1.00  0.00           C
ATOM   2405 HG21 VAL   157      35.492  44.024  29.246  1.00  0.00           H
ATOM   2406 HG22 VAL   157      36.753  44.060  30.561  1.00  0.00           H
ATOM   2407 HG23 VAL   157      36.897  45.215  29.205  1.00  0.00           H
ATOM   2408  C   VAL   157      36.882  47.920  30.476  1.00  0.00           C
ATOM   2409  O   VAL   157      36.387  49.010  30.177  1.00  0.00           O
ATOM   2410  N   ARG   158      38.178  47.697  30.290  1.00  0.00           N
ATOM   2411  H   ARG   158      38.585  46.822  30.589  1.00  0.00           H
ATOM   2412  CA  ARG   158      39.065  48.727  29.652  1.00  0.00           C
ATOM   2413  HA  ARG   158      38.572  49.400  28.951  1.00  0.00           H
ATOM   2414  CB  ARG   158      39.699  49.695  30.704  1.00  0.00           C
ATOM   2415  HB2 ARG   158      40.043  50.582  30.173  1.00  0.00           H
ATOM   2416  HB3 ARG   158      38.858  50.144  31.232  1.00  0.00           H
ATOM   2417  CG  ARG   158      40.653  49.055  31.640  1.00  0.00           C
ATOM   2418  HG2 ARG   158      40.095  48.242  32.105  1.00  0.00           H
ATOM   2419  HG3 ARG   158      41.532  48.650  31.140  1.00  0.00           H
ATOM   2420  CD  ARG   158      41.096  49.992  32.731  1.00  0.00           C
ATOM   2421  HD2 ARG   158      41.461  50.931  32.318  1.00  0.00           H
ATOM   2422  HD3 ARG   158      40.179  50.307  33.230  1.00  0.00           H
ATOM   2423  NE  ARG   158      42.120  49.258  33.580  1.00  0.00           N
ATOM   2424  HE  ARG   158      43.096  49.479  33.441  1.00  0.00           H
ATOM   2425  CZ  ARG   158      41.915  48.476  34.657  1.00  0.00           C
ATOM   2426  NH1 ARG   158      40.755  48.325  35.160  1.00  0.00           N
ATOM   2427 HH11 ARG   158      39.946  48.813  34.806  1.00  0.00           H
ATOM   2428 HH12 ARG   158      40.861  47.808  36.020  1.00  0.00           H
ATOM   2429  NH2 ARG   158      42.838  47.867  35.326  1.00  0.00           N
ATOM   2430 HH21 ARG   158      43.791  48.049  35.047  1.00  0.00           H
ATOM   2431 HH22 ARG   158      42.670  47.405  36.208  1.00  0.00           H
ATOM   2432  C   ARG   158      40.245  48.079  28.936  1.00  0.00           C
ATOM   2433  O   ARG   158      40.649  46.987  29.226  1.00  0.00           O
ATOM   2434  N   THR   159      40.931  48.855  28.005  1.00  0.00           N
ATOM   2435  H   THR   159      40.499  49.674  27.604  1.00  0.00           H
ATOM   2436  CA  THR   159      42.238  48.569  27.462  1.00  0.00           C
ATOM   2437  HA  THR   159      42.258  47.603  26.957  1.00  0.00           H
ATOM   2438  CB  THR   159      42.562  49.618  26.356  1.00  0.00           C
ATOM   2439  HB  THR   159      42.391  50.626  26.734  1.00  0.00           H
ATOM   2440  CG2 THR   159      44.035  49.506  25.840  1.00  0.00           C
ATOM   2441 HG21 THR   159      44.343  48.482  25.628  1.00  0.00           H
ATOM   2442 HG22 THR   159      44.666  49.909  26.632  1.00  0.00           H
ATOM   2443 HG23 THR   159      44.174  50.145  24.968  1.00  0.00           H
ATOM   2444  OG1 THR   159      41.649  49.369  25.314  1.00  0.00           O
ATOM   2445  HG1 THR   159      40.760  49.580  25.609  1.00  0.00           H
ATOM   2446  C   THR   159      43.295  48.544  28.556  1.00  0.00           C
ATOM   2447  O   THR   159      43.357  49.472  29.414  1.00  0.00           O
ATOM   2448  N   ASP   160      44.035  47.424  28.752  1.00  0.00           N
ATOM   2449  H   ASP   160      44.046  46.612  28.152  1.00  0.00           H
ATOM   2450  CA  ASP   160      45.088  47.395  29.801  1.00  0.00           C
ATOM   2451  HA  ASP   160      44.727  47.773  30.758  1.00  0.00           H
ATOM   2452  CB  ASP   160      45.399  45.928  30.141  1.00  0.00           C
ATOM   2453  HB2 ASP   160      44.449  45.483  30.439  1.00  0.00           H
ATOM   2454  HB3 ASP   160      45.734  45.468  29.211  1.00  0.00           H
ATOM   2455  CG  ASP   160      46.603  45.738  31.048  1.00  0.00           C
ATOM   2456  OD1 ASP   160      47.412  44.790  30.834  1.00  0.00           O
ATOM   2457  OD2 ASP   160      46.751  46.638  31.993  1.00  0.00           O
ATOM   2458  C   ASP   160      46.332  48.106  29.439  1.00  0.00           C
ATOM   2459  O   ASP   160      46.920  47.969  28.362  1.00  0.00           O
ATOM   2460  N   THR   161      46.759  49.008  30.266  1.00  0.00           N
ATOM   2461  H   THR   161      46.215  49.159  31.104  1.00  0.00           H
ATOM   2462  CA  THR   161      47.980  49.859  30.049  1.00  0.00           C
ATOM   2463  HA  THR   161      48.245  49.776  28.995  1.00  0.00           H
ATOM   2464  CB  THR   161      47.601  51.279  30.332  1.00  0.00           C
ATOM   2465  HB  THR   161      48.498  51.865  30.134  1.00  0.00           H
ATOM   2466  CG2 THR   161      46.503  51.706  29.365  1.00  0.00           C
ATOM   2467 HG21 THR   161      46.914  51.565  28.365  1.00  0.00           H
ATOM   2468 HG22 THR   161      46.124  52.703  29.588  1.00  0.00           H
ATOM   2469 HG23 THR   161      45.640  51.082  29.594  1.00  0.00           H
ATOM   2470  OG1 THR   161      47.036  51.493  31.630  1.00  0.00           O
ATOM   2471  HG1 THR   161      47.656  51.540  32.362  1.00  0.00           H
ATOM   2472  C   THR   161      49.150  49.493  30.917  1.00  0.00           C
ATOM   2473  O   THR   161      50.147  50.152  30.924  1.00  0.00           O
ATOM   2474  N   GLY   162      49.069  48.346  31.625  1.00  0.00           N
ATOM   2475  H   GLY   162      48.184  47.859  31.599  1.00  0.00           H
ATOM   2476  CA  GLY   162      50.077  47.848  32.551  1.00  0.00           C
ATOM   2477  HA2 GLY   162      50.500  48.755  32.985  1.00  0.00           H
ATOM   2478  HA3 GLY   162      49.530  47.355  33.354  1.00  0.00           H
ATOM   2479  C   GLY   162      51.166  47.099  31.812  1.00  0.00           C
ATOM   2480  O   GLY   162      51.377  47.178  30.561  1.00  0.00           O
ATOM   2481  N   GLU   163      51.817  46.160  32.552  1.00  0.00           N
ATOM   2482  H   GLU   163      51.416  45.944  33.453  1.00  0.00           H
ATOM   2483  CA  GLU   163      52.909  45.327  31.975  1.00  0.00           C
ATOM   2484  HA  GLU   163      53.403  46.094  31.380  1.00  0.00           H
ATOM   2485  CB  GLU   163      53.773  44.899  33.168  1.00  0.00           C
ATOM   2486  HB2 GLU   163      54.766  44.599  32.835  1.00  0.00           H
ATOM   2487  HB3 GLU   163      53.812  45.842  33.713  1.00  0.00           H
ATOM   2488  CG  GLU   163      53.161  43.721  33.975  1.00  0.00           C
ATOM   2489  HG2 GLU   163      52.107  43.871  34.208  1.00  0.00           H
ATOM   2490  HG3 GLU   163      53.192  42.804  33.387  1.00  0.00           H
ATOM   2491  CD  GLU   163      53.768  43.526  35.393  1.00  0.00           C
ATOM   2492  OE1 GLU   163      54.805  42.749  35.390  1.00  0.00           O
ATOM   2493  OE2 GLU   163      53.294  43.983  36.442  1.00  0.00           O
ATOM   2494  C   GLU   163      52.422  44.090  31.154  1.00  0.00           C
ATOM   2495  O   GLU   163      51.271  43.581  31.246  1.00  0.00           O
ATOM   2496  N   PRO   164      53.321  43.483  30.380  1.00  0.00           N
ATOM   2497  CD  PRO   164      54.450  44.161  29.920  1.00  0.00           C
ATOM   2498  HD2 PRO   164      55.295  44.187  30.606  1.00  0.00           H
ATOM   2499  HD3 PRO   164      54.079  45.147  29.636  1.00  0.00           H
ATOM   2500  CG  PRO   164      54.906  43.568  28.707  1.00  0.00           C
ATOM   2501  HG2 PRO   164      55.992  43.558  28.622  1.00  0.00           H
ATOM   2502  HG3 PRO   164      54.384  44.010  27.859  1.00  0.00           H
ATOM   2503  CB  PRO   164      54.366  42.199  28.726  1.00  0.00           C
ATOM   2504  HB2 PRO   164      55.037  41.468  29.176  1.00  0.00           H
ATOM   2505  HB3 PRO   164      54.166  41.783  27.739  1.00  0.00           H
ATOM   2506  CA  PRO   164      53.094  42.334  29.568  1.00  0.00           C
ATOM   2507  HA  PRO   164      52.310  42.580  28.852  1.00  0.00           H
ATOM   2508  C   PRO   164      52.770  40.976  30.222  1.00  0.00           C
ATOM   2509  O   PRO   164      53.281  40.687  31.279  1.00  0.00           O
ATOM   2510  N   MET   165      52.165  40.012  29.461  1.00  0.00           N
ATOM   2511  H   MET   165      51.862  40.308  28.544  1.00  0.00           H
ATOM   2512  CA  MET   165      51.874  38.645  29.883  1.00  0.00           C
ATOM   2513  HA  MET   165      52.437  38.412  30.786  1.00  0.00           H
ATOM   2514  CB  MET   165      50.354  38.534  30.320  1.00  0.00           C
ATOM   2515  HB2 MET   165      49.695  38.919  29.542  1.00  0.00           H
ATOM   2516  HB3 MET   165      50.188  37.470  30.496  1.00  0.00           H
ATOM   2517  CG  MET   165      50.111  39.235  31.620  1.00  0.00           C
ATOM   2518  HG2 MET   165      50.600  38.711  32.440  1.00  0.00           H
ATOM   2519  HG3 MET   165      50.577  40.219  31.582  1.00  0.00           H
ATOM   2520  SD  MET   165      48.379  39.447  31.911  1.00  0.00           S
ATOM   2521  CE  MET   165      47.610  37.798  32.047  1.00  0.00           C
ATOM   2522  HE1 MET   165      48.047  37.150  32.806  1.00  0.00           H
ATOM   2523  HE2 MET   165      46.554  37.901  32.295  1.00  0.00           H
ATOM   2524  HE3 MET   165      47.761  37.312  31.082  1.00  0.00           H
ATOM   2525  C   MET   165      52.123  37.572  28.831  1.00  0.00           C
ATOM   2526  O   MET   165      52.009  36.411  29.088  1.00  0.00           O
ATOM   2527  N   GLY   166      52.128  37.985  27.604  1.00  0.00           N
ATOM   2528  H   GLY   166      51.987  38.963  27.398  1.00  0.00           H
ATOM   2529  CA  GLY   166      52.065  37.000  26.467  1.00  0.00           C
ATOM   2530  HA2 GLY   166      52.424  37.432  25.533  1.00  0.00           H
ATOM   2531  HA3 GLY   166      52.704  36.176  26.784  1.00  0.00           H
ATOM   2532  C   GLY   166      50.651  36.470  26.306  1.00  0.00           C
ATOM   2533  O   GLY   166      50.023  36.741  25.298  1.00  0.00           O
ATOM   2534  N   ARG   167      50.023  35.656  27.122  1.00  0.00           N
ATOM   2535  H   ARG   167      50.602  35.415  27.914  1.00  0.00           H
ATOM   2536  CA  ARG   167      48.715  34.957  26.930  1.00  0.00           C
ATOM   2537  HA  ARG   167      48.058  35.756  26.590  1.00  0.00           H
ATOM   2538  CB  ARG   167      48.691  33.822  25.863  1.00  0.00           C
ATOM   2539  HB2 ARG   167      49.252  34.140  24.985  1.00  0.00           H
ATOM   2540  HB3 ARG   167      49.263  32.974  26.239  1.00  0.00           H
ATOM   2541  CG  ARG   167      47.282  33.248  25.416  1.00  0.00           C
ATOM   2542  HG2 ARG   167      46.607  32.974  26.227  1.00  0.00           H
ATOM   2543  HG3 ARG   167      46.743  34.090  24.984  1.00  0.00           H
ATOM   2544  CD  ARG   167      47.391  32.100  24.410  1.00  0.00           C
ATOM   2545  HD2 ARG   167      46.533  31.990  23.748  1.00  0.00           H
ATOM   2546  HD3 ARG   167      48.259  32.299  23.780  1.00  0.00           H
ATOM   2547  NE  ARG   167      47.756  30.849  25.224  1.00  0.00           N
ATOM   2548  HE  ARG   167      47.026  30.441  25.790  1.00  0.00           H
ATOM   2549  CZ  ARG   167      48.976  30.474  25.343  1.00  0.00           C
ATOM   2550  NH1 ARG   167      50.047  31.009  24.763  1.00  0.00           N
ATOM   2551 HH11 ARG   167      49.800  31.585  23.972  1.00  0.00           H
ATOM   2552 HH12 ARG   167      50.995  30.687  24.891  1.00  0.00           H
ATOM   2553  NH2 ARG   167      49.238  29.583  26.245  1.00  0.00           N
ATOM   2554 HH21 ARG   167      48.733  29.449  27.110  1.00  0.00           H
ATOM   2555 HH22 ARG   167      50.223  29.406  26.376  1.00  0.00           H
ATOM   2556  C   ARG   167      48.148  34.421  28.253  1.00  0.00           C
ATOM   2557  O   ARG   167      48.863  33.998  29.128  1.00  0.00           O
ATOM   2558  N   GLY   168      46.816  34.289  28.381  1.00  0.00           N
ATOM   2559  H   GLY   168      46.194  34.677  27.688  1.00  0.00           H
ATOM   2560  CA  GLY   168      46.249  33.844  29.667  1.00  0.00           C
ATOM   2561  HA2 GLY   168      45.537  33.056  29.420  1.00  0.00           H
ATOM   2562  HA3 GLY   168      46.983  33.383  30.328  1.00  0.00           H
ATOM   2563  C   GLY   168      45.697  35.052  30.426  1.00  0.00           C
ATOM   2564  O   GLY   168      45.397  36.051  29.752  1.00  0.00           O
ATOM   2565  N   THR   169      45.503  34.949  31.781  1.00  0.00           N
ATOM   2566  H   THR   169      45.866  34.124  32.237  1.00  0.00           H
ATOM   2567  CA  THR   169      44.664  35.727  32.638  1.00  0.00           C
ATOM   2568  HA  THR   169      44.584  36.725  32.206  1.00  0.00           H
ATOM   2569  CB  THR   169      43.263  35.113  32.683  1.00  0.00           C
ATOM   2570  HB  THR   169      43.246  34.056  32.949  1.00  0.00           H
ATOM   2571  CG2 THR   169      42.233  35.784  33.610  1.00  0.00           C
ATOM   2572 HG21 THR   169      42.096  36.853  33.452  1.00  0.00           H
ATOM   2573 HG22 THR   169      42.542  35.659  34.647  1.00  0.00           H
ATOM   2574 HG23 THR   169      41.292  35.244  33.503  1.00  0.00           H
ATOM   2575  OG1 THR   169      42.675  35.181  31.428  1.00  0.00           O
ATOM   2576  HG1 THR   169      42.854  34.384  30.924  1.00  0.00           H
ATOM   2577  C   THR   169      45.225  35.884  34.073  1.00  0.00           C
ATOM   2578  O   THR   169      45.835  34.977  34.602  1.00  0.00           O
ATOM   2579  N   LYS   170      44.970  37.066  34.657  1.00  0.00           N
ATOM   2580  H   LYS   170      44.355  37.699  34.167  1.00  0.00           H
ATOM   2581  CA  LYS   170      45.639  37.547  35.862  1.00  0.00           C
ATOM   2582  HA  LYS   170      46.124  36.741  36.413  1.00  0.00           H
ATOM   2583  CB  LYS   170      46.708  38.521  35.483  1.00  0.00           C
ATOM   2584  HB2 LYS   170      47.471  38.079  34.842  1.00  0.00           H
ATOM   2585  HB3 LYS   170      46.185  39.387  35.076  1.00  0.00           H
ATOM   2586  CG  LYS   170      47.537  38.914  36.746  1.00  0.00           C
ATOM   2587  HG2 LYS   170      46.823  39.129  37.540  1.00  0.00           H
ATOM   2588  HG3 LYS   170      48.118  37.999  36.866  1.00  0.00           H
ATOM   2589  CD  LYS   170      48.485  40.127  36.721  1.00  0.00           C
ATOM   2590  HD2 LYS   170      48.061  40.960  36.162  1.00  0.00           H
ATOM   2591  HD3 LYS   170      48.688  40.440  37.745  1.00  0.00           H
ATOM   2592  CE  LYS   170      49.864  39.827  36.100  1.00  0.00           C
ATOM   2593  HE2 LYS   170      50.451  39.202  36.772  1.00  0.00           H
ATOM   2594  HE3 LYS   170      49.699  39.242  35.194  1.00  0.00           H
ATOM   2595  NZ  LYS   170      50.694  40.986  35.676  1.00  0.00           N
ATOM   2596  HZ1 LYS   170      50.152  41.655  35.148  1.00  0.00           H
ATOM   2597  HZ2 LYS   170      51.469  40.699  35.096  1.00  0.00           H
ATOM   2598  HZ3 LYS   170      51.038  41.513  36.466  1.00  0.00           H
ATOM   2599  C   LYS   170      44.564  38.151  36.722  1.00  0.00           C
ATOM   2600  O   LYS   170      43.938  39.116  36.330  1.00  0.00           O
ATOM   2601  N   VAL   171      44.282  37.575  37.925  1.00  0.00           N
ATOM   2602  H   VAL   171      44.667  36.656  38.092  1.00  0.00           H
ATOM   2603  CA  VAL   171      43.257  37.977  38.969  1.00  0.00           C
ATOM   2604  HA  VAL   171      42.526  38.661  38.540  1.00  0.00           H
ATOM   2605  CB  VAL   171      42.404  36.733  39.214  1.00  0.00           C
ATOM   2606  HB  VAL   171      43.002  35.910  39.607  1.00  0.00           H
ATOM   2607  CG1 VAL   171      41.267  37.126  40.232  1.00  0.00           C
ATOM   2608 HG11 VAL   171      41.669  37.393  41.210  1.00  0.00           H
ATOM   2609 HG12 VAL   171      40.725  38.003  39.876  1.00  0.00           H
ATOM   2610 HG13 VAL   171      40.604  36.274  40.373  1.00  0.00           H
ATOM   2611  CG2 VAL   171      41.721  36.116  37.946  1.00  0.00           C
ATOM   2612 HG21 VAL   171      41.095  36.954  37.638  1.00  0.00           H
ATOM   2613 HG22 VAL   171      41.169  35.216  38.211  1.00  0.00           H
ATOM   2614 HG23 VAL   171      42.487  35.925  37.195  1.00  0.00           H
ATOM   2615  C   VAL   171      43.864  38.561  40.228  1.00  0.00           C
ATOM   2616  O   VAL   171      44.658  37.813  40.884  1.00  0.00           O
ATOM   2617  N   ILE   172      43.573  39.859  40.534  1.00  0.00           N
ATOM   2618  H   ILE   172      43.021  40.334  39.833  1.00  0.00           H
ATOM   2619  CA  ILE   172      44.064  40.599  41.751  1.00  0.00           C
ATOM   2620  HA  ILE   172      44.806  39.956  42.225  1.00  0.00           H
ATOM   2621  CB  ILE   172      44.820  41.916  41.418  1.00  0.00           C
ATOM   2622  HB  ILE   172      44.025  42.479  40.929  1.00  0.00           H
ATOM   2623  CG2 ILE   172      45.107  42.774  42.675  1.00  0.00           C
ATOM   2624 HG21 ILE   172      45.562  42.215  43.493  1.00  0.00           H
ATOM   2625 HG22 ILE   172      44.144  43.150  43.021  1.00  0.00           H
ATOM   2626 HG23 ILE   172      45.599  43.717  42.435  1.00  0.00           H
ATOM   2627  CG1 ILE   172      46.008  41.814  40.426  1.00  0.00           C
ATOM   2628 HG12 ILE   172      46.895  42.370  40.729  1.00  0.00           H
ATOM   2629 HG13 ILE   172      46.331  40.777  40.342  1.00  0.00           H
ATOM   2630  CD1 ILE   172      45.719  42.210  39.027  1.00  0.00           C
ATOM   2631 HD11 ILE   172      46.591  42.030  38.397  1.00  0.00           H
ATOM   2632 HD12 ILE   172      45.584  43.284  38.903  1.00  0.00           H
ATOM   2633 HD13 ILE   172      44.947  41.609  38.547  1.00  0.00           H
ATOM   2634  C   ILE   172      42.917  40.798  42.710  1.00  0.00           C
ATOM   2635  O   ILE   172      41.889  41.449  42.432  1.00  0.00           O
ATOM   2636  N   LEU   173      43.099  40.171  43.878  1.00  0.00           N
ATOM   2637  H   LEU   173      43.933  39.611  43.988  1.00  0.00           H
ATOM   2638  CA  LEU   173      42.123  40.203  45.030  1.00  0.00           C
ATOM   2639  HA  LEU   173      41.130  40.429  44.640  1.00  0.00           H
ATOM   2640  CB  LEU   173      41.993  38.852  45.729  1.00  0.00           C
ATOM   2641  HB2 LEU   173      42.864  38.746  46.376  1.00  0.00           H
ATOM   2642  HB3 LEU   173      41.103  38.883  46.358  1.00  0.00           H
ATOM   2643  CG  LEU   173      41.710  37.653  44.733  1.00  0.00           C
ATOM   2644  HG  LEU   173      42.470  37.421  43.986  1.00  0.00           H
ATOM   2645  CD1 LEU   173      41.538  36.417  45.559  1.00  0.00           C
ATOM   2646 HD11 LEU   173      40.561  36.475  46.037  1.00  0.00           H
ATOM   2647 HD12 LEU   173      42.284  36.375  46.353  1.00  0.00           H
ATOM   2648 HD13 LEU   173      41.509  35.427  45.104  1.00  0.00           H
ATOM   2649  CD2 LEU   173      40.508  37.952  43.931  1.00  0.00           C
ATOM   2650 HD21 LEU   173      40.310  37.074  43.317  1.00  0.00           H
ATOM   2651 HD22 LEU   173      39.672  38.139  44.604  1.00  0.00           H
ATOM   2652 HD23 LEU   173      40.591  38.762  43.206  1.00  0.00           H
ATOM   2653  C   LEU   173      42.582  41.256  46.031  1.00  0.00           C
ATOM   2654  O   LEU   173      43.667  41.066  46.728  1.00  0.00           O
ATOM   2655  N   HID   174      41.856  42.347  46.134  1.00  0.00           N
ATOM   2656  H   HID   174      40.957  42.408  45.680  1.00  0.00           H
ATOM   2657  CA  HID   174      42.114  43.557  47.034  1.00  0.00           C
ATOM   2658  HA  HID   174      43.185  43.696  47.174  1.00  0.00           H
ATOM   2659  CB  HID   174      41.691  44.817  46.297  1.00  0.00           C
ATOM   2660  HB2 HID   174      40.613  44.672  46.222  1.00  0.00           H
ATOM   2661  HB3 HID   174      42.025  45.568  47.011  1.00  0.00           H
ATOM   2662  CG  HID   174      42.231  45.230  44.903  1.00  0.00           C
ATOM   2663  ND1 HID   174      43.255  46.165  44.637  1.00  0.00           N
ATOM   2664  HD1 HID   174      43.741  46.757  45.295  1.00  0.00           H
ATOM   2665  CE1 HID   174      43.426  46.167  43.304  1.00  0.00           C
ATOM   2666  HE1 HID   174      44.149  46.839  42.867  1.00  0.00           H
ATOM   2667  NE2 HID   174      42.614  45.279  42.636  1.00  0.00           N
ATOM   2668  CD2 HID   174      41.798  44.712  43.647  1.00  0.00           C
ATOM   2669  HD2 HID   174      41.095  43.919  43.433  1.00  0.00           H
ATOM   2670  C   HID   174      41.529  43.363  48.402  1.00  0.00           C
ATOM   2671  O   HID   174      40.360  43.527  48.695  1.00  0.00           O
ATOM   2672  N   LEU   175      42.406  42.930  49.368  1.00  0.00           N
ATOM   2673  H   LEU   175      43.400  43.022  49.214  1.00  0.00           H
ATOM   2674  CA  LEU   175      41.850  42.333  50.550  1.00  0.00           C
ATOM   2675  HA  LEU   175      40.966  41.751  50.291  1.00  0.00           H
ATOM   2676  CB  LEU   175      42.891  41.290  51.163  1.00  0.00           C
ATOM   2677  HB2 LEU   175      43.828  41.823  51.317  1.00  0.00           H
ATOM   2678  HB3 LEU   175      42.541  40.913  52.125  1.00  0.00           H
ATOM   2679  CG  LEU   175      43.264  40.087  50.231  1.00  0.00           C
ATOM   2680  HG  LEU   175      43.973  40.507  49.518  1.00  0.00           H
ATOM   2681  CD1 LEU   175      44.035  39.045  50.966  1.00  0.00           C
ATOM   2682 HD11 LEU   175      43.539  38.724  51.882  1.00  0.00           H
ATOM   2683 HD12 LEU   175      44.994  39.541  51.117  1.00  0.00           H
ATOM   2684 HD13 LEU   175      44.173  38.205  50.284  1.00  0.00           H
ATOM   2685  CD2 LEU   175      42.059  39.484  49.457  1.00  0.00           C
ATOM   2686 HD21 LEU   175      41.663  40.134  48.678  1.00  0.00           H
ATOM   2687 HD22 LEU   175      42.417  38.630  48.882  1.00  0.00           H
ATOM   2688 HD23 LEU   175      41.270  39.261  50.176  1.00  0.00           H
ATOM   2689  C   LEU   175      41.469  43.352  51.572  1.00  0.00           C
ATOM   2690  O   LEU   175      42.147  44.360  51.771  1.00  0.00           O
ATOM   2691  N   LYS   176      40.325  43.049  52.229  1.00  0.00           N
ATOM   2692  H   LYS   176      39.759  42.283  51.896  1.00  0.00           H
ATOM   2693  CA  LYS   176      39.816  43.749  53.451  1.00  0.00           C
ATOM   2694  HA  LYS   176      39.725  44.825  53.305  1.00  0.00           H
ATOM   2695  CB  LYS   176      38.402  43.245  53.695  1.00  0.00           C
ATOM   2696  HB2 LYS   176      38.398  42.155  53.700  1.00  0.00           H
ATOM   2697  HB3 LYS   176      38.154  43.585  54.700  1.00  0.00           H
ATOM   2698  CG  LYS   176      37.358  43.758  52.718  1.00  0.00           C
ATOM   2699  HG2 LYS   176      37.444  44.828  52.527  1.00  0.00           H
ATOM   2700  HG3 LYS   176      37.435  43.212  51.778  1.00  0.00           H
ATOM   2701  CD  LYS   176      35.991  43.443  53.217  1.00  0.00           C
ATOM   2702  HD2 LYS   176      35.787  42.372  53.208  1.00  0.00           H
ATOM   2703  HD3 LYS   176      35.953  43.902  54.206  1.00  0.00           H
ATOM   2704  CE  LYS   176      34.971  44.102  52.224  1.00  0.00           C
ATOM   2705  HE2 LYS   176      35.060  45.188  52.200  1.00  0.00           H
ATOM   2706  HE3 LYS   176      35.246  43.707  51.245  1.00  0.00           H
ATOM   2707  NZ  LYS   176      33.630  43.644  52.510  1.00  0.00           N
ATOM   2708  HZ1 LYS   176      33.253  44.029  53.365  1.00  0.00           H
ATOM   2709  HZ2 LYS   176      33.482  42.645  52.524  1.00  0.00           H
ATOM   2710  HZ3 LYS   176      33.013  43.923  51.761  1.00  0.00           H
ATOM   2711  C   LYS   176      40.891  43.552  54.535  1.00  0.00           C
ATOM   2712  O   LYS   176      41.670  42.587  54.593  1.00  0.00           O
ATOM   2713  N   GLU   177      40.843  44.473  55.442  1.00  0.00           N
ATOM   2714  H   GLU   177      40.200  45.249  55.375  1.00  0.00           H
ATOM   2715  CA  GLU   177      41.763  44.546  56.593  1.00  0.00           C
ATOM   2716  HA  GLU   177      42.742  44.443  56.125  1.00  0.00           H
ATOM   2717  CB  GLU   177      41.753  45.932  57.246  1.00  0.00           C
ATOM   2718  HB2 GLU   177      42.718  46.021  57.745  1.00  0.00           H
ATOM   2719  HB3 GLU   177      42.004  46.679  56.493  1.00  0.00           H
ATOM   2720  CG  GLU   177      40.575  46.548  58.101  1.00  0.00           C
ATOM   2721  HG2 GLU   177      40.055  45.716  58.575  1.00  0.00           H
ATOM   2722  HG3 GLU   177      41.080  47.141  58.864  1.00  0.00           H
ATOM   2723  CD  GLU   177      39.578  47.288  57.283  1.00  0.00           C
ATOM   2724  OE1 GLU   177      39.026  46.703  56.294  1.00  0.00           O
ATOM   2725  OE2 GLU   177      39.165  48.431  57.574  1.00  0.00           O
ATOM   2726  C   GLU   177      41.791  43.406  57.603  1.00  0.00           C
ATOM   2727  O   GLU   177      42.737  43.266  58.307  1.00  0.00           O
ATOM   2728  N   ASP   178      40.824  42.483  57.665  1.00  0.00           N
ATOM   2729  H   ASP   178      40.015  42.643  57.083  1.00  0.00           H
ATOM   2730  CA  ASP   178      40.714  41.262  58.453  1.00  0.00           C
ATOM   2731  HA  ASP   178      41.500  41.413  59.193  1.00  0.00           H
ATOM   2732  CB  ASP   178      39.352  41.327  59.160  1.00  0.00           C
ATOM   2733  HB2 ASP   178      39.280  40.506  59.872  1.00  0.00           H
ATOM   2734  HB3 ASP   178      39.241  42.278  59.683  1.00  0.00           H
ATOM   2735  CG  ASP   178      38.108  41.160  58.282  1.00  0.00           C
ATOM   2736  OD1 ASP   178      38.145  41.644  57.144  1.00  0.00           O
ATOM   2737  OD2 ASP   178      37.124  40.602  58.717  1.00  0.00           O
ATOM   2738  C   ASP   178      41.008  39.922  57.786  1.00  0.00           C
ATOM   2739  O   ASP   178      41.311  38.866  58.409  1.00  0.00           O
ATOM   2740  N   GLN   179      41.032  39.847  56.444  1.00  0.00           N
ATOM   2741  H   GLN   179      40.859  40.715  55.959  1.00  0.00           H
ATOM   2742  CA  GLN   179      41.358  38.726  55.536  1.00  0.00           C
ATOM   2743  HA  GLN   179      41.171  37.860  56.171  1.00  0.00           H
ATOM   2744  CB  GLN   179      40.517  38.630  54.268  1.00  0.00           C
ATOM   2745  HB2 GLN   179      41.106  39.187  53.539  1.00  0.00           H
ATOM   2746  HB3 GLN   179      40.321  37.641  53.852  1.00  0.00           H
ATOM   2747  CG  GLN   179      39.180  39.460  54.378  1.00  0.00           C
ATOM   2748  HG2 GLN   179      39.281  40.466  54.787  1.00  0.00           H
ATOM   2749  HG3 GLN   179      38.784  39.432  53.364  1.00  0.00           H
ATOM   2750  CD  GLN   179      38.107  38.795  55.140  1.00  0.00           C
ATOM   2751  OE1 GLN   179      37.936  37.631  54.939  1.00  0.00           O
ATOM   2752  NE2 GLN   179      37.287  39.491  55.876  1.00  0.00           N
ATOM   2753 HE21 GLN   179      36.378  39.099  56.071  1.00  0.00           H
ATOM   2754 HE22 GLN   179      37.480  40.431  56.192  1.00  0.00           H
ATOM   2755  C   GLN   179      42.843  38.535  55.232  1.00  0.00           C
ATOM   2756  O   GLN   179      43.219  37.750  54.357  1.00  0.00           O
ATOM   2757  N   THR   180      43.675  39.185  56.014  1.00  0.00           N
ATOM   2758  H   THR   180      43.279  39.783  56.724  1.00  0.00           H
ATOM   2759  CA  THR   180      45.136  39.069  55.749  1.00  0.00           C
ATOM   2760  HA  THR   180      45.284  39.337  54.703  1.00  0.00           H
ATOM   2761  CB  THR   180      45.950  40.097  56.594  1.00  0.00           C
ATOM   2762  HB  THR   180      47.018  40.091  56.374  1.00  0.00           H
ATOM   2763  CG2 THR   180      45.601  41.596  56.452  1.00  0.00           C
ATOM   2764 HG21 THR   180      44.594  41.922  56.715  1.00  0.00           H
ATOM   2765 HG22 THR   180      45.969  41.923  55.480  1.00  0.00           H
ATOM   2766 HG23 THR   180      46.144  42.138  57.226  1.00  0.00           H
ATOM   2767  OG1 THR   180      45.822  39.864  57.935  1.00  0.00           O
ATOM   2768  HG1 THR   180      44.912  40.041  58.182  1.00  0.00           H
ATOM   2769  C   THR   180      45.762  37.726  56.044  1.00  0.00           C
ATOM   2770  O   THR   180      46.901  37.510  55.650  1.00  0.00           O
ATOM   2771  N   GLU   181      45.047  36.714  56.551  1.00  0.00           N
ATOM   2772  H   GLU   181      44.135  36.853  56.960  1.00  0.00           H
ATOM   2773  CA  GLU   181      45.620  35.368  56.817  1.00  0.00           C
ATOM   2774  HA  GLU   181      46.474  35.369  57.494  1.00  0.00           H
ATOM   2775  CB  GLU   181      44.595  34.415  57.347  1.00  0.00           C
ATOM   2776  HB2 GLU   181      45.025  33.460  57.652  1.00  0.00           H
ATOM   2777  HB3 GLU   181      44.306  34.907  58.275  1.00  0.00           H
ATOM   2778  CG  GLU   181      43.332  34.091  56.536  1.00  0.00           C
ATOM   2779  HG2 GLU   181      43.079  34.971  55.945  1.00  0.00           H
ATOM   2780  HG3 GLU   181      43.619  33.231  55.930  1.00  0.00           H
ATOM   2781  CD  GLU   181      42.170  33.698  57.395  1.00  0.00           C
ATOM   2782  OE1 GLU   181      41.621  32.551  57.316  1.00  0.00           O
ATOM   2783  OE2 GLU   181      41.695  34.573  58.213  1.00  0.00           O
ATOM   2784  C   GLU   181      46.140  34.739  55.489  1.00  0.00           C
ATOM   2785  O   GLU   181      47.076  33.949  55.418  1.00  0.00           O
ATOM   2786  N   TYR   182      45.428  34.997  54.407  1.00  0.00           N
ATOM   2787  H   TYR   182      44.635  35.605  54.549  1.00  0.00           H
ATOM   2788  CA  TYR   182      45.770  34.647  53.041  1.00  0.00           C
ATOM   2789  HA  TYR   182      45.915  33.570  52.968  1.00  0.00           H
ATOM   2790  CB  TYR   182      44.523  34.982  52.194  1.00  0.00           C
ATOM   2791  HB2 TYR   182      44.260  36.039  52.246  1.00  0.00           H
ATOM   2792  HB3 TYR   182      44.740  34.717  51.160  1.00  0.00           H
ATOM   2793  CG  TYR   182      43.379  34.067  52.623  1.00  0.00           C
ATOM   2794  CD1 TYR   182      43.514  32.725  52.259  1.00  0.00           C
ATOM   2795  HD1 TYR   182      44.264  32.339  51.585  1.00  0.00           H
ATOM   2796  CE1 TYR   182      42.522  31.847  52.670  1.00  0.00           C
ATOM   2797  HE1 TYR   182      42.500  30.863  52.228  1.00  0.00           H
ATOM   2798  CZ  TYR   182      41.388  32.236  53.453  1.00  0.00           C
ATOM   2799  OH  TYR   182      40.371  31.449  53.877  1.00  0.00           O
ATOM   2800  HH  TYR   182      39.833  31.795  54.593  1.00  0.00           H
ATOM   2801  CE2 TYR   182      41.280  33.600  53.750  1.00  0.00           C
ATOM   2802  HE2 TYR   182      40.412  33.882  54.328  1.00  0.00           H
ATOM   2803  CD2 TYR   182      42.210  34.570  53.297  1.00  0.00           C
ATOM   2804  HD2 TYR   182      42.096  35.604  53.584  1.00  0.00           H
ATOM   2805  C   TYR   182      46.994  35.349  52.486  1.00  0.00           C
ATOM   2806  O   TYR   182      47.339  34.988  51.406  1.00  0.00           O
ATOM   2807  N   LEU   183      47.600  36.382  53.160  1.00  0.00           N
ATOM   2808  H   LEU   183      47.427  36.485  54.149  1.00  0.00           H
ATOM   2809  CA  LEU   183      48.912  36.927  52.723  1.00  0.00           C
ATOM   2810  HA  LEU   183      48.975  36.965  51.635  1.00  0.00           H
ATOM   2811  CB  LEU   183      48.974  38.327  53.207  1.00  0.00           C
ATOM   2812  HB2 LEU   183      49.054  38.417  54.289  1.00  0.00           H
ATOM   2813  HB3 LEU   183      49.942  38.687  52.856  1.00  0.00           H
ATOM   2814  CG  LEU   183      47.989  39.320  52.619  1.00  0.00           C
ATOM   2815  HG  LEU   183      46.996  38.959  52.887  1.00  0.00           H
ATOM   2816  CD1 LEU   183      48.010  40.703  53.235  1.00  0.00           C
ATOM   2817 HD11 LEU   183      48.174  40.618  54.309  1.00  0.00           H
ATOM   2818 HD12 LEU   183      47.079  41.249  53.087  1.00  0.00           H
ATOM   2819 HD13 LEU   183      48.889  41.183  52.805  1.00  0.00           H
ATOM   2820  CD2 LEU   183      48.227  39.567  51.060  1.00  0.00           C
ATOM   2821 HD21 LEU   183      47.620  40.407  50.723  1.00  0.00           H
ATOM   2822 HD22 LEU   183      49.288  39.771  50.910  1.00  0.00           H
ATOM   2823 HD23 LEU   183      47.789  38.692  50.578  1.00  0.00           H
ATOM   2824  C   LEU   183      50.134  36.055  53.101  1.00  0.00           C
ATOM   2825  O   LEU   183      51.281  36.314  52.810  1.00  0.00           O
ATOM   2826  N   GLU   184      49.879  34.911  53.736  1.00  0.00           N
ATOM   2827  H   GLU   184      48.948  34.519  53.744  1.00  0.00           H
ATOM   2828  CA  GLU   184      50.956  34.033  54.301  1.00  0.00           C
ATOM   2829  HA  GLU   184      51.880  34.539  54.577  1.00  0.00           H
ATOM   2830  CB  GLU   184      50.328  33.369  55.554  1.00  0.00           C
ATOM   2831  HB2 GLU   184      49.383  32.861  55.360  1.00  0.00           H
ATOM   2832  HB3 GLU   184      51.017  32.626  55.957  1.00  0.00           H
ATOM   2833  CG  GLU   184      50.182  34.436  56.704  1.00  0.00           C
ATOM   2834  HG2 GLU   184      49.662  35.315  56.322  1.00  0.00           H
ATOM   2835  HG3 GLU   184      49.716  33.923  57.546  1.00  0.00           H
ATOM   2836  CD  GLU   184      51.545  34.842  57.317  1.00  0.00           C
ATOM   2837  OE1 GLU   184      52.646  34.365  56.966  1.00  0.00           O
ATOM   2838  OE2 GLU   184      51.624  35.849  58.021  1.00  0.00           O
ATOM   2839  C   GLU   184      51.460  32.917  53.311  1.00  0.00           C
ATOM   2840  O   GLU   184      50.706  32.057  52.864  1.00  0.00           O
ATOM   2841  N   GLU   185      52.738  32.944  52.958  1.00  0.00           N
ATOM   2842  H   GLU   185      53.411  33.603  53.324  1.00  0.00           H
ATOM   2843  CA  GLU   185      53.259  31.897  52.021  1.00  0.00           C
ATOM   2844  HA  GLU   185      52.620  32.045  51.150  1.00  0.00           H
ATOM   2845  CB  GLU   185      54.741  32.207  51.658  1.00  0.00           C
ATOM   2846  HB2 GLU   185      54.637  33.154  51.129  1.00  0.00           H
ATOM   2847  HB3 GLU   185      55.285  32.358  52.591  1.00  0.00           H
ATOM   2848  CG  GLU   185      55.347  31.191  50.672  1.00  0.00           C
ATOM   2849  HG2 GLU   185      54.640  30.525  50.180  1.00  0.00           H
ATOM   2850  HG3 GLU   185      55.886  31.737  49.897  1.00  0.00           H
ATOM   2851  CD  GLU   185      56.387  30.366  51.437  1.00  0.00           C
ATOM   2852  OE1 GLU   185      56.122  29.857  52.553  1.00  0.00           O
ATOM   2853  OE2 GLU   185      57.480  30.153  50.925  1.00  0.00           O
ATOM   2854  C   GLU   185      53.008  30.475  52.549  1.00  0.00           C
ATOM   2855  O   GLU   185      52.768  29.600  51.670  1.00  0.00           O
ATOM   2856  N   ARG   186      52.973  30.313  53.881  1.00  0.00           N
ATOM   2857  H   ARG   186      53.334  31.119  54.368  1.00  0.00           H
ATOM   2858  CA  ARG   186      52.754  29.017  54.563  1.00  0.00           C
ATOM   2859  HA  ARG   186      53.455  28.377  54.025  1.00  0.00           H
ATOM   2860  CB  ARG   186      53.210  29.162  56.011  1.00  0.00           C
ATOM   2861  HB2 ARG   186      54.269  29.415  55.958  1.00  0.00           H
ATOM   2862  HB3 ARG   186      52.595  29.984  56.378  1.00  0.00           H
ATOM   2863  CG  ARG   186      53.067  27.969  56.915  1.00  0.00           C
ATOM   2864  HG2 ARG   186      52.012  27.719  56.801  1.00  0.00           H
ATOM   2865  HG3 ARG   186      53.765  27.253  56.482  1.00  0.00           H
ATOM   2866  CD  ARG   186      53.416  28.332  58.303  1.00  0.00           C
ATOM   2867  HD2 ARG   186      54.447  28.676  58.209  1.00  0.00           H
ATOM   2868  HD3 ARG   186      52.826  29.156  58.706  1.00  0.00           H
ATOM   2869  NE  ARG   186      53.346  27.207  59.262  1.00  0.00           N
ATOM   2870  HE  ARG   186      53.238  26.267  58.905  1.00  0.00           H
ATOM   2871  CZ  ARG   186      53.491  27.330  60.546  1.00  0.00           C
ATOM   2872  NH1 ARG   186      53.604  28.550  61.108  1.00  0.00           N
ATOM   2873 HH11 ARG   186      53.752  29.370  60.538  1.00  0.00           H
ATOM   2874 HH12 ARG   186      53.663  28.586  62.116  1.00  0.00           H
ATOM   2875  NH2 ARG   186      53.584  26.321  61.352  1.00  0.00           N
ATOM   2876 HH21 ARG   186      53.533  25.433  60.872  1.00  0.00           H
ATOM   2877 HH22 ARG   186      53.978  26.491  62.266  1.00  0.00           H
ATOM   2878  C   ARG   186      51.370  28.426  54.378  1.00  0.00           C
ATOM   2879  O   ARG   186      51.176  27.275  53.975  1.00  0.00           O
ATOM   2880  N   ARG   187      50.357  29.246  54.549  1.00  0.00           N
ATOM   2881  H   ARG   187      50.538  30.233  54.671  1.00  0.00           H
ATOM   2882  CA  ARG   187      48.908  28.981  54.346  1.00  0.00           C
ATOM   2883  HA  ARG   187      48.694  28.060  54.890  1.00  0.00           H
ATOM   2884  CB  ARG   187      48.100  30.153  54.948  1.00  0.00           C
ATOM   2885  HB2 ARG   187      48.296  30.213  56.019  1.00  0.00           H
ATOM   2886  HB3 ARG   187      48.356  31.120  54.514  1.00  0.00           H
ATOM   2887  CG  ARG   187      46.570  30.055  54.767  1.00  0.00           C
ATOM   2888  HG2 ARG   187      46.037  30.918  55.166  1.00  0.00           H
ATOM   2889  HG3 ARG   187      46.320  29.986  53.708  1.00  0.00           H
ATOM   2890  CD  ARG   187      46.015  28.935  55.627  1.00  0.00           C
ATOM   2891  HD2 ARG   187      46.523  27.999  55.397  1.00  0.00           H
ATOM   2892  HD3 ARG   187      46.179  29.319  56.633  1.00  0.00           H
ATOM   2893  NE  ARG   187      44.559  28.880  55.455  1.00  0.00           N
ATOM   2894  HE  ARG   187      44.229  28.210  54.774  1.00  0.00           H
ATOM   2895  CZ  ARG   187      43.665  29.687  55.953  1.00  0.00           C
ATOM   2896  NH1 ARG   187      43.974  30.607  56.849  1.00  0.00           N
ATOM   2897 HH11 ARG   187      44.889  30.665  57.274  1.00  0.00           H
ATOM   2898 HH12 ARG   187      43.273  31.271  57.146  1.00  0.00           H
ATOM   2899  NH2 ARG   187      42.427  29.586  55.662  1.00  0.00           N
ATOM   2900 HH21 ARG   187      42.110  28.947  54.946  1.00  0.00           H
ATOM   2901 HH22 ARG   187      41.718  30.050  56.213  1.00  0.00           H
ATOM   2902  C   ARG   187      48.485  28.797  52.901  1.00  0.00           C
ATOM   2903  O   ARG   187      47.582  28.037  52.605  1.00  0.00           O
ATOM   2904  N   ILE   188      49.221  29.529  52.093  1.00  0.00           N
ATOM   2905  H   ILE   188      49.894  30.159  52.507  1.00  0.00           H
ATOM   2906  CA  ILE   188      49.140  29.428  50.635  1.00  0.00           C
ATOM   2907  HA  ILE   188      48.115  29.410  50.266  1.00  0.00           H
ATOM   2908  CB  ILE   188      49.757  30.629  49.985  1.00  0.00           C
ATOM   2909  HB  ILE   188      50.664  30.737  50.582  1.00  0.00           H
ATOM   2910  CG2 ILE   188      50.164  30.424  48.548  1.00  0.00           C
ATOM   2911 HG21 ILE   188      50.520  31.340  48.077  1.00  0.00           H
ATOM   2912 HG22 ILE   188      49.352  30.037  47.931  1.00  0.00           H
ATOM   2913 HG23 ILE   188      51.011  29.738  48.571  1.00  0.00           H
ATOM   2914  CG1 ILE   188      48.976  31.975  50.209  1.00  0.00           C
ATOM   2915 HG12 ILE   188      48.697  31.865  51.257  1.00  0.00           H
ATOM   2916 HG13 ILE   188      49.543  32.904  50.152  1.00  0.00           H
ATOM   2917  CD1 ILE   188      47.657  32.043  49.373  1.00  0.00           C
ATOM   2918 HD11 ILE   188      47.018  31.300  49.849  1.00  0.00           H
ATOM   2919 HD12 ILE   188      47.799  31.960  48.296  1.00  0.00           H
ATOM   2920 HD13 ILE   188      47.306  33.062  49.537  1.00  0.00           H
ATOM   2921  C   ILE   188      49.811  28.137  50.152  1.00  0.00           C
ATOM   2922  O   ILE   188      49.128  27.394  49.520  1.00  0.00           O
ATOM   2923  N   LYS   189      51.112  27.770  50.468  1.00  0.00           N
ATOM   2924  H   LYS   189      51.619  28.479  50.979  1.00  0.00           H
ATOM   2925  CA  LYS   189      51.623  26.445  50.052  1.00  0.00           C
ATOM   2926  HA  LYS   189      51.552  26.399  48.966  1.00  0.00           H
ATOM   2927  CB  LYS   189      53.051  26.546  50.433  1.00  0.00           C
ATOM   2928  HB2 LYS   189      53.489  27.445  50.000  1.00  0.00           H
ATOM   2929  HB3 LYS   189      53.076  26.801  51.492  1.00  0.00           H
ATOM   2930  CG  LYS   189      53.978  25.417  50.098  1.00  0.00           C
ATOM   2931  HG2 LYS   189      53.749  24.491  50.625  1.00  0.00           H
ATOM   2932  HG3 LYS   189      53.853  25.277  49.025  1.00  0.00           H
ATOM   2933  CD  LYS   189      55.427  25.717  50.436  1.00  0.00           C
ATOM   2934  HD2 LYS   189      55.581  25.571  51.505  1.00  0.00           H
ATOM   2935  HD3 LYS   189      56.142  25.034  49.979  1.00  0.00           H
ATOM   2936  CE  LYS   189      56.026  27.143  50.095  1.00  0.00           C
ATOM   2937  HE2 LYS   189      56.055  27.344  49.023  1.00  0.00           H
ATOM   2938  HE3 LYS   189      55.368  27.864  50.581  1.00  0.00           H
ATOM   2939  NZ  LYS   189      57.425  27.280  50.578  1.00  0.00           N
ATOM   2940  HZ1 LYS   189      57.690  26.504  51.166  1.00  0.00           H
ATOM   2941  HZ2 LYS   189      57.627  28.206  50.928  1.00  0.00           H
ATOM   2942  HZ3 LYS   189      58.012  27.144  49.768  1.00  0.00           H
ATOM   2943  C   LYS   189      50.840  25.236  50.568  1.00  0.00           C
ATOM   2944  O   LYS   189      50.724  24.242  49.837  1.00  0.00           O
ATOM   2945  N   GLU   190      50.216  25.359  51.698  1.00  0.00           N
ATOM   2946  H   GLU   190      50.333  26.235  52.188  1.00  0.00           H
ATOM   2947  CA  GLU   190      49.271  24.265  52.232  1.00  0.00           C
ATOM   2948  HA  GLU   190      49.940  23.436  52.464  1.00  0.00           H
ATOM   2949  CB  GLU   190      48.837  24.707  53.609  1.00  0.00           C
ATOM   2950  HB2 GLU   190      49.785  24.891  54.116  1.00  0.00           H
ATOM   2951  HB3 GLU   190      48.327  25.669  53.583  1.00  0.00           H
ATOM   2952  CG  GLU   190      47.918  23.759  54.320  1.00  0.00           C
ATOM   2953  HG2 GLU   190      47.233  24.397  54.881  1.00  0.00           H
ATOM   2954  HG3 GLU   190      47.378  23.176  53.574  1.00  0.00           H
ATOM   2955  CD  GLU   190      48.768  22.828  55.119  1.00  0.00           C
ATOM   2956  OE1 GLU   190      48.790  21.585  54.810  1.00  0.00           O
ATOM   2957  OE2 GLU   190      49.426  23.217  56.146  1.00  0.00           O
ATOM   2958  C   GLU   190      48.133  23.893  51.247  1.00  0.00           C
ATOM   2959  O   GLU   190      47.679  22.728  51.261  1.00  0.00           O
ATOM   2960  N   ILE   191      47.640  24.950  50.575  1.00  0.00           N
ATOM   2961  H   ILE   191      48.000  25.863  50.815  1.00  0.00           H
ATOM   2962  CA  ILE   191      46.538  24.969  49.514  1.00  0.00           C
ATOM   2963  HA  ILE   191      45.749  24.267  49.783  1.00  0.00           H
ATOM   2964  CB  ILE   191      45.908  26.350  49.309  1.00  0.00           C
ATOM   2965  HB  ILE   191      46.692  26.991  48.906  1.00  0.00           H
ATOM   2966  CG2 ILE   191      44.872  26.323  48.123  1.00  0.00           C
ATOM   2967 HG21 ILE   191      43.965  25.791  48.411  1.00  0.00           H
ATOM   2968 HG22 ILE   191      45.247  25.808  47.238  1.00  0.00           H
ATOM   2969 HG23 ILE   191      44.654  27.365  47.898  1.00  0.00           H
ATOM   2970  CG1 ILE   191      45.182  26.835  50.590  1.00  0.00           C
ATOM   2971 HG12 ILE   191      44.263  26.282  50.783  1.00  0.00           H
ATOM   2972 HG13 ILE   191      45.765  26.542  51.464  1.00  0.00           H
ATOM   2973  CD1 ILE   191      45.005  28.394  50.634  1.00  0.00           C
ATOM   2974 HD11 ILE   191      45.944  28.869  50.917  1.00  0.00           H
ATOM   2975 HD12 ILE   191      44.305  28.656  51.427  1.00  0.00           H
ATOM   2976 HD13 ILE   191      44.520  28.767  49.732  1.00  0.00           H
ATOM   2977  C   ILE   191      47.064  24.297  48.231  1.00  0.00           C
ATOM   2978  O   ILE   191      46.476  23.295  47.790  1.00  0.00           O
ATOM   2979  N   VAL   192      48.319  24.635  47.864  1.00  0.00           N
ATOM   2980  H   VAL   192      48.814  25.305  48.436  1.00  0.00           H
ATOM   2981  CA  VAL   192      49.012  24.170  46.664  1.00  0.00           C
ATOM   2982  HA  VAL   192      48.411  24.290  45.763  1.00  0.00           H
ATOM   2983  CB  VAL   192      50.242  24.980  46.439  1.00  0.00           C
ATOM   2984  HB  VAL   192      50.965  24.910  47.253  1.00  0.00           H
ATOM   2985  CG1 VAL   192      51.020  24.475  45.208  1.00  0.00           C
ATOM   2986 HG11 VAL   192      51.859  25.157  45.067  1.00  0.00           H
ATOM   2987 HG12 VAL   192      51.403  23.498  45.507  1.00  0.00           H
ATOM   2988 HG13 VAL   192      50.394  24.461  44.315  1.00  0.00           H
ATOM   2989  CG2 VAL   192      49.851  26.416  46.174  1.00  0.00           C
ATOM   2990 HG21 VAL   192      50.799  26.848  45.853  1.00  0.00           H
ATOM   2991 HG22 VAL   192      49.562  26.966  47.069  1.00  0.00           H
ATOM   2992 HG23 VAL   192      49.033  26.441  45.455  1.00  0.00           H
ATOM   2993  C   VAL   192      49.325  22.653  46.724  1.00  0.00           C
ATOM   2994  O   VAL   192      48.887  21.892  45.858  1.00  0.00           O
ATOM   2995  N   LYS   193      49.971  22.226  47.801  1.00  0.00           N
ATOM   2996  H   LYS   193      50.220  22.945  48.465  1.00  0.00           H
ATOM   2997  CA  LYS   193      50.422  20.859  47.968  1.00  0.00           C
ATOM   2998  HA  LYS   193      50.944  20.453  47.101  1.00  0.00           H
ATOM   2999  CB  LYS   193      51.312  20.741  49.136  1.00  0.00           C
ATOM   3000  HB2 LYS   193      50.773  21.137  49.997  1.00  0.00           H
ATOM   3001  HB3 LYS   193      51.546  19.681  49.236  1.00  0.00           H
ATOM   3002  CG  LYS   193      52.806  21.394  48.965  1.00  0.00           C
ATOM   3003  HG2 LYS   193      53.331  21.114  48.052  1.00  0.00           H
ATOM   3004  HG3 LYS   193      52.686  22.463  48.789  1.00  0.00           H
ATOM   3005  CD  LYS   193      53.684  21.181  50.242  1.00  0.00           C
ATOM   3006  HD2 LYS   193      53.986  20.148  50.410  1.00  0.00           H
ATOM   3007  HD3 LYS   193      54.610  21.745  50.137  1.00  0.00           H
ATOM   3008  CE  LYS   193      53.063  21.666  51.536  1.00  0.00           C
ATOM   3009  HE2 LYS   193      52.961  22.750  51.578  1.00  0.00           H
ATOM   3010  HE3 LYS   193      52.099  21.165  51.457  1.00  0.00           H
ATOM   3011  NZ  LYS   193      53.790  21.260  52.826  1.00  0.00           N
ATOM   3012  HZ1 LYS   193      53.203  21.326  53.645  1.00  0.00           H
ATOM   3013  HZ2 LYS   193      54.645  21.783  52.956  1.00  0.00           H
ATOM   3014  HZ3 LYS   193      54.212  20.342  52.823  1.00  0.00           H
ATOM   3015  C   LYS   193      49.174  19.942  48.169  1.00  0.00           C
ATOM   3016  O   LYS   193      49.338  18.733  48.007  1.00  0.00           O
ATOM   3017  N   LYS   194      47.954  20.490  48.407  1.00  0.00           N
ATOM   3018  H   LYS   194      47.900  21.476  48.622  1.00  0.00           H
ATOM   3019  CA  LYS   194      46.720  19.718  48.342  1.00  0.00           C
ATOM   3020  HA  LYS   194      46.988  18.694  48.602  1.00  0.00           H
ATOM   3021  CB  LYS   194      45.822  20.152  49.425  1.00  0.00           C
ATOM   3022  HB2 LYS   194      46.391  20.273  50.347  1.00  0.00           H
ATOM   3023  HB3 LYS   194      45.489  21.164  49.194  1.00  0.00           H
ATOM   3024  CG  LYS   194      44.608  19.217  49.559  1.00  0.00           C
ATOM   3025  HG2 LYS   194      44.179  18.863  48.620  1.00  0.00           H
ATOM   3026  HG3 LYS   194      44.823  18.264  50.044  1.00  0.00           H
ATOM   3027  CD  LYS   194      43.459  19.734  50.544  1.00  0.00           C
ATOM   3028  HD2 LYS   194      43.069  20.678  50.161  1.00  0.00           H
ATOM   3029  HD3 LYS   194      42.648  19.022  50.394  1.00  0.00           H
ATOM   3030  CE  LYS   194      43.836  19.669  52.032  1.00  0.00           C
ATOM   3031  HE2 LYS   194      43.910  18.615  52.301  1.00  0.00           H
ATOM   3032  HE3 LYS   194      44.840  20.057  52.201  1.00  0.00           H
ATOM   3033  NZ  LYS   194      42.862  20.379  52.881  1.00  0.00           N
ATOM   3034  HZ1 LYS   194      42.006  19.846  52.949  1.00  0.00           H
ATOM   3035  HZ2 LYS   194      42.559  21.285  52.550  1.00  0.00           H
ATOM   3036  HZ3 LYS   194      43.270  20.439  53.802  1.00  0.00           H
ATOM   3037  C   LYS   194      46.048  19.787  46.957  1.00  0.00           C
ATOM   3038  O   LYS   194      45.560  18.758  46.545  1.00  0.00           O
ATOM   3039  N   HIE   195      46.016  20.987  46.315  1.00  0.00           N
ATOM   3040  H   HIE   195      46.433  21.745  46.837  1.00  0.00           H
ATOM   3041  CA  HIE   195      45.464  21.155  44.954  1.00  0.00           C
ATOM   3042  HA  HIE   195      44.423  20.841  44.878  1.00  0.00           H
ATOM   3043  CB  HIE   195      45.516  22.657  44.498  1.00  0.00           C
ATOM   3044  HB2 HIE   195      46.425  23.143  44.853  1.00  0.00           H
ATOM   3045  HB3 HIE   195      45.485  22.730  43.411  1.00  0.00           H
ATOM   3046  CG  HIE   195      44.354  23.596  44.854  1.00  0.00           C
ATOM   3047  ND1 HIE   195      44.104  24.825  44.384  1.00  0.00           N
ATOM   3048  CE1 HIE   195      43.104  25.295  45.124  1.00  0.00           C
ATOM   3049  HE1 HIE   195      42.614  26.229  44.894  1.00  0.00           H
ATOM   3050  NE2 HIE   195      42.776  24.493  46.127  1.00  0.00           N
ATOM   3051  HE2 HIE   195      42.063  24.689  46.816  1.00  0.00           H
ATOM   3052  CD2 HIE   195      43.570  23.375  45.990  1.00  0.00           C
ATOM   3053  HD2 HIE   195      43.609  22.594  46.736  1.00  0.00           H
ATOM   3054  C   HIE   195      46.303  20.318  43.947  1.00  0.00           C
ATOM   3055  O   HIE   195      45.806  19.834  42.959  1.00  0.00           O
ATOM   3056  N   SER   196      47.578  20.067  44.229  1.00  0.00           N
ATOM   3057  H   SER   196      47.958  20.675  44.941  1.00  0.00           H
ATOM   3058  CA  SER   196      48.484  19.081  43.595  1.00  0.00           C
ATOM   3059  HA  SER   196      48.711  19.456  42.597  1.00  0.00           H
ATOM   3060  CB  SER   196      49.889  19.186  44.266  1.00  0.00           C
ATOM   3061  HB2 SER   196      49.728  19.190  45.344  1.00  0.00           H
ATOM   3062  HB3 SER   196      50.509  18.344  43.960  1.00  0.00           H
ATOM   3063  OG  SER   196      50.450  20.521  43.895  1.00  0.00           O
ATOM   3064  HG  SER   196      49.931  21.183  44.358  1.00  0.00           H
ATOM   3065  C   SER   196      47.897  17.639  43.652  1.00  0.00           C
ATOM   3066  O   SER   196      48.432  16.807  42.899  1.00  0.00           O
ATOM   3067  N   GLN   197      46.940  17.319  44.507  1.00  0.00           N
ATOM   3068  H   GLN   197      46.564  17.977  45.175  1.00  0.00           H
ATOM   3069  CA  GLN   197      46.059  16.191  44.387  1.00  0.00           C
ATOM   3070  HA  GLN   197      46.658  15.336  44.077  1.00  0.00           H
ATOM   3071  CB  GLN   197      45.412  15.874  45.816  1.00  0.00           C
ATOM   3072  HB2 GLN   197      44.648  16.633  45.978  1.00  0.00           H
ATOM   3073  HB3 GLN   197      44.953  14.888  45.745  1.00  0.00           H
ATOM   3074  CG  GLN   197      46.475  15.871  47.014  1.00  0.00           C
ATOM   3075  HG2 GLN   197      47.208  15.067  46.946  1.00  0.00           H
ATOM   3076  HG3 GLN   197      46.961  16.845  46.962  1.00  0.00           H
ATOM   3077  CD  GLN   197      45.695  15.660  48.351  1.00  0.00           C
ATOM   3078  OE1 GLN   197      44.488  15.533  48.456  1.00  0.00           O
ATOM   3079  NE2 GLN   197      46.514  15.467  49.364  1.00  0.00           N
ATOM   3080 HE21 GLN   197      46.171  15.217  50.280  1.00  0.00           H
ATOM   3081 HE22 GLN   197      47.475  15.776  49.401  1.00  0.00           H
ATOM   3082  C   GLN   197      44.925  16.173  43.298  1.00  0.00           C
ATOM   3083  O   GLN   197      44.564  15.010  42.909  1.00  0.00           O
ATOM   3084  N   PHE   198      44.431  17.256  42.692  1.00  0.00           N
ATOM   3085  H   PHE   198      44.697  18.177  43.009  1.00  0.00           H
ATOM   3086  CA  PHE   198      43.423  17.198  41.527  1.00  0.00           C
ATOM   3087  HA  PHE   198      43.272  16.173  41.189  1.00  0.00           H
ATOM   3088  CB  PHE   198      42.011  17.656  42.042  1.00  0.00           C
ATOM   3089  HB2 PHE   198      41.437  17.774  41.122  1.00  0.00           H
ATOM   3090  HB3 PHE   198      41.623  16.822  42.626  1.00  0.00           H
ATOM   3091  CG  PHE   198      41.967  18.938  42.808  1.00  0.00           C
ATOM   3092  CD1 PHE   198      41.513  20.161  42.252  1.00  0.00           C
ATOM   3093  HD1 PHE   198      41.360  20.239  41.186  1.00  0.00           H
ATOM   3094  CE1 PHE   198      41.397  21.320  43.072  1.00  0.00           C
ATOM   3095  HE1 PHE   198      41.243  22.315  42.679  1.00  0.00           H
ATOM   3096  CZ  PHE   198      41.480  21.235  44.472  1.00  0.00           C
ATOM   3097  HZ  PHE   198      41.345  22.143  45.040  1.00  0.00           H
ATOM   3098  CE2 PHE   198      41.920  20.032  45.049  1.00  0.00           C
ATOM   3099  HE2 PHE   198      42.011  19.938  46.121  1.00  0.00           H
ATOM   3100  CD2 PHE   198      42.214  18.915  44.225  1.00  0.00           C
ATOM   3101  HD2 PHE   198      42.400  17.930  44.625  1.00  0.00           H
ATOM   3102  C   PHE   198      43.824  17.970  40.312  1.00  0.00           C
ATOM   3103  O   PHE   198      43.725  17.454  39.177  1.00  0.00           O
ATOM   3104  N   ILE   199      44.388  19.235  40.416  1.00  0.00           N
ATOM   3105  H   ILE   199      44.531  19.591  41.350  1.00  0.00           H
ATOM   3106  CA  ILE   199      44.788  20.054  39.268  1.00  0.00           C
ATOM   3107  HA  ILE   199      43.989  19.918  38.539  1.00  0.00           H
ATOM   3108  CB  ILE   199      45.110  21.553  39.624  1.00  0.00           C
ATOM   3109  HB  ILE   199      46.025  21.490  40.212  1.00  0.00           H
ATOM   3110  CG2 ILE   199      45.434  22.333  38.319  1.00  0.00           C
ATOM   3111 HG21 ILE   199      44.540  22.306  37.695  1.00  0.00           H
ATOM   3112 HG22 ILE   199      46.287  21.909  37.788  1.00  0.00           H
ATOM   3113 HG23 ILE   199      45.584  23.358  38.658  1.00  0.00           H
ATOM   3114  CG1 ILE   199      44.058  22.303  40.495  1.00  0.00           C
ATOM   3115 HG12 ILE   199      43.682  21.585  41.225  1.00  0.00           H
ATOM   3116 HG13 ILE   199      44.528  23.135  41.021  1.00  0.00           H
ATOM   3117  CD1 ILE   199      42.742  22.749  39.735  1.00  0.00           C
ATOM   3118 HD11 ILE   199      42.770  23.474  38.920  1.00  0.00           H
ATOM   3119 HD12 ILE   199      42.150  23.047  40.601  1.00  0.00           H
ATOM   3120 HD13 ILE   199      42.339  21.766  39.492  1.00  0.00           H
ATOM   3121  C   ILE   199      46.049  19.418  38.705  1.00  0.00           C
ATOM   3122  O   ILE   199      47.028  19.366  39.464  1.00  0.00           O
ATOM   3123  N   GLY   200      46.111  18.814  37.493  1.00  0.00           N
ATOM   3124  H   GLY   200      45.224  18.672  37.032  1.00  0.00           H
ATOM   3125  CA  GLY   200      47.354  18.280  36.891  1.00  0.00           C
ATOM   3126  HA2 GLY   200      47.852  17.724  37.685  1.00  0.00           H
ATOM   3127  HA3 GLY   200      47.192  17.601  36.054  1.00  0.00           H
ATOM   3128  C   GLY   200      48.276  19.326  36.277  1.00  0.00           C
ATOM   3129  O   GLY   200      49.452  18.960  36.053  1.00  0.00           O
ATOM   3130  N   TYR   201      47.791  20.527  36.031  1.00  0.00           N
ATOM   3131  H   TYR   201      46.813  20.554  35.782  1.00  0.00           H
ATOM   3132  CA  TYR   201      48.766  21.569  35.537  1.00  0.00           C
ATOM   3133  HA  TYR   201      49.383  21.226  34.706  1.00  0.00           H
ATOM   3134  CB  TYR   201      48.063  22.791  34.926  1.00  0.00           C
ATOM   3135  HB2 TYR   201      47.392  23.149  35.706  1.00  0.00           H
ATOM   3136  HB3 TYR   201      48.708  23.662  34.807  1.00  0.00           H
ATOM   3137  CG  TYR   201      47.381  22.487  33.659  1.00  0.00           C
ATOM   3138  CD1 TYR   201      48.175  22.365  32.492  1.00  0.00           C
ATOM   3139  HD1 TYR   201      49.241  22.532  32.517  1.00  0.00           H
ATOM   3140  CE1 TYR   201      47.538  21.950  31.363  1.00  0.00           C
ATOM   3141  HE1 TYR   201      48.152  21.744  30.499  1.00  0.00           H
ATOM   3142  CZ  TYR   201      46.160  21.642  31.346  1.00  0.00           C
ATOM   3143  OH  TYR   201      45.642  21.109  30.247  1.00  0.00           O
ATOM   3144  HH  TYR   201      44.715  20.879  30.348  1.00  0.00           H
ATOM   3145  CE2 TYR   201      45.363  21.884  32.465  1.00  0.00           C
ATOM   3146  HE2 TYR   201      44.299  21.699  32.425  1.00  0.00           H
ATOM   3147  CD2 TYR   201      45.985  22.224  33.660  1.00  0.00           C
ATOM   3148  HD2 TYR   201      45.400  22.318  34.564  1.00  0.00           H
ATOM   3149  C   TYR   201      49.648  22.034  36.756  1.00  0.00           C
ATOM   3150  O   TYR   201      49.153  22.029  37.880  1.00  0.00           O
ATOM   3151  N   PRO   202      50.951  22.364  36.573  1.00  0.00           N
ATOM   3152  CD  PRO   202      51.529  22.510  35.211  1.00  0.00           C
ATOM   3153  HD2 PRO   202      50.950  23.194  34.591  1.00  0.00           H
ATOM   3154  HD3 PRO   202      51.585  21.562  34.676  1.00  0.00           H
ATOM   3155  CG  PRO   202      52.937  23.167  35.427  1.00  0.00           C
ATOM   3156  HG2 PRO   202      52.889  24.254  35.492  1.00  0.00           H
ATOM   3157  HG3 PRO   202      53.590  22.902  34.595  1.00  0.00           H
ATOM   3158  CB  PRO   202      53.322  22.774  36.859  1.00  0.00           C
ATOM   3159  HB2 PRO   202      54.095  23.386  37.324  1.00  0.00           H
ATOM   3160  HB3 PRO   202      53.673  21.746  36.760  1.00  0.00           H
ATOM   3161  CA  PRO   202      51.954  22.787  37.545  1.00  0.00           C
ATOM   3162  HA  PRO   202      52.017  22.072  38.365  1.00  0.00           H
ATOM   3163  C   PRO   202      51.598  24.227  38.073  1.00  0.00           C
ATOM   3164  O   PRO   202      51.088  25.092  37.355  1.00  0.00           O
ATOM   3165  N   ILE   203      51.778  24.437  39.340  1.00  0.00           N
ATOM   3166  H   ILE   203      52.383  23.798  39.835  1.00  0.00           H
ATOM   3167  CA  ILE   203      51.476  25.650  40.079  1.00  0.00           C
ATOM   3168  HA  ILE   203      50.890  26.391  39.535  1.00  0.00           H
ATOM   3169  CB  ILE   203      50.495  25.294  41.247  1.00  0.00           C
ATOM   3170  HB  ILE   203      51.034  24.501  41.765  1.00  0.00           H
ATOM   3171  CG2 ILE   203      50.278  26.460  42.177  1.00  0.00           C
ATOM   3172 HG21 ILE   203      51.163  26.794  42.718  1.00  0.00           H
ATOM   3173 HG22 ILE   203      49.605  26.148  42.975  1.00  0.00           H
ATOM   3174 HG23 ILE   203      49.975  27.337  41.607  1.00  0.00           H
ATOM   3175  CG1 ILE   203      49.100  24.744  40.753  1.00  0.00           C
ATOM   3176 HG12 ILE   203      48.431  25.518  40.379  1.00  0.00           H
ATOM   3177 HG13 ILE   203      49.240  24.112  39.876  1.00  0.00           H
ATOM   3178  CD1 ILE   203      48.324  23.972  41.887  1.00  0.00           C
ATOM   3179 HD11 ILE   203      47.914  24.712  42.574  1.00  0.00           H
ATOM   3180 HD12 ILE   203      48.847  23.191  42.439  1.00  0.00           H
ATOM   3181 HD13 ILE   203      47.435  23.522  41.445  1.00  0.00           H
ATOM   3182  C   ILE   203      52.870  26.095  40.615  1.00  0.00           C
ATOM   3183  O   ILE   203      53.624  25.336  41.231  1.00  0.00           O
ATOM   3184  N   THR   204      53.242  27.370  40.353  1.00  0.00           N
ATOM   3185  H   THR   204      52.571  27.934  39.852  1.00  0.00           H
ATOM   3186  CA  THR   204      54.403  28.005  40.902  1.00  0.00           C
ATOM   3187  HA  THR   204      54.877  27.213  41.481  1.00  0.00           H
ATOM   3188  CB  THR   204      55.362  28.633  39.856  1.00  0.00           C
ATOM   3189  HB  THR   204      56.208  29.037  40.413  1.00  0.00           H
ATOM   3190  CG2 THR   204      55.836  27.679  38.728  1.00  0.00           C
ATOM   3191 HG21 THR   204      56.641  28.248  38.264  1.00  0.00           H
ATOM   3192 HG22 THR   204      55.113  27.587  37.917  1.00  0.00           H
ATOM   3193 HG23 THR   204      56.119  26.703  39.120  1.00  0.00           H
ATOM   3194  OG1 THR   204      54.603  29.472  39.041  1.00  0.00           O
ATOM   3195  HG1 THR   204      54.334  30.252  39.532  1.00  0.00           H
ATOM   3196  C   THR   204      53.961  29.151  41.817  1.00  0.00           C
ATOM   3197  O   THR   204      52.828  29.678  41.766  1.00  0.00           O
ATOM   3198  N   LEU   205      54.843  29.541  42.765  1.00  0.00           N
ATOM   3199  H   LEU   205      55.692  28.999  42.691  1.00  0.00           H
ATOM   3200  CA  LEU   205      54.495  30.245  44.011  1.00  0.00           C
ATOM   3201  HA  LEU   205      53.712  30.973  43.795  1.00  0.00           H
ATOM   3202  CB  LEU   205      54.075  29.185  45.147  1.00  0.00           C
ATOM   3203  HB2 LEU   205      53.038  28.913  44.950  1.00  0.00           H
ATOM   3204  HB3 LEU   205      54.676  28.300  44.941  1.00  0.00           H
ATOM   3205  CG  LEU   205      54.211  29.661  46.528  1.00  0.00           C
ATOM   3206  HG  LEU   205      55.257  29.898  46.723  1.00  0.00           H
ATOM   3207  CD1 LEU   205      53.251  30.799  46.781  1.00  0.00           C
ATOM   3208 HD11 LEU   205      53.691  31.732  46.429  1.00  0.00           H
ATOM   3209 HD12 LEU   205      53.014  30.887  47.841  1.00  0.00           H
ATOM   3210 HD13 LEU   205      52.283  30.592  46.324  1.00  0.00           H
ATOM   3211  CD2 LEU   205      53.936  28.483  47.510  1.00  0.00           C
ATOM   3212 HD21 LEU   205      54.577  27.622  47.321  1.00  0.00           H
ATOM   3213 HD22 LEU   205      54.176  28.751  48.538  1.00  0.00           H
ATOM   3214 HD23 LEU   205      52.902  28.164  47.373  1.00  0.00           H
ATOM   3215  C   LEU   205      55.621  31.160  44.441  1.00  0.00           C
ATOM   3216  O   LEU   205      56.719  30.682  44.477  1.00  0.00           O
ATOM   3217  N   PHE   206      55.368  32.419  44.697  1.00  0.00           N
ATOM   3218  H   PHE   206      54.408  32.730  44.726  1.00  0.00           H
ATOM   3219  CA  PHE   206      56.381  33.484  44.931  1.00  0.00           C
ATOM   3220  HA  PHE   206      57.179  33.389  44.195  1.00  0.00           H
ATOM   3221  CB  PHE   206      55.648  34.840  44.833  1.00  0.00           C
ATOM   3222  HB2 PHE   206      55.050  34.801  43.922  1.00  0.00           H
ATOM   3223  HB3 PHE   206      54.943  35.046  45.639  1.00  0.00           H
ATOM   3224  CG  PHE   206      56.659  36.046  44.719  1.00  0.00           C
ATOM   3225  CD1 PHE   206      57.356  36.269  43.520  1.00  0.00           C
ATOM   3226  HD1 PHE   206      57.006  35.751  42.639  1.00  0.00           H
ATOM   3227  CE1 PHE   206      58.423  37.226  43.463  1.00  0.00           C
ATOM   3228  HE1 PHE   206      58.842  37.557  42.524  1.00  0.00           H
ATOM   3229  CZ  PHE   206      58.828  37.922  44.614  1.00  0.00           C
ATOM   3230  HZ  PHE   206      59.499  38.762  44.512  1.00  0.00           H
ATOM   3231  CE2 PHE   206      58.131  37.714  45.863  1.00  0.00           C
ATOM   3232  HE2 PHE   206      58.350  38.298  46.746  1.00  0.00           H
ATOM   3233  CD2 PHE   206      57.010  36.791  45.891  1.00  0.00           C
ATOM   3234  HD2 PHE   206      56.424  36.572  46.771  1.00  0.00           H
ATOM   3235  C   PHE   206      57.091  33.239  46.283  1.00  0.00           C
ATOM   3236  O   PHE   206      56.826  32.248  46.993  1.00  0.00           O
ATOM   3237  N   VAL   207      57.967  34.172  46.756  1.00  0.00           N
ATOM   3238  H   VAL   207      58.169  34.931  46.121  1.00  0.00           H
ATOM   3239  CA  VAL   207      58.784  34.048  47.953  1.00  0.00           C
ATOM   3240  HA  VAL   207      58.641  33.029  48.312  1.00  0.00           H
ATOM   3241  CB  VAL   207      60.229  34.213  47.509  1.00  0.00           C
ATOM   3242  HB  VAL   207      60.882  34.251  48.380  1.00  0.00           H
ATOM   3243  CG1 VAL   207      60.739  32.935  46.725  1.00  0.00           C
ATOM   3244 HG11 VAL   207      60.526  33.080  45.666  1.00  0.00           H
ATOM   3245 HG12 VAL   207      61.820  33.037  46.817  1.00  0.00           H
ATOM   3246 HG13 VAL   207      60.408  32.012  47.201  1.00  0.00           H
ATOM   3247  CG2 VAL   207      60.565  35.465  46.722  1.00  0.00           C
ATOM   3248 HG21 VAL   207      59.908  36.281  47.023  1.00  0.00           H
ATOM   3249 HG22 VAL   207      60.346  35.349  45.661  1.00  0.00           H
ATOM   3250 HG23 VAL   207      61.588  35.802  46.891  1.00  0.00           H
ATOM   3251  C   VAL   207      58.457  34.900  49.200  1.00  0.00           C
ATOM   3252  O   VAL   207      57.902  35.944  48.999  1.00  0.00           O
ATOM   3253  N   GLU   208      58.638  34.330  50.370  1.00  0.00           N
ATOM   3254  H   GLU   208      59.103  33.435  50.434  1.00  0.00           H
ATOM   3255  CA  GLU   208      58.342  35.035  51.614  1.00  0.00           C
ATOM   3256  HA  GLU   208      57.455  35.661  51.512  1.00  0.00           H
ATOM   3257  CB  GLU   208      58.018  34.032  52.674  1.00  0.00           C
ATOM   3258  HB2 GLU   208      57.261  33.351  52.284  1.00  0.00           H
ATOM   3259  HB3 GLU   208      58.941  33.456  52.728  1.00  0.00           H
ATOM   3260  CG  GLU   208      57.555  34.514  54.071  1.00  0.00           C
ATOM   3261  HG2 GLU   208      57.548  33.743  54.842  1.00  0.00           H
ATOM   3262  HG3 GLU   208      58.246  35.286  54.406  1.00  0.00           H
ATOM   3263  CD  GLU   208      56.162  35.191  54.070  1.00  0.00           C
ATOM   3264  OE1 GLU   208      56.058  36.438  53.992  1.00  0.00           O
ATOM   3265  OE2 GLU   208      55.157  34.518  54.398  1.00  0.00           O
ATOM   3266  C   GLU   208      59.507  35.986  52.012  1.00  0.00           C
ATOM   3267  O   GLU   208      60.703  35.761  52.033  1.00  0.00           O
ATOM   3268  OXT GLU   208      59.066  37.095  52.378  1.00  0.00           O
END
