# Supplementary material for: Worth the Weight: Sub-Pocket EXplorer (SubPEx), a Weighted Ensemble Method to Enhance Binding-Pocket Conformational Sampling
Source: J Chem Theory Comput. 2023 Aug 16;19(17):5677–89. doi: 10.1021/acs.jctc.3c00478 (PMC10500992; doi:10.1021/acs.jctc.3c00478)
Supplement: Supplementary file 2 — ct3c00478_si_002.zip [file ct3c00478_si_002.zip › clustered_structures/HSP90/brute-force/rep.c8.aligned.pdb]

HELIX    1   1 ALA      9  ASN     20  1                                  12
HELIX    2   2 LYS     26  LEU     49  1                                  24
HELIX    3   3 PRO     52  LEU     55  1                                   4
HELIX    4   4 LYS     85  ILE     89  1                                   5
HELIX    5   5 ALA     96  ALA    109  1                                  14
HELIX    6   6 ILE    113  PHE    119  1                                   7
HELIX    7   7 GLY    122  LEU    128  1                                   7
HELIX    8   8 THR    180  LEU    183  1                                   4
HELIX    9   9 GLU    185  GLN    197  1                                  13
SHEET    1   1 1 ILE    63  ASN    68  0
SHEET    2   2 1 THR    73  ASP    78  0
SHEET    3   3 1 ALA   130  LYS   138  0
SHEET    4   4 1 TYR   145  SER   149  0
SHEET    5   5 1 THR   156  THR   159  0
SHEET    6   6 1 GLY   168  LEU   175  0
SHEET    7   7 1 ILE   203  LEU   205  0
CRYST1   70.298   64.496   72.571  90.00  90.00  90.00               1
ATOM      1  N   ALA     1      31.426  56.832  25.040  1.00  0.00           N
ATOM      2  H1  ALA     1      31.288  57.452  24.256  1.00  0.00           H
ATOM      3  H2  ALA     1      30.893  57.047  25.870  1.00  0.00           H
ATOM      4  H3  ALA     1      32.384  57.031  25.288  1.00  0.00           H
ATOM      5  CA  ALA     1      31.417  55.371  24.767  1.00  0.00           C
ATOM      6  HA  ALA     1      30.424  55.081  24.422  1.00  0.00           H
ATOM      7  CB  ALA     1      32.542  54.916  23.780  1.00  0.00           C
ATOM      8  HB1 ALA     1      32.423  55.524  22.884  1.00  0.00           H
ATOM      9  HB2 ALA     1      32.369  53.859  23.578  1.00  0.00           H
ATOM     10  HB3 ALA     1      33.572  55.088  24.093  1.00  0.00           H
ATOM     11  C   ALA     1      31.594  54.553  26.093  1.00  0.00           C
ATOM     12  O   ALA     1      32.258  54.902  27.064  1.00  0.00           O
ATOM     13  N   VAL     2      30.708  53.612  26.171  1.00  0.00           N
ATOM     14  H   VAL     2      30.130  53.422  25.363  1.00  0.00           H
ATOM     15  CA  VAL     2      30.291  53.046  27.489  1.00  0.00           C
ATOM     16  HA  VAL     2      30.102  53.803  28.249  1.00  0.00           H
ATOM     17  CB  VAL     2      28.943  52.278  27.304  1.00  0.00           C
ATOM     18  HB  VAL     2      29.064  51.530  26.520  1.00  0.00           H
ATOM     19  CG1 VAL     2      28.423  51.599  28.564  1.00  0.00           C
ATOM     20 HG11 VAL     2      28.919  50.630  28.606  1.00  0.00           H
ATOM     21 HG12 VAL     2      28.711  52.212  29.418  1.00  0.00           H
ATOM     22 HG13 VAL     2      27.347  51.445  28.637  1.00  0.00           H
ATOM     23  CG2 VAL     2      27.810  53.308  27.025  1.00  0.00           C
ATOM     24 HG21 VAL     2      27.822  54.099  27.773  1.00  0.00           H
ATOM     25 HG22 VAL     2      26.847  52.804  26.951  1.00  0.00           H
ATOM     26 HG23 VAL     2      27.988  53.816  26.077  1.00  0.00           H
ATOM     27  C   VAL     2      31.417  52.143  28.083  1.00  0.00           C
ATOM     28  O   VAL     2      31.867  51.247  27.423  1.00  0.00           O
ATOM     29  N   GLU     3      31.798  52.478  29.342  1.00  0.00           N
ATOM     30  H   GLU     3      31.384  53.303  29.750  1.00  0.00           H
ATOM     31  CA  GLU     3      32.861  51.758  30.064  1.00  0.00           C
ATOM     32  HA  GLU     3      33.233  50.889  29.521  1.00  0.00           H
ATOM     33  CB  GLU     3      34.069  52.700  30.121  1.00  0.00           C
ATOM     34  HB2 GLU     3      34.964  52.138  30.390  1.00  0.00           H
ATOM     35  HB3 GLU     3      34.191  53.119  29.122  1.00  0.00           H
ATOM     36  CG  GLU     3      33.846  53.952  31.019  1.00  0.00           C
ATOM     37  HG2 GLU     3      33.006  54.572  30.707  1.00  0.00           H
ATOM     38  HG3 GLU     3      33.653  53.541  32.010  1.00  0.00           H
ATOM     39  CD  GLU     3      34.927  55.018  30.971  1.00  0.00           C
ATOM     40  OE1 GLU     3      34.916  56.003  31.779  1.00  0.00           O
ATOM     41  OE2 GLU     3      35.934  54.897  30.199  1.00  0.00           O
ATOM     42  C   GLU     3      32.367  51.179  31.382  1.00  0.00           C
ATOM     43  O   GLU     3      32.912  50.152  31.916  1.00  0.00           O
ATOM     44  N   THR     4      31.194  51.703  31.895  1.00  0.00           N
ATOM     45  H   THR     4      30.760  52.442  31.362  1.00  0.00           H
ATOM     46  CA  THR     4      30.591  51.257  33.199  1.00  0.00           C
ATOM     47  HA  THR     4      31.243  50.521  33.669  1.00  0.00           H
ATOM     48  CB  THR     4      30.455  52.290  34.266  1.00  0.00           C
ATOM     49  HB  THR     4      29.921  53.147  33.857  1.00  0.00           H
ATOM     50  CG2 THR     4      29.808  51.881  35.608  1.00  0.00           C
ATOM     51 HG21 THR     4      30.507  51.352  36.254  1.00  0.00           H
ATOM     52 HG22 THR     4      28.848  51.383  35.466  1.00  0.00           H
ATOM     53 HG23 THR     4      29.670  52.800  36.178  1.00  0.00           H
ATOM     54  OG1 THR     4      31.835  52.573  34.597  1.00  0.00           O
ATOM     55  HG1 THR     4      32.026  53.488  34.380  1.00  0.00           H
ATOM     56  C   THR     4      29.231  50.506  33.019  1.00  0.00           C
ATOM     57  O   THR     4      28.233  51.110  32.687  1.00  0.00           O
ATOM     58  N   PHE     5      29.299  49.177  33.177  1.00  0.00           N
ATOM     59  H   PHE     5      30.196  48.795  33.443  1.00  0.00           H
ATOM     60  CA  PHE     5      28.120  48.280  33.013  1.00  0.00           C
ATOM     61  HA  PHE     5      27.359  48.803  32.433  1.00  0.00           H
ATOM     62  CB  PHE     5      28.381  47.087  32.188  1.00  0.00           C
ATOM     63  HB2 PHE     5      29.117  46.540  32.777  1.00  0.00           H
ATOM     64  HB3 PHE     5      27.487  46.488  32.019  1.00  0.00           H
ATOM     65  CG  PHE     5      29.008  47.311  30.839  1.00  0.00           C
ATOM     66  CD1 PHE     5      30.376  47.386  30.664  1.00  0.00           C
ATOM     67  HD1 PHE     5      31.088  47.361  31.476  1.00  0.00           H
ATOM     68  CE1 PHE     5      30.925  47.577  29.377  1.00  0.00           C
ATOM     69  HE1 PHE     5      31.996  47.683  29.286  1.00  0.00           H
ATOM     70  CZ  PHE     5      30.144  47.610  28.241  1.00  0.00           C
ATOM     71  HZ  PHE     5      30.625  47.696  27.278  1.00  0.00           H
ATOM     72  CE2 PHE     5      28.758  47.573  28.404  1.00  0.00           C
ATOM     73  HE2 PHE     5      28.116  47.768  27.557  1.00  0.00           H
ATOM     74  CD2 PHE     5      28.256  47.365  29.650  1.00  0.00           C
ATOM     75  HD2 PHE     5      27.184  47.290  29.759  1.00  0.00           H
ATOM     76  C   PHE     5      27.402  48.081  34.348  1.00  0.00           C
ATOM     77  O   PHE     5      28.010  47.762  35.320  1.00  0.00           O
ATOM     78  N   ALA     6      26.057  48.038  34.379  1.00  0.00           N
ATOM     79  H   ALA     6      25.478  48.288  33.590  1.00  0.00           H
ATOM     80  CA  ALA     6      25.381  47.218  35.427  1.00  0.00           C
ATOM     81  HA  ALA     6      25.897  47.289  36.384  1.00  0.00           H
ATOM     82  CB  ALA     6      23.877  47.708  35.501  1.00  0.00           C
ATOM     83  HB1 ALA     6      23.946  48.779  35.690  1.00  0.00           H
ATOM     84  HB2 ALA     6      23.465  47.261  36.405  1.00  0.00           H
ATOM     85  HB3 ALA     6      23.359  47.511  34.562  1.00  0.00           H
ATOM     86  C   ALA     6      25.371  45.738  35.077  1.00  0.00           C
ATOM     87  O   ALA     6      25.341  45.389  33.937  1.00  0.00           O
ATOM     88  N   PHE     7      25.323  44.852  36.087  1.00  0.00           N
ATOM     89  H   PHE     7      25.357  45.187  37.039  1.00  0.00           H
ATOM     90  CA  PHE     7      25.229  43.416  35.799  1.00  0.00           C
ATOM     91  HA  PHE     7      25.892  43.084  35.000  1.00  0.00           H
ATOM     92  CB  PHE     7      25.680  42.638  37.019  1.00  0.00           C
ATOM     93  HB2 PHE     7      24.986  42.913  37.813  1.00  0.00           H
ATOM     94  HB3 PHE     7      25.561  41.580  36.784  1.00  0.00           H
ATOM     95  CG  PHE     7      27.136  42.906  37.438  1.00  0.00           C
ATOM     96  CD1 PHE     7      28.142  41.986  37.139  1.00  0.00           C
ATOM     97  HD1 PHE     7      27.995  41.181  36.434  1.00  0.00           H
ATOM     98  CE1 PHE     7      29.398  42.098  37.837  1.00  0.00           C
ATOM     99  HE1 PHE     7      30.226  41.445  37.600  1.00  0.00           H
ATOM    100  CZ  PHE     7      29.652  43.131  38.730  1.00  0.00           C
ATOM    101  HZ  PHE     7      30.615  43.140  39.220  1.00  0.00           H
ATOM    102  CE2 PHE     7      28.605  43.982  39.055  1.00  0.00           C
ATOM    103  HE2 PHE     7      28.785  44.772  39.770  1.00  0.00           H
ATOM    104  CD2 PHE     7      27.362  43.838  38.456  1.00  0.00           C
ATOM    105  HD2 PHE     7      26.483  44.394  38.742  1.00  0.00           H
ATOM    106  C   PHE     7      23.806  42.989  35.386  1.00  0.00           C
ATOM    107  O   PHE     7      22.852  43.772  35.556  1.00  0.00           O
ATOM    108  N   GLN     8      23.550  41.813  34.904  1.00  0.00           N
ATOM    109  H   GLN     8      24.377  41.292  34.650  1.00  0.00           H
ATOM    110  CA  GLN     8      22.401  40.985  35.234  1.00  0.00           C
ATOM    111  HA  GLN     8      21.492  41.418  34.814  1.00  0.00           H
ATOM    112  CB  GLN     8      22.483  39.615  34.539  1.00  0.00           C
ATOM    113  HB2 GLN     8      23.347  39.091  34.947  1.00  0.00           H
ATOM    114  HB3 GLN     8      21.561  39.097  34.808  1.00  0.00           H
ATOM    115  CG  GLN     8      22.485  39.589  33.018  1.00  0.00           C
ATOM    116  HG2 GLN     8      22.030  38.691  32.598  1.00  0.00           H
ATOM    117  HG3 GLN     8      21.887  40.429  32.667  1.00  0.00           H
ATOM    118  CD  GLN     8      23.831  39.811  32.381  1.00  0.00           C
ATOM    119  OE1 GLN     8      24.882  39.788  33.006  1.00  0.00           O
ATOM    120  NE2 GLN     8      23.812  39.972  31.062  1.00  0.00           N
ATOM    121 HE21 GLN     8      24.643  40.238  30.553  1.00  0.00           H
ATOM    122 HE22 GLN     8      22.978  40.108  30.508  1.00  0.00           H
ATOM    123  C   GLN     8      22.296  40.839  36.801  1.00  0.00           C
ATOM    124  O   GLN     8      23.204  40.370  37.520  1.00  0.00           O
ATOM    125  N   ALA     9      21.183  41.334  37.264  1.00  0.00           N
ATOM    126  H   ALA     9      20.549  41.733  36.587  1.00  0.00           H
ATOM    127  CA  ALA     9      20.980  41.619  38.681  1.00  0.00           C
ATOM    128  HA  ALA     9      21.688  42.340  39.089  1.00  0.00           H
ATOM    129  CB  ALA     9      19.640  42.365  38.882  1.00  0.00           C
ATOM    130  HB1 ALA     9      19.502  43.243  38.250  1.00  0.00           H
ATOM    131  HB2 ALA     9      19.631  42.653  39.933  1.00  0.00           H
ATOM    132  HB3 ALA     9      18.837  41.659  38.671  1.00  0.00           H
ATOM    133  C   ALA     9      21.076  40.357  39.667  1.00  0.00           C
ATOM    134  O   ALA     9      21.237  40.685  40.843  1.00  0.00           O
ATOM    135  N   GLU    10      21.090  39.143  39.165  1.00  0.00           N
ATOM    136  H   GLU    10      20.817  39.055  38.196  1.00  0.00           H
ATOM    137  CA  GLU    10      21.228  37.921  39.982  1.00  0.00           C
ATOM    138  HA  GLU    10      20.785  38.129  40.955  1.00  0.00           H
ATOM    139  CB  GLU    10      20.465  36.788  39.255  1.00  0.00           C
ATOM    140  HB2 GLU    10      20.645  35.765  39.584  1.00  0.00           H
ATOM    141  HB3 GLU    10      19.404  36.993  39.404  1.00  0.00           H
ATOM    142  CG  GLU    10      20.861  36.788  37.725  1.00  0.00           C
ATOM    143  HG2 GLU    10      21.841  37.202  37.486  1.00  0.00           H
ATOM    144  HG3 GLU    10      21.039  35.732  37.525  1.00  0.00           H
ATOM    145  CD  GLU    10      19.650  37.275  36.950  1.00  0.00           C
ATOM    146  OE1 GLU    10      18.791  36.427  36.604  1.00  0.00           O
ATOM    147  OE2 GLU    10      19.585  38.524  36.697  1.00  0.00           O
ATOM    148  C   GLU    10      22.709  37.569  40.098  1.00  0.00           C
ATOM    149  O   GLU    10      23.082  36.906  41.110  1.00  0.00           O
ATOM    150  N   ILE    11      23.681  38.205  39.350  1.00  0.00           N
ATOM    151  H   ILE    11      23.438  38.684  38.494  1.00  0.00           H
ATOM    152  CA  ILE    11      25.103  38.224  39.770  1.00  0.00           C
ATOM    153  HA  ILE    11      25.407  37.204  40.006  1.00  0.00           H
ATOM    154  CB  ILE    11      25.995  38.732  38.595  1.00  0.00           C
ATOM    155  HB  ILE    11      25.630  39.665  38.165  1.00  0.00           H
ATOM    156  CG2 ILE    11      27.450  39.003  39.087  1.00  0.00           C
ATOM    157 HG21 ILE    11      27.473  39.944  39.637  1.00  0.00           H
ATOM    158 HG22 ILE    11      28.106  39.206  38.240  1.00  0.00           H
ATOM    159 HG23 ILE    11      27.889  38.205  39.687  1.00  0.00           H
ATOM    160  CG1 ILE    11      26.106  37.697  37.431  1.00  0.00           C
ATOM    161 HG12 ILE    11      26.854  36.934  37.648  1.00  0.00           H
ATOM    162 HG13 ILE    11      25.150  37.172  37.413  1.00  0.00           H
ATOM    163  CD1 ILE    11      26.443  38.329  36.062  1.00  0.00           C
ATOM    164 HD11 ILE    11      26.186  37.493  35.411  1.00  0.00           H
ATOM    165 HD12 ILE    11      27.514  38.519  36.004  1.00  0.00           H
ATOM    166 HD13 ILE    11      25.780  39.160  35.823  1.00  0.00           H
ATOM    167  C   ILE    11      25.222  39.124  40.949  1.00  0.00           C
ATOM    168  O   ILE    11      25.851  38.823  41.948  1.00  0.00           O
ATOM    169  N   ALA    12      24.576  40.307  40.947  1.00  0.00           N
ATOM    170  H   ALA    12      24.181  40.564  40.053  1.00  0.00           H
ATOM    171  CA  ALA    12      24.465  41.233  42.090  1.00  0.00           C
ATOM    172  HA  ALA    12      25.482  41.377  42.451  1.00  0.00           H
ATOM    173  CB  ALA    12      23.916  42.563  41.626  1.00  0.00           C
ATOM    174  HB1 ALA    12      23.908  43.319  42.411  1.00  0.00           H
ATOM    175  HB2 ALA    12      22.893  42.517  41.254  1.00  0.00           H
ATOM    176  HB3 ALA    12      24.490  42.992  40.804  1.00  0.00           H
ATOM    177  C   ALA    12      23.747  40.661  43.309  1.00  0.00           C
ATOM    178  O   ALA    12      24.245  40.856  44.440  1.00  0.00           O
ATOM    179  N   GLN    13      22.712  39.865  43.167  1.00  0.00           N
ATOM    180  H   GLN    13      22.243  39.731  42.283  1.00  0.00           H
ATOM    181  CA  GLN    13      22.012  39.301  44.303  1.00  0.00           C
ATOM    182  HA  GLN    13      21.908  40.000  45.132  1.00  0.00           H
ATOM    183  CB  GLN    13      20.580  38.821  43.843  1.00  0.00           C
ATOM    184  HB2 GLN    13      20.032  39.672  43.438  1.00  0.00           H
ATOM    185  HB3 GLN    13      20.695  38.128  43.008  1.00  0.00           H
ATOM    186  CG  GLN    13      19.832  38.292  45.100  1.00  0.00           C
ATOM    187  HG2 GLN    13      20.390  37.496  45.594  1.00  0.00           H
ATOM    188  HG3 GLN    13      19.668  39.062  45.853  1.00  0.00           H
ATOM    189  CD  GLN    13      18.507  37.534  44.755  1.00  0.00           C
ATOM    190  OE1 GLN    13      18.073  37.227  43.639  1.00  0.00           O
ATOM    191  NE2 GLN    13      17.851  37.181  45.869  1.00  0.00           N
ATOM    192 HE21 GLN    13      16.910  36.818  45.815  1.00  0.00           H
ATOM    193 HE22 GLN    13      18.303  37.390  46.747  1.00  0.00           H
ATOM    194  C   GLN    13      22.827  38.131  44.871  1.00  0.00           C
ATOM    195  O   GLN    13      22.908  37.902  46.090  1.00  0.00           O
ATOM    196  N   LEU    14      23.591  37.380  44.052  1.00  0.00           N
ATOM    197  H   LEU    14      23.615  37.674  43.086  1.00  0.00           H
ATOM    198  CA  LEU    14      24.423  36.244  44.558  1.00  0.00           C
ATOM    199  HA  LEU    14      23.857  35.634  45.261  1.00  0.00           H
ATOM    200  CB  LEU    14      24.866  35.316  43.473  1.00  0.00           C
ATOM    201  HB2 LEU    14      24.052  34.958  42.842  1.00  0.00           H
ATOM    202  HB3 LEU    14      25.495  35.923  42.821  1.00  0.00           H
ATOM    203  CG  LEU    14      25.807  34.162  43.884  1.00  0.00           C
ATOM    204  HG  LEU    14      26.724  34.546  44.331  1.00  0.00           H
ATOM    205  CD1 LEU    14      25.192  33.295  44.978  1.00  0.00           C
ATOM    206 HD11 LEU    14      24.934  33.915  45.836  1.00  0.00           H
ATOM    207 HD12 LEU    14      25.977  32.653  45.376  1.00  0.00           H
ATOM    208 HD13 LEU    14      24.388  32.618  44.693  1.00  0.00           H
ATOM    209  CD2 LEU    14      26.271  33.222  42.824  1.00  0.00           C
ATOM    210 HD21 LEU    14      27.014  32.556  43.263  1.00  0.00           H
ATOM    211 HD22 LEU    14      25.372  32.774  42.400  1.00  0.00           H
ATOM    212 HD23 LEU    14      26.920  33.710  42.097  1.00  0.00           H
ATOM    213  C   LEU    14      25.652  36.762  45.321  1.00  0.00           C
ATOM    214  O   LEU    14      25.941  36.366  46.442  1.00  0.00           O
ATOM    215  N   MET    15      26.306  37.790  44.689  1.00  0.00           N
ATOM    216  H   MET    15      26.075  37.872  43.709  1.00  0.00           H
ATOM    217  CA  MET    15      27.416  38.537  45.301  1.00  0.00           C
ATOM    218  HA  MET    15      28.189  37.784  45.450  1.00  0.00           H
ATOM    219  CB  MET    15      27.942  39.652  44.399  1.00  0.00           C
ATOM    220  HB2 MET    15      27.116  40.304  44.117  1.00  0.00           H
ATOM    221  HB3 MET    15      28.610  40.222  45.046  1.00  0.00           H
ATOM    222  CG  MET    15      28.797  39.162  43.216  1.00  0.00           C
ATOM    223  HG2 MET    15      29.480  38.358  43.493  1.00  0.00           H
ATOM    224  HG3 MET    15      28.160  38.719  42.451  1.00  0.00           H
ATOM    225  SD  MET    15      29.703  40.493  42.305  1.00  0.00           S
ATOM    226  CE  MET    15      28.289  41.680  42.046  1.00  0.00           C
ATOM    227  HE1 MET    15      28.078  42.168  42.997  1.00  0.00           H
ATOM    228  HE2 MET    15      28.659  42.464  41.385  1.00  0.00           H
ATOM    229  HE3 MET    15      27.389  41.253  41.605  1.00  0.00           H
ATOM    230  C   MET    15      27.145  39.025  46.676  1.00  0.00           C
ATOM    231  O   MET    15      27.758  38.631  47.654  1.00  0.00           O
ATOM    232  N   SER    16      25.990  39.716  46.784  1.00  0.00           N
ATOM    233  H   SER    16      25.577  40.110  45.951  1.00  0.00           H
ATOM    234  CA  SER    16      25.396  40.185  48.070  1.00  0.00           C
ATOM    235  HA  SER    16      26.150  40.809  48.548  1.00  0.00           H
ATOM    236  CB  SER    16      24.107  40.994  47.784  1.00  0.00           C
ATOM    237  HB2 SER    16      24.283  41.891  47.190  1.00  0.00           H
ATOM    238  HB3 SER    16      23.351  40.349  47.336  1.00  0.00           H
ATOM    239  OG  SER    16      23.652  41.395  49.017  1.00  0.00           O
ATOM    240  HG  SER    16      23.166  42.211  48.875  1.00  0.00           H
ATOM    241  C   SER    16      25.133  39.030  48.968  1.00  0.00           C
ATOM    242  O   SER    16      25.399  39.189  50.158  1.00  0.00           O
ATOM    243  N   LEU    17      24.617  37.870  48.486  1.00  0.00           N
ATOM    244  H   LEU    17      24.508  37.791  47.485  1.00  0.00           H
ATOM    245  CA  LEU    17      24.317  36.726  49.388  1.00  0.00           C
ATOM    246  HA  LEU    17      23.760  37.171  50.213  1.00  0.00           H
ATOM    247  CB  LEU    17      23.415  35.617  48.794  1.00  0.00           C
ATOM    248  HB2 LEU    17      22.405  36.005  48.657  1.00  0.00           H
ATOM    249  HB3 LEU    17      23.743  35.347  47.791  1.00  0.00           H
ATOM    250  CG  LEU    17      23.236  34.378  49.653  1.00  0.00           C
ATOM    251  HG  LEU    17      23.276  34.550  50.729  1.00  0.00           H
ATOM    252  CD1 LEU    17      21.895  33.736  49.399  1.00  0.00           C
ATOM    253 HD11 LEU    17      21.744  33.466  48.354  1.00  0.00           H
ATOM    254 HD12 LEU    17      21.133  34.389  49.824  1.00  0.00           H
ATOM    255 HD13 LEU    17      21.812  32.845  50.022  1.00  0.00           H
ATOM    256  CD2 LEU    17      24.286  33.262  49.245  1.00  0.00           C
ATOM    257 HD21 LEU    17      24.051  32.756  48.309  1.00  0.00           H
ATOM    258 HD22 LEU    17      25.260  33.683  48.999  1.00  0.00           H
ATOM    259 HD23 LEU    17      24.337  32.552  50.070  1.00  0.00           H
ATOM    260  C   LEU    17      25.618  36.233  50.041  1.00  0.00           C
ATOM    261  O   LEU    17      25.629  35.931  51.248  1.00  0.00           O
ATOM    262  N   ILE    18      26.675  36.043  49.279  1.00  0.00           N
ATOM    263  H   ILE    18      26.482  36.193  48.299  1.00  0.00           H
ATOM    264  CA  ILE    18      28.028  35.604  49.662  1.00  0.00           C
ATOM    265  HA  ILE    18      28.015  34.650  50.190  1.00  0.00           H
ATOM    266  CB  ILE    18      28.902  35.283  48.367  1.00  0.00           C
ATOM    267  HB  ILE    18      28.934  36.195  47.772  1.00  0.00           H
ATOM    268  CG2 ILE    18      30.300  34.771  48.641  1.00  0.00           C
ATOM    269 HG21 ILE    18      30.097  33.809  49.114  1.00  0.00           H
ATOM    270 HG22 ILE    18      30.800  35.487  49.292  1.00  0.00           H
ATOM    271 HG23 ILE    18      30.865  34.662  47.715  1.00  0.00           H
ATOM    272  CG1 ILE    18      28.295  34.155  47.533  1.00  0.00           C
ATOM    273 HG12 ILE    18      28.374  33.224  48.093  1.00  0.00           H
ATOM    274 HG13 ILE    18      27.207  34.198  47.497  1.00  0.00           H
ATOM    275  CD1 ILE    18      28.840  33.977  46.073  1.00  0.00           C
ATOM    276 HD11 ILE    18      28.461  34.772  45.429  1.00  0.00           H
ATOM    277 HD12 ILE    18      28.430  33.037  45.706  1.00  0.00           H
ATOM    278 HD13 ILE    18      29.926  33.904  46.028  1.00  0.00           H
ATOM    279  C   ILE    18      28.834  36.582  50.602  1.00  0.00           C
ATOM    280  O   ILE    18      29.570  36.136  51.461  1.00  0.00           O
ATOM    281  N   ILE    19      28.549  37.874  50.469  1.00  0.00           N
ATOM    282  H   ILE    19      27.762  38.101  49.878  1.00  0.00           H
ATOM    283  CA  ILE    19      29.117  38.937  51.328  1.00  0.00           C
ATOM    284  HA  ILE    19      30.140  38.581  51.451  1.00  0.00           H
ATOM    285  CB  ILE    19      29.140  40.272  50.559  1.00  0.00           C
ATOM    286  HB  ILE    19      28.213  40.694  50.171  1.00  0.00           H
ATOM    287  CG2 ILE    19      29.624  41.285  51.614  1.00  0.00           C
ATOM    288 HG21 ILE    19      29.117  41.490  52.557  1.00  0.00           H
ATOM    289 HG22 ILE    19      29.517  42.227  51.076  1.00  0.00           H
ATOM    290 HG23 ILE    19      30.662  41.078  51.871  1.00  0.00           H
ATOM    291  CG1 ILE    19      30.103  40.250  49.359  1.00  0.00           C
ATOM    292 HG12 ILE    19      31.136  40.142  49.685  1.00  0.00           H
ATOM    293 HG13 ILE    19      29.869  39.339  48.808  1.00  0.00           H
ATOM    294  CD1 ILE    19      29.830  41.248  48.226  1.00  0.00           C
ATOM    295 HD11 ILE    19      28.824  41.132  47.821  1.00  0.00           H
ATOM    296 HD12 ILE    19      30.507  41.114  47.382  1.00  0.00           H
ATOM    297 HD13 ILE    19      30.006  42.262  48.584  1.00  0.00           H
ATOM    298  C   ILE    19      28.500  39.025  52.730  1.00  0.00           C
ATOM    299  O   ILE    19      29.109  39.221  53.834  1.00  0.00           O
ATOM    300  N   ASN    20      27.193  38.812  52.732  1.00  0.00           N
ATOM    301  H   ASN    20      26.633  38.749  51.894  1.00  0.00           H
ATOM    302  CA  ASN    20      26.352  38.944  53.935  1.00  0.00           C
ATOM    303  HA  ASN    20      26.934  39.667  54.506  1.00  0.00           H
ATOM    304  CB  ASN    20      25.041  39.672  53.676  1.00  0.00           C
ATOM    305  HB2 ASN    20      24.522  39.205  52.840  1.00  0.00           H
ATOM    306  HB3 ASN    20      24.288  39.492  54.444  1.00  0.00           H
ATOM    307  CG  ASN    20      25.234  41.128  53.378  1.00  0.00           C
ATOM    308  OD1 ASN    20      25.235  41.900  54.312  1.00  0.00           O
ATOM    309  ND2 ASN    20      25.334  41.528  52.119  1.00  0.00           N
ATOM    310 HD21 ASN    20      25.370  40.891  51.336  1.00  0.00           H
ATOM    311 HD22 ASN    20      25.586  42.493  51.956  1.00  0.00           H
ATOM    312  C   ASN    20      26.193  37.551  54.693  1.00  0.00           C
ATOM    313  O   ASN    20      25.648  37.486  55.808  1.00  0.00           O
ATOM    314  N   THR    21      26.889  36.533  54.172  1.00  0.00           N
ATOM    315  H   THR    21      27.096  36.642  53.189  1.00  0.00           H
ATOM    316  CA  THR    21      26.942  35.299  54.880  1.00  0.00           C
ATOM    317  HA  THR    21      26.149  35.252  55.627  1.00  0.00           H
ATOM    318  CB  THR    21      26.716  34.185  53.916  1.00  0.00           C
ATOM    319  HB  THR    21      27.435  34.302  53.106  1.00  0.00           H
ATOM    320  CG2 THR    21      26.889  32.776  54.421  1.00  0.00           C
ATOM    321 HG21 THR    21      27.964  32.654  54.553  1.00  0.00           H
ATOM    322 HG22 THR    21      26.621  32.052  53.651  1.00  0.00           H
ATOM    323 HG23 THR    21      26.320  32.819  55.350  1.00  0.00           H
ATOM    324  OG1 THR    21      25.439  34.147  53.359  1.00  0.00           O
ATOM    325  HG1 THR    21      25.520  34.783  52.645  1.00  0.00           H
ATOM    326  C   THR    21      28.190  35.193  55.728  1.00  0.00           C
ATOM    327  O   THR    21      29.256  35.666  55.261  1.00  0.00           O
ATOM    328  N   PHE    22      28.160  34.697  56.955  1.00  0.00           N
ATOM    329  H   PHE    22      27.291  34.290  57.269  1.00  0.00           H
ATOM    330  CA  PHE    22      29.330  34.473  57.788  1.00  0.00           C
ATOM    331  HA  PHE    22      30.077  35.217  57.512  1.00  0.00           H
ATOM    332  CB  PHE    22      28.895  34.905  59.255  1.00  0.00           C
ATOM    333  HB2 PHE    22      27.944  34.465  59.558  1.00  0.00           H
ATOM    334  HB3 PHE    22      29.636  34.669  60.019  1.00  0.00           H
ATOM    335  CG  PHE    22      28.627  36.402  59.444  1.00  0.00           C
ATOM    336  CD1 PHE    22      27.391  36.922  59.148  1.00  0.00           C
ATOM    337  HD1 PHE    22      26.636  36.228  58.810  1.00  0.00           H
ATOM    338  CE1 PHE    22      27.054  38.281  59.365  1.00  0.00           C
ATOM    339  HE1 PHE    22      26.102  38.704  59.079  1.00  0.00           H
ATOM    340  CZ  PHE    22      28.073  39.177  59.940  1.00  0.00           C
ATOM    341  HZ  PHE    22      27.883  40.239  60.004  1.00  0.00           H
ATOM    342  CE2 PHE    22      29.278  38.560  60.365  1.00  0.00           C
ATOM    343  HE2 PHE    22      29.986  39.200  60.871  1.00  0.00           H
ATOM    344  CD2 PHE    22      29.574  37.159  60.149  1.00  0.00           C
ATOM    345  HD2 PHE    22      30.482  36.793  60.605  1.00  0.00           H
ATOM    346  C   PHE    22      29.857  33.015  57.667  1.00  0.00           C
ATOM    347  O   PHE    22      29.850  32.172  58.577  1.00  0.00           O
ATOM    348  N   TYR    23      30.078  32.671  56.393  1.00  0.00           N
ATOM    349  H   TYR    23      30.221  33.436  55.749  1.00  0.00           H
ATOM    350  CA  TYR    23      30.588  31.361  56.008  1.00  0.00           C
ATOM    351  HA  TYR    23      29.790  30.672  56.283  1.00  0.00           H
ATOM    352  CB  TYR    23      30.940  31.236  54.488  1.00  0.00           C
ATOM    353  HB2 TYR    23      30.309  31.961  53.973  1.00  0.00           H
ATOM    354  HB3 TYR    23      31.956  31.593  54.318  1.00  0.00           H
ATOM    355  CG  TYR    23      30.711  29.917  53.808  1.00  0.00           C
ATOM    356  CD1 TYR    23      29.494  29.242  53.920  1.00  0.00           C
ATOM    357  HD1 TYR    23      28.636  29.745  54.342  1.00  0.00           H
ATOM    358  CE1 TYR    23      29.375  27.955  53.362  1.00  0.00           C
ATOM    359  HE1 TYR    23      28.462  27.391  53.486  1.00  0.00           H
ATOM    360  CZ  TYR    23      30.430  27.493  52.464  1.00  0.00           C
ATOM    361  OH  TYR    23      30.355  26.313  51.835  1.00  0.00           O
ATOM    362  HH  TYR    23      29.621  25.757  52.106  1.00  0.00           H
ATOM    363  CE2 TYR    23      31.565  28.238  52.231  1.00  0.00           C
ATOM    364  HE2 TYR    23      32.261  27.938  51.462  1.00  0.00           H
ATOM    365  CD2 TYR    23      31.782  29.442  53.012  1.00  0.00           C
ATOM    366  HD2 TYR    23      32.649  30.063  52.848  1.00  0.00           H
ATOM    367  C   TYR    23      31.849  30.914  56.832  1.00  0.00           C
ATOM    368  O   TYR    23      32.931  31.449  56.691  1.00  0.00           O
ATOM    369  N   SER    24      31.768  29.784  57.613  1.00  0.00           N
ATOM    370  H   SER    24      30.905  29.275  57.756  1.00  0.00           H
ATOM    371  CA  SER    24      32.852  29.174  58.429  1.00  0.00           C
ATOM    372  HA  SER    24      33.234  30.053  58.947  1.00  0.00           H
ATOM    373  CB  SER    24      32.355  28.261  59.523  1.00  0.00           C
ATOM    374  HB2 SER    24      32.102  27.299  59.077  1.00  0.00           H
ATOM    375  HB3 SER    24      33.188  28.090  60.206  1.00  0.00           H
ATOM    376  OG  SER    24      31.297  28.904  60.141  1.00  0.00           O
ATOM    377  HG  SER    24      30.609  29.033  59.483  1.00  0.00           H
ATOM    378  C   SER    24      33.901  28.463  57.575  1.00  0.00           C
ATOM    379  O   SER    24      35.075  28.559  57.917  1.00  0.00           O
ATOM    380  N   ASN    25      33.439  27.910  56.438  1.00  0.00           N
ATOM    381  H   ASN    25      32.440  27.853  56.299  1.00  0.00           H
ATOM    382  CA  ASN    25      34.273  27.082  55.466  1.00  0.00           C
ATOM    383  HA  ASN    25      35.103  26.598  55.980  1.00  0.00           H
ATOM    384  CB  ASN    25      33.389  26.026  54.827  1.00  0.00           C
ATOM    385  HB2 ASN    25      32.786  25.490  55.559  1.00  0.00           H
ATOM    386  HB3 ASN    25      32.834  26.725  54.201  1.00  0.00           H
ATOM    387  CG  ASN    25      34.001  25.035  53.796  1.00  0.00           C
ATOM    388  OD1 ASN    25      35.166  24.774  53.850  1.00  0.00           O
ATOM    389  ND2 ASN    25      33.185  24.458  52.960  1.00  0.00           N
ATOM    390 HD21 ASN    25      32.241  24.816  52.950  1.00  0.00           H
ATOM    391 HD22 ASN    25      33.592  23.900  52.222  1.00  0.00           H
ATOM    392  C   ASN    25      35.022  27.920  54.401  1.00  0.00           C
ATOM    393  O   ASN    25      35.129  27.727  53.187  1.00  0.00           O
ATOM    394  N   LYS    26      35.495  29.068  54.894  1.00  0.00           N
ATOM    395  H   LYS    26      35.283  29.237  55.867  1.00  0.00           H
ATOM    396  CA  LYS    26      35.902  30.293  54.110  1.00  0.00           C
ATOM    397  HA  LYS    26      34.993  30.773  53.748  1.00  0.00           H
ATOM    398  CB  LYS    26      36.410  31.368  55.194  1.00  0.00           C
ATOM    399  HB2 LYS    26      35.685  31.418  56.006  1.00  0.00           H
ATOM    400  HB3 LYS    26      37.354  30.997  55.595  1.00  0.00           H
ATOM    401  CG  LYS    26      36.586  32.784  54.600  1.00  0.00           C
ATOM    402  HG2 LYS    26      37.412  32.863  53.893  1.00  0.00           H
ATOM    403  HG3 LYS    26      35.612  33.061  54.196  1.00  0.00           H
ATOM    404  CD  LYS    26      36.978  33.734  55.702  1.00  0.00           C
ATOM    405  HD2 LYS    26      37.224  34.645  55.157  1.00  0.00           H
ATOM    406  HD3 LYS    26      36.039  33.995  56.190  1.00  0.00           H
ATOM    407  CE  LYS    26      38.112  33.582  56.661  1.00  0.00           C
ATOM    408  HE2 LYS    26      38.141  32.757  57.372  1.00  0.00           H
ATOM    409  HE3 LYS    26      38.962  33.154  56.130  1.00  0.00           H
ATOM    410  NZ  LYS    26      38.340  34.859  57.315  1.00  0.00           N
ATOM    411  HZ1 LYS    26      37.538  35.114  57.873  1.00  0.00           H
ATOM    412  HZ2 LYS    26      38.411  35.550  56.580  1.00  0.00           H
ATOM    413  HZ3 LYS    26      39.209  34.846  57.830  1.00  0.00           H
ATOM    414  C   LYS    26      36.877  30.083  52.961  1.00  0.00           C
ATOM    415  O   LYS    26      36.861  30.917  52.040  1.00  0.00           O
ATOM    416  N   GLU    27      37.778  29.084  53.027  1.00  0.00           N
ATOM    417  H   GLU    27      37.768  28.479  53.835  1.00  0.00           H
ATOM    418  CA  GLU    27      38.849  28.920  52.069  1.00  0.00           C
ATOM    419  HA  GLU    27      39.510  29.782  52.161  1.00  0.00           H
ATOM    420  CB  GLU    27      39.776  27.702  52.403  1.00  0.00           C
ATOM    421  HB2 GLU    27      39.201  26.777  52.360  1.00  0.00           H
ATOM    422  HB3 GLU    27      40.500  27.615  51.592  1.00  0.00           H
ATOM    423  CG  GLU    27      40.680  27.884  53.600  1.00  0.00           C
ATOM    424  HG2 GLU    27      41.332  27.018  53.712  1.00  0.00           H
ATOM    425  HG3 GLU    27      41.329  28.737  53.398  1.00  0.00           H
ATOM    426  CD  GLU    27      39.940  28.160  54.930  1.00  0.00           C
ATOM    427  OE1 GLU    27      40.360  28.980  55.811  1.00  0.00           O
ATOM    428  OE2 GLU    27      38.885  27.455  55.114  1.00  0.00           O
ATOM    429  C   GLU    27      38.396  28.760  50.632  1.00  0.00           C
ATOM    430  O   GLU    27      39.214  29.049  49.724  1.00  0.00           O
ATOM    431  N   ILE    28      37.212  28.224  50.371  1.00  0.00           N
ATOM    432  H   ILE    28      36.815  27.995  51.272  1.00  0.00           H
ATOM    433  CA  ILE    28      36.790  27.615  49.056  1.00  0.00           C
ATOM    434  HA  ILE    28      37.495  26.790  48.948  1.00  0.00           H
ATOM    435  CB  ILE    28      35.331  27.066  49.138  1.00  0.00           C
ATOM    436  HB  ILE    28      35.136  26.544  48.200  1.00  0.00           H
ATOM    437  CG2 ILE    28      35.206  26.143  50.373  1.00  0.00           C
ATOM    438 HG21 ILE    28      34.227  25.686  50.231  1.00  0.00           H
ATOM    439 HG22 ILE    28      35.279  26.693  51.312  1.00  0.00           H
ATOM    440 HG23 ILE    28      35.786  25.225  50.288  1.00  0.00           H
ATOM    441  CG1 ILE    28      34.117  28.136  49.093  1.00  0.00           C
ATOM    442 HG12 ILE    28      33.285  27.611  49.560  1.00  0.00           H
ATOM    443 HG13 ILE    28      34.462  28.989  49.679  1.00  0.00           H
ATOM    444  CD1 ILE    28      33.650  28.683  47.697  1.00  0.00           C
ATOM    445 HD11 ILE    28      32.799  29.333  47.900  1.00  0.00           H
ATOM    446 HD12 ILE    28      33.430  27.888  46.984  1.00  0.00           H
ATOM    447 HD13 ILE    28      34.491  29.233  47.275  1.00  0.00           H
ATOM    448  C   ILE    28      37.050  28.415  47.747  1.00  0.00           C
ATOM    449  O   ILE    28      37.107  27.861  46.657  1.00  0.00           O
ATOM    450  N   PHE    29      37.072  29.767  47.792  1.00  0.00           N
ATOM    451  H   PHE    29      36.873  30.130  48.714  1.00  0.00           H
ATOM    452  CA  PHE    29      37.513  30.670  46.741  1.00  0.00           C
ATOM    453  HA  PHE    29      36.794  30.556  45.929  1.00  0.00           H
ATOM    454  CB  PHE    29      37.483  32.074  47.266  1.00  0.00           C
ATOM    455  HB2 PHE    29      37.417  32.825  46.478  1.00  0.00           H
ATOM    456  HB3 PHE    29      36.523  32.125  47.779  1.00  0.00           H
ATOM    457  CG  PHE    29      38.706  32.500  48.093  1.00  0.00           C
ATOM    458  CD1 PHE    29      38.837  32.049  49.385  1.00  0.00           C
ATOM    459  HD1 PHE    29      38.074  31.404  49.795  1.00  0.00           H
ATOM    460  CE1 PHE    29      39.898  32.512  50.152  1.00  0.00           C
ATOM    461  HE1 PHE    29      40.164  32.296  51.177  1.00  0.00           H
ATOM    462  CZ  PHE    29      40.901  33.338  49.536  1.00  0.00           C
ATOM    463  HZ  PHE    29      41.759  33.748  50.046  1.00  0.00           H
ATOM    464  CE2 PHE    29      40.857  33.553  48.154  1.00  0.00           C
ATOM    465  HE2 PHE    29      41.715  34.026  47.701  1.00  0.00           H
ATOM    466  CD2 PHE    29      39.727  33.192  47.485  1.00  0.00           C
ATOM    467  HD2 PHE    29      39.605  33.528  46.466  1.00  0.00           H
ATOM    468  C   PHE    29      38.874  30.291  46.024  1.00  0.00           C
ATOM    469  O   PHE    29      38.836  30.205  44.794  1.00  0.00           O
ATOM    470  N   LEU    30      40.010  29.939  46.677  1.00  0.00           N
ATOM    471  H   LEU    30      40.055  29.878  47.685  1.00  0.00           H
ATOM    472  CA  LEU    30      41.194  29.398  45.888  1.00  0.00           C
ATOM    473  HA  LEU    30      41.361  30.085  45.058  1.00  0.00           H
ATOM    474  CB  LEU    30      42.427  29.229  46.822  1.00  0.00           C
ATOM    475  HB2 LEU    30      42.305  28.295  47.369  1.00  0.00           H
ATOM    476  HB3 LEU    30      43.342  29.203  46.230  1.00  0.00           H
ATOM    477  CG  LEU    30      42.633  30.319  47.822  1.00  0.00           C
ATOM    478  HG  LEU    30      41.694  30.735  48.188  1.00  0.00           H
ATOM    479  CD1 LEU    30      43.462  29.735  48.974  1.00  0.00           C
ATOM    480 HD11 LEU    30      42.876  29.234  49.744  1.00  0.00           H
ATOM    481 HD12 LEU    30      43.806  30.603  49.536  1.00  0.00           H
ATOM    482 HD13 LEU    30      44.354  29.191  48.664  1.00  0.00           H
ATOM    483  CD2 LEU    30      43.519  31.437  47.160  1.00  0.00           C
ATOM    484 HD21 LEU    30      44.541  31.079  47.035  1.00  0.00           H
ATOM    485 HD22 LEU    30      43.038  31.777  46.243  1.00  0.00           H
ATOM    486 HD23 LEU    30      43.535  32.294  47.832  1.00  0.00           H
ATOM    487  C   LEU    30      40.885  28.126  45.169  1.00  0.00           C
ATOM    488  O   LEU    30      41.415  27.956  44.071  1.00  0.00           O
ATOM    489  N   ARG    31      39.992  27.228  45.697  1.00  0.00           N
ATOM    490  H   ARG    31      39.646  27.365  46.636  1.00  0.00           H
ATOM    491  CA  ARG    31      39.755  26.000  44.951  1.00  0.00           C
ATOM    492  HA  ARG    31      40.692  25.450  44.853  1.00  0.00           H
ATOM    493  CB  ARG    31      38.857  25.074  45.791  1.00  0.00           C
ATOM    494  HB2 ARG    31      39.237  25.084  46.813  1.00  0.00           H
ATOM    495  HB3 ARG    31      37.874  25.544  45.806  1.00  0.00           H
ATOM    496  CG  ARG    31      38.592  23.634  45.317  1.00  0.00           C
ATOM    497  HG2 ARG    31      38.385  23.657  44.247  1.00  0.00           H
ATOM    498  HG3 ARG    31      39.551  23.117  45.307  1.00  0.00           H
ATOM    499  CD  ARG    31      37.557  22.863  46.057  1.00  0.00           C
ATOM    500  HD2 ARG    31      37.585  21.832  45.706  1.00  0.00           H
ATOM    501  HD3 ARG    31      37.808  22.884  47.118  1.00  0.00           H
ATOM    502  NE  ARG    31      36.135  23.406  45.797  1.00  0.00           N
ATOM    503  HE  ARG    31      36.062  23.856  44.895  1.00  0.00           H
ATOM    504  CZ  ARG    31      35.166  23.564  46.673  1.00  0.00           C
ATOM    505  NH1 ARG    31      35.220  23.091  47.881  1.00  0.00           N
ATOM    506 HH11 ARG    31      35.972  22.452  48.092  1.00  0.00           H
ATOM    507 HH12 ARG    31      34.449  23.244  48.515  1.00  0.00           H
ATOM    508  NH2 ARG    31      34.147  24.262  46.329  1.00  0.00           N
ATOM    509 HH21 ARG    31      34.255  24.821  45.495  1.00  0.00           H
ATOM    510 HH22 ARG    31      33.340  24.268  46.937  1.00  0.00           H
ATOM    511  C   ARG    31      39.170  26.299  43.540  1.00  0.00           C
ATOM    512  O   ARG    31      39.582  25.697  42.570  1.00  0.00           O
ATOM    513  N   GLU    32      38.140  27.154  43.455  1.00  0.00           N
ATOM    514  H   GLU    32      37.857  27.553  44.338  1.00  0.00           H
ATOM    515  CA  GLU    32      37.591  27.655  42.219  1.00  0.00           C
ATOM    516  HA  GLU    32      37.259  26.727  41.753  1.00  0.00           H
ATOM    517  CB  GLU    32      36.363  28.535  42.562  1.00  0.00           C
ATOM    518  HB2 GLU    32      36.715  29.442  43.053  1.00  0.00           H
ATOM    519  HB3 GLU    32      35.921  28.675  41.575  1.00  0.00           H
ATOM    520  CG  GLU    32      35.262  28.008  43.444  1.00  0.00           C
ATOM    521  HG2 GLU    32      35.763  27.801  44.389  1.00  0.00           H
ATOM    522  HG3 GLU    32      34.471  28.756  43.504  1.00  0.00           H
ATOM    523  CD  GLU    32      34.695  26.640  43.003  1.00  0.00           C
ATOM    524  OE1 GLU    32      34.565  25.730  43.840  1.00  0.00           O
ATOM    525  OE2 GLU    32      34.597  26.494  41.744  1.00  0.00           O
ATOM    526  C   GLU    32      38.553  28.417  41.328  1.00  0.00           C
ATOM    527  O   GLU    32      38.550  28.184  40.103  1.00  0.00           O
ATOM    528  N   LEU    33      39.356  29.337  41.912  1.00  0.00           N
ATOM    529  H   LEU    33      39.297  29.436  42.915  1.00  0.00           H
ATOM    530  CA  LEU    33      40.329  30.187  41.241  1.00  0.00           C
ATOM    531  HA  LEU    33      39.720  30.617  40.445  1.00  0.00           H
ATOM    532  CB  LEU    33      40.773  31.277  42.161  1.00  0.00           C
ATOM    533  HB2 LEU    33      41.243  30.842  43.042  1.00  0.00           H
ATOM    534  HB3 LEU    33      41.477  31.862  41.570  1.00  0.00           H
ATOM    535  CG  LEU    33      39.648  32.336  42.421  1.00  0.00           C
ATOM    536  HG  LEU    33      38.715  31.848  42.704  1.00  0.00           H
ATOM    537  CD1 LEU    33      40.122  33.164  43.595  1.00  0.00           C
ATOM    538 HD11 LEU    33      40.449  32.508  44.403  1.00  0.00           H
ATOM    539 HD12 LEU    33      39.200  33.587  43.994  1.00  0.00           H
ATOM    540 HD13 LEU    33      40.800  33.963  43.296  1.00  0.00           H
ATOM    541  CD2 LEU    33      39.371  33.300  41.326  1.00  0.00           C
ATOM    542 HD21 LEU    33      38.809  34.142  41.728  1.00  0.00           H
ATOM    543 HD22 LEU    33      40.345  33.671  41.005  1.00  0.00           H
ATOM    544 HD23 LEU    33      38.882  32.778  40.504  1.00  0.00           H
ATOM    545  C   LEU    33      41.419  29.326  40.606  1.00  0.00           C
ATOM    546  O   LEU    33      41.769  29.497  39.387  1.00  0.00           O
ATOM    547  N   ILE    34      42.003  28.337  41.370  1.00  0.00           N
ATOM    548  H   ILE    34      41.708  28.128  42.314  1.00  0.00           H
ATOM    549  CA  ILE    34      43.023  27.580  40.776  1.00  0.00           C
ATOM    550  HA  ILE    34      43.699  28.246  40.242  1.00  0.00           H
ATOM    551  CB  ILE    34      43.906  26.920  41.887  1.00  0.00           C
ATOM    552  HB  ILE    34      43.232  26.252  42.424  1.00  0.00           H
ATOM    553  CG2 ILE    34      45.089  26.029  41.400  1.00  0.00           C
ATOM    554 HG21 ILE    34      44.704  25.258  40.735  1.00  0.00           H
ATOM    555 HG22 ILE    34      45.586  25.562  42.251  1.00  0.00           H
ATOM    556 HG23 ILE    34      45.898  26.524  40.862  1.00  0.00           H
ATOM    557  CG1 ILE    34      44.406  28.015  42.940  1.00  0.00           C
ATOM    558 HG12 ILE    34      45.323  28.425  42.515  1.00  0.00           H
ATOM    559 HG13 ILE    34      43.785  28.903  43.056  1.00  0.00           H
ATOM    560  CD1 ILE    34      44.838  27.404  44.310  1.00  0.00           C
ATOM    561 HD11 ILE    34      45.508  26.560  44.144  1.00  0.00           H
ATOM    562 HD12 ILE    34      43.967  26.996  44.821  1.00  0.00           H
ATOM    563 HD13 ILE    34      45.389  28.219  44.778  1.00  0.00           H
ATOM    564  C   ILE    34      42.433  26.588  39.780  1.00  0.00           C
ATOM    565  O   ILE    34      43.107  26.236  38.808  1.00  0.00           O
ATOM    566  N   SER    35      41.148  26.222  40.003  1.00  0.00           N
ATOM    567  H   SER    35      40.687  26.764  40.720  1.00  0.00           H
ATOM    568  CA  SER    35      40.503  25.310  38.970  1.00  0.00           C
ATOM    569  HA  SER    35      41.239  24.538  38.743  1.00  0.00           H
ATOM    570  CB  SER    35      39.247  24.639  39.620  1.00  0.00           C
ATOM    571  HB2 SER    35      39.647  23.979  40.389  1.00  0.00           H
ATOM    572  HB3 SER    35      38.650  25.473  39.992  1.00  0.00           H
ATOM    573  OG  SER    35      38.499  23.782  38.694  1.00  0.00           O
ATOM    574  HG  SER    35      37.955  24.268  38.070  1.00  0.00           H
ATOM    575  C   SER    35      40.256  26.000  37.618  1.00  0.00           C
ATOM    576  O   SER    35      40.278  25.415  36.530  1.00  0.00           O
ATOM    577  N   ASN    36      39.908  27.286  37.680  1.00  0.00           N
ATOM    578  H   ASN    36      39.831  27.730  38.583  1.00  0.00           H
ATOM    579  CA  ASN    36      39.702  28.069  36.467  1.00  0.00           C
ATOM    580  HA  ASN    36      39.077  27.613  35.699  1.00  0.00           H
ATOM    581  CB  ASN    36      38.877  29.295  36.849  1.00  0.00           C
ATOM    582  HB2 ASN    36      39.373  29.855  37.642  1.00  0.00           H
ATOM    583  HB3 ASN    36      38.818  29.942  35.974  1.00  0.00           H
ATOM    584  CG  ASN    36      37.431  28.933  37.182  1.00  0.00           C
ATOM    585  OD1 ASN    36      37.036  27.784  37.248  1.00  0.00           O
ATOM    586  ND2 ASN    36      36.571  29.887  37.176  1.00  0.00           N
ATOM    587 HD21 ASN    36      36.777  30.858  36.987  1.00  0.00           H
ATOM    588 HD22 ASN    36      35.605  29.603  37.234  1.00  0.00           H
ATOM    589  C   ASN    36      40.975  28.501  35.736  1.00  0.00           C
ATOM    590  O   ASN    36      40.995  28.630  34.527  1.00  0.00           O
ATOM    591  N   SER    37      42.061  28.792  36.454  1.00  0.00           N
ATOM    592  H   SER    37      41.943  28.579  37.435  1.00  0.00           H
ATOM    593  CA  SER    37      43.473  28.749  35.966  1.00  0.00           C
ATOM    594  HA  SER    37      43.576  29.498  35.179  1.00  0.00           H
ATOM    595  CB  SER    37      44.464  29.060  37.089  1.00  0.00           C
ATOM    596  HB2 SER    37      44.473  28.182  37.735  1.00  0.00           H
ATOM    597  HB3 SER    37      45.444  29.008  36.614  1.00  0.00           H
ATOM    598  OG  SER    37      44.175  30.343  37.648  1.00  0.00           O
ATOM    599  HG  SER    37      44.416  31.036  37.028  1.00  0.00           H
ATOM    600  C   SER    37      43.761  27.402  35.245  1.00  0.00           C
ATOM    601  O   SER    37      44.082  27.451  34.100  1.00  0.00           O
ATOM    602  N   SER    38      43.531  26.254  35.822  1.00  0.00           N
ATOM    603  H   SER    38      43.329  26.251  36.812  1.00  0.00           H
ATOM    604  CA  SER    38      43.537  24.960  35.040  1.00  0.00           C
ATOM    605  HA  SER    38      44.562  24.796  34.705  1.00  0.00           H
ATOM    606  CB  SER    38      43.217  23.800  36.014  1.00  0.00           C
ATOM    607  HB2 SER    38      43.876  23.867  36.880  1.00  0.00           H
ATOM    608  HB3 SER    38      42.183  23.769  36.357  1.00  0.00           H
ATOM    609  OG  SER    38      43.346  22.577  35.380  1.00  0.00           O
ATOM    610  HG  SER    38      42.597  22.328  34.834  1.00  0.00           H
ATOM    611  C   SER    38      42.604  24.887  33.804  1.00  0.00           C
ATOM    612  O   SER    38      43.027  24.295  32.811  1.00  0.00           O
ATOM    613  N   ASP    39      41.454  25.535  33.800  1.00  0.00           N
ATOM    614  H   ASP    39      41.131  25.909  34.682  1.00  0.00           H
ATOM    615  CA  ASP    39      40.648  25.505  32.622  1.00  0.00           C
ATOM    616  HA  ASP    39      40.535  24.475  32.281  1.00  0.00           H
ATOM    617  CB  ASP    39      39.193  25.814  32.955  1.00  0.00           C
ATOM    618  HB2 ASP    39      39.048  26.835  33.307  1.00  0.00           H
ATOM    619  HB3 ASP    39      38.604  25.820  32.038  1.00  0.00           H
ATOM    620  CG  ASP    39      38.421  24.908  33.838  1.00  0.00           C
ATOM    621  OD1 ASP    39      38.841  23.749  34.111  1.00  0.00           O
ATOM    622  OD2 ASP    39      37.326  25.315  34.241  1.00  0.00           O
ATOM    623  C   ASP    39      41.109  26.382  31.486  1.00  0.00           C
ATOM    624  O   ASP    39      40.963  25.922  30.360  1.00  0.00           O
ATOM    625  N   ALA    40      41.787  27.493  31.700  1.00  0.00           N
ATOM    626  H   ALA    40      41.866  27.774  32.667  1.00  0.00           H
ATOM    627  CA  ALA    40      42.318  28.318  30.621  1.00  0.00           C
ATOM    628  HA  ALA    40      41.550  28.413  29.854  1.00  0.00           H
ATOM    629  CB  ALA    40      42.664  29.633  31.268  1.00  0.00           C
ATOM    630  HB1 ALA    40      41.763  29.928  31.803  1.00  0.00           H
ATOM    631  HB2 ALA    40      42.778  30.463  30.571  1.00  0.00           H
ATOM    632  HB3 ALA    40      43.536  29.592  31.921  1.00  0.00           H
ATOM    633  C   ALA    40      43.512  27.551  30.000  1.00  0.00           C
ATOM    634  O   ALA    40      43.744  27.517  28.798  1.00  0.00           O
ATOM    635  N   LEU    41      44.286  26.835  30.827  1.00  0.00           N
ATOM    636  H   LEU    41      43.882  26.761  31.750  1.00  0.00           H
ATOM    637  CA  LEU    41      45.415  25.920  30.311  1.00  0.00           C
ATOM    638  HA  LEU    41      46.051  26.470  29.616  1.00  0.00           H
ATOM    639  CB  LEU    41      46.260  25.242  31.467  1.00  0.00           C
ATOM    640  HB2 LEU    41      45.525  24.757  32.111  1.00  0.00           H
ATOM    641  HB3 LEU    41      46.975  24.491  31.133  1.00  0.00           H
ATOM    642  CG  LEU    41      46.877  26.315  32.361  1.00  0.00           C
ATOM    643  HG  LEU    41      46.157  27.113  32.544  1.00  0.00           H
ATOM    644  CD1 LEU    41      47.519  25.857  33.683  1.00  0.00           C
ATOM    645 HD11 LEU    41      46.749  25.190  34.072  1.00  0.00           H
ATOM    646 HD12 LEU    41      47.750  26.724  34.301  1.00  0.00           H
ATOM    647 HD13 LEU    41      48.407  25.277  33.431  1.00  0.00           H
ATOM    648  CD2 LEU    41      48.029  27.183  31.691  1.00  0.00           C
ATOM    649 HD21 LEU    41      48.217  28.104  32.240  1.00  0.00           H
ATOM    650 HD22 LEU    41      48.972  26.644  31.788  1.00  0.00           H
ATOM    651 HD23 LEU    41      47.913  27.618  30.697  1.00  0.00           H
ATOM    652  C   LEU    41      44.762  24.778  29.453  1.00  0.00           C
ATOM    653  O   LEU    41      45.243  24.497  28.313  1.00  0.00           O
ATOM    654  N   ASP    42      43.674  24.191  29.969  1.00  0.00           N
ATOM    655  H   ASP    42      43.292  24.509  30.848  1.00  0.00           H
ATOM    656  CA  ASP    42      42.900  23.213  29.201  1.00  0.00           C
ATOM    657  HA  ASP    42      43.625  22.417  29.038  1.00  0.00           H
ATOM    658  CB  ASP    42      41.654  22.614  29.873  1.00  0.00           C
ATOM    659  HB2 ASP    42      41.169  23.473  30.335  1.00  0.00           H
ATOM    660  HB3 ASP    42      40.958  22.152  29.173  1.00  0.00           H
ATOM    661  CG  ASP    42      41.984  21.556  30.864  1.00  0.00           C
ATOM    662  OD1 ASP    42      43.179  21.119  30.815  1.00  0.00           O
ATOM    663  OD2 ASP    42      41.106  21.190  31.623  1.00  0.00           O
ATOM    664  C   ASP    42      42.473  23.890  27.857  1.00  0.00           C
ATOM    665  O   ASP    42      42.600  23.316  26.824  1.00  0.00           O
ATOM    666  N   LYS    43      41.839  25.068  27.959  1.00  0.00           N
ATOM    667  H   LYS    43      41.901  25.578  28.828  1.00  0.00           H
ATOM    668  CA  LYS    43      41.305  25.694  26.745  1.00  0.00           C
ATOM    669  HA  LYS    43      40.701  24.912  26.287  1.00  0.00           H
ATOM    670  CB  LYS    43      40.388  26.835  27.091  1.00  0.00           C
ATOM    671  HB2 LYS    43      40.878  27.452  27.844  1.00  0.00           H
ATOM    672  HB3 LYS    43      40.159  27.490  26.250  1.00  0.00           H
ATOM    673  CG  LYS    43      39.038  26.285  27.615  1.00  0.00           C
ATOM    674  HG2 LYS    43      38.514  25.782  26.801  1.00  0.00           H
ATOM    675  HG3 LYS    43      39.209  25.499  28.350  1.00  0.00           H
ATOM    676  CD  LYS    43      38.197  27.403  28.239  1.00  0.00           C
ATOM    677  HD2 LYS    43      38.668  27.931  29.068  1.00  0.00           H
ATOM    678  HD3 LYS    43      38.094  28.220  27.526  1.00  0.00           H
ATOM    679  CE  LYS    43      36.845  26.998  28.584  1.00  0.00           C
ATOM    680  HE2 LYS    43      36.195  27.872  28.557  1.00  0.00           H
ATOM    681  HE3 LYS    43      36.570  26.307  27.787  1.00  0.00           H
ATOM    682  NZ  LYS    43      36.676  26.374  29.906  1.00  0.00           N
ATOM    683  HZ1 LYS    43      36.931  27.048  30.614  1.00  0.00           H
ATOM    684  HZ2 LYS    43      37.111  25.478  30.079  1.00  0.00           H
ATOM    685  HZ3 LYS    43      35.710  26.154  30.100  1.00  0.00           H
ATOM    686  C   LYS    43      42.292  26.095  25.644  1.00  0.00           C
ATOM    687  O   LYS    43      41.985  25.839  24.444  1.00  0.00           O
ATOM    688  N   ILE    44      43.486  26.559  25.955  1.00  0.00           N
ATOM    689  H   ILE    44      43.584  26.881  26.907  1.00  0.00           H
ATOM    690  CA  ILE    44      44.533  26.713  24.911  1.00  0.00           C
ATOM    691  HA  ILE    44      44.133  27.123  23.984  1.00  0.00           H
ATOM    692  CB  ILE    44      45.636  27.701  25.401  1.00  0.00           C
ATOM    693  HB  ILE    44      45.161  28.618  25.747  1.00  0.00           H
ATOM    694  CG2 ILE    44      46.358  27.258  26.712  1.00  0.00           C
ATOM    695 HG21 ILE    44      47.164  27.953  26.944  1.00  0.00           H
ATOM    696 HG22 ILE    44      46.673  26.214  26.732  1.00  0.00           H
ATOM    697 HG23 ILE    44      45.711  27.311  27.587  1.00  0.00           H
ATOM    698  CG1 ILE    44      46.639  28.128  24.345  1.00  0.00           C
ATOM    699 HG12 ILE    44      47.141  29.018  24.724  1.00  0.00           H
ATOM    700 HG13 ILE    44      47.406  27.380  24.141  1.00  0.00           H
ATOM    701  CD1 ILE    44      46.034  28.558  23.062  1.00  0.00           C
ATOM    702 HD11 ILE    44      45.355  29.400  23.201  1.00  0.00           H
ATOM    703 HD12 ILE    44      45.560  27.756  22.498  1.00  0.00           H
ATOM    704 HD13 ILE    44      46.815  28.948  22.410  1.00  0.00           H
ATOM    705  C   ILE    44      45.181  25.317  24.573  1.00  0.00           C
ATOM    706  O   ILE    44      45.547  25.136  23.397  1.00  0.00           O
ATOM    707  N   ARG    45      45.260  24.296  25.482  1.00  0.00           N
ATOM    708  H   ARG    45      44.972  24.498  26.429  1.00  0.00           H
ATOM    709  CA  ARG    45      45.776  22.929  25.145  1.00  0.00           C
ATOM    710  HA  ARG    45      46.765  23.104  24.724  1.00  0.00           H
ATOM    711  CB  ARG    45      46.083  22.115  26.394  1.00  0.00           C
ATOM    712  HB2 ARG    45      46.713  22.632  27.117  1.00  0.00           H
ATOM    713  HB3 ARG    45      45.165  21.876  26.930  1.00  0.00           H
ATOM    714  CG  ARG    45      46.833  20.820  26.060  1.00  0.00           C
ATOM    715  HG2 ARG    45      46.311  20.079  25.454  1.00  0.00           H
ATOM    716  HG3 ARG    45      47.672  21.120  25.432  1.00  0.00           H
ATOM    717  CD  ARG    45      47.373  20.008  27.262  1.00  0.00           C
ATOM    718  HD2 ARG    45      47.712  19.030  26.917  1.00  0.00           H
ATOM    719  HD3 ARG    45      48.180  20.566  27.736  1.00  0.00           H
ATOM    720  NE  ARG    45      46.269  19.794  28.221  1.00  0.00           N
ATOM    721  HE  ARG    45      46.039  20.507  28.899  1.00  0.00           H
ATOM    722  CZ  ARG    45      45.351  18.822  28.262  1.00  0.00           C
ATOM    723  NH1 ARG    45      45.395  17.825  27.436  1.00  0.00           N
ATOM    724 HH11 ARG    45      46.088  17.864  26.703  1.00  0.00           H
ATOM    725 HH12 ARG    45      44.711  17.082  27.453  1.00  0.00           H
ATOM    726  NH2 ARG    45      44.289  18.902  29.032  1.00  0.00           N
ATOM    727 HH21 ARG    45      44.139  19.768  29.529  1.00  0.00           H
ATOM    728 HH22 ARG    45      43.642  18.130  29.097  1.00  0.00           H
ATOM    729  C   ARG    45      44.934  22.298  24.053  1.00  0.00           C
ATOM    730  O   ARG    45      45.467  21.834  22.987  1.00  0.00           O
ATOM    731  N   TYR    46      43.661  22.188  24.336  1.00  0.00           N
ATOM    732  H   TYR    46      43.226  22.316  25.238  1.00  0.00           H
ATOM    733  CA  TYR    46      42.771  21.729  23.272  1.00  0.00           C
ATOM    734  HA  TYR    46      42.951  20.703  22.952  1.00  0.00           H
ATOM    735  CB  TYR    46      41.354  21.707  23.892  1.00  0.00           C
ATOM    736  HB2 TYR    46      41.152  22.722  24.231  1.00  0.00           H
ATOM    737  HB3 TYR    46      40.613  21.310  23.198  1.00  0.00           H
ATOM    738  CG  TYR    46      41.243  20.794  25.098  1.00  0.00           C
ATOM    739  CD1 TYR    46      40.488  21.204  26.249  1.00  0.00           C
ATOM    740  HD1 TYR    46      40.053  22.184  26.379  1.00  0.00           H
ATOM    741  CE1 TYR    46      40.249  20.228  27.300  1.00  0.00           C
ATOM    742  HE1 TYR    46      39.609  20.547  28.109  1.00  0.00           H
ATOM    743  CZ  TYR    46      40.812  18.938  27.323  1.00  0.00           C
ATOM    744  OH  TYR    46      40.546  18.166  28.396  1.00  0.00           O
ATOM    745  HH  TYR    46      39.651  18.323  28.702  1.00  0.00           H
ATOM    746  CE2 TYR    46      41.545  18.550  26.194  1.00  0.00           C
ATOM    747  HE2 TYR    46      41.979  17.561  26.169  1.00  0.00           H
ATOM    748  CD2 TYR    46      41.673  19.463  25.078  1.00  0.00           C
ATOM    749  HD2 TYR    46      42.196  19.090  24.211  1.00  0.00           H
ATOM    750  C   TYR    46      42.641  22.617  21.990  1.00  0.00           C
ATOM    751  O   TYR    46      42.221  22.050  20.983  1.00  0.00           O
ATOM    752  N   GLU    47      42.932  23.911  22.041  1.00  0.00           N
ATOM    753  H   GLU    47      43.214  24.243  22.952  1.00  0.00           H
ATOM    754  CA  GLU    47      43.054  24.684  20.810  1.00  0.00           C
ATOM    755  HA  GLU    47      42.221  24.618  20.111  1.00  0.00           H
ATOM    756  CB  GLU    47      43.138  26.220  21.142  1.00  0.00           C
ATOM    757  HB2 GLU    47      42.387  26.549  21.861  1.00  0.00           H
ATOM    758  HB3 GLU    47      44.037  26.434  21.719  1.00  0.00           H
ATOM    759  CG  GLU    47      43.305  27.169  19.935  1.00  0.00           C
ATOM    760  HG2 GLU    47      43.596  28.156  20.291  1.00  0.00           H
ATOM    761  HG3 GLU    47      44.057  26.731  19.280  1.00  0.00           H
ATOM    762  CD  GLU    47      41.869  27.398  19.298  1.00  0.00           C
ATOM    763  OE1 GLU    47      41.181  26.514  18.796  1.00  0.00           O
ATOM    764  OE2 GLU    47      41.492  28.563  19.155  1.00  0.00           O
ATOM    765  C   GLU    47      44.277  24.243  19.973  1.00  0.00           C
ATOM    766  O   GLU    47      44.297  24.217  18.756  1.00  0.00           O
ATOM    767  N   SER    48      45.399  23.666  20.608  1.00  0.00           N
ATOM    768  H   SER    48      45.331  23.527  21.606  1.00  0.00           H
ATOM    769  CA  SER    48      46.376  22.955  19.776  1.00  0.00           C
ATOM    770  HA  SER    48      46.532  23.602  18.912  1.00  0.00           H
ATOM    771  CB  SER    48      47.748  22.999  20.550  1.00  0.00           C
ATOM    772  HB2 SER    48      48.517  22.991  19.778  1.00  0.00           H
ATOM    773  HB3 SER    48      47.925  23.994  20.961  1.00  0.00           H
ATOM    774  OG  SER    48      47.897  22.034  21.598  1.00  0.00           O
ATOM    775  HG  SER    48      47.014  21.987  21.972  1.00  0.00           H
ATOM    776  C   SER    48      46.047  21.604  19.318  1.00  0.00           C
ATOM    777  O   SER    48      46.868  20.875  18.753  1.00  0.00           O
ATOM    778  N   LEU    49      44.839  21.024  19.515  1.00  0.00           N
ATOM    779  H   LEU    49      44.183  21.571  20.055  1.00  0.00           H
ATOM    780  CA  LEU    49      44.364  19.823  18.716  1.00  0.00           C
ATOM    781  HA  LEU    49      45.181  19.107  18.632  1.00  0.00           H
ATOM    782  CB  LEU    49      43.192  19.212  19.452  1.00  0.00           C
ATOM    783  HB2 LEU    49      42.445  19.980  19.653  1.00  0.00           H
ATOM    784  HB3 LEU    49      42.751  18.434  18.829  1.00  0.00           H
ATOM    785  CG  LEU    49      43.579  18.547  20.768  1.00  0.00           C
ATOM    786  HG  LEU    49      44.204  19.195  21.383  1.00  0.00           H
ATOM    787  CD1 LEU    49      42.278  18.247  21.566  1.00  0.00           C
ATOM    788 HD11 LEU    49      41.724  19.181  21.642  1.00  0.00           H
ATOM    789 HD12 LEU    49      42.483  17.889  22.575  1.00  0.00           H
ATOM    790 HD13 LEU    49      41.583  17.545  21.103  1.00  0.00           H
ATOM    791  CD2 LEU    49      44.437  17.327  20.603  1.00  0.00           C
ATOM    792 HD21 LEU    49      44.638  16.771  21.520  1.00  0.00           H
ATOM    793 HD22 LEU    49      43.936  16.654  19.906  1.00  0.00           H
ATOM    794 HD23 LEU    49      45.428  17.661  20.300  1.00  0.00           H
ATOM    795  C   LEU    49      43.964  20.353  17.306  1.00  0.00           C
ATOM    796  O   LEU    49      43.837  19.540  16.370  1.00  0.00           O
ATOM    797  N   THR    50      43.857  21.645  17.042  1.00  0.00           N
ATOM    798  H   THR    50      43.765  22.303  17.804  1.00  0.00           H
ATOM    799  CA  THR    50      43.807  22.249  15.679  1.00  0.00           C
ATOM    800  HA  THR    50      43.796  21.496  14.891  1.00  0.00           H
ATOM    801  CB  THR    50      42.583  23.095  15.467  1.00  0.00           C
ATOM    802  HB  THR    50      42.600  23.848  16.253  1.00  0.00           H
ATOM    803  CG2 THR    50      42.437  23.702  14.136  1.00  0.00           C
ATOM    804 HG21 THR    50      41.892  24.644  14.205  1.00  0.00           H
ATOM    805 HG22 THR    50      41.945  23.021  13.442  1.00  0.00           H
ATOM    806 HG23 THR    50      43.406  24.033  13.759  1.00  0.00           H
ATOM    807  OG1 THR    50      41.409  22.300  15.627  1.00  0.00           O
ATOM    808  HG1 THR    50      41.428  22.107  16.567  1.00  0.00           H
ATOM    809  C   THR    50      45.078  23.063  15.368  1.00  0.00           C
ATOM    810  O   THR    50      45.676  22.786  14.351  1.00  0.00           O
ATOM    811  N   ASP    51      45.364  24.089  16.157  1.00  0.00           N
ATOM    812  H   ASP    51      44.754  24.166  16.959  1.00  0.00           H
ATOM    813  CA  ASP    51      46.315  25.156  15.744  1.00  0.00           C
ATOM    814  HA  ASP    51      46.875  24.815  14.873  1.00  0.00           H
ATOM    815  CB  ASP    51      45.479  26.418  15.364  1.00  0.00           C
ATOM    816  HB2 ASP    51      44.912  26.044  14.510  1.00  0.00           H
ATOM    817  HB3 ASP    51      44.776  26.776  16.115  1.00  0.00           H
ATOM    818  CG  ASP    51      46.377  27.585  14.920  1.00  0.00           C
ATOM    819  OD1 ASP    51      47.602  27.579  15.038  1.00  0.00           O
ATOM    820  OD2 ASP    51      45.754  28.548  14.359  1.00  0.00           O
ATOM    821  C   ASP    51      47.409  25.434  16.833  1.00  0.00           C
ATOM    822  O   ASP    51      47.167  26.287  17.763  1.00  0.00           O
ATOM    823  N   PRO    52      48.576  24.729  16.773  1.00  0.00           N
ATOM    824  CD  PRO    52      48.837  23.576  15.986  1.00  0.00           C
ATOM    825  HD2 PRO    52      49.345  23.891  15.075  1.00  0.00           H
ATOM    826  HD3 PRO    52      47.946  22.949  15.947  1.00  0.00           H
ATOM    827  CG  PRO    52      49.832  22.735  16.687  1.00  0.00           C
ATOM    828  HG2 PRO    52      50.475  22.217  15.976  1.00  0.00           H
ATOM    829  HG3 PRO    52      49.434  22.033  17.420  1.00  0.00           H
ATOM    830  CB  PRO    52      50.721  23.850  17.377  1.00  0.00           C
ATOM    831  HB2 PRO    52      51.521  24.207  16.727  1.00  0.00           H
ATOM    832  HB3 PRO    52      51.237  23.455  18.252  1.00  0.00           H
ATOM    833  CA  PRO    52      49.720  24.985  17.653  1.00  0.00           C
ATOM    834  HA  PRO    52      49.272  24.844  18.637  1.00  0.00           H
ATOM    835  C   PRO    52      50.361  26.418  17.528  1.00  0.00           C
ATOM    836  O   PRO    52      51.105  26.765  18.444  1.00  0.00           O
ATOM    837  N   SER    53      49.989  27.292  16.613  1.00  0.00           N
ATOM    838  H   SER    53      49.347  26.985  15.896  1.00  0.00           H
ATOM    839  CA  SER    53      50.503  28.630  16.498  1.00  0.00           C
ATOM    840  HA  SER    53      51.545  28.580  16.813  1.00  0.00           H
ATOM    841  CB  SER    53      50.435  29.279  15.157  1.00  0.00           C
ATOM    842  HB2 SER    53      51.035  30.188  15.194  1.00  0.00           H
ATOM    843  HB3 SER    53      50.827  28.642  14.363  1.00  0.00           H
ATOM    844  OG  SER    53      49.087  29.620  14.902  1.00  0.00           O
ATOM    845  HG  SER    53      48.514  28.874  15.091  1.00  0.00           H
ATOM    846  C   SER    53      49.927  29.607  17.481  1.00  0.00           C
ATOM    847  O   SER    53      50.638  30.582  17.868  1.00  0.00           O
ATOM    848  N   LYS    54      48.785  29.209  18.049  1.00  0.00           N
ATOM    849  H   LYS    54      48.250  28.494  17.575  1.00  0.00           H
ATOM    850  CA  LYS    54      48.245  29.790  19.253  1.00  0.00           C
ATOM    851  HA  LYS    54      48.339  30.875  19.208  1.00  0.00           H
ATOM    852  CB  LYS    54      46.762  29.416  19.382  1.00  0.00           C
ATOM    853  HB2 LYS    54      46.818  28.380  19.716  1.00  0.00           H
ATOM    854  HB3 LYS    54      46.402  29.956  20.257  1.00  0.00           H
ATOM    855  CG  LYS    54      45.806  29.477  18.205  1.00  0.00           C
ATOM    856  HG2 LYS    54      46.155  28.767  17.455  1.00  0.00           H
ATOM    857  HG3 LYS    54      44.812  29.149  18.506  1.00  0.00           H
ATOM    858  CD  LYS    54      45.732  30.865  17.544  1.00  0.00           C
ATOM    859  HD2 LYS    54      45.339  31.549  18.296  1.00  0.00           H
ATOM    860  HD3 LYS    54      46.694  31.337  17.346  1.00  0.00           H
ATOM    861  CE  LYS    54      44.938  30.887  16.213  1.00  0.00           C
ATOM    862  HE2 LYS    54      45.294  30.202  15.443  1.00  0.00           H
ATOM    863  HE3 LYS    54      43.910  30.610  16.448  1.00  0.00           H
ATOM    864  NZ  LYS    54      44.869  32.238  15.602  1.00  0.00           N
ATOM    865  HZ1 LYS    54      44.210  32.283  14.837  1.00  0.00           H
ATOM    866  HZ2 LYS    54      45.798  32.535  15.340  1.00  0.00           H
ATOM    867  HZ3 LYS    54      44.486  32.880  16.282  1.00  0.00           H
ATOM    868  C   LYS    54      48.989  29.421  20.579  1.00  0.00           C
ATOM    869  O   LYS    54      49.193  30.237  21.488  1.00  0.00           O
ATOM    870  N   LEU    55      49.466  28.230  20.655  1.00  0.00           N
ATOM    871  H   LEU    55      49.288  27.729  19.797  1.00  0.00           H
ATOM    872  CA  LEU    55      50.305  27.719  21.773  1.00  0.00           C
ATOM    873  HA  LEU    55      49.804  28.017  22.695  1.00  0.00           H
ATOM    874  CB  LEU    55      50.304  26.202  21.755  1.00  0.00           C
ATOM    875  HB2 LEU    55      49.235  25.989  21.777  1.00  0.00           H
ATOM    876  HB3 LEU    55      50.705  25.874  20.795  1.00  0.00           H
ATOM    877  CG  LEU    55      50.960  25.489  22.991  1.00  0.00           C
ATOM    878  HG  LEU    55      52.040  25.629  23.017  1.00  0.00           H
ATOM    879  CD1 LEU    55      50.481  25.840  24.334  1.00  0.00           C
ATOM    880 HD11 LEU    55      50.704  26.870  24.611  1.00  0.00           H
ATOM    881 HD12 LEU    55      50.934  25.255  25.135  1.00  0.00           H
ATOM    882 HD13 LEU    55      49.393  25.824  24.389  1.00  0.00           H
ATOM    883  CD2 LEU    55      50.726  23.952  22.921  1.00  0.00           C
ATOM    884 HD21 LEU    55      51.286  23.409  23.682  1.00  0.00           H
ATOM    885 HD22 LEU    55      49.716  23.581  23.096  1.00  0.00           H
ATOM    886 HD23 LEU    55      51.037  23.725  21.901  1.00  0.00           H
ATOM    887  C   LEU    55      51.760  28.268  21.768  1.00  0.00           C
ATOM    888  O   LEU    55      52.334  28.438  22.868  1.00  0.00           O
ATOM    889  N   ASP    56      52.326  28.663  20.648  1.00  0.00           N
ATOM    890  H   ASP    56      51.805  28.306  19.858  1.00  0.00           H
ATOM    891  CA  ASP    56      53.749  28.934  20.451  1.00  0.00           C
ATOM    892  HA  ASP    56      54.457  28.111  20.555  1.00  0.00           H
ATOM    893  CB  ASP    56      53.993  29.264  18.994  1.00  0.00           C
ATOM    894  HB2 ASP    56      53.570  28.411  18.464  1.00  0.00           H
ATOM    895  HB3 ASP    56      53.438  30.091  18.551  1.00  0.00           H
ATOM    896  CG  ASP    56      55.485  29.300  18.563  1.00  0.00           C
ATOM    897  OD1 ASP    56      55.829  29.896  17.480  1.00  0.00           O
ATOM    898  OD2 ASP    56      56.326  28.587  19.083  1.00  0.00           O
ATOM    899  C   ASP    56      54.180  30.146  21.211  1.00  0.00           C
ATOM    900  O   ASP    56      55.317  30.292  21.501  1.00  0.00           O
ATOM    901  N   SER    57      53.280  31.128  21.363  1.00  0.00           N
ATOM    902  H   SER    57      52.330  30.984  21.053  1.00  0.00           H
ATOM    903  CA  SER    57      53.497  32.356  22.196  1.00  0.00           C
ATOM    904  HA  SER    57      54.382  32.887  21.845  1.00  0.00           H
ATOM    905  CB  SER    57      52.406  33.382  21.886  1.00  0.00           C
ATOM    906  HB2 SER    57      52.705  34.248  22.475  1.00  0.00           H
ATOM    907  HB3 SER    57      52.362  33.748  20.860  1.00  0.00           H
ATOM    908  OG  SER    57      51.109  32.902  22.206  1.00  0.00           O
ATOM    909  HG  SER    57      50.508  33.194  21.516  1.00  0.00           H
ATOM    910  C   SER    57      53.627  32.060  23.685  1.00  0.00           C
ATOM    911  O   SER    57      53.958  32.952  24.481  1.00  0.00           O
ATOM    912  N   GLY    58      53.464  30.825  24.152  1.00  0.00           N
ATOM    913  H   GLY    58      53.285  30.131  23.440  1.00  0.00           H
ATOM    914  CA  GLY    58      53.563  30.481  25.559  1.00  0.00           C
ATOM    915  HA2 GLY    58      54.538  30.762  25.956  1.00  0.00           H
ATOM    916  HA3 GLY    58      52.728  31.065  25.945  1.00  0.00           H
ATOM    917  C   GLY    58      53.346  29.006  25.634  1.00  0.00           C
ATOM    918  O   GLY    58      52.197  28.582  25.820  1.00  0.00           O
ATOM    919  N   LYS    59      54.364  28.204  25.306  1.00  0.00           N
ATOM    920  H   LYS    59      55.281  28.575  25.103  1.00  0.00           H
ATOM    921  CA  LYS    59      54.170  26.770  25.016  1.00  0.00           C
ATOM    922  HA  LYS    59      53.237  26.594  24.481  1.00  0.00           H
ATOM    923  CB  LYS    59      55.389  26.312  24.141  1.00  0.00           C
ATOM    924  HB2 LYS    59      56.319  26.645  24.603  1.00  0.00           H
ATOM    925  HB3 LYS    59      55.379  25.222  24.135  1.00  0.00           H
ATOM    926  CG  LYS    59      55.148  26.668  22.710  1.00  0.00           C
ATOM    927  HG2 LYS    59      54.299  26.041  22.433  1.00  0.00           H
ATOM    928  HG3 LYS    59      55.042  27.744  22.570  1.00  0.00           H
ATOM    929  CD  LYS    59      56.303  26.249  21.842  1.00  0.00           C
ATOM    930  HD2 LYS    59      56.492  25.225  22.164  1.00  0.00           H
ATOM    931  HD3 LYS    59      55.923  26.386  20.829  1.00  0.00           H
ATOM    932  CE  LYS    59      57.594  27.042  22.115  1.00  0.00           C
ATOM    933  HE2 LYS    59      57.821  27.140  23.177  1.00  0.00           H
ATOM    934  HE3 LYS    59      58.416  26.450  21.716  1.00  0.00           H
ATOM    935  NZ  LYS    59      57.604  28.341  21.376  1.00  0.00           N
ATOM    936  HZ1 LYS    59      56.857  28.990  21.579  1.00  0.00           H
ATOM    937  HZ2 LYS    59      57.462  28.222  20.383  1.00  0.00           H
ATOM    938  HZ3 LYS    59      58.475  28.826  21.543  1.00  0.00           H
ATOM    939  C   LYS    59      54.044  25.909  26.293  1.00  0.00           C
ATOM    940  O   LYS    59      53.288  24.975  26.321  1.00  0.00           O
ATOM    941  N   GLU    60      54.748  26.314  27.314  1.00  0.00           N
ATOM    942  H   GLU    60      55.302  27.158  27.320  1.00  0.00           H
ATOM    943  CA  GLU    60      54.679  25.547  28.589  1.00  0.00           C
ATOM    944  HA  GLU    60      54.466  24.499  28.376  1.00  0.00           H
ATOM    945  CB  GLU    60      56.047  25.707  29.192  1.00  0.00           C
ATOM    946  HB2 GLU    60      56.784  25.269  28.517  1.00  0.00           H
ATOM    947  HB3 GLU    60      56.228  26.773  29.332  1.00  0.00           H
ATOM    948  CG  GLU    60      56.195  24.923  30.526  1.00  0.00           C
ATOM    949  HG2 GLU    60      57.148  25.203  30.974  1.00  0.00           H
ATOM    950  HG3 GLU    60      55.534  25.263  31.324  1.00  0.00           H
ATOM    951  CD  GLU    60      56.161  23.435  30.431  1.00  0.00           C
ATOM    952  OE1 GLU    60      56.805  22.940  29.502  1.00  0.00           O
ATOM    953  OE2 GLU    60      55.635  22.818  31.378  1.00  0.00           O
ATOM    954  C   GLU    60      53.518  26.106  29.469  1.00  0.00           C
ATOM    955  O   GLU    60      53.517  27.257  29.860  1.00  0.00           O
ATOM    956  N   LEU    61      52.589  25.223  29.975  1.00  0.00           N
ATOM    957  H   LEU    61      52.703  24.231  29.819  1.00  0.00           H
ATOM    958  CA  LEU    61      51.365  25.520  30.732  1.00  0.00           C
ATOM    959  HA  LEU    61      51.011  26.504  30.424  1.00  0.00           H
ATOM    960  CB  LEU    61      50.234  24.617  30.209  1.00  0.00           C
ATOM    961  HB2 LEU    61      50.467  23.571  30.406  1.00  0.00           H
ATOM    962  HB3 LEU    61      49.353  24.924  30.774  1.00  0.00           H
ATOM    963  CG  LEU    61      49.982  24.626  28.652  1.00  0.00           C
ATOM    964  HG  LEU    61      50.863  24.314  28.091  1.00  0.00           H
ATOM    965  CD1 LEU    61      48.770  23.700  28.331  1.00  0.00           C
ATOM    966 HD11 LEU    61      48.552  23.601  27.268  1.00  0.00           H
ATOM    967 HD12 LEU    61      47.840  24.031  28.797  1.00  0.00           H
ATOM    968 HD13 LEU    61      48.877  22.715  28.784  1.00  0.00           H
ATOM    969  CD2 LEU    61      49.732  25.931  28.078  1.00  0.00           C
ATOM    970 HD21 LEU    61      49.008  26.388  28.752  1.00  0.00           H
ATOM    971 HD22 LEU    61      50.651  26.515  28.030  1.00  0.00           H
ATOM    972 HD23 LEU    61      49.265  25.790  27.104  1.00  0.00           H
ATOM    973  C   LEU    61      51.504  25.396  32.234  1.00  0.00           C
ATOM    974  O   LEU    61      51.648  24.238  32.701  1.00  0.00           O
ATOM    975  N   HID    62      51.517  26.516  32.953  1.00  0.00           N
ATOM    976  H   HID    62      51.377  27.382  32.452  1.00  0.00           H
ATOM    977  CA  HID    62      51.578  26.643  34.360  1.00  0.00           C
ATOM    978  HA  HID    62      51.252  25.680  34.753  1.00  0.00           H
ATOM    979  CB  HID    62      53.041  26.821  34.810  1.00  0.00           C
ATOM    980  HB2 HID    62      53.096  26.398  35.814  1.00  0.00           H
ATOM    981  HB3 HID    62      53.663  26.191  34.175  1.00  0.00           H
ATOM    982  CG  HID    62      53.535  28.189  34.874  1.00  0.00           C
ATOM    983  ND1 HID    62      53.953  28.957  33.809  1.00  0.00           N
ATOM    984  HD1 HID    62      54.104  28.677  32.851  1.00  0.00           H
ATOM    985  CE1 HID    62      54.309  30.160  34.225  1.00  0.00           C
ATOM    986  HE1 HID    62      54.735  30.942  33.614  1.00  0.00           H
ATOM    987  NE2 HID    62      54.109  30.146  35.541  1.00  0.00           N
ATOM    988  CD2 HID    62      53.607  28.910  35.944  1.00  0.00           C
ATOM    989  HD2 HID    62      53.407  28.561  36.946  1.00  0.00           H
ATOM    990  C   HID    62      50.615  27.782  35.038  1.00  0.00           C
ATOM    991  O   HID    62      50.179  28.696  34.408  1.00  0.00           O
ATOM    992  N   ILE    63      50.348  27.667  36.312  1.00  0.00           N
ATOM    993  H   ILE    63      50.913  26.973  36.780  1.00  0.00           H
ATOM    994  CA  ILE    63      49.675  28.633  37.201  1.00  0.00           C
ATOM    995  HA  ILE    63      49.187  29.390  36.589  1.00  0.00           H
ATOM    996  CB  ILE    63      48.643  27.924  38.115  1.00  0.00           C
ATOM    997  HB  ILE    63      49.133  27.243  38.811  1.00  0.00           H
ATOM    998  CG2 ILE    63      47.775  28.874  38.966  1.00  0.00           C
ATOM    999 HG21 ILE    63      47.298  29.643  38.358  1.00  0.00           H
ATOM   1000 HG22 ILE    63      48.472  29.376  39.636  1.00  0.00           H
ATOM   1001 HG23 ILE    63      47.087  28.172  39.439  1.00  0.00           H
ATOM   1002  CG1 ILE    63      47.635  27.022  37.308  1.00  0.00           C
ATOM   1003 HG12 ILE    63      47.160  27.711  36.611  1.00  0.00           H
ATOM   1004 HG13 ILE    63      48.255  26.330  36.736  1.00  0.00           H
ATOM   1005  CD1 ILE    63      46.522  26.141  37.977  1.00  0.00           C
ATOM   1006 HD11 ILE    63      45.869  25.867  37.148  1.00  0.00           H
ATOM   1007 HD12 ILE    63      45.949  26.628  38.765  1.00  0.00           H
ATOM   1008 HD13 ILE    63      46.893  25.179  38.330  1.00  0.00           H
ATOM   1009  C   ILE    63      50.671  29.326  38.207  1.00  0.00           C
ATOM   1010  O   ILE    63      51.496  28.663  38.786  1.00  0.00           O
ATOM   1011  N   ASN    64      50.687  30.613  38.349  1.00  0.00           N
ATOM   1012  H   ASN    64      49.977  31.138  37.860  1.00  0.00           H
ATOM   1013  CA  ASN    64      51.545  31.296  39.310  1.00  0.00           C
ATOM   1014  HA  ASN    64      52.033  30.576  39.968  1.00  0.00           H
ATOM   1015  CB  ASN    64      52.686  31.985  38.576  1.00  0.00           C
ATOM   1016  HB2 ASN    64      53.293  31.229  38.077  1.00  0.00           H
ATOM   1017  HB3 ASN    64      52.291  32.641  37.802  1.00  0.00           H
ATOM   1018  CG  ASN    64      53.640  32.659  39.559  1.00  0.00           C
ATOM   1019  OD1 ASN    64      54.085  32.016  40.496  1.00  0.00           O
ATOM   1020  ND2 ASN    64      53.659  33.938  39.587  1.00  0.00           N
ATOM   1021 HD21 ASN    64      53.167  34.403  38.838  1.00  0.00           H
ATOM   1022 HD22 ASN    64      54.127  34.498  40.285  1.00  0.00           H
ATOM   1023  C   ASN    64      50.780  32.199  40.283  1.00  0.00           C
ATOM   1024  O   ASN    64      49.769  32.795  39.821  1.00  0.00           O
ATOM   1025  N   LEU    65      51.172  32.223  41.557  1.00  0.00           N
ATOM   1026  H   LEU    65      51.908  31.587  41.831  1.00  0.00           H
ATOM   1027  CA  LEU    65      50.599  33.075  42.611  1.00  0.00           C
ATOM   1028  HA  LEU    65      49.735  33.624  42.237  1.00  0.00           H
ATOM   1029  CB  LEU    65      50.101  32.087  43.678  1.00  0.00           C
ATOM   1030  HB2 LEU    65      50.931  31.466  44.014  1.00  0.00           H
ATOM   1031  HB3 LEU    65      49.709  32.694  44.493  1.00  0.00           H
ATOM   1032  CG  LEU    65      48.845  31.322  43.145  1.00  0.00           C
ATOM   1033  HG  LEU    65      48.245  31.974  42.510  1.00  0.00           H
ATOM   1034  CD1 LEU    65      49.073  29.994  42.503  1.00  0.00           C
ATOM   1035 HD11 LEU    65      48.149  29.563  42.115  1.00  0.00           H
ATOM   1036 HD12 LEU    65      49.553  29.311  43.202  1.00  0.00           H
ATOM   1037 HD13 LEU    65      49.715  30.151  41.636  1.00  0.00           H
ATOM   1038  CD2 LEU    65      47.900  30.910  44.316  1.00  0.00           C
ATOM   1039 HD21 LEU    65      48.402  30.221  44.994  1.00  0.00           H
ATOM   1040 HD22 LEU    65      47.721  31.778  44.951  1.00  0.00           H
ATOM   1041 HD23 LEU    65      46.979  30.571  43.843  1.00  0.00           H
ATOM   1042  C   LEU    65      51.652  33.975  43.255  1.00  0.00           C
ATOM   1043  O   LEU    65      52.770  33.653  43.657  1.00  0.00           O
ATOM   1044  N   ILE    66      51.162  35.163  43.628  1.00  0.00           N
ATOM   1045  H   ILE    66      50.167  35.335  43.603  1.00  0.00           H
ATOM   1046  CA  ILE    66      51.807  36.377  44.093  1.00  0.00           C
ATOM   1047  HA  ILE    66      52.772  36.112  44.523  1.00  0.00           H
ATOM   1048  CB  ILE    66      52.119  37.330  42.928  1.00  0.00           C
ATOM   1049  HB  ILE    66      51.100  37.634  42.685  1.00  0.00           H
ATOM   1050  CG2 ILE    66      52.899  38.549  43.486  1.00  0.00           C
ATOM   1051 HG21 ILE    66      52.577  38.856  44.482  1.00  0.00           H
ATOM   1052 HG22 ILE    66      52.866  39.387  42.790  1.00  0.00           H
ATOM   1053 HG23 ILE    66      53.969  38.369  43.576  1.00  0.00           H
ATOM   1054  CG1 ILE    66      52.714  36.597  41.693  1.00  0.00           C
ATOM   1055 HG12 ILE    66      53.583  36.015  41.997  1.00  0.00           H
ATOM   1056 HG13 ILE    66      52.014  35.846  41.327  1.00  0.00           H
ATOM   1057  CD1 ILE    66      53.240  37.421  40.507  1.00  0.00           C
ATOM   1058 HD11 ILE    66      53.439  36.836  39.609  1.00  0.00           H
ATOM   1059 HD12 ILE    66      54.149  37.945  40.801  1.00  0.00           H
ATOM   1060 HD13 ILE    66      52.474  38.164  40.286  1.00  0.00           H
ATOM   1061  C   ILE    66      50.949  37.000  45.277  1.00  0.00           C
ATOM   1062  O   ILE    66      50.248  38.017  45.062  1.00  0.00           O
ATOM   1063  N   PRO    67      51.159  36.479  46.484  1.00  0.00           N
ATOM   1064  CD  PRO    67      51.828  35.196  46.884  1.00  0.00           C
ATOM   1065  HD2 PRO    67      52.724  34.989  46.300  1.00  0.00           H
ATOM   1066  HD3 PRO    67      51.168  34.338  46.753  1.00  0.00           H
ATOM   1067  CG  PRO    67      52.098  35.380  48.383  1.00  0.00           C
ATOM   1068  HG2 PRO    67      52.974  36.001  48.565  1.00  0.00           H
ATOM   1069  HG3 PRO    67      52.237  34.431  48.903  1.00  0.00           H
ATOM   1070  CB  PRO    67      50.847  36.215  48.882  1.00  0.00           C
ATOM   1071  HB2 PRO    67      50.971  36.699  49.850  1.00  0.00           H
ATOM   1072  HB3 PRO    67      50.006  35.521  48.864  1.00  0.00           H
ATOM   1073  CA  PRO    67      50.701  37.232  47.699  1.00  0.00           C
ATOM   1074  HA  PRO    67      49.669  37.521  47.505  1.00  0.00           H
ATOM   1075  C   PRO    67      51.540  38.534  47.886  1.00  0.00           C
ATOM   1076  O   PRO    67      52.622  38.651  47.371  1.00  0.00           O
ATOM   1077  N   ASN    68      50.958  39.499  48.491  1.00  0.00           N
ATOM   1078  H   ASN    68      50.065  39.309  48.924  1.00  0.00           H
ATOM   1079  CA  ASN    68      51.469  40.879  48.676  1.00  0.00           C
ATOM   1080  HA  ASN    68      52.529  40.858  48.927  1.00  0.00           H
ATOM   1081  CB  ASN    68      51.410  41.756  47.321  1.00  0.00           C
ATOM   1082  HB2 ASN    68      52.051  41.230  46.615  1.00  0.00           H
ATOM   1083  HB3 ASN    68      50.386  41.779  46.950  1.00  0.00           H
ATOM   1084  CG  ASN    68      51.983  43.178  47.538  1.00  0.00           C
ATOM   1085  OD1 ASN    68      52.401  43.534  48.591  1.00  0.00           O
ATOM   1086  ND2 ASN    68      52.009  43.930  46.492  1.00  0.00           N
ATOM   1087 HD21 ASN    68      51.734  43.489  45.625  1.00  0.00           H
ATOM   1088 HD22 ASN    68      52.583  44.760  46.516  1.00  0.00           H
ATOM   1089  C   ASN    68      50.767  41.542  49.885  1.00  0.00           C
ATOM   1090  O   ASN    68      49.599  41.967  49.752  1.00  0.00           O
ATOM   1091  N   LYS    69      51.455  41.697  50.955  1.00  0.00           N
ATOM   1092  H   LYS    69      52.384  41.307  50.888  1.00  0.00           H
ATOM   1093  CA  LYS    69      51.153  42.428  52.229  1.00  0.00           C
ATOM   1094  HA  LYS    69      50.182  42.133  52.628  1.00  0.00           H
ATOM   1095  CB  LYS    69      52.204  42.153  53.373  1.00  0.00           C
ATOM   1096  HB2 LYS    69      53.175  42.178  52.878  1.00  0.00           H
ATOM   1097  HB3 LYS    69      52.167  42.934  54.132  1.00  0.00           H
ATOM   1098  CG  LYS    69      52.054  40.675  53.980  1.00  0.00           C
ATOM   1099  HG2 LYS    69      51.106  40.581  54.508  1.00  0.00           H
ATOM   1100  HG3 LYS    69      52.145  39.965  53.158  1.00  0.00           H
ATOM   1101  CD  LYS    69      53.250  40.265  54.855  1.00  0.00           C
ATOM   1102  HD2 LYS    69      54.081  39.944  54.228  1.00  0.00           H
ATOM   1103  HD3 LYS    69      53.552  41.071  55.523  1.00  0.00           H
ATOM   1104  CE  LYS    69      52.842  39.096  55.774  1.00  0.00           C
ATOM   1105  HE2 LYS    69      53.638  38.972  56.510  1.00  0.00           H
ATOM   1106  HE3 LYS    69      51.998  39.405  56.390  1.00  0.00           H
ATOM   1107  NZ  LYS    69      52.699  37.832  55.096  1.00  0.00           N
ATOM   1108  HZ1 LYS    69      52.679  37.051  55.736  1.00  0.00           H
ATOM   1109  HZ2 LYS    69      53.554  37.716  54.572  1.00  0.00           H
ATOM   1110  HZ3 LYS    69      51.953  37.846  54.415  1.00  0.00           H
ATOM   1111  C   LYS    69      51.047  43.942  51.988  1.00  0.00           C
ATOM   1112  O   LYS    69      50.075  44.545  52.485  1.00  0.00           O
ATOM   1113  N   GLN    70      52.041  44.597  51.397  1.00  0.00           N
ATOM   1114  H   GLN    70      52.804  44.007  51.097  1.00  0.00           H
ATOM   1115  CA  GLN    70      51.952  46.070  51.286  1.00  0.00           C
ATOM   1116  HA  GLN    70      51.789  46.449  52.295  1.00  0.00           H
ATOM   1117  CB  GLN    70      53.288  46.660  50.919  1.00  0.00           C
ATOM   1118  HB2 GLN    70      53.174  47.744  50.908  1.00  0.00           H
ATOM   1119  HB3 GLN    70      53.913  46.280  51.727  1.00  0.00           H
ATOM   1120  CG  GLN    70      53.895  46.254  49.582  1.00  0.00           C
ATOM   1121  HG2 GLN    70      54.102  45.185  49.530  1.00  0.00           H
ATOM   1122  HG3 GLN    70      53.314  46.476  48.687  1.00  0.00           H
ATOM   1123  CD  GLN    70      55.225  46.920  49.334  1.00  0.00           C
ATOM   1124  OE1 GLN    70      55.838  47.458  50.231  1.00  0.00           O
ATOM   1125  NE2 GLN    70      55.704  46.944  48.073  1.00  0.00           N
ATOM   1126 HE21 GLN    70      56.386  47.659  47.860  1.00  0.00           H
ATOM   1127 HE22 GLN    70      55.139  46.592  47.313  1.00  0.00           H
ATOM   1128  C   GLN    70      50.931  46.592  50.302  1.00  0.00           C
ATOM   1129  O   GLN    70      50.590  47.783  50.431  1.00  0.00           O
ATOM   1130  N   ASP    71      50.447  45.828  49.329  1.00  0.00           N
ATOM   1131  H   ASP    71      50.887  44.937  49.145  1.00  0.00           H
ATOM   1132  CA  ASP    71      49.258  46.251  48.487  1.00  0.00           C
ATOM   1133  HA  ASP    71      49.031  47.314  48.564  1.00  0.00           H
ATOM   1134  CB  ASP    71      49.306  45.920  46.989  1.00  0.00           C
ATOM   1135  HB2 ASP    71      49.365  44.834  46.907  1.00  0.00           H
ATOM   1136  HB3 ASP    71      48.314  46.144  46.599  1.00  0.00           H
ATOM   1137  CG  ASP    71      50.403  46.573  46.174  1.00  0.00           C
ATOM   1138  OD1 ASP    71      50.966  47.633  46.558  1.00  0.00           O
ATOM   1139  OD2 ASP    71      50.592  46.208  44.987  1.00  0.00           O
ATOM   1140  C   ASP    71      47.982  45.627  48.949  1.00  0.00           C
ATOM   1141  O   ASP    71      46.921  45.968  48.452  1.00  0.00           O
ATOM   1142  N   ARG    72      47.922  44.739  49.952  1.00  0.00           N
ATOM   1143  H   ARG    72      48.775  44.559  50.462  1.00  0.00           H
ATOM   1144  CA  ARG    72      46.810  43.850  50.446  1.00  0.00           C
ATOM   1145  HA  ARG    72      47.265  43.129  51.126  1.00  0.00           H
ATOM   1146  CB  ARG    72      45.765  44.757  51.232  1.00  0.00           C
ATOM   1147  HB2 ARG    72      45.713  45.666  50.633  1.00  0.00           H
ATOM   1148  HB3 ARG    72      44.796  44.264  51.306  1.00  0.00           H
ATOM   1149  CG  ARG    72      46.419  45.035  52.621  1.00  0.00           C
ATOM   1150  HG2 ARG    72      46.517  44.111  53.192  1.00  0.00           H
ATOM   1151  HG3 ARG    72      47.400  45.458  52.404  1.00  0.00           H
ATOM   1152  CD  ARG    72      45.586  45.990  53.443  1.00  0.00           C
ATOM   1153  HD2 ARG    72      45.619  46.929  52.890  1.00  0.00           H
ATOM   1154  HD3 ARG    72      44.602  45.522  53.439  1.00  0.00           H
ATOM   1155  NE  ARG    72      46.203  46.236  54.795  1.00  0.00           N
ATOM   1156  HE  ARG    72      47.171  45.980  54.919  1.00  0.00           H
ATOM   1157  CZ  ARG    72      45.724  47.000  55.720  1.00  0.00           C
ATOM   1158  NH1 ARG    72      44.502  47.510  55.582  1.00  0.00           N
ATOM   1159 HH11 ARG    72      44.034  47.429  54.690  1.00  0.00           H
ATOM   1160 HH12 ARG    72      44.143  48.051  56.356  1.00  0.00           H
ATOM   1161  NH2 ARG    72      46.399  47.250  56.788  1.00  0.00           N
ATOM   1162 HH21 ARG    72      47.179  46.636  56.967  1.00  0.00           H
ATOM   1163 HH22 ARG    72      46.010  47.797  57.544  1.00  0.00           H
ATOM   1164  C   ARG    72      46.183  42.984  49.351  1.00  0.00           C
ATOM   1165  O   ARG    72      45.001  42.826  49.350  1.00  0.00           O
ATOM   1166  N   THR    73      47.023  42.410  48.489  1.00  0.00           N
ATOM   1167  H   THR    73      48.005  42.431  48.725  1.00  0.00           H
ATOM   1168  CA  THR    73      46.620  41.675  47.319  1.00  0.00           C
ATOM   1169  HA  THR    73      45.578  41.558  47.619  1.00  0.00           H
ATOM   1170  CB  THR    73      46.736  42.412  45.995  1.00  0.00           C
ATOM   1171  HB  THR    73      46.349  41.766  45.206  1.00  0.00           H
ATOM   1172  CG2 THR    73      45.988  43.724  45.781  1.00  0.00           C
ATOM   1173 HG21 THR    73      44.943  43.508  45.556  1.00  0.00           H
ATOM   1174 HG22 THR    73      46.358  44.302  44.935  1.00  0.00           H
ATOM   1175 HG23 THR    73      46.163  44.146  46.771  1.00  0.00           H
ATOM   1176  OG1 THR    73      48.095  42.664  45.739  1.00  0.00           O
ATOM   1177  HG1 THR    73      48.459  41.818  45.469  1.00  0.00           H
ATOM   1178  C   THR    73      47.132  40.192  47.198  1.00  0.00           C
ATOM   1179  O   THR    73      48.297  39.872  47.491  1.00  0.00           O
ATOM   1180  N   LEU    74      46.347  39.303  46.636  1.00  0.00           N
ATOM   1181  H   LEU    74      45.422  39.618  46.380  1.00  0.00           H
ATOM   1182  CA  LEU    74      46.812  38.027  46.168  1.00  0.00           C
ATOM   1183  HA  LEU    74      47.870  37.826  46.336  1.00  0.00           H
ATOM   1184  CB  LEU    74      46.132  36.861  46.948  1.00  0.00           C
ATOM   1185  HB2 LEU    74      46.611  36.879  47.927  1.00  0.00           H
ATOM   1186  HB3 LEU    74      45.072  37.097  47.053  1.00  0.00           H
ATOM   1187  CG  LEU    74      46.272  35.476  46.211  1.00  0.00           C
ATOM   1188  HG  LEU    74      46.041  35.698  45.169  1.00  0.00           H
ATOM   1189  CD1 LEU    74      47.756  35.012  46.084  1.00  0.00           C
ATOM   1190 HD11 LEU    74      48.474  35.830  46.026  1.00  0.00           H
ATOM   1191 HD12 LEU    74      47.917  34.365  45.221  1.00  0.00           H
ATOM   1192 HD13 LEU    74      47.955  34.573  47.062  1.00  0.00           H
ATOM   1193  CD2 LEU    74      45.188  34.380  46.491  1.00  0.00           C
ATOM   1194 HD21 LEU    74      44.257  34.880  46.224  1.00  0.00           H
ATOM   1195 HD22 LEU    74      45.394  33.454  45.955  1.00  0.00           H
ATOM   1196 HD23 LEU    74      45.094  34.260  47.570  1.00  0.00           H
ATOM   1197  C   LEU    74      46.406  38.017  44.640  1.00  0.00           C
ATOM   1198  O   LEU    74      45.211  38.067  44.318  1.00  0.00           O
ATOM   1199  N   THR    75      47.385  37.851  43.769  1.00  0.00           N
ATOM   1200  H   THR    75      48.312  37.844  44.167  1.00  0.00           H
ATOM   1201  CA  THR    75      47.343  37.478  42.335  1.00  0.00           C
ATOM   1202  HA  THR    75      46.359  37.850  42.052  1.00  0.00           H
ATOM   1203  CB  THR    75      48.481  38.176  41.650  1.00  0.00           C
ATOM   1204  HB  THR    75      49.289  37.566  42.052  1.00  0.00           H
ATOM   1205  CG2 THR    75      48.374  37.979  40.109  1.00  0.00           C
ATOM   1206 HG21 THR    75      48.691  36.980  39.806  1.00  0.00           H
ATOM   1207 HG22 THR    75      49.162  38.599  39.680  1.00  0.00           H
ATOM   1208 HG23 THR    75      47.391  38.309  39.772  1.00  0.00           H
ATOM   1209  OG1 THR    75      48.539  39.563  41.971  1.00  0.00           O
ATOM   1210  HG1 THR    75      49.334  39.964  41.610  1.00  0.00           H
ATOM   1211  C   THR    75      47.448  35.966  42.075  1.00  0.00           C
ATOM   1212  O   THR    75      48.283  35.323  42.706  1.00  0.00           O
ATOM   1213  N   ILE    76      46.605  35.486  41.142  1.00  0.00           N
ATOM   1214  H   ILE    76      46.008  36.157  40.682  1.00  0.00           H
ATOM   1215  CA  ILE    76      46.674  34.090  40.567  1.00  0.00           C
ATOM   1216  HA  ILE    76      47.646  33.668  40.820  1.00  0.00           H
ATOM   1217  CB  ILE    76      45.467  33.198  41.013  1.00  0.00           C
ATOM   1218  HB  ILE    76      44.532  33.455  40.518  1.00  0.00           H
ATOM   1219  CG2 ILE    76      45.705  31.778  40.459  1.00  0.00           C
ATOM   1220 HG21 ILE    76      45.721  31.766  39.369  1.00  0.00           H
ATOM   1221 HG22 ILE    76      44.945  31.021  40.656  1.00  0.00           H
ATOM   1222 HG23 ILE    76      46.654  31.333  40.761  1.00  0.00           H
ATOM   1223  CG1 ILE    76      45.303  33.219  42.615  1.00  0.00           C
ATOM   1224 HG12 ILE    76      46.294  32.901  42.941  1.00  0.00           H
ATOM   1225 HG13 ILE    76      45.250  34.271  42.893  1.00  0.00           H
ATOM   1226  CD1 ILE    76      44.126  32.401  43.277  1.00  0.00           C
ATOM   1227 HD11 ILE    76      44.088  31.439  42.764  1.00  0.00           H
ATOM   1228 HD12 ILE    76      43.183  32.931  43.142  1.00  0.00           H
ATOM   1229 HD13 ILE    76      44.332  32.237  44.336  1.00  0.00           H
ATOM   1230  C   ILE    76      46.713  34.380  39.070  1.00  0.00           C
ATOM   1231  O   ILE    76      45.769  34.982  38.585  1.00  0.00           O
ATOM   1232  N   VAL    77      47.620  33.705  38.329  1.00  0.00           N
ATOM   1233  H   VAL    77      48.334  33.129  38.752  1.00  0.00           H
ATOM   1234  CA  VAL    77      47.581  33.852  36.875  1.00  0.00           C
ATOM   1235  HA  VAL    77      46.611  34.112  36.453  1.00  0.00           H
ATOM   1236  CB  VAL    77      48.560  35.007  36.532  1.00  0.00           C
ATOM   1237  HB  VAL    77      48.197  35.934  36.976  1.00  0.00           H
ATOM   1238  CG1 VAL    77      49.983  34.744  37.046  1.00  0.00           C
ATOM   1239 HG11 VAL    77      49.944  34.578  38.123  1.00  0.00           H
ATOM   1240 HG12 VAL    77      50.469  33.867  36.621  1.00  0.00           H
ATOM   1241 HG13 VAL    77      50.612  35.635  37.052  1.00  0.00           H
ATOM   1242  CG2 VAL    77      48.709  35.208  35.029  1.00  0.00           C
ATOM   1243 HG21 VAL    77      49.422  34.464  34.673  1.00  0.00           H
ATOM   1244 HG22 VAL    77      49.066  36.160  34.640  1.00  0.00           H
ATOM   1245 HG23 VAL    77      47.711  35.101  34.605  1.00  0.00           H
ATOM   1246  C   VAL    77      47.804  32.545  36.126  1.00  0.00           C
ATOM   1247  O   VAL    77      48.578  31.666  36.512  1.00  0.00           O
ATOM   1248  N   ASP    78      47.160  32.424  35.015  1.00  0.00           N
ATOM   1249  H   ASP    78      46.623  33.197  34.650  1.00  0.00           H
ATOM   1250  CA  ASP    78      47.347  31.240  34.075  1.00  0.00           C
ATOM   1251  HA  ASP    78      47.855  30.371  34.492  1.00  0.00           H
ATOM   1252  CB  ASP    78      45.980  30.574  33.728  1.00  0.00           C
ATOM   1253  HB2 ASP    78      46.181  29.839  32.950  1.00  0.00           H
ATOM   1254  HB3 ASP    78      45.622  30.086  34.635  1.00  0.00           H
ATOM   1255  CG  ASP    78      44.898  31.432  33.179  1.00  0.00           C
ATOM   1256  OD1 ASP    78      45.028  31.815  31.997  1.00  0.00           O
ATOM   1257  OD2 ASP    78      43.855  31.554  33.819  1.00  0.00           O
ATOM   1258  C   ASP    78      48.117  31.735  32.859  1.00  0.00           C
ATOM   1259  O   ASP    78      47.774  32.799  32.317  1.00  0.00           O
ATOM   1260  N   THR    79      49.023  30.895  32.337  1.00  0.00           N
ATOM   1261  H   THR    79      49.402  30.171  32.931  1.00  0.00           H
ATOM   1262  CA  THR    79      49.445  30.969  30.888  1.00  0.00           C
ATOM   1263  HA  THR    79      49.520  32.037  30.683  1.00  0.00           H
ATOM   1264  CB  THR    79      50.800  30.250  30.789  1.00  0.00           C
ATOM   1265  HB  THR    79      51.072  30.296  29.734  1.00  0.00           H
ATOM   1266  CG2 THR    79      51.910  30.919  31.615  1.00  0.00           C
ATOM   1267 HG21 THR    79      51.899  32.009  31.565  1.00  0.00           H
ATOM   1268 HG22 THR    79      52.865  30.567  31.228  1.00  0.00           H
ATOM   1269 HG23 THR    79      51.823  30.759  32.689  1.00  0.00           H
ATOM   1270  OG1 THR    79      50.597  28.917  31.181  1.00  0.00           O
ATOM   1271  HG1 THR    79      50.133  28.479  30.463  1.00  0.00           H
ATOM   1272  C   THR    79      48.381  30.330  29.922  1.00  0.00           C
ATOM   1273  O   THR    79      48.703  29.543  29.041  1.00  0.00           O
ATOM   1274  N   GLY    80      47.068  30.689  30.085  1.00  0.00           N
ATOM   1275  H   GLY    80      46.787  31.380  30.765  1.00  0.00           H
ATOM   1276  CA  GLY    80      45.943  30.063  29.473  1.00  0.00           C
ATOM   1277  HA2 GLY    80      46.114  28.993  29.348  1.00  0.00           H
ATOM   1278  HA3 GLY    80      45.110  30.341  30.117  1.00  0.00           H
ATOM   1279  C   GLY    80      45.567  30.656  28.106  1.00  0.00           C
ATOM   1280  O   GLY    80      46.317  31.333  27.465  1.00  0.00           O
ATOM   1281  N   ILE    81      44.385  30.382  27.631  1.00  0.00           N
ATOM   1282  H   ILE    81      43.760  29.786  28.153  1.00  0.00           H
ATOM   1283  CA  ILE    81      43.824  30.881  26.371  1.00  0.00           C
ATOM   1284  HA  ILE    81      44.587  30.490  25.697  1.00  0.00           H
ATOM   1285  CB  ILE    81      42.554  30.118  26.085  1.00  0.00           C
ATOM   1286  HB  ILE    81      42.772  29.051  26.123  1.00  0.00           H
ATOM   1287  CG2 ILE    81      41.430  30.422  27.137  1.00  0.00           C
ATOM   1288 HG21 ILE    81      40.628  29.687  27.221  1.00  0.00           H
ATOM   1289 HG22 ILE    81      40.984  31.405  26.984  1.00  0.00           H
ATOM   1290 HG23 ILE    81      41.834  30.547  28.140  1.00  0.00           H
ATOM   1291  CG1 ILE    81      42.009  30.454  24.634  1.00  0.00           C
ATOM   1292 HG12 ILE    81      41.488  31.412  24.620  1.00  0.00           H
ATOM   1293 HG13 ILE    81      42.895  30.584  24.013  1.00  0.00           H
ATOM   1294  CD1 ILE    81      41.202  29.354  23.949  1.00  0.00           C
ATOM   1295 HD11 ILE    81      41.789  28.542  23.521  1.00  0.00           H
ATOM   1296 HD12 ILE    81      40.731  29.796  23.071  1.00  0.00           H
ATOM   1297 HD13 ILE    81      40.426  28.940  24.593  1.00  0.00           H
ATOM   1298  C   ILE    81      43.715  32.444  26.137  1.00  0.00           C
ATOM   1299  O   ILE    81      43.753  32.874  24.994  1.00  0.00           O
ATOM   1300  N   GLY    82      43.543  33.260  27.182  1.00  0.00           N
ATOM   1301  H   GLY    82      43.697  32.798  28.068  1.00  0.00           H
ATOM   1302  CA  GLY    82      43.075  34.652  27.215  1.00  0.00           C
ATOM   1303  HA2 GLY    82      42.913  34.947  28.252  1.00  0.00           H
ATOM   1304  HA3 GLY    82      43.826  35.316  26.788  1.00  0.00           H
ATOM   1305  C   GLY    82      41.710  34.789  26.510  1.00  0.00           C
ATOM   1306  O   GLY    82      41.092  33.891  26.041  1.00  0.00           O
ATOM   1307  N   MET    83      41.251  36.051  26.560  1.00  0.00           N
ATOM   1308  H   MET    83      41.769  36.632  27.204  1.00  0.00           H
ATOM   1309  CA  MET    83      39.938  36.468  25.963  1.00  0.00           C
ATOM   1310  HA  MET    83      39.912  35.826  25.082  1.00  0.00           H
ATOM   1311  CB  MET    83      38.755  36.114  26.918  1.00  0.00           C
ATOM   1312  HB2 MET    83      37.899  35.996  26.253  1.00  0.00           H
ATOM   1313  HB3 MET    83      38.979  35.176  27.427  1.00  0.00           H
ATOM   1314  CG  MET    83      38.477  37.070  28.060  1.00  0.00           C
ATOM   1315  HG2 MET    83      39.424  37.088  28.602  1.00  0.00           H
ATOM   1316  HG3 MET    83      38.241  38.102  27.800  1.00  0.00           H
ATOM   1317  SD  MET    83      37.191  36.519  29.085  1.00  0.00           S
ATOM   1318  CE  MET    83      38.221  35.686  30.279  1.00  0.00           C
ATOM   1319  HE1 MET    83      37.574  35.485  31.132  1.00  0.00           H
ATOM   1320  HE2 MET    83      38.521  34.701  29.921  1.00  0.00           H
ATOM   1321  HE3 MET    83      39.004  36.402  30.533  1.00  0.00           H
ATOM   1322  C   MET    83      39.914  37.935  25.435  1.00  0.00           C
ATOM   1323  O   MET    83      40.587  38.853  25.880  1.00  0.00           O
ATOM   1324  N   THR    84      38.959  38.201  24.512  1.00  0.00           N
ATOM   1325  H   THR    84      38.413  37.440  24.134  1.00  0.00           H
ATOM   1326  CA  THR    84      38.813  39.544  23.938  1.00  0.00           C
ATOM   1327  HA  THR    84      39.705  40.168  23.898  1.00  0.00           H
ATOM   1328  CB  THR    84      38.209  39.466  22.486  1.00  0.00           C
ATOM   1329  HB  THR    84      38.837  38.957  21.755  1.00  0.00           H
ATOM   1330  CG2 THR    84      36.818  38.909  22.483  1.00  0.00           C
ATOM   1331 HG21 THR    84      36.139  39.580  23.008  1.00  0.00           H
ATOM   1332 HG22 THR    84      36.769  37.933  22.966  1.00  0.00           H
ATOM   1333 HG23 THR    84      36.594  38.581  21.468  1.00  0.00           H
ATOM   1334  OG1 THR    84      38.039  40.721  21.932  1.00  0.00           O
ATOM   1335  HG1 THR    84      38.821  40.824  21.384  1.00  0.00           H
ATOM   1336  C   THR    84      37.815  40.296  24.821  1.00  0.00           C
ATOM   1337  O   THR    84      37.138  39.677  25.639  1.00  0.00           O
ATOM   1338  N   LYS    85      37.717  41.654  24.778  1.00  0.00           N
ATOM   1339  H   LYS    85      38.210  42.207  24.090  1.00  0.00           H
ATOM   1340  CA  LYS    85      36.812  42.481  25.591  1.00  0.00           C
ATOM   1341  HA  LYS    85      37.084  42.278  26.627  1.00  0.00           H
ATOM   1342  CB  LYS    85      37.036  44.011  25.372  1.00  0.00           C
ATOM   1343  HB2 LYS    85      36.217  44.478  25.920  1.00  0.00           H
ATOM   1344  HB3 LYS    85      37.958  44.286  25.884  1.00  0.00           H
ATOM   1345  CG  LYS    85      36.814  44.595  23.967  1.00  0.00           C
ATOM   1346  HG2 LYS    85      37.523  44.116  23.293  1.00  0.00           H
ATOM   1347  HG3 LYS    85      35.800  44.380  23.627  1.00  0.00           H
ATOM   1348  CD  LYS    85      37.024  46.145  23.850  1.00  0.00           C
ATOM   1349  HD2 LYS    85      36.240  46.602  24.456  1.00  0.00           H
ATOM   1350  HD3 LYS    85      37.987  46.342  24.321  1.00  0.00           H
ATOM   1351  CE  LYS    85      36.920  46.654  22.406  1.00  0.00           C
ATOM   1352  HE2 LYS    85      37.799  46.263  21.895  1.00  0.00           H
ATOM   1353  HE3 LYS    85      36.063  46.228  21.884  1.00  0.00           H
ATOM   1354  NZ  LYS    85      36.940  48.115  22.308  1.00  0.00           N
ATOM   1355  HZ1 LYS    85      37.410  48.484  21.493  1.00  0.00           H
ATOM   1356  HZ2 LYS    85      37.406  48.501  23.117  1.00  0.00           H
ATOM   1357  HZ3 LYS    85      36.057  48.593  22.207  1.00  0.00           H
ATOM   1358  C   LYS    85      35.333  42.053  25.595  1.00  0.00           C
ATOM   1359  O   LYS    85      34.715  42.251  26.572  1.00  0.00           O
ATOM   1360  N   ALA    86      34.861  41.463  24.454  1.00  0.00           N
ATOM   1361  H   ALA    86      35.492  41.246  23.696  1.00  0.00           H
ATOM   1362  CA  ALA    86      33.396  41.125  24.354  1.00  0.00           C
ATOM   1363  HA  ALA    86      32.766  42.005  24.483  1.00  0.00           H
ATOM   1364  CB  ALA    86      33.086  40.731  22.854  1.00  0.00           C
ATOM   1365  HB1 ALA    86      33.030  41.650  22.271  1.00  0.00           H
ATOM   1366  HB2 ALA    86      32.101  40.279  22.734  1.00  0.00           H
ATOM   1367  HB3 ALA    86      33.858  40.094  22.422  1.00  0.00           H
ATOM   1368  C   ALA    86      33.031  39.984  25.404  1.00  0.00           C
ATOM   1369  O   ALA    86      32.033  40.012  26.053  1.00  0.00           O
ATOM   1370  N   ASP    87      33.930  38.979  25.627  1.00  0.00           N
ATOM   1371  H   ASP    87      34.683  38.785  24.983  1.00  0.00           H
ATOM   1372  CA  ASP    87      33.789  37.961  26.624  1.00  0.00           C
ATOM   1373  HA  ASP    87      32.827  37.450  26.567  1.00  0.00           H
ATOM   1374  CB  ASP    87      34.807  36.855  26.434  1.00  0.00           C
ATOM   1375  HB2 ASP    87      35.799  37.306  26.426  1.00  0.00           H
ATOM   1376  HB3 ASP    87      34.712  36.176  27.281  1.00  0.00           H
ATOM   1377  CG  ASP    87      34.656  35.945  25.156  1.00  0.00           C
ATOM   1378  OD1 ASP    87      33.494  35.591  24.884  1.00  0.00           O
ATOM   1379  OD2 ASP    87      35.641  35.446  24.533  1.00  0.00           O
ATOM   1380  C   ASP    87      33.944  38.493  28.054  1.00  0.00           C
ATOM   1381  O   ASP    87      33.122  38.149  28.911  1.00  0.00           O
ATOM   1382  N   LEU    88      34.793  39.524  28.252  1.00  0.00           N
ATOM   1383  H   LEU    88      35.560  39.653  27.607  1.00  0.00           H
ATOM   1384  CA  LEU    88      34.933  40.139  29.557  1.00  0.00           C
ATOM   1385  HA  LEU    88      35.279  39.336  30.208  1.00  0.00           H
ATOM   1386  CB  LEU    88      36.032  41.273  29.648  1.00  0.00           C
ATOM   1387  HB2 LEU    88      35.827  42.001  28.863  1.00  0.00           H
ATOM   1388  HB3 LEU    88      35.955  41.785  30.607  1.00  0.00           H
ATOM   1389  CG  LEU    88      37.461  40.729  29.334  1.00  0.00           C
ATOM   1390  HG  LEU    88      37.478  40.312  28.327  1.00  0.00           H
ATOM   1391  CD1 LEU    88      38.514  41.918  29.264  1.00  0.00           C
ATOM   1392 HD11 LEU    88      38.436  42.448  30.213  1.00  0.00           H
ATOM   1393 HD12 LEU    88      38.222  42.665  28.525  1.00  0.00           H
ATOM   1394 HD13 LEU    88      39.513  41.534  29.060  1.00  0.00           H
ATOM   1395  CD2 LEU    88      37.986  39.887  30.547  1.00  0.00           C
ATOM   1396 HD21 LEU    88      37.549  38.897  30.687  1.00  0.00           H
ATOM   1397 HD22 LEU    88      38.987  39.603  30.220  1.00  0.00           H
ATOM   1398 HD23 LEU    88      38.080  40.344  31.532  1.00  0.00           H
ATOM   1399  C   LEU    88      33.528  40.781  29.965  1.00  0.00           C
ATOM   1400  O   LEU    88      33.106  40.508  31.116  1.00  0.00           O
ATOM   1401  N   ILE    89      32.860  41.447  29.013  1.00  0.00           N
ATOM   1402  H   ILE    89      33.337  41.575  28.133  1.00  0.00           H
ATOM   1403  CA  ILE    89      31.551  42.092  29.103  1.00  0.00           C
ATOM   1404  HA  ILE    89      31.560  42.657  30.035  1.00  0.00           H
ATOM   1405  CB  ILE    89      31.252  43.006  27.906  1.00  0.00           C
ATOM   1406  HB  ILE    89      31.330  42.440  26.977  1.00  0.00           H
ATOM   1407  CG2 ILE    89      29.754  43.500  27.894  1.00  0.00           C
ATOM   1408 HG21 ILE    89      29.544  44.006  26.953  1.00  0.00           H
ATOM   1409 HG22 ILE    89      29.551  44.168  28.731  1.00  0.00           H
ATOM   1410 HG23 ILE    89      29.121  42.617  27.975  1.00  0.00           H
ATOM   1411  CG1 ILE    89      32.162  44.298  27.828  1.00  0.00           C
ATOM   1412 HG12 ILE    89      31.786  45.146  28.401  1.00  0.00           H
ATOM   1413 HG13 ILE    89      33.126  44.052  28.274  1.00  0.00           H
ATOM   1414  CD1 ILE    89      32.493  44.697  26.399  1.00  0.00           C
ATOM   1415 HD11 ILE    89      33.403  45.299  26.409  1.00  0.00           H
ATOM   1416 HD12 ILE    89      31.705  45.250  25.886  1.00  0.00           H
ATOM   1417 HD13 ILE    89      32.630  43.788  25.815  1.00  0.00           H
ATOM   1418  C   ILE    89      30.433  41.028  29.326  1.00  0.00           C
ATOM   1419  O   ILE    89      29.588  41.238  30.147  1.00  0.00           O
ATOM   1420  N   ASN    90      30.523  39.910  28.607  1.00  0.00           N
ATOM   1421  H   ASN    90      31.211  39.894  27.868  1.00  0.00           H
ATOM   1422  CA  ASN    90      29.667  38.715  28.689  1.00  0.00           C
ATOM   1423  HA  ASN    90      28.672  39.155  28.767  1.00  0.00           H
ATOM   1424  CB  ASN    90      29.825  37.802  27.375  1.00  0.00           C
ATOM   1425  HB2 ASN    90      30.022  38.376  26.469  1.00  0.00           H
ATOM   1426  HB3 ASN    90      30.749  37.231  27.456  1.00  0.00           H
ATOM   1427  CG  ASN    90      28.610  36.814  27.103  1.00  0.00           C
ATOM   1428  OD1 ASN    90      27.538  36.979  27.632  1.00  0.00           O
ATOM   1429  ND2 ASN    90      28.825  35.825  26.213  1.00  0.00           N
ATOM   1430 HD21 ASN    90      29.748  35.709  25.821  1.00  0.00           H
ATOM   1431 HD22 ASN    90      28.148  35.105  26.003  1.00  0.00           H
ATOM   1432  C   ASN    90      30.000  37.826  29.923  1.00  0.00           C
ATOM   1433  O   ASN    90      29.701  36.637  29.931  1.00  0.00           O
ATOM   1434  N   ASN    91      30.414  38.463  30.987  1.00  0.00           N
ATOM   1435  H   ASN    91      30.425  39.466  30.872  1.00  0.00           H
ATOM   1436  CA  ASN    91      30.812  37.906  32.326  1.00  0.00           C
ATOM   1437  HA  ASN    91      31.255  38.748  32.859  1.00  0.00           H
ATOM   1438  CB  ASN    91      29.565  37.308  33.056  1.00  0.00           C
ATOM   1439  HB2 ASN    91      29.200  36.374  32.627  1.00  0.00           H
ATOM   1440  HB3 ASN    91      29.938  37.053  34.048  1.00  0.00           H
ATOM   1441  CG  ASN    91      28.480  38.279  33.238  1.00  0.00           C
ATOM   1442  OD1 ASN    91      28.667  39.405  33.705  1.00  0.00           O
ATOM   1443  ND2 ASN    91      27.228  37.922  33.096  1.00  0.00           N
ATOM   1444 HD21 ASN    91      27.006  36.956  32.902  1.00  0.00           H
ATOM   1445 HD22 ASN    91      26.480  38.600  33.139  1.00  0.00           H
ATOM   1446  C   ASN    91      32.022  36.914  32.230  1.00  0.00           C
ATOM   1447  O   ASN    91      31.817  35.699  32.575  1.00  0.00           O
ATOM   1448  N   LEU    92      33.197  37.317  31.741  1.00  0.00           N
ATOM   1449  H   LEU    92      33.284  38.290  31.485  1.00  0.00           H
ATOM   1450  CA  LEU    92      34.465  36.550  31.735  1.00  0.00           C
ATOM   1451  HA  LEU    92      35.098  37.202  31.133  1.00  0.00           H
ATOM   1452  CB  LEU    92      35.103  36.375  33.174  1.00  0.00           C
ATOM   1453  HB2 LEU    92      34.468  35.687  33.732  1.00  0.00           H
ATOM   1454  HB3 LEU    92      36.072  35.890  33.053  1.00  0.00           H
ATOM   1455  CG  LEU    92      35.265  37.678  33.955  1.00  0.00           C
ATOM   1456  HG  LEU    92      34.279  38.108  34.129  1.00  0.00           H
ATOM   1457  CD1 LEU    92      35.944  37.412  35.321  1.00  0.00           C
ATOM   1458 HD11 LEU    92      35.460  36.564  35.806  1.00  0.00           H
ATOM   1459 HD12 LEU    92      35.955  38.267  35.997  1.00  0.00           H
ATOM   1460 HD13 LEU    92      36.948  37.113  35.018  1.00  0.00           H
ATOM   1461  CD2 LEU    92      36.115  38.763  33.345  1.00  0.00           C
ATOM   1462 HD21 LEU    92      36.299  39.534  34.094  1.00  0.00           H
ATOM   1463 HD22 LEU    92      37.058  38.261  33.132  1.00  0.00           H
ATOM   1464 HD23 LEU    92      35.612  39.141  32.455  1.00  0.00           H
ATOM   1465  C   LEU    92      34.403  35.257  30.946  1.00  0.00           C
ATOM   1466  O   LEU    92      35.090  34.260  31.117  1.00  0.00           O
ATOM   1467  N   GLY    93      33.325  35.201  30.102  1.00  0.00           N
ATOM   1468  H   GLY    93      32.803  36.060  30.005  1.00  0.00           H
ATOM   1469  CA  GLY    93      32.906  34.074  29.259  1.00  0.00           C
ATOM   1470  HA2 GLY    93      32.359  34.457  28.398  1.00  0.00           H
ATOM   1471  HA3 GLY    93      33.786  33.555  28.877  1.00  0.00           H
ATOM   1472  C   GLY    93      32.039  32.996  29.962  1.00  0.00           C
ATOM   1473  O   GLY    93      31.561  32.039  29.288  1.00  0.00           O
ATOM   1474  N   THR    94      31.775  33.161  31.247  1.00  0.00           N
ATOM   1475  H   THR    94      32.082  33.981  31.750  1.00  0.00           H
ATOM   1476  CA  THR    94      31.085  32.202  32.092  1.00  0.00           C
ATOM   1477  HA  THR    94      31.517  31.204  32.023  1.00  0.00           H
ATOM   1478  CB  THR    94      31.211  32.658  33.522  1.00  0.00           C
ATOM   1479  HB  THR    94      30.878  31.927  34.258  1.00  0.00           H
ATOM   1480  CG2 THR    94      32.633  33.010  33.995  1.00  0.00           C
ATOM   1481 HG21 THR    94      33.331  32.181  33.879  1.00  0.00           H
ATOM   1482 HG22 THR    94      32.470  33.241  35.047  1.00  0.00           H
ATOM   1483 HG23 THR    94      32.914  33.919  33.461  1.00  0.00           H
ATOM   1484  OG1 THR    94      30.361  33.779  33.754  1.00  0.00           O
ATOM   1485  HG1 THR    94      30.762  34.521  33.295  1.00  0.00           H
ATOM   1486  C   THR    94      29.572  32.080  31.796  1.00  0.00           C
ATOM   1487  O   THR    94      28.975  32.936  31.143  1.00  0.00           O
ATOM   1488  N   ILE    95      28.846  31.112  32.304  1.00  0.00           N
ATOM   1489  H   ILE    95      29.360  30.312  32.642  1.00  0.00           H
ATOM   1490  CA  ILE    95      27.362  31.046  32.332  1.00  0.00           C
ATOM   1491  HA  ILE    95      27.007  31.228  31.318  1.00  0.00           H
ATOM   1492  CB  ILE    95      26.984  29.606  32.551  1.00  0.00           C
ATOM   1493  HB  ILE    95      27.590  28.945  31.931  1.00  0.00           H
ATOM   1494  CG2 ILE    95      27.266  29.290  34.047  1.00  0.00           C
ATOM   1495 HG21 ILE    95      26.407  29.511  34.681  1.00  0.00           H
ATOM   1496 HG22 ILE    95      28.244  29.598  34.417  1.00  0.00           H
ATOM   1497 HG23 ILE    95      27.297  28.205  33.961  1.00  0.00           H
ATOM   1498  CG1 ILE    95      25.533  29.157  32.166  1.00  0.00           C
ATOM   1499 HG12 ILE    95      25.452  28.095  32.401  1.00  0.00           H
ATOM   1500 HG13 ILE    95      24.864  29.716  32.819  1.00  0.00           H
ATOM   1501  CD1 ILE    95      25.167  29.487  30.724  1.00  0.00           C
ATOM   1502 HD11 ILE    95      26.006  29.038  30.191  1.00  0.00           H
ATOM   1503 HD12 ILE    95      25.160  30.570  30.603  1.00  0.00           H
ATOM   1504 HD13 ILE    95      24.251  28.977  30.424  1.00  0.00           H
ATOM   1505  C   ILE    95      26.637  32.059  33.225  1.00  0.00           C
ATOM   1506  O   ILE    95      25.397  32.130  33.268  1.00  0.00           O
ATOM   1507  N   ALA    96      27.365  32.923  33.901  1.00  0.00           N
ATOM   1508  H   ALA    96      28.358  32.929  33.717  1.00  0.00           H
ATOM   1509  CA  ALA    96      26.816  33.704  35.038  1.00  0.00           C
ATOM   1510  HA  ALA    96      26.619  32.987  35.835  1.00  0.00           H
ATOM   1511  CB  ALA    96      27.941  34.712  35.412  1.00  0.00           C
ATOM   1512  HB1 ALA    96      27.621  35.274  36.289  1.00  0.00           H
ATOM   1513  HB2 ALA    96      28.102  35.418  34.597  1.00  0.00           H
ATOM   1514  HB3 ALA    96      28.824  34.147  35.710  1.00  0.00           H
ATOM   1515  C   ALA    96      25.572  34.494  34.729  1.00  0.00           C
ATOM   1516  O   ALA    96      24.790  34.742  35.682  1.00  0.00           O
ATOM   1517  N   LYS    97      25.250  34.973  33.469  1.00  0.00           N
ATOM   1518  H   LYS    97      25.821  34.749  32.667  1.00  0.00           H
ATOM   1519  CA  LYS    97      23.963  35.664  33.244  1.00  0.00           C
ATOM   1520  HA  LYS    97      23.976  36.366  34.077  1.00  0.00           H
ATOM   1521  CB  LYS    97      23.936  36.255  31.793  1.00  0.00           C
ATOM   1522  HB2 LYS    97      23.049  36.884  31.848  1.00  0.00           H
ATOM   1523  HB3 LYS    97      24.764  36.965  31.775  1.00  0.00           H
ATOM   1524  CG  LYS    97      24.073  35.253  30.631  1.00  0.00           C
ATOM   1525  HG2 LYS    97      24.776  34.436  30.790  1.00  0.00           H
ATOM   1526  HG3 LYS    97      23.067  34.913  30.388  1.00  0.00           H
ATOM   1527  CD  LYS    97      24.625  35.953  29.375  1.00  0.00           C
ATOM   1528  HD2 LYS    97      24.020  36.835  29.168  1.00  0.00           H
ATOM   1529  HD3 LYS    97      25.669  36.190  29.578  1.00  0.00           H
ATOM   1530  CE  LYS    97      24.536  35.198  28.023  1.00  0.00           C
ATOM   1531  HE2 LYS    97      25.062  34.251  28.154  1.00  0.00           H
ATOM   1532  HE3 LYS    97      23.468  35.036  27.876  1.00  0.00           H
ATOM   1533  NZ  LYS    97      25.126  35.933  26.911  1.00  0.00           N
ATOM   1534  HZ1 LYS    97      26.042  36.221  27.223  1.00  0.00           H
ATOM   1535  HZ2 LYS    97      24.584  36.747  26.659  1.00  0.00           H
ATOM   1536  HZ3 LYS    97      25.255  35.399  26.064  1.00  0.00           H
ATOM   1537  C   LYS    97      22.657  34.747  33.448  1.00  0.00           C
ATOM   1538  O   LYS    97      21.616  35.375  33.483  1.00  0.00           O
ATOM   1539  N   SER    98      22.843  33.401  33.539  1.00  0.00           N
ATOM   1540  H   SER    98      23.814  33.156  33.407  1.00  0.00           H
ATOM   1541  CA  SER    98      21.778  32.445  34.103  1.00  0.00           C
ATOM   1542  HA  SER    98      20.983  33.080  34.495  1.00  0.00           H
ATOM   1543  CB  SER    98      21.304  31.539  32.969  1.00  0.00           C
ATOM   1544  HB2 SER    98      20.473  30.993  33.414  1.00  0.00           H
ATOM   1545  HB3 SER    98      20.953  32.107  32.107  1.00  0.00           H
ATOM   1546  OG  SER    98      22.303  30.631  32.550  1.00  0.00           O
ATOM   1547  HG  SER    98      22.565  30.920  31.673  1.00  0.00           H
ATOM   1548  C   SER    98      22.260  31.654  35.265  1.00  0.00           C
ATOM   1549  O   SER    98      21.386  31.422  36.127  1.00  0.00           O
ATOM   1550  N   GLY    99      23.565  31.359  35.486  1.00  0.00           N
ATOM   1551  H   GLY    99      24.221  31.590  34.752  1.00  0.00           H
ATOM   1552  CA  GLY    99      24.030  30.356  36.445  1.00  0.00           C
ATOM   1553  HA2 GLY    99      23.364  29.494  36.412  1.00  0.00           H
ATOM   1554  HA3 GLY    99      25.071  30.047  36.351  1.00  0.00           H
ATOM   1555  C   GLY    99      23.989  30.860  37.878  1.00  0.00           C
ATOM   1556  O   GLY    99      23.813  29.997  38.772  1.00  0.00           O
ATOM   1557  N   THR   100      24.130  32.157  38.149  1.00  0.00           N
ATOM   1558  H   THR   100      24.426  32.774  37.406  1.00  0.00           H
ATOM   1559  CA  THR   100      24.070  32.795  39.469  1.00  0.00           C
ATOM   1560  HA  THR   100      24.618  32.228  40.221  1.00  0.00           H
ATOM   1561  CB  THR   100      24.550  34.285  39.376  1.00  0.00           C
ATOM   1562  HB  THR   100      24.430  34.916  40.257  1.00  0.00           H
ATOM   1563  CG2 THR   100      26.035  34.361  39.081  1.00  0.00           C
ATOM   1564 HG21 THR   100      26.300  34.354  38.024  1.00  0.00           H
ATOM   1565 HG22 THR   100      26.559  33.535  39.562  1.00  0.00           H
ATOM   1566 HG23 THR   100      26.432  35.295  39.477  1.00  0.00           H
ATOM   1567  OG1 THR   100      23.827  34.859  38.342  1.00  0.00           O
ATOM   1568  HG1 THR   100      24.507  34.904  37.665  1.00  0.00           H
ATOM   1569  C   THR   100      22.578  32.746  39.887  1.00  0.00           C
ATOM   1570  O   THR   100      22.436  32.540  41.044  1.00  0.00           O
ATOM   1571  N   LYS   101      21.618  32.906  38.980  1.00  0.00           N
ATOM   1572  H   LYS   101      21.859  33.150  38.030  1.00  0.00           H
ATOM   1573  CA  LYS   101      20.166  32.674  39.273  1.00  0.00           C
ATOM   1574  HA  LYS   101      20.062  33.202  40.220  1.00  0.00           H
ATOM   1575  CB  LYS   101      19.345  33.002  38.026  1.00  0.00           C
ATOM   1576  HB2 LYS   101      19.907  33.767  37.489  1.00  0.00           H
ATOM   1577  HB3 LYS   101      19.330  32.091  37.428  1.00  0.00           H
ATOM   1578  CG  LYS   101      17.844  33.467  38.198  1.00  0.00           C
ATOM   1579  HG2 LYS   101      17.913  34.404  38.751  1.00  0.00           H
ATOM   1580  HG3 LYS   101      17.507  33.509  37.163  1.00  0.00           H
ATOM   1581  CD  LYS   101      16.841  32.563  39.010  1.00  0.00           C
ATOM   1582  HD2 LYS   101      16.777  31.579  38.546  1.00  0.00           H
ATOM   1583  HD3 LYS   101      17.352  32.424  39.963  1.00  0.00           H
ATOM   1584  CE  LYS   101      15.510  33.295  39.250  1.00  0.00           C
ATOM   1585  HE2 LYS   101      15.704  34.112  39.944  1.00  0.00           H
ATOM   1586  HE3 LYS   101      15.124  33.809  38.369  1.00  0.00           H
ATOM   1587  NZ  LYS   101      14.431  32.399  39.584  1.00  0.00           N
ATOM   1588  HZ1 LYS   101      14.221  31.795  38.804  1.00  0.00           H
ATOM   1589  HZ2 LYS   101      13.533  32.841  39.721  1.00  0.00           H
ATOM   1590  HZ3 LYS   101      14.683  31.801  40.357  1.00  0.00           H
ATOM   1591  C   LYS   101      19.904  31.213  39.617  1.00  0.00           C
ATOM   1592  O   LYS   101      19.364  30.886  40.675  1.00  0.00           O
ATOM   1593  N   ALA   102      20.495  30.282  38.895  1.00  0.00           N
ATOM   1594  H   ALA   102      20.998  30.548  38.060  1.00  0.00           H
ATOM   1595  CA  ALA   102      20.082  28.861  39.149  1.00  0.00           C
ATOM   1596  HA  ALA   102      19.013  28.758  39.336  1.00  0.00           H
ATOM   1597  CB  ALA   102      20.605  28.059  37.896  1.00  0.00           C
ATOM   1598  HB1 ALA   102      21.695  28.028  37.904  1.00  0.00           H
ATOM   1599  HB2 ALA   102      20.271  28.531  36.973  1.00  0.00           H
ATOM   1600  HB3 ALA   102      20.151  27.068  37.866  1.00  0.00           H
ATOM   1601  C   ALA   102      20.751  28.295  40.418  1.00  0.00           C
ATOM   1602  O   ALA   102      20.240  27.333  41.014  1.00  0.00           O
ATOM   1603  N   PHE   103      21.989  28.755  40.714  1.00  0.00           N
ATOM   1604  H   PHE   103      22.484  29.405  40.118  1.00  0.00           H
ATOM   1605  CA  PHE   103      22.663  28.302  41.888  1.00  0.00           C
ATOM   1606  HA  PHE   103      22.549  27.219  41.848  1.00  0.00           H
ATOM   1607  CB  PHE   103      24.088  28.689  41.748  1.00  0.00           C
ATOM   1608  HB2 PHE   103      24.530  28.268  40.845  1.00  0.00           H
ATOM   1609  HB3 PHE   103      24.155  29.775  41.683  1.00  0.00           H
ATOM   1610  CG  PHE   103      24.866  28.311  42.977  1.00  0.00           C
ATOM   1611  CD1 PHE   103      24.862  26.983  43.382  1.00  0.00           C
ATOM   1612  HD1 PHE   103      24.418  26.234  42.742  1.00  0.00           H
ATOM   1613  CE1 PHE   103      25.492  26.682  44.599  1.00  0.00           C
ATOM   1614  HE1 PHE   103      25.518  25.643  44.889  1.00  0.00           H
ATOM   1615  CZ  PHE   103      26.134  27.649  45.392  1.00  0.00           C
ATOM   1616  HZ  PHE   103      26.621  27.404  46.325  1.00  0.00           H
ATOM   1617  CE2 PHE   103      26.024  29.026  45.071  1.00  0.00           C
ATOM   1618  HE2 PHE   103      26.497  29.810  45.644  1.00  0.00           H
ATOM   1619  CD2 PHE   103      25.384  29.324  43.791  1.00  0.00           C
ATOM   1620  HD2 PHE   103      25.235  30.368  43.558  1.00  0.00           H
ATOM   1621  C   PHE   103      21.881  28.765  43.187  1.00  0.00           C
ATOM   1622  O   PHE   103      21.614  27.974  44.129  1.00  0.00           O
ATOM   1623  N   MET   104      21.402  30.009  43.165  1.00  0.00           N
ATOM   1624  H   MET   104      21.852  30.718  42.604  1.00  0.00           H
ATOM   1625  CA  MET   104      20.414  30.414  44.171  1.00  0.00           C
ATOM   1626  HA  MET   104      20.860  30.330  45.162  1.00  0.00           H
ATOM   1627  CB  MET   104      20.056  31.912  44.023  1.00  0.00           C
ATOM   1628  HB2 MET   104      19.914  32.260  43.000  1.00  0.00           H
ATOM   1629  HB3 MET   104      19.249  32.229  44.684  1.00  0.00           H
ATOM   1630  CG  MET   104      21.304  32.660  44.527  1.00  0.00           C
ATOM   1631  HG2 MET   104      21.488  32.166  45.481  1.00  0.00           H
ATOM   1632  HG3 MET   104      22.141  32.419  43.874  1.00  0.00           H
ATOM   1633  SD  MET   104      21.176  34.396  44.791  1.00  0.00           S
ATOM   1634  CE  MET   104      20.624  34.972  43.167  1.00  0.00           C
ATOM   1635  HE1 MET   104      19.538  34.878  43.192  1.00  0.00           H
ATOM   1636  HE2 MET   104      20.948  35.984  42.922  1.00  0.00           H
ATOM   1637  HE3 MET   104      21.014  34.205  42.499  1.00  0.00           H
ATOM   1638  C   MET   104      19.163  29.545  44.292  1.00  0.00           C
ATOM   1639  O   MET   104      18.746  29.325  45.409  1.00  0.00           O
ATOM   1640  N   GLU   105      18.621  29.088  43.117  1.00  0.00           N
ATOM   1641  H   GLU   105      18.987  29.413  42.234  1.00  0.00           H
ATOM   1642  CA  GLU   105      17.467  28.084  43.142  1.00  0.00           C
ATOM   1643  HA  GLU   105      16.692  28.490  43.793  1.00  0.00           H
ATOM   1644  CB  GLU   105      16.849  27.899  41.765  1.00  0.00           C
ATOM   1645  HB2 GLU   105      17.536  27.465  41.037  1.00  0.00           H
ATOM   1646  HB3 GLU   105      16.100  27.120  41.907  1.00  0.00           H
ATOM   1647  CG  GLU   105      16.261  29.139  41.121  1.00  0.00           C
ATOM   1648  HG2 GLU   105      17.042  29.892  41.017  1.00  0.00           H
ATOM   1649  HG3 GLU   105      16.010  28.839  40.103  1.00  0.00           H
ATOM   1650  CD  GLU   105      15.019  29.654  41.855  1.00  0.00           C
ATOM   1651  OE1 GLU   105      14.116  28.830  42.176  1.00  0.00           O
ATOM   1652  OE2 GLU   105      14.825  30.927  41.840  1.00  0.00           O
ATOM   1653  C   GLU   105      17.929  26.731  43.684  1.00  0.00           C
ATOM   1654  O   GLU   105      17.118  26.038  44.324  1.00  0.00           O
ATOM   1655  N   ALA   106      19.153  26.326  43.567  1.00  0.00           N
ATOM   1656  H   ALA   106      19.782  26.955  43.087  1.00  0.00           H
ATOM   1657  CA  ALA   106      19.683  25.149  44.215  1.00  0.00           C
ATOM   1658  HA  ALA   106      19.037  24.319  43.928  1.00  0.00           H
ATOM   1659  CB  ALA   106      21.001  24.775  43.482  1.00  0.00           C
ATOM   1660  HB1 ALA   106      20.875  24.325  42.498  1.00  0.00           H
ATOM   1661  HB2 ALA   106      21.517  24.017  44.070  1.00  0.00           H
ATOM   1662  HB3 ALA   106      21.647  25.644  43.356  1.00  0.00           H
ATOM   1663  C   ALA   106      19.968  25.237  45.743  1.00  0.00           C
ATOM   1664  O   ALA   106      19.571  24.370  46.468  1.00  0.00           O
ATOM   1665  N   LEU   107      20.565  26.330  46.164  1.00  0.00           N
ATOM   1666  H   LEU   107      20.936  27.016  45.522  1.00  0.00           H
ATOM   1667  CA  LEU   107      20.596  26.691  47.623  1.00  0.00           C
ATOM   1668  HA  LEU   107      21.332  26.057  48.118  1.00  0.00           H
ATOM   1669  CB  LEU   107      21.086  28.064  47.816  1.00  0.00           C
ATOM   1670  HB2 LEU   107      20.459  28.730  47.222  1.00  0.00           H
ATOM   1671  HB3 LEU   107      20.956  28.392  48.847  1.00  0.00           H
ATOM   1672  CG  LEU   107      22.533  28.328  47.394  1.00  0.00           C
ATOM   1673  HG  LEU   107      22.599  28.292  46.307  1.00  0.00           H
ATOM   1674  CD1 LEU   107      22.817  29.817  47.804  1.00  0.00           C
ATOM   1675 HD11 LEU   107      22.758  29.838  48.892  1.00  0.00           H
ATOM   1676 HD12 LEU   107      22.073  30.444  47.313  1.00  0.00           H
ATOM   1677 HD13 LEU   107      23.833  30.066  47.497  1.00  0.00           H
ATOM   1678  CD2 LEU   107      23.651  27.561  47.969  1.00  0.00           C
ATOM   1679 HD21 LEU   107      23.780  27.685  49.045  1.00  0.00           H
ATOM   1680 HD22 LEU   107      23.581  26.531  47.618  1.00  0.00           H
ATOM   1681 HD23 LEU   107      24.610  27.860  47.548  1.00  0.00           H
ATOM   1682  C   LEU   107      19.212  26.495  48.308  1.00  0.00           C
ATOM   1683  O   LEU   107      19.160  26.019  49.433  1.00  0.00           O
ATOM   1684  N   GLN   108      18.171  27.064  47.661  1.00  0.00           N
ATOM   1685  H   GLN   108      18.432  27.559  46.820  1.00  0.00           H
ATOM   1686  CA  GLN   108      16.823  27.203  48.206  1.00  0.00           C
ATOM   1687  HA  GLN   108      16.837  27.673  49.190  1.00  0.00           H
ATOM   1688  CB  GLN   108      16.011  28.121  47.202  1.00  0.00           C
ATOM   1689  HB2 GLN   108      16.492  29.095  47.289  1.00  0.00           H
ATOM   1690  HB3 GLN   108      16.073  27.823  46.155  1.00  0.00           H
ATOM   1691  CG  GLN   108      14.541  28.251  47.636  1.00  0.00           C
ATOM   1692  HG2 GLN   108      13.999  28.838  46.896  1.00  0.00           H
ATOM   1693  HG3 GLN   108      14.035  27.291  47.739  1.00  0.00           H
ATOM   1694  CD  GLN   108      14.401  29.027  48.906  1.00  0.00           C
ATOM   1695  OE1 GLN   108      15.230  29.793  49.314  1.00  0.00           O
ATOM   1696  NE2 GLN   108      13.200  29.038  49.492  1.00  0.00           N
ATOM   1697 HE21 GLN   108      13.095  29.385  50.434  1.00  0.00           H
ATOM   1698 HE22 GLN   108      12.574  28.269  49.302  1.00  0.00           H
ATOM   1699  C   GLN   108      16.204  25.860  48.265  1.00  0.00           C
ATOM   1700  O   GLN   108      15.412  25.677  49.180  1.00  0.00           O
ATOM   1701  N   ALA   109      16.474  24.949  47.371  1.00  0.00           N
ATOM   1702  H   ALA   109      16.931  25.271  46.530  1.00  0.00           H
ATOM   1703  CA  ALA   109      16.112  23.471  47.454  1.00  0.00           C
ATOM   1704  HA  ALA   109      15.038  23.406  47.623  1.00  0.00           H
ATOM   1705  CB  ALA   109      16.499  22.863  46.105  1.00  0.00           C
ATOM   1706  HB1 ALA   109      17.419  23.275  45.690  1.00  0.00           H
ATOM   1707  HB2 ALA   109      15.620  22.879  45.462  1.00  0.00           H
ATOM   1708  HB3 ALA   109      16.634  21.787  46.222  1.00  0.00           H
ATOM   1709  C   ALA   109      16.856  22.923  48.615  1.00  0.00           C
ATOM   1710  O   ALA   109      16.301  22.169  49.307  1.00  0.00           O
ATOM   1711  N   GLY   110      18.198  23.203  48.681  1.00  0.00           N
ATOM   1712  H   GLY   110      18.653  23.930  48.148  1.00  0.00           H
ATOM   1713  CA  GLY   110      19.015  22.618  49.744  1.00  0.00           C
ATOM   1714  HA2 GLY   110      18.549  22.795  50.713  1.00  0.00           H
ATOM   1715  HA3 GLY   110      18.847  21.549  49.617  1.00  0.00           H
ATOM   1716  C   GLY   110      20.450  22.867  49.773  1.00  0.00           C
ATOM   1717  O   GLY   110      21.154  22.453  50.696  1.00  0.00           O
ATOM   1718  N   ALA   111      21.049  23.435  48.691  1.00  0.00           N
ATOM   1719  H   ALA   111      20.398  23.806  48.014  1.00  0.00           H
ATOM   1720  CA  ALA   111      22.458  23.385  48.381  1.00  0.00           C
ATOM   1721  HA  ALA   111      22.748  22.337  48.456  1.00  0.00           H
ATOM   1722  CB  ALA   111      22.666  23.791  46.901  1.00  0.00           C
ATOM   1723  HB1 ALA   111      22.115  23.204  46.167  1.00  0.00           H
ATOM   1724  HB2 ALA   111      23.729  23.667  46.692  1.00  0.00           H
ATOM   1725  HB3 ALA   111      22.389  24.842  46.820  1.00  0.00           H
ATOM   1726  C   ALA   111      23.367  24.193  49.323  1.00  0.00           C
ATOM   1727  O   ALA   111      22.863  24.876  50.178  1.00  0.00           O
ATOM   1728  N   ASP   112      24.702  24.009  49.210  1.00  0.00           N
ATOM   1729  H   ASP   112      25.010  23.378  48.486  1.00  0.00           H
ATOM   1730  CA  ASP   112      25.736  24.605  50.035  1.00  0.00           C
ATOM   1731  HA  ASP   112      25.362  25.029  50.967  1.00  0.00           H
ATOM   1732  CB  ASP   112      26.812  23.438  50.360  1.00  0.00           C
ATOM   1733  HB2 ASP   112      26.383  22.480  50.655  1.00  0.00           H
ATOM   1734  HB3 ASP   112      27.241  23.190  49.389  1.00  0.00           H
ATOM   1735  CG  ASP   112      27.905  23.822  51.312  1.00  0.00           C
ATOM   1736  OD1 ASP   112      28.698  22.901  51.707  1.00  0.00           O
ATOM   1737  OD2 ASP   112      27.945  24.997  51.765  1.00  0.00           O
ATOM   1738  C   ASP   112      26.429  25.697  49.266  1.00  0.00           C
ATOM   1739  O   ASP   112      26.630  25.461  48.116  1.00  0.00           O
ATOM   1740  N   ILE   113      26.861  26.916  49.727  1.00  0.00           N
ATOM   1741  H   ILE   113      26.753  27.026  50.725  1.00  0.00           H
ATOM   1742  CA  ILE   113      27.636  27.899  48.978  1.00  0.00           C
ATOM   1743  HA  ILE   113      26.890  28.272  48.275  1.00  0.00           H
ATOM   1744  CB  ILE   113      28.007  29.055  49.910  1.00  0.00           C
ATOM   1745  HB  ILE   113      28.221  28.592  50.873  1.00  0.00           H
ATOM   1746  CG2 ILE   113      29.262  29.794  49.410  1.00  0.00           C
ATOM   1747 HG21 ILE   113      30.087  29.099  49.577  1.00  0.00           H
ATOM   1748 HG22 ILE   113      29.423  30.628  50.091  1.00  0.00           H
ATOM   1749 HG23 ILE   113      29.119  30.128  48.383  1.00  0.00           H
ATOM   1750  CG1 ILE   113      26.881  30.042  50.118  1.00  0.00           C
ATOM   1751 HG12 ILE   113      26.930  30.768  49.305  1.00  0.00           H
ATOM   1752 HG13 ILE   113      25.939  29.505  50.231  1.00  0.00           H
ATOM   1753  CD1 ILE   113      27.017  30.774  51.440  1.00  0.00           C
ATOM   1754 HD11 ILE   113      26.180  31.473  51.416  1.00  0.00           H
ATOM   1755 HD12 ILE   113      27.943  31.345  51.491  1.00  0.00           H
ATOM   1756 HD13 ILE   113      26.847  30.108  52.286  1.00  0.00           H
ATOM   1757  C   ILE   113      28.837  27.270  48.233  1.00  0.00           C
ATOM   1758  O   ILE   113      29.177  27.690  47.128  1.00  0.00           O
ATOM   1759  N   SER   114      29.560  26.350  48.847  1.00  0.00           N
ATOM   1760  H   SER   114      29.385  26.307  49.841  1.00  0.00           H
ATOM   1761  CA  SER   114      30.598  25.524  48.182  1.00  0.00           C
ATOM   1762  HA  SER   114      31.417  26.165  47.859  1.00  0.00           H
ATOM   1763  CB  SER   114      31.383  24.765  49.262  1.00  0.00           C
ATOM   1764  HB2 SER   114      31.929  25.554  49.779  1.00  0.00           H
ATOM   1765  HB3 SER   114      30.662  24.388  49.987  1.00  0.00           H
ATOM   1766  OG  SER   114      32.219  23.727  48.835  1.00  0.00           O
ATOM   1767  HG  SER   114      32.167  23.039  49.502  1.00  0.00           H
ATOM   1768  C   SER   114      30.173  24.642  47.028  1.00  0.00           C
ATOM   1769  O   SER   114      31.047  24.243  46.254  1.00  0.00           O
ATOM   1770  N   MET   115      28.860  24.398  46.816  1.00  0.00           N
ATOM   1771  H   MET   115      28.149  24.656  47.486  1.00  0.00           H
ATOM   1772  CA  MET   115      28.388  23.699  45.571  1.00  0.00           C
ATOM   1773  HA  MET   115      29.048  22.840  45.442  1.00  0.00           H
ATOM   1774  CB  MET   115      26.951  23.120  45.888  1.00  0.00           C
ATOM   1775  HB2 MET   115      27.039  22.737  46.904  1.00  0.00           H
ATOM   1776  HB3 MET   115      26.200  23.903  45.779  1.00  0.00           H
ATOM   1777  CG  MET   115      26.516  21.957  44.960  1.00  0.00           C
ATOM   1778  HG2 MET   115      25.544  21.650  45.345  1.00  0.00           H
ATOM   1779  HG3 MET   115      26.277  22.417  44.002  1.00  0.00           H
ATOM   1780  SD  MET   115      27.534  20.541  44.824  1.00  0.00           S
ATOM   1781  CE  MET   115      26.644  19.539  43.573  1.00  0.00           C
ATOM   1782  HE1 MET   115      27.251  18.686  43.268  1.00  0.00           H
ATOM   1783  HE2 MET   115      25.686  19.300  44.035  1.00  0.00           H
ATOM   1784  HE3 MET   115      26.517  20.123  42.661  1.00  0.00           H
ATOM   1785  C   MET   115      28.485  24.690  44.365  1.00  0.00           C
ATOM   1786  O   MET   115      28.174  24.313  43.229  1.00  0.00           O
ATOM   1787  N   ILE   116      29.034  25.910  44.541  1.00  0.00           N
ATOM   1788  H   ILE   116      29.249  26.191  45.488  1.00  0.00           H
ATOM   1789  CA  ILE   116      29.090  26.941  43.403  1.00  0.00           C
ATOM   1790  HA  ILE   116      28.046  27.103  43.133  1.00  0.00           H
ATOM   1791  CB  ILE   116      29.639  28.240  44.036  1.00  0.00           C
ATOM   1792  HB  ILE   116      29.109  28.495  44.954  1.00  0.00           H
ATOM   1793  CG2 ILE   116      31.170  28.177  44.362  1.00  0.00           C
ATOM   1794 HG21 ILE   116      31.497  29.126  44.787  1.00  0.00           H
ATOM   1795 HG22 ILE   116      31.815  27.998  43.502  1.00  0.00           H
ATOM   1796 HG23 ILE   116      31.438  27.395  45.073  1.00  0.00           H
ATOM   1797  CG1 ILE   116      29.288  29.424  43.071  1.00  0.00           C
ATOM   1798 HG12 ILE   116      29.786  29.287  42.111  1.00  0.00           H
ATOM   1799 HG13 ILE   116      28.220  29.366  42.857  1.00  0.00           H
ATOM   1800  CD1 ILE   116      29.401  30.838  43.623  1.00  0.00           C
ATOM   1801 HD11 ILE   116      28.644  30.946  44.400  1.00  0.00           H
ATOM   1802 HD12 ILE   116      29.306  31.555  42.807  1.00  0.00           H
ATOM   1803 HD13 ILE   116      30.392  30.969  44.059  1.00  0.00           H
ATOM   1804  C   ILE   116      29.873  26.497  42.098  1.00  0.00           C
ATOM   1805  O   ILE   116      29.461  26.878  40.991  1.00  0.00           O
ATOM   1806  N   GLY   117      30.992  25.724  42.200  1.00  0.00           N
ATOM   1807  H   GLY   117      31.086  25.148  43.025  1.00  0.00           H
ATOM   1808  CA  GLY   117      31.736  25.238  40.978  1.00  0.00           C
ATOM   1809  HA2 GLY   117      32.272  26.014  40.431  1.00  0.00           H
ATOM   1810  HA3 GLY   117      32.478  24.488  41.252  1.00  0.00           H
ATOM   1811  C   GLY   117      30.870  24.416  39.973  1.00  0.00           C
ATOM   1812  O   GLY   117      30.970  24.720  38.767  1.00  0.00           O
ATOM   1813  N   GLN   118      29.934  23.700  40.548  1.00  0.00           N
ATOM   1814  H   GLN   118      29.823  23.533  41.538  1.00  0.00           H
ATOM   1815  CA  GLN   118      29.028  22.768  39.868  1.00  0.00           C
ATOM   1816  HA  GLN   118      29.516  22.292  39.018  1.00  0.00           H
ATOM   1817  CB  GLN   118      28.629  21.728  40.885  1.00  0.00           C
ATOM   1818  HB2 GLN   118      27.791  22.066  41.496  1.00  0.00           H
ATOM   1819  HB3 GLN   118      28.084  20.994  40.291  1.00  0.00           H
ATOM   1820  CG  GLN   118      29.676  21.062  41.775  1.00  0.00           C
ATOM   1821  HG2 GLN   118      29.611  21.555  42.746  1.00  0.00           H
ATOM   1822  HG3 GLN   118      29.347  20.064  42.066  1.00  0.00           H
ATOM   1823  CD  GLN   118      31.111  20.905  41.277  1.00  0.00           C
ATOM   1824  OE1 GLN   118      31.338  20.352  40.180  1.00  0.00           O
ATOM   1825  NE2 GLN   118      32.108  21.270  42.006  1.00  0.00           N
ATOM   1826 HE21 GLN   118      33.007  21.285  41.547  1.00  0.00           H
ATOM   1827 HE22 GLN   118      31.898  21.744  42.872  1.00  0.00           H
ATOM   1828  C   GLN   118      27.824  23.448  39.160  1.00  0.00           C
ATOM   1829  O   GLN   118      27.004  22.775  38.558  1.00  0.00           O
ATOM   1830  N   PHE   119      27.814  24.779  39.084  1.00  0.00           N
ATOM   1831  H   PHE   119      28.483  25.206  39.709  1.00  0.00           H
ATOM   1832  CA  PHE   119      26.857  25.609  38.386  1.00  0.00           C
ATOM   1833  HA  PHE   119      26.248  24.993  37.724  1.00  0.00           H
ATOM   1834  CB  PHE   119      25.996  26.323  39.425  1.00  0.00           C
ATOM   1835  HB2 PHE   119      26.699  26.655  40.190  1.00  0.00           H
ATOM   1836  HB3 PHE   119      25.564  27.228  38.997  1.00  0.00           H
ATOM   1837  CG  PHE   119      24.999  25.385  40.048  1.00  0.00           C
ATOM   1838  CD1 PHE   119      23.700  25.423  39.575  1.00  0.00           C
ATOM   1839  HD1 PHE   119      23.381  26.045  38.751  1.00  0.00           H
ATOM   1840  CE1 PHE   119      22.727  24.529  40.121  1.00  0.00           C
ATOM   1841  HE1 PHE   119      21.719  24.644  39.752  1.00  0.00           H
ATOM   1842  CZ  PHE   119      23.026  23.586  41.117  1.00  0.00           C
ATOM   1843  HZ  PHE   119      22.304  22.844  41.425  1.00  0.00           H
ATOM   1844  CE2 PHE   119      24.380  23.502  41.547  1.00  0.00           C
ATOM   1845  HE2 PHE   119      24.658  22.760  42.279  1.00  0.00           H
ATOM   1846  CD2 PHE   119      25.342  24.393  41.034  1.00  0.00           C
ATOM   1847  HD2 PHE   119      26.306  24.306  41.513  1.00  0.00           H
ATOM   1848  C   PHE   119      27.549  26.669  37.406  1.00  0.00           C
ATOM   1849  O   PHE   119      26.827  27.486  36.813  1.00  0.00           O
ATOM   1850  N   GLY   120      28.823  26.593  37.170  1.00  0.00           N
ATOM   1851  H   GLY   120      29.446  26.025  37.726  1.00  0.00           H
ATOM   1852  CA  GLY   120      29.552  27.392  36.198  1.00  0.00           C
ATOM   1853  HA2 GLY   120      30.568  27.015  36.080  1.00  0.00           H
ATOM   1854  HA3 GLY   120      28.958  27.330  35.286  1.00  0.00           H
ATOM   1855  C   GLY   120      29.831  28.829  36.768  1.00  0.00           C
ATOM   1856  O   GLY   120      30.292  29.651  36.014  1.00  0.00           O
ATOM   1857  N   VAL   121      29.713  29.077  38.107  1.00  0.00           N
ATOM   1858  H   VAL   121      29.320  28.310  38.634  1.00  0.00           H
ATOM   1859  CA  VAL   121      29.843  30.443  38.633  1.00  0.00           C
ATOM   1860  HA  VAL   121      30.450  31.097  38.007  1.00  0.00           H
ATOM   1861  CB  VAL   121      28.406  31.049  38.902  1.00  0.00           C
ATOM   1862  HB  VAL   121      28.607  32.015  39.362  1.00  0.00           H
ATOM   1863  CG1 VAL   121      27.692  31.200  37.503  1.00  0.00           C
ATOM   1864 HG11 VAL   121      26.718  31.688  37.458  1.00  0.00           H
ATOM   1865 HG12 VAL   121      28.377  31.490  36.707  1.00  0.00           H
ATOM   1866 HG13 VAL   121      27.293  30.211  37.278  1.00  0.00           H
ATOM   1867  CG2 VAL   121      27.486  30.255  39.870  1.00  0.00           C
ATOM   1868 HG21 VAL   121      26.529  30.671  40.184  1.00  0.00           H
ATOM   1869 HG22 VAL   121      28.042  29.881  40.729  1.00  0.00           H
ATOM   1870 HG23 VAL   121      27.261  29.343  39.317  1.00  0.00           H
ATOM   1871  C   VAL   121      30.761  30.505  39.803  1.00  0.00           C
ATOM   1872  O   VAL   121      30.526  31.344  40.623  1.00  0.00           O
ATOM   1873  N   GLY   122      31.702  29.683  39.992  1.00  0.00           N
ATOM   1874  H   GLY   122      31.812  28.998  39.258  1.00  0.00           H
ATOM   1875  CA  GLY   122      32.662  29.666  41.146  1.00  0.00           C
ATOM   1876  HA2 GLY   122      32.161  29.534  42.104  1.00  0.00           H
ATOM   1877  HA3 GLY   122      33.263  28.785  40.918  1.00  0.00           H
ATOM   1878  C   GLY   122      33.526  30.954  41.344  1.00  0.00           C
ATOM   1879  O   GLY   122      33.967  31.277  42.426  1.00  0.00           O
ATOM   1880  N   PHE   123      33.807  31.695  40.300  1.00  0.00           N
ATOM   1881  H   PHE   123      33.397  31.376  39.433  1.00  0.00           H
ATOM   1882  CA  PHE   123      34.546  32.992  40.285  1.00  0.00           C
ATOM   1883  HA  PHE   123      35.564  32.734  40.579  1.00  0.00           H
ATOM   1884  CB  PHE   123      34.693  33.566  38.828  1.00  0.00           C
ATOM   1885  HB2 PHE   123      35.335  32.885  38.269  1.00  0.00           H
ATOM   1886  HB3 PHE   123      33.701  33.590  38.375  1.00  0.00           H
ATOM   1887  CG  PHE   123      35.237  34.951  38.784  1.00  0.00           C
ATOM   1888  CD1 PHE   123      36.534  35.152  38.958  1.00  0.00           C
ATOM   1889  HD1 PHE   123      37.047  34.239  39.223  1.00  0.00           H
ATOM   1890  CE1 PHE   123      37.122  36.436  38.945  1.00  0.00           C
ATOM   1891  HE1 PHE   123      38.183  36.569  39.097  1.00  0.00           H
ATOM   1892  CZ  PHE   123      36.309  37.566  38.788  1.00  0.00           C
ATOM   1893  HZ  PHE   123      36.691  38.566  38.932  1.00  0.00           H
ATOM   1894  CE2 PHE   123      34.925  37.396  38.619  1.00  0.00           C
ATOM   1895  HE2 PHE   123      34.262  38.249  38.619  1.00  0.00           H
ATOM   1896  CD2 PHE   123      34.371  36.088  38.598  1.00  0.00           C
ATOM   1897  HD2 PHE   123      33.340  35.950  38.310  1.00  0.00           H
ATOM   1898  C   PHE   123      34.021  34.004  41.311  1.00  0.00           C
ATOM   1899  O   PHE   123      34.789  34.693  41.950  1.00  0.00           O
ATOM   1900  N   TYR   124      32.723  34.019  41.517  1.00  0.00           N
ATOM   1901  H   TYR   124      32.233  33.210  41.162  1.00  0.00           H
ATOM   1902  CA  TYR   124      32.034  34.980  42.397  1.00  0.00           C
ATOM   1903  HA  TYR   124      32.449  35.948  42.117  1.00  0.00           H
ATOM   1904  CB  TYR   124      30.557  35.175  41.901  1.00  0.00           C
ATOM   1905  HB2 TYR   124      30.071  34.210  42.039  1.00  0.00           H
ATOM   1906  HB3 TYR   124      30.136  35.917  42.580  1.00  0.00           H
ATOM   1907  CG  TYR   124      30.400  35.577  40.454  1.00  0.00           C
ATOM   1908  CD1 TYR   124      30.449  36.973  40.143  1.00  0.00           C
ATOM   1909  HD1 TYR   124      30.578  37.745  40.886  1.00  0.00           H
ATOM   1910  CE1 TYR   124      30.528  37.341  38.783  1.00  0.00           C
ATOM   1911  HE1 TYR   124      30.753  38.354  38.484  1.00  0.00           H
ATOM   1912  CZ  TYR   124      30.562  36.409  37.749  1.00  0.00           C
ATOM   1913  OH  TYR   124      30.853  36.736  36.467  1.00  0.00           O
ATOM   1914  HH  TYR   124      30.836  37.683  36.309  1.00  0.00           H
ATOM   1915  CE2 TYR   124      30.497  35.076  38.025  1.00  0.00           C
ATOM   1916  HE2 TYR   124      30.381  34.312  37.270  1.00  0.00           H
ATOM   1917  CD2 TYR   124      30.398  34.633  39.366  1.00  0.00           C
ATOM   1918  HD2 TYR   124      30.260  33.571  39.506  1.00  0.00           H
ATOM   1919  C   TYR   124      32.250  34.626  43.846  1.00  0.00           C
ATOM   1920  O   TYR   124      31.883  35.401  44.720  1.00  0.00           O
ATOM   1921  N   SER   125      32.966  33.550  44.209  1.00  0.00           N
ATOM   1922  H   SER   125      33.191  32.895  43.475  1.00  0.00           H
ATOM   1923  CA  SER   125      33.356  33.283  45.625  1.00  0.00           C
ATOM   1924  HA  SER   125      32.562  33.447  46.354  1.00  0.00           H
ATOM   1925  CB  SER   125      33.683  31.789  45.798  1.00  0.00           C
ATOM   1926  HB2 SER   125      33.806  31.648  46.873  1.00  0.00           H
ATOM   1927  HB3 SER   125      32.807  31.263  45.422  1.00  0.00           H
ATOM   1928  OG  SER   125      34.803  31.408  45.032  1.00  0.00           O
ATOM   1929  HG  SER   125      34.631  31.307  44.092  1.00  0.00           H
ATOM   1930  C   SER   125      34.610  34.047  46.090  1.00  0.00           C
ATOM   1931  O   SER   125      34.929  34.047  47.300  1.00  0.00           O
ATOM   1932  N   ALA   126      35.327  34.747  45.280  1.00  0.00           N
ATOM   1933  H   ALA   126      35.043  34.817  44.314  1.00  0.00           H
ATOM   1934  CA  ALA   126      36.485  35.614  45.746  1.00  0.00           C
ATOM   1935  HA  ALA   126      37.303  35.093  46.243  1.00  0.00           H
ATOM   1936  CB  ALA   126      37.082  36.164  44.455  1.00  0.00           C
ATOM   1937  HB1 ALA   126      36.326  36.709  43.889  1.00  0.00           H
ATOM   1938  HB2 ALA   126      37.262  35.270  43.859  1.00  0.00           H
ATOM   1939  HB3 ALA   126      38.017  36.690  44.648  1.00  0.00           H
ATOM   1940  C   ALA   126      35.972  36.686  46.828  1.00  0.00           C
ATOM   1941  O   ALA   126      36.507  36.866  47.906  1.00  0.00           O
ATOM   1942  N   TYR   127      34.764  37.223  46.541  1.00  0.00           N
ATOM   1943  H   TYR   127      34.409  37.041  45.614  1.00  0.00           H
ATOM   1944  CA  TYR   127      34.082  38.261  47.405  1.00  0.00           C
ATOM   1945  HA  TYR   127      34.827  38.990  47.725  1.00  0.00           H
ATOM   1946  CB  TYR   127      32.988  38.947  46.639  1.00  0.00           C
ATOM   1947  HB2 TYR   127      32.204  38.207  46.479  1.00  0.00           H
ATOM   1948  HB3 TYR   127      32.536  39.754  47.216  1.00  0.00           H
ATOM   1949  CG  TYR   127      33.429  39.608  45.287  1.00  0.00           C
ATOM   1950  CD1 TYR   127      34.203  40.761  45.442  1.00  0.00           C
ATOM   1951  HD1 TYR   127      34.416  41.226  46.394  1.00  0.00           H
ATOM   1952  CE1 TYR   127      34.464  41.587  44.298  1.00  0.00           C
ATOM   1953  HE1 TYR   127      35.017  42.505  44.427  1.00  0.00           H
ATOM   1954  CZ  TYR   127      33.999  41.113  43.030  1.00  0.00           C
ATOM   1955  OH  TYR   127      34.083  41.876  41.868  1.00  0.00           O
ATOM   1956  HH  TYR   127      34.777  42.532  41.968  1.00  0.00           H
ATOM   1957  CE2 TYR   127      33.455  39.805  42.933  1.00  0.00           C
ATOM   1958  HE2 TYR   127      33.064  39.400  42.011  1.00  0.00           H
ATOM   1959  CD2 TYR   127      33.169  39.043  44.043  1.00  0.00           C
ATOM   1960  HD2 TYR   127      32.573  38.147  43.952  1.00  0.00           H
ATOM   1961  C   TYR   127      33.632  37.767  48.785  1.00  0.00           C
ATOM   1962  O   TYR   127      33.044  38.559  49.540  1.00  0.00           O
ATOM   1963  N   LEU   128      33.922  36.532  49.216  1.00  0.00           N
ATOM   1964  H   LEU   128      34.280  35.867  48.544  1.00  0.00           H
ATOM   1965  CA  LEU   128      33.917  36.107  50.609  1.00  0.00           C
ATOM   1966  HA  LEU   128      32.946  36.284  51.071  1.00  0.00           H
ATOM   1967  CB  LEU   128      34.443  34.639  50.722  1.00  0.00           C
ATOM   1968  HB2 LEU   128      35.311  34.439  50.094  1.00  0.00           H
ATOM   1969  HB3 LEU   128      34.735  34.417  51.749  1.00  0.00           H
ATOM   1970  CG  LEU   128      33.332  33.640  50.291  1.00  0.00           C
ATOM   1971  HG  LEU   128      32.813  33.904  49.370  1.00  0.00           H
ATOM   1972  CD1 LEU   128      34.075  32.308  50.049  1.00  0.00           C
ATOM   1973 HD11 LEU   128      34.299  31.868  51.021  1.00  0.00           H
ATOM   1974 HD12 LEU   128      34.905  32.442  49.357  1.00  0.00           H
ATOM   1975 HD13 LEU   128      33.462  31.640  49.445  1.00  0.00           H
ATOM   1976  CD2 LEU   128      32.235  33.556  51.343  1.00  0.00           C
ATOM   1977 HD21 LEU   128      32.710  33.459  52.319  1.00  0.00           H
ATOM   1978 HD22 LEU   128      31.575  34.421  51.406  1.00  0.00           H
ATOM   1979 HD23 LEU   128      31.694  32.627  51.167  1.00  0.00           H
ATOM   1980  C   LEU   128      34.893  36.939  51.533  1.00  0.00           C
ATOM   1981  O   LEU   128      34.791  37.078  52.760  1.00  0.00           O
ATOM   1982  N   VAL   129      35.955  37.407  50.845  1.00  0.00           N
ATOM   1983  H   VAL   129      35.973  37.074  49.892  1.00  0.00           H
ATOM   1984  CA  VAL   129      37.223  37.819  51.486  1.00  0.00           C
ATOM   1985  HA  VAL   129      36.964  38.251  52.453  1.00  0.00           H
ATOM   1986  CB  VAL   129      38.287  36.607  51.627  1.00  0.00           C
ATOM   1987  HB  VAL   129      39.171  36.984  52.140  1.00  0.00           H
ATOM   1988  CG1 VAL   129      37.712  35.459  52.471  1.00  0.00           C
ATOM   1989 HG11 VAL   129      37.327  35.850  53.413  1.00  0.00           H
ATOM   1990 HG12 VAL   129      37.061  34.841  51.854  1.00  0.00           H
ATOM   1991 HG13 VAL   129      38.556  34.778  52.582  1.00  0.00           H
ATOM   1992  CG2 VAL   129      38.808  36.117  50.298  1.00  0.00           C
ATOM   1993 HG21 VAL   129      38.042  35.663  49.669  1.00  0.00           H
ATOM   1994 HG22 VAL   129      39.587  35.407  50.580  1.00  0.00           H
ATOM   1995 HG23 VAL   129      39.229  36.966  49.760  1.00  0.00           H
ATOM   1996  C   VAL   129      37.812  38.973  50.728  1.00  0.00           C
ATOM   1997  O   VAL   129      38.458  39.806  51.344  1.00  0.00           O
ATOM   1998  N   ALA   130      37.806  38.939  49.429  1.00  0.00           N
ATOM   1999  H   ALA   130      37.409  38.114  49.002  1.00  0.00           H
ATOM   2000  CA  ALA   130      38.036  40.104  48.588  1.00  0.00           C
ATOM   2001  HA  ALA   130      39.053  40.339  48.902  1.00  0.00           H
ATOM   2002  CB  ALA   130      38.152  39.700  47.170  1.00  0.00           C
ATOM   2003  HB1 ALA   130      38.705  40.475  46.639  1.00  0.00           H
ATOM   2004  HB2 ALA   130      37.224  39.407  46.679  1.00  0.00           H
ATOM   2005  HB3 ALA   130      38.701  38.762  47.100  1.00  0.00           H
ATOM   2006  C   ALA   130      37.071  41.277  48.682  1.00  0.00           C
ATOM   2007  O   ALA   130      35.853  41.198  48.483  1.00  0.00           O
ATOM   2008  N   GLU   131      37.603  42.511  48.813  1.00  0.00           N
ATOM   2009  H   GLU   131      38.584  42.601  49.037  1.00  0.00           H
ATOM   2010  CA  GLU   131      36.839  43.741  48.836  1.00  0.00           C
ATOM   2011  HA  GLU   131      35.963  43.630  49.475  1.00  0.00           H
ATOM   2012  CB  GLU   131      37.730  44.728  49.627  1.00  0.00           C
ATOM   2013  HB2 GLU   131      38.103  44.391  50.594  1.00  0.00           H
ATOM   2014  HB3 GLU   131      38.594  45.063  49.053  1.00  0.00           H
ATOM   2015  CG  GLU   131      36.890  45.990  50.079  1.00  0.00           C
ATOM   2016  HG2 GLU   131      36.283  46.319  49.235  1.00  0.00           H
ATOM   2017  HG3 GLU   131      36.243  45.712  50.910  1.00  0.00           H
ATOM   2018  CD  GLU   131      37.749  47.132  50.646  1.00  0.00           C
ATOM   2019  OE1 GLU   131      38.970  47.112  50.538  1.00  0.00           O
ATOM   2020  OE2 GLU   131      37.177  48.081  51.238  1.00  0.00           O
ATOM   2021  C   GLU   131      36.474  44.244  47.404  1.00  0.00           C
ATOM   2022  O   GLU   131      35.432  44.954  47.245  1.00  0.00           O
ATOM   2023  N   LYS   132      37.256  43.836  46.394  1.00  0.00           N
ATOM   2024  H   LYS   132      38.020  43.201  46.580  1.00  0.00           H
ATOM   2025  CA  LYS   132      37.248  44.316  45.064  1.00  0.00           C
ATOM   2026  HA  LYS   132      36.276  44.308  44.569  1.00  0.00           H
ATOM   2027  CB  LYS   132      37.970  45.589  45.030  1.00  0.00           C
ATOM   2028  HB2 LYS   132      37.513  46.297  45.722  1.00  0.00           H
ATOM   2029  HB3 LYS   132      38.975  45.542  45.448  1.00  0.00           H
ATOM   2030  CG  LYS   132      38.067  46.095  43.566  1.00  0.00           C
ATOM   2031  HG2 LYS   132      38.589  45.422  42.885  1.00  0.00           H
ATOM   2032  HG3 LYS   132      37.090  46.247  43.105  1.00  0.00           H
ATOM   2033  CD  LYS   132      38.712  47.503  43.521  1.00  0.00           C
ATOM   2034  HD2 LYS   132      38.000  48.294  43.756  1.00  0.00           H
ATOM   2035  HD3 LYS   132      39.633  47.444  44.101  1.00  0.00           H
ATOM   2036  CE  LYS   132      39.274  47.664  42.113  1.00  0.00           C
ATOM   2037  HE2 LYS   132      39.890  46.778  41.962  1.00  0.00           H
ATOM   2038  HE3 LYS   132      38.410  47.736  41.451  1.00  0.00           H
ATOM   2039  NZ  LYS   132      40.060  48.932  41.928  1.00  0.00           N
ATOM   2040  HZ1 LYS   132      39.448  49.691  42.188  1.00  0.00           H
ATOM   2041  HZ2 LYS   132      40.393  48.965  40.976  1.00  0.00           H
ATOM   2042  HZ3 LYS   132      40.889  49.075  42.487  1.00  0.00           H
ATOM   2043  C   LYS   132      38.158  43.352  44.347  1.00  0.00           C
ATOM   2044  O   LYS   132      39.074  42.699  44.891  1.00  0.00           O
ATOM   2045  N   VAL   133      37.906  43.101  43.071  1.00  0.00           N
ATOM   2046  H   VAL   133      37.131  43.540  42.594  1.00  0.00           H
ATOM   2047  CA  VAL   133      38.672  42.178  42.185  1.00  0.00           C
ATOM   2048  HA  VAL   133      39.604  41.994  42.718  1.00  0.00           H
ATOM   2049  CB  VAL   133      37.874  40.824  42.148  1.00  0.00           C
ATOM   2050  HB  VAL   133      36.840  40.983  41.842  1.00  0.00           H
ATOM   2051  CG1 VAL   133      38.487  39.826  41.130  1.00  0.00           C
ATOM   2052 HG11 VAL   133      39.560  39.688  41.271  1.00  0.00           H
ATOM   2053 HG12 VAL   133      38.012  38.846  41.181  1.00  0.00           H
ATOM   2054 HG13 VAL   133      38.425  40.181  40.100  1.00  0.00           H
ATOM   2055  CG2 VAL   133      37.830  40.102  43.488  1.00  0.00           C
ATOM   2056 HG21 VAL   133      38.900  40.096  43.692  1.00  0.00           H
ATOM   2057 HG22 VAL   133      37.388  39.110  43.389  1.00  0.00           H
ATOM   2058 HG23 VAL   133      37.225  40.719  44.152  1.00  0.00           H
ATOM   2059  C   VAL   133      38.888  42.792  40.832  1.00  0.00           C
ATOM   2060  O   VAL   133      38.105  43.545  40.250  1.00  0.00           O
ATOM   2061  N   THR   134      40.048  42.478  40.226  1.00  0.00           N
ATOM   2062  H   THR   134      40.710  41.865  40.681  1.00  0.00           H
ATOM   2063  CA  THR   134      40.585  43.122  38.991  1.00  0.00           C
ATOM   2064  HA  THR   134      39.780  43.368  38.299  1.00  0.00           H
ATOM   2065  CB  THR   134      41.596  44.250  39.272  1.00  0.00           C
ATOM   2066  HB  THR   134      42.554  43.794  39.522  1.00  0.00           H
ATOM   2067  CG2 THR   134      41.951  45.010  37.979  1.00  0.00           C
ATOM   2068 HG21 THR   134      42.096  44.225  37.236  1.00  0.00           H
ATOM   2069 HG22 THR   134      42.816  45.664  38.081  1.00  0.00           H
ATOM   2070 HG23 THR   134      41.059  45.527  37.624  1.00  0.00           H
ATOM   2071  OG1 THR   134      41.119  45.100  40.269  1.00  0.00           O
ATOM   2072  HG1 THR   134      41.358  44.789  41.146  1.00  0.00           H
ATOM   2073  C   THR   134      41.279  41.969  38.204  1.00  0.00           C
ATOM   2074  O   THR   134      42.012  41.126  38.708  1.00  0.00           O
ATOM   2075  N   VAL   135      40.930  41.822  36.933  1.00  0.00           N
ATOM   2076  H   VAL   135      40.332  42.487  36.464  1.00  0.00           H
ATOM   2077  CA  VAL   135      41.318  40.751  36.084  1.00  0.00           C
ATOM   2078  HA  VAL   135      42.024  40.091  36.587  1.00  0.00           H
ATOM   2079  CB  VAL   135      40.178  39.748  35.805  1.00  0.00           C
ATOM   2080  HB  VAL   135      39.453  40.130  35.085  1.00  0.00           H
ATOM   2081  CG1 VAL   135      40.681  38.508  35.130  1.00  0.00           C
ATOM   2082 HG11 VAL   135      41.151  38.723  34.170  1.00  0.00           H
ATOM   2083 HG12 VAL   135      41.483  38.213  35.809  1.00  0.00           H
ATOM   2084 HG13 VAL   135      39.913  37.745  35.009  1.00  0.00           H
ATOM   2085  CG2 VAL   135      39.255  39.376  37.063  1.00  0.00           C
ATOM   2086 HG21 VAL   135      38.598  38.511  36.968  1.00  0.00           H
ATOM   2087 HG22 VAL   135      38.785  40.277  37.456  1.00  0.00           H
ATOM   2088 HG23 VAL   135      39.983  39.077  37.818  1.00  0.00           H
ATOM   2089  C   VAL   135      41.925  41.328  34.737  1.00  0.00           C
ATOM   2090  O   VAL   135      41.129  41.909  34.025  1.00  0.00           O
ATOM   2091  N   ILE   136      43.189  40.962  34.438  1.00  0.00           N
ATOM   2092  H   ILE   136      43.817  40.481  35.064  1.00  0.00           H
ATOM   2093  CA  ILE   136      43.847  41.455  33.207  1.00  0.00           C
ATOM   2094  HA  ILE   136      43.165  42.117  32.673  1.00  0.00           H
ATOM   2095  CB  ILE   136      45.228  42.126  33.509  1.00  0.00           C
ATOM   2096  HB  ILE   136      45.966  41.480  33.984  1.00  0.00           H
ATOM   2097  CG2 ILE   136      45.833  42.645  32.179  1.00  0.00           C
ATOM   2098 HG21 ILE   136      45.128  43.399  31.832  1.00  0.00           H
ATOM   2099 HG22 ILE   136      45.989  41.839  31.461  1.00  0.00           H
ATOM   2100 HG23 ILE   136      46.766  43.188  32.334  1.00  0.00           H
ATOM   2101  CG1 ILE   136      45.211  43.423  34.368  1.00  0.00           C
ATOM   2102 HG12 ILE   136      46.146  43.957  34.198  1.00  0.00           H
ATOM   2103 HG13 ILE   136      44.369  44.011  34.002  1.00  0.00           H
ATOM   2104  CD1 ILE   136      45.158  43.206  35.847  1.00  0.00           C
ATOM   2105 HD11 ILE   136      46.067  42.719  36.199  1.00  0.00           H
ATOM   2106 HD12 ILE   136      44.226  42.740  36.169  1.00  0.00           H
ATOM   2107 HD13 ILE   136      45.075  44.175  36.340  1.00  0.00           H
ATOM   2108  C   ILE   136      44.017  40.206  32.315  1.00  0.00           C
ATOM   2109  O   ILE   136      44.330  39.060  32.780  1.00  0.00           O
ATOM   2110  N   THR   137      43.783  40.344  31.002  1.00  0.00           N
ATOM   2111  H   THR   137      43.660  41.256  30.585  1.00  0.00           H
ATOM   2112  CA  THR   137      43.789  39.236  29.998  1.00  0.00           C
ATOM   2113  HA  THR   137      44.232  38.325  30.400  1.00  0.00           H
ATOM   2114  CB  THR   137      42.335  38.655  29.773  1.00  0.00           C
ATOM   2115  HB  THR   137      42.028  38.411  30.790  1.00  0.00           H
ATOM   2116  CG2 THR   137      41.473  39.630  28.916  1.00  0.00           C
ATOM   2117 HG21 THR   137      42.071  39.892  28.043  1.00  0.00           H
ATOM   2118 HG22 THR   137      41.262  40.559  29.446  1.00  0.00           H
ATOM   2119 HG23 THR   137      40.646  39.058  28.498  1.00  0.00           H
ATOM   2120  OG1 THR   137      42.457  37.450  29.078  1.00  0.00           O
ATOM   2121  HG1 THR   137      42.662  36.683  29.617  1.00  0.00           H
ATOM   2122  C   THR   137      44.419  39.590  28.692  1.00  0.00           C
ATOM   2123  O   THR   137      44.384  40.732  28.255  1.00  0.00           O
ATOM   2124  N   LYS   138      44.941  38.552  28.016  1.00  0.00           N
ATOM   2125  H   LYS   138      44.829  37.678  28.510  1.00  0.00           H
ATOM   2126  CA  LYS   138      45.609  38.599  26.697  1.00  0.00           C
ATOM   2127  HA  LYS   138      45.099  39.354  26.099  1.00  0.00           H
ATOM   2128  CB  LYS   138      47.066  38.950  26.904  1.00  0.00           C
ATOM   2129  HB2 LYS   138      46.979  39.896  27.438  1.00  0.00           H
ATOM   2130  HB3 LYS   138      47.452  38.210  27.606  1.00  0.00           H
ATOM   2131  CG  LYS   138      48.057  39.107  25.749  1.00  0.00           C
ATOM   2132  HG2 LYS   138      49.046  39.253  26.186  1.00  0.00           H
ATOM   2133  HG3 LYS   138      48.115  38.172  25.192  1.00  0.00           H
ATOM   2134  CD  LYS   138      47.664  40.207  24.771  1.00  0.00           C
ATOM   2135  HD2 LYS   138      46.594  40.141  24.575  1.00  0.00           H
ATOM   2136  HD3 LYS   138      47.846  41.212  25.155  1.00  0.00           H
ATOM   2137  CE  LYS   138      48.558  40.247  23.588  1.00  0.00           C
ATOM   2138  HE2 LYS   138      48.400  41.230  23.146  1.00  0.00           H
ATOM   2139  HE3 LYS   138      49.611  40.222  23.870  1.00  0.00           H
ATOM   2140  NZ  LYS   138      48.240  39.368  22.443  1.00  0.00           N
ATOM   2141  HZ1 LYS   138      48.653  39.608  21.553  1.00  0.00           H
ATOM   2142  HZ2 LYS   138      47.266  39.274  22.191  1.00  0.00           H
ATOM   2143  HZ3 LYS   138      48.577  38.452  22.702  1.00  0.00           H
ATOM   2144  C   LYS   138      45.431  37.288  25.874  1.00  0.00           C
ATOM   2145  O   LYS   138      45.966  36.275  26.250  1.00  0.00           O
ATOM   2146  N   HIE   139      44.467  37.285  24.972  1.00  0.00           N
ATOM   2147  H   HIE   139      43.962  38.147  24.822  1.00  0.00           H
ATOM   2148  CA  HIE   139      44.263  36.285  23.959  1.00  0.00           C
ATOM   2149  HA  HIE   139      44.102  35.292  24.379  1.00  0.00           H
ATOM   2150  CB  HIE   139      42.965  36.723  23.271  1.00  0.00           C
ATOM   2151  HB2 HIE   139      42.185  36.984  23.985  1.00  0.00           H
ATOM   2152  HB3 HIE   139      43.178  37.611  22.677  1.00  0.00           H
ATOM   2153  CG  HIE   139      42.480  35.747  22.264  1.00  0.00           C
ATOM   2154  ND1 HIE   139      42.717  35.770  20.901  1.00  0.00           N
ATOM   2155  CE1 HIE   139      42.208  34.577  20.450  1.00  0.00           C
ATOM   2156  HE1 HIE   139      42.344  34.347  19.404  1.00  0.00           H
ATOM   2157  NE2 HIE   139      41.616  33.878  21.421  1.00  0.00           N
ATOM   2158  HE2 HIE   139      41.162  33.000  21.212  1.00  0.00           H
ATOM   2159  CD2 HIE   139      41.776  34.543  22.575  1.00  0.00           C
ATOM   2160  HD2 HIE   139      41.490  34.112  23.522  1.00  0.00           H
ATOM   2161  C   HIE   139      45.455  36.258  23.036  1.00  0.00           C
ATOM   2162  O   HIE   139      46.188  37.260  22.821  1.00  0.00           O
ATOM   2163  N   ASN   140      45.636  35.075  22.328  1.00  0.00           N
ATOM   2164  H   ASN   140      45.082  34.246  22.481  1.00  0.00           H
ATOM   2165  CA  ASN   140      46.743  34.951  21.320  1.00  0.00           C
ATOM   2166  HA  ASN   140      47.684  35.117  21.843  1.00  0.00           H
ATOM   2167  CB  ASN   140      46.896  33.466  20.754  1.00  0.00           C
ATOM   2168  HB2 ASN   140      47.212  32.778  21.538  1.00  0.00           H
ATOM   2169  HB3 ASN   140      45.971  33.161  20.264  1.00  0.00           H
ATOM   2170  CG  ASN   140      48.161  33.437  19.863  1.00  0.00           C
ATOM   2171  OD1 ASN   140      49.228  33.459  20.388  1.00  0.00           O
ATOM   2172  ND2 ASN   140      47.913  33.367  18.562  1.00  0.00           N
ATOM   2173 HD21 ASN   140      46.964  33.312  18.223  1.00  0.00           H
ATOM   2174 HD22 ASN   140      48.660  33.515  17.898  1.00  0.00           H
ATOM   2175  C   ASN   140      46.616  35.925  20.159  1.00  0.00           C
ATOM   2176  O   ASN   140      47.622  36.222  19.572  1.00  0.00           O
ATOM   2177  N   ASP   141      45.409  36.456  19.864  1.00  0.00           N
ATOM   2178  H   ASP   141      44.603  36.152  20.392  1.00  0.00           H
ATOM   2179  CA  ASP   141      45.146  37.155  18.537  1.00  0.00           C
ATOM   2180  HA  ASP   141      46.102  37.395  18.071  1.00  0.00           H
ATOM   2181  CB  ASP   141      44.250  36.303  17.601  1.00  0.00           C
ATOM   2182  HB2 ASP   141      43.200  36.403  17.877  1.00  0.00           H
ATOM   2183  HB3 ASP   141      44.234  36.798  16.630  1.00  0.00           H
ATOM   2184  CG  ASP   141      44.726  34.920  17.489  1.00  0.00           C
ATOM   2185  OD1 ASP   141      43.920  33.909  17.508  1.00  0.00           O
ATOM   2186  OD2 ASP   141      45.853  34.670  17.212  1.00  0.00           O
ATOM   2187  C   ASP   141      44.449  38.547  18.837  1.00  0.00           C
ATOM   2188  O   ASP   141      43.818  39.056  17.890  1.00  0.00           O
ATOM   2189  N   ASP   142      44.594  39.099  20.097  1.00  0.00           N
ATOM   2190  H   ASP   142      45.039  38.633  20.875  1.00  0.00           H
ATOM   2191  CA  ASP   142      44.047  40.421  20.408  1.00  0.00           C
ATOM   2192  HA  ASP   142      43.806  40.936  19.477  1.00  0.00           H
ATOM   2193  CB  ASP   142      42.662  40.126  21.009  1.00  0.00           C
ATOM   2194  HB2 ASP   142      42.279  39.173  20.644  1.00  0.00           H
ATOM   2195  HB3 ASP   142      42.573  40.003  22.089  1.00  0.00           H
ATOM   2196  CG  ASP   142      41.614  41.200  20.597  1.00  0.00           C
ATOM   2197  OD1 ASP   142      42.026  42.321  20.227  1.00  0.00           O
ATOM   2198  OD2 ASP   142      40.414  41.040  20.715  1.00  0.00           O
ATOM   2199  C   ASP   142      44.906  41.245  21.291  1.00  0.00           C
ATOM   2200  O   ASP   142      46.042  40.878  21.629  1.00  0.00           O
ATOM   2201  N   GLU   143      44.377  42.407  21.671  1.00  0.00           N
ATOM   2202  H   GLU   143      43.582  42.773  21.166  1.00  0.00           H
ATOM   2203  CA  GLU   143      44.931  43.327  22.662  1.00  0.00           C
ATOM   2204  HA  GLU   143      46.010  43.315  22.509  1.00  0.00           H
ATOM   2205  CB  GLU   143      44.375  44.710  22.349  1.00  0.00           C
ATOM   2206  HB2 GLU   143      43.288  44.645  22.420  1.00  0.00           H
ATOM   2207  HB3 GLU   143      44.659  45.403  23.141  1.00  0.00           H
ATOM   2208  CG  GLU   143      44.747  45.496  21.065  1.00  0.00           C
ATOM   2209  HG2 GLU   143      44.308  46.487  21.172  1.00  0.00           H
ATOM   2210  HG3 GLU   143      45.834  45.469  21.144  1.00  0.00           H
ATOM   2211  CD  GLU   143      44.288  44.877  19.755  1.00  0.00           C
ATOM   2212  OE1 GLU   143      43.063  45.010  19.536  1.00  0.00           O
ATOM   2213  OE2 GLU   143      45.141  44.282  19.071  1.00  0.00           O
ATOM   2214  C   GLU   143      44.750  42.926  24.094  1.00  0.00           C
ATOM   2215  O   GLU   143      43.804  42.289  24.497  1.00  0.00           O
ATOM   2216  N   GLN   144      45.730  43.364  24.924  1.00  0.00           N
ATOM   2217  H   GLN   144      46.578  43.847  24.659  1.00  0.00           H
ATOM   2218  CA  GLN   144      45.548  43.217  26.412  1.00  0.00           C
ATOM   2219  HA  GLN   144      45.369  42.147  26.522  1.00  0.00           H
ATOM   2220  CB  GLN   144      46.907  43.580  26.964  1.00  0.00           C
ATOM   2221  HB2 GLN   144      47.643  43.077  26.338  1.00  0.00           H
ATOM   2222  HB3 GLN   144      47.122  44.627  26.745  1.00  0.00           H
ATOM   2223  CG  GLN   144      47.166  43.319  28.420  1.00  0.00           C
ATOM   2224  HG2 GLN   144      46.852  44.229  28.930  1.00  0.00           H
ATOM   2225  HG3 GLN   144      46.668  42.399  28.725  1.00  0.00           H
ATOM   2226  CD  GLN   144      48.680  43.139  28.813  1.00  0.00           C
ATOM   2227  OE1 GLN   144      49.496  42.550  28.206  1.00  0.00           O
ATOM   2228  NE2 GLN   144      49.081  43.812  29.896  1.00  0.00           N
ATOM   2229 HE21 GLN   144      50.061  43.835  30.141  1.00  0.00           H
ATOM   2230 HE22 GLN   144      48.489  44.539  30.274  1.00  0.00           H
ATOM   2231  C   GLN   144      44.409  44.134  26.905  1.00  0.00           C
ATOM   2232  O   GLN   144      44.454  45.341  26.684  1.00  0.00           O
ATOM   2233  N   TYR   145      43.455  43.503  27.670  1.00  0.00           N
ATOM   2234  H   TYR   145      43.650  42.584  28.039  1.00  0.00           H
ATOM   2235  CA  TYR   145      42.204  44.091  28.149  1.00  0.00           C
ATOM   2236  HA  TYR   145      42.285  45.143  27.876  1.00  0.00           H
ATOM   2237  CB  TYR   145      41.109  43.416  27.384  1.00  0.00           C
ATOM   2238  HB2 TYR   145      41.222  42.342  27.530  1.00  0.00           H
ATOM   2239  HB3 TYR   145      40.164  43.704  27.845  1.00  0.00           H
ATOM   2240  CG  TYR   145      40.933  43.598  25.917  1.00  0.00           C
ATOM   2241  CD1 TYR   145      40.571  44.828  25.306  1.00  0.00           C
ATOM   2242  HD1 TYR   145      40.487  45.673  25.975  1.00  0.00           H
ATOM   2243  CE1 TYR   145      40.462  44.961  23.907  1.00  0.00           C
ATOM   2244  HE1 TYR   145      40.081  45.863  23.452  1.00  0.00           H
ATOM   2245  CZ  TYR   145      40.601  43.803  23.055  1.00  0.00           C
ATOM   2246  OH  TYR   145      40.419  44.012  21.730  1.00  0.00           O
ATOM   2247  HH  TYR   145      40.927  43.369  21.230  1.00  0.00           H
ATOM   2248  CE2 TYR   145      40.813  42.534  23.724  1.00  0.00           C
ATOM   2249  HE2 TYR   145      40.924  41.668  23.090  1.00  0.00           H
ATOM   2250  CD2 TYR   145      40.933  42.486  25.097  1.00  0.00           C
ATOM   2251  HD2 TYR   145      41.242  41.534  25.500  1.00  0.00           H
ATOM   2252  C   TYR   145      42.174  43.878  29.653  1.00  0.00           C
ATOM   2253  O   TYR   145      42.902  43.043  30.147  1.00  0.00           O
ATOM   2254  N   ALA   146      41.363  44.649  30.368  1.00  0.00           N
ATOM   2255  H   ALA   146      40.781  45.327  29.898  1.00  0.00           H
ATOM   2256  CA  ALA   146      41.006  44.318  31.766  1.00  0.00           C
ATOM   2257  HA  ALA   146      41.458  43.401  32.144  1.00  0.00           H
ATOM   2258  CB  ALA   146      41.670  45.445  32.524  1.00  0.00           C
ATOM   2259  HB1 ALA   146      41.458  45.435  33.594  1.00  0.00           H
ATOM   2260  HB2 ALA   146      41.222  46.338  32.090  1.00  0.00           H
ATOM   2261  HB3 ALA   146      42.741  45.586  32.383  1.00  0.00           H
ATOM   2262  C   ALA   146      39.469  44.396  32.006  1.00  0.00           C
ATOM   2263  O   ALA   146      38.717  45.037  31.269  1.00  0.00           O
ATOM   2264  N   TRP   147      39.065  43.686  33.095  1.00  0.00           N
ATOM   2265  H   TRP   147      39.746  43.089  33.542  1.00  0.00           H
ATOM   2266  CA  TRP   147      37.812  43.794  33.768  1.00  0.00           C
ATOM   2267  HA  TRP   147      37.183  44.496  33.222  1.00  0.00           H
ATOM   2268  CB  TRP   147      37.149  42.450  33.722  1.00  0.00           C
ATOM   2269  HB2 TRP   147      37.050  42.140  32.681  1.00  0.00           H
ATOM   2270  HB3 TRP   147      37.805  41.625  33.998  1.00  0.00           H
ATOM   2271  CG  TRP   147      35.854  42.228  34.420  1.00  0.00           C
ATOM   2272  CD1 TRP   147      34.683  41.990  33.818  1.00  0.00           C
ATOM   2273  HD1 TRP   147      34.454  42.256  32.796  1.00  0.00           H
ATOM   2274  NE1 TRP   147      33.733  41.567  34.742  1.00  0.00           N
ATOM   2275  HE1 TRP   147      32.765  41.346  34.558  1.00  0.00           H
ATOM   2276  CE2 TRP   147      34.256  41.551  36.007  1.00  0.00           C
ATOM   2277  CZ2 TRP   147      33.590  41.503  37.276  1.00  0.00           C
ATOM   2278  HZ2 TRP   147      32.535  41.273  37.255  1.00  0.00           H
ATOM   2279  CH2 TRP   147      34.394  41.478  38.428  1.00  0.00           C
ATOM   2280  HH2 TRP   147      34.001  41.189  39.393  1.00  0.00           H
ATOM   2281  CZ3 TRP   147      35.746  41.751  38.286  1.00  0.00           C
ATOM   2282  HZ3 TRP   147      36.334  41.919  39.176  1.00  0.00           H
ATOM   2283  CE3 TRP   147      36.344  42.050  36.995  1.00  0.00           C
ATOM   2284  HE3 TRP   147      37.383  42.342  36.997  1.00  0.00           H
ATOM   2285  CD2 TRP   147      35.569  42.021  35.827  1.00  0.00           C
ATOM   2286  C   TRP   147      38.017  44.251  35.199  1.00  0.00           C
ATOM   2287  O   TRP   147      39.043  43.928  35.776  1.00  0.00           O
ATOM   2288  N   GLU   148      37.021  44.867  35.862  1.00  0.00           N
ATOM   2289  H   GLU   148      36.201  45.224  35.391  1.00  0.00           H
ATOM   2290  CA  GLU   148      37.150  45.360  37.252  1.00  0.00           C
ATOM   2291  HA  GLU   148      37.781  44.654  37.793  1.00  0.00           H
ATOM   2292  CB  GLU   148      38.015  46.612  37.230  1.00  0.00           C
ATOM   2293  HB2 GLU   148      38.974  46.330  36.798  1.00  0.00           H
ATOM   2294  HB3 GLU   148      37.665  47.428  36.597  1.00  0.00           H
ATOM   2295  CG  GLU   148      38.420  47.173  38.645  1.00  0.00           C
ATOM   2296  HG2 GLU   148      37.572  47.392  39.294  1.00  0.00           H
ATOM   2297  HG3 GLU   148      39.037  46.411  39.123  1.00  0.00           H
ATOM   2298  CD  GLU   148      39.292  48.468  38.459  1.00  0.00           C
ATOM   2299  OE1 GLU   148      39.075  49.243  37.539  1.00  0.00           O
ATOM   2300  OE2 GLU   148      40.237  48.729  39.238  1.00  0.00           O
ATOM   2301  C   GLU   148      35.798  45.619  37.963  1.00  0.00           C
ATOM   2302  O   GLU   148      34.988  46.314  37.399  1.00  0.00           O
ATOM   2303  N   SER   149      35.589  45.230  39.221  1.00  0.00           N
ATOM   2304  H   SER   149      36.332  44.637  39.560  1.00  0.00           H
ATOM   2305  CA  SER   149      34.441  45.692  40.083  1.00  0.00           C
ATOM   2306  HA  SER   149      34.133  46.689  39.771  1.00  0.00           H
ATOM   2307  CB  SER   149      33.204  44.729  39.949  1.00  0.00           C
ATOM   2308  HB2 SER   149      32.937  44.549  38.908  1.00  0.00           H
ATOM   2309  HB3 SER   149      33.409  43.723  40.314  1.00  0.00           H
ATOM   2310  OG  SER   149      32.066  45.252  40.592  1.00  0.00           O
ATOM   2311  HG  SER   149      31.762  46.034  40.124  1.00  0.00           H
ATOM   2312  C   SER   149      34.811  45.599  41.536  1.00  0.00           C
ATOM   2313  O   SER   149      35.474  44.630  41.971  1.00  0.00           O
ATOM   2314  N   SER   150      34.285  46.575  42.293  1.00  0.00           N
ATOM   2315  H   SER   150      33.690  47.330  41.985  1.00  0.00           H
ATOM   2316  CA  SER   150      34.299  46.577  43.758  1.00  0.00           C
ATOM   2317  HA  SER   150      35.232  46.118  44.083  1.00  0.00           H
ATOM   2318  CB  SER   150      34.433  47.961  44.248  1.00  0.00           C
ATOM   2319  HB2 SER   150      34.867  47.978  45.247  1.00  0.00           H
ATOM   2320  HB3 SER   150      35.077  48.555  43.600  1.00  0.00           H
ATOM   2321  OG  SER   150      33.217  48.673  44.211  1.00  0.00           O
ATOM   2322  HG  SER   150      33.273  49.259  44.969  1.00  0.00           H
ATOM   2323  C   SER   150      33.120  45.908  44.464  1.00  0.00           C
ATOM   2324  O   SER   150      32.962  45.946  45.688  1.00  0.00           O
ATOM   2325  N   ALA   151      32.173  45.384  43.634  1.00  0.00           N
ATOM   2326  H   ALA   151      32.319  45.560  42.650  1.00  0.00           H
ATOM   2327  CA  ALA   151      30.898  44.931  44.070  1.00  0.00           C
ATOM   2328  HA  ALA   151      30.280  44.768  43.187  1.00  0.00           H
ATOM   2329  CB  ALA   151      30.992  43.530  44.719  1.00  0.00           C
ATOM   2330  HB1 ALA   151      30.029  43.263  45.152  1.00  0.00           H
ATOM   2331  HB2 ALA   151      31.786  43.512  45.466  1.00  0.00           H
ATOM   2332  HB3 ALA   151      31.177  42.812  43.921  1.00  0.00           H
ATOM   2333  C   ALA   151      30.111  46.006  44.823  1.00  0.00           C
ATOM   2334  O   ALA   151      29.195  45.542  45.430  1.00  0.00           O
ATOM   2335  N   GLY   152      30.410  47.309  44.711  1.00  0.00           N
ATOM   2336  H   GLY   152      31.118  47.559  44.036  1.00  0.00           H
ATOM   2337  CA  GLY   152      29.534  48.411  45.230  1.00  0.00           C
ATOM   2338  HA2 GLY   152      29.131  48.116  46.199  1.00  0.00           H
ATOM   2339  HA3 GLY   152      30.153  49.303  45.328  1.00  0.00           H
ATOM   2340  C   GLY   152      28.403  48.714  44.250  1.00  0.00           C
ATOM   2341  O   GLY   152      27.401  49.230  44.671  1.00  0.00           O
ATOM   2342  N   GLY   153      28.465  48.180  43.045  1.00  0.00           N
ATOM   2343  H   GLY   153      29.369  47.840  42.750  1.00  0.00           H
ATOM   2344  CA  GLY   153      27.503  48.350  41.981  1.00  0.00           C
ATOM   2345  HA2 GLY   153      26.620  47.828  42.350  1.00  0.00           H
ATOM   2346  HA3 GLY   153      27.178  49.381  41.838  1.00  0.00           H
ATOM   2347  C   GLY   153      27.900  47.657  40.616  1.00  0.00           C
ATOM   2348  O   GLY   153      27.429  46.597  40.242  1.00  0.00           O
ATOM   2349  N   SER   154      28.820  48.295  39.919  1.00  0.00           N
ATOM   2350  H   SER   154      29.086  49.250  40.108  1.00  0.00           H
ATOM   2351  CA  SER   154      29.060  47.948  38.477  1.00  0.00           C
ATOM   2352  HA  SER   154      28.133  47.492  38.129  1.00  0.00           H
ATOM   2353  CB  SER   154      29.209  49.277  37.754  1.00  0.00           C
ATOM   2354  HB2 SER   154      29.613  49.125  36.754  1.00  0.00           H
ATOM   2355  HB3 SER   154      28.230  49.755  37.685  1.00  0.00           H
ATOM   2356  OG  SER   154      30.023  50.174  38.419  1.00  0.00           O
ATOM   2357  HG  SER   154      29.522  50.953  38.673  1.00  0.00           H
ATOM   2358  C   SER   154      30.379  47.170  38.314  1.00  0.00           C
ATOM   2359  O   SER   154      31.209  47.222  39.222  1.00  0.00           O
ATOM   2360  N   PHE   155      30.519  46.421  37.222  1.00  0.00           N
ATOM   2361  H   PHE   155      29.759  46.376  36.558  1.00  0.00           H
ATOM   2362  CA  PHE   155      31.815  46.226  36.571  1.00  0.00           C
ATOM   2363  HA  PHE   155      32.521  46.378  37.387  1.00  0.00           H
ATOM   2364  CB  PHE   155      31.951  44.864  36.069  1.00  0.00           C
ATOM   2365  HB2 PHE   155      33.010  44.680  35.886  1.00  0.00           H
ATOM   2366  HB3 PHE   155      31.550  44.272  36.893  1.00  0.00           H
ATOM   2367  CG  PHE   155      31.204  44.566  34.773  1.00  0.00           C
ATOM   2368  CD1 PHE   155      31.909  44.481  33.577  1.00  0.00           C
ATOM   2369  HD1 PHE   155      32.978  44.631  33.591  1.00  0.00           H
ATOM   2370  CE1 PHE   155      31.283  44.272  32.356  1.00  0.00           C
ATOM   2371  HE1 PHE   155      31.780  44.280  31.397  1.00  0.00           H
ATOM   2372  CZ  PHE   155      29.872  43.954  32.327  1.00  0.00           C
ATOM   2373  HZ  PHE   155      29.467  43.591  31.394  1.00  0.00           H
ATOM   2374  CE2 PHE   155      29.151  44.019  33.516  1.00  0.00           C
ATOM   2375  HE2 PHE   155      28.076  43.917  33.535  1.00  0.00           H
ATOM   2376  CD2 PHE   155      29.806  44.259  34.761  1.00  0.00           C
ATOM   2377  HD2 PHE   155      29.120  44.418  35.580  1.00  0.00           H
ATOM   2378  C   PHE   155      32.166  47.242  35.459  1.00  0.00           C
ATOM   2379  O   PHE   155      31.251  47.735  34.768  1.00  0.00           O
ATOM   2380  N   THR   156      33.414  47.493  35.304  1.00  0.00           N
ATOM   2381  H   THR   156      34.084  46.998  35.875  1.00  0.00           H
ATOM   2382  CA  THR   156      34.010  48.106  34.085  1.00  0.00           C
ATOM   2383  HA  THR   156      33.177  48.241  33.397  1.00  0.00           H
ATOM   2384  CB  THR   156      34.709  49.463  34.377  1.00  0.00           C
ATOM   2385  HB  THR   156      33.992  50.234  34.656  1.00  0.00           H
ATOM   2386  CG2 THR   156      35.849  49.346  35.314  1.00  0.00           C
ATOM   2387 HG21 THR   156      36.349  50.285  35.551  1.00  0.00           H
ATOM   2388 HG22 THR   156      36.643  48.803  34.803  1.00  0.00           H
ATOM   2389 HG23 THR   156      35.499  48.812  36.197  1.00  0.00           H
ATOM   2390  OG1 THR   156      35.267  49.894  33.235  1.00  0.00           O
ATOM   2391  HG1 THR   156      34.597  50.238  32.641  1.00  0.00           H
ATOM   2392  C   THR   156      34.920  47.099  33.274  1.00  0.00           C
ATOM   2393  O   THR   156      35.515  46.182  33.783  1.00  0.00           O
ATOM   2394  N   VAL   157      35.022  47.348  31.956  1.00  0.00           N
ATOM   2395  H   VAL   157      34.775  48.290  31.687  1.00  0.00           H
ATOM   2396  CA  VAL   157      35.886  46.755  30.947  1.00  0.00           C
ATOM   2397  HA  VAL   157      36.742  46.374  31.505  1.00  0.00           H
ATOM   2398  CB  VAL   157      35.111  45.654  30.219  1.00  0.00           C
ATOM   2399  HB  VAL   157      34.123  46.015  29.934  1.00  0.00           H
ATOM   2400  CG1 VAL   157      35.764  45.291  28.896  1.00  0.00           C
ATOM   2401 HG11 VAL   157      35.161  44.540  28.385  1.00  0.00           H
ATOM   2402 HG12 VAL   157      35.747  46.164  28.244  1.00  0.00           H
ATOM   2403 HG13 VAL   157      36.774  44.913  29.055  1.00  0.00           H
ATOM   2404  CG2 VAL   157      34.952  44.484  31.174  1.00  0.00           C
ATOM   2405 HG21 VAL   157      34.434  43.602  30.797  1.00  0.00           H
ATOM   2406 HG22 VAL   157      34.475  44.867  32.075  1.00  0.00           H
ATOM   2407 HG23 VAL   157      35.979  44.151  31.326  1.00  0.00           H
ATOM   2408  C   VAL   157      36.456  47.862  30.021  1.00  0.00           C
ATOM   2409  O   VAL   157      35.801  48.754  29.513  1.00  0.00           O
ATOM   2410  N   ARG   158      37.794  47.708  29.703  1.00  0.00           N
ATOM   2411  H   ARG   158      38.165  46.821  30.011  1.00  0.00           H
ATOM   2412  CA  ARG   158      38.714  48.568  29.003  1.00  0.00           C
ATOM   2413  HA  ARG   158      38.194  49.136  28.231  1.00  0.00           H
ATOM   2414  CB  ARG   158      39.403  49.496  29.998  1.00  0.00           C
ATOM   2415  HB2 ARG   158      40.167  50.069  29.472  1.00  0.00           H
ATOM   2416  HB3 ARG   158      38.619  50.139  30.396  1.00  0.00           H
ATOM   2417  CG  ARG   158      40.116  48.875  31.208  1.00  0.00           C
ATOM   2418  HG2 ARG   158      39.438  48.269  31.808  1.00  0.00           H
ATOM   2419  HG3 ARG   158      40.878  48.216  30.793  1.00  0.00           H
ATOM   2420  CD  ARG   158      40.733  49.818  32.223  1.00  0.00           C
ATOM   2421  HD2 ARG   158      41.470  50.281  31.567  1.00  0.00           H
ATOM   2422  HD3 ARG   158      40.064  50.632  32.504  1.00  0.00           H
ATOM   2423  NE  ARG   158      41.323  49.186  33.411  1.00  0.00           N
ATOM   2424  HE  ARG   158      42.277  48.872  33.301  1.00  0.00           H
ATOM   2425  CZ  ARG   158      40.770  49.216  34.583  1.00  0.00           C
ATOM   2426  NH1 ARG   158      39.637  49.657  34.871  1.00  0.00           N
ATOM   2427 HH11 ARG   158      39.167  50.258  34.209  1.00  0.00           H
ATOM   2428 HH12 ARG   158      39.228  49.524  35.785  1.00  0.00           H
ATOM   2429  NH2 ARG   158      41.427  48.690  35.565  1.00  0.00           N
ATOM   2430 HH21 ARG   158      42.333  48.269  35.425  1.00  0.00           H
ATOM   2431 HH22 ARG   158      41.002  48.753  36.480  1.00  0.00           H
ATOM   2432  C   ARG   158      39.715  47.735  28.185  1.00  0.00           C
ATOM   2433  O   ARG   158      40.085  46.628  28.472  1.00  0.00           O
ATOM   2434  N   THR   159      40.469  48.345  27.301  1.00  0.00           N
ATOM   2435  H   THR   159      40.375  49.349  27.238  1.00  0.00           H
ATOM   2436  CA  THR   159      41.875  47.962  26.916  1.00  0.00           C
ATOM   2437  HA  THR   159      41.989  46.882  26.828  1.00  0.00           H
ATOM   2438  CB  THR   159      42.276  48.594  25.600  1.00  0.00           C
ATOM   2439  HB  THR   159      42.667  49.600  25.750  1.00  0.00           H
ATOM   2440  CG2 THR   159      43.296  47.680  24.879  1.00  0.00           C
ATOM   2441 HG21 THR   159      42.913  46.661  24.810  1.00  0.00           H
ATOM   2442 HG22 THR   159      44.223  47.718  25.451  1.00  0.00           H
ATOM   2443 HG23 THR   159      43.458  48.263  23.972  1.00  0.00           H
ATOM   2444  OG1 THR   159      41.178  48.620  24.794  1.00  0.00           O
ATOM   2445  HG1 THR   159      40.501  49.082  25.293  1.00  0.00           H
ATOM   2446  C   THR   159      42.887  48.374  27.995  1.00  0.00           C
ATOM   2447  O   THR   159      42.646  49.402  28.674  1.00  0.00           O
ATOM   2448  N   ASP   160      43.916  47.544  28.225  1.00  0.00           N
ATOM   2449  H   ASP   160      44.010  46.689  27.696  1.00  0.00           H
ATOM   2450  CA  ASP   160      45.044  47.828  29.134  1.00  0.00           C
ATOM   2451  HA  ASP   160      44.682  48.378  30.002  1.00  0.00           H
ATOM   2452  CB  ASP   160      45.768  46.624  29.626  1.00  0.00           C
ATOM   2453  HB2 ASP   160      44.936  46.019  29.988  1.00  0.00           H
ATOM   2454  HB3 ASP   160      46.250  46.210  28.740  1.00  0.00           H
ATOM   2455  CG  ASP   160      46.800  46.859  30.733  1.00  0.00           C
ATOM   2456  OD1 ASP   160      47.872  46.192  30.712  1.00  0.00           O
ATOM   2457  OD2 ASP   160      46.478  47.653  31.684  1.00  0.00           O
ATOM   2458  C   ASP   160      46.065  48.820  28.428  1.00  0.00           C
ATOM   2459  O   ASP   160      46.336  48.686  27.231  1.00  0.00           O
ATOM   2460  N   THR   161      46.575  49.670  29.265  1.00  0.00           N
ATOM   2461  H   THR   161      46.177  49.733  30.191  1.00  0.00           H
ATOM   2462  CA  THR   161      47.824  50.461  28.984  1.00  0.00           C
ATOM   2463  HA  THR   161      48.264  50.340  27.994  1.00  0.00           H
ATOM   2464  CB  THR   161      47.458  51.887  28.983  1.00  0.00           C
ATOM   2465  HB  THR   161      48.378  52.465  29.066  1.00  0.00           H
ATOM   2466  CG2 THR   161      46.801  52.365  27.693  1.00  0.00           C
ATOM   2467 HG21 THR   161      46.745  53.446  27.826  1.00  0.00           H
ATOM   2468 HG22 THR   161      45.803  51.971  27.505  1.00  0.00           H
ATOM   2469 HG23 THR   161      47.458  52.016  26.896  1.00  0.00           H
ATOM   2470  OG1 THR   161      46.615  52.269  30.060  1.00  0.00           O
ATOM   2471  HG1 THR   161      45.732  52.298  29.683  1.00  0.00           H
ATOM   2472  C   THR   161      48.935  50.238  29.972  1.00  0.00           C
ATOM   2473  O   THR   161      49.891  50.945  30.052  1.00  0.00           O
ATOM   2474  N   GLY   162      48.755  49.185  30.828  1.00  0.00           N
ATOM   2475  H   GLY   162      47.882  48.680  30.889  1.00  0.00           H
ATOM   2476  CA  GLY   162      49.771  48.723  31.838  1.00  0.00           C
ATOM   2477  HA2 GLY   162      50.218  49.496  32.463  1.00  0.00           H
ATOM   2478  HA3 GLY   162      49.223  48.112  32.555  1.00  0.00           H
ATOM   2479  C   GLY   162      50.864  47.862  31.141  1.00  0.00           C
ATOM   2480  O   GLY   162      50.954  47.799  29.900  1.00  0.00           O
ATOM   2481  N   GLU   163      51.739  47.222  31.868  1.00  0.00           N
ATOM   2482  H   GLU   163      51.678  47.362  32.867  1.00  0.00           H
ATOM   2483  CA  GLU   163      52.939  46.488  31.263  1.00  0.00           C
ATOM   2484  HA  GLU   163      53.283  47.147  30.467  1.00  0.00           H
ATOM   2485  CB  GLU   163      54.059  46.356  32.302  1.00  0.00           C
ATOM   2486  HB2 GLU   163      54.951  45.961  31.816  1.00  0.00           H
ATOM   2487  HB3 GLU   163      54.201  47.368  32.683  1.00  0.00           H
ATOM   2488  CG  GLU   163      53.667  45.578  33.576  1.00  0.00           C
ATOM   2489  HG2 GLU   163      52.877  46.110  34.107  1.00  0.00           H
ATOM   2490  HG3 GLU   163      53.306  44.606  33.237  1.00  0.00           H
ATOM   2491  CD  GLU   163      54.880  45.295  34.443  1.00  0.00           C
ATOM   2492  OE1 GLU   163      55.548  44.269  34.268  1.00  0.00           O
ATOM   2493  OE2 GLU   163      55.154  46.051  35.419  1.00  0.00           O
ATOM   2494  C   GLU   163      52.559  45.136  30.611  1.00  0.00           C
ATOM   2495  O   GLU   163      51.648  44.431  31.121  1.00  0.00           O
ATOM   2496  N   PRO   164      53.143  44.778  29.452  1.00  0.00           N
ATOM   2497  CD  PRO   164      54.124  45.553  28.692  1.00  0.00           C
ATOM   2498  HD2 PRO   164      55.077  45.363  29.186  1.00  0.00           H
ATOM   2499  HD3 PRO   164      53.948  46.573  28.352  1.00  0.00           H
ATOM   2500  CG  PRO   164      54.078  44.891  27.291  1.00  0.00           C
ATOM   2501  HG2 PRO   164      54.977  45.028  26.690  1.00  0.00           H
ATOM   2502  HG3 PRO   164      53.272  45.275  26.667  1.00  0.00           H
ATOM   2503  CB  PRO   164      53.900  43.385  27.642  1.00  0.00           C
ATOM   2504  HB2 PRO   164      54.779  42.903  28.072  1.00  0.00           H
ATOM   2505  HB3 PRO   164      53.557  42.840  26.764  1.00  0.00           H
ATOM   2506  CA  PRO   164      52.788  43.594  28.709  1.00  0.00           C
ATOM   2507  HA  PRO   164      51.833  43.631  28.183  1.00  0.00           H
ATOM   2508  C   PRO   164      52.857  42.265  29.570  1.00  0.00           C
ATOM   2509  O   PRO   164      53.839  41.943  30.245  1.00  0.00           O
ATOM   2510  N   MET   165      51.842  41.437  29.405  1.00  0.00           N
ATOM   2511  H   MET   165      51.052  41.719  28.843  1.00  0.00           H
ATOM   2512  CA  MET   165      51.565  40.242  30.284  1.00  0.00           C
ATOM   2513  HA  MET   165      51.845  40.423  31.322  1.00  0.00           H
ATOM   2514  CB  MET   165      50.067  40.183  30.465  1.00  0.00           C
ATOM   2515  HB2 MET   165      49.685  41.179  30.693  1.00  0.00           H
ATOM   2516  HB3 MET   165      49.626  39.858  29.522  1.00  0.00           H
ATOM   2517  CG  MET   165      49.538  39.267  31.554  1.00  0.00           C
ATOM   2518  HG2 MET   165      49.820  38.237  31.335  1.00  0.00           H
ATOM   2519  HG3 MET   165      50.080  39.585  32.444  1.00  0.00           H
ATOM   2520  SD  MET   165      47.766  39.220  32.045  1.00  0.00           S
ATOM   2521  CE  MET   165      47.227  38.187  30.671  1.00  0.00           C
ATOM   2522  HE1 MET   165      46.139  38.131  30.701  1.00  0.00           H
ATOM   2523  HE2 MET   165      47.540  38.677  29.750  1.00  0.00           H
ATOM   2524  HE3 MET   165      47.572  37.176  30.890  1.00  0.00           H
ATOM   2525  C   MET   165      52.027  38.921  29.791  1.00  0.00           C
ATOM   2526  O   MET   165      52.438  38.144  30.652  1.00  0.00           O
ATOM   2527  N   GLY   166      52.068  38.625  28.532  1.00  0.00           N
ATOM   2528  H   GLY   166      51.768  39.400  27.961  1.00  0.00           H
ATOM   2529  CA  GLY   166      51.973  37.265  28.045  1.00  0.00           C
ATOM   2530  HA2 GLY   166      52.305  37.243  27.007  1.00  0.00           H
ATOM   2531  HA3 GLY   166      52.554  36.591  28.672  1.00  0.00           H
ATOM   2532  C   GLY   166      50.503  36.829  28.023  1.00  0.00           C
ATOM   2533  O   GLY   166      49.578  37.491  28.417  1.00  0.00           O
ATOM   2534  N   ARG   167      50.243  35.741  27.297  1.00  0.00           N
ATOM   2535  H   ARG   167      51.073  35.258  26.983  1.00  0.00           H
ATOM   2536  CA  ARG   167      48.962  35.052  26.977  1.00  0.00           C
ATOM   2537  HA  ARG   167      48.273  35.842  26.677  1.00  0.00           H
ATOM   2538  CB  ARG   167      49.155  34.076  25.809  1.00  0.00           C
ATOM   2539  HB2 ARG   167      49.741  34.680  25.118  1.00  0.00           H
ATOM   2540  HB3 ARG   167      49.752  33.235  26.166  1.00  0.00           H
ATOM   2541  CG  ARG   167      47.864  33.636  25.139  1.00  0.00           C
ATOM   2542  HG2 ARG   167      47.072  33.418  25.854  1.00  0.00           H
ATOM   2543  HG3 ARG   167      47.588  34.371  24.382  1.00  0.00           H
ATOM   2544  CD  ARG   167      48.108  32.298  24.403  1.00  0.00           C
ATOM   2545  HD2 ARG   167      47.239  31.948  23.846  1.00  0.00           H
ATOM   2546  HD3 ARG   167      48.872  32.594  23.684  1.00  0.00           H
ATOM   2547  NE  ARG   167      48.444  31.227  25.338  1.00  0.00           N
ATOM   2548  HE  ARG   167      47.804  31.128  26.113  1.00  0.00           H
ATOM   2549  CZ  ARG   167      49.431  30.367  25.313  1.00  0.00           C
ATOM   2550  NH1 ARG   167      50.215  30.232  24.300  1.00  0.00           N
ATOM   2551 HH11 ARG   167      50.021  30.767  23.466  1.00  0.00           H
ATOM   2552 HH12 ARG   167      50.698  29.347  24.362  1.00  0.00           H
ATOM   2553  NH2 ARG   167      49.591  29.573  26.366  1.00  0.00           N
ATOM   2554 HH21 ARG   167      48.952  29.627  27.146  1.00  0.00           H
ATOM   2555 HH22 ARG   167      50.289  28.846  26.296  1.00  0.00           H
ATOM   2556  C   ARG   167      48.413  34.408  28.262  1.00  0.00           C
ATOM   2557  O   ARG   167      49.190  33.844  29.053  1.00  0.00           O
ATOM   2558  N   GLY   168      47.085  34.501  28.361  1.00  0.00           N
ATOM   2559  H   GLY   168      46.599  35.166  27.777  1.00  0.00           H
ATOM   2560  CA  GLY   168      46.263  34.066  29.504  1.00  0.00           C
ATOM   2561  HA2 GLY   168      45.425  33.544  29.043  1.00  0.00           H
ATOM   2562  HA3 GLY   168      46.853  33.431  30.165  1.00  0.00           H
ATOM   2563  C   GLY   168      45.555  35.169  30.229  1.00  0.00           C
ATOM   2564  O   GLY   168      45.042  36.087  29.591  1.00  0.00           O
ATOM   2565  N   THR   169      45.383  34.966  31.537  1.00  0.00           N
ATOM   2566  H   THR   169      45.879  34.229  32.017  1.00  0.00           H
ATOM   2567  CA  THR   169      44.374  35.786  32.322  1.00  0.00           C
ATOM   2568  HA  THR   169      44.398  36.800  31.920  1.00  0.00           H
ATOM   2569  CB  THR   169      42.955  35.170  32.298  1.00  0.00           C
ATOM   2570  HB  THR   169      42.897  34.151  32.679  1.00  0.00           H
ATOM   2571  CG2 THR   169      42.080  36.083  33.172  1.00  0.00           C
ATOM   2572 HG21 THR   169      41.049  35.761  33.023  1.00  0.00           H
ATOM   2573 HG22 THR   169      42.140  37.115  32.825  1.00  0.00           H
ATOM   2574 HG23 THR   169      42.175  35.905  34.243  1.00  0.00           H
ATOM   2575  OG1 THR   169      42.453  35.250  31.000  1.00  0.00           O
ATOM   2576  HG1 THR   169      42.984  34.668  30.452  1.00  0.00           H
ATOM   2577  C   THR   169      44.866  35.783  33.786  1.00  0.00           C
ATOM   2578  O   THR   169      45.222  34.744  34.419  1.00  0.00           O
ATOM   2579  N   LYS   170      44.874  36.964  34.398  1.00  0.00           N
ATOM   2580  H   LYS   170      44.622  37.788  33.870  1.00  0.00           H
ATOM   2581  CA  LYS   170      45.504  37.350  35.608  1.00  0.00           C
ATOM   2582  HA  LYS   170      45.939  36.497  36.128  1.00  0.00           H
ATOM   2583  CB  LYS   170      46.639  38.361  35.217  1.00  0.00           C
ATOM   2584  HB2 LYS   170      47.306  37.746  34.612  1.00  0.00           H
ATOM   2585  HB3 LYS   170      46.333  39.226  34.629  1.00  0.00           H
ATOM   2586  CG  LYS   170      47.414  38.995  36.380  1.00  0.00           C
ATOM   2587  HG2 LYS   170      46.721  39.510  37.045  1.00  0.00           H
ATOM   2588  HG3 LYS   170      47.817  38.215  37.025  1.00  0.00           H
ATOM   2589  CD  LYS   170      48.582  39.952  36.057  1.00  0.00           C
ATOM   2590  HD2 LYS   170      49.282  39.355  35.471  1.00  0.00           H
ATOM   2591  HD3 LYS   170      48.160  40.709  35.396  1.00  0.00           H
ATOM   2592  CE  LYS   170      49.253  40.454  37.380  1.00  0.00           C
ATOM   2593  HE2 LYS   170      48.454  40.630  38.102  1.00  0.00           H
ATOM   2594  HE3 LYS   170      49.785  39.550  37.675  1.00  0.00           H
ATOM   2595  NZ  LYS   170      50.276  41.571  37.160  1.00  0.00           N
ATOM   2596  HZ1 LYS   170      51.069  41.149  36.698  1.00  0.00           H
ATOM   2597  HZ2 LYS   170      50.474  42.080  38.011  1.00  0.00           H
ATOM   2598  HZ3 LYS   170      49.822  42.244  36.560  1.00  0.00           H
ATOM   2599  C   LYS   170      44.488  38.028  36.603  1.00  0.00           C
ATOM   2600  O   LYS   170      44.178  39.233  36.568  1.00  0.00           O
ATOM   2601  N   VAL   171      44.047  37.136  37.470  1.00  0.00           N
ATOM   2602  H   VAL   171      44.405  36.193  37.423  1.00  0.00           H
ATOM   2603  CA  VAL   171      43.019  37.399  38.494  1.00  0.00           C
ATOM   2604  HA  VAL   171      42.301  38.155  38.174  1.00  0.00           H
ATOM   2605  CB  VAL   171      42.272  36.132  38.816  1.00  0.00           C
ATOM   2606  HB  VAL   171      42.898  35.350  39.246  1.00  0.00           H
ATOM   2607  CG1 VAL   171      41.170  36.502  39.855  1.00  0.00           C
ATOM   2608 HG11 VAL   171      40.692  37.420  39.513  1.00  0.00           H
ATOM   2609 HG12 VAL   171      40.346  35.806  40.010  1.00  0.00           H
ATOM   2610 HG13 VAL   171      41.684  36.749  40.784  1.00  0.00           H
ATOM   2611  CG2 VAL   171      41.565  35.538  37.644  1.00  0.00           C
ATOM   2612 HG21 VAL   171      42.327  35.167  36.959  1.00  0.00           H
ATOM   2613 HG22 VAL   171      40.939  36.205  37.052  1.00  0.00           H
ATOM   2614 HG23 VAL   171      40.890  34.718  37.888  1.00  0.00           H
ATOM   2615  C   VAL   171      43.760  37.981  39.699  1.00  0.00           C
ATOM   2616  O   VAL   171      44.764  37.409  40.047  1.00  0.00           O
ATOM   2617  N   ILE   172      43.303  39.068  40.245  1.00  0.00           N
ATOM   2618  H   ILE   172      42.554  39.569  39.787  1.00  0.00           H
ATOM   2619  CA  ILE   172      43.848  39.833  41.403  1.00  0.00           C
ATOM   2620  HA  ILE   172      44.604  39.235  41.913  1.00  0.00           H
ATOM   2621  CB  ILE   172      44.612  41.108  41.010  1.00  0.00           C
ATOM   2622  HB  ILE   172      43.835  41.864  40.897  1.00  0.00           H
ATOM   2623  CG2 ILE   172      45.455  41.479  42.234  1.00  0.00           C
ATOM   2624 HG21 ILE   172      45.565  42.561  42.168  1.00  0.00           H
ATOM   2625 HG22 ILE   172      46.430  40.995  42.175  1.00  0.00           H
ATOM   2626 HG23 ILE   172      45.108  41.161  43.217  1.00  0.00           H
ATOM   2627  CG1 ILE   172      45.576  40.908  39.757  1.00  0.00           C
ATOM   2628 HG12 ILE   172      46.425  40.279  40.028  1.00  0.00           H
ATOM   2629 HG13 ILE   172      45.064  40.425  38.925  1.00  0.00           H
ATOM   2630  CD1 ILE   172      46.143  42.232  39.217  1.00  0.00           C
ATOM   2631 HD11 ILE   172      46.684  42.712  40.034  1.00  0.00           H
ATOM   2632 HD12 ILE   172      45.380  42.909  38.832  1.00  0.00           H
ATOM   2633 HD13 ILE   172      46.829  42.129  38.375  1.00  0.00           H
ATOM   2634  C   ILE   172      42.738  40.134  42.421  1.00  0.00           C
ATOM   2635  O   ILE   172      41.731  40.779  42.125  1.00  0.00           O
ATOM   2636  N   LEU   173      42.956  39.657  43.642  1.00  0.00           N
ATOM   2637  H   LEU   173      43.669  38.942  43.681  1.00  0.00           H
ATOM   2638  CA  LEU   173      42.112  39.919  44.809  1.00  0.00           C
ATOM   2639  HA  LEU   173      41.186  40.277  44.360  1.00  0.00           H
ATOM   2640  CB  LEU   173      41.764  38.682  45.667  1.00  0.00           C
ATOM   2641  HB2 LEU   173      42.737  38.192  45.708  1.00  0.00           H
ATOM   2642  HB3 LEU   173      41.498  39.100  46.637  1.00  0.00           H
ATOM   2643  CG  LEU   173      40.666  37.700  45.123  1.00  0.00           C
ATOM   2644  HG  LEU   173      39.720  38.232  45.225  1.00  0.00           H
ATOM   2645  CD1 LEU   173      40.908  37.339  43.642  1.00  0.00           C
ATOM   2646 HD11 LEU   173      40.594  38.081  42.907  1.00  0.00           H
ATOM   2647 HD12 LEU   173      40.401  36.413  43.373  1.00  0.00           H
ATOM   2648 HD13 LEU   173      41.978  37.211  43.477  1.00  0.00           H
ATOM   2649  CD2 LEU   173      40.750  36.574  46.161  1.00  0.00           C
ATOM   2650 HD21 LEU   173      40.733  36.839  47.218  1.00  0.00           H
ATOM   2651 HD22 LEU   173      39.861  35.947  46.087  1.00  0.00           H
ATOM   2652 HD23 LEU   173      41.557  35.890  45.898  1.00  0.00           H
ATOM   2653  C   LEU   173      42.682  41.043  45.639  1.00  0.00           C
ATOM   2654  O   LEU   173      43.861  40.988  45.987  1.00  0.00           O
ATOM   2655  N   HID   174      41.895  42.098  45.851  1.00  0.00           N
ATOM   2656  H   HID   174      40.943  42.065  45.516  1.00  0.00           H
ATOM   2657  CA  HID   174      42.174  43.028  46.914  1.00  0.00           C
ATOM   2658  HA  HID   174      43.223  43.212  47.148  1.00  0.00           H
ATOM   2659  CB  HID   174      41.574  44.372  46.489  1.00  0.00           C
ATOM   2660  HB2 HID   174      40.487  44.364  46.562  1.00  0.00           H
ATOM   2661  HB3 HID   174      41.695  45.091  47.299  1.00  0.00           H
ATOM   2662  CG  HID   174      42.021  44.959  45.139  1.00  0.00           C
ATOM   2663  ND1 HID   174      42.962  45.888  44.911  1.00  0.00           N
ATOM   2664  HD1 HID   174      43.400  46.465  45.614  1.00  0.00           H
ATOM   2665  CE1 HID   174      43.237  46.015  43.612  1.00  0.00           C
ATOM   2666  HE1 HID   174      43.766  46.828  43.137  1.00  0.00           H
ATOM   2667  NE2 HID   174      42.419  45.205  42.947  1.00  0.00           N
ATOM   2668  CD2 HID   174      41.757  44.416  43.888  1.00  0.00           C
ATOM   2669  HD2 HID   174      41.200  43.517  43.669  1.00  0.00           H
ATOM   2670  C   HID   174      41.458  42.473  48.204  1.00  0.00           C
ATOM   2671  O   HID   174      40.227  42.484  48.332  1.00  0.00           O
ATOM   2672  N   LEU   175      42.183  41.887  49.171  1.00  0.00           N
ATOM   2673  H   LEU   175      43.188  41.899  49.076  1.00  0.00           H
ATOM   2674  CA  LEU   175      41.635  41.360  50.392  1.00  0.00           C
ATOM   2675  HA  LEU   175      40.723  40.828  50.121  1.00  0.00           H
ATOM   2676  CB  LEU   175      42.572  40.443  51.188  1.00  0.00           C
ATOM   2677  HB2 LEU   175      43.526  40.966  51.263  1.00  0.00           H
ATOM   2678  HB3 LEU   175      42.056  40.252  52.128  1.00  0.00           H
ATOM   2679  CG  LEU   175      42.863  38.992  50.732  1.00  0.00           C
ATOM   2680  HG  LEU   175      43.533  38.589  51.491  1.00  0.00           H
ATOM   2681  CD1 LEU   175      41.585  38.156  50.451  1.00  0.00           C
ATOM   2682 HD11 LEU   175      41.015  38.328  51.365  1.00  0.00           H
ATOM   2683 HD12 LEU   175      41.710  37.104  50.194  1.00  0.00           H
ATOM   2684 HD13 LEU   175      41.014  38.724  49.715  1.00  0.00           H
ATOM   2685  CD2 LEU   175      43.587  39.057  49.408  1.00  0.00           C
ATOM   2686 HD21 LEU   175      44.106  38.125  49.185  1.00  0.00           H
ATOM   2687 HD22 LEU   175      42.885  39.357  48.630  1.00  0.00           H
ATOM   2688 HD23 LEU   175      44.366  39.817  49.455  1.00  0.00           H
ATOM   2689  C   LEU   175      41.186  42.552  51.313  1.00  0.00           C
ATOM   2690  O   LEU   175      41.819  43.530  51.373  1.00  0.00           O
ATOM   2691  N   LYS   176      40.139  42.407  52.092  1.00  0.00           N
ATOM   2692  H   LYS   176      39.838  41.449  51.988  1.00  0.00           H
ATOM   2693  CA  LYS   176      39.686  43.328  53.178  1.00  0.00           C
ATOM   2694  HA  LYS   176      39.440  44.287  52.722  1.00  0.00           H
ATOM   2695  CB  LYS   176      38.314  42.877  53.789  1.00  0.00           C
ATOM   2696  HB2 LYS   176      38.401  41.797  53.918  1.00  0.00           H
ATOM   2697  HB3 LYS   176      38.315  43.204  54.829  1.00  0.00           H
ATOM   2698  CG  LYS   176      37.093  43.358  52.960  1.00  0.00           C
ATOM   2699  HG2 LYS   176      37.211  44.419  52.740  1.00  0.00           H
ATOM   2700  HG3 LYS   176      37.021  42.767  52.046  1.00  0.00           H
ATOM   2701  CD  LYS   176      35.810  43.182  53.817  1.00  0.00           C
ATOM   2702  HD2 LYS   176      35.627  42.124  54.007  1.00  0.00           H
ATOM   2703  HD3 LYS   176      35.993  43.677  54.772  1.00  0.00           H
ATOM   2704  CE  LYS   176      34.655  43.879  53.112  1.00  0.00           C
ATOM   2705  HE2 LYS   176      35.086  44.818  52.763  1.00  0.00           H
ATOM   2706  HE3 LYS   176      34.461  43.367  52.171  1.00  0.00           H
ATOM   2707  NZ  LYS   176      33.470  44.170  53.907  1.00  0.00           N
ATOM   2708  HZ1 LYS   176      32.772  44.354  53.200  1.00  0.00           H
ATOM   2709  HZ2 LYS   176      33.599  44.965  54.518  1.00  0.00           H
ATOM   2710  HZ3 LYS   176      33.112  43.377  54.420  1.00  0.00           H
ATOM   2711  C   LYS   176      40.738  43.437  54.276  1.00  0.00           C
ATOM   2712  O   LYS   176      41.593  42.655  54.405  1.00  0.00           O
ATOM   2713  N   GLU   177      40.751  44.575  55.041  1.00  0.00           N
ATOM   2714  H   GLU   177      40.008  45.234  54.855  1.00  0.00           H
ATOM   2715  CA  GLU   177      41.704  44.810  56.105  1.00  0.00           C
ATOM   2716  HA  GLU   177      42.693  44.711  55.659  1.00  0.00           H
ATOM   2717  CB  GLU   177      41.519  46.248  56.642  1.00  0.00           C
ATOM   2718  HB2 GLU   177      42.369  46.443  57.294  1.00  0.00           H
ATOM   2719  HB3 GLU   177      41.691  46.941  55.818  1.00  0.00           H
ATOM   2720  CG  GLU   177      40.205  46.531  57.419  1.00  0.00           C
ATOM   2721  HG2 GLU   177      39.405  46.446  56.686  1.00  0.00           H
ATOM   2722  HG3 GLU   177      40.034  45.783  58.194  1.00  0.00           H
ATOM   2723  CD  GLU   177      40.276  47.859  58.186  1.00  0.00           C
ATOM   2724  OE1 GLU   177      40.315  47.812  59.432  1.00  0.00           O
ATOM   2725  OE2 GLU   177      40.451  48.931  57.596  1.00  0.00           O
ATOM   2726  C   GLU   177      41.588  43.736  57.243  1.00  0.00           C
ATOM   2727  O   GLU   177      42.605  43.594  57.906  1.00  0.00           O
ATOM   2728  N   ASP   178      40.505  42.993  57.439  1.00  0.00           N
ATOM   2729  H   ASP   178      39.748  43.179  56.798  1.00  0.00           H
ATOM   2730  CA  ASP   178      40.396  41.825  58.359  1.00  0.00           C
ATOM   2731  HA  ASP   178      41.275  41.650  58.980  1.00  0.00           H
ATOM   2732  CB  ASP   178      39.185  41.955  59.268  1.00  0.00           C
ATOM   2733  HB2 ASP   178      39.165  41.080  59.919  1.00  0.00           H
ATOM   2734  HB3 ASP   178      39.363  42.928  59.726  1.00  0.00           H
ATOM   2735  CG  ASP   178      37.763  42.092  58.663  1.00  0.00           C
ATOM   2736  OD1 ASP   178      36.845  41.984  59.502  1.00  0.00           O
ATOM   2737  OD2 ASP   178      37.601  42.295  57.447  1.00  0.00           O
ATOM   2738  C   ASP   178      40.429  40.496  57.561  1.00  0.00           C
ATOM   2739  O   ASP   178      40.164  39.458  58.039  1.00  0.00           O
ATOM   2740  N   GLN   179      40.854  40.515  56.278  1.00  0.00           N
ATOM   2741  H   GLN   179      41.182  41.382  55.877  1.00  0.00           H
ATOM   2742  CA  GLN   179      41.021  39.317  55.418  1.00  0.00           C
ATOM   2743  HA  GLN   179      40.956  38.468  56.099  1.00  0.00           H
ATOM   2744  CB  GLN   179      39.870  39.267  54.395  1.00  0.00           C
ATOM   2745  HB2 GLN   179      39.862  40.078  53.668  1.00  0.00           H
ATOM   2746  HB3 GLN   179      39.986  38.272  53.964  1.00  0.00           H
ATOM   2747  CG  GLN   179      38.429  39.304  55.122  1.00  0.00           C
ATOM   2748  HG2 GLN   179      38.330  40.198  55.738  1.00  0.00           H
ATOM   2749  HG3 GLN   179      37.727  39.519  54.315  1.00  0.00           H
ATOM   2750  CD  GLN   179      38.076  38.071  55.873  1.00  0.00           C
ATOM   2751  OE1 GLN   179      38.543  36.975  55.583  1.00  0.00           O
ATOM   2752  NE2 GLN   179      37.194  38.225  56.814  1.00  0.00           N
ATOM   2753 HE21 GLN   179      37.028  37.558  57.554  1.00  0.00           H
ATOM   2754 HE22 GLN   179      36.746  39.128  56.885  1.00  0.00           H
ATOM   2755  C   GLN   179      42.471  39.103  54.787  1.00  0.00           C
ATOM   2756  O   GLN   179      42.771  38.240  53.993  1.00  0.00           O
ATOM   2757  N   THR   180      43.508  39.863  55.213  1.00  0.00           N
ATOM   2758  H   THR   180      43.261  40.512  55.946  1.00  0.00           H
ATOM   2759  CA  THR   180      44.933  39.787  54.981  1.00  0.00           C
ATOM   2760  HA  THR   180      45.139  39.699  53.915  1.00  0.00           H
ATOM   2761  CB  THR   180      45.778  40.958  55.655  1.00  0.00           C
ATOM   2762  HB  THR   180      46.847  40.840  55.478  1.00  0.00           H
ATOM   2763  CG2 THR   180      45.342  42.319  55.153  1.00  0.00           C
ATOM   2764 HG21 THR   180      44.454  42.714  55.646  1.00  0.00           H
ATOM   2765 HG22 THR   180      45.239  42.332  54.068  1.00  0.00           H
ATOM   2766 HG23 THR   180      46.119  43.076  55.258  1.00  0.00           H
ATOM   2767  OG1 THR   180      45.524  40.864  57.044  1.00  0.00           O
ATOM   2768  HG1 THR   180      45.664  39.971  57.369  1.00  0.00           H
ATOM   2769  C   THR   180      45.616  38.494  55.418  1.00  0.00           C
ATOM   2770  O   THR   180      46.801  38.249  55.153  1.00  0.00           O
ATOM   2771  N   GLU   181      44.915  37.668  56.115  1.00  0.00           N
ATOM   2772  H   GLU   181      44.118  38.079  56.578  1.00  0.00           H
ATOM   2773  CA  GLU   181      45.244  36.232  56.399  1.00  0.00           C
ATOM   2774  HA  GLU   181      46.100  36.280  57.073  1.00  0.00           H
ATOM   2775  CB  GLU   181      44.229  35.586  57.381  1.00  0.00           C
ATOM   2776  HB2 GLU   181      44.502  34.568  57.662  1.00  0.00           H
ATOM   2777  HB3 GLU   181      44.035  36.179  58.274  1.00  0.00           H
ATOM   2778  CG  GLU   181      42.867  35.394  56.633  1.00  0.00           C
ATOM   2779  HG2 GLU   181      42.385  36.345  56.407  1.00  0.00           H
ATOM   2780  HG3 GLU   181      42.996  34.962  55.641  1.00  0.00           H
ATOM   2781  CD  GLU   181      41.869  34.582  57.501  1.00  0.00           C
ATOM   2782  OE1 GLU   181      40.893  35.181  58.031  1.00  0.00           O
ATOM   2783  OE2 GLU   181      42.007  33.351  57.589  1.00  0.00           O
ATOM   2784  C   GLU   181      45.664  35.460  55.165  1.00  0.00           C
ATOM   2785  O   GLU   181      46.605  34.645  55.228  1.00  0.00           O
ATOM   2786  N   TYR   182      45.086  35.739  54.023  1.00  0.00           N
ATOM   2787  H   TYR   182      44.410  36.490  54.043  1.00  0.00           H
ATOM   2788  CA  TYR   182      45.411  35.058  52.809  1.00  0.00           C
ATOM   2789  HA  TYR   182      45.868  34.107  53.082  1.00  0.00           H
ATOM   2790  CB  TYR   182      44.155  34.638  51.984  1.00  0.00           C
ATOM   2791  HB2 TYR   182      43.694  35.537  51.574  1.00  0.00           H
ATOM   2792  HB3 TYR   182      44.483  34.053  51.126  1.00  0.00           H
ATOM   2793  CG  TYR   182      43.084  33.735  52.666  1.00  0.00           C
ATOM   2794  CD1 TYR   182      43.264  32.370  52.693  1.00  0.00           C
ATOM   2795  HD1 TYR   182      44.189  31.902  52.389  1.00  0.00           H
ATOM   2796  CE1 TYR   182      42.360  31.537  53.385  1.00  0.00           C
ATOM   2797  HE1 TYR   182      42.611  30.488  53.461  1.00  0.00           H
ATOM   2798  CZ  TYR   182      41.141  32.099  53.835  1.00  0.00           C
ATOM   2799  OH  TYR   182      40.308  31.423  54.552  1.00  0.00           O
ATOM   2800  HH  TYR   182      40.680  30.612  54.907  1.00  0.00           H
ATOM   2801  CE2 TYR   182      41.018  33.452  53.901  1.00  0.00           C
ATOM   2802  HE2 TYR   182      40.203  33.878  54.467  1.00  0.00           H
ATOM   2803  CD2 TYR   182      41.904  34.293  53.195  1.00  0.00           C
ATOM   2804  HD2 TYR   182      41.778  35.363  53.272  1.00  0.00           H
ATOM   2805  C   TYR   182      46.565  35.655  52.030  1.00  0.00           C
ATOM   2806  O   TYR   182      46.731  35.430  50.839  1.00  0.00           O
ATOM   2807  N   LEU   183      47.388  36.536  52.653  1.00  0.00           N
ATOM   2808  H   LEU   183      47.210  36.732  53.628  1.00  0.00           H
ATOM   2809  CA  LEU   183      48.647  37.114  52.205  1.00  0.00           C
ATOM   2810  HA  LEU   183      48.641  36.913  51.134  1.00  0.00           H
ATOM   2811  CB  LEU   183      48.617  38.608  52.527  1.00  0.00           C
ATOM   2812  HB2 LEU   183      48.602  38.862  53.587  1.00  0.00           H
ATOM   2813  HB3 LEU   183      49.556  39.020  52.158  1.00  0.00           H
ATOM   2814  CG  LEU   183      47.380  39.277  51.919  1.00  0.00           C
ATOM   2815  HG  LEU   183      46.454  38.810  52.254  1.00  0.00           H
ATOM   2816  CD1 LEU   183      47.399  40.754  52.341  1.00  0.00           C
ATOM   2817 HD11 LEU   183      46.508  41.289  52.010  1.00  0.00           H
ATOM   2818 HD12 LEU   183      48.288  41.287  52.002  1.00  0.00           H
ATOM   2819 HD13 LEU   183      47.420  40.863  53.426  1.00  0.00           H
ATOM   2820  CD2 LEU   183      47.551  39.293  50.356  1.00  0.00           C
ATOM   2821 HD21 LEU   183      48.503  39.770  50.119  1.00  0.00           H
ATOM   2822 HD22 LEU   183      47.440  38.294  49.933  1.00  0.00           H
ATOM   2823 HD23 LEU   183      46.771  39.954  49.981  1.00  0.00           H
ATOM   2824  C   LEU   183      49.933  36.494  52.786  1.00  0.00           C
ATOM   2825  O   LEU   183      51.066  37.032  52.776  1.00  0.00           O
ATOM   2826  N   GLU   184      49.736  35.371  53.491  1.00  0.00           N
ATOM   2827  H   GLU   184      48.812  34.962  53.490  1.00  0.00           H
ATOM   2828  CA  GLU   184      50.810  34.501  54.090  1.00  0.00           C
ATOM   2829  HA  GLU   184      51.650  35.182  54.224  1.00  0.00           H
ATOM   2830  CB  GLU   184      50.324  34.014  55.476  1.00  0.00           C
ATOM   2831  HB2 GLU   184      49.442  33.375  55.428  1.00  0.00           H
ATOM   2832  HB3 GLU   184      51.112  33.352  55.833  1.00  0.00           H
ATOM   2833  CG  GLU   184      49.910  35.060  56.432  1.00  0.00           C
ATOM   2834  HG2 GLU   184      49.402  35.901  55.960  1.00  0.00           H
ATOM   2835  HG3 GLU   184      49.336  34.560  57.212  1.00  0.00           H
ATOM   2836  CD  GLU   184      51.254  35.674  57.016  1.00  0.00           C
ATOM   2837  OE1 GLU   184      51.133  36.348  58.057  1.00  0.00           O
ATOM   2838  OE2 GLU   184      52.372  35.665  56.387  1.00  0.00           O
ATOM   2839  C   GLU   184      51.135  33.318  53.108  1.00  0.00           C
ATOM   2840  O   GLU   184      50.245  32.417  52.974  1.00  0.00           O
ATOM   2841  N   GLU   185      52.340  33.231  52.549  1.00  0.00           N
ATOM   2842  H   GLU   185      52.978  33.999  52.694  1.00  0.00           H
ATOM   2843  CA  GLU   185      52.750  32.133  51.679  1.00  0.00           C
ATOM   2844  HA  GLU   185      51.967  32.052  50.925  1.00  0.00           H
ATOM   2845  CB  GLU   185      54.188  32.462  51.176  1.00  0.00           C
ATOM   2846  HB2 GLU   185      54.166  33.162  50.341  1.00  0.00           H
ATOM   2847  HB3 GLU   185      54.625  32.953  52.045  1.00  0.00           H
ATOM   2848  CG  GLU   185      54.915  31.209  50.707  1.00  0.00           C
ATOM   2849  HG2 GLU   185      54.153  30.533  50.319  1.00  0.00           H
ATOM   2850  HG3 GLU   185      55.420  31.482  49.781  1.00  0.00           H
ATOM   2851  CD  GLU   185      56.042  30.508  51.579  1.00  0.00           C
ATOM   2852  OE1 GLU   185      56.096  30.870  52.787  1.00  0.00           O
ATOM   2853  OE2 GLU   185      56.989  29.906  51.021  1.00  0.00           O
ATOM   2854  C   GLU   185      52.653  30.724  52.404  1.00  0.00           C
ATOM   2855  O   GLU   185      52.283  29.727  51.833  1.00  0.00           O
ATOM   2856  N   ARG   186      53.026  30.708  53.689  1.00  0.00           N
ATOM   2857  H   ARG   186      53.494  31.567  53.947  1.00  0.00           H
ATOM   2858  CA  ARG   186      52.742  29.723  54.738  1.00  0.00           C
ATOM   2859  HA  ARG   186      53.398  28.853  54.696  1.00  0.00           H
ATOM   2860  CB  ARG   186      53.058  30.520  56.064  1.00  0.00           C
ATOM   2861  HB2 ARG   186      52.584  31.501  56.033  1.00  0.00           H
ATOM   2862  HB3 ARG   186      52.577  30.018  56.904  1.00  0.00           H
ATOM   2863  CG  ARG   186      54.622  30.640  56.136  1.00  0.00           C
ATOM   2864  HG2 ARG   186      55.049  29.639  56.196  1.00  0.00           H
ATOM   2865  HG3 ARG   186      54.996  31.252  55.314  1.00  0.00           H
ATOM   2866  CD  ARG   186      55.034  31.214  57.482  1.00  0.00           C
ATOM   2867  HD2 ARG   186      54.486  32.130  57.697  1.00  0.00           H
ATOM   2868  HD3 ARG   186      54.630  30.617  58.300  1.00  0.00           H
ATOM   2869  NE  ARG   186      56.515  31.438  57.574  1.00  0.00           N
ATOM   2870  HE  ARG   186      57.075  30.648  57.861  1.00  0.00           H
ATOM   2871  CZ  ARG   186      57.160  32.621  57.474  1.00  0.00           C
ATOM   2872  NH1 ARG   186      56.578  33.738  57.082  1.00  0.00           N
ATOM   2873 HH11 ARG   186      55.666  33.735  56.646  1.00  0.00           H
ATOM   2874 HH12 ARG   186      57.113  34.594  57.082  1.00  0.00           H
ATOM   2875  NH2 ARG   186      58.467  32.764  57.864  1.00  0.00           N
ATOM   2876 HH21 ARG   186      58.956  31.932  58.164  1.00  0.00           H
ATOM   2877 HH22 ARG   186      58.923  33.665  57.866  1.00  0.00           H
ATOM   2878  C   ARG   186      51.289  29.306  54.807  1.00  0.00           C
ATOM   2879  O   ARG   186      51.090  28.174  55.089  1.00  0.00           O
ATOM   2880  N   ARG   187      50.235  30.090  54.553  1.00  0.00           N
ATOM   2881  H   ARG   187      50.284  31.071  54.312  1.00  0.00           H
ATOM   2882  CA  ARG   187      48.887  29.566  54.467  1.00  0.00           C
ATOM   2883  HA  ARG   187      48.653  28.826  55.232  1.00  0.00           H
ATOM   2884  CB  ARG   187      47.961  30.797  54.727  1.00  0.00           C
ATOM   2885  HB2 ARG   187      48.383  31.164  55.662  1.00  0.00           H
ATOM   2886  HB3 ARG   187      48.207  31.586  54.016  1.00  0.00           H
ATOM   2887  CG  ARG   187      46.460  30.549  54.858  1.00  0.00           C
ATOM   2888  HG2 ARG   187      45.888  31.475  54.827  1.00  0.00           H
ATOM   2889  HG3 ARG   187      46.084  29.964  54.019  1.00  0.00           H
ATOM   2890  CD  ARG   187      46.023  29.843  56.164  1.00  0.00           C
ATOM   2891  HD2 ARG   187      46.296  28.789  56.144  1.00  0.00           H
ATOM   2892  HD3 ARG   187      46.423  30.368  57.032  1.00  0.00           H
ATOM   2893  NE  ARG   187      44.596  29.820  56.281  1.00  0.00           N
ATOM   2894  HE  ARG   187      44.177  28.903  56.346  1.00  0.00           H
ATOM   2895  CZ  ARG   187      43.750  30.794  56.680  1.00  0.00           C
ATOM   2896  NH1 ARG   187      44.193  31.973  56.929  1.00  0.00           N
ATOM   2897 HH11 ARG   187      45.191  32.119  56.966  1.00  0.00           H
ATOM   2898 HH12 ARG   187      43.540  32.697  57.192  1.00  0.00           H
ATOM   2899  NH2 ARG   187      42.405  30.613  56.731  1.00  0.00           N
ATOM   2900 HH21 ARG   187      42.077  29.671  56.573  1.00  0.00           H
ATOM   2901 HH22 ARG   187      41.905  31.365  57.184  1.00  0.00           H
ATOM   2902  C   ARG   187      48.630  29.010  53.089  1.00  0.00           C
ATOM   2903  O   ARG   187      48.255  27.857  52.957  1.00  0.00           O
ATOM   2904  N   ILE   188      48.915  29.810  51.961  1.00  0.00           N
ATOM   2905  H   ILE   188      49.305  30.713  52.191  1.00  0.00           H
ATOM   2906  CA  ILE   188      48.691  29.411  50.551  1.00  0.00           C
ATOM   2907  HA  ILE   188      47.623  29.236  50.423  1.00  0.00           H
ATOM   2908  CB  ILE   188      49.111  30.535  49.582  1.00  0.00           C
ATOM   2909  HB  ILE   188      50.175  30.699  49.754  1.00  0.00           H
ATOM   2910  CG2 ILE   188      49.052  30.126  48.127  1.00  0.00           C
ATOM   2911 HG21 ILE   188      48.089  29.653  47.935  1.00  0.00           H
ATOM   2912 HG22 ILE   188      49.799  29.376  47.871  1.00  0.00           H
ATOM   2913 HG23 ILE   188      49.163  31.070  47.593  1.00  0.00           H
ATOM   2914  CG1 ILE   188      48.279  31.804  49.772  1.00  0.00           C
ATOM   2915 HG12 ILE   188      48.598  32.159  50.752  1.00  0.00           H
ATOM   2916 HG13 ILE   188      48.520  32.530  48.996  1.00  0.00           H
ATOM   2917  CD1 ILE   188      46.700  31.782  49.797  1.00  0.00           C
ATOM   2918 HD11 ILE   188      46.258  31.059  50.481  1.00  0.00           H
ATOM   2919 HD12 ILE   188      46.522  31.389  48.797  1.00  0.00           H
ATOM   2920 HD13 ILE   188      46.228  32.763  49.878  1.00  0.00           H
ATOM   2921  C   ILE   188      49.288  27.955  50.221  1.00  0.00           C
ATOM   2922  O   ILE   188      48.630  27.222  49.471  1.00  0.00           O
ATOM   2923  N   LYS   189      50.444  27.631  50.705  1.00  0.00           N
ATOM   2924  H   LYS   189      50.918  28.257  51.340  1.00  0.00           H
ATOM   2925  CA  LYS   189      51.277  26.387  50.664  1.00  0.00           C
ATOM   2926  HA  LYS   189      51.592  26.309  49.623  1.00  0.00           H
ATOM   2927  CB  LYS   189      52.586  26.553  51.474  1.00  0.00           C
ATOM   2928  HB2 LYS   189      53.189  27.390  51.121  1.00  0.00           H
ATOM   2929  HB3 LYS   189      52.242  26.740  52.490  1.00  0.00           H
ATOM   2930  CG  LYS   189      53.527  25.330  51.548  1.00  0.00           C
ATOM   2931  HG2 LYS   189      52.911  24.496  51.887  1.00  0.00           H
ATOM   2932  HG3 LYS   189      53.842  25.135  50.524  1.00  0.00           H
ATOM   2933  CD  LYS   189      54.761  25.529  52.370  1.00  0.00           C
ATOM   2934  HD2 LYS   189      54.416  25.802  53.367  1.00  0.00           H
ATOM   2935  HD3 LYS   189      55.247  24.558  52.464  1.00  0.00           H
ATOM   2936  CE  LYS   189      55.665  26.633  51.758  1.00  0.00           C
ATOM   2937  HE2 LYS   189      55.948  26.320  50.753  1.00  0.00           H
ATOM   2938  HE3 LYS   189      55.212  27.623  51.701  1.00  0.00           H
ATOM   2939  NZ  LYS   189      56.885  26.792  52.628  1.00  0.00           N
ATOM   2940  HZ1 LYS   189      56.671  27.313  53.467  1.00  0.00           H
ATOM   2941  HZ2 LYS   189      57.575  27.335  52.131  1.00  0.00           H
ATOM   2942  HZ3 LYS   189      57.217  25.873  52.878  1.00  0.00           H
ATOM   2943  C   LYS   189      50.439  25.198  50.995  1.00  0.00           C
ATOM   2944  O   LYS   189      50.335  24.203  50.209  1.00  0.00           O
ATOM   2945  N   GLU   190      49.799  25.225  52.147  1.00  0.00           N
ATOM   2946  H   GLU   190      50.009  25.988  52.774  1.00  0.00           H
ATOM   2947  CA  GLU   190      48.888  24.175  52.533  1.00  0.00           C
ATOM   2948  HA  GLU   190      49.495  23.271  52.602  1.00  0.00           H
ATOM   2949  CB  GLU   190      48.418  24.458  53.999  1.00  0.00           C
ATOM   2950  HB2 GLU   190      49.307  24.689  54.585  1.00  0.00           H
ATOM   2951  HB3 GLU   190      47.748  25.316  54.013  1.00  0.00           H
ATOM   2952  CG  GLU   190      47.632  23.426  54.749  1.00  0.00           C
ATOM   2953  HG2 GLU   190      47.294  23.885  55.679  1.00  0.00           H
ATOM   2954  HG3 GLU   190      46.711  23.186  54.216  1.00  0.00           H
ATOM   2955  CD  GLU   190      48.407  22.139  55.046  1.00  0.00           C
ATOM   2956  OE1 GLU   190      47.896  20.995  55.124  1.00  0.00           O
ATOM   2957  OE2 GLU   190      49.669  22.198  55.170  1.00  0.00           O
ATOM   2958  C   GLU   190      47.649  23.905  51.577  1.00  0.00           C
ATOM   2959  O   GLU   190      47.202  22.755  51.519  1.00  0.00           O
ATOM   2960  N   ILE   191      47.064  24.974  50.990  1.00  0.00           N
ATOM   2961  H   ILE   191      47.584  25.829  51.132  1.00  0.00           H
ATOM   2962  CA  ILE   191      45.857  24.891  50.135  1.00  0.00           C
ATOM   2963  HA  ILE   191      45.269  24.041  50.483  1.00  0.00           H
ATOM   2964  CB  ILE   191      44.965  26.183  50.358  1.00  0.00           C
ATOM   2965  HB  ILE   191      45.706  26.941  50.106  1.00  0.00           H
ATOM   2966  CG2 ILE   191      43.782  26.153  49.356  1.00  0.00           C
ATOM   2967 HG21 ILE   191      43.080  25.331  49.487  1.00  0.00           H
ATOM   2968 HG22 ILE   191      44.204  26.156  48.351  1.00  0.00           H
ATOM   2969 HG23 ILE   191      43.225  27.079  49.509  1.00  0.00           H
ATOM   2970  CG1 ILE   191      44.432  26.224  51.771  1.00  0.00           C
ATOM   2971 HG12 ILE   191      43.644  25.479  51.883  1.00  0.00           H
ATOM   2972 HG13 ILE   191      45.221  25.959  52.475  1.00  0.00           H
ATOM   2973  CD1 ILE   191      43.913  27.637  52.200  1.00  0.00           C
ATOM   2974 HD11 ILE   191      42.992  27.816  51.645  1.00  0.00           H
ATOM   2975 HD12 ILE   191      44.634  28.366  51.830  1.00  0.00           H
ATOM   2976 HD13 ILE   191      43.780  27.788  53.271  1.00  0.00           H
ATOM   2977  C   ILE   191      46.338  24.701  48.630  1.00  0.00           C
ATOM   2978  O   ILE   191      45.654  23.978  47.965  1.00  0.00           O
ATOM   2979  N   VAL   192      47.630  25.019  48.265  1.00  0.00           N
ATOM   2980  H   VAL   192      48.241  25.627  48.791  1.00  0.00           H
ATOM   2981  CA  VAL   192      48.325  24.453  47.024  1.00  0.00           C
ATOM   2982  HA  VAL   192      47.798  24.686  46.098  1.00  0.00           H
ATOM   2983  CB  VAL   192      49.682  25.220  46.717  1.00  0.00           C
ATOM   2984  HB  VAL   192      50.226  25.337  47.654  1.00  0.00           H
ATOM   2985  CG1 VAL   192      50.607  24.383  45.848  1.00  0.00           C
ATOM   2986 HG11 VAL   192      51.555  24.913  45.751  1.00  0.00           H
ATOM   2987 HG12 VAL   192      50.859  23.400  46.244  1.00  0.00           H
ATOM   2988 HG13 VAL   192      50.253  24.220  44.830  1.00  0.00           H
ATOM   2989  CG2 VAL   192      49.494  26.629  46.124  1.00  0.00           C
ATOM   2990 HG21 VAL   192      49.027  27.206  46.923  1.00  0.00           H
ATOM   2991 HG22 VAL   192      48.934  26.611  45.190  1.00  0.00           H
ATOM   2992 HG23 VAL   192      50.470  27.071  45.923  1.00  0.00           H
ATOM   2993  C   VAL   192      48.494  22.948  47.123  1.00  0.00           C
ATOM   2994  O   VAL   192      48.003  22.271  46.218  1.00  0.00           O
ATOM   2995  N   LYS   193      49.065  22.420  48.237  1.00  0.00           N
ATOM   2996  H   LYS   193      49.526  23.011  48.913  1.00  0.00           H
ATOM   2997  CA  LYS   193      49.230  21.039  48.477  1.00  0.00           C
ATOM   2998  HA  LYS   193      49.894  20.514  47.790  1.00  0.00           H
ATOM   2999  CB  LYS   193      49.888  20.769  49.779  1.00  0.00           C
ATOM   3000  HB2 LYS   193      50.859  21.253  49.674  1.00  0.00           H
ATOM   3001  HB3 LYS   193      49.331  21.252  50.583  1.00  0.00           H
ATOM   3002  CG  LYS   193      49.931  19.292  50.242  1.00  0.00           C
ATOM   3003  HG2 LYS   193      48.948  18.821  50.291  1.00  0.00           H
ATOM   3004  HG3 LYS   193      50.664  18.802  49.602  1.00  0.00           H
ATOM   3005  CD  LYS   193      50.492  19.237  51.665  1.00  0.00           C
ATOM   3006  HD2 LYS   193      50.732  18.184  51.813  1.00  0.00           H
ATOM   3007  HD3 LYS   193      51.419  19.811  51.691  1.00  0.00           H
ATOM   3008  CE  LYS   193      49.484  19.660  52.622  1.00  0.00           C
ATOM   3009  HE2 LYS   193      49.258  20.716  52.478  1.00  0.00           H
ATOM   3010  HE3 LYS   193      48.513  19.220  52.398  1.00  0.00           H
ATOM   3011  NZ  LYS   193      49.919  19.467  54.066  1.00  0.00           N
ATOM   3012  HZ1 LYS   193      49.712  18.566  54.472  1.00  0.00           H
ATOM   3013  HZ2 LYS   193      49.651  20.242  54.658  1.00  0.00           H
ATOM   3014  HZ3 LYS   193      50.921  19.595  54.053  1.00  0.00           H
ATOM   3015  C   LYS   193      47.898  20.217  48.372  1.00  0.00           C
ATOM   3016  O   LYS   193      47.656  19.354  47.551  1.00  0.00           O
ATOM   3017  N   LYS   194      46.868  20.626  49.100  1.00  0.00           N
ATOM   3018  H   LYS   194      47.087  21.332  49.787  1.00  0.00           H
ATOM   3019  CA  LYS   194      45.474  20.139  48.978  1.00  0.00           C
ATOM   3020  HA  LYS   194      45.439  19.118  49.357  1.00  0.00           H
ATOM   3021  CB  LYS   194      44.570  20.938  49.883  1.00  0.00           C
ATOM   3022  HB2 LYS   194      44.917  21.968  49.806  1.00  0.00           H
ATOM   3023  HB3 LYS   194      43.522  20.826  49.605  1.00  0.00           H
ATOM   3024  CG  LYS   194      44.730  20.498  51.343  1.00  0.00           C
ATOM   3025  HG2 LYS   194      44.509  19.446  51.526  1.00  0.00           H
ATOM   3026  HG3 LYS   194      45.747  20.692  51.684  1.00  0.00           H
ATOM   3027  CD  LYS   194      43.842  21.324  52.289  1.00  0.00           C
ATOM   3028  HD2 LYS   194      43.884  22.377  52.013  1.00  0.00           H
ATOM   3029  HD3 LYS   194      42.815  20.983  52.160  1.00  0.00           H
ATOM   3030  CE  LYS   194      44.205  21.112  53.778  1.00  0.00           C
ATOM   3031  HE2 LYS   194      44.454  20.054  53.841  1.00  0.00           H
ATOM   3032  HE3 LYS   194      45.076  21.693  54.081  1.00  0.00           H
ATOM   3033  NZ  LYS   194      43.038  21.401  54.620  1.00  0.00           N
ATOM   3034  HZ1 LYS   194      43.293  21.575  55.581  1.00  0.00           H
ATOM   3035  HZ2 LYS   194      42.395  20.623  54.662  1.00  0.00           H
ATOM   3036  HZ3 LYS   194      42.541  22.202  54.260  1.00  0.00           H
ATOM   3037  C   LYS   194      44.988  20.092  47.500  1.00  0.00           C
ATOM   3038  O   LYS   194      44.502  19.084  46.979  1.00  0.00           O
ATOM   3039  N   HIE   195      45.127  21.197  46.764  1.00  0.00           N
ATOM   3040  H   HIE   195      45.527  22.035  47.164  1.00  0.00           H
ATOM   3041  CA  HIE   195      44.474  21.301  45.448  1.00  0.00           C
ATOM   3042  HA  HIE   195      43.594  20.656  45.455  1.00  0.00           H
ATOM   3043  CB  HIE   195      43.945  22.708  45.161  1.00  0.00           C
ATOM   3044  HB2 HIE   195      44.772  23.413  45.260  1.00  0.00           H
ATOM   3045  HB3 HIE   195      43.403  22.811  44.221  1.00  0.00           H
ATOM   3046  CG  HIE   195      42.944  23.210  46.159  1.00  0.00           C
ATOM   3047  ND1 HIE   195      41.938  22.510  46.841  1.00  0.00           N
ATOM   3048  CE1 HIE   195      41.322  23.471  47.568  1.00  0.00           C
ATOM   3049  HE1 HIE   195      40.402  23.243  48.085  1.00  0.00           H
ATOM   3050  NE2 HIE   195      41.825  24.703  47.327  1.00  0.00           N
ATOM   3051  HE2 HIE   195      41.451  25.526  47.777  1.00  0.00           H
ATOM   3052  CD2 HIE   195      42.835  24.509  46.457  1.00  0.00           C
ATOM   3053  HD2 HIE   195      43.544  25.228  46.074  1.00  0.00           H
ATOM   3054  C   HIE   195      45.325  20.758  44.318  1.00  0.00           C
ATOM   3055  O   HIE   195      44.726  20.179  43.410  1.00  0.00           O
ATOM   3056  N   SER   196      46.624  20.651  44.539  1.00  0.00           N
ATOM   3057  H   SER   196      47.037  21.208  45.275  1.00  0.00           H
ATOM   3058  CA  SER   196      47.500  19.828  43.666  1.00  0.00           C
ATOM   3059  HA  SER   196      47.292  20.167  42.652  1.00  0.00           H
ATOM   3060  CB  SER   196      48.943  20.104  43.924  1.00  0.00           C
ATOM   3061  HB2 SER   196      49.538  19.727  43.092  1.00  0.00           H
ATOM   3062  HB3 SER   196      49.026  21.190  43.967  1.00  0.00           H
ATOM   3063  OG  SER   196      49.362  19.648  45.093  1.00  0.00           O
ATOM   3064  HG  SER   196      48.805  19.997  45.793  1.00  0.00           H
ATOM   3065  C   SER   196      47.149  18.358  43.614  1.00  0.00           C
ATOM   3066  O   SER   196      47.494  17.696  42.578  1.00  0.00           O
ATOM   3067  N   GLN   197      46.453  17.846  44.656  1.00  0.00           N
ATOM   3068  H   GLN   197      46.272  18.410  45.474  1.00  0.00           H
ATOM   3069  CA  GLN   197      45.966  16.507  44.645  1.00  0.00           C
ATOM   3070  HA  GLN   197      46.718  15.950  44.087  1.00  0.00           H
ATOM   3071  CB  GLN   197      45.798  15.851  46.048  1.00  0.00           C
ATOM   3072  HB2 GLN   197      45.057  16.502  46.515  1.00  0.00           H
ATOM   3073  HB3 GLN   197      45.364  14.860  45.919  1.00  0.00           H
ATOM   3074  CG  GLN   197      47.103  15.807  46.891  1.00  0.00           C
ATOM   3075  HG2 GLN   197      47.455  16.788  47.211  1.00  0.00           H
ATOM   3076  HG3 GLN   197      46.791  15.396  47.850  1.00  0.00           H
ATOM   3077  CD  GLN   197      48.285  15.080  46.228  1.00  0.00           C
ATOM   3078  OE1 GLN   197      48.121  14.447  45.163  1.00  0.00           O
ATOM   3079  NE2 GLN   197      49.400  15.107  46.827  1.00  0.00           N
ATOM   3080 HE21 GLN   197      50.195  14.856  46.255  1.00  0.00           H
ATOM   3081 HE22 GLN   197      49.493  15.563  47.723  1.00  0.00           H
ATOM   3082  C   GLN   197      44.739  16.284  43.785  1.00  0.00           C
ATOM   3083  O   GLN   197      44.340  15.172  43.660  1.00  0.00           O
ATOM   3084  N   PHE   198      44.218  17.363  43.146  1.00  0.00           N
ATOM   3085  H   PHE   198      44.689  18.243  43.297  1.00  0.00           H
ATOM   3086  CA  PHE   198      43.005  17.246  42.337  1.00  0.00           C
ATOM   3087  HA  PHE   198      42.784  16.259  41.930  1.00  0.00           H
ATOM   3088  CB  PHE   198      41.762  17.756  43.099  1.00  0.00           C
ATOM   3089  HB2 PHE   198      42.061  18.699  43.557  1.00  0.00           H
ATOM   3090  HB3 PHE   198      40.898  17.772  42.435  1.00  0.00           H
ATOM   3091  CG  PHE   198      41.401  16.789  44.295  1.00  0.00           C
ATOM   3092  CD1 PHE   198      40.270  15.979  44.120  1.00  0.00           C
ATOM   3093  HD1 PHE   198      39.821  15.791  43.156  1.00  0.00           H
ATOM   3094  CE1 PHE   198      39.806  15.250  45.249  1.00  0.00           C
ATOM   3095  HE1 PHE   198      38.979  14.582  45.062  1.00  0.00           H
ATOM   3096  CZ  PHE   198      40.359  15.280  46.521  1.00  0.00           C
ATOM   3097  HZ  PHE   198      39.986  14.703  47.354  1.00  0.00           H
ATOM   3098  CE2 PHE   198      41.492  16.064  46.632  1.00  0.00           C
ATOM   3099  HE2 PHE   198      41.931  16.176  47.612  1.00  0.00           H
ATOM   3100  CD2 PHE   198      41.983  16.882  45.528  1.00  0.00           C
ATOM   3101  HD2 PHE   198      42.720  17.633  45.774  1.00  0.00           H
ATOM   3102  C   PHE   198      43.177  18.006  40.987  1.00  0.00           C
ATOM   3103  O   PHE   198      42.724  17.458  40.041  1.00  0.00           O
ATOM   3104  N   ILE   199      43.806  19.129  41.037  1.00  0.00           N
ATOM   3105  H   ILE   199      44.153  19.468  41.922  1.00  0.00           H
ATOM   3106  CA  ILE   199      44.411  19.757  39.895  1.00  0.00           C
ATOM   3107  HA  ILE   199      43.695  19.788  39.074  1.00  0.00           H
ATOM   3108  CB  ILE   199      44.851  21.194  40.308  1.00  0.00           C
ATOM   3109  HB  ILE   199      45.655  21.166  41.043  1.00  0.00           H
ATOM   3110  CG2 ILE   199      45.315  21.830  38.984  1.00  0.00           C
ATOM   3111 HG21 ILE   199      45.537  22.887  39.130  1.00  0.00           H
ATOM   3112 HG22 ILE   199      44.521  21.819  38.238  1.00  0.00           H
ATOM   3113 HG23 ILE   199      46.275  21.458  38.627  1.00  0.00           H
ATOM   3114  CG1 ILE   199      43.683  22.049  40.925  1.00  0.00           C
ATOM   3115 HG12 ILE   199      43.470  21.508  41.846  1.00  0.00           H
ATOM   3116 HG13 ILE   199      44.111  23.035  41.109  1.00  0.00           H
ATOM   3117  CD1 ILE   199      42.406  22.234  40.069  1.00  0.00           C
ATOM   3118 HD11 ILE   199      42.711  22.755  39.162  1.00  0.00           H
ATOM   3119 HD12 ILE   199      41.675  22.842  40.602  1.00  0.00           H
ATOM   3120 HD13 ILE   199      41.984  21.263  39.807  1.00  0.00           H
ATOM   3121  C   ILE   199      45.634  19.013  39.362  1.00  0.00           C
ATOM   3122  O   ILE   199      46.578  18.711  40.146  1.00  0.00           O
ATOM   3123  N   GLY   200      45.669  18.791  38.020  1.00  0.00           N
ATOM   3124  H   GLY   200      44.899  19.140  37.468  1.00  0.00           H
ATOM   3125  CA  GLY   200      46.727  18.242  37.243  1.00  0.00           C
ATOM   3126  HA2 GLY   200      47.074  17.338  37.744  1.00  0.00           H
ATOM   3127  HA3 GLY   200      46.283  17.890  36.311  1.00  0.00           H
ATOM   3128  C   GLY   200      48.010  19.150  37.013  1.00  0.00           C
ATOM   3129  O   GLY   200      49.125  18.692  37.078  1.00  0.00           O
ATOM   3130  N   TYR   201      47.734  20.411  36.703  1.00  0.00           N
ATOM   3131  H   TYR   201      46.827  20.667  36.340  1.00  0.00           H
ATOM   3132  CA  TYR   201      48.824  21.271  36.250  1.00  0.00           C
ATOM   3133  HA  TYR   201      49.490  20.642  35.657  1.00  0.00           H
ATOM   3134  CB  TYR   201      48.257  22.437  35.391  1.00  0.00           C
ATOM   3135  HB2 TYR   201      47.584  23.022  36.018  1.00  0.00           H
ATOM   3136  HB3 TYR   201      49.099  23.071  35.114  1.00  0.00           H
ATOM   3137  CG  TYR   201      47.604  22.140  34.008  1.00  0.00           C
ATOM   3138  CD1 TYR   201      48.362  21.856  32.853  1.00  0.00           C
ATOM   3139  HD1 TYR   201      49.439  21.935  32.845  1.00  0.00           H
ATOM   3140  CE1 TYR   201      47.735  21.655  31.661  1.00  0.00           C
ATOM   3141  HE1 TYR   201      48.272  21.515  30.734  1.00  0.00           H
ATOM   3142  CZ  TYR   201      46.349  21.796  31.535  1.00  0.00           C
ATOM   3143  OH  TYR   201      45.778  21.683  30.315  1.00  0.00           O
ATOM   3144  HH  TYR   201      44.825  21.711  30.424  1.00  0.00           H
ATOM   3145  CE2 TYR   201      45.627  22.131  32.665  1.00  0.00           C
ATOM   3146  HE2 TYR   201      44.596  22.436  32.557  1.00  0.00           H
ATOM   3147  CD2 TYR   201      46.272  22.404  33.861  1.00  0.00           C
ATOM   3148  HD2 TYR   201      45.646  22.681  34.697  1.00  0.00           H
ATOM   3149  C   TYR   201      49.698  21.861  37.272  1.00  0.00           C
ATOM   3150  O   TYR   201      49.292  22.072  38.411  1.00  0.00           O
ATOM   3151  N   PRO   202      51.023  22.060  37.074  1.00  0.00           N
ATOM   3152  CD  PRO   202      51.732  21.723  35.803  1.00  0.00           C
ATOM   3153  HD2 PRO   202      51.210  22.035  34.899  1.00  0.00           H
ATOM   3154  HD3 PRO   202      51.885  20.652  35.664  1.00  0.00           H
ATOM   3155  CG  PRO   202      53.025  22.494  35.823  1.00  0.00           C
ATOM   3156  HG2 PRO   202      52.828  23.503  35.458  1.00  0.00           H
ATOM   3157  HG3 PRO   202      53.804  22.011  35.235  1.00  0.00           H
ATOM   3158  CB  PRO   202      53.329  22.397  37.278  1.00  0.00           C
ATOM   3159  HB2 PRO   202      53.983  23.224  37.557  1.00  0.00           H
ATOM   3160  HB3 PRO   202      53.722  21.415  37.544  1.00  0.00           H
ATOM   3161  CA  PRO   202      52.011  22.562  38.027  1.00  0.00           C
ATOM   3162  HA  PRO   202      51.984  21.996  38.958  1.00  0.00           H
ATOM   3163  C   PRO   202      51.807  24.065  38.397  1.00  0.00           C
ATOM   3164  O   PRO   202      51.532  24.922  37.484  1.00  0.00           O
ATOM   3165  N   ILE   203      51.863  24.366  39.697  1.00  0.00           N
ATOM   3166  H   ILE   203      52.367  23.702  40.269  1.00  0.00           H
ATOM   3167  CA  ILE   203      51.563  25.691  40.275  1.00  0.00           C
ATOM   3168  HA  ILE   203      51.267  26.387  39.490  1.00  0.00           H
ATOM   3169  CB  ILE   203      50.440  25.521  41.358  1.00  0.00           C
ATOM   3170  HB  ILE   203      50.762  24.764  42.072  1.00  0.00           H
ATOM   3171  CG2 ILE   203      50.221  26.784  42.244  1.00  0.00           C
ATOM   3172 HG21 ILE   203      50.976  26.849  43.028  1.00  0.00           H
ATOM   3173 HG22 ILE   203      49.365  26.748  42.919  1.00  0.00           H
ATOM   3174 HG23 ILE   203      50.378  27.688  41.657  1.00  0.00           H
ATOM   3175  CG1 ILE   203      49.101  25.100  40.810  1.00  0.00           C
ATOM   3176 HG12 ILE   203      48.447  25.971  40.784  1.00  0.00           H
ATOM   3177 HG13 ILE   203      49.144  24.734  39.785  1.00  0.00           H
ATOM   3178  CD1 ILE   203      48.395  24.116  41.823  1.00  0.00           C
ATOM   3179 HD11 ILE   203      48.366  24.520  42.836  1.00  0.00           H
ATOM   3180 HD12 ILE   203      48.848  23.126  41.879  1.00  0.00           H
ATOM   3181 HD13 ILE   203      47.377  23.972  41.465  1.00  0.00           H
ATOM   3182  C   ILE   203      52.818  26.281  40.878  1.00  0.00           C
ATOM   3183  O   ILE   203      53.413  25.788  41.828  1.00  0.00           O
ATOM   3184  N   THR   204      53.233  27.491  40.452  1.00  0.00           N
ATOM   3185  H   THR   204      52.675  27.972  39.762  1.00  0.00           H
ATOM   3186  CA  THR   204      54.222  28.365  41.080  1.00  0.00           C
ATOM   3187  HA  THR   204      54.954  27.799  41.657  1.00  0.00           H
ATOM   3188  CB  THR   204      55.013  29.115  39.941  1.00  0.00           C
ATOM   3189  HB  THR   204      54.366  29.921  39.595  1.00  0.00           H
ATOM   3190  CG2 THR   204      56.389  29.720  40.352  1.00  0.00           C
ATOM   3191 HG21 THR   204      56.900  28.909  40.870  1.00  0.00           H
ATOM   3192 HG22 THR   204      56.209  30.461  41.132  1.00  0.00           H
ATOM   3193 HG23 THR   204      56.954  30.061  39.484  1.00  0.00           H
ATOM   3194  OG1 THR   204      55.248  28.391  38.808  1.00  0.00           O
ATOM   3195  HG1 THR   204      55.938  27.781  39.079  1.00  0.00           H
ATOM   3196  C   THR   204      53.672  29.390  42.046  1.00  0.00           C
ATOM   3197  O   THR   204      52.531  29.817  41.920  1.00  0.00           O
ATOM   3198  N   LEU   205      54.421  29.813  43.107  1.00  0.00           N
ATOM   3199  H   LEU   205      55.381  29.496  43.109  1.00  0.00           H
ATOM   3200  CA  LEU   205      53.940  30.629  44.230  1.00  0.00           C
ATOM   3201  HA  LEU   205      53.234  31.308  43.751  1.00  0.00           H
ATOM   3202  CB  LEU   205      53.320  29.628  45.269  1.00  0.00           C
ATOM   3203  HB2 LEU   205      52.350  29.294  44.903  1.00  0.00           H
ATOM   3204  HB3 LEU   205      53.985  28.768  45.360  1.00  0.00           H
ATOM   3205  CG  LEU   205      53.192  30.262  46.665  1.00  0.00           C
ATOM   3206  HG  LEU   205      54.112  30.590  47.150  1.00  0.00           H
ATOM   3207  CD1 LEU   205      52.175  31.353  46.850  1.00  0.00           C
ATOM   3208 HD11 LEU   205      52.219  31.618  47.906  1.00  0.00           H
ATOM   3209 HD12 LEU   205      51.235  30.966  46.455  1.00  0.00           H
ATOM   3210 HD13 LEU   205      52.565  32.177  46.252  1.00  0.00           H
ATOM   3211  CD2 LEU   205      52.718  29.119  47.615  1.00  0.00           C
ATOM   3212 HD21 LEU   205      52.511  29.588  48.576  1.00  0.00           H
ATOM   3213 HD22 LEU   205      51.692  28.767  47.507  1.00  0.00           H
ATOM   3214 HD23 LEU   205      53.463  28.327  47.550  1.00  0.00           H
ATOM   3215  C   LEU   205      55.189  31.385  44.764  1.00  0.00           C
ATOM   3216  O   LEU   205      56.131  30.834  45.247  1.00  0.00           O
ATOM   3217  N   PHE   206      55.086  32.728  44.902  1.00  0.00           N
ATOM   3218  H   PHE   206      54.261  33.106  44.456  1.00  0.00           H
ATOM   3219  CA  PHE   206      56.148  33.632  45.394  1.00  0.00           C
ATOM   3220  HA  PHE   206      57.084  33.119  45.172  1.00  0.00           H
ATOM   3221  CB  PHE   206      56.081  34.943  44.649  1.00  0.00           C
ATOM   3222  HB2 PHE   206      55.239  35.575  44.933  1.00  0.00           H
ATOM   3223  HB3 PHE   206      56.910  35.504  45.081  1.00  0.00           H
ATOM   3224  CG  PHE   206      56.329  34.865  43.144  1.00  0.00           C
ATOM   3225  CD1 PHE   206      56.222  36.064  42.410  1.00  0.00           C
ATOM   3226  HD1 PHE   206      56.001  37.027  42.847  1.00  0.00           H
ATOM   3227  CE1 PHE   206      56.502  36.081  41.014  1.00  0.00           C
ATOM   3228  HE1 PHE   206      56.474  37.018  40.477  1.00  0.00           H
ATOM   3229  CZ  PHE   206      56.710  34.869  40.289  1.00  0.00           C
ATOM   3230  HZ  PHE   206      56.876  34.790  39.225  1.00  0.00           H
ATOM   3231  CE2 PHE   206      56.852  33.678  41.084  1.00  0.00           C
ATOM   3232  HE2 PHE   206      57.156  32.791  40.547  1.00  0.00           H
ATOM   3233  CD2 PHE   206      56.671  33.648  42.443  1.00  0.00           C
ATOM   3234  HD2 PHE   206      56.889  32.791  43.062  1.00  0.00           H
ATOM   3235  C   PHE   206      56.114  33.757  46.914  1.00  0.00           C
ATOM   3236  O   PHE   206      55.089  33.456  47.477  1.00  0.00           O
ATOM   3237  N   VAL   207      57.222  34.120  47.609  1.00  0.00           N
ATOM   3238  H   VAL   207      58.106  34.318  47.163  1.00  0.00           H
ATOM   3239  CA  VAL   207      57.312  34.206  49.085  1.00  0.00           C
ATOM   3240  HA  VAL   207      56.736  33.357  49.453  1.00  0.00           H
ATOM   3241  CB  VAL   207      58.737  33.918  49.624  1.00  0.00           C
ATOM   3242  HB  VAL   207      59.036  32.924  49.292  1.00  0.00           H
ATOM   3243  CG1 VAL   207      59.826  34.876  49.096  1.00  0.00           C
ATOM   3244 HG11 VAL   207      59.684  35.853  49.556  1.00  0.00           H
ATOM   3245 HG12 VAL   207      60.795  34.439  49.341  1.00  0.00           H
ATOM   3246 HG13 VAL   207      59.680  35.131  48.046  1.00  0.00           H
ATOM   3247  CG2 VAL   207      58.768  33.826  51.196  1.00  0.00           C
ATOM   3248 HG21 VAL   207      59.752  33.626  51.621  1.00  0.00           H
ATOM   3249 HG22 VAL   207      58.045  33.126  51.615  1.00  0.00           H
ATOM   3250 HG23 VAL   207      58.480  34.745  51.706  1.00  0.00           H
ATOM   3251  C   VAL   207      56.727  35.505  49.665  1.00  0.00           C
ATOM   3252  O   VAL   207      57.115  36.599  49.204  1.00  0.00           O
ATOM   3253  N   GLU   208      55.838  35.397  50.732  1.00  0.00           N
ATOM   3254  H   GLU   208      55.488  34.483  50.982  1.00  0.00           H
ATOM   3255  CA  GLU   208      55.330  36.573  51.531  1.00  0.00           C
ATOM   3256  HA  GLU   208      56.162  37.276  51.558  1.00  0.00           H
ATOM   3257  CB  GLU   208      54.195  37.263  50.704  1.00  0.00           C
ATOM   3258  HB2 GLU   208      54.548  37.492  49.698  1.00  0.00           H
ATOM   3259  HB3 GLU   208      53.286  36.661  50.714  1.00  0.00           H
ATOM   3260  CG  GLU   208      53.609  38.579  51.207  1.00  0.00           C
ATOM   3261  HG2 GLU   208      52.634  38.746  50.749  1.00  0.00           H
ATOM   3262  HG3 GLU   208      53.459  38.566  52.286  1.00  0.00           H
ATOM   3263  CD  GLU   208      54.599  39.721  50.894  1.00  0.00           C
ATOM   3264  OE1 GLU   208      55.808  39.578  50.828  1.00  0.00           O
ATOM   3265  OE2 GLU   208      54.047  40.879  50.775  1.00  0.00           O
ATOM   3266  C   GLU   208      54.937  36.178  52.956  1.00  0.00           C
ATOM   3267  O   GLU   208      54.390  35.083  53.136  1.00  0.00           O
ATOM   3268  OXT GLU   208      55.182  37.016  53.861  1.00  0.00           O
END
