# Supplementary material for: Worth the Weight: Sub-Pocket EXplorer (SubPEx), a Weighted Ensemble Method to Enhance Binding-Pocket Conformational Sampling
Source: J Chem Theory Comput. 2023 Aug 16;19(17):5677–89. doi: 10.1021/acs.jctc.3c00478 (PMC10500992; doi:10.1021/acs.jctc.3c00478)
Supplement: Supplementary file 2 — ct3c00478_si_002.zip [file ct3c00478_si_002.zip › clustered_structures/HSP90/brute-force/rep.c1.aligned.pdb]

HELIX    1   1 ALA      9  ASN     20  1                                  12
HELIX    2   2 LYS     26  GLU     47  1                                  22
HELIX    3   3 PRO     52  LEU     55  1                                   4
HELIX    4   4 LYS     85  ILE     89  1                                   5
HELIX    5   5 ALA     96  ALA    109  1                                  14
HELIX    6   6 ILE    113  PHE    119  1                                   7
HELIX    7   7 GLY    122  LEU    128  1                                   7
HELIX    8   8 GLU    177  LEU    183  1                                   7
HELIX    9   9 GLU    185  SER    196  1                                  12
SHEET    1   1 1 THR     4  ALA     6  0
SHEET    2   2 1 ILE    63  ASN    68  0
SHEET    3   3 1 THR    73  ASP    78  0
SHEET    4   4 1 ALA   130  LYS   138  0
SHEET    5   5 1 TYR   145  SER   149  0
SHEET    6   6 1 SER   154  THR   159  0
SHEET    7   7 1 GLY   168  LEU   175  0
SHEET    8   8 1 ILE   203  LEU   205  0
CRYST1   70.214   64.419   72.484  90.00  90.00  90.00               1
ATOM      1  N   ALA     1      33.383  56.141  26.599  1.00  0.00           N
ATOM      2  H1  ALA     1      33.494  55.763  27.528  1.00  0.00           H
ATOM      3  H2  ALA     1      34.219  55.899  26.086  1.00  0.00           H
ATOM      4  H3  ALA     1      33.289  57.141  26.705  1.00  0.00           H
ATOM      5  CA  ALA     1      32.131  55.645  26.043  1.00  0.00           C
ATOM      6  HA  ALA     1      31.343  56.120  26.628  1.00  0.00           H
ATOM      7  CB  ALA     1      32.005  56.053  24.583  1.00  0.00           C
ATOM      8  HB1 ALA     1      31.136  55.598  24.108  1.00  0.00           H
ATOM      9  HB2 ALA     1      32.890  55.783  24.009  1.00  0.00           H
ATOM     10  HB3 ALA     1      31.780  57.113  24.464  1.00  0.00           H
ATOM     11  C   ALA     1      31.917  54.125  26.262  1.00  0.00           C
ATOM     12  O   ALA     1      32.738  53.273  25.866  1.00  0.00           O
ATOM     13  N   VAL     2      30.778  53.764  26.749  1.00  0.00           N
ATOM     14  H   VAL     2      30.105  54.512  26.837  1.00  0.00           H
ATOM     15  CA  VAL     2      30.335  52.324  27.011  1.00  0.00           C
ATOM     16  HA  VAL     2      29.546  52.404  27.758  1.00  0.00           H
ATOM     17  CB  VAL     2      29.690  51.561  25.852  1.00  0.00           C
ATOM     18  HB  VAL     2      29.431  50.636  26.365  1.00  0.00           H
ATOM     19  CG1 VAL     2      28.461  52.395  25.307  1.00  0.00           C
ATOM     20 HG11 VAL     2      27.937  51.687  24.666  1.00  0.00           H
ATOM     21 HG12 VAL     2      27.869  52.876  26.086  1.00  0.00           H
ATOM     22 HG13 VAL     2      28.836  53.227  24.711  1.00  0.00           H
ATOM     23  CG2 VAL     2      30.484  51.074  24.644  1.00  0.00           C
ATOM     24 HG21 VAL     2      29.822  50.644  23.892  1.00  0.00           H
ATOM     25 HG22 VAL     2      31.218  50.339  24.976  1.00  0.00           H
ATOM     26 HG23 VAL     2      31.011  51.869  24.116  1.00  0.00           H
ATOM     27  C   VAL     2      31.397  51.502  27.733  1.00  0.00           C
ATOM     28  O   VAL     2      31.394  50.315  27.690  1.00  0.00           O
ATOM     29  N   GLU     3      32.263  52.166  28.496  1.00  0.00           N
ATOM     30  H   GLU     3      32.228  53.175  28.469  1.00  0.00           H
ATOM     31  CA  GLU     3      33.258  51.433  29.345  1.00  0.00           C
ATOM     32  HA  GLU     3      33.458  50.555  28.730  1.00  0.00           H
ATOM     33  CB  GLU     3      34.565  52.239  29.561  1.00  0.00           C
ATOM     34  HB2 GLU     3      35.365  51.544  29.822  1.00  0.00           H
ATOM     35  HB3 GLU     3      34.867  52.676  28.611  1.00  0.00           H
ATOM     36  CG  GLU     3      34.640  53.430  30.547  1.00  0.00           C
ATOM     37  HG2 GLU     3      34.798  53.057  31.559  1.00  0.00           H
ATOM     38  HG3 GLU     3      35.539  53.988  30.290  1.00  0.00           H
ATOM     39  CD  GLU     3      33.397  54.321  30.496  1.00  0.00           C
ATOM     40  OE1 GLU     3      32.974  54.785  29.406  1.00  0.00           O
ATOM     41  OE2 GLU     3      32.955  54.484  31.619  1.00  0.00           O
ATOM     42  C   GLU     3      32.835  51.047  30.776  1.00  0.00           C
ATOM     43  O   GLU     3      33.637  50.345  31.429  1.00  0.00           O
ATOM     44  N   THR     4      31.525  51.230  31.234  1.00  0.00           N
ATOM     45  H   THR     4      30.807  51.541  30.595  1.00  0.00           H
ATOM     46  CA  THR     4      31.202  51.060  32.697  1.00  0.00           C
ATOM     47  HA  THR     4      31.829  50.293  33.150  1.00  0.00           H
ATOM     48  CB  THR     4      31.352  52.342  33.475  1.00  0.00           C
ATOM     49  HB  THR     4      30.845  53.230  33.095  1.00  0.00           H
ATOM     50  CG2 THR     4      30.829  52.106  34.874  1.00  0.00           C
ATOM     51 HG21 THR     4      31.041  52.943  35.541  1.00  0.00           H
ATOM     52 HG22 THR     4      31.423  51.273  35.248  1.00  0.00           H
ATOM     53 HG23 THR     4      29.768  51.873  34.955  1.00  0.00           H
ATOM     54  OG1 THR     4      32.729  52.683  33.573  1.00  0.00           O
ATOM     55  HG1 THR     4      32.816  53.290  32.834  1.00  0.00           H
ATOM     56  C   THR     4      29.767  50.573  32.721  1.00  0.00           C
ATOM     57  O   THR     4      28.876  51.216  32.113  1.00  0.00           O
ATOM     58  N   PHE     5      29.452  49.583  33.503  1.00  0.00           N
ATOM     59  H   PHE     5      30.166  49.038  33.965  1.00  0.00           H
ATOM     60  CA  PHE     5      28.096  48.931  33.457  1.00  0.00           C
ATOM     61  HA  PHE     5      27.354  49.558  32.963  1.00  0.00           H
ATOM     62  CB  PHE     5      28.115  47.678  32.567  1.00  0.00           C
ATOM     63  HB2 PHE     5      28.753  46.887  32.961  1.00  0.00           H
ATOM     64  HB3 PHE     5      27.228  47.050  32.665  1.00  0.00           H
ATOM     65  CG  PHE     5      28.461  47.868  31.076  1.00  0.00           C
ATOM     66  CD1 PHE     5      27.506  48.031  30.054  1.00  0.00           C
ATOM     67  HD1 PHE     5      26.478  47.837  30.324  1.00  0.00           H
ATOM     68  CE1 PHE     5      27.855  48.173  28.685  1.00  0.00           C
ATOM     69  HE1 PHE     5      27.136  48.301  27.890  1.00  0.00           H
ATOM     70  CZ  PHE     5      29.251  48.119  28.328  1.00  0.00           C
ATOM     71  HZ  PHE     5      29.531  48.046  27.288  1.00  0.00           H
ATOM     72  CE2 PHE     5      30.170  47.912  29.341  1.00  0.00           C
ATOM     73  HE2 PHE     5      31.201  47.780  29.050  1.00  0.00           H
ATOM     74  CD2 PHE     5      29.811  47.843  30.732  1.00  0.00           C
ATOM     75  HD2 PHE     5      30.668  47.783  31.386  1.00  0.00           H
ATOM     76  C   PHE     5      27.648  48.462  34.811  1.00  0.00           C
ATOM     77  O   PHE     5      28.551  47.881  35.409  1.00  0.00           O
ATOM     78  N   ALA     6      26.415  48.551  35.066  1.00  0.00           N
ATOM     79  H   ALA     6      25.840  48.977  34.353  1.00  0.00           H
ATOM     80  CA  ALA     6      25.804  47.869  36.193  1.00  0.00           C
ATOM     81  HA  ALA     6      26.489  48.091  37.010  1.00  0.00           H
ATOM     82  CB  ALA     6      24.411  48.339  36.584  1.00  0.00           C
ATOM     83  HB1 ALA     6      24.536  49.337  37.004  1.00  0.00           H
ATOM     84  HB2 ALA     6      24.089  47.746  37.439  1.00  0.00           H
ATOM     85  HB3 ALA     6      23.626  48.080  35.873  1.00  0.00           H
ATOM     86  C   ALA     6      25.850  46.335  35.970  1.00  0.00           C
ATOM     87  O   ALA     6      25.980  45.766  34.833  1.00  0.00           O
ATOM     88  N   PHE     7      25.642  45.560  37.036  1.00  0.00           N
ATOM     89  H   PHE     7      25.583  46.032  37.927  1.00  0.00           H
ATOM     90  CA  PHE     7      25.183  44.136  37.027  1.00  0.00           C
ATOM     91  HA  PHE     7      25.652  43.629  36.184  1.00  0.00           H
ATOM     92  CB  PHE     7      25.574  43.369  38.357  1.00  0.00           C
ATOM     93  HB2 PHE     7      25.203  43.963  39.192  1.00  0.00           H
ATOM     94  HB3 PHE     7      24.923  42.497  38.414  1.00  0.00           H
ATOM     95  CG  PHE     7      27.064  43.036  38.628  1.00  0.00           C
ATOM     96  CD1 PHE     7      28.084  43.377  37.729  1.00  0.00           C
ATOM     97  HD1 PHE     7      27.836  43.790  36.763  1.00  0.00           H
ATOM     98  CE1 PHE     7      29.474  43.099  38.016  1.00  0.00           C
ATOM     99  HE1 PHE     7      30.250  43.279  37.286  1.00  0.00           H
ATOM    100  CZ  PHE     7      29.819  42.640  39.264  1.00  0.00           C
ATOM    101  HZ  PHE     7      30.856  42.564  39.559  1.00  0.00           H
ATOM    102  CE2 PHE     7      28.741  42.254  40.132  1.00  0.00           C
ATOM    103  HE2 PHE     7      29.059  41.882  41.094  1.00  0.00           H
ATOM    104  CD2 PHE     7      27.386  42.483  39.859  1.00  0.00           C
ATOM    105  HD2 PHE     7      26.648  42.134  40.569  1.00  0.00           H
ATOM    106  C   PHE     7      23.665  44.015  36.907  1.00  0.00           C
ATOM    107  O   PHE     7      22.914  44.798  37.387  1.00  0.00           O
ATOM    108  N   GLN     8      23.288  42.917  36.342  1.00  0.00           N
ATOM    109  H   GLN     8      24.019  42.429  35.842  1.00  0.00           H
ATOM    110  CA  GLN     8      21.935  42.378  36.536  1.00  0.00           C
ATOM    111  HA  GLN     8      21.171  43.122  36.308  1.00  0.00           H
ATOM    112  CB  GLN     8      21.877  41.193  35.578  1.00  0.00           C
ATOM    113  HB2 GLN     8      21.792  41.647  34.590  1.00  0.00           H
ATOM    114  HB3 GLN     8      22.802  40.628  35.698  1.00  0.00           H
ATOM    115  CG  GLN     8      20.864  40.101  35.873  1.00  0.00           C
ATOM    116  HG2 GLN     8      20.945  39.849  36.932  1.00  0.00           H
ATOM    117  HG3 GLN     8      19.870  40.368  35.514  1.00  0.00           H
ATOM    118  CD  GLN     8      21.157  38.859  35.028  1.00  0.00           C
ATOM    119  OE1 GLN     8      21.960  38.906  34.085  1.00  0.00           O
ATOM    120  NE2 GLN     8      20.443  37.777  35.201  1.00  0.00           N
ATOM    121 HE21 GLN     8      20.571  37.012  34.553  1.00  0.00           H
ATOM    122 HE22 GLN     8      19.669  37.817  35.848  1.00  0.00           H
ATOM    123  C   GLN     8      21.678  42.038  38.022  1.00  0.00           C
ATOM    124  O   GLN     8      22.613  41.432  38.641  1.00  0.00           O
ATOM    125  N   ALA     9      20.508  42.331  38.549  1.00  0.00           N
ATOM    126  H   ALA     9      19.762  42.737  38.002  1.00  0.00           H
ATOM    127  CA  ALA     9      20.279  42.122  39.987  1.00  0.00           C
ATOM    128  HA  ALA     9      20.898  42.811  40.560  1.00  0.00           H
ATOM    129  CB  ALA     9      18.865  42.541  40.492  1.00  0.00           C
ATOM    130  HB1 ALA     9      18.128  42.020  39.881  1.00  0.00           H
ATOM    131  HB2 ALA     9      18.659  43.598  40.327  1.00  0.00           H
ATOM    132  HB3 ALA     9      18.651  42.201  41.506  1.00  0.00           H
ATOM    133  C   ALA     9      20.530  40.690  40.503  1.00  0.00           C
ATOM    134  O   ALA     9      21.036  40.527  41.596  1.00  0.00           O
ATOM    135  N   GLU    10      20.170  39.623  39.790  1.00  0.00           N
ATOM    136  H   GLU    10      19.815  39.692  38.847  1.00  0.00           H
ATOM    137  CA  GLU    10      20.458  38.249  40.262  1.00  0.00           C
ATOM    138  HA  GLU    10      19.953  38.126  41.219  1.00  0.00           H
ATOM    139  CB  GLU    10      19.889  37.196  39.330  1.00  0.00           C
ATOM    140  HB2 GLU    10      20.294  37.260  38.321  1.00  0.00           H
ATOM    141  HB3 GLU    10      20.199  36.221  39.703  1.00  0.00           H
ATOM    142  CG  GLU    10      18.405  37.278  39.400  1.00  0.00           C
ATOM    143  HG2 GLU    10      17.977  36.298  39.187  1.00  0.00           H
ATOM    144  HG3 GLU    10      18.012  37.531  40.385  1.00  0.00           H
ATOM    145  CD  GLU    10      17.900  38.227  38.307  1.00  0.00           C
ATOM    146  OE1 GLU    10      18.387  37.961  37.160  1.00  0.00           O
ATOM    147  OE2 GLU    10      17.004  39.054  38.549  1.00  0.00           O
ATOM    148  C   GLU    10      21.986  38.009  40.375  1.00  0.00           C
ATOM    149  O   GLU    10      22.388  37.120  41.156  1.00  0.00           O
ATOM    150  N   ILE    11      22.859  38.794  39.766  1.00  0.00           N
ATOM    151  H   ILE    11      22.497  39.623  39.315  1.00  0.00           H
ATOM    152  CA  ILE    11      24.348  38.565  39.860  1.00  0.00           C
ATOM    153  HA  ILE    11      24.650  37.525  39.981  1.00  0.00           H
ATOM    154  CB  ILE    11      25.206  39.050  38.586  1.00  0.00           C
ATOM    155  HB  ILE    11      25.072  40.132  38.566  1.00  0.00           H
ATOM    156  CG2 ILE    11      26.670  38.758  38.834  1.00  0.00           C
ATOM    157 HG21 ILE    11      26.920  37.698  38.875  1.00  0.00           H
ATOM    158 HG22 ILE    11      27.176  39.232  39.675  1.00  0.00           H
ATOM    159 HG23 ILE    11      27.197  39.124  37.952  1.00  0.00           H
ATOM    160  CG1 ILE    11      24.682  38.382  37.377  1.00  0.00           C
ATOM    161 HG12 ILE    11      24.541  37.314  37.540  1.00  0.00           H
ATOM    162 HG13 ILE    11      23.646  38.697  37.255  1.00  0.00           H
ATOM    163  CD1 ILE    11      25.385  38.612  36.000  1.00  0.00           C
ATOM    164 HD11 ILE    11      25.538  39.673  35.801  1.00  0.00           H
ATOM    165 HD12 ILE    11      24.810  38.224  35.160  1.00  0.00           H
ATOM    166 HD13 ILE    11      26.415  38.262  35.920  1.00  0.00           H
ATOM    167  C   ILE    11      24.775  39.285  41.137  1.00  0.00           C
ATOM    168  O   ILE    11      25.464  38.682  41.961  1.00  0.00           O
ATOM    169  N   ALA    12      24.304  40.497  41.441  1.00  0.00           N
ATOM    170  H   ALA    12      23.503  40.688  40.856  1.00  0.00           H
ATOM    171  CA  ALA    12      24.441  41.198  42.708  1.00  0.00           C
ATOM    172  HA  ALA    12      25.493  41.244  42.991  1.00  0.00           H
ATOM    173  CB  ALA    12      23.974  42.630  42.475  1.00  0.00           C
ATOM    174  HB1 ALA    12      24.446  42.973  41.555  1.00  0.00           H
ATOM    175  HB2 ALA    12      24.016  43.278  43.350  1.00  0.00           H
ATOM    176  HB3 ALA    12      22.897  42.484  42.407  1.00  0.00           H
ATOM    177  C   ALA    12      23.766  40.427  43.898  1.00  0.00           C
ATOM    178  O   ALA    12      24.405  40.357  44.931  1.00  0.00           O
ATOM    179  N   GLN    13      22.551  39.891  43.838  1.00  0.00           N
ATOM    180  H   GLN    13      21.935  40.100  43.065  1.00  0.00           H
ATOM    181  CA  GLN    13      21.932  39.212  44.966  1.00  0.00           C
ATOM    182  HA  GLN    13      21.739  39.902  45.787  1.00  0.00           H
ATOM    183  CB  GLN    13      20.511  38.721  44.663  1.00  0.00           C
ATOM    184  HB2 GLN    13      20.550  38.186  43.715  1.00  0.00           H
ATOM    185  HB3 GLN    13      20.181  38.021  45.431  1.00  0.00           H
ATOM    186  CG  GLN    13      19.421  39.807  44.493  1.00  0.00           C
ATOM    187  HG2 GLN    13      19.174  40.027  45.531  1.00  0.00           H
ATOM    188  HG3 GLN    13      19.692  40.721  43.963  1.00  0.00           H
ATOM    189  CD  GLN    13      18.131  39.162  44.008  1.00  0.00           C
ATOM    190  OE1 GLN    13      17.607  39.483  42.924  1.00  0.00           O
ATOM    191  NE2 GLN    13      17.459  38.264  44.779  1.00  0.00           N
ATOM    192 HE21 GLN    13      16.653  37.757  44.442  1.00  0.00           H
ATOM    193 HE22 GLN    13      17.774  38.247  45.738  1.00  0.00           H
ATOM    194  C   GLN    13      22.850  38.051  45.434  1.00  0.00           C
ATOM    195  O   GLN    13      23.147  37.978  46.643  1.00  0.00           O
ATOM    196  N   LEU    14      23.339  37.111  44.607  1.00  0.00           N
ATOM    197  H   LEU    14      23.108  37.251  43.634  1.00  0.00           H
ATOM    198  CA  LEU    14      24.246  36.051  45.056  1.00  0.00           C
ATOM    199  HA  LEU    14      23.775  35.486  45.861  1.00  0.00           H
ATOM    200  CB  LEU    14      24.585  35.132  43.892  1.00  0.00           C
ATOM    201  HB2 LEU    14      23.668  34.689  43.505  1.00  0.00           H
ATOM    202  HB3 LEU    14      25.035  35.802  43.158  1.00  0.00           H
ATOM    203  CG  LEU    14      25.623  34.059  44.223  1.00  0.00           C
ATOM    204  HG  LEU    14      26.446  34.644  44.632  1.00  0.00           H
ATOM    205  CD1 LEU    14      25.181  32.956  45.105  1.00  0.00           C
ATOM    206 HD11 LEU    14      24.487  33.470  45.770  1.00  0.00           H
ATOM    207 HD12 LEU    14      26.067  32.521  45.568  1.00  0.00           H
ATOM    208 HD13 LEU    14      24.617  32.156  44.627  1.00  0.00           H
ATOM    209  CD2 LEU    14      26.116  33.471  42.998  1.00  0.00           C
ATOM    210 HD21 LEU    14      25.316  33.038  42.396  1.00  0.00           H
ATOM    211 HD22 LEU    14      26.530  34.311  42.439  1.00  0.00           H
ATOM    212 HD23 LEU    14      26.896  32.775  43.305  1.00  0.00           H
ATOM    213  C   LEU    14      25.518  36.617  45.697  1.00  0.00           C
ATOM    214  O   LEU    14      25.884  36.128  46.768  1.00  0.00           O
ATOM    215  N   MET    15      26.240  37.515  45.008  1.00  0.00           N
ATOM    216  H   MET    15      25.964  37.617  44.042  1.00  0.00           H
ATOM    217  CA  MET    15      27.545  38.116  45.421  1.00  0.00           C
ATOM    218  HA  MET    15      28.283  37.315  45.378  1.00  0.00           H
ATOM    219  CB  MET    15      27.936  39.208  44.488  1.00  0.00           C
ATOM    220  HB2 MET    15      28.037  38.750  43.504  1.00  0.00           H
ATOM    221  HB3 MET    15      27.200  40.007  44.397  1.00  0.00           H
ATOM    222  CG  MET    15      29.260  39.717  44.968  1.00  0.00           C
ATOM    223  HG2 MET    15      29.157  40.236  45.921  1.00  0.00           H
ATOM    224  HG3 MET    15      29.949  38.878  45.061  1.00  0.00           H
ATOM    225  SD  MET    15      29.905  40.932  43.803  1.00  0.00           S
ATOM    226  CE  MET    15      28.773  42.342  43.985  1.00  0.00           C
ATOM    227  HE1 MET    15      28.126  42.218  44.852  1.00  0.00           H
ATOM    228  HE2 MET    15      29.334  43.257  44.172  1.00  0.00           H
ATOM    229  HE3 MET    15      28.172  42.367  43.076  1.00  0.00           H
ATOM    230  C   MET    15      27.276  38.708  46.846  1.00  0.00           C
ATOM    231  O   MET    15      28.039  38.513  47.722  1.00  0.00           O
ATOM    232  N   SER    16      26.272  39.498  47.093  1.00  0.00           N
ATOM    233  H   SER    16      25.600  39.644  46.354  1.00  0.00           H
ATOM    234  CA  SER    16      25.894  40.104  48.398  1.00  0.00           C
ATOM    235  HA  SER    16      26.633  40.833  48.729  1.00  0.00           H
ATOM    236  CB  SER    16      24.629  40.909  48.095  1.00  0.00           C
ATOM    237  HB2 SER    16      24.924  41.816  47.568  1.00  0.00           H
ATOM    238  HB3 SER    16      23.985  40.329  47.435  1.00  0.00           H
ATOM    239  OG  SER    16      24.080  41.390  49.273  1.00  0.00           O
ATOM    240  HG  SER    16      24.403  42.250  49.552  1.00  0.00           H
ATOM    241  C   SER    16      25.602  39.043  49.436  1.00  0.00           C
ATOM    242  O   SER    16      26.021  39.278  50.556  1.00  0.00           O
ATOM    243  N   LEU    17      25.001  37.927  49.081  1.00  0.00           N
ATOM    244  H   LEU    17      24.692  37.803  48.128  1.00  0.00           H
ATOM    245  CA  LEU    17      24.791  36.813  50.017  1.00  0.00           C
ATOM    246  HA  LEU    17      24.367  37.242  50.924  1.00  0.00           H
ATOM    247  CB  LEU    17      23.740  35.902  49.369  1.00  0.00           C
ATOM    248  HB2 LEU    17      22.859  36.492  49.119  1.00  0.00           H
ATOM    249  HB3 LEU    17      24.187  35.579  48.430  1.00  0.00           H
ATOM    250  CG  LEU    17      23.515  34.640  50.223  1.00  0.00           C
ATOM    251  HG  LEU    17      24.446  34.397  50.734  1.00  0.00           H
ATOM    252  CD1 LEU    17      22.596  34.997  51.396  1.00  0.00           C
ATOM    253 HD11 LEU    17      22.635  34.204  52.142  1.00  0.00           H
ATOM    254 HD12 LEU    17      21.575  34.903  51.026  1.00  0.00           H
ATOM    255 HD13 LEU    17      22.764  35.951  51.894  1.00  0.00           H
ATOM    256  CD2 LEU    17      23.141  33.379  49.449  1.00  0.00           C
ATOM    257 HD21 LEU    17      23.019  32.489  50.066  1.00  0.00           H
ATOM    258 HD22 LEU    17      22.225  33.414  48.858  1.00  0.00           H
ATOM    259 HD23 LEU    17      24.034  33.217  48.844  1.00  0.00           H
ATOM    260  C   LEU    17      26.067  36.130  50.408  1.00  0.00           C
ATOM    261  O   LEU    17      26.396  36.006  51.582  1.00  0.00           O
ATOM    262  N   ILE    18      26.943  35.975  49.412  1.00  0.00           N
ATOM    263  H   ILE    18      26.698  36.136  48.446  1.00  0.00           H
ATOM    264  CA  ILE    18      28.317  35.475  49.718  1.00  0.00           C
ATOM    265  HA  ILE    18      28.307  34.678  50.462  1.00  0.00           H
ATOM    266  CB  ILE    18      28.917  35.093  48.345  1.00  0.00           C
ATOM    267  HB  ILE    18      28.236  35.474  47.583  1.00  0.00           H
ATOM    268  CG2 ILE    18      30.297  35.715  47.992  1.00  0.00           C
ATOM    269 HG21 ILE    18      31.113  35.311  48.592  1.00  0.00           H
ATOM    270 HG22 ILE    18      30.181  36.790  48.128  1.00  0.00           H
ATOM    271 HG23 ILE    18      30.467  35.643  46.917  1.00  0.00           H
ATOM    272  CG1 ILE    18      28.915  33.525  48.134  1.00  0.00           C
ATOM    273 HG12 ILE    18      29.613  33.142  48.878  1.00  0.00           H
ATOM    274 HG13 ILE    18      27.900  33.196  48.361  1.00  0.00           H
ATOM    275  CD1 ILE    18      29.437  33.149  46.744  1.00  0.00           C
ATOM    276 HD11 ILE    18      28.870  33.671  45.974  1.00  0.00           H
ATOM    277 HD12 ILE    18      29.260  32.084  46.589  1.00  0.00           H
ATOM    278 HD13 ILE    18      30.509  33.327  46.669  1.00  0.00           H
ATOM    279  C   ILE    18      29.179  36.563  50.442  1.00  0.00           C
ATOM    280  O   ILE    18      30.238  36.081  50.891  1.00  0.00           O
ATOM    281  N   ILE    19      28.800  37.858  50.521  1.00  0.00           N
ATOM    282  H   ILE    19      27.969  38.150  50.026  1.00  0.00           H
ATOM    283  CA  ILE    19      29.628  38.741  51.362  1.00  0.00           C
ATOM    284  HA  ILE    19      30.682  38.467  51.392  1.00  0.00           H
ATOM    285  CB  ILE    19      29.526  40.153  50.830  1.00  0.00           C
ATOM    286  HB  ILE    19      28.490  40.433  50.642  1.00  0.00           H
ATOM    287  CG2 ILE    19      30.239  41.203  51.690  1.00  0.00           C
ATOM    288 HG21 ILE    19      31.224  40.833  51.975  1.00  0.00           H
ATOM    289 HG22 ILE    19      29.754  41.328  52.658  1.00  0.00           H
ATOM    290 HG23 ILE    19      30.298  42.167  51.185  1.00  0.00           H
ATOM    291  CG1 ILE    19      30.156  40.183  49.434  1.00  0.00           C
ATOM    292 HG12 ILE    19      31.235  40.192  49.587  1.00  0.00           H
ATOM    293 HG13 ILE    19      29.943  39.256  48.900  1.00  0.00           H
ATOM    294  CD1 ILE    19      29.845  41.406  48.549  1.00  0.00           C
ATOM    295 HD11 ILE    19      28.765  41.405  48.400  1.00  0.00           H
ATOM    296 HD12 ILE    19      30.355  41.265  47.596  1.00  0.00           H
ATOM    297 HD13 ILE    19      30.256  42.346  48.915  1.00  0.00           H
ATOM    298  C   ILE    19      29.114  38.674  52.778  1.00  0.00           C
ATOM    299  O   ILE    19      29.867  38.878  53.724  1.00  0.00           O
ATOM    300  N   ASN    20      27.784  38.558  52.958  1.00  0.00           N
ATOM    301  H   ASN    20      27.129  38.428  52.199  1.00  0.00           H
ATOM    302  CA  ASN    20      27.155  38.780  54.312  1.00  0.00           C
ATOM    303  HA  ASN    20      27.757  39.442  54.934  1.00  0.00           H
ATOM    304  CB  ASN    20      25.871  39.580  54.091  1.00  0.00           C
ATOM    305  HB2 ASN    20      25.280  39.082  53.322  1.00  0.00           H
ATOM    306  HB3 ASN    20      25.382  39.586  55.065  1.00  0.00           H
ATOM    307  CG  ASN    20      26.199  40.996  53.754  1.00  0.00           C
ATOM    308  OD1 ASN    20      26.221  41.826  54.649  1.00  0.00           O
ATOM    309  ND2 ASN    20      26.518  41.300  52.525  1.00  0.00           N
ATOM    310 HD21 ASN    20      26.498  40.554  51.845  1.00  0.00           H
ATOM    311 HD22 ASN    20      26.536  42.247  52.175  1.00  0.00           H
ATOM    312  C   ASN    20      27.006  37.393  55.049  1.00  0.00           C
ATOM    313  O   ASN    20      26.916  37.385  56.284  1.00  0.00           O
ATOM    314  N   THR    21      26.804  36.249  54.334  1.00  0.00           N
ATOM    315  H   THR    21      26.754  36.250  53.325  1.00  0.00           H
ATOM    316  CA  THR    21      26.665  34.974  54.931  1.00  0.00           C
ATOM    317  HA  THR    21      26.240  35.055  55.931  1.00  0.00           H
ATOM    318  CB  THR    21      25.766  34.056  54.009  1.00  0.00           C
ATOM    319  HB  THR    21      26.084  34.227  52.980  1.00  0.00           H
ATOM    320  CG2 THR    21      25.962  32.610  54.337  1.00  0.00           C
ATOM    321 HG21 THR    21      26.950  32.287  54.009  1.00  0.00           H
ATOM    322 HG22 THR    21      25.287  31.870  53.905  1.00  0.00           H
ATOM    323 HG23 THR    21      25.830  32.453  55.407  1.00  0.00           H
ATOM    324  OG1 THR    21      24.442  34.476  54.130  1.00  0.00           O
ATOM    325  HG1 THR    21      24.290  35.423  54.150  1.00  0.00           H
ATOM    326  C   THR    21      28.037  34.384  55.163  1.00  0.00           C
ATOM    327  O   THR    21      28.793  34.259  54.227  1.00  0.00           O
ATOM    328  N   PHE    22      28.396  34.052  56.411  1.00  0.00           N
ATOM    329  H   PHE    22      27.706  34.094  57.147  1.00  0.00           H
ATOM    330  CA  PHE    22      29.677  33.625  56.932  1.00  0.00           C
ATOM    331  HA  PHE    22      30.366  33.947  56.151  1.00  0.00           H
ATOM    332  CB  PHE    22      30.042  34.264  58.335  1.00  0.00           C
ATOM    333  HB2 PHE    22      29.510  33.762  59.143  1.00  0.00           H
ATOM    334  HB3 PHE    22      31.094  34.068  58.543  1.00  0.00           H
ATOM    335  CG  PHE    22      29.988  35.775  58.314  1.00  0.00           C
ATOM    336  CD1 PHE    22      29.663  36.400  59.564  1.00  0.00           C
ATOM    337  HD1 PHE    22      29.485  35.813  60.454  1.00  0.00           H
ATOM    338  CE1 PHE    22      29.423  37.798  59.656  1.00  0.00           C
ATOM    339  HE1 PHE    22      29.191  38.200  60.631  1.00  0.00           H
ATOM    340  CZ  PHE    22      29.609  38.534  58.408  1.00  0.00           C
ATOM    341  HZ  PHE    22      29.523  39.609  58.445  1.00  0.00           H
ATOM    342  CE2 PHE    22      29.852  37.917  57.204  1.00  0.00           C
ATOM    343  HE2 PHE    22      30.050  38.436  56.278  1.00  0.00           H
ATOM    344  CD2 PHE    22      30.097  36.530  57.129  1.00  0.00           C
ATOM    345  HD2 PHE    22      30.523  36.053  56.258  1.00  0.00           H
ATOM    346  C   PHE    22      29.871  32.096  57.052  1.00  0.00           C
ATOM    347  O   PHE    22      28.861  31.356  57.199  1.00  0.00           O
ATOM    348  N   TYR    23      31.014  31.638  56.692  1.00  0.00           N
ATOM    349  H   TYR    23      31.778  32.270  56.502  1.00  0.00           H
ATOM    350  CA  TYR    23      31.192  30.335  56.132  1.00  0.00           C
ATOM    351  HA  TYR    23      30.568  29.568  56.591  1.00  0.00           H
ATOM    352  CB  TYR    23      30.940  30.302  54.676  1.00  0.00           C
ATOM    353  HB2 TYR    23      29.874  30.478  54.534  1.00  0.00           H
ATOM    354  HB3 TYR    23      31.538  31.061  54.172  1.00  0.00           H
ATOM    355  CG  TYR    23      31.107  28.938  53.989  1.00  0.00           C
ATOM    356  CD1 TYR    23      30.449  27.823  54.436  1.00  0.00           C
ATOM    357  HD1 TYR    23      29.732  27.890  55.241  1.00  0.00           H
ATOM    358  CE1 TYR    23      30.628  26.617  53.771  1.00  0.00           C
ATOM    359  HE1 TYR    23      30.163  25.670  54.004  1.00  0.00           H
ATOM    360  CZ  TYR    23      31.379  26.669  52.559  1.00  0.00           C
ATOM    361  OH  TYR    23      31.673  25.558  51.874  1.00  0.00           O
ATOM    362  HH  TYR    23      31.439  24.813  52.433  1.00  0.00           H
ATOM    363  CE2 TYR    23      32.132  27.791  52.194  1.00  0.00           C
ATOM    364  HE2 TYR    23      32.725  27.812  51.292  1.00  0.00           H
ATOM    365  CD2 TYR    23      31.982  28.953  52.921  1.00  0.00           C
ATOM    366  HD2 TYR    23      32.492  29.865  52.650  1.00  0.00           H
ATOM    367  C   TYR    23      32.605  29.808  56.448  1.00  0.00           C
ATOM    368  O   TYR    23      33.538  30.520  56.159  1.00  0.00           O
ATOM    369  N   SER    24      32.763  28.666  57.161  1.00  0.00           N
ATOM    370  H   SER    24      31.962  28.172  57.526  1.00  0.00           H
ATOM    371  CA  SER    24      34.089  28.193  57.575  1.00  0.00           C
ATOM    372  HA  SER    24      34.614  29.011  58.069  1.00  0.00           H
ATOM    373  CB  SER    24      34.059  27.001  58.548  1.00  0.00           C
ATOM    374  HB2 SER    24      33.695  26.071  58.112  1.00  0.00           H
ATOM    375  HB3 SER    24      35.068  26.882  58.941  1.00  0.00           H
ATOM    376  OG  SER    24      33.167  27.379  59.586  1.00  0.00           O
ATOM    377  HG  SER    24      33.303  28.273  59.909  1.00  0.00           H
ATOM    378  C   SER    24      35.025  27.789  56.498  1.00  0.00           C
ATOM    379  O   SER    24      36.244  28.023  56.537  1.00  0.00           O
ATOM    380  N   ASN    25      34.458  27.092  55.545  1.00  0.00           N
ATOM    381  H   ASN    25      33.461  26.942  55.510  1.00  0.00           H
ATOM    382  CA  ASN    25      35.223  26.466  54.460  1.00  0.00           C
ATOM    383  HA  ASN    25      36.179  26.144  54.873  1.00  0.00           H
ATOM    384  CB  ASN    25      34.565  25.138  54.124  1.00  0.00           C
ATOM    385  HB2 ASN    25      34.248  24.610  55.022  1.00  0.00           H
ATOM    386  HB3 ASN    25      33.644  25.312  53.568  1.00  0.00           H
ATOM    387  CG  ASN    25      35.422  24.189  53.220  1.00  0.00           C
ATOM    388  OD1 ASN    25      36.616  24.062  53.321  1.00  0.00           O
ATOM    389  ND2 ASN    25      34.842  23.866  52.092  1.00  0.00           N
ATOM    390 HD21 ASN    25      33.855  23.949  51.893  1.00  0.00           H
ATOM    391 HD22 ASN    25      35.283  23.189  51.487  1.00  0.00           H
ATOM    392  C   ASN    25      35.533  27.409  53.246  1.00  0.00           C
ATOM    393  O   ASN    25      35.798  26.984  52.081  1.00  0.00           O
ATOM    394  N   LYS    26      35.600  28.714  53.457  1.00  0.00           N
ATOM    395  H   LYS    26      35.349  29.016  54.387  1.00  0.00           H
ATOM    396  CA  LYS    26      35.864  29.774  52.437  1.00  0.00           C
ATOM    397  HA  LYS    26      35.111  29.522  51.690  1.00  0.00           H
ATOM    398  CB  LYS    26      35.524  31.101  52.981  1.00  0.00           C
ATOM    399  HB2 LYS    26      35.589  31.871  52.213  1.00  0.00           H
ATOM    400  HB3 LYS    26      34.503  31.042  53.357  1.00  0.00           H
ATOM    401  CG  LYS    26      36.539  31.505  54.109  1.00  0.00           C
ATOM    402  HG2 LYS    26      36.687  30.649  54.767  1.00  0.00           H
ATOM    403  HG3 LYS    26      37.543  31.779  53.784  1.00  0.00           H
ATOM    404  CD  LYS    26      36.037  32.727  54.824  1.00  0.00           C
ATOM    405  HD2 LYS    26      35.785  33.449  54.046  1.00  0.00           H
ATOM    406  HD3 LYS    26      35.121  32.550  55.387  1.00  0.00           H
ATOM    407  CE  LYS    26      37.109  33.255  55.745  1.00  0.00           C
ATOM    408  HE2 LYS    26      38.065  33.407  55.243  1.00  0.00           H
ATOM    409  HE3 LYS    26      36.799  34.256  56.044  1.00  0.00           H
ATOM    410  NZ  LYS    26      37.215  32.556  57.009  1.00  0.00           N
ATOM    411  HZ1 LYS    26      36.305  32.612  57.445  1.00  0.00           H
ATOM    412  HZ2 LYS    26      37.851  33.065  57.604  1.00  0.00           H
ATOM    413  HZ3 LYS    26      37.602  31.629  56.910  1.00  0.00           H
ATOM    414  C   LYS    26      37.255  29.868  51.720  1.00  0.00           C
ATOM    415  O   LYS    26      37.542  30.770  50.969  1.00  0.00           O
ATOM    416  N   GLU    27      38.098  28.854  51.896  1.00  0.00           N
ATOM    417  H   GLU    27      37.818  28.067  52.465  1.00  0.00           H
ATOM    418  CA  GLU    27      39.312  28.541  51.123  1.00  0.00           C
ATOM    419  HA  GLU    27      39.849  29.484  51.032  1.00  0.00           H
ATOM    420  CB  GLU    27      40.117  27.579  51.958  1.00  0.00           C
ATOM    421  HB2 GLU    27      39.486  26.715  52.163  1.00  0.00           H
ATOM    422  HB3 GLU    27      40.987  27.190  51.430  1.00  0.00           H
ATOM    423  CG  GLU    27      40.682  28.122  53.262  1.00  0.00           C
ATOM    424  HG2 GLU    27      41.499  27.450  53.521  1.00  0.00           H
ATOM    425  HG3 GLU    27      41.154  29.091  53.107  1.00  0.00           H
ATOM    426  CD  GLU    27      39.689  28.204  54.450  1.00  0.00           C
ATOM    427  OE1 GLU    27      38.739  27.418  54.470  1.00  0.00           O
ATOM    428  OE2 GLU    27      40.030  29.065  55.289  1.00  0.00           O
ATOM    429  C   GLU    27      39.012  28.063  49.707  1.00  0.00           C
ATOM    430  O   GLU    27      39.871  28.175  48.819  1.00  0.00           O
ATOM    431  N   ILE    28      37.791  27.488  49.431  1.00  0.00           N
ATOM    432  H   ILE    28      37.223  27.419  50.263  1.00  0.00           H
ATOM    433  CA  ILE    28      37.261  27.037  48.130  1.00  0.00           C
ATOM    434  HA  ILE    28      37.761  26.138  47.772  1.00  0.00           H
ATOM    435  CB  ILE    28      35.754  26.757  48.239  1.00  0.00           C
ATOM    436  HB  ILE    28      35.591  26.367  47.234  1.00  0.00           H
ATOM    437  CG2 ILE    28      35.438  25.531  49.100  1.00  0.00           C
ATOM    438 HG21 ILE    28      34.382  25.261  49.042  1.00  0.00           H
ATOM    439 HG22 ILE    28      35.669  25.649  50.158  1.00  0.00           H
ATOM    440 HG23 ILE    28      36.061  24.724  48.717  1.00  0.00           H
ATOM    441  CG1 ILE    28      34.897  28.009  48.669  1.00  0.00           C
ATOM    442 HG12 ILE    28      34.800  28.074  49.753  1.00  0.00           H
ATOM    443 HG13 ILE    28      35.409  28.907  48.324  1.00  0.00           H
ATOM    444  CD1 ILE    28      33.540  27.868  47.945  1.00  0.00           C
ATOM    445 HD11 ILE    28      33.614  27.725  46.866  1.00  0.00           H
ATOM    446 HD12 ILE    28      33.001  28.815  47.969  1.00  0.00           H
ATOM    447 HD13 ILE    28      32.955  27.080  48.419  1.00  0.00           H
ATOM    448  C   ILE    28      37.500  28.008  46.949  1.00  0.00           C
ATOM    449  O   ILE    28      37.592  27.515  45.823  1.00  0.00           O
ATOM    450  N   PHE    29      37.721  29.325  47.089  1.00  0.00           N
ATOM    451  H   PHE    29      37.656  29.648  48.044  1.00  0.00           H
ATOM    452  CA  PHE    29      38.082  30.185  45.949  1.00  0.00           C
ATOM    453  HA  PHE    29      37.261  30.272  45.235  1.00  0.00           H
ATOM    454  CB  PHE    29      38.238  31.650  46.441  1.00  0.00           C
ATOM    455  HB2 PHE    29      38.104  32.235  45.531  1.00  0.00           H
ATOM    456  HB3 PHE    29      37.306  31.744  46.998  1.00  0.00           H
ATOM    457  CG  PHE    29      39.479  32.105  47.202  1.00  0.00           C
ATOM    458  CD1 PHE    29      39.670  31.897  48.544  1.00  0.00           C
ATOM    459  HD1 PHE    29      38.850  31.471  49.103  1.00  0.00           H
ATOM    460  CE1 PHE    29      40.793  32.425  49.195  1.00  0.00           C
ATOM    461  HE1 PHE    29      40.956  32.247  50.247  1.00  0.00           H
ATOM    462  CZ  PHE    29      41.810  33.005  48.527  1.00  0.00           C
ATOM    463  HZ  PHE    29      42.749  33.141  49.044  1.00  0.00           H
ATOM    464  CE2 PHE    29      41.751  33.202  47.105  1.00  0.00           C
ATOM    465  HE2 PHE    29      42.544  33.664  46.536  1.00  0.00           H
ATOM    466  CD2 PHE    29      40.526  32.789  46.456  1.00  0.00           C
ATOM    467  HD2 PHE    29      40.357  32.861  45.392  1.00  0.00           H
ATOM    468  C   PHE    29      39.386  29.748  45.207  1.00  0.00           C
ATOM    469  O   PHE    29      39.533  29.934  44.040  1.00  0.00           O
ATOM    470  N   LEU    30      40.407  29.237  45.978  1.00  0.00           N
ATOM    471  H   LEU    30      40.362  29.272  46.986  1.00  0.00           H
ATOM    472  CA  LEU    30      41.653  28.593  45.492  1.00  0.00           C
ATOM    473  HA  LEU    30      41.814  29.018  44.501  1.00  0.00           H
ATOM    474  CB  LEU    30      42.784  28.756  46.537  1.00  0.00           C
ATOM    475  HB2 LEU    30      42.522  28.323  47.502  1.00  0.00           H
ATOM    476  HB3 LEU    30      43.537  28.040  46.212  1.00  0.00           H
ATOM    477  CG  LEU    30      43.339  30.169  46.737  1.00  0.00           C
ATOM    478  HG  LEU    30      42.475  30.772  47.018  1.00  0.00           H
ATOM    479  CD1 LEU    30      44.313  30.261  47.898  1.00  0.00           C
ATOM    480 HD11 LEU    30      45.206  29.649  47.782  1.00  0.00           H
ATOM    481 HD12 LEU    30      43.719  29.939  48.754  1.00  0.00           H
ATOM    482 HD13 LEU    30      44.586  31.316  47.908  1.00  0.00           H
ATOM    483  CD2 LEU    30      44.014  30.717  45.459  1.00  0.00           C
ATOM    484 HD21 LEU    30      44.366  31.741  45.577  1.00  0.00           H
ATOM    485 HD22 LEU    30      44.829  30.038  45.209  1.00  0.00           H
ATOM    486 HD23 LEU    30      43.289  30.669  44.646  1.00  0.00           H
ATOM    487  C   LEU    30      41.455  27.173  45.151  1.00  0.00           C
ATOM    488  O   LEU    30      42.410  26.532  44.786  1.00  0.00           O
ATOM    489  N   ARG    31      40.239  26.659  45.187  1.00  0.00           N
ATOM    490  H   ARG    31      39.513  27.224  45.605  1.00  0.00           H
ATOM    491  CA  ARG    31      39.805  25.524  44.245  1.00  0.00           C
ATOM    492  HA  ARG    31      40.724  25.033  43.924  1.00  0.00           H
ATOM    493  CB  ARG    31      38.898  24.470  44.919  1.00  0.00           C
ATOM    494  HB2 ARG    31      39.487  24.000  45.707  1.00  0.00           H
ATOM    495  HB3 ARG    31      38.102  24.936  45.500  1.00  0.00           H
ATOM    496  CG  ARG    31      38.416  23.307  43.982  1.00  0.00           C
ATOM    497  HG2 ARG    31      38.125  23.595  42.972  1.00  0.00           H
ATOM    498  HG3 ARG    31      39.300  22.681  43.862  1.00  0.00           H
ATOM    499  CD  ARG    31      37.297  22.512  44.608  1.00  0.00           C
ATOM    500  HD2 ARG    31      37.185  21.601  44.020  1.00  0.00           H
ATOM    501  HD3 ARG    31      37.550  22.022  45.550  1.00  0.00           H
ATOM    502  NE  ARG    31      36.030  23.233  44.714  1.00  0.00           N
ATOM    503  HE  ARG    31      35.896  24.054  44.140  1.00  0.00           H
ATOM    504  CZ  ARG    31      35.070  22.896  45.560  1.00  0.00           C
ATOM    505  NH1 ARG    31      34.841  21.653  46.051  1.00  0.00           N
ATOM    506 HH11 ARG    31      35.266  20.779  45.774  1.00  0.00           H
ATOM    507 HH12 ARG    31      34.250  21.470  46.850  1.00  0.00           H
ATOM    508  NH2 ARG    31      34.273  23.803  46.032  1.00  0.00           N
ATOM    509 HH21 ARG    31      34.369  24.652  45.494  1.00  0.00           H
ATOM    510 HH22 ARG    31      33.352  23.501  46.316  1.00  0.00           H
ATOM    511  C   ARG    31      39.203  26.105  42.974  1.00  0.00           C
ATOM    512  O   ARG    31      39.605  25.718  41.828  1.00  0.00           O
ATOM    513  N   GLU    32      38.142  26.956  43.129  1.00  0.00           N
ATOM    514  H   GLU    32      38.084  27.485  43.987  1.00  0.00           H
ATOM    515  CA  GLU    32      37.437  27.585  42.006  1.00  0.00           C
ATOM    516  HA  GLU    32      36.880  26.828  41.455  1.00  0.00           H
ATOM    517  CB  GLU    32      36.387  28.501  42.506  1.00  0.00           C
ATOM    518  HB2 GLU    32      36.916  29.289  43.043  1.00  0.00           H
ATOM    519  HB3 GLU    32      35.873  28.764  41.581  1.00  0.00           H
ATOM    520  CG  GLU    32      35.345  28.019  43.566  1.00  0.00           C
ATOM    521  HG2 GLU    32      35.691  28.074  44.598  1.00  0.00           H
ATOM    522  HG3 GLU    32      34.476  28.674  43.521  1.00  0.00           H
ATOM    523  CD  GLU    32      34.837  26.576  43.316  1.00  0.00           C
ATOM    524  OE1 GLU    32      34.525  26.199  42.166  1.00  0.00           O
ATOM    525  OE2 GLU    32      34.659  25.819  44.265  1.00  0.00           O
ATOM    526  C   GLU    32      38.338  28.299  40.956  1.00  0.00           C
ATOM    527  O   GLU    32      38.314  27.918  39.775  1.00  0.00           O
ATOM    528  N   LEU    33      39.071  29.457  41.281  1.00  0.00           N
ATOM    529  H   LEU    33      38.866  29.794  42.211  1.00  0.00           H
ATOM    530  CA  LEU    33      39.893  30.258  40.282  1.00  0.00           C
ATOM    531  HA  LEU    33      39.130  30.501  39.545  1.00  0.00           H
ATOM    532  CB  LEU    33      40.525  31.551  40.880  1.00  0.00           C
ATOM    533  HB2 LEU    33      40.966  31.347  41.855  1.00  0.00           H
ATOM    534  HB3 LEU    33      41.246  31.920  40.150  1.00  0.00           H
ATOM    535  CG  LEU    33      39.474  32.675  40.983  1.00  0.00           C
ATOM    536  HG  LEU    33      39.045  32.931  40.013  1.00  0.00           H
ATOM    537  CD1 LEU    33      38.279  32.267  41.935  1.00  0.00           C
ATOM    538 HD11 LEU    33      37.608  31.616  41.375  1.00  0.00           H
ATOM    539 HD12 LEU    33      37.649  33.142  42.095  1.00  0.00           H
ATOM    540 HD13 LEU    33      38.651  31.904  42.892  1.00  0.00           H
ATOM    541  CD2 LEU    33      39.984  33.974  41.480  1.00  0.00           C
ATOM    542 HD21 LEU    33      39.729  34.241  42.505  1.00  0.00           H
ATOM    543 HD22 LEU    33      41.025  34.136  41.198  1.00  0.00           H
ATOM    544 HD23 LEU    33      39.423  34.787  41.020  1.00  0.00           H
ATOM    545  C   LEU    33      41.054  29.406  39.598  1.00  0.00           C
ATOM    546  O   LEU    33      41.421  29.554  38.444  1.00  0.00           O
ATOM    547  N   ILE    34      41.505  28.440  40.386  1.00  0.00           N
ATOM    548  H   ILE    34      41.109  28.344  41.311  1.00  0.00           H
ATOM    549  CA  ILE    34      42.514  27.491  39.969  1.00  0.00           C
ATOM    550  HA  ILE    34      43.291  27.987  39.390  1.00  0.00           H
ATOM    551  CB  ILE    34      43.201  26.885  41.173  1.00  0.00           C
ATOM    552  HB  ILE    34      42.547  26.221  41.739  1.00  0.00           H
ATOM    553  CG2 ILE    34      44.259  25.949  40.644  1.00  0.00           C
ATOM    554 HG21 ILE    34      43.739  25.135  40.140  1.00  0.00           H
ATOM    555 HG22 ILE    34      44.728  25.492  41.516  1.00  0.00           H
ATOM    556 HG23 ILE    34      45.018  26.391  39.998  1.00  0.00           H
ATOM    557  CG1 ILE    34      43.737  27.871  42.195  1.00  0.00           C
ATOM    558 HG12 ILE    34      42.885  28.338  42.691  1.00  0.00           H
ATOM    559 HG13 ILE    34      44.363  27.481  42.997  1.00  0.00           H
ATOM    560  CD1 ILE    34      44.490  28.951  41.441  1.00  0.00           C
ATOM    561 HD11 ILE    34      43.777  29.620  40.960  1.00  0.00           H
ATOM    562 HD12 ILE    34      45.163  28.422  40.767  1.00  0.00           H
ATOM    563 HD13 ILE    34      45.083  29.473  42.192  1.00  0.00           H
ATOM    564  C   ILE    34      41.941  26.509  38.936  1.00  0.00           C
ATOM    565  O   ILE    34      42.561  26.347  37.904  1.00  0.00           O
ATOM    566  N   SER    35      40.623  26.192  39.062  1.00  0.00           N
ATOM    567  H   SER    35      40.060  26.435  39.864  1.00  0.00           H
ATOM    568  CA  SER    35      39.880  25.318  38.074  1.00  0.00           C
ATOM    569  HA  SER    35      40.476  24.422  37.900  1.00  0.00           H
ATOM    570  CB  SER    35      38.621  24.865  38.669  1.00  0.00           C
ATOM    571  HB2 SER    35      37.956  25.693  38.917  1.00  0.00           H
ATOM    572  HB3 SER    35      38.137  24.104  38.057  1.00  0.00           H
ATOM    573  OG  SER    35      38.809  24.152  39.874  1.00  0.00           O
ATOM    574  HG  SER    35      39.240  24.719  40.518  1.00  0.00           H
ATOM    575  C   SER    35      39.672  25.973  36.729  1.00  0.00           C
ATOM    576  O   SER    35      39.715  25.315  35.659  1.00  0.00           O
ATOM    577  N   ASN    36      39.377  27.316  36.788  1.00  0.00           N
ATOM    578  H   ASN    36      39.077  27.714  37.666  1.00  0.00           H
ATOM    579  CA  ASN    36      39.223  28.116  35.628  1.00  0.00           C
ATOM    580  HA  ASN    36      38.779  27.634  34.757  1.00  0.00           H
ATOM    581  CB  ASN    36      38.407  29.349  36.092  1.00  0.00           C
ATOM    582  HB2 ASN    36      37.482  28.960  36.519  1.00  0.00           H
ATOM    583  HB3 ASN    36      38.932  30.033  36.757  1.00  0.00           H
ATOM    584  CG  ASN    36      38.061  30.181  34.964  1.00  0.00           C
ATOM    585  OD1 ASN    36      37.237  29.794  34.176  1.00  0.00           O
ATOM    586  ND2 ASN    36      38.626  31.349  34.888  1.00  0.00           N
ATOM    587 HD21 ASN    36      39.464  31.474  35.438  1.00  0.00           H
ATOM    588 HD22 ASN    36      38.390  32.042  34.193  1.00  0.00           H
ATOM    589  C   ASN    36      40.481  28.524  34.956  1.00  0.00           C
ATOM    590  O   ASN    36      40.571  28.504  33.763  1.00  0.00           O
ATOM    591  N   SER    37      41.557  28.834  35.692  1.00  0.00           N
ATOM    592  H   SER    37      41.491  28.813  36.700  1.00  0.00           H
ATOM    593  CA  SER    37      42.966  28.781  35.208  1.00  0.00           C
ATOM    594  HA  SER    37      43.079  29.590  34.487  1.00  0.00           H
ATOM    595  CB  SER    37      43.907  29.109  36.396  1.00  0.00           C
ATOM    596  HB2 SER    37      43.647  28.429  37.208  1.00  0.00           H
ATOM    597  HB3 SER    37      44.938  28.964  36.077  1.00  0.00           H
ATOM    598  OG  SER    37      43.834  30.457  36.662  1.00  0.00           O
ATOM    599  HG  SER    37      43.849  30.994  35.866  1.00  0.00           H
ATOM    600  C   SER    37      43.441  27.478  34.594  1.00  0.00           C
ATOM    601  O   SER    37      44.045  27.603  33.558  1.00  0.00           O
ATOM    602  N   SER    38      43.028  26.313  35.153  1.00  0.00           N
ATOM    603  H   SER    38      42.507  26.304  36.019  1.00  0.00           H
ATOM    604  CA  SER    38      43.338  25.027  34.494  1.00  0.00           C
ATOM    605  HA  SER    38      44.344  25.026  34.074  1.00  0.00           H
ATOM    606  CB  SER    38      43.114  23.884  35.596  1.00  0.00           C
ATOM    607  HB2 SER    38      43.630  24.215  36.497  1.00  0.00           H
ATOM    608  HB3 SER    38      42.074  23.784  35.905  1.00  0.00           H
ATOM    609  OG  SER    38      43.480  22.617  35.041  1.00  0.00           O
ATOM    610  HG  SER    38      42.756  22.378  34.457  1.00  0.00           H
ATOM    611  C   SER    38      42.399  24.715  33.263  1.00  0.00           C
ATOM    612  O   SER    38      42.980  24.219  32.306  1.00  0.00           O
ATOM    613  N   ASP    39      41.100  25.050  33.310  1.00  0.00           N
ATOM    614  H   ASP    39      40.726  25.377  34.189  1.00  0.00           H
ATOM    615  CA  ASP    39      40.233  24.939  32.140  1.00  0.00           C
ATOM    616  HA  ASP    39      40.317  23.953  31.682  1.00  0.00           H
ATOM    617  CB  ASP    39      38.713  25.207  32.476  1.00  0.00           C
ATOM    618  HB2 ASP    39      38.707  26.162  33.002  1.00  0.00           H
ATOM    619  HB3 ASP    39      38.187  25.342  31.530  1.00  0.00           H
ATOM    620  CG  ASP    39      38.064  24.063  33.283  1.00  0.00           C
ATOM    621  OD1 ASP    39      38.600  22.944  33.243  1.00  0.00           O
ATOM    622  OD2 ASP    39      36.935  24.292  33.751  1.00  0.00           O
ATOM    623  C   ASP    39      40.771  25.928  31.084  1.00  0.00           C
ATOM    624  O   ASP    39      40.643  25.677  29.916  1.00  0.00           O
ATOM    625  N   ALA    40      41.524  27.034  31.433  1.00  0.00           N
ATOM    626  H   ALA    40      41.685  27.173  32.420  1.00  0.00           H
ATOM    627  CA  ALA    40      42.082  28.037  30.496  1.00  0.00           C
ATOM    628  HA  ALA    40      41.510  28.123  29.573  1.00  0.00           H
ATOM    629  CB  ALA    40      42.129  29.390  31.223  1.00  0.00           C
ATOM    630  HB1 ALA    40      42.782  30.100  30.716  1.00  0.00           H
ATOM    631  HB2 ALA    40      42.549  29.276  32.224  1.00  0.00           H
ATOM    632  HB3 ALA    40      41.166  29.900  31.212  1.00  0.00           H
ATOM    633  C   ALA    40      43.384  27.516  29.950  1.00  0.00           C
ATOM    634  O   ALA    40      43.780  27.922  28.855  1.00  0.00           O
ATOM    635  N   LEU    41      44.124  26.740  30.687  1.00  0.00           N
ATOM    636  H   LEU    41      43.704  26.525  31.581  1.00  0.00           H
ATOM    637  CA  LEU    41      45.256  26.000  30.140  1.00  0.00           C
ATOM    638  HA  LEU    41      45.847  26.686  29.532  1.00  0.00           H
ATOM    639  CB  LEU    41      46.219  25.385  31.206  1.00  0.00           C
ATOM    640  HB2 LEU    41      45.663  24.693  31.840  1.00  0.00           H
ATOM    641  HB3 LEU    41      46.926  24.704  30.732  1.00  0.00           H
ATOM    642  CG  LEU    41      46.957  26.352  32.176  1.00  0.00           C
ATOM    643  HG  LEU    41      46.113  26.936  32.542  1.00  0.00           H
ATOM    644  CD1 LEU    41      47.578  25.749  33.375  1.00  0.00           C
ATOM    645 HD11 LEU    41      48.147  26.424  34.014  1.00  0.00           H
ATOM    646 HD12 LEU    41      48.255  24.988  32.985  1.00  0.00           H
ATOM    647 HD13 LEU    41      46.753  25.275  33.908  1.00  0.00           H
ATOM    648  CD2 LEU    41      47.811  27.393  31.434  1.00  0.00           C
ATOM    649 HD21 LEU    41      48.693  26.937  30.985  1.00  0.00           H
ATOM    650 HD22 LEU    41      47.147  27.909  30.741  1.00  0.00           H
ATOM    651 HD23 LEU    41      48.254  28.097  32.139  1.00  0.00           H
ATOM    652  C   LEU    41      44.684  24.906  29.188  1.00  0.00           C
ATOM    653  O   LEU    41      45.084  24.852  27.993  1.00  0.00           O
ATOM    654  N   ASP    42      43.603  24.156  29.617  1.00  0.00           N
ATOM    655  H   ASP    42      43.292  24.323  30.564  1.00  0.00           H
ATOM    656  CA  ASP    42      43.083  23.031  28.814  1.00  0.00           C
ATOM    657  HA  ASP    42      43.899  22.334  28.625  1.00  0.00           H
ATOM    658  CB  ASP    42      42.022  22.271  29.542  1.00  0.00           C
ATOM    659  HB2 ASP    42      41.294  23.033  29.820  1.00  0.00           H
ATOM    660  HB3 ASP    42      41.484  21.584  28.888  1.00  0.00           H
ATOM    661  CG  ASP    42      42.474  21.443  30.696  1.00  0.00           C
ATOM    662  OD1 ASP    42      41.659  21.002  31.513  1.00  0.00           O
ATOM    663  OD2 ASP    42      43.655  21.030  30.718  1.00  0.00           O
ATOM    664  C   ASP    42      42.505  23.536  27.457  1.00  0.00           C
ATOM    665  O   ASP    42      42.653  22.961  26.411  1.00  0.00           O
ATOM    666  N   LYS    43      41.912  24.741  27.464  1.00  0.00           N
ATOM    667  H   LYS    43      41.590  25.116  28.345  1.00  0.00           H
ATOM    668  CA  LYS    43      41.480  25.384  26.163  1.00  0.00           C
ATOM    669  HA  LYS    43      40.935  24.583  25.664  1.00  0.00           H
ATOM    670  CB  LYS    43      40.561  26.504  26.412  1.00  0.00           C
ATOM    671  HB2 LYS    43      41.015  27.053  27.238  1.00  0.00           H
ATOM    672  HB3 LYS    43      40.496  27.036  25.464  1.00  0.00           H
ATOM    673  CG  LYS    43      39.149  25.961  26.793  1.00  0.00           C
ATOM    674  HG2 LYS    43      38.764  25.541  25.864  1.00  0.00           H
ATOM    675  HG3 LYS    43      39.089  25.234  27.601  1.00  0.00           H
ATOM    676  CD  LYS    43      38.129  27.014  27.253  1.00  0.00           C
ATOM    677  HD2 LYS    43      38.139  27.807  26.505  1.00  0.00           H
ATOM    678  HD3 LYS    43      37.125  26.620  27.095  1.00  0.00           H
ATOM    679  CE  LYS    43      38.202  27.578  28.672  1.00  0.00           C
ATOM    680  HE2 LYS    43      37.789  26.879  29.399  1.00  0.00           H
ATOM    681  HE3 LYS    43      39.201  27.775  29.062  1.00  0.00           H
ATOM    682  NZ  LYS    43      37.475  28.828  28.871  1.00  0.00           N
ATOM    683  HZ1 LYS    43      36.480  28.684  28.769  1.00  0.00           H
ATOM    684  HZ2 LYS    43      37.740  29.418  28.096  1.00  0.00           H
ATOM    685  HZ3 LYS    43      37.795  29.206  29.752  1.00  0.00           H
ATOM    686  C   LYS    43      42.695  25.761  25.259  1.00  0.00           C
ATOM    687  O   LYS    43      42.580  25.494  24.109  1.00  0.00           O
ATOM    688  N   ILE    44      43.918  26.200  25.750  1.00  0.00           N
ATOM    689  H   ILE    44      44.079  26.188  26.747  1.00  0.00           H
ATOM    690  CA  ILE    44      45.113  26.379  24.843  1.00  0.00           C
ATOM    691  HA  ILE    44      44.688  26.776  23.921  1.00  0.00           H
ATOM    692  CB  ILE    44      46.070  27.510  25.434  1.00  0.00           C
ATOM    693  HB  ILE    44      45.393  28.322  25.700  1.00  0.00           H
ATOM    694  CG2 ILE    44      46.716  27.125  26.759  1.00  0.00           C
ATOM    695 HG21 ILE    44      47.130  26.121  26.665  1.00  0.00           H
ATOM    696 HG22 ILE    44      46.000  27.238  27.574  1.00  0.00           H
ATOM    697 HG23 ILE    44      47.438  27.906  26.998  1.00  0.00           H
ATOM    698  CG1 ILE    44      47.166  27.848  24.358  1.00  0.00           C
ATOM    699 HG12 ILE    44      47.836  28.515  24.900  1.00  0.00           H
ATOM    700 HG13 ILE    44      47.635  26.930  24.003  1.00  0.00           H
ATOM    701  CD1 ILE    44      46.644  28.575  23.087  1.00  0.00           C
ATOM    702 HD11 ILE    44      46.657  29.626  23.378  1.00  0.00           H
ATOM    703 HD12 ILE    44      45.723  28.154  22.686  1.00  0.00           H
ATOM    704 HD13 ILE    44      47.388  28.375  22.317  1.00  0.00           H
ATOM    705  C   ILE    44      45.806  25.074  24.506  1.00  0.00           C
ATOM    706  O   ILE    44      46.189  24.823  23.398  1.00  0.00           O
ATOM    707  N   ARG    45      45.813  24.147  25.441  1.00  0.00           N
ATOM    708  H   ARG    45      45.421  24.472  26.313  1.00  0.00           H
ATOM    709  CA  ARG    45      46.194  22.711  25.203  1.00  0.00           C
ATOM    710  HA  ARG    45      47.228  22.596  24.876  1.00  0.00           H
ATOM    711  CB  ARG    45      45.957  21.911  26.554  1.00  0.00           C
ATOM    712  HB2 ARG    45      46.578  22.303  27.359  1.00  0.00           H
ATOM    713  HB3 ARG    45      44.894  22.020  26.771  1.00  0.00           H
ATOM    714  CG  ARG    45      46.233  20.330  26.551  1.00  0.00           C
ATOM    715  HG2 ARG    45      45.397  19.872  26.025  1.00  0.00           H
ATOM    716  HG3 ARG    45      47.122  20.118  25.957  1.00  0.00           H
ATOM    717  CD  ARG    45      46.267  19.655  27.898  1.00  0.00           C
ATOM    718  HD2 ARG    45      46.823  18.724  27.793  1.00  0.00           H
ATOM    719  HD3 ARG    45      46.922  20.207  28.572  1.00  0.00           H
ATOM    720  NE  ARG    45      44.974  19.579  28.598  1.00  0.00           N
ATOM    721  HE  ARG    45      44.610  20.368  29.112  1.00  0.00           H
ATOM    722  CZ  ARG    45      44.258  18.471  28.748  1.00  0.00           C
ATOM    723  NH1 ARG    45      44.553  17.360  28.134  1.00  0.00           N
ATOM    724 HH11 ARG    45      45.388  17.343  27.566  1.00  0.00           H
ATOM    725 HH12 ARG    45      43.914  16.591  28.273  1.00  0.00           H
ATOM    726  NH2 ARG    45      43.182  18.499  29.503  1.00  0.00           N
ATOM    727 HH21 ARG    45      43.138  19.224  30.205  1.00  0.00           H
ATOM    728 HH22 ARG    45      42.745  17.615  29.718  1.00  0.00           H
ATOM    729  C   ARG    45      45.449  22.015  24.115  1.00  0.00           C
ATOM    730  O   ARG    45      46.069  21.539  23.162  1.00  0.00           O
ATOM    731  N   TYR    46      44.090  22.088  23.979  1.00  0.00           N
ATOM    732  H   TYR    46      43.545  22.418  24.762  1.00  0.00           H
ATOM    733  CA  TYR    46      43.300  21.659  22.796  1.00  0.00           C
ATOM    734  HA  TYR    46      43.668  20.704  22.419  1.00  0.00           H
ATOM    735  CB  TYR    46      41.815  21.500  23.213  1.00  0.00           C
ATOM    736  HB2 TYR    46      41.522  22.516  23.474  1.00  0.00           H
ATOM    737  HB3 TYR    46      41.354  21.212  22.269  1.00  0.00           H
ATOM    738  CG  TYR    46      41.538  20.443  24.267  1.00  0.00           C
ATOM    739  CD1 TYR    46      40.627  20.792  25.356  1.00  0.00           C
ATOM    740  HD1 TYR    46      40.018  21.684  25.356  1.00  0.00           H
ATOM    741  CE1 TYR    46      40.580  19.955  26.468  1.00  0.00           C
ATOM    742  HE1 TYR    46      39.927  20.180  27.298  1.00  0.00           H
ATOM    743  CZ  TYR    46      41.259  18.686  26.433  1.00  0.00           C
ATOM    744  OH  TYR    46      41.087  17.715  27.352  1.00  0.00           O
ATOM    745  HH  TYR    46      40.853  18.030  28.228  1.00  0.00           H
ATOM    746  CE2 TYR    46      42.054  18.363  25.398  1.00  0.00           C
ATOM    747  HE2 TYR    46      42.594  17.429  25.371  1.00  0.00           H
ATOM    748  CD2 TYR    46      42.177  19.188  24.311  1.00  0.00           C
ATOM    749  HD2 TYR    46      42.848  18.864  23.528  1.00  0.00           H
ATOM    750  C   TYR    46      43.489  22.560  21.545  1.00  0.00           C
ATOM    751  O   TYR    46      43.476  22.037  20.439  1.00  0.00           O
ATOM    752  N   GLU    47      43.730  23.874  21.710  1.00  0.00           N
ATOM    753  H   GLU    47      43.748  24.240  22.650  1.00  0.00           H
ATOM    754  CA  GLU    47      43.898  24.921  20.628  1.00  0.00           C
ATOM    755  HA  GLU    47      42.989  24.871  20.029  1.00  0.00           H
ATOM    756  CB  GLU    47      43.828  26.410  21.104  1.00  0.00           C
ATOM    757  HB2 GLU    47      42.940  26.471  21.733  1.00  0.00           H
ATOM    758  HB3 GLU    47      44.670  26.596  21.770  1.00  0.00           H
ATOM    759  CG  GLU    47      43.615  27.599  20.151  1.00  0.00           C
ATOM    760  HG2 GLU    47      43.584  28.569  20.649  1.00  0.00           H
ATOM    761  HG3 GLU    47      44.407  27.731  19.414  1.00  0.00           H
ATOM    762  CD  GLU    47      42.242  27.387  19.501  1.00  0.00           C
ATOM    763  OE1 GLU    47      41.239  27.546  20.141  1.00  0.00           O
ATOM    764  OE2 GLU    47      42.224  27.053  18.311  1.00  0.00           O
ATOM    765  C   GLU    47      45.102  24.593  19.757  1.00  0.00           C
ATOM    766  O   GLU    47      45.214  25.002  18.614  1.00  0.00           O
ATOM    767  N   SER    48      46.087  23.815  20.309  1.00  0.00           N
ATOM    768  H   SER    48      46.035  23.762  21.317  1.00  0.00           H
ATOM    769  CA  SER    48      47.285  23.495  19.599  1.00  0.00           C
ATOM    770  HA  SER    48      47.774  24.363  19.157  1.00  0.00           H
ATOM    771  CB  SER    48      48.257  22.906  20.651  1.00  0.00           C
ATOM    772  HB2 SER    48      49.262  22.971  20.233  1.00  0.00           H
ATOM    773  HB3 SER    48      48.264  23.561  21.522  1.00  0.00           H
ATOM    774  OG  SER    48      48.051  21.554  21.101  1.00  0.00           O
ATOM    775  HG  SER    48      47.471  21.580  21.865  1.00  0.00           H
ATOM    776  C   SER    48      47.095  22.552  18.433  1.00  0.00           C
ATOM    777  O   SER    48      47.963  22.462  17.585  1.00  0.00           O
ATOM    778  N   LEU    49      46.121  21.600  18.582  1.00  0.00           N
ATOM    779  H   LEU    49      45.426  21.706  19.307  1.00  0.00           H
ATOM    780  CA  LEU    49      45.812  20.709  17.508  1.00  0.00           C
ATOM    781  HA  LEU    49      46.796  20.304  17.270  1.00  0.00           H
ATOM    782  CB  LEU    49      45.035  19.561  18.090  1.00  0.00           C
ATOM    783  HB2 LEU    49      44.187  19.945  18.657  1.00  0.00           H
ATOM    784  HB3 LEU    49      44.694  19.022  17.206  1.00  0.00           H
ATOM    785  CG  LEU    49      45.766  18.564  19.030  1.00  0.00           C
ATOM    786  HG  LEU    49      46.216  19.085  19.876  1.00  0.00           H
ATOM    787  CD1 LEU    49      44.724  17.544  19.526  1.00  0.00           C
ATOM    788 HD11 LEU    49      43.968  18.111  20.071  1.00  0.00           H
ATOM    789 HD12 LEU    49      45.296  16.879  20.173  1.00  0.00           H
ATOM    790 HD13 LEU    49      44.312  16.983  18.686  1.00  0.00           H
ATOM    791  CD2 LEU    49      46.898  17.778  18.301  1.00  0.00           C
ATOM    792 HD21 LEU    49      47.651  18.348  17.756  1.00  0.00           H
ATOM    793 HD22 LEU    49      47.429  17.293  19.121  1.00  0.00           H
ATOM    794 HD23 LEU    49      46.353  17.135  17.612  1.00  0.00           H
ATOM    795  C   LEU    49      45.243  21.424  16.301  1.00  0.00           C
ATOM    796  O   LEU    49      45.209  20.908  15.201  1.00  0.00           O
ATOM    797  N   THR    50      44.553  22.544  16.484  1.00  0.00           N
ATOM    798  H   THR    50      44.473  22.973  17.394  1.00  0.00           H
ATOM    799  CA  THR    50      44.162  23.369  15.323  1.00  0.00           C
ATOM    800  HA  THR    50      43.690  22.819  14.509  1.00  0.00           H
ATOM    801  CB  THR    50      43.222  24.388  15.877  1.00  0.00           C
ATOM    802  HB  THR    50      43.571  24.852  16.800  1.00  0.00           H
ATOM    803  CG2 THR    50      42.737  25.483  14.898  1.00  0.00           C
ATOM    804 HG21 THR    50      42.485  26.456  15.323  1.00  0.00           H
ATOM    805 HG22 THR    50      41.760  25.257  14.472  1.00  0.00           H
ATOM    806 HG23 THR    50      43.521  25.665  14.163  1.00  0.00           H
ATOM    807  OG1 THR    50      42.009  23.768  16.219  1.00  0.00           O
ATOM    808  HG1 THR    50      42.144  23.262  17.023  1.00  0.00           H
ATOM    809  C   THR    50      45.490  24.042  14.802  1.00  0.00           C
ATOM    810  O   THR    50      45.780  24.128  13.625  1.00  0.00           O
ATOM    811  N   ASP    51      46.241  24.640  15.690  1.00  0.00           N
ATOM    812  H   ASP    51      46.052  24.403  16.653  1.00  0.00           H
ATOM    813  CA  ASP    51      47.381  25.441  15.441  1.00  0.00           C
ATOM    814  HA  ASP    51      47.893  25.049  14.562  1.00  0.00           H
ATOM    815  CB  ASP    51      46.922  26.807  14.972  1.00  0.00           C
ATOM    816  HB2 ASP    51      46.143  26.688  14.218  1.00  0.00           H
ATOM    817  HB3 ASP    51      46.657  27.349  15.879  1.00  0.00           H
ATOM    818  CG  ASP    51      48.066  27.612  14.396  1.00  0.00           C
ATOM    819  OD1 ASP    51      49.137  27.074  13.929  1.00  0.00           O
ATOM    820  OD2 ASP    51      47.955  28.844  14.466  1.00  0.00           O
ATOM    821  C   ASP    51      48.392  25.428  16.556  1.00  0.00           C
ATOM    822  O   ASP    51      48.362  26.124  17.571  1.00  0.00           O
ATOM    823  N   PRO    52      49.526  24.665  16.402  1.00  0.00           N
ATOM    824  CD  PRO    52      49.997  23.862  15.308  1.00  0.00           C
ATOM    825  HD2 PRO    52      50.371  24.480  14.492  1.00  0.00           H
ATOM    826  HD3 PRO    52      49.150  23.272  14.957  1.00  0.00           H
ATOM    827  CG  PRO    52      51.168  23.074  15.920  1.00  0.00           C
ATOM    828  HG2 PRO    52      51.841  22.716  15.141  1.00  0.00           H
ATOM    829  HG3 PRO    52      50.733  22.232  16.460  1.00  0.00           H
ATOM    830  CB  PRO    52      51.787  23.933  17.000  1.00  0.00           C
ATOM    831  HB2 PRO    52      52.596  24.547  16.605  1.00  0.00           H
ATOM    832  HB3 PRO    52      52.080  23.378  17.891  1.00  0.00           H
ATOM    833  CA  PRO    52      50.620  24.821  17.425  1.00  0.00           C
ATOM    834  HA  PRO    52      50.199  24.374  18.326  1.00  0.00           H
ATOM    835  C   PRO    52      51.090  26.286  17.601  1.00  0.00           C
ATOM    836  O   PRO    52      51.379  26.773  18.698  1.00  0.00           O
ATOM    837  N   SER    53      50.971  27.207  16.581  1.00  0.00           N
ATOM    838  H   SER    53      50.383  26.939  15.805  1.00  0.00           H
ATOM    839  CA  SER    53      51.277  28.586  16.667  1.00  0.00           C
ATOM    840  HA  SER    53      52.338  28.578  16.915  1.00  0.00           H
ATOM    841  CB  SER    53      51.182  29.200  15.294  1.00  0.00           C
ATOM    842  HB2 SER    53      50.117  29.414  15.204  1.00  0.00           H
ATOM    843  HB3 SER    53      51.717  30.143  15.169  1.00  0.00           H
ATOM    844  OG  SER    53      51.493  28.337  14.187  1.00  0.00           O
ATOM    845  HG  SER    53      50.759  27.717  14.184  1.00  0.00           H
ATOM    846  C   SER    53      50.601  29.479  17.684  1.00  0.00           C
ATOM    847  O   SER    53      51.125  30.546  18.192  1.00  0.00           O
ATOM    848  N   LYS    54      49.349  29.176  18.004  1.00  0.00           N
ATOM    849  H   LYS    54      48.886  28.450  17.475  1.00  0.00           H
ATOM    850  CA  LYS    54      48.614  29.782  19.096  1.00  0.00           C
ATOM    851  HA  LYS    54      48.657  30.867  19.010  1.00  0.00           H
ATOM    852  CB  LYS    54      47.070  29.698  19.013  1.00  0.00           C
ATOM    853  HB2 LYS    54      46.693  28.692  19.191  1.00  0.00           H
ATOM    854  HB3 LYS    54      46.656  30.333  19.794  1.00  0.00           H
ATOM    855  CG  LYS    54      46.566  30.233  17.750  1.00  0.00           C
ATOM    856  HG2 LYS    54      47.047  31.115  17.327  1.00  0.00           H
ATOM    857  HG3 LYS    54      46.699  29.444  17.011  1.00  0.00           H
ATOM    858  CD  LYS    54      45.041  30.424  17.814  1.00  0.00           C
ATOM    859  HD2 LYS    54      44.564  29.583  18.316  1.00  0.00           H
ATOM    860  HD3 LYS    54      44.679  31.275  18.389  1.00  0.00           H
ATOM    861  CE  LYS    54      44.483  30.551  16.380  1.00  0.00           C
ATOM    862  HE2 LYS    54      44.881  29.688  15.847  1.00  0.00           H
ATOM    863  HE3 LYS    54      43.397  30.541  16.475  1.00  0.00           H
ATOM    864  NZ  LYS    54      44.887  31.803  15.712  1.00  0.00           N
ATOM    865  HZ1 LYS    54      44.283  32.023  14.933  1.00  0.00           H
ATOM    866  HZ2 LYS    54      45.863  31.898  15.471  1.00  0.00           H
ATOM    867  HZ3 LYS    54      44.703  32.589  16.321  1.00  0.00           H
ATOM    868  C   LYS    54      49.173  29.258  20.524  1.00  0.00           C
ATOM    869  O   LYS    54      49.078  29.996  21.539  1.00  0.00           O
ATOM    870  N   LEU    55      49.826  28.118  20.620  1.00  0.00           N
ATOM    871  H   LEU    55      50.060  27.580  19.797  1.00  0.00           H
ATOM    872  CA  LEU    55      50.426  27.571  21.841  1.00  0.00           C
ATOM    873  HA  LEU    55      49.880  27.915  22.720  1.00  0.00           H
ATOM    874  CB  LEU    55      50.341  26.058  21.809  1.00  0.00           C
ATOM    875  HB2 LEU    55      49.316  25.777  21.567  1.00  0.00           H
ATOM    876  HB3 LEU    55      50.911  25.640  20.979  1.00  0.00           H
ATOM    877  CG  LEU    55      50.883  25.417  23.098  1.00  0.00           C
ATOM    878  HG  LEU    55      51.841  25.888  23.319  1.00  0.00           H
ATOM    879  CD1 LEU    55      50.011  25.720  24.397  1.00  0.00           C
ATOM    880 HD11 LEU    55      49.086  25.143  24.420  1.00  0.00           H
ATOM    881 HD12 LEU    55      49.756  26.766  24.568  1.00  0.00           H
ATOM    882 HD13 LEU    55      50.553  25.383  25.281  1.00  0.00           H
ATOM    883  CD2 LEU    55      51.062  23.880  23.010  1.00  0.00           C
ATOM    884 HD21 LEU    55      51.729  23.496  23.782  1.00  0.00           H
ATOM    885 HD22 LEU    55      50.050  23.475  23.027  1.00  0.00           H
ATOM    886 HD23 LEU    55      51.475  23.671  22.023  1.00  0.00           H
ATOM    887  C   LEU    55      51.927  27.975  21.983  1.00  0.00           C
ATOM    888  O   LEU    55      52.337  28.457  23.070  1.00  0.00           O
ATOM    889  N   ASP    56      52.710  28.021  20.906  1.00  0.00           N
ATOM    890  H   ASP    56      52.328  27.797  19.998  1.00  0.00           H
ATOM    891  CA  ASP    56      54.100  28.312  20.942  1.00  0.00           C
ATOM    892  HA  ASP    56      54.526  27.746  21.772  1.00  0.00           H
ATOM    893  CB  ASP    56      54.590  27.819  19.563  1.00  0.00           C
ATOM    894  HB2 ASP    56      54.184  26.817  19.427  1.00  0.00           H
ATOM    895  HB3 ASP    56      54.256  28.476  18.759  1.00  0.00           H
ATOM    896  CG  ASP    56      56.098  27.497  19.575  1.00  0.00           C
ATOM    897  OD1 ASP    56      56.869  27.880  18.661  1.00  0.00           O
ATOM    898  OD2 ASP    56      56.637  27.035  20.579  1.00  0.00           O
ATOM    899  C   ASP    56      54.495  29.805  21.113  1.00  0.00           C
ATOM    900  O   ASP    56      55.690  30.191  21.176  1.00  0.00           O
ATOM    901  N   SER    57      53.513  30.698  21.261  1.00  0.00           N
ATOM    902  H   SER    57      52.548  30.417  21.156  1.00  0.00           H
ATOM    903  CA  SER    57      53.657  32.076  21.729  1.00  0.00           C
ATOM    904  HA  SER    57      54.490  32.514  21.179  1.00  0.00           H
ATOM    905  CB  SER    57      52.292  32.770  21.547  1.00  0.00           C
ATOM    906  HB2 SER    57      52.377  33.789  21.921  1.00  0.00           H
ATOM    907  HB3 SER    57      52.309  32.777  20.457  1.00  0.00           H
ATOM    908  OG  SER    57      51.217  31.992  22.006  1.00  0.00           O
ATOM    909  HG  SER    57      50.525  32.153  21.359  1.00  0.00           H
ATOM    910  C   SER    57      54.080  32.093  23.233  1.00  0.00           C
ATOM    911  O   SER    57      54.877  32.888  23.617  1.00  0.00           O
ATOM    912  N   GLY    58      53.579  31.148  24.057  1.00  0.00           N
ATOM    913  H   GLY    58      52.904  30.537  23.618  1.00  0.00           H
ATOM    914  CA  GLY    58      54.045  30.678  25.356  1.00  0.00           C
ATOM    915  HA2 GLY    58      55.109  30.909  25.399  1.00  0.00           H
ATOM    916  HA3 GLY    58      53.549  31.282  26.116  1.00  0.00           H
ATOM    917  C   GLY    58      53.785  29.267  25.730  1.00  0.00           C
ATOM    918  O   GLY    58      52.686  28.961  26.171  1.00  0.00           O
ATOM    919  N   LYS    59      54.698  28.362  25.436  1.00  0.00           N
ATOM    920  H   LYS    59      55.585  28.730  25.121  1.00  0.00           H
ATOM    921  CA  LYS    59      54.476  26.901  25.488  1.00  0.00           C
ATOM    922  HA  LYS    59      53.530  26.657  25.004  1.00  0.00           H
ATOM    923  CB  LYS    59      55.504  26.242  24.545  1.00  0.00           C
ATOM    924  HB2 LYS    59      55.344  25.163  24.538  1.00  0.00           H
ATOM    925  HB3 LYS    59      55.534  26.668  23.542  1.00  0.00           H
ATOM    926  CG  LYS    59      56.946  26.426  25.172  1.00  0.00           C
ATOM    927  HG2 LYS    59      57.074  27.490  25.372  1.00  0.00           H
ATOM    928  HG3 LYS    59      56.841  26.033  26.182  1.00  0.00           H
ATOM    929  CD  LYS    59      58.051  25.824  24.410  1.00  0.00           C
ATOM    930  HD2 LYS    59      57.783  24.789  24.200  1.00  0.00           H
ATOM    931  HD3 LYS    59      58.269  26.247  23.429  1.00  0.00           H
ATOM    932  CE  LYS    59      59.369  25.862  25.230  1.00  0.00           C
ATOM    933  HE2 LYS    59      59.714  26.893  25.179  1.00  0.00           H
ATOM    934  HE3 LYS    59      59.147  25.617  26.269  1.00  0.00           H
ATOM    935  NZ  LYS    59      60.366  24.873  24.738  1.00  0.00           N
ATOM    936  HZ1 LYS    59      61.225  25.126  25.205  1.00  0.00           H
ATOM    937  HZ2 LYS    59      60.495  25.027  23.748  1.00  0.00           H
ATOM    938  HZ3 LYS    59      60.137  23.905  24.907  1.00  0.00           H
ATOM    939  C   LYS    59      54.338  26.217  26.856  1.00  0.00           C
ATOM    940  O   LYS    59      53.603  25.303  26.980  1.00  0.00           O
ATOM    941  N   GLU    60      54.819  26.822  27.945  1.00  0.00           N
ATOM    942  H   GLU    60      55.243  27.729  27.813  1.00  0.00           H
ATOM    943  CA  GLU    60      54.819  26.230  29.255  1.00  0.00           C
ATOM    944  HA  GLU    60      54.910  25.149  29.152  1.00  0.00           H
ATOM    945  CB  GLU    60      55.964  26.724  30.125  1.00  0.00           C
ATOM    946  HB2 GLU    60      55.805  27.802  30.156  1.00  0.00           H
ATOM    947  HB3 GLU    60      55.852  26.397  31.158  1.00  0.00           H
ATOM    948  CG  GLU    60      57.340  26.301  29.733  1.00  0.00           C
ATOM    949  HG2 GLU    60      57.613  26.789  28.798  1.00  0.00           H
ATOM    950  HG3 GLU    60      58.117  26.735  30.362  1.00  0.00           H
ATOM    951  CD  GLU    60      57.662  24.766  29.652  1.00  0.00           C
ATOM    952  OE1 GLU    60      58.762  24.458  29.156  1.00  0.00           O
ATOM    953  OE2 GLU    60      56.713  23.903  29.868  1.00  0.00           O
ATOM    954  C   GLU    60      53.454  26.469  29.925  1.00  0.00           C
ATOM    955  O   GLU    60      53.210  27.608  30.306  1.00  0.00           O
ATOM    956  N   LEU    61      52.568  25.499  30.072  1.00  0.00           N
ATOM    957  H   LEU    61      52.885  24.582  29.795  1.00  0.00           H
ATOM    958  CA  LEU    61      51.248  25.558  30.638  1.00  0.00           C
ATOM    959  HA  LEU    61      50.917  26.589  30.506  1.00  0.00           H
ATOM    960  CB  LEU    61      50.306  24.605  29.856  1.00  0.00           C
ATOM    961  HB2 LEU    61      50.797  23.651  30.049  1.00  0.00           H
ATOM    962  HB3 LEU    61      49.350  24.740  30.362  1.00  0.00           H
ATOM    963  CG  LEU    61      50.082  24.900  28.378  1.00  0.00           C
ATOM    964  HG  LEU    61      50.880  24.612  27.695  1.00  0.00           H
ATOM    965  CD1 LEU    61      48.749  24.143  27.982  1.00  0.00           C
ATOM    966 HD11 LEU    61      48.838  23.069  28.153  1.00  0.00           H
ATOM    967 HD12 LEU    61      48.452  24.272  26.941  1.00  0.00           H
ATOM    968 HD13 LEU    61      48.008  24.489  28.701  1.00  0.00           H
ATOM    969  CD2 LEU    61      49.856  26.425  28.164  1.00  0.00           C
ATOM    970 HD21 LEU    61      50.778  26.935  28.446  1.00  0.00           H
ATOM    971 HD22 LEU    61      49.633  26.632  27.118  1.00  0.00           H
ATOM    972 HD23 LEU    61      48.970  26.674  28.748  1.00  0.00           H
ATOM    973  C   LEU    61      51.337  25.371  32.162  1.00  0.00           C
ATOM    974  O   LEU    61      51.551  24.271  32.623  1.00  0.00           O
ATOM    975  N   HID    62      51.241  26.497  32.913  1.00  0.00           N
ATOM    976  H   HID    62      50.830  27.321  32.501  1.00  0.00           H
ATOM    977  CA  HID    62      51.336  26.525  34.398  1.00  0.00           C
ATOM    978  HA  HID    62      50.828  25.627  34.751  1.00  0.00           H
ATOM    979  CB  HID    62      52.846  26.442  34.800  1.00  0.00           C
ATOM    980  HB2 HID    62      53.013  26.157  35.839  1.00  0.00           H
ATOM    981  HB3 HID    62      53.316  25.696  34.158  1.00  0.00           H
ATOM    982  CG  HID    62      53.551  27.773  34.569  1.00  0.00           C
ATOM    983  ND1 HID    62      53.968  28.351  33.374  1.00  0.00           N
ATOM    984  HD1 HID    62      53.735  28.104  32.423  1.00  0.00           H
ATOM    985  CE1 HID    62      54.530  29.461  33.687  1.00  0.00           C
ATOM    986  HE1 HID    62      54.810  30.175  32.928  1.00  0.00           H
ATOM    987  NE2 HID    62      54.436  29.751  35.027  1.00  0.00           N
ATOM    988  CD2 HID    62      53.896  28.627  35.589  1.00  0.00           C
ATOM    989  HD2 HID    62      53.774  28.341  36.623  1.00  0.00           H
ATOM    990  C   HID    62      50.677  27.765  34.998  1.00  0.00           C
ATOM    991  O   HID    62      50.225  28.635  34.263  1.00  0.00           O
ATOM    992  N   ILE    63      50.621  27.779  36.294  1.00  0.00           N
ATOM    993  H   ILE    63      51.134  27.020  36.719  1.00  0.00           H
ATOM    994  CA  ILE    63      49.893  28.633  37.201  1.00  0.00           C
ATOM    995  HA  ILE    63      49.461  29.445  36.617  1.00  0.00           H
ATOM    996  CB  ILE    63      48.817  27.857  37.900  1.00  0.00           C
ATOM    997  HB  ILE    63      49.409  27.118  38.439  1.00  0.00           H
ATOM    998  CG2 ILE    63      48.195  28.818  38.983  1.00  0.00           C
ATOM    999 HG21 ILE    63      47.722  28.065  39.613  1.00  0.00           H
ATOM   1000 HG22 ILE    63      47.497  29.545  38.568  1.00  0.00           H
ATOM   1001 HG23 ILE    63      48.911  29.341  39.619  1.00  0.00           H
ATOM   1002  CG1 ILE    63      47.817  27.151  36.937  1.00  0.00           C
ATOM   1003 HG12 ILE    63      47.479  27.869  36.191  1.00  0.00           H
ATOM   1004 HG13 ILE    63      48.308  26.286  36.493  1.00  0.00           H
ATOM   1005  CD1 ILE    63      46.534  26.545  37.589  1.00  0.00           C
ATOM   1006 HD11 ILE    63      46.798  25.607  38.078  1.00  0.00           H
ATOM   1007 HD12 ILE    63      45.807  26.375  36.794  1.00  0.00           H
ATOM   1008 HD13 ILE    63      46.115  27.277  38.278  1.00  0.00           H
ATOM   1009  C   ILE    63      50.893  29.321  38.142  1.00  0.00           C
ATOM   1010  O   ILE    63      51.868  28.727  38.658  1.00  0.00           O
ATOM   1011  N   ASN    64      50.591  30.573  38.492  1.00  0.00           N
ATOM   1012  H   ASN    64      49.869  31.086  38.008  1.00  0.00           H
ATOM   1013  CA  ASN    64      51.276  31.172  39.597  1.00  0.00           C
ATOM   1014  HA  ASN    64      51.909  30.421  40.069  1.00  0.00           H
ATOM   1015  CB  ASN    64      52.210  32.246  39.057  1.00  0.00           C
ATOM   1016  HB2 ASN    64      51.610  33.082  38.697  1.00  0.00           H
ATOM   1017  HB3 ASN    64      52.698  32.738  39.898  1.00  0.00           H
ATOM   1018  CG  ASN    64      53.195  32.010  37.931  1.00  0.00           C
ATOM   1019  OD1 ASN    64      53.798  32.907  37.407  1.00  0.00           O
ATOM   1020  ND2 ASN    64      53.702  30.866  37.738  1.00  0.00           N
ATOM   1021 HD21 ASN    64      53.144  30.109  38.109  1.00  0.00           H
ATOM   1022 HD22 ASN    64      54.193  30.731  36.867  1.00  0.00           H
ATOM   1023  C   ASN    64      50.306  31.876  40.576  1.00  0.00           C
ATOM   1024  O   ASN    64      49.259  32.441  40.164  1.00  0.00           O
ATOM   1025  N   LEU    65      50.751  31.979  41.786  1.00  0.00           N
ATOM   1026  H   LEU    65      51.589  31.480  42.049  1.00  0.00           H
ATOM   1027  CA  LEU    65      50.145  32.757  42.831  1.00  0.00           C
ATOM   1028  HA  LEU    65      49.288  33.353  42.519  1.00  0.00           H
ATOM   1029  CB  LEU    65      49.614  31.741  43.913  1.00  0.00           C
ATOM   1030  HB2 LEU    65      50.452  31.103  44.198  1.00  0.00           H
ATOM   1031  HB3 LEU    65      49.326  32.343  44.774  1.00  0.00           H
ATOM   1032  CG  LEU    65      48.318  30.884  43.512  1.00  0.00           C
ATOM   1033  HG  LEU    65      48.580  30.381  42.582  1.00  0.00           H
ATOM   1034  CD1 LEU    65      47.904  30.005  44.614  1.00  0.00           C
ATOM   1035 HD11 LEU    65      48.660  29.241  44.796  1.00  0.00           H
ATOM   1036 HD12 LEU    65      46.948  29.546  44.363  1.00  0.00           H
ATOM   1037 HD13 LEU    65      47.885  30.598  45.528  1.00  0.00           H
ATOM   1038  CD2 LEU    65      47.217  31.870  43.262  1.00  0.00           C
ATOM   1039 HD21 LEU    65      47.529  32.527  42.451  1.00  0.00           H
ATOM   1040 HD22 LEU    65      46.297  31.316  43.079  1.00  0.00           H
ATOM   1041 HD23 LEU    65      47.066  32.451  44.172  1.00  0.00           H
ATOM   1042  C   LEU    65      51.134  33.729  43.396  1.00  0.00           C
ATOM   1043  O   LEU    65      52.343  33.447  43.386  1.00  0.00           O
ATOM   1044  N   ILE    66      50.773  35.014  43.745  1.00  0.00           N
ATOM   1045  H   ILE    66      49.784  35.216  43.682  1.00  0.00           H
ATOM   1046  CA  ILE    66      51.698  36.069  44.222  1.00  0.00           C
ATOM   1047  HA  ILE    66      52.576  35.583  44.645  1.00  0.00           H
ATOM   1048  CB  ILE    66      52.322  36.995  43.021  1.00  0.00           C
ATOM   1049  HB  ILE    66      51.415  37.483  42.666  1.00  0.00           H
ATOM   1050  CG2 ILE    66      53.360  38.067  43.518  1.00  0.00           C
ATOM   1051 HG21 ILE    66      52.991  38.659  44.357  1.00  0.00           H
ATOM   1052 HG22 ILE    66      53.670  38.700  42.686  1.00  0.00           H
ATOM   1053 HG23 ILE    66      54.360  37.744  43.809  1.00  0.00           H
ATOM   1054  CG1 ILE    66      52.908  36.220  41.879  1.00  0.00           C
ATOM   1055 HG12 ILE    66      53.719  36.763  41.393  1.00  0.00           H
ATOM   1056 HG13 ILE    66      53.293  35.254  42.205  1.00  0.00           H
ATOM   1057  CD1 ILE    66      51.888  35.935  40.768  1.00  0.00           C
ATOM   1058 HD11 ILE    66      52.419  35.660  39.857  1.00  0.00           H
ATOM   1059 HD12 ILE    66      51.270  36.801  40.524  1.00  0.00           H
ATOM   1060 HD13 ILE    66      51.335  35.021  40.980  1.00  0.00           H
ATOM   1061  C   ILE    66      51.057  36.960  45.268  1.00  0.00           C
ATOM   1062  O   ILE    66      50.248  37.796  44.912  1.00  0.00           O
ATOM   1063  N   PRO    67      51.336  36.645  46.594  1.00  0.00           N
ATOM   1064  CD  PRO    67      52.347  35.716  47.025  1.00  0.00           C
ATOM   1065  HD2 PRO    67      53.300  35.866  46.519  1.00  0.00           H
ATOM   1066  HD3 PRO    67      51.996  34.730  46.722  1.00  0.00           H
ATOM   1067  CG  PRO    67      52.405  35.735  48.590  1.00  0.00           C
ATOM   1068  HG2 PRO    67      53.348  36.250  48.778  1.00  0.00           H
ATOM   1069  HG3 PRO    67      52.386  34.719  48.983  1.00  0.00           H
ATOM   1070  CB  PRO    67      51.097  36.484  49.000  1.00  0.00           C
ATOM   1071  HB2 PRO    67      51.169  37.094  49.900  1.00  0.00           H
ATOM   1072  HB3 PRO    67      50.262  35.795  49.120  1.00  0.00           H
ATOM   1073  CA  PRO    67      50.843  37.413  47.751  1.00  0.00           C
ATOM   1074  HA  PRO    67      49.787  37.676  47.812  1.00  0.00           H
ATOM   1075  C   PRO    67      51.620  38.799  47.821  1.00  0.00           C
ATOM   1076  O   PRO    67      52.843  38.836  47.659  1.00  0.00           O
ATOM   1077  N   ASN    68      50.996  39.906  48.147  1.00  0.00           N
ATOM   1078  H   ASN    68      49.996  39.794  48.240  1.00  0.00           H
ATOM   1079  CA  ASN    68      51.597  41.277  48.164  1.00  0.00           C
ATOM   1080  HA  ASN    68      52.677  41.173  48.269  1.00  0.00           H
ATOM   1081  CB  ASN    68      51.265  41.903  46.824  1.00  0.00           C
ATOM   1082  HB2 ASN    68      51.540  41.251  45.996  1.00  0.00           H
ATOM   1083  HB3 ASN    68      50.180  41.991  46.760  1.00  0.00           H
ATOM   1084  CG  ASN    68      51.922  43.296  46.642  1.00  0.00           C
ATOM   1085  OD1 ASN    68      52.345  43.951  47.571  1.00  0.00           O
ATOM   1086  ND2 ASN    68      52.092  43.800  45.454  1.00  0.00           N
ATOM   1087 HD21 ASN    68      51.846  43.220  44.664  1.00  0.00           H
ATOM   1088 HD22 ASN    68      52.542  44.700  45.374  1.00  0.00           H
ATOM   1089  C   ASN    68      50.983  42.124  49.235  1.00  0.00           C
ATOM   1090  O   ASN    68      49.853  42.571  49.189  1.00  0.00           O
ATOM   1091  N   LYS    69      51.765  42.297  50.327  1.00  0.00           N
ATOM   1092  H   LYS    69      52.611  41.757  50.441  1.00  0.00           H
ATOM   1093  CA  LYS    69      51.361  43.007  51.573  1.00  0.00           C
ATOM   1094  HA  LYS    69      50.282  42.970  51.725  1.00  0.00           H
ATOM   1095  CB  LYS    69      52.112  42.427  52.813  1.00  0.00           C
ATOM   1096  HB2 LYS    69      53.192  42.577  52.784  1.00  0.00           H
ATOM   1097  HB3 LYS    69      51.898  42.906  53.769  1.00  0.00           H
ATOM   1098  CG  LYS    69      51.814  40.993  53.062  1.00  0.00           C
ATOM   1099  HG2 LYS    69      50.743  40.938  53.259  1.00  0.00           H
ATOM   1100  HG3 LYS    69      51.968  40.358  52.190  1.00  0.00           H
ATOM   1101  CD  LYS    69      52.645  40.452  54.218  1.00  0.00           C
ATOM   1102  HD2 LYS    69      53.666  40.359  53.848  1.00  0.00           H
ATOM   1103  HD3 LYS    69      52.667  41.026  55.143  1.00  0.00           H
ATOM   1104  CE  LYS    69      52.228  39.002  54.620  1.00  0.00           C
ATOM   1105  HE2 LYS    69      51.223  38.805  54.996  1.00  0.00           H
ATOM   1106  HE3 LYS    69      52.434  38.359  53.765  1.00  0.00           H
ATOM   1107  NZ  LYS    69      53.186  38.406  55.638  1.00  0.00           N
ATOM   1108  HZ1 LYS    69      54.148  38.432  55.329  1.00  0.00           H
ATOM   1109  HZ2 LYS    69      52.990  37.429  55.798  1.00  0.00           H
ATOM   1110  HZ3 LYS    69      53.284  38.878  56.526  1.00  0.00           H
ATOM   1111  C   LYS    69      51.398  44.542  51.484  1.00  0.00           C
ATOM   1112  O   LYS    69      50.802  45.116  52.408  1.00  0.00           O
ATOM   1113  N   GLN    70      52.052  45.222  50.552  1.00  0.00           N
ATOM   1114  H   GLN    70      52.384  44.614  49.816  1.00  0.00           H
ATOM   1115  CA  GLN    70      52.000  46.680  50.337  1.00  0.00           C
ATOM   1116  HA  GLN    70      51.937  47.112  51.336  1.00  0.00           H
ATOM   1117  CB  GLN    70      53.299  47.288  49.824  1.00  0.00           C
ATOM   1118  HB2 GLN    70      54.057  46.821  50.453  1.00  0.00           H
ATOM   1119  HB3 GLN    70      53.495  47.171  48.758  1.00  0.00           H
ATOM   1120  CG  GLN    70      53.451  48.811  50.176  1.00  0.00           C
ATOM   1121  HG2 GLN    70      52.594  49.390  49.835  1.00  0.00           H
ATOM   1122  HG3 GLN    70      53.446  48.854  51.265  1.00  0.00           H
ATOM   1123  CD  GLN    70      54.790  49.438  49.745  1.00  0.00           C
ATOM   1124  OE1 GLN    70      55.651  49.610  50.580  1.00  0.00           O
ATOM   1125  NE2 GLN    70      54.930  49.821  48.499  1.00  0.00           N
ATOM   1126 HE21 GLN    70      55.815  50.269  48.309  1.00  0.00           H
ATOM   1127 HE22 GLN    70      54.104  49.769  47.921  1.00  0.00           H
ATOM   1128  C   GLN    70      50.831  47.050  49.489  1.00  0.00           C
ATOM   1129  O   GLN    70      50.277  48.106  49.545  1.00  0.00           O
ATOM   1130  N   ASP    71      50.362  46.160  48.606  1.00  0.00           N
ATOM   1131  H   ASP    71      50.780  45.267  48.383  1.00  0.00           H
ATOM   1132  CA  ASP    71      49.205  46.424  47.720  1.00  0.00           C
ATOM   1133  HA  ASP    71      49.189  47.500  47.550  1.00  0.00           H
ATOM   1134  CB  ASP    71      49.436  45.975  46.308  1.00  0.00           C
ATOM   1135  HB2 ASP    71      49.561  44.896  46.207  1.00  0.00           H
ATOM   1136  HB3 ASP    71      48.530  46.200  45.747  1.00  0.00           H
ATOM   1137  CG  ASP    71      50.560  46.635  45.485  1.00  0.00           C
ATOM   1138  OD1 ASP    71      50.790  46.133  44.393  1.00  0.00           O
ATOM   1139  OD2 ASP    71      51.272  47.488  46.005  1.00  0.00           O
ATOM   1140  C   ASP    71      47.889  45.939  48.369  1.00  0.00           C
ATOM   1141  O   ASP    71      46.779  46.171  47.915  1.00  0.00           O
ATOM   1142  N   ARG    72      48.030  45.093  49.398  1.00  0.00           N
ATOM   1143  H   ARG    72      48.984  44.761  49.416  1.00  0.00           H
ATOM   1144  CA  ARG    72      46.962  44.293  50.117  1.00  0.00           C
ATOM   1145  HA  ARG    72      47.484  43.717  50.882  1.00  0.00           H
ATOM   1146  CB  ARG    72      46.054  45.260  50.848  1.00  0.00           C
ATOM   1147  HB2 ARG    72      45.526  45.916  50.155  1.00  0.00           H
ATOM   1148  HB3 ARG    72      45.255  44.685  51.316  1.00  0.00           H
ATOM   1149  CG  ARG    72      46.744  45.963  52.053  1.00  0.00           C
ATOM   1150  HG2 ARG    72      47.017  45.244  52.825  1.00  0.00           H
ATOM   1151  HG3 ARG    72      47.620  46.472  51.648  1.00  0.00           H
ATOM   1152  CD  ARG    72      45.818  46.977  52.701  1.00  0.00           C
ATOM   1153  HD2 ARG    72      45.851  47.904  52.128  1.00  0.00           H
ATOM   1154  HD3 ARG    72      44.777  46.668  52.606  1.00  0.00           H
ATOM   1155  NE  ARG    72      46.242  47.156  54.141  1.00  0.00           N
ATOM   1156  HE  ARG    72      47.085  47.706  54.229  1.00  0.00           H
ATOM   1157  CZ  ARG    72      45.725  46.701  55.265  1.00  0.00           C
ATOM   1158  NH1 ARG    72      44.767  45.832  55.219  1.00  0.00           N
ATOM   1159 HH11 ARG    72      44.172  45.687  54.416  1.00  0.00           H
ATOM   1160 HH12 ARG    72      44.554  45.325  56.066  1.00  0.00           H
ATOM   1161  NH2 ARG    72      46.224  47.001  56.368  1.00  0.00           N
ATOM   1162 HH21 ARG    72      47.112  47.464  56.492  1.00  0.00           H
ATOM   1163 HH22 ARG    72      45.747  46.773  57.229  1.00  0.00           H
ATOM   1164  C   ARG    72      46.315  43.218  49.236  1.00  0.00           C
ATOM   1165  O   ARG    72      45.305  42.623  49.669  1.00  0.00           O
ATOM   1166  N   THR    73      46.971  42.831  48.116  1.00  0.00           N
ATOM   1167  H   THR    73      47.908  43.193  48.021  1.00  0.00           H
ATOM   1168  CA  THR    73      46.532  41.841  47.053  1.00  0.00           C
ATOM   1169  HA  THR    73      45.476  41.639  47.230  1.00  0.00           H
ATOM   1170  CB  THR    73      46.584  42.491  45.647  1.00  0.00           C
ATOM   1171  HB  THR    73      45.981  41.909  44.950  1.00  0.00           H
ATOM   1172  CG2 THR    73      45.857  43.886  45.602  1.00  0.00           C
ATOM   1173 HG21 THR    73      45.380  44.069  44.639  1.00  0.00           H
ATOM   1174 HG22 THR    73      46.596  44.615  45.935  1.00  0.00           H
ATOM   1175 HG23 THR    73      44.938  43.909  46.189  1.00  0.00           H
ATOM   1176  OG1 THR    73      47.926  42.516  45.049  1.00  0.00           O
ATOM   1177  HG1 THR    73      48.233  41.625  44.866  1.00  0.00           H
ATOM   1178  C   THR    73      47.149  40.432  47.043  1.00  0.00           C
ATOM   1179  O   THR    73      48.236  40.230  47.572  1.00  0.00           O
ATOM   1180  N   LEU    74      46.340  39.516  46.418  1.00  0.00           N
ATOM   1181  H   LEU    74      45.433  39.807  46.082  1.00  0.00           H
ATOM   1182  CA  LEU    74      46.801  38.268  45.923  1.00  0.00           C
ATOM   1183  HA  LEU    74      47.869  38.321  46.135  1.00  0.00           H
ATOM   1184  CB  LEU    74      46.165  37.155  46.776  1.00  0.00           C
ATOM   1185  HB2 LEU    74      46.454  37.241  47.823  1.00  0.00           H
ATOM   1186  HB3 LEU    74      45.086  37.221  46.634  1.00  0.00           H
ATOM   1187  CG  LEU    74      46.574  35.749  46.199  1.00  0.00           C
ATOM   1188  HG  LEU    74      46.323  35.707  45.139  1.00  0.00           H
ATOM   1189  CD1 LEU    74      48.073  35.501  46.374  1.00  0.00           C
ATOM   1190 HD11 LEU    74      48.597  36.031  45.579  1.00  0.00           H
ATOM   1191 HD12 LEU    74      48.461  34.483  46.331  1.00  0.00           H
ATOM   1192 HD13 LEU    74      48.425  35.781  47.367  1.00  0.00           H
ATOM   1193  CD2 LEU    74      45.746  34.638  46.759  1.00  0.00           C
ATOM   1194 HD21 LEU    74      45.660  33.778  46.095  1.00  0.00           H
ATOM   1195 HD22 LEU    74      46.038  34.316  47.758  1.00  0.00           H
ATOM   1196 HD23 LEU    74      44.699  34.941  46.714  1.00  0.00           H
ATOM   1197  C   LEU    74      46.475  38.166  44.429  1.00  0.00           C
ATOM   1198  O   LEU    74      45.400  38.241  43.966  1.00  0.00           O
ATOM   1199  N   THR    75      47.550  38.092  43.610  1.00  0.00           N
ATOM   1200  H   THR    75      48.443  38.001  44.074  1.00  0.00           H
ATOM   1201  CA  THR    75      47.460  37.820  42.162  1.00  0.00           C
ATOM   1202  HA  THR    75      46.565  38.339  41.821  1.00  0.00           H
ATOM   1203  CB  THR    75      48.699  38.335  41.419  1.00  0.00           C
ATOM   1204  HB  THR    75      49.583  37.806  41.776  1.00  0.00           H
ATOM   1205  CG2 THR    75      48.559  38.034  39.959  1.00  0.00           C
ATOM   1206 HG21 THR    75      49.467  38.386  39.470  1.00  0.00           H
ATOM   1207 HG22 THR    75      47.610  38.420  39.591  1.00  0.00           H
ATOM   1208 HG23 THR    75      48.658  36.958  39.813  1.00  0.00           H
ATOM   1209  OG1 THR    75      48.704  39.742  41.511  1.00  0.00           O
ATOM   1210  HG1 THR    75      48.299  39.890  42.368  1.00  0.00           H
ATOM   1211  C   THR    75      47.289  36.352  41.899  1.00  0.00           C
ATOM   1212  O   THR    75      48.152  35.696  42.490  1.00  0.00           O
ATOM   1213  N   ILE    76      46.440  35.885  40.988  1.00  0.00           N
ATOM   1214  H   ILE    76      45.892  36.575  40.494  1.00  0.00           H
ATOM   1215  CA  ILE    76      46.411  34.479  40.454  1.00  0.00           C
ATOM   1216  HA  ILE    76      47.160  33.785  40.839  1.00  0.00           H
ATOM   1217  CB  ILE    76      45.044  33.898  40.831  1.00  0.00           C
ATOM   1218  HB  ILE    76      44.307  34.560  40.377  1.00  0.00           H
ATOM   1219  CG2 ILE    76      44.925  32.549  40.231  1.00  0.00           C
ATOM   1220 HG21 ILE    76      45.329  32.362  39.236  1.00  0.00           H
ATOM   1221 HG22 ILE    76      43.869  32.374  40.032  1.00  0.00           H
ATOM   1222 HG23 ILE    76      45.488  31.789  40.774  1.00  0.00           H
ATOM   1223  CG1 ILE    76      44.774  34.073  42.323  1.00  0.00           C
ATOM   1224 HG12 ILE    76      45.698  33.928  42.880  1.00  0.00           H
ATOM   1225 HG13 ILE    76      44.471  35.116  42.412  1.00  0.00           H
ATOM   1226  CD1 ILE    76      43.587  33.225  42.801  1.00  0.00           C
ATOM   1227 HD11 ILE    76      42.796  33.600  42.151  1.00  0.00           H
ATOM   1228 HD12 ILE    76      43.431  33.277  43.878  1.00  0.00           H
ATOM   1229 HD13 ILE    76      43.661  32.153  42.614  1.00  0.00           H
ATOM   1230  C   ILE    76      46.463  34.554  38.871  1.00  0.00           C
ATOM   1231  O   ILE    76      45.750  35.372  38.223  1.00  0.00           O
ATOM   1232  N   VAL    77      47.406  33.799  38.331  1.00  0.00           N
ATOM   1233  H   VAL    77      47.905  33.124  38.892  1.00  0.00           H
ATOM   1234  CA  VAL    77      47.656  33.785  36.868  1.00  0.00           C
ATOM   1235  HA  VAL    77      46.793  34.198  36.344  1.00  0.00           H
ATOM   1236  CB  VAL    77      48.822  34.666  36.468  1.00  0.00           C
ATOM   1237  HB  VAL    77      48.617  35.711  36.705  1.00  0.00           H
ATOM   1238  CG1 VAL    77      50.226  34.245  37.108  1.00  0.00           C
ATOM   1239 HG11 VAL    77      50.460  33.293  36.634  1.00  0.00           H
ATOM   1240 HG12 VAL    77      50.985  35.016  36.971  1.00  0.00           H
ATOM   1241 HG13 VAL    77      50.071  34.250  38.187  1.00  0.00           H
ATOM   1242  CG2 VAL    77      49.099  34.746  34.968  1.00  0.00           C
ATOM   1243 HG21 VAL    77      48.156  34.909  34.446  1.00  0.00           H
ATOM   1244 HG22 VAL    77      49.630  33.861  34.618  1.00  0.00           H
ATOM   1245 HG23 VAL    77      49.643  35.679  34.827  1.00  0.00           H
ATOM   1246  C   VAL    77      47.815  32.340  36.223  1.00  0.00           C
ATOM   1247  O   VAL    77      48.398  31.413  36.812  1.00  0.00           O
ATOM   1248  N   ASP    78      47.277  32.320  34.986  1.00  0.00           N
ATOM   1249  H   ASP    78      46.725  33.078  34.613  1.00  0.00           H
ATOM   1250  CA  ASP    78      47.501  31.222  34.007  1.00  0.00           C
ATOM   1251  HA  ASP    78      47.979  30.340  34.435  1.00  0.00           H
ATOM   1252  CB  ASP    78      46.187  30.544  33.653  1.00  0.00           C
ATOM   1253  HB2 ASP    78      46.387  30.117  32.670  1.00  0.00           H
ATOM   1254  HB3 ASP    78      45.988  29.795  34.419  1.00  0.00           H
ATOM   1255  CG  ASP    78      45.021  31.497  33.297  1.00  0.00           C
ATOM   1256  OD1 ASP    78      44.964  32.196  32.227  1.00  0.00           O
ATOM   1257  OD2 ASP    78      44.189  31.616  34.278  1.00  0.00           O
ATOM   1258  C   ASP    78      48.197  31.806  32.820  1.00  0.00           C
ATOM   1259  O   ASP    78      47.893  32.906  32.357  1.00  0.00           O
ATOM   1260  N   THR    79      49.023  30.973  32.239  1.00  0.00           N
ATOM   1261  H   THR    79      49.199  30.068  32.649  1.00  0.00           H
ATOM   1262  CA  THR    79      49.554  31.106  30.926  1.00  0.00           C
ATOM   1263  HA  THR    79      49.733  32.166  30.745  1.00  0.00           H
ATOM   1264  CB  THR    79      51.011  30.495  30.750  1.00  0.00           C
ATOM   1265  HB  THR    79      51.286  30.707  29.716  1.00  0.00           H
ATOM   1266  CG2 THR    79      52.048  31.108  31.700  1.00  0.00           C
ATOM   1267 HG21 THR    79      53.021  30.990  31.224  1.00  0.00           H
ATOM   1268 HG22 THR    79      52.044  30.508  32.611  1.00  0.00           H
ATOM   1269 HG23 THR    79      51.854  32.151  31.948  1.00  0.00           H
ATOM   1270  OG1 THR    79      50.997  29.093  30.933  1.00  0.00           O
ATOM   1271  HG1 THR    79      51.891  28.761  30.826  1.00  0.00           H
ATOM   1272  C   THR    79      48.545  30.588  29.859  1.00  0.00           C
ATOM   1273  O   THR    79      48.898  30.543  28.659  1.00  0.00           O
ATOM   1274  N   GLY    80      47.248  30.375  30.160  1.00  0.00           N
ATOM   1275  H   GLY    80      46.922  30.541  31.102  1.00  0.00           H
ATOM   1276  CA  GLY    80      46.143  29.991  29.320  1.00  0.00           C
ATOM   1277  HA2 GLY    80      46.307  29.007  28.881  1.00  0.00           H
ATOM   1278  HA3 GLY    80      45.277  29.842  29.964  1.00  0.00           H
ATOM   1279  C   GLY    80      45.811  30.787  28.049  1.00  0.00           C
ATOM   1280  O   GLY    80      46.592  31.398  27.310  1.00  0.00           O
ATOM   1281  N   ILE    81      44.456  30.714  27.836  1.00  0.00           N
ATOM   1282  H   ILE    81      43.889  30.160  28.462  1.00  0.00           H
ATOM   1283  CA  ILE    81      43.918  31.091  26.530  1.00  0.00           C
ATOM   1284  HA  ILE    81      44.635  30.760  25.779  1.00  0.00           H
ATOM   1285  CB  ILE    81      42.656  30.176  26.312  1.00  0.00           C
ATOM   1286  HB  ILE    81      42.903  29.115  26.359  1.00  0.00           H
ATOM   1287  CG2 ILE    81      41.500  30.517  27.334  1.00  0.00           C
ATOM   1288 HG21 ILE    81      40.590  29.994  27.041  1.00  0.00           H
ATOM   1289 HG22 ILE    81      41.062  31.513  27.260  1.00  0.00           H
ATOM   1290 HG23 ILE    81      41.876  30.339  28.342  1.00  0.00           H
ATOM   1291  CG1 ILE    81      42.106  30.279  24.859  1.00  0.00           C
ATOM   1292 HG12 ILE    81      41.126  29.862  24.625  1.00  0.00           H
ATOM   1293 HG13 ILE    81      41.967  31.334  24.623  1.00  0.00           H
ATOM   1294  CD1 ILE    81      43.091  29.637  23.784  1.00  0.00           C
ATOM   1295 HD11 ILE    81      43.148  28.570  24.001  1.00  0.00           H
ATOM   1296 HD12 ILE    81      44.100  30.046  23.735  1.00  0.00           H
ATOM   1297 HD13 ILE    81      42.684  29.861  22.799  1.00  0.00           H
ATOM   1298  C   ILE    81      43.700  32.613  26.508  1.00  0.00           C
ATOM   1299  O   ILE    81      43.790  33.188  25.401  1.00  0.00           O
ATOM   1300  N   GLY    82      43.376  33.212  27.619  1.00  0.00           N
ATOM   1301  H   GLY    82      43.502  32.722  28.494  1.00  0.00           H
ATOM   1302  CA  GLY    82      42.727  34.539  27.750  1.00  0.00           C
ATOM   1303  HA2 GLY    82      42.587  34.779  28.805  1.00  0.00           H
ATOM   1304  HA3 GLY    82      43.468  35.245  27.376  1.00  0.00           H
ATOM   1305  C   GLY    82      41.458  34.857  26.973  1.00  0.00           C
ATOM   1306  O   GLY    82      40.882  33.984  26.355  1.00  0.00           O
ATOM   1307  N   MET    83      40.882  36.042  27.116  1.00  0.00           N
ATOM   1308  H   MET    83      41.364  36.718  27.691  1.00  0.00           H
ATOM   1309  CA  MET    83      39.552  36.393  26.661  1.00  0.00           C
ATOM   1310  HA  MET    83      39.210  35.538  26.077  1.00  0.00           H
ATOM   1311  CB  MET    83      38.624  36.391  27.915  1.00  0.00           C
ATOM   1312  HB2 MET    83      38.926  37.226  28.550  1.00  0.00           H
ATOM   1313  HB3 MET    83      37.617  36.637  27.580  1.00  0.00           H
ATOM   1314  CG  MET    83      38.762  35.192  28.794  1.00  0.00           C
ATOM   1315  HG2 MET    83      38.459  34.335  28.193  1.00  0.00           H
ATOM   1316  HG3 MET    83      39.797  35.019  29.088  1.00  0.00           H
ATOM   1317  SD  MET    83      37.707  35.278  30.186  1.00  0.00           S
ATOM   1318  CE  MET    83      38.470  36.469  31.328  1.00  0.00           C
ATOM   1319  HE1 MET    83      39.090  37.177  30.779  1.00  0.00           H
ATOM   1320  HE2 MET    83      37.713  36.985  31.919  1.00  0.00           H
ATOM   1321  HE3 MET    83      39.133  35.916  31.993  1.00  0.00           H
ATOM   1322  C   MET    83      39.518  37.666  25.773  1.00  0.00           C
ATOM   1323  O   MET    83      40.373  38.581  25.980  1.00  0.00           O
ATOM   1324  N   THR    84      38.577  37.779  24.849  1.00  0.00           N
ATOM   1325  H   THR    84      38.056  36.922  24.726  1.00  0.00           H
ATOM   1326  CA  THR    84      38.187  38.978  24.162  1.00  0.00           C
ATOM   1327  HA  THR    84      39.104  39.567  24.125  1.00  0.00           H
ATOM   1328  CB  THR    84      37.651  38.706  22.735  1.00  0.00           C
ATOM   1329  HB  THR    84      38.249  37.960  22.212  1.00  0.00           H
ATOM   1330  CG2 THR    84      36.169  38.209  22.684  1.00  0.00           C
ATOM   1331 HG21 THR    84      35.614  38.990  23.202  1.00  0.00           H
ATOM   1332 HG22 THR    84      36.133  37.181  23.046  1.00  0.00           H
ATOM   1333 HG23 THR    84      35.927  38.167  21.621  1.00  0.00           H
ATOM   1334  OG1 THR    84      37.724  39.918  22.045  1.00  0.00           O
ATOM   1335  HG1 THR    84      38.643  40.048  21.796  1.00  0.00           H
ATOM   1336  C   THR    84      37.385  39.906  25.163  1.00  0.00           C
ATOM   1337  O   THR    84      36.933  39.506  26.216  1.00  0.00           O
ATOM   1338  N   LYS    85      37.047  41.137  24.641  1.00  0.00           N
ATOM   1339  H   LYS    85      37.189  41.371  23.668  1.00  0.00           H
ATOM   1340  CA  LYS    85      36.246  42.110  25.442  1.00  0.00           C
ATOM   1341  HA  LYS    85      36.791  42.288  26.368  1.00  0.00           H
ATOM   1342  CB  LYS    85      36.043  43.491  24.677  1.00  0.00           C
ATOM   1343  HB2 LYS    85      36.870  43.801  24.038  1.00  0.00           H
ATOM   1344  HB3 LYS    85      35.106  43.345  24.138  1.00  0.00           H
ATOM   1345  CG  LYS    85      35.885  44.683  25.689  1.00  0.00           C
ATOM   1346  HG2 LYS    85      35.237  44.300  26.477  1.00  0.00           H
ATOM   1347  HG3 LYS    85      36.853  44.934  26.125  1.00  0.00           H
ATOM   1348  CD  LYS    85      35.355  45.873  24.937  1.00  0.00           C
ATOM   1349  HD2 LYS    85      35.991  46.042  24.069  1.00  0.00           H
ATOM   1350  HD3 LYS    85      34.332  45.612  24.668  1.00  0.00           H
ATOM   1351  CE  LYS    85      35.441  47.055  25.856  1.00  0.00           C
ATOM   1352  HE2 LYS    85      34.753  46.984  26.698  1.00  0.00           H
ATOM   1353  HE3 LYS    85      36.464  47.057  26.232  1.00  0.00           H
ATOM   1354  NZ  LYS    85      35.324  48.372  25.142  1.00  0.00           N
ATOM   1355  HZ1 LYS    85      35.530  49.002  25.904  1.00  0.00           H
ATOM   1356  HZ2 LYS    85      34.437  48.629  24.734  1.00  0.00           H
ATOM   1357  HZ3 LYS    85      36.070  48.482  24.469  1.00  0.00           H
ATOM   1358  C   LYS    85      34.851  41.604  25.804  1.00  0.00           C
ATOM   1359  O   LYS    85      34.389  41.792  26.909  1.00  0.00           O
ATOM   1360  N   ALA    86      34.296  40.844  24.879  1.00  0.00           N
ATOM   1361  H   ALA    86      34.826  40.752  24.025  1.00  0.00           H
ATOM   1362  CA  ALA    86      32.941  40.411  24.862  1.00  0.00           C
ATOM   1363  HA  ALA    86      32.165  41.172  24.948  1.00  0.00           H
ATOM   1364  CB  ALA    86      32.571  39.700  23.628  1.00  0.00           C
ATOM   1365  HB1 ALA    86      31.517  39.433  23.556  1.00  0.00           H
ATOM   1366  HB2 ALA    86      33.242  38.877  23.383  1.00  0.00           H
ATOM   1367  HB3 ALA    86      32.747  40.406  22.816  1.00  0.00           H
ATOM   1368  C   ALA    86      32.688  39.439  26.110  1.00  0.00           C
ATOM   1369  O   ALA    86      31.601  39.499  26.691  1.00  0.00           O
ATOM   1370  N   ASP    87      33.644  38.525  26.453  1.00  0.00           N
ATOM   1371  H   ASP    87      34.575  38.590  26.067  1.00  0.00           H
ATOM   1372  CA  ASP    87      33.573  37.594  27.601  1.00  0.00           C
ATOM   1373  HA  ASP    87      32.669  36.988  27.652  1.00  0.00           H
ATOM   1374  CB  ASP    87      34.653  36.474  27.458  1.00  0.00           C
ATOM   1375  HB2 ASP    87      35.541  36.970  27.063  1.00  0.00           H
ATOM   1376  HB3 ASP    87      34.885  36.082  28.448  1.00  0.00           H
ATOM   1377  CG  ASP    87      34.408  35.348  26.462  1.00  0.00           C
ATOM   1378  OD1 ASP    87      33.312  35.208  25.899  1.00  0.00           O
ATOM   1379  OD2 ASP    87      35.325  34.476  26.360  1.00  0.00           O
ATOM   1380  C   ASP    87      33.653  38.368  28.898  1.00  0.00           C
ATOM   1381  O   ASP    87      32.986  37.995  29.870  1.00  0.00           O
ATOM   1382  N   LEU    88      34.368  39.446  29.004  1.00  0.00           N
ATOM   1383  H   LEU    88      34.979  39.686  28.236  1.00  0.00           H
ATOM   1384  CA  LEU    88      34.532  40.375  30.150  1.00  0.00           C
ATOM   1385  HA  LEU    88      34.758  39.886  31.097  1.00  0.00           H
ATOM   1386  CB  LEU    88      35.752  41.343  29.973  1.00  0.00           C
ATOM   1387  HB2 LEU    88      35.523  42.036  29.163  1.00  0.00           H
ATOM   1388  HB3 LEU    88      35.867  41.960  30.864  1.00  0.00           H
ATOM   1389  CG  LEU    88      37.139  40.596  29.743  1.00  0.00           C
ATOM   1390  HG  LEU    88      37.156  39.949  28.867  1.00  0.00           H
ATOM   1391  CD1 LEU    88      38.261  41.652  29.516  1.00  0.00           C
ATOM   1392 HD11 LEU    88      38.630  41.974  30.491  1.00  0.00           H
ATOM   1393 HD12 LEU    88      37.919  42.489  28.906  1.00  0.00           H
ATOM   1394 HD13 LEU    88      39.109  41.220  28.985  1.00  0.00           H
ATOM   1395  CD2 LEU    88      37.502  39.686  30.877  1.00  0.00           C
ATOM   1396 HD21 LEU    88      37.483  40.169  31.853  1.00  0.00           H
ATOM   1397 HD22 LEU    88      36.749  38.898  30.854  1.00  0.00           H
ATOM   1398 HD23 LEU    88      38.463  39.202  30.708  1.00  0.00           H
ATOM   1399  C   LEU    88      33.185  41.068  30.390  1.00  0.00           C
ATOM   1400  O   LEU    88      32.699  41.061  31.498  1.00  0.00           O
ATOM   1401  N   ILE    89      32.585  41.629  29.342  1.00  0.00           N
ATOM   1402  H   ILE    89      33.122  41.609  28.488  1.00  0.00           H
ATOM   1403  CA  ILE    89      31.216  42.070  29.299  1.00  0.00           C
ATOM   1404  HA  ILE    89      31.132  42.850  30.055  1.00  0.00           H
ATOM   1405  CB  ILE    89      30.835  42.696  27.877  1.00  0.00           C
ATOM   1406  HB  ILE    89      31.067  41.878  27.195  1.00  0.00           H
ATOM   1407  CG2 ILE    89      29.385  43.208  28.026  1.00  0.00           C
ATOM   1408 HG21 ILE    89      28.696  42.456  28.410  1.00  0.00           H
ATOM   1409 HG22 ILE    89      29.064  43.487  27.022  1.00  0.00           H
ATOM   1410 HG23 ILE    89      29.400  44.156  28.562  1.00  0.00           H
ATOM   1411  CG1 ILE    89      31.729  43.977  27.756  1.00  0.00           C
ATOM   1412 HG12 ILE    89      31.451  44.615  28.595  1.00  0.00           H
ATOM   1413 HG13 ILE    89      32.805  43.805  27.758  1.00  0.00           H
ATOM   1414  CD1 ILE    89      31.476  44.689  26.448  1.00  0.00           C
ATOM   1415 HD11 ILE    89      31.595  43.953  25.653  1.00  0.00           H
ATOM   1416 HD12 ILE    89      32.210  45.481  26.310  1.00  0.00           H
ATOM   1417 HD13 ILE    89      30.469  45.092  26.330  1.00  0.00           H
ATOM   1418  C   ILE    89      30.258  41.011  29.781  1.00  0.00           C
ATOM   1419  O   ILE    89      29.341  41.313  30.582  1.00  0.00           O
ATOM   1420  N   ASN    90      30.399  39.780  29.296  1.00  0.00           N
ATOM   1421  H   ASN    90      31.115  39.695  28.589  1.00  0.00           H
ATOM   1422  CA  ASN    90      29.487  38.652  29.620  1.00  0.00           C
ATOM   1423  HA  ASN    90      28.521  39.084  29.883  1.00  0.00           H
ATOM   1424  CB  ASN    90      29.288  37.655  28.454  1.00  0.00           C
ATOM   1425  HB2 ASN    90      30.206  37.167  28.124  1.00  0.00           H
ATOM   1426  HB3 ASN    90      28.547  36.894  28.700  1.00  0.00           H
ATOM   1427  CG  ASN    90      28.807  38.342  27.219  1.00  0.00           C
ATOM   1428  OD1 ASN    90      28.095  39.375  27.285  1.00  0.00           O
ATOM   1429  ND2 ASN    90      29.191  37.894  26.086  1.00  0.00           N
ATOM   1430 HD21 ASN    90      29.889  37.165  26.042  1.00  0.00           H
ATOM   1431 HD22 ASN    90      28.904  38.346  25.230  1.00  0.00           H
ATOM   1432  C   ASN    90      29.949  37.886  30.854  1.00  0.00           C
ATOM   1433  O   ASN    90      30.117  36.647  30.860  1.00  0.00           O
ATOM   1434  N   ASN    91      30.203  38.758  31.852  1.00  0.00           N
ATOM   1435  H   ASN    91      29.913  39.705  31.655  1.00  0.00           H
ATOM   1436  CA  ASN    91      30.487  38.245  33.219  1.00  0.00           C
ATOM   1437  HA  ASN    91      30.775  39.113  33.813  1.00  0.00           H
ATOM   1438  CB  ASN    91      29.185  37.601  33.806  1.00  0.00           C
ATOM   1439  HB2 ASN    91      28.993  36.680  33.256  1.00  0.00           H
ATOM   1440  HB3 ASN    91      29.314  37.261  34.833  1.00  0.00           H
ATOM   1441  CG  ASN    91      28.048  38.598  33.665  1.00  0.00           C
ATOM   1442  OD1 ASN    91      28.043  39.644  34.290  1.00  0.00           O
ATOM   1443  ND2 ASN    91      27.017  38.249  32.937  1.00  0.00           N
ATOM   1444 HD21 ASN    91      26.896  37.395  32.412  1.00  0.00           H
ATOM   1445 HD22 ASN    91      26.337  38.996  32.890  1.00  0.00           H
ATOM   1446  C   ASN    91      31.727  37.269  33.302  1.00  0.00           C
ATOM   1447  O   ASN    91      31.686  36.080  33.779  1.00  0.00           O
ATOM   1448  N   LEU    92      32.834  37.676  32.674  1.00  0.00           N
ATOM   1449  H   LEU    92      32.642  38.481  32.094  1.00  0.00           H
ATOM   1450  CA  LEU    92      34.118  36.998  32.779  1.00  0.00           C
ATOM   1451  HA  LEU    92      34.810  37.648  32.244  1.00  0.00           H
ATOM   1452  CB  LEU    92      34.522  36.853  34.286  1.00  0.00           C
ATOM   1453  HB2 LEU    92      33.844  36.183  34.814  1.00  0.00           H
ATOM   1454  HB3 LEU    92      35.458  36.296  34.297  1.00  0.00           H
ATOM   1455  CG  LEU    92      34.719  38.187  35.037  1.00  0.00           C
ATOM   1456  HG  LEU    92      35.278  37.955  35.944  1.00  0.00           H
ATOM   1457  CD1 LEU    92      35.570  39.076  34.156  1.00  0.00           C
ATOM   1458 HD11 LEU    92      36.045  39.859  34.748  1.00  0.00           H
ATOM   1459 HD12 LEU    92      35.034  39.627  33.383  1.00  0.00           H
ATOM   1460 HD13 LEU    92      36.360  38.504  33.670  1.00  0.00           H
ATOM   1461  CD2 LEU    92      33.440  38.923  35.507  1.00  0.00           C
ATOM   1462 HD21 LEU    92      32.763  38.116  35.790  1.00  0.00           H
ATOM   1463 HD22 LEU    92      33.594  39.739  36.214  1.00  0.00           H
ATOM   1464 HD23 LEU    92      33.027  39.422  34.632  1.00  0.00           H
ATOM   1465  C   LEU    92      34.295  35.635  32.062  1.00  0.00           C
ATOM   1466  O   LEU    92      35.042  34.755  32.503  1.00  0.00           O
ATOM   1467  N   GLY    93      33.476  35.417  31.025  1.00  0.00           N
ATOM   1468  H   GLY    93      33.036  36.258  30.681  1.00  0.00           H
ATOM   1469  CA  GLY    93      33.329  34.123  30.405  1.00  0.00           C
ATOM   1470  HA2 GLY    93      33.175  34.280  29.338  1.00  0.00           H
ATOM   1471  HA3 GLY    93      34.293  33.614  30.424  1.00  0.00           H
ATOM   1472  C   GLY    93      32.236  33.167  31.029  1.00  0.00           C
ATOM   1473  O   GLY    93      31.879  32.154  30.413  1.00  0.00           O
ATOM   1474  N   THR    94      31.836  33.437  32.319  1.00  0.00           N
ATOM   1475  H   THR    94      32.273  34.237  32.754  1.00  0.00           H
ATOM   1476  CA  THR    94      30.975  32.488  33.068  1.00  0.00           C
ATOM   1477  HA  THR    94      31.457  31.529  32.874  1.00  0.00           H
ATOM   1478  CB  THR    94      30.915  32.831  34.572  1.00  0.00           C
ATOM   1479  HB  THR    94      30.390  31.986  35.016  1.00  0.00           H
ATOM   1480  CG2 THR    94      32.289  33.105  35.201  1.00  0.00           C
ATOM   1481 HG21 THR    94      32.839  33.955  34.796  1.00  0.00           H
ATOM   1482 HG22 THR    94      32.937  32.236  35.083  1.00  0.00           H
ATOM   1483 HG23 THR    94      32.201  33.216  36.281  1.00  0.00           H
ATOM   1484  OG1 THR    94      30.144  34.064  34.765  1.00  0.00           O
ATOM   1485  HG1 THR    94      30.570  34.822  34.357  1.00  0.00           H
ATOM   1486  C   THR    94      29.533  32.523  32.570  1.00  0.00           C
ATOM   1487  O   THR    94      29.138  33.409  31.762  1.00  0.00           O
ATOM   1488  N   ILE    95      28.614  31.610  33.021  1.00  0.00           N
ATOM   1489  H   ILE    95      28.883  30.793  33.551  1.00  0.00           H
ATOM   1490  CA  ILE    95      27.241  31.584  32.707  1.00  0.00           C
ATOM   1491  HA  ILE    95      27.092  32.126  31.773  1.00  0.00           H
ATOM   1492  CB  ILE    95      26.761  30.059  32.561  1.00  0.00           C
ATOM   1493  HB  ILE    95      27.604  29.606  32.038  1.00  0.00           H
ATOM   1494  CG2 ILE    95      26.704  29.240  33.874  1.00  0.00           C
ATOM   1495 HG21 ILE    95      25.760  29.530  34.335  1.00  0.00           H
ATOM   1496 HG22 ILE    95      27.590  29.537  34.434  1.00  0.00           H
ATOM   1497 HG23 ILE    95      26.856  28.184  33.655  1.00  0.00           H
ATOM   1498  CG1 ILE    95      25.483  29.925  31.601  1.00  0.00           C
ATOM   1499 HG12 ILE    95      24.563  30.385  31.961  1.00  0.00           H
ATOM   1500 HG13 ILE    95      25.656  30.462  30.668  1.00  0.00           H
ATOM   1501  CD1 ILE    95      25.189  28.403  31.317  1.00  0.00           C
ATOM   1502 HD11 ILE    95      24.881  27.925  32.246  1.00  0.00           H
ATOM   1503 HD12 ILE    95      26.062  27.910  30.889  1.00  0.00           H
ATOM   1504 HD13 ILE    95      24.284  28.337  30.713  1.00  0.00           H
ATOM   1505  C   ILE    95      26.362  32.401  33.706  1.00  0.00           C
ATOM   1506  O   ILE    95      25.157  32.045  33.935  1.00  0.00           O
ATOM   1507  N   ALA    96      26.826  33.498  34.233  1.00  0.00           N
ATOM   1508  H   ALA    96      27.786  33.692  33.993  1.00  0.00           H
ATOM   1509  CA  ALA    96      26.180  34.159  35.357  1.00  0.00           C
ATOM   1510  HA  ALA    96      25.990  33.433  36.147  1.00  0.00           H
ATOM   1511  CB  ALA    96      27.240  35.184  35.841  1.00  0.00           C
ATOM   1512  HB1 ALA    96      27.473  35.855  35.016  1.00  0.00           H
ATOM   1513  HB2 ALA    96      28.136  34.657  36.168  1.00  0.00           H
ATOM   1514  HB3 ALA    96      26.812  35.737  36.677  1.00  0.00           H
ATOM   1515  C   ALA    96      24.775  34.746  35.054  1.00  0.00           C
ATOM   1516  O   ALA    96      23.978  35.062  35.954  1.00  0.00           O
ATOM   1517  N   LYS    97      24.437  34.852  33.720  1.00  0.00           N
ATOM   1518  H   LYS    97      25.209  34.716  33.084  1.00  0.00           H
ATOM   1519  CA  LYS    97      23.129  35.266  33.176  1.00  0.00           C
ATOM   1520  HA  LYS    97      23.001  36.257  33.611  1.00  0.00           H
ATOM   1521  CB  LYS    97      23.231  35.247  31.636  1.00  0.00           C
ATOM   1522  HB2 LYS    97      24.260  35.338  31.287  1.00  0.00           H
ATOM   1523  HB3 LYS    97      22.805  34.355  31.178  1.00  0.00           H
ATOM   1524  CG  LYS    97      22.339  36.453  31.079  1.00  0.00           C
ATOM   1525  HG2 LYS    97      21.266  36.273  31.133  1.00  0.00           H
ATOM   1526  HG3 LYS    97      22.653  37.355  31.606  1.00  0.00           H
ATOM   1527  CD  LYS    97      22.711  36.701  29.592  1.00  0.00           C
ATOM   1528  HD2 LYS    97      23.761  36.984  29.530  1.00  0.00           H
ATOM   1529  HD3 LYS    97      22.536  35.728  29.134  1.00  0.00           H
ATOM   1530  CE  LYS    97      21.742  37.783  29.072  1.00  0.00           C
ATOM   1531  HE2 LYS    97      20.714  37.432  28.977  1.00  0.00           H
ATOM   1532  HE3 LYS    97      21.800  38.665  29.710  1.00  0.00           H
ATOM   1533  NZ  LYS    97      22.155  38.260  27.718  1.00  0.00           N
ATOM   1534  HZ1 LYS    97      21.679  39.111  27.447  1.00  0.00           H
ATOM   1535  HZ2 LYS    97      21.943  37.514  27.071  1.00  0.00           H
ATOM   1536  HZ3 LYS    97      23.149  38.433  27.721  1.00  0.00           H
ATOM   1537  C   LYS    97      21.975  34.435  33.757  1.00  0.00           C
ATOM   1538  O   LYS    97      20.928  35.014  34.083  1.00  0.00           O
ATOM   1539  N   SER    98      22.149  33.148  33.794  1.00  0.00           N
ATOM   1540  H   SER    98      23.096  32.842  33.621  1.00  0.00           H
ATOM   1541  CA  SER    98      21.186  32.241  34.398  1.00  0.00           C
ATOM   1542  HA  SER    98      20.223  32.671  34.677  1.00  0.00           H
ATOM   1543  CB  SER    98      20.885  31.050  33.439  1.00  0.00           C
ATOM   1544  HB2 SER    98      21.647  30.486  32.900  1.00  0.00           H
ATOM   1545  HB3 SER    98      20.347  30.222  33.899  1.00  0.00           H
ATOM   1546  OG  SER    98      20.047  31.434  32.423  1.00  0.00           O
ATOM   1547  HG  SER    98      19.146  31.565  32.725  1.00  0.00           H
ATOM   1548  C   SER    98      21.754  31.607  35.708  1.00  0.00           C
ATOM   1549  O   SER    98      21.022  31.567  36.695  1.00  0.00           O
ATOM   1550  N   GLY    99      23.053  31.264  35.764  1.00  0.00           N
ATOM   1551  H   GLY    99      23.650  31.383  34.959  1.00  0.00           H
ATOM   1552  CA  GLY    99      23.667  30.467  36.849  1.00  0.00           C
ATOM   1553  HA2 GLY    99      23.141  29.513  36.890  1.00  0.00           H
ATOM   1554  HA3 GLY    99      24.707  30.328  36.557  1.00  0.00           H
ATOM   1555  C   GLY    99      23.582  31.025  38.267  1.00  0.00           C
ATOM   1556  O   GLY    99      23.436  30.249  39.150  1.00  0.00           O
ATOM   1557  N   THR   100      23.714  32.366  38.439  1.00  0.00           N
ATOM   1558  H   THR   100      23.868  32.954  37.633  1.00  0.00           H
ATOM   1559  CA  THR   100      23.635  32.891  39.825  1.00  0.00           C
ATOM   1560  HA  THR   100      24.288  32.201  40.359  1.00  0.00           H
ATOM   1561  CB  THR   100      24.097  34.366  40.035  1.00  0.00           C
ATOM   1562  HB  THR   100      23.981  34.601  41.093  1.00  0.00           H
ATOM   1563  CG2 THR   100      25.566  34.508  39.593  1.00  0.00           C
ATOM   1564 HG21 THR   100      25.695  34.382  38.518  1.00  0.00           H
ATOM   1565 HG22 THR   100      26.164  33.755  40.108  1.00  0.00           H
ATOM   1566 HG23 THR   100      26.060  35.458  39.797  1.00  0.00           H
ATOM   1567  OG1 THR   100      23.318  35.268  39.338  1.00  0.00           O
ATOM   1568  HG1 THR   100      22.914  35.851  39.985  1.00  0.00           H
ATOM   1569  C   THR   100      22.222  32.553  40.378  1.00  0.00           C
ATOM   1570  O   THR   100      22.115  32.067  41.462  1.00  0.00           O
ATOM   1571  N   LYS   101      21.167  33.030  39.713  1.00  0.00           N
ATOM   1572  H   LYS   101      21.236  33.513  38.829  1.00  0.00           H
ATOM   1573  CA  LYS   101      19.772  32.647  40.131  1.00  0.00           C
ATOM   1574  HA  LYS   101      19.715  33.110  41.116  1.00  0.00           H
ATOM   1575  CB  LYS   101      18.732  33.183  39.153  1.00  0.00           C
ATOM   1576  HB2 LYS   101      19.019  34.182  38.826  1.00  0.00           H
ATOM   1577  HB3 LYS   101      18.780  32.483  38.320  1.00  0.00           H
ATOM   1578  CG  LYS   101      17.296  33.082  39.654  1.00  0.00           C
ATOM   1579  HG2 LYS   101      16.999  32.038  39.762  1.00  0.00           H
ATOM   1580  HG3 LYS   101      17.209  33.529  40.644  1.00  0.00           H
ATOM   1581  CD  LYS   101      16.320  33.627  38.682  1.00  0.00           C
ATOM   1582  HD2 LYS   101      16.512  34.695  38.579  1.00  0.00           H
ATOM   1583  HD3 LYS   101      16.413  33.232  37.671  1.00  0.00           H
ATOM   1584  CE  LYS   101      14.810  33.377  38.891  1.00  0.00           C
ATOM   1585  HE2 LYS   101      14.307  34.033  38.181  1.00  0.00           H
ATOM   1586  HE3 LYS   101      14.526  32.355  38.637  1.00  0.00           H
ATOM   1587  NZ  LYS   101      14.198  33.705  40.207  1.00  0.00           N
ATOM   1588  HZ1 LYS   101      14.592  33.115  40.924  1.00  0.00           H
ATOM   1589  HZ2 LYS   101      13.209  33.504  40.177  1.00  0.00           H
ATOM   1590  HZ3 LYS   101      14.274  34.679  40.462  1.00  0.00           H
ATOM   1591  C   LYS   101      19.651  31.166  40.383  1.00  0.00           C
ATOM   1592  O   LYS   101      19.279  30.782  41.474  1.00  0.00           O
ATOM   1593  N   ALA   102      19.788  30.353  39.354  1.00  0.00           N
ATOM   1594  H   ALA   102      20.230  30.658  38.499  1.00  0.00           H
ATOM   1595  CA  ALA   102      19.655  28.863  39.503  1.00  0.00           C
ATOM   1596  HA  ALA   102      18.632  28.688  39.835  1.00  0.00           H
ATOM   1597  CB  ALA   102      19.811  28.309  38.076  1.00  0.00           C
ATOM   1598  HB1 ALA   102      18.922  28.474  37.469  1.00  0.00           H
ATOM   1599  HB2 ALA   102      19.885  27.222  38.112  1.00  0.00           H
ATOM   1600  HB3 ALA   102      20.666  28.605  37.468  1.00  0.00           H
ATOM   1601  C   ALA   102      20.494  28.189  40.573  1.00  0.00           C
ATOM   1602  O   ALA   102      20.162  27.029  40.978  1.00  0.00           O
ATOM   1603  N   PHE   103      21.526  28.789  41.055  1.00  0.00           N
ATOM   1604  H   PHE   103      21.904  29.573  40.543  1.00  0.00           H
ATOM   1605  CA  PHE   103      22.365  28.433  42.127  1.00  0.00           C
ATOM   1606  HA  PHE   103      22.366  27.344  42.121  1.00  0.00           H
ATOM   1607  CB  PHE   103      23.911  28.896  42.005  1.00  0.00           C
ATOM   1608  HB2 PHE   103      24.306  28.303  41.180  1.00  0.00           H
ATOM   1609  HB3 PHE   103      23.989  29.972  41.855  1.00  0.00           H
ATOM   1610  CG  PHE   103      24.817  28.617  43.215  1.00  0.00           C
ATOM   1611  CD1 PHE   103      24.755  27.443  43.995  1.00  0.00           C
ATOM   1612  HD1 PHE   103      23.906  26.821  43.751  1.00  0.00           H
ATOM   1613  CE1 PHE   103      25.504  27.207  45.085  1.00  0.00           C
ATOM   1614  HE1 PHE   103      25.318  26.343  45.706  1.00  0.00           H
ATOM   1615  CZ  PHE   103      26.460  28.186  45.434  1.00  0.00           C
ATOM   1616  HZ  PHE   103      27.202  28.050  46.207  1.00  0.00           H
ATOM   1617  CE2 PHE   103      26.611  29.346  44.725  1.00  0.00           C
ATOM   1618  HE2 PHE   103      27.321  30.112  45.004  1.00  0.00           H
ATOM   1619  CD2 PHE   103      25.821  29.509  43.602  1.00  0.00           C
ATOM   1620  HD2 PHE   103      25.737  30.451  43.080  1.00  0.00           H
ATOM   1621  C   PHE   103      21.806  28.904  43.486  1.00  0.00           C
ATOM   1622  O   PHE   103      21.889  28.213  44.489  1.00  0.00           O
ATOM   1623  N   MET   104      21.238  30.151  43.545  1.00  0.00           N
ATOM   1624  H   MET   104      21.217  30.659  42.673  1.00  0.00           H
ATOM   1625  CA  MET   104      20.589  30.615  44.747  1.00  0.00           C
ATOM   1626  HA  MET   104      21.285  30.439  45.568  1.00  0.00           H
ATOM   1627  CB  MET   104      20.124  32.057  44.736  1.00  0.00           C
ATOM   1628  HB2 MET   104      19.537  32.302  43.850  1.00  0.00           H
ATOM   1629  HB3 MET   104      19.508  32.060  45.636  1.00  0.00           H
ATOM   1630  CG  MET   104      21.266  33.113  44.761  1.00  0.00           C
ATOM   1631  HG2 MET   104      22.009  32.883  45.522  1.00  0.00           H
ATOM   1632  HG3 MET   104      21.838  32.987  43.843  1.00  0.00           H
ATOM   1633  SD  MET   104      20.648  34.869  44.890  1.00  0.00           S
ATOM   1634  CE  MET   104      20.284  35.249  43.179  1.00  0.00           C
ATOM   1635  HE1 MET   104      21.175  35.354  42.560  1.00  0.00           H
ATOM   1636  HE2 MET   104      19.817  34.370  42.735  1.00  0.00           H
ATOM   1637  HE3 MET   104      19.648  36.134  43.190  1.00  0.00           H
ATOM   1638  C   MET   104      19.360  29.781  45.000  1.00  0.00           C
ATOM   1639  O   MET   104      19.117  29.544  46.170  1.00  0.00           O
ATOM   1640  N   GLU   105      18.669  29.273  43.914  1.00  0.00           N
ATOM   1641  H   GLU   105      18.964  29.624  43.014  1.00  0.00           H
ATOM   1642  CA  GLU   105      17.524  28.306  43.980  1.00  0.00           C
ATOM   1643  HA  GLU   105      16.672  28.575  44.604  1.00  0.00           H
ATOM   1644  CB  GLU   105      17.092  27.865  42.613  1.00  0.00           C
ATOM   1645  HB2 GLU   105      17.946  27.926  41.939  1.00  0.00           H
ATOM   1646  HB3 GLU   105      16.682  26.859  42.695  1.00  0.00           H
ATOM   1647  CG  GLU   105      16.195  28.968  42.040  1.00  0.00           C
ATOM   1648  HG2 GLU   105      16.657  29.943  42.195  1.00  0.00           H
ATOM   1649  HG3 GLU   105      16.104  28.648  41.002  1.00  0.00           H
ATOM   1650  CD  GLU   105      14.764  29.148  42.596  1.00  0.00           C
ATOM   1651  OE1 GLU   105      14.274  28.217  43.350  1.00  0.00           O
ATOM   1652  OE2 GLU   105      14.145  30.238  42.394  1.00  0.00           O
ATOM   1653  C   GLU   105      18.044  27.032  44.703  1.00  0.00           C
ATOM   1654  O   GLU   105      17.352  26.532  45.531  1.00  0.00           O
ATOM   1655  N   ALA   106      19.326  26.587  44.480  1.00  0.00           N
ATOM   1656  H   ALA   106      20.041  27.061  43.947  1.00  0.00           H
ATOM   1657  CA  ALA   106      19.928  25.347  45.000  1.00  0.00           C
ATOM   1658  HA  ALA   106      19.186  24.562  45.141  1.00  0.00           H
ATOM   1659  CB  ALA   106      21.077  24.914  44.084  1.00  0.00           C
ATOM   1660  HB1 ALA   106      21.719  24.209  44.612  1.00  0.00           H
ATOM   1661  HB2 ALA   106      21.693  25.754  43.765  1.00  0.00           H
ATOM   1662  HB3 ALA   106      20.610  24.434  43.222  1.00  0.00           H
ATOM   1663  C   ALA   106      20.446  25.512  46.423  1.00  0.00           C
ATOM   1664  O   ALA   106      20.255  24.715  47.355  1.00  0.00           O
ATOM   1665  N   LEU   107      20.986  26.692  46.678  1.00  0.00           N
ATOM   1666  H   LEU   107      21.196  27.281  45.884  1.00  0.00           H
ATOM   1667  CA  LEU   107      21.164  27.213  48.078  1.00  0.00           C
ATOM   1668  HA  LEU   107      21.751  26.514  48.673  1.00  0.00           H
ATOM   1669  CB  LEU   107      21.891  28.580  48.011  1.00  0.00           C
ATOM   1670  HB2 LEU   107      21.370  29.245  47.322  1.00  0.00           H
ATOM   1671  HB3 LEU   107      21.792  29.055  48.986  1.00  0.00           H
ATOM   1672  CG  LEU   107      23.416  28.459  47.660  1.00  0.00           C
ATOM   1673  HG  LEU   107      23.541  27.944  46.708  1.00  0.00           H
ATOM   1674  CD1 LEU   107      24.156  29.816  47.452  1.00  0.00           C
ATOM   1675 HD11 LEU   107      23.742  30.323  46.580  1.00  0.00           H
ATOM   1676 HD12 LEU   107      25.222  29.721  47.246  1.00  0.00           H
ATOM   1677 HD13 LEU   107      24.168  30.355  48.399  1.00  0.00           H
ATOM   1678  CD2 LEU   107      24.265  27.610  48.641  1.00  0.00           C
ATOM   1679 HD21 LEU   107      23.942  26.572  48.723  1.00  0.00           H
ATOM   1680 HD22 LEU   107      25.315  27.728  48.374  1.00  0.00           H
ATOM   1681 HD23 LEU   107      24.171  27.945  49.674  1.00  0.00           H
ATOM   1682  C   LEU   107      19.857  27.227  48.989  1.00  0.00           C
ATOM   1683  O   LEU   107      19.862  26.683  50.067  1.00  0.00           O
ATOM   1684  N   GLN   108      18.767  27.759  48.472  1.00  0.00           N
ATOM   1685  H   GLN   108      18.826  28.255  47.593  1.00  0.00           H
ATOM   1686  CA  GLN   108      17.451  27.580  49.124  1.00  0.00           C
ATOM   1687  HA  GLN   108      17.440  28.077  50.094  1.00  0.00           H
ATOM   1688  CB  GLN   108      16.404  28.480  48.450  1.00  0.00           C
ATOM   1689  HB2 GLN   108      16.682  29.524  48.599  1.00  0.00           H
ATOM   1690  HB3 GLN   108      16.510  28.267  47.386  1.00  0.00           H
ATOM   1691  CG  GLN   108      15.002  28.236  48.843  1.00  0.00           C
ATOM   1692  HG2 GLN   108      14.761  27.190  48.653  1.00  0.00           H
ATOM   1693  HG3 GLN   108      15.055  28.481  49.904  1.00  0.00           H
ATOM   1694  CD  GLN   108      14.078  29.111  48.013  1.00  0.00           C
ATOM   1695  OE1 GLN   108      13.791  30.166  48.518  1.00  0.00           O
ATOM   1696  NE2 GLN   108      13.773  28.852  46.689  1.00  0.00           N
ATOM   1697 HE21 GLN   108      13.248  29.594  46.248  1.00  0.00           H
ATOM   1698 HE22 GLN   108      14.042  27.995  46.226  1.00  0.00           H
ATOM   1699  C   GLN   108      17.031  26.134  49.194  1.00  0.00           C
ATOM   1700  O   GLN   108      16.681  25.720  50.310  1.00  0.00           O
ATOM   1701  N   ALA   109      17.072  25.272  48.132  1.00  0.00           N
ATOM   1702  H   ALA   109      17.191  25.635  47.197  1.00  0.00           H
ATOM   1703  CA  ALA   109      16.815  23.784  48.223  1.00  0.00           C
ATOM   1704  HA  ALA   109      15.744  23.709  48.412  1.00  0.00           H
ATOM   1705  CB  ALA   109      17.109  23.205  46.858  1.00  0.00           C
ATOM   1706  HB1 ALA   109      16.899  22.135  46.896  1.00  0.00           H
ATOM   1707  HB2 ALA   109      18.145  23.252  46.522  1.00  0.00           H
ATOM   1708  HB3 ALA   109      16.554  23.778  46.117  1.00  0.00           H
ATOM   1709  C   ALA   109      17.618  23.143  49.380  1.00  0.00           C
ATOM   1710  O   ALA   109      17.311  22.072  49.848  1.00  0.00           O
ATOM   1711  N   GLY   110      18.841  23.676  49.662  1.00  0.00           N
ATOM   1712  H   GLY   110      19.373  24.308  49.081  1.00  0.00           H
ATOM   1713  CA  GLY   110      19.765  23.030  50.654  1.00  0.00           C
ATOM   1714  HA2 GLY   110      19.954  23.693  51.498  1.00  0.00           H
ATOM   1715  HA3 GLY   110      19.353  22.092  51.026  1.00  0.00           H
ATOM   1716  C   GLY   110      21.147  22.529  50.200  1.00  0.00           C
ATOM   1717  O   GLY   110      21.707  21.778  50.983  1.00  0.00           O
ATOM   1718  N   ALA   111      21.679  23.179  49.186  1.00  0.00           N
ATOM   1719  H   ALA   111      21.112  23.850  48.685  1.00  0.00           H
ATOM   1720  CA  ALA   111      23.085  22.934  48.643  1.00  0.00           C
ATOM   1721  HA  ALA   111      23.284  21.866  48.731  1.00  0.00           H
ATOM   1722  CB  ALA   111      23.250  23.402  47.175  1.00  0.00           C
ATOM   1723  HB1 ALA   111      23.261  24.487  47.078  1.00  0.00           H
ATOM   1724  HB2 ALA   111      22.572  22.888  46.494  1.00  0.00           H
ATOM   1725  HB3 ALA   111      24.267  23.099  46.925  1.00  0.00           H
ATOM   1726  C   ALA   111      24.112  23.647  49.550  1.00  0.00           C
ATOM   1727  O   ALA   111      23.786  24.474  50.396  1.00  0.00           O
ATOM   1728  N   ASP   112      25.393  23.281  49.422  1.00  0.00           N
ATOM   1729  H   ASP   112      25.647  22.542  48.783  1.00  0.00           H
ATOM   1730  CA  ASP   112      26.587  23.980  50.023  1.00  0.00           C
ATOM   1731  HA  ASP   112      26.255  24.524  50.909  1.00  0.00           H
ATOM   1732  CB  ASP   112      27.738  23.090  50.439  1.00  0.00           C
ATOM   1733  HB2 ASP   112      28.144  22.577  49.567  1.00  0.00           H
ATOM   1734  HB3 ASP   112      28.496  23.631  51.006  1.00  0.00           H
ATOM   1735  CG  ASP   112      27.249  21.941  51.344  1.00  0.00           C
ATOM   1736  OD1 ASP   112      26.367  22.150  52.141  1.00  0.00           O
ATOM   1737  OD2 ASP   112      27.856  20.868  51.371  1.00  0.00           O
ATOM   1738  C   ASP   112      27.198  25.056  49.112  1.00  0.00           C
ATOM   1739  O   ASP   112      27.032  24.893  47.899  1.00  0.00           O
ATOM   1740  N   ILE   113      27.736  26.145  49.622  1.00  0.00           N
ATOM   1741  H   ILE   113      27.689  26.248  50.625  1.00  0.00           H
ATOM   1742  CA  ILE   113      28.409  27.219  48.887  1.00  0.00           C
ATOM   1743  HA  ILE   113      27.713  27.628  48.154  1.00  0.00           H
ATOM   1744  CB  ILE   113      28.932  28.384  49.743  1.00  0.00           C
ATOM   1745  HB  ILE   113      29.492  28.029  50.608  1.00  0.00           H
ATOM   1746  CG2 ILE   113      29.975  29.291  48.976  1.00  0.00           C
ATOM   1747 HG21 ILE   113      30.861  28.805  48.568  1.00  0.00           H
ATOM   1748 HG22 ILE   113      30.332  30.016  49.707  1.00  0.00           H
ATOM   1749 HG23 ILE   113      29.583  29.719  48.053  1.00  0.00           H
ATOM   1750  CG1 ILE   113      27.720  29.252  50.179  1.00  0.00           C
ATOM   1751 HG12 ILE   113      27.518  30.001  49.414  1.00  0.00           H
ATOM   1752 HG13 ILE   113      26.831  28.664  50.406  1.00  0.00           H
ATOM   1753  CD1 ILE   113      28.003  30.038  51.496  1.00  0.00           C
ATOM   1754 HD11 ILE   113      28.876  30.672  51.349  1.00  0.00           H
ATOM   1755 HD12 ILE   113      28.195  29.321  52.294  1.00  0.00           H
ATOM   1756 HD13 ILE   113      27.252  30.785  51.755  1.00  0.00           H
ATOM   1757  C   ILE   113      29.603  26.636  48.018  1.00  0.00           C
ATOM   1758  O   ILE   113      29.792  27.065  46.914  1.00  0.00           O
ATOM   1759  N   SER   114      30.316  25.605  48.504  1.00  0.00           N
ATOM   1760  H   SER   114      30.034  25.363  49.443  1.00  0.00           H
ATOM   1761  CA  SER   114      31.237  24.802  47.780  1.00  0.00           C
ATOM   1762  HA  SER   114      32.094  25.431  47.533  1.00  0.00           H
ATOM   1763  CB  SER   114      31.658  23.815  48.790  1.00  0.00           C
ATOM   1764  HB2 SER   114      32.099  24.331  49.644  1.00  0.00           H
ATOM   1765  HB3 SER   114      30.808  23.183  49.046  1.00  0.00           H
ATOM   1766  OG  SER   114      32.672  22.977  48.274  1.00  0.00           O
ATOM   1767  HG  SER   114      32.841  22.281  48.913  1.00  0.00           H
ATOM   1768  C   SER   114      30.726  24.183  46.419  1.00  0.00           C
ATOM   1769  O   SER   114      31.571  23.920  45.575  1.00  0.00           O
ATOM   1770  N   MET   115      29.426  24.014  46.117  1.00  0.00           N
ATOM   1771  H   MET   115      28.734  24.363  46.766  1.00  0.00           H
ATOM   1772  CA  MET   115      28.895  23.637  44.718  1.00  0.00           C
ATOM   1773  HA  MET   115      29.672  23.003  44.291  1.00  0.00           H
ATOM   1774  CB  MET   115      27.547  22.773  44.911  1.00  0.00           C
ATOM   1775  HB2 MET   115      26.880  23.470  45.418  1.00  0.00           H
ATOM   1776  HB3 MET   115      27.275  22.517  43.887  1.00  0.00           H
ATOM   1777  CG  MET   115      27.772  21.575  45.747  1.00  0.00           C
ATOM   1778  HG2 MET   115      28.064  20.704  45.160  1.00  0.00           H
ATOM   1779  HG3 MET   115      28.614  21.844  46.384  1.00  0.00           H
ATOM   1780  SD  MET   115      26.367  20.987  46.782  1.00  0.00           S
ATOM   1781  CE  MET   115      25.352  20.205  45.493  1.00  0.00           C
ATOM   1782  HE1 MET   115      26.072  19.561  44.987  1.00  0.00           H
ATOM   1783  HE2 MET   115      24.703  19.594  46.119  1.00  0.00           H
ATOM   1784  HE3 MET   115      24.914  20.908  44.783  1.00  0.00           H
ATOM   1785  C   MET   115      28.827  24.827  43.793  1.00  0.00           C
ATOM   1786  O   MET   115      28.401  24.540  42.677  1.00  0.00           O
ATOM   1787  N   ILE   116      29.340  26.026  44.035  1.00  0.00           N
ATOM   1788  H   ILE   116      29.464  26.248  45.013  1.00  0.00           H
ATOM   1789  CA  ILE   116      29.234  27.232  43.080  1.00  0.00           C
ATOM   1790  HA  ILE   116      28.188  27.530  43.008  1.00  0.00           H
ATOM   1791  CB  ILE   116      30.117  28.345  43.681  1.00  0.00           C
ATOM   1792  HB  ILE   116      29.918  28.531  44.737  1.00  0.00           H
ATOM   1793  CG2 ILE   116      31.652  27.985  43.674  1.00  0.00           C
ATOM   1794 HG21 ILE   116      32.120  28.776  44.260  1.00  0.00           H
ATOM   1795 HG22 ILE   116      32.183  27.979  42.722  1.00  0.00           H
ATOM   1796 HG23 ILE   116      31.797  27.007  44.133  1.00  0.00           H
ATOM   1797  CG1 ILE   116      29.841  29.633  42.939  1.00  0.00           C
ATOM   1798 HG12 ILE   116      30.228  29.563  41.922  1.00  0.00           H
ATOM   1799 HG13 ILE   116      28.758  29.760  42.917  1.00  0.00           H
ATOM   1800  CD1 ILE   116      30.480  30.781  43.584  1.00  0.00           C
ATOM   1801 HD11 ILE   116      31.554  30.940  43.499  1.00  0.00           H
ATOM   1802 HD12 ILE   116      30.108  30.783  44.608  1.00  0.00           H
ATOM   1803 HD13 ILE   116      30.031  31.659  43.117  1.00  0.00           H
ATOM   1804  C   ILE   116      29.684  26.965  41.617  1.00  0.00           C
ATOM   1805  O   ILE   116      29.071  27.341  40.669  1.00  0.00           O
ATOM   1806  N   GLY   117      30.777  26.185  41.274  1.00  0.00           N
ATOM   1807  H   GLY   117      31.357  25.773  41.991  1.00  0.00           H
ATOM   1808  CA  GLY   117      31.160  25.956  39.913  1.00  0.00           C
ATOM   1809  HA2 GLY   117      30.935  26.870  39.364  1.00  0.00           H
ATOM   1810  HA3 GLY   117      32.227  25.782  39.773  1.00  0.00           H
ATOM   1811  C   GLY   117      30.368  24.892  39.132  1.00  0.00           C
ATOM   1812  O   GLY   117      30.478  24.944  37.941  1.00  0.00           O
ATOM   1813  N   GLN   118      29.602  24.050  39.860  1.00  0.00           N
ATOM   1814  H   GLN   118      29.687  24.039  40.866  1.00  0.00           H
ATOM   1815  CA  GLN   118      28.599  23.151  39.245  1.00  0.00           C
ATOM   1816  HA  GLN   118      28.999  22.489  38.478  1.00  0.00           H
ATOM   1817  CB  GLN   118      27.884  22.241  40.254  1.00  0.00           C
ATOM   1818  HB2 GLN   118      27.347  22.761  41.047  1.00  0.00           H
ATOM   1819  HB3 GLN   118      27.029  21.754  39.784  1.00  0.00           H
ATOM   1820  CG  GLN   118      28.787  21.188  40.879  1.00  0.00           C
ATOM   1821  HG2 GLN   118      29.283  20.597  40.108  1.00  0.00           H
ATOM   1822  HG3 GLN   118      29.548  21.638  41.517  1.00  0.00           H
ATOM   1823  CD  GLN   118      28.045  20.271  41.768  1.00  0.00           C
ATOM   1824  OE1 GLN   118      26.877  20.046  41.551  1.00  0.00           O
ATOM   1825  NE2 GLN   118      28.542  19.755  42.847  1.00  0.00           N
ATOM   1826 HE21 GLN   118      28.037  19.070  43.392  1.00  0.00           H
ATOM   1827 HE22 GLN   118      29.519  19.890  43.061  1.00  0.00           H
ATOM   1828  C   GLN   118      27.536  23.985  38.439  1.00  0.00           C
ATOM   1829  O   GLN   118      27.068  23.564  37.404  1.00  0.00           O
ATOM   1830  N   PHE   119      27.297  25.153  39.048  1.00  0.00           N
ATOM   1831  H   PHE   119      27.823  25.451  39.858  1.00  0.00           H
ATOM   1832  CA  PHE   119      26.369  26.145  38.430  1.00  0.00           C
ATOM   1833  HA  PHE   119      25.708  25.621  37.740  1.00  0.00           H
ATOM   1834  CB  PHE   119      25.525  26.818  39.492  1.00  0.00           C
ATOM   1835  HB2 PHE   119      26.069  27.509  40.135  1.00  0.00           H
ATOM   1836  HB3 PHE   119      24.874  27.507  38.955  1.00  0.00           H
ATOM   1837  CG  PHE   119      24.774  25.757  40.328  1.00  0.00           C
ATOM   1838  CD1 PHE   119      23.443  25.415  40.016  1.00  0.00           C
ATOM   1839  HD1 PHE   119      22.912  25.841  39.178  1.00  0.00           H
ATOM   1840  CE1 PHE   119      22.773  24.478  40.865  1.00  0.00           C
ATOM   1841  HE1 PHE   119      21.743  24.182  40.729  1.00  0.00           H
ATOM   1842  CZ  PHE   119      23.428  23.908  41.937  1.00  0.00           C
ATOM   1843  HZ  PHE   119      22.974  23.253  42.665  1.00  0.00           H
ATOM   1844  CE2 PHE   119      24.752  24.211  42.231  1.00  0.00           C
ATOM   1845  HE2 PHE   119      25.162  23.934  43.191  1.00  0.00           H
ATOM   1846  CD2 PHE   119      25.407  25.101  41.417  1.00  0.00           C
ATOM   1847  HD2 PHE   119      26.468  25.183  41.606  1.00  0.00           H
ATOM   1848  C   PHE   119      27.105  27.153  37.528  1.00  0.00           C
ATOM   1849  O   PHE   119      26.420  27.992  36.952  1.00  0.00           O
ATOM   1850  N   GLY   120      28.370  26.883  37.206  1.00  0.00           N
ATOM   1851  H   GLY   120      28.826  26.039  37.519  1.00  0.00           H
ATOM   1852  CA  GLY   120      29.121  27.650  36.251  1.00  0.00           C
ATOM   1853  HA2 GLY   120      30.122  27.221  36.197  1.00  0.00           H
ATOM   1854  HA3 GLY   120      28.825  27.532  35.208  1.00  0.00           H
ATOM   1855  C   GLY   120      29.328  29.090  36.679  1.00  0.00           C
ATOM   1856  O   GLY   120      29.467  29.888  35.773  1.00  0.00           O
ATOM   1857  N   VAL   121      29.460  29.371  38.018  1.00  0.00           N
ATOM   1858  H   VAL   121      29.087  28.720  38.694  1.00  0.00           H
ATOM   1859  CA  VAL   121      29.606  30.781  38.564  1.00  0.00           C
ATOM   1860  HA  VAL   121      30.010  31.335  37.718  1.00  0.00           H
ATOM   1861  CB  VAL   121      28.230  31.397  39.028  1.00  0.00           C
ATOM   1862  HB  VAL   121      28.416  32.446  39.255  1.00  0.00           H
ATOM   1863  CG1 VAL   121      27.181  31.336  37.877  1.00  0.00           C
ATOM   1864 HG11 VAL   121      27.658  31.763  36.995  1.00  0.00           H
ATOM   1865 HG12 VAL   121      26.739  30.340  37.883  1.00  0.00           H
ATOM   1866 HG13 VAL   121      26.413  31.984  38.298  1.00  0.00           H
ATOM   1867  CG2 VAL   121      27.704  30.732  40.286  1.00  0.00           C
ATOM   1868 HG21 VAL   121      26.660  30.974  40.488  1.00  0.00           H
ATOM   1869 HG22 VAL   121      28.279  31.064  41.150  1.00  0.00           H
ATOM   1870 HG23 VAL   121      27.864  29.660  40.172  1.00  0.00           H
ATOM   1871  C   VAL   121      30.778  30.884  39.527  1.00  0.00           C
ATOM   1872  O   VAL   121      30.870  31.873  40.249  1.00  0.00           O
ATOM   1873  N   GLY   122      31.702  29.963  39.620  1.00  0.00           N
ATOM   1874  H   GLY   122      31.556  29.167  39.016  1.00  0.00           H
ATOM   1875  CA  GLY   122      32.746  29.841  40.711  1.00  0.00           C
ATOM   1876  HA2 GLY   122      32.238  29.895  41.674  1.00  0.00           H
ATOM   1877  HA3 GLY   122      33.307  28.915  40.584  1.00  0.00           H
ATOM   1878  C   GLY   122      33.762  31.008  40.930  1.00  0.00           C
ATOM   1879  O   GLY   122      34.303  31.077  42.020  1.00  0.00           O
ATOM   1880  N   PHE   123      33.797  31.985  40.034  1.00  0.00           N
ATOM   1881  H   PHE   123      33.159  31.871  39.260  1.00  0.00           H
ATOM   1882  CA  PHE   123      34.550  33.244  40.011  1.00  0.00           C
ATOM   1883  HA  PHE   123      35.603  32.985  40.132  1.00  0.00           H
ATOM   1884  CB  PHE   123      34.362  33.968  38.653  1.00  0.00           C
ATOM   1885  HB2 PHE   123      34.847  33.348  37.897  1.00  0.00           H
ATOM   1886  HB3 PHE   123      33.279  34.050  38.563  1.00  0.00           H
ATOM   1887  CG  PHE   123      34.967  35.378  38.461  1.00  0.00           C
ATOM   1888  CD1 PHE   123      36.347  35.637  38.069  1.00  0.00           C
ATOM   1889  HD1 PHE   123      37.006  34.851  37.729  1.00  0.00           H
ATOM   1890  CE1 PHE   123      36.871  36.899  38.066  1.00  0.00           C
ATOM   1891  HE1 PHE   123      37.917  37.062  37.854  1.00  0.00           H
ATOM   1892  CZ  PHE   123      36.106  38.040  38.323  1.00  0.00           C
ATOM   1893  HZ  PHE   123      36.413  39.069  38.216  1.00  0.00           H
ATOM   1894  CE2 PHE   123      34.801  37.859  38.559  1.00  0.00           C
ATOM   1895  HE2 PHE   123      34.109  38.688  38.597  1.00  0.00           H
ATOM   1896  CD2 PHE   123      34.242  36.532  38.692  1.00  0.00           C
ATOM   1897  HD2 PHE   123      33.221  36.480  39.045  1.00  0.00           H
ATOM   1898  C   PHE   123      34.044  34.150  41.192  1.00  0.00           C
ATOM   1899  O   PHE   123      34.813  34.587  42.031  1.00  0.00           O
ATOM   1900  N   TYR   124      32.741  34.172  41.420  1.00  0.00           N
ATOM   1901  H   TYR   124      32.218  33.686  40.706  1.00  0.00           H
ATOM   1902  CA  TYR   124      32.130  35.007  42.528  1.00  0.00           C
ATOM   1903  HA  TYR   124      32.590  35.993  42.467  1.00  0.00           H
ATOM   1904  CB  TYR   124      30.642  35.303  42.213  1.00  0.00           C
ATOM   1905  HB2 TYR   124      30.140  34.336  42.217  1.00  0.00           H
ATOM   1906  HB3 TYR   124      30.130  35.906  42.963  1.00  0.00           H
ATOM   1907  CG  TYR   124      30.453  35.960  40.851  1.00  0.00           C
ATOM   1908  CD1 TYR   124      30.608  37.378  40.803  1.00  0.00           C
ATOM   1909  HD1 TYR   124      30.739  37.870  41.755  1.00  0.00           H
ATOM   1910  CE1 TYR   124      30.549  38.061  39.586  1.00  0.00           C
ATOM   1911  HE1 TYR   124      30.620  39.138  39.617  1.00  0.00           H
ATOM   1912  CZ  TYR   124      30.369  37.261  38.421  1.00  0.00           C
ATOM   1913  OH  TYR   124      30.285  37.809  37.179  1.00  0.00           O
ATOM   1914  HH  TYR   124      30.323  38.767  37.225  1.00  0.00           H
ATOM   1915  CE2 TYR   124      30.215  35.878  38.401  1.00  0.00           C
ATOM   1916  HE2 TYR   124      30.023  35.318  37.497  1.00  0.00           H
ATOM   1917  CD2 TYR   124      30.260  35.212  39.644  1.00  0.00           C
ATOM   1918  HD2 TYR   124      30.094  34.150  39.744  1.00  0.00           H
ATOM   1919  C   TYR   124      32.332  34.541  43.996  1.00  0.00           C
ATOM   1920  O   TYR   124      32.133  35.274  44.938  1.00  0.00           O
ATOM   1921  N   SER   125      32.969  33.382  44.182  1.00  0.00           N
ATOM   1922  H   SER   125      33.022  32.769  43.380  1.00  0.00           H
ATOM   1923  CA  SER   125      33.663  33.017  45.412  1.00  0.00           C
ATOM   1924  HA  SER   125      32.927  32.922  46.211  1.00  0.00           H
ATOM   1925  CB  SER   125      34.231  31.564  45.270  1.00  0.00           C
ATOM   1926  HB2 SER   125      34.562  31.318  46.279  1.00  0.00           H
ATOM   1927  HB3 SER   125      33.383  30.881  45.210  1.00  0.00           H
ATOM   1928  OG  SER   125      35.253  31.473  44.326  1.00  0.00           O
ATOM   1929  HG  SER   125      34.970  31.337  43.418  1.00  0.00           H
ATOM   1930  C   SER   125      34.762  33.956  45.844  1.00  0.00           C
ATOM   1931  O   SER   125      35.116  33.956  47.027  1.00  0.00           O
ATOM   1932  N   ALA   126      35.389  34.725  44.916  1.00  0.00           N
ATOM   1933  H   ALA   126      35.181  34.564  43.941  1.00  0.00           H
ATOM   1934  CA  ALA   126      36.441  35.544  45.412  1.00  0.00           C
ATOM   1935  HA  ALA   126      37.226  34.938  45.865  1.00  0.00           H
ATOM   1936  CB  ALA   126      37.023  36.256  44.269  1.00  0.00           C
ATOM   1937  HB1 ALA   126      37.383  35.495  43.578  1.00  0.00           H
ATOM   1938  HB2 ALA   126      37.857  36.846  44.651  1.00  0.00           H
ATOM   1939  HB3 ALA   126      36.258  36.831  43.746  1.00  0.00           H
ATOM   1940  C   ALA   126      36.017  36.548  46.511  1.00  0.00           C
ATOM   1941  O   ALA   126      36.739  36.877  47.430  1.00  0.00           O
ATOM   1942  N   TYR   127      34.814  37.080  46.293  1.00  0.00           N
ATOM   1943  H   TYR   127      34.271  36.683  45.541  1.00  0.00           H
ATOM   1944  CA  TYR   127      34.044  37.930  47.241  1.00  0.00           C
ATOM   1945  HA  TYR   127      34.666  38.758  47.580  1.00  0.00           H
ATOM   1946  CB  TYR   127      32.812  38.532  46.508  1.00  0.00           C
ATOM   1947  HB2 TYR   127      32.221  37.652  46.258  1.00  0.00           H
ATOM   1948  HB3 TYR   127      32.254  39.191  47.173  1.00  0.00           H
ATOM   1949  CG  TYR   127      33.084  39.312  45.204  1.00  0.00           C
ATOM   1950  CD1 TYR   127      33.705  40.580  45.331  1.00  0.00           C
ATOM   1951  HD1 TYR   127      34.031  40.934  46.298  1.00  0.00           H
ATOM   1952  CE1 TYR   127      33.993  41.329  44.219  1.00  0.00           C
ATOM   1953  HE1 TYR   127      34.384  42.330  44.314  1.00  0.00           H
ATOM   1954  CZ  TYR   127      33.642  40.840  42.921  1.00  0.00           C
ATOM   1955  OH  TYR   127      34.065  41.582  41.844  1.00  0.00           O
ATOM   1956  HH  TYR   127      34.486  42.401  42.115  1.00  0.00           H
ATOM   1957  CE2 TYR   127      32.961  39.616  42.776  1.00  0.00           C
ATOM   1958  HE2 TYR   127      32.725  39.238  41.793  1.00  0.00           H
ATOM   1959  CD2 TYR   127      32.665  38.869  43.934  1.00  0.00           C
ATOM   1960  HD2 TYR   127      32.137  37.936  43.800  1.00  0.00           H
ATOM   1961  C   TYR   127      33.546  37.242  48.549  1.00  0.00           C
ATOM   1962  O   TYR   127      32.916  37.895  49.403  1.00  0.00           O
ATOM   1963  N   LEU   128      33.955  35.969  48.823  1.00  0.00           N
ATOM   1964  H   LEU   128      34.436  35.428  48.119  1.00  0.00           H
ATOM   1965  CA  LEU   128      33.950  35.463  50.216  1.00  0.00           C
ATOM   1966  HA  LEU   128      33.022  35.744  50.714  1.00  0.00           H
ATOM   1967  CB  LEU   128      34.256  33.970  50.138  1.00  0.00           C
ATOM   1968  HB2 LEU   128      35.101  34.065  49.459  1.00  0.00           H
ATOM   1969  HB3 LEU   128      34.487  33.657  51.156  1.00  0.00           H
ATOM   1970  CG  LEU   128      33.230  33.045  49.568  1.00  0.00           C
ATOM   1971  HG  LEU   128      32.880  33.381  48.591  1.00  0.00           H
ATOM   1972  CD1 LEU   128      33.756  31.718  49.316  1.00  0.00           C
ATOM   1973 HD11 LEU   128      34.100  31.242  50.234  1.00  0.00           H
ATOM   1974 HD12 LEU   128      34.544  31.773  48.564  1.00  0.00           H
ATOM   1975 HD13 LEU   128      32.960  31.016  49.064  1.00  0.00           H
ATOM   1976  CD2 LEU   128      32.024  33.003  50.538  1.00  0.00           C
ATOM   1977 HD21 LEU   128      31.368  32.197  50.208  1.00  0.00           H
ATOM   1978 HD22 LEU   128      32.369  32.816  51.555  1.00  0.00           H
ATOM   1979 HD23 LEU   128      31.525  33.971  50.480  1.00  0.00           H
ATOM   1980  C   LEU   128      35.010  36.070  51.043  1.00  0.00           C
ATOM   1981  O   LEU   128      34.887  36.006  52.267  1.00  0.00           O
ATOM   1982  N   VAL   129      36.103  36.641  50.450  1.00  0.00           N
ATOM   1983  H   VAL   129      36.088  36.647  49.440  1.00  0.00           H
ATOM   1984  CA  VAL   129      37.258  37.359  51.092  1.00  0.00           C
ATOM   1985  HA  VAL   129      36.848  37.768  52.015  1.00  0.00           H
ATOM   1986  CB  VAL   129      38.364  36.322  51.439  1.00  0.00           C
ATOM   1987  HB  VAL   129      39.177  36.963  51.783  1.00  0.00           H
ATOM   1988  CG1 VAL   129      37.918  35.278  52.502  1.00  0.00           C
ATOM   1989 HG11 VAL   129      37.153  34.607  52.109  1.00  0.00           H
ATOM   1990 HG12 VAL   129      38.836  34.775  52.808  1.00  0.00           H
ATOM   1991 HG13 VAL   129      37.485  35.774  53.370  1.00  0.00           H
ATOM   1992  CG2 VAL   129      38.807  35.605  50.178  1.00  0.00           C
ATOM   1993 HG21 VAL   129      39.773  35.169  50.433  1.00  0.00           H
ATOM   1994 HG22 VAL   129      38.780  36.231  49.286  1.00  0.00           H
ATOM   1995 HG23 VAL   129      38.146  34.782  49.907  1.00  0.00           H
ATOM   1996  C   VAL   129      37.921  38.600  50.266  1.00  0.00           C
ATOM   1997  O   VAL   129      38.695  39.385  50.803  1.00  0.00           O
ATOM   1998  N   ALA   130      37.454  38.825  49.029  1.00  0.00           N
ATOM   1999  H   ALA   130      37.050  38.019  48.573  1.00  0.00           H
ATOM   2000  CA  ALA   130      37.787  40.000  48.214  1.00  0.00           C
ATOM   2001  HA  ALA   130      38.818  40.288  48.421  1.00  0.00           H
ATOM   2002  CB  ALA   130      37.728  39.739  46.753  1.00  0.00           C
ATOM   2003  HB1 ALA   130      38.283  40.460  46.153  1.00  0.00           H
ATOM   2004  HB2 ALA   130      36.662  39.679  46.535  1.00  0.00           H
ATOM   2005  HB3 ALA   130      38.334  38.833  46.703  1.00  0.00           H
ATOM   2006  C   ALA   130      36.827  41.202  48.569  1.00  0.00           C
ATOM   2007  O   ALA   130      35.621  41.051  48.952  1.00  0.00           O
ATOM   2008  N   GLU   131      37.395  42.413  48.533  1.00  0.00           N
ATOM   2009  H   GLU   131      38.404  42.472  48.550  1.00  0.00           H
ATOM   2010  CA  GLU   131      36.689  43.693  48.509  1.00  0.00           C
ATOM   2011  HA  GLU   131      35.682  43.534  48.895  1.00  0.00           H
ATOM   2012  CB  GLU   131      37.257  44.638  49.519  1.00  0.00           C
ATOM   2013  HB2 GLU   131      36.426  45.323  49.689  1.00  0.00           H
ATOM   2014  HB3 GLU   131      37.356  44.085  50.453  1.00  0.00           H
ATOM   2015  CG  GLU   131      38.546  45.294  49.079  1.00  0.00           C
ATOM   2016  HG2 GLU   131      39.284  44.513  48.899  1.00  0.00           H
ATOM   2017  HG3 GLU   131      38.348  45.874  48.177  1.00  0.00           H
ATOM   2018  CD  GLU   131      39.065  46.329  50.133  1.00  0.00           C
ATOM   2019  OE1 GLU   131      40.290  46.508  50.229  1.00  0.00           O
ATOM   2020  OE2 GLU   131      38.293  46.837  50.950  1.00  0.00           O
ATOM   2021  C   GLU   131      36.674  44.318  47.076  1.00  0.00           C
ATOM   2022  O   GLU   131      35.896  45.242  46.892  1.00  0.00           O
ATOM   2023  N   LYS   132      37.567  43.862  46.191  1.00  0.00           N
ATOM   2024  H   LYS   132      38.124  43.044  46.396  1.00  0.00           H
ATOM   2025  CA  LYS   132      37.480  44.261  44.809  1.00  0.00           C
ATOM   2026  HA  LYS   132      36.399  44.362  44.702  1.00  0.00           H
ATOM   2027  CB  LYS   132      38.175  45.605  44.561  1.00  0.00           C
ATOM   2028  HB2 LYS   132      37.616  46.309  45.178  1.00  0.00           H
ATOM   2029  HB3 LYS   132      39.192  45.546  44.948  1.00  0.00           H
ATOM   2030  CG  LYS   132      38.343  46.017  43.021  1.00  0.00           C
ATOM   2031  HG2 LYS   132      38.978  45.278  42.534  1.00  0.00           H
ATOM   2032  HG3 LYS   132      37.396  45.920  42.490  1.00  0.00           H
ATOM   2033  CD  LYS   132      38.877  47.411  42.843  1.00  0.00           C
ATOM   2034  HD2 LYS   132      38.240  48.051  43.454  1.00  0.00           H
ATOM   2035  HD3 LYS   132      39.892  47.298  43.227  1.00  0.00           H
ATOM   2036  CE  LYS   132      39.070  48.029  41.480  1.00  0.00           C
ATOM   2037  HE2 LYS   132      39.558  47.395  40.739  1.00  0.00           H
ATOM   2038  HE3 LYS   132      38.033  47.914  41.167  1.00  0.00           H
ATOM   2039  NZ  LYS   132      39.392  49.505  41.444  1.00  0.00           N
ATOM   2040  HZ1 LYS   132      38.881  49.957  42.189  1.00  0.00           H
ATOM   2041  HZ2 LYS   132      39.144  49.944  40.569  1.00  0.00           H
ATOM   2042  HZ3 LYS   132      40.376  49.578  41.657  1.00  0.00           H
ATOM   2043  C   LYS   132      38.063  43.143  43.906  1.00  0.00           C
ATOM   2044  O   LYS   132      39.038  42.552  44.368  1.00  0.00           O
ATOM   2045  N   VAL   133      37.595  42.900  42.647  1.00  0.00           N
ATOM   2046  H   VAL   133      36.799  43.466  42.387  1.00  0.00           H
ATOM   2047  CA  VAL   133      38.388  42.061  41.638  1.00  0.00           C
ATOM   2048  HA  VAL   133      39.319  41.722  42.094  1.00  0.00           H
ATOM   2049  CB  VAL   133      37.541  40.794  41.204  1.00  0.00           C
ATOM   2050  HB  VAL   133      36.588  41.159  40.821  1.00  0.00           H
ATOM   2051  CG1 VAL   133      38.252  39.928  40.122  1.00  0.00           C
ATOM   2052 HG11 VAL   133      39.198  39.636  40.577  1.00  0.00           H
ATOM   2053 HG12 VAL   133      37.788  38.947  40.016  1.00  0.00           H
ATOM   2054 HG13 VAL   133      38.288  40.378  39.130  1.00  0.00           H
ATOM   2055  CG2 VAL   133      37.163  40.001  42.489  1.00  0.00           C
ATOM   2056 HG21 VAL   133      36.545  39.111  42.378  1.00  0.00           H
ATOM   2057 HG22 VAL   133      36.688  40.672  43.205  1.00  0.00           H
ATOM   2058 HG23 VAL   133      38.130  39.693  42.887  1.00  0.00           H
ATOM   2059  C   VAL   133      38.735  42.834  40.390  1.00  0.00           C
ATOM   2060  O   VAL   133      37.984  43.636  39.883  1.00  0.00           O
ATOM   2061  N   THR   134      39.936  42.579  39.941  1.00  0.00           N
ATOM   2062  H   THR   134      40.439  41.956  40.557  1.00  0.00           H
ATOM   2063  CA  THR   134      40.581  43.188  38.730  1.00  0.00           C
ATOM   2064  HA  THR   134      39.888  43.891  38.270  1.00  0.00           H
ATOM   2065  CB  THR   134      41.810  43.998  39.068  1.00  0.00           C
ATOM   2066  HB  THR   134      42.588  43.255  39.241  1.00  0.00           H
ATOM   2067  CG2 THR   134      42.241  44.915  37.891  1.00  0.00           C
ATOM   2068 HG21 THR   134      42.348  44.342  36.971  1.00  0.00           H
ATOM   2069 HG22 THR   134      43.197  45.396  38.095  1.00  0.00           H
ATOM   2070 HG23 THR   134      41.471  45.652  37.660  1.00  0.00           H
ATOM   2071  OG1 THR   134      41.567  44.881  40.127  1.00  0.00           O
ATOM   2072  HG1 THR   134      42.083  44.644  40.901  1.00  0.00           H
ATOM   2073  C   THR   134      40.969  41.994  37.844  1.00  0.00           C
ATOM   2074  O   THR   134      41.441  41.020  38.405  1.00  0.00           O
ATOM   2075  N   VAL   135      40.768  42.017  36.525  1.00  0.00           N
ATOM   2076  H   VAL   135      40.263  42.815  36.169  1.00  0.00           H
ATOM   2077  CA  VAL   135      41.190  40.950  35.537  1.00  0.00           C
ATOM   2078  HA  VAL   135      41.940  40.273  35.943  1.00  0.00           H
ATOM   2079  CB  VAL   135      39.993  40.072  35.032  1.00  0.00           C
ATOM   2080  HB  VAL   135      39.248  40.653  34.489  1.00  0.00           H
ATOM   2081  CG1 VAL   135      40.546  38.948  34.190  1.00  0.00           C
ATOM   2082 HG11 VAL   135      40.829  39.289  33.194  1.00  0.00           H
ATOM   2083 HG12 VAL   135      41.444  38.523  34.639  1.00  0.00           H
ATOM   2084 HG13 VAL   135      39.863  38.104  34.102  1.00  0.00           H
ATOM   2085  CG2 VAL   135      39.124  39.435  36.095  1.00  0.00           C
ATOM   2086 HG21 VAL   135      38.628  40.270  36.589  1.00  0.00           H
ATOM   2087 HG22 VAL   135      39.675  38.807  36.796  1.00  0.00           H
ATOM   2088 HG23 VAL   135      38.352  38.877  35.564  1.00  0.00           H
ATOM   2089  C   VAL   135      41.821  41.776  34.382  1.00  0.00           C
ATOM   2090  O   VAL   135      41.171  42.685  33.794  1.00  0.00           O
ATOM   2091  N   ILE   136      42.982  41.234  34.037  1.00  0.00           N
ATOM   2092  H   ILE   136      43.400  40.508  34.600  1.00  0.00           H
ATOM   2093  CA  ILE   136      43.795  41.587  32.827  1.00  0.00           C
ATOM   2094  HA  ILE   136      43.245  42.352  32.279  1.00  0.00           H
ATOM   2095  CB  ILE   136      45.072  42.308  33.209  1.00  0.00           C
ATOM   2096  HB  ILE   136      45.749  41.700  33.809  1.00  0.00           H
ATOM   2097  CG2 ILE   136      45.928  42.474  31.976  1.00  0.00           C
ATOM   2098 HG21 ILE   136      46.843  42.994  32.260  1.00  0.00           H
ATOM   2099 HG22 ILE   136      45.402  42.958  31.151  1.00  0.00           H
ATOM   2100 HG23 ILE   136      46.302  41.500  31.660  1.00  0.00           H
ATOM   2101  CG1 ILE   136      44.772  43.593  33.997  1.00  0.00           C
ATOM   2102 HG12 ILE   136      45.482  44.365  33.701  1.00  0.00           H
ATOM   2103 HG13 ILE   136      43.849  44.143  33.815  1.00  0.00           H
ATOM   2104  CD1 ILE   136      44.840  43.378  35.511  1.00  0.00           C
ATOM   2105 HD11 ILE   136      45.779  43.021  35.932  1.00  0.00           H
ATOM   2106 HD12 ILE   136      43.969  42.891  35.951  1.00  0.00           H
ATOM   2107 HD13 ILE   136      44.692  44.377  35.921  1.00  0.00           H
ATOM   2108  C   ILE   136      44.018  40.348  31.983  1.00  0.00           C
ATOM   2109  O   ILE   136      44.210  39.213  32.476  1.00  0.00           O
ATOM   2110  N   THR   137      43.798  40.513  30.642  1.00  0.00           N
ATOM   2111  H   THR   137      43.666  41.394  30.168  1.00  0.00           H
ATOM   2112  CA  THR   137      43.732  39.233  29.838  1.00  0.00           C
ATOM   2113  HA  THR   137      44.373  38.507  30.339  1.00  0.00           H
ATOM   2114  CB  THR   137      42.367  38.580  29.923  1.00  0.00           C
ATOM   2115  HB  THR   137      42.094  38.471  30.973  1.00  0.00           H
ATOM   2116  CG2 THR   137      41.250  39.386  29.419  1.00  0.00           C
ATOM   2117 HG21 THR   137      41.378  39.543  28.348  1.00  0.00           H
ATOM   2118 HG22 THR   137      41.197  40.306  30.002  1.00  0.00           H
ATOM   2119 HG23 THR   137      40.426  38.672  29.396  1.00  0.00           H
ATOM   2120  OG1 THR   137      42.348  37.384  29.262  1.00  0.00           O
ATOM   2121  HG1 THR   137      42.600  36.756  29.943  1.00  0.00           H
ATOM   2122  C   THR   137      44.214  39.394  28.370  1.00  0.00           C
ATOM   2123  O   THR   137      44.092  40.457  27.682  1.00  0.00           O
ATOM   2124  N   LYS   138      44.836  38.352  27.876  1.00  0.00           N
ATOM   2125  H   LYS   138      44.882  37.534  28.466  1.00  0.00           H
ATOM   2126  CA  LYS   138      45.610  38.302  26.617  1.00  0.00           C
ATOM   2127  HA  LYS   138      45.097  39.060  26.027  1.00  0.00           H
ATOM   2128  CB  LYS   138      47.106  38.619  26.974  1.00  0.00           C
ATOM   2129  HB2 LYS   138      47.100  39.514  27.598  1.00  0.00           H
ATOM   2130  HB3 LYS   138      47.602  37.757  27.420  1.00  0.00           H
ATOM   2131  CG  LYS   138      47.953  38.829  25.735  1.00  0.00           C
ATOM   2132  HG2 LYS   138      48.855  39.321  26.099  1.00  0.00           H
ATOM   2133  HG3 LYS   138      48.034  37.918  25.142  1.00  0.00           H
ATOM   2134  CD  LYS   138      47.468  40.022  24.911  1.00  0.00           C
ATOM   2135  HD2 LYS   138      46.517  39.778  24.437  1.00  0.00           H
ATOM   2136  HD3 LYS   138      47.250  40.870  25.560  1.00  0.00           H
ATOM   2137  CE  LYS   138      48.357  40.409  23.762  1.00  0.00           C
ATOM   2138  HE2 LYS   138      48.145  41.416  23.403  1.00  0.00           H
ATOM   2139  HE3 LYS   138      49.323  40.615  24.223  1.00  0.00           H
ATOM   2140  NZ  LYS   138      48.231  39.501  22.625  1.00  0.00           N
ATOM   2141  HZ1 LYS   138      48.771  39.847  21.845  1.00  0.00           H
ATOM   2142  HZ2 LYS   138      47.272  39.555  22.312  1.00  0.00           H
ATOM   2143  HZ3 LYS   138      48.502  38.548  22.819  1.00  0.00           H
ATOM   2144  C   LYS   138      45.487  37.010  25.753  1.00  0.00           C
ATOM   2145  O   LYS   138      46.121  36.016  26.068  1.00  0.00           O
ATOM   2146  N   HIE   139      44.739  37.070  24.698  1.00  0.00           N
ATOM   2147  H   HIE   139      44.124  37.837  24.469  1.00  0.00           H
ATOM   2148  CA  HIE   139      44.713  36.059  23.651  1.00  0.00           C
ATOM   2149  HA  HIE   139      44.684  35.113  24.191  1.00  0.00           H
ATOM   2150  CB  HIE   139      43.458  36.209  22.821  1.00  0.00           C
ATOM   2151  HB2 HIE   139      42.621  36.426  23.483  1.00  0.00           H
ATOM   2152  HB3 HIE   139      43.607  37.070  22.169  1.00  0.00           H
ATOM   2153  CG  HIE   139      43.006  35.052  21.975  1.00  0.00           C
ATOM   2154  ND1 HIE   139      43.464  34.750  20.718  1.00  0.00           N
ATOM   2155  CE1 HIE   139      42.863  33.528  20.441  1.00  0.00           C
ATOM   2156  HE1 HIE   139      43.008  32.984  19.520  1.00  0.00           H
ATOM   2157  NE2 HIE   139      42.158  33.038  21.449  1.00  0.00           N
ATOM   2158  HE2 HIE   139      41.704  32.136  21.473  1.00  0.00           H
ATOM   2159  CD2 HIE   139      42.202  34.026  22.421  1.00  0.00           C
ATOM   2160  HD2 HIE   139      41.869  34.084  23.447  1.00  0.00           H
ATOM   2161  C   HIE   139      45.903  36.259  22.728  1.00  0.00           C
ATOM   2162  O   HIE   139      46.365  37.386  22.421  1.00  0.00           O
ATOM   2163  N   ASN   140      46.337  35.186  22.086  1.00  0.00           N
ATOM   2164  H   ASN   140      45.839  34.328  22.274  1.00  0.00           H
ATOM   2165  CA  ASN   140      47.407  35.094  21.062  1.00  0.00           C
ATOM   2166  HA  ASN   140      48.352  35.272  21.578  1.00  0.00           H
ATOM   2167  CB  ASN   140      47.369  33.623  20.641  1.00  0.00           C
ATOM   2168  HB2 ASN   140      47.667  33.020  21.498  1.00  0.00           H
ATOM   2169  HB3 ASN   140      46.425  33.230  20.262  1.00  0.00           H
ATOM   2170  CG  ASN   140      48.447  33.392  19.583  1.00  0.00           C
ATOM   2171  OD1 ASN   140      49.634  33.430  19.809  1.00  0.00           O
ATOM   2172  ND2 ASN   140      48.051  33.200  18.365  1.00  0.00           N
ATOM   2173 HD21 ASN   140      47.075  33.366  18.168  1.00  0.00           H
ATOM   2174 HD22 ASN   140      48.755  33.201  17.641  1.00  0.00           H
ATOM   2175  C   ASN   140      47.232  36.000  19.839  1.00  0.00           C
ATOM   2176  O   ASN   140      48.180  36.561  19.336  1.00  0.00           O
ATOM   2177  N   ASP   141      45.955  36.217  19.523  1.00  0.00           N
ATOM   2178  H   ASP   141      45.374  35.581  20.050  1.00  0.00           H
ATOM   2179  CA  ASP   141      45.482  36.956  18.307  1.00  0.00           C
ATOM   2180  HA  ASP   141      46.314  36.964  17.602  1.00  0.00           H
ATOM   2181  CB  ASP   141      44.308  36.222  17.666  1.00  0.00           C
ATOM   2182  HB2 ASP   141      43.485  36.145  18.376  1.00  0.00           H
ATOM   2183  HB3 ASP   141      44.046  36.780  16.767  1.00  0.00           H
ATOM   2184  CG  ASP   141      44.501  34.730  17.310  1.00  0.00           C
ATOM   2185  OD1 ASP   141      43.580  34.152  16.669  1.00  0.00           O
ATOM   2186  OD2 ASP   141      45.549  34.094  17.502  1.00  0.00           O
ATOM   2187  C   ASP   141      45.079  38.380  18.569  1.00  0.00           C
ATOM   2188  O   ASP   141      44.953  39.196  17.605  1.00  0.00           O
ATOM   2189  N   ASP   142      44.752  38.664  19.863  1.00  0.00           N
ATOM   2190  H   ASP   142      44.829  37.995  20.617  1.00  0.00           H
ATOM   2191  CA  ASP   142      43.895  39.858  20.153  1.00  0.00           C
ATOM   2192  HA  ASP   142      43.587  40.363  19.237  1.00  0.00           H
ATOM   2193  CB  ASP   142      42.565  39.318  20.781  1.00  0.00           C
ATOM   2194  HB2 ASP   142      42.347  38.364  20.301  1.00  0.00           H
ATOM   2195  HB3 ASP   142      42.815  39.210  21.836  1.00  0.00           H
ATOM   2196  CG  ASP   142      41.312  40.220  20.608  1.00  0.00           C
ATOM   2197  OD1 ASP   142      41.488  41.313  20.070  1.00  0.00           O
ATOM   2198  OD2 ASP   142      40.159  39.788  20.889  1.00  0.00           O
ATOM   2199  C   ASP   142      44.559  40.965  21.008  1.00  0.00           C
ATOM   2200  O   ASP   142      45.661  40.878  21.560  1.00  0.00           O
ATOM   2201  N   GLU   143      43.836  42.062  21.182  1.00  0.00           N
ATOM   2202  H   GLU   143      42.928  42.081  20.740  1.00  0.00           H
ATOM   2203  CA  GLU   143      44.260  43.259  22.003  1.00  0.00           C
ATOM   2204  HA  GLU   143      45.168  43.622  21.520  1.00  0.00           H
ATOM   2205  CB  GLU   143      43.191  44.408  21.751  1.00  0.00           C
ATOM   2206  HB2 GLU   143      43.132  44.628  20.684  1.00  0.00           H
ATOM   2207  HB3 GLU   143      42.165  44.109  21.960  1.00  0.00           H
ATOM   2208  CG  GLU   143      43.504  45.632  22.552  1.00  0.00           C
ATOM   2209  HG2 GLU   143      42.856  46.480  22.329  1.00  0.00           H
ATOM   2210  HG3 GLU   143      43.258  45.463  23.601  1.00  0.00           H
ATOM   2211  CD  GLU   143      44.959  46.041  22.331  1.00  0.00           C
ATOM   2212  OE1 GLU   143      45.692  46.193  23.306  1.00  0.00           O
ATOM   2213  OE2 GLU   143      45.273  46.389  21.137  1.00  0.00           O
ATOM   2214  C   GLU   143      44.434  42.910  23.543  1.00  0.00           C
ATOM   2215  O   GLU   143      43.777  41.956  24.011  1.00  0.00           O
ATOM   2216  N   GLN   144      45.382  43.457  24.284  1.00  0.00           N
ATOM   2217  H   GLN   144      45.829  44.309  23.974  1.00  0.00           H
ATOM   2218  CA  GLN   144      45.342  43.234  25.825  1.00  0.00           C
ATOM   2219  HA  GLN   144      45.162  42.161  25.901  1.00  0.00           H
ATOM   2220  CB  GLN   144      46.675  43.515  26.527  1.00  0.00           C
ATOM   2221  HB2 GLN   144      47.468  43.104  25.902  1.00  0.00           H
ATOM   2222  HB3 GLN   144      46.706  44.602  26.597  1.00  0.00           H
ATOM   2223  CG  GLN   144      46.890  42.832  27.818  1.00  0.00           C
ATOM   2224  HG2 GLN   144      46.425  43.379  28.638  1.00  0.00           H
ATOM   2225  HG3 GLN   144      46.465  41.828  27.810  1.00  0.00           H
ATOM   2226  CD  GLN   144      48.386  42.718  28.262  1.00  0.00           C
ATOM   2227  OE1 GLN   144      49.034  41.707  27.940  1.00  0.00           O
ATOM   2228  NE2 GLN   144      49.029  43.700  28.892  1.00  0.00           N
ATOM   2229 HE21 GLN   144      49.992  43.550  29.158  1.00  0.00           H
ATOM   2230 HE22 GLN   144      48.499  44.523  29.140  1.00  0.00           H
ATOM   2231  C   GLN   144      44.172  44.081  26.476  1.00  0.00           C
ATOM   2232  O   GLN   144      44.212  45.321  26.443  1.00  0.00           O
ATOM   2233  N   TYR   145      43.131  43.319  26.893  1.00  0.00           N
ATOM   2234  H   TYR   145      43.164  42.319  26.755  1.00  0.00           H
ATOM   2235  CA  TYR   145      42.005  43.830  27.741  1.00  0.00           C
ATOM   2236  HA  TYR   145      41.934  44.904  27.570  1.00  0.00           H
ATOM   2237  CB  TYR   145      40.671  43.129  27.316  1.00  0.00           C
ATOM   2238  HB2 TYR   145      40.697  42.056  27.504  1.00  0.00           H
ATOM   2239  HB3 TYR   145      39.870  43.670  27.821  1.00  0.00           H
ATOM   2240  CG  TYR   145      40.319  43.269  25.792  1.00  0.00           C
ATOM   2241  CD1 TYR   145      39.795  44.483  25.269  1.00  0.00           C
ATOM   2242  HD1 TYR   145      39.724  45.379  25.866  1.00  0.00           H
ATOM   2243  CE1 TYR   145      39.597  44.529  23.867  1.00  0.00           C
ATOM   2244  HE1 TYR   145      39.177  45.409  23.401  1.00  0.00           H
ATOM   2245  CZ  TYR   145      39.856  43.435  23.015  1.00  0.00           C
ATOM   2246  OH  TYR   145      39.733  43.459  21.672  1.00  0.00           O
ATOM   2247  HH  TYR   145      40.251  42.770  21.250  1.00  0.00           H
ATOM   2248  CE2 TYR   145      40.375  42.271  23.608  1.00  0.00           C
ATOM   2249  HE2 TYR   145      40.655  41.375  23.074  1.00  0.00           H
ATOM   2250  CD2 TYR   145      40.687  42.163  24.978  1.00  0.00           C
ATOM   2251  HD2 TYR   145      41.199  41.282  25.335  1.00  0.00           H
ATOM   2252  C   TYR   145      42.156  43.817  29.263  1.00  0.00           C
ATOM   2253  O   TYR   145      42.864  42.962  29.822  1.00  0.00           O
ATOM   2254  N   ALA   146      41.312  44.624  29.909  1.00  0.00           N
ATOM   2255  H   ALA   146      40.829  45.230  29.262  1.00  0.00           H
ATOM   2256  CA  ALA   146      41.120  44.551  31.408  1.00  0.00           C
ATOM   2257  HA  ALA   146      41.202  43.504  31.700  1.00  0.00           H
ATOM   2258  CB  ALA   146      42.262  45.371  32.046  1.00  0.00           C
ATOM   2259  HB1 ALA   146      41.989  45.453  33.099  1.00  0.00           H
ATOM   2260  HB2 ALA   146      42.344  46.373  31.627  1.00  0.00           H
ATOM   2261  HB3 ALA   146      43.197  44.823  31.929  1.00  0.00           H
ATOM   2262  C   ALA   146      39.704  45.031  31.868  1.00  0.00           C
ATOM   2263  O   ALA   146      39.086  45.829  31.183  1.00  0.00           O
ATOM   2264  N   TRP   147      39.223  44.466  32.960  1.00  0.00           N
ATOM   2265  H   TRP   147      39.824  43.769  33.376  1.00  0.00           H
ATOM   2266  CA  TRP   147      37.886  44.485  33.573  1.00  0.00           C
ATOM   2267  HA  TRP   147      37.204  45.189  33.094  1.00  0.00           H
ATOM   2268  CB  TRP   147      37.234  43.117  33.355  1.00  0.00           C
ATOM   2269  HB2 TRP   147      37.209  43.027  32.269  1.00  0.00           H
ATOM   2270  HB3 TRP   147      37.943  42.371  33.716  1.00  0.00           H
ATOM   2271  CG  TRP   147      35.854  42.927  33.900  1.00  0.00           C
ATOM   2272  CD1 TRP   147      34.643  43.031  33.237  1.00  0.00           C
ATOM   2273  HD1 TRP   147      34.563  43.296  32.193  1.00  0.00           H
ATOM   2274  NE1 TRP   147      33.628  42.684  34.110  1.00  0.00           N
ATOM   2275  HE1 TRP   147      32.676  42.418  33.899  1.00  0.00           H
ATOM   2276  CE2 TRP   147      34.087  42.549  35.373  1.00  0.00           C
ATOM   2277  CZ2 TRP   147      33.457  42.263  36.597  1.00  0.00           C
ATOM   2278  HZ2 TRP   147      32.401  42.039  36.558  1.00  0.00           H
ATOM   2279  CH2 TRP   147      34.280  41.880  37.659  1.00  0.00           C
ATOM   2280  HH2 TRP   147      33.913  41.445  38.576  1.00  0.00           H
ATOM   2281  CZ3 TRP   147      35.695  42.123  37.618  1.00  0.00           C
ATOM   2282  HZ3 TRP   147      36.316  41.906  38.474  1.00  0.00           H
ATOM   2283  CE3 TRP   147      36.301  42.497  36.405  1.00  0.00           C
ATOM   2284  HE3 TRP   147      37.380  42.507  36.351  1.00  0.00           H
ATOM   2285  CD2 TRP   147      35.510  42.739  35.286  1.00  0.00           C
ATOM   2286  C   TRP   147      38.084  44.733  35.122  1.00  0.00           C
ATOM   2287  O   TRP   147      39.091  44.265  35.672  1.00  0.00           O
ATOM   2288  N   GLU   148      37.252  45.530  35.783  1.00  0.00           N
ATOM   2289  H   GLU   148      36.442  45.974  35.374  1.00  0.00           H
ATOM   2290  CA  GLU   148      37.424  45.751  37.253  1.00  0.00           C
ATOM   2291  HA  GLU   148      37.699  44.777  37.657  1.00  0.00           H
ATOM   2292  CB  GLU   148      38.479  46.736  37.685  1.00  0.00           C
ATOM   2293  HB2 GLU   148      38.608  46.774  38.766  1.00  0.00           H
ATOM   2294  HB3 GLU   148      39.389  46.478  37.142  1.00  0.00           H
ATOM   2295  CG  GLU   148      38.192  48.142  37.226  1.00  0.00           C
ATOM   2296  HG2 GLU   148      37.936  48.235  36.171  1.00  0.00           H
ATOM   2297  HG3 GLU   148      37.329  48.521  37.775  1.00  0.00           H
ATOM   2298  CD  GLU   148      39.409  48.940  37.530  1.00  0.00           C
ATOM   2299  OE1 GLU   148      40.363  48.996  36.685  1.00  0.00           O
ATOM   2300  OE2 GLU   148      39.545  49.579  38.591  1.00  0.00           O
ATOM   2301  C   GLU   148      36.094  46.086  37.951  1.00  0.00           C
ATOM   2302  O   GLU   148      35.121  46.731  37.423  1.00  0.00           O
ATOM   2303  N   SER   149      35.902  45.657  39.216  1.00  0.00           N
ATOM   2304  H   SER   149      36.716  45.196  39.598  1.00  0.00           H
ATOM   2305  CA  SER   149      34.598  45.709  39.952  1.00  0.00           C
ATOM   2306  HA  SER   149      34.052  46.637  39.785  1.00  0.00           H
ATOM   2307  CB  SER   149      33.701  44.562  39.527  1.00  0.00           C
ATOM   2308  HB2 SER   149      33.537  44.753  38.467  1.00  0.00           H
ATOM   2309  HB3 SER   149      34.262  43.631  39.608  1.00  0.00           H
ATOM   2310  OG  SER   149      32.530  44.587  40.314  1.00  0.00           O
ATOM   2311  HG  SER   149      31.944  45.289  40.019  1.00  0.00           H
ATOM   2312  C   SER   149      34.779  45.655  41.494  1.00  0.00           C
ATOM   2313  O   SER   149      35.233  44.724  42.144  1.00  0.00           O
ATOM   2314  N   SER   150      34.386  46.750  42.112  1.00  0.00           N
ATOM   2315  H   SER   150      34.128  47.487  41.473  1.00  0.00           H
ATOM   2316  CA  SER   150      34.595  47.101  43.517  1.00  0.00           C
ATOM   2317  HA  SER   150      35.573  46.712  43.801  1.00  0.00           H
ATOM   2318  CB  SER   150      34.704  48.657  43.687  1.00  0.00           C
ATOM   2319  HB2 SER   150      33.832  49.164  43.272  1.00  0.00           H
ATOM   2320  HB3 SER   150      34.945  49.051  44.675  1.00  0.00           H
ATOM   2321  OG  SER   150      35.791  49.203  42.792  1.00  0.00           O
ATOM   2322  HG  SER   150      35.516  49.197  41.872  1.00  0.00           H
ATOM   2323  C   SER   150      33.509  46.629  44.491  1.00  0.00           C
ATOM   2324  O   SER   150      33.220  47.284  45.466  1.00  0.00           O
ATOM   2325  N   ALA   151      32.782  45.576  44.136  1.00  0.00           N
ATOM   2326  H   ALA   151      33.071  45.220  43.236  1.00  0.00           H
ATOM   2327  CA  ALA   151      31.763  44.822  45.009  1.00  0.00           C
ATOM   2328  HA  ALA   151      31.357  43.994  44.428  1.00  0.00           H
ATOM   2329  CB  ALA   151      32.509  44.232  46.181  1.00  0.00           C
ATOM   2330  HB1 ALA   151      31.797  43.739  46.842  1.00  0.00           H
ATOM   2331  HB2 ALA   151      32.984  45.015  46.773  1.00  0.00           H
ATOM   2332  HB3 ALA   151      33.214  43.465  45.859  1.00  0.00           H
ATOM   2333  C   ALA   151      30.450  45.697  45.336  1.00  0.00           C
ATOM   2334  O   ALA   151      29.819  45.332  46.310  1.00  0.00           O
ATOM   2335  N   GLY   152      30.120  46.654  44.496  1.00  0.00           N
ATOM   2336  H   GLY   152      30.865  46.987  43.902  1.00  0.00           H
ATOM   2337  CA  GLY   152      28.939  47.503  44.687  1.00  0.00           C
ATOM   2338  HA2 GLY   152      28.538  47.310  45.683  1.00  0.00           H
ATOM   2339  HA3 GLY   152      29.182  48.565  44.639  1.00  0.00           H
ATOM   2340  C   GLY   152      27.795  47.229  43.700  1.00  0.00           C
ATOM   2341  O   GLY   152      26.696  47.827  43.810  1.00  0.00           O
ATOM   2342  N   GLY   153      27.882  46.271  42.740  1.00  0.00           N
ATOM   2343  H   GLY   153      28.640  45.614  42.857  1.00  0.00           H
ATOM   2344  CA  GLY   153      26.852  45.935  41.730  1.00  0.00           C
ATOM   2345  HA2 GLY   153      26.856  44.856  41.579  1.00  0.00           H
ATOM   2346  HA3 GLY   153      25.856  46.297  41.989  1.00  0.00           H
ATOM   2347  C   GLY   153      27.216  46.528  40.350  1.00  0.00           C
ATOM   2348  O   GLY   153      26.347  46.929  39.574  1.00  0.00           O
ATOM   2349  N   SER   154      28.563  46.750  40.048  1.00  0.00           N
ATOM   2350  H   SER   154      29.224  46.490  40.766  1.00  0.00           H
ATOM   2351  CA  SER   154      28.968  47.642  38.853  1.00  0.00           C
ATOM   2352  HA  SER   154      28.369  47.511  37.952  1.00  0.00           H
ATOM   2353  CB  SER   154      28.717  49.094  39.211  1.00  0.00           C
ATOM   2354  HB2 SER   154      27.647  49.293  39.162  1.00  0.00           H
ATOM   2355  HB3 SER   154      29.045  49.257  40.237  1.00  0.00           H
ATOM   2356  OG  SER   154      29.405  50.017  38.357  1.00  0.00           O
ATOM   2357  HG  SER   154      28.856  50.538  37.768  1.00  0.00           H
ATOM   2358  C   SER   154      30.391  47.370  38.506  1.00  0.00           C
ATOM   2359  O   SER   154      31.227  46.919  39.299  1.00  0.00           O
ATOM   2360  N   PHE   155      30.757  47.376  37.184  1.00  0.00           N
ATOM   2361  H   PHE   155      30.070  47.578  36.473  1.00  0.00           H
ATOM   2362  CA  PHE   155      32.088  47.122  36.650  1.00  0.00           C
ATOM   2363  HA  PHE   155      32.795  47.380  37.438  1.00  0.00           H
ATOM   2364  CB  PHE   155      32.224  45.645  36.171  1.00  0.00           C
ATOM   2365  HB2 PHE   155      33.242  45.462  35.826  1.00  0.00           H
ATOM   2366  HB3 PHE   155      32.062  44.990  37.028  1.00  0.00           H
ATOM   2367  CG  PHE   155      31.405  45.318  34.936  1.00  0.00           C
ATOM   2368  CD1 PHE   155      32.003  45.353  33.664  1.00  0.00           C
ATOM   2369  HD1 PHE   155      33.014  45.649  33.428  1.00  0.00           H
ATOM   2370  CE1 PHE   155      31.371  44.894  32.501  1.00  0.00           C
ATOM   2371  HE1 PHE   155      31.796  44.936  31.508  1.00  0.00           H
ATOM   2372  CZ  PHE   155      30.017  44.560  32.618  1.00  0.00           C
ATOM   2373  HZ  PHE   155      29.456  44.447  31.702  1.00  0.00           H
ATOM   2374  CE2 PHE   155      29.336  44.646  33.834  1.00  0.00           C
ATOM   2375  HE2 PHE   155      28.271  44.488  33.913  1.00  0.00           H
ATOM   2376  CD2 PHE   155      30.029  45.035  34.990  1.00  0.00           C
ATOM   2377  HD2 PHE   155      29.492  45.213  35.910  1.00  0.00           H
ATOM   2378  C   PHE   155      32.509  48.112  35.558  1.00  0.00           C
ATOM   2379  O   PHE   155      31.725  48.644  34.790  1.00  0.00           O
ATOM   2380  N   THR   156      33.822  48.110  35.247  1.00  0.00           N
ATOM   2381  H   THR   156      34.427  47.469  35.741  1.00  0.00           H
ATOM   2382  CA  THR   156      34.354  48.891  34.085  1.00  0.00           C
ATOM   2383  HA  THR   156      33.532  49.125  33.409  1.00  0.00           H
ATOM   2384  CB  THR   156      35.056  50.236  34.426  1.00  0.00           C
ATOM   2385  HB  THR   156      34.401  50.886  35.005  1.00  0.00           H
ATOM   2386  CG2 THR   156      36.275  50.036  35.252  1.00  0.00           C
ATOM   2387 HG21 THR   156      36.043  49.791  36.290  1.00  0.00           H
ATOM   2388 HG22 THR   156      36.896  50.927  35.159  1.00  0.00           H
ATOM   2389 HG23 THR   156      36.841  49.224  34.795  1.00  0.00           H
ATOM   2390  OG1 THR   156      35.370  51.078  33.429  1.00  0.00           O
ATOM   2391  HG1 THR   156      34.669  51.165  32.780  1.00  0.00           H
ATOM   2392  C   THR   156      35.236  47.889  33.300  1.00  0.00           C
ATOM   2393  O   THR   156      35.750  46.943  33.872  1.00  0.00           O
ATOM   2394  N   VAL   157      35.373  48.084  32.012  1.00  0.00           N
ATOM   2395  H   VAL   157      34.780  48.795  31.612  1.00  0.00           H
ATOM   2396  CA  VAL   157      36.071  47.267  31.015  1.00  0.00           C
ATOM   2397  HA  VAL   157      36.951  46.858  31.512  1.00  0.00           H
ATOM   2398  CB  VAL   157      35.214  46.096  30.557  1.00  0.00           C
ATOM   2399  HB  VAL   157      34.999  45.424  31.388  1.00  0.00           H
ATOM   2400  CG1 VAL   157      33.883  46.376  29.913  1.00  0.00           C
ATOM   2401 HG11 VAL   157      33.208  46.837  30.635  1.00  0.00           H
ATOM   2402 HG12 VAL   157      34.003  46.948  28.992  1.00  0.00           H
ATOM   2403 HG13 VAL   157      33.409  45.456  29.577  1.00  0.00           H
ATOM   2404  CG2 VAL   157      35.952  45.228  29.580  1.00  0.00           C
ATOM   2405 HG21 VAL   157      36.096  45.699  28.608  1.00  0.00           H
ATOM   2406 HG22 VAL   157      35.574  44.207  29.535  1.00  0.00           H
ATOM   2407 HG23 VAL   157      36.901  44.895  30.000  1.00  0.00           H
ATOM   2408  C   VAL   157      36.684  48.124  29.892  1.00  0.00           C
ATOM   2409  O   VAL   157      35.986  48.984  29.425  1.00  0.00           O
ATOM   2410  N   ARG   158      37.892  47.858  29.497  1.00  0.00           N
ATOM   2411  H   ARG   158      38.398  47.145  30.003  1.00  0.00           H
ATOM   2412  CA  ARG   158      38.714  48.697  28.578  1.00  0.00           C
ATOM   2413  HA  ARG   158      38.119  49.207  27.820  1.00  0.00           H
ATOM   2414  CB  ARG   158      39.401  49.785  29.426  1.00  0.00           C
ATOM   2415  HB2 ARG   158      39.918  50.491  28.778  1.00  0.00           H
ATOM   2416  HB3 ARG   158      38.665  50.417  29.925  1.00  0.00           H
ATOM   2417  CG  ARG   158      40.351  49.190  30.610  1.00  0.00           C
ATOM   2418  HG2 ARG   158      39.685  48.728  31.337  1.00  0.00           H
ATOM   2419  HG3 ARG   158      40.936  48.385  30.164  1.00  0.00           H
ATOM   2420  CD  ARG   158      41.159  50.257  31.282  1.00  0.00           C
ATOM   2421  HD2 ARG   158      41.955  50.505  30.579  1.00  0.00           H
ATOM   2422  HD3 ARG   158      40.530  51.098  31.570  1.00  0.00           H
ATOM   2423  NE  ARG   158      41.712  49.560  32.469  1.00  0.00           N
ATOM   2424  HE  ARG   158      42.660  49.295  32.239  1.00  0.00           H
ATOM   2425  CZ  ARG   158      41.315  49.496  33.683  1.00  0.00           C
ATOM   2426  NH1 ARG   158      40.253  50.108  34.063  1.00  0.00           N
ATOM   2427 HH11 ARG   158      39.611  50.550  33.421  1.00  0.00           H
ATOM   2428 HH12 ARG   158      39.964  49.958  35.019  1.00  0.00           H
ATOM   2429  NH2 ARG   158      41.980  48.838  34.549  1.00  0.00           N
ATOM   2430 HH21 ARG   158      42.896  48.479  34.322  1.00  0.00           H
ATOM   2431 HH22 ARG   158      41.548  48.576  35.424  1.00  0.00           H
ATOM   2432  C   ARG   158      39.792  47.781  27.851  1.00  0.00           C
ATOM   2433  O   ARG   158      40.142  46.708  28.300  1.00  0.00           O
ATOM   2434  N   THR   159      40.413  48.415  26.888  1.00  0.00           N
ATOM   2435  H   THR   159      39.899  49.143  26.411  1.00  0.00           H
ATOM   2436  CA  THR   159      41.838  48.135  26.556  1.00  0.00           C
ATOM   2437  HA  THR   159      41.882  47.096  26.233  1.00  0.00           H
ATOM   2438  CB  THR   159      42.296  48.790  25.283  1.00  0.00           C
ATOM   2439  HB  THR   159      42.491  49.855  25.416  1.00  0.00           H
ATOM   2440  CG2 THR   159      43.559  48.259  24.734  1.00  0.00           C
ATOM   2441 HG21 THR   159      43.881  48.444  23.709  1.00  0.00           H
ATOM   2442 HG22 THR   159      43.594  47.191  24.947  1.00  0.00           H
ATOM   2443 HG23 THR   159      44.334  48.683  25.372  1.00  0.00           H
ATOM   2444  OG1 THR   159      41.305  48.639  24.263  1.00  0.00           O
ATOM   2445  HG1 THR   159      41.838  48.992  23.547  1.00  0.00           H
ATOM   2446  C   THR   159      42.755  48.402  27.777  1.00  0.00           C
ATOM   2447  O   THR   159      42.716  49.449  28.456  1.00  0.00           O
ATOM   2448  N   ASP   160      43.691  47.464  28.071  1.00  0.00           N
ATOM   2449  H   ASP   160      43.868  46.678  27.460  1.00  0.00           H
ATOM   2450  CA  ASP   160      44.764  47.727  29.122  1.00  0.00           C
ATOM   2451  HA  ASP   160      44.202  48.051  29.997  1.00  0.00           H
ATOM   2452  CB  ASP   160      45.465  46.384  29.344  1.00  0.00           C
ATOM   2453  HB2 ASP   160      44.623  45.796  29.708  1.00  0.00           H
ATOM   2454  HB3 ASP   160      45.926  46.066  28.409  1.00  0.00           H
ATOM   2455  CG  ASP   160      46.567  46.383  30.431  1.00  0.00           C
ATOM   2456  OD1 ASP   160      47.582  45.594  30.225  1.00  0.00           O
ATOM   2457  OD2 ASP   160      46.449  47.131  31.452  1.00  0.00           O
ATOM   2458  C   ASP   160      45.720  48.885  28.756  1.00  0.00           C
ATOM   2459  O   ASP   160      46.084  49.025  27.589  1.00  0.00           O
ATOM   2460  N   THR   161      46.217  49.689  29.735  1.00  0.00           N
ATOM   2461  H   THR   161      45.951  49.501  30.692  1.00  0.00           H
ATOM   2462  CA  THR   161      47.375  50.579  29.530  1.00  0.00           C
ATOM   2463  HA  THR   161      47.799  50.496  28.529  1.00  0.00           H
ATOM   2464  CB  THR   161      46.897  52.055  29.634  1.00  0.00           C
ATOM   2465  HB  THR   161      47.810  52.647  29.562  1.00  0.00           H
ATOM   2466  CG2 THR   161      45.919  52.412  28.492  1.00  0.00           C
ATOM   2467 HG21 THR   161      45.021  51.794  28.450  1.00  0.00           H
ATOM   2468 HG22 THR   161      46.501  52.381  27.571  1.00  0.00           H
ATOM   2469 HG23 THR   161      45.537  53.421  28.647  1.00  0.00           H
ATOM   2470  OG1 THR   161      46.103  52.291  30.763  1.00  0.00           O
ATOM   2471  HG1 THR   161      45.655  53.125  30.608  1.00  0.00           H
ATOM   2472  C   THR   161      48.560  50.299  30.501  1.00  0.00           C
ATOM   2473  O   THR   161      49.470  51.123  30.560  1.00  0.00           O
ATOM   2474  N   GLY   162      48.610  49.123  31.101  1.00  0.00           N
ATOM   2475  H   GLY   162      47.762  48.573  31.109  1.00  0.00           H
ATOM   2476  CA  GLY   162      49.775  48.376  31.738  1.00  0.00           C
ATOM   2477  HA2 GLY   162      50.136  48.953  32.590  1.00  0.00           H
ATOM   2478  HA3 GLY   162      49.315  47.464  32.118  1.00  0.00           H
ATOM   2479  C   GLY   162      50.901  48.181  30.712  1.00  0.00           C
ATOM   2480  O   GLY   162      50.703  48.263  29.470  1.00  0.00           O
ATOM   2481  N   GLU   163      52.040  47.620  31.162  1.00  0.00           N
ATOM   2482  H   GLU   163      52.153  47.641  32.166  1.00  0.00           H
ATOM   2483  CA  GLU   163      52.997  47.027  30.279  1.00  0.00           C
ATOM   2484  HA  GLU   163      53.096  47.756  29.475  1.00  0.00           H
ATOM   2485  CB  GLU   163      54.362  46.913  31.061  1.00  0.00           C
ATOM   2486  HB2 GLU   163      54.121  46.675  32.097  1.00  0.00           H
ATOM   2487  HB3 GLU   163      54.882  46.015  30.728  1.00  0.00           H
ATOM   2488  CG  GLU   163      55.326  48.122  31.078  1.00  0.00           C
ATOM   2489  HG2 GLU   163      54.840  48.893  31.677  1.00  0.00           H
ATOM   2490  HG3 GLU   163      56.231  47.796  31.592  1.00  0.00           H
ATOM   2491  CD  GLU   163      55.771  48.573  29.670  1.00  0.00           C
ATOM   2492  OE1 GLU   163      54.897  49.132  28.961  1.00  0.00           O
ATOM   2493  OE2 GLU   163      56.966  48.424  29.306  1.00  0.00           O
ATOM   2494  C   GLU   163      52.642  45.541  29.799  1.00  0.00           C
ATOM   2495  O   GLU   163      51.701  44.961  30.426  1.00  0.00           O
ATOM   2496  N   PRO   164      53.177  45.080  28.626  1.00  0.00           N
ATOM   2497  CD  PRO   164      54.082  45.868  27.791  1.00  0.00           C
ATOM   2498  HD2 PRO   164      55.004  46.133  28.311  1.00  0.00           H
ATOM   2499  HD3 PRO   164      53.642  46.793  27.419  1.00  0.00           H
ATOM   2500  CG  PRO   164      54.245  44.956  26.573  1.00  0.00           C
ATOM   2501  HG2 PRO   164      55.243  44.873  26.145  1.00  0.00           H
ATOM   2502  HG3 PRO   164      53.491  45.322  25.875  1.00  0.00           H
ATOM   2503  CB  PRO   164      53.790  43.560  26.982  1.00  0.00           C
ATOM   2504  HB2 PRO   164      54.707  43.088  27.337  1.00  0.00           H
ATOM   2505  HB3 PRO   164      53.379  43.009  26.137  1.00  0.00           H
ATOM   2506  CA  PRO   164      52.795  43.824  28.090  1.00  0.00           C
ATOM   2507  HA  PRO   164      51.801  44.013  27.686  1.00  0.00           H
ATOM   2508  C   PRO   164      52.896  42.641  29.057  1.00  0.00           C
ATOM   2509  O   PRO   164      53.820  42.643  29.919  1.00  0.00           O
ATOM   2510  N   MET   165      51.949  41.676  29.009  1.00  0.00           N
ATOM   2511  H   MET   165      51.227  41.855  28.327  1.00  0.00           H
ATOM   2512  CA  MET   165      51.787  40.682  30.014  1.00  0.00           C
ATOM   2513  HA  MET   165      52.569  40.913  30.739  1.00  0.00           H
ATOM   2514  CB  MET   165      50.409  40.630  30.658  1.00  0.00           C
ATOM   2515  HB2 MET   165      50.127  41.652  30.916  1.00  0.00           H
ATOM   2516  HB3 MET   165      49.764  40.336  29.830  1.00  0.00           H
ATOM   2517  CG  MET   165      50.197  39.682  31.780  1.00  0.00           C
ATOM   2518  HG2 MET   165      50.484  38.683  31.451  1.00  0.00           H
ATOM   2519  HG3 MET   165      50.937  39.867  32.558  1.00  0.00           H
ATOM   2520  SD  MET   165      48.506  39.500  32.463  1.00  0.00           S
ATOM   2521  CE  MET   165      47.783  38.403  31.175  1.00  0.00           C
ATOM   2522  HE1 MET   165      48.345  37.470  31.176  1.00  0.00           H
ATOM   2523  HE2 MET   165      46.710  38.330  31.361  1.00  0.00           H
ATOM   2524  HE3 MET   165      48.036  39.009  30.306  1.00  0.00           H
ATOM   2525  C   MET   165      52.117  39.252  29.415  1.00  0.00           C
ATOM   2526  O   MET   165      52.725  38.456  30.116  1.00  0.00           O
ATOM   2527  N   GLY   166      51.945  39.136  28.089  1.00  0.00           N
ATOM   2528  H   GLY   166      51.578  39.925  27.576  1.00  0.00           H
ATOM   2529  CA  GLY   166      51.955  37.761  27.461  1.00  0.00           C
ATOM   2530  HA2 GLY   166      52.269  37.794  26.418  1.00  0.00           H
ATOM   2531  HA3 GLY   166      52.754  37.164  27.903  1.00  0.00           H
ATOM   2532  C   GLY   166      50.674  36.864  27.641  1.00  0.00           C
ATOM   2533  O   GLY   166      49.915  37.182  28.524  1.00  0.00           O
ATOM   2534  N   ARG   167      50.519  35.855  26.763  1.00  0.00           N
ATOM   2535  H   ARG   167      51.196  35.779  26.018  1.00  0.00           H
ATOM   2536  CA  ARG   167      49.230  35.140  26.722  1.00  0.00           C
ATOM   2537  HA  ARG   167      48.494  35.910  26.491  1.00  0.00           H
ATOM   2538  CB  ARG   167      49.450  34.088  25.648  1.00  0.00           C
ATOM   2539  HB2 ARG   167      50.015  34.574  24.853  1.00  0.00           H
ATOM   2540  HB3 ARG   167      50.159  33.401  26.109  1.00  0.00           H
ATOM   2541  CG  ARG   167      48.152  33.520  25.087  1.00  0.00           C
ATOM   2542  HG2 ARG   167      47.416  33.502  25.892  1.00  0.00           H
ATOM   2543  HG3 ARG   167      47.765  34.336  24.475  1.00  0.00           H
ATOM   2544  CD  ARG   167      48.259  32.218  24.402  1.00  0.00           C
ATOM   2545  HD2 ARG   167      47.293  31.872  24.036  1.00  0.00           H
ATOM   2546  HD3 ARG   167      48.778  32.209  23.444  1.00  0.00           H
ATOM   2547  NE  ARG   167      48.703  31.175  25.400  1.00  0.00           N
ATOM   2548  HE  ARG   167      48.379  31.296  26.349  1.00  0.00           H
ATOM   2549  CZ  ARG   167      49.703  30.377  25.274  1.00  0.00           C
ATOM   2550  NH1 ARG   167      50.369  30.236  24.199  1.00  0.00           N
ATOM   2551 HH11 ARG   167      49.996  30.415  23.277  1.00  0.00           H
ATOM   2552 HH12 ARG   167      51.191  29.662  24.073  1.00  0.00           H
ATOM   2553  NH2 ARG   167      50.158  29.757  26.361  1.00  0.00           N
ATOM   2554 HH21 ARG   167      49.626  29.792  27.218  1.00  0.00           H
ATOM   2555 HH22 ARG   167      50.873  29.048  26.280  1.00  0.00           H
ATOM   2556  C   ARG   167      48.757  34.516  27.987  1.00  0.00           C
ATOM   2557  O   ARG   167      49.553  33.834  28.678  1.00  0.00           O
ATOM   2558  N   GLY   168      47.569  34.879  28.378  1.00  0.00           N
ATOM   2559  H   GLY   168      46.996  35.278  27.648  1.00  0.00           H
ATOM   2560  CA  GLY   168      46.874  34.329  29.528  1.00  0.00           C
ATOM   2561  HA2 GLY   168      46.332  33.391  29.408  1.00  0.00           H
ATOM   2562  HA3 GLY   168      47.676  34.019  30.198  1.00  0.00           H
ATOM   2563  C   GLY   168      45.937  35.357  30.210  1.00  0.00           C
ATOM   2564  O   GLY   168      45.716  36.422  29.772  1.00  0.00           O
ATOM   2565  N   THR   169      45.427  34.918  31.379  1.00  0.00           N
ATOM   2566  H   THR   169      45.602  33.972  31.687  1.00  0.00           H
ATOM   2567  CA  THR   169      44.704  35.747  32.317  1.00  0.00           C
ATOM   2568  HA  THR   169      44.596  36.721  31.839  1.00  0.00           H
ATOM   2569  CB  THR   169      43.239  35.310  32.492  1.00  0.00           C
ATOM   2570  HB  THR   169      43.204  34.280  32.847  1.00  0.00           H
ATOM   2571  CG2 THR   169      42.458  36.225  33.463  1.00  0.00           C
ATOM   2572 HG21 THR   169      42.590  37.257  33.138  1.00  0.00           H
ATOM   2573 HG22 THR   169      42.768  36.117  34.502  1.00  0.00           H
ATOM   2574 HG23 THR   169      41.392  36.007  33.405  1.00  0.00           H
ATOM   2575  OG1 THR   169      42.643  35.370  31.222  1.00  0.00           O
ATOM   2576  HG1 THR   169      42.456  34.492  30.878  1.00  0.00           H
ATOM   2577  C   THR   169      45.407  35.934  33.635  1.00  0.00           C
ATOM   2578  O   THR   169      45.816  34.960  34.268  1.00  0.00           O
ATOM   2579  N   LYS   170      45.402  37.190  34.094  1.00  0.00           N
ATOM   2580  H   LYS   170      45.154  37.876  33.396  1.00  0.00           H
ATOM   2581  CA  LYS   170      45.758  37.625  35.422  1.00  0.00           C
ATOM   2582  HA  LYS   170      46.280  36.903  36.050  1.00  0.00           H
ATOM   2583  CB  LYS   170      46.771  38.817  35.335  1.00  0.00           C
ATOM   2584  HB2 LYS   170      47.596  38.410  34.750  1.00  0.00           H
ATOM   2585  HB3 LYS   170      46.263  39.698  34.941  1.00  0.00           H
ATOM   2586  CG  LYS   170      47.267  39.257  36.695  1.00  0.00           C
ATOM   2587  HG2 LYS   170      46.491  39.490  37.424  1.00  0.00           H
ATOM   2588  HG3 LYS   170      47.921  38.490  37.108  1.00  0.00           H
ATOM   2589  CD  LYS   170      48.180  40.548  36.632  1.00  0.00           C
ATOM   2590  HD2 LYS   170      47.617  41.304  36.085  1.00  0.00           H
ATOM   2591  HD3 LYS   170      48.331  40.867  37.663  1.00  0.00           H
ATOM   2592  CE  LYS   170      49.453  40.252  35.900  1.00  0.00           C
ATOM   2593  HE2 LYS   170      49.839  39.364  36.400  1.00  0.00           H
ATOM   2594  HE3 LYS   170      49.276  40.046  34.844  1.00  0.00           H
ATOM   2595  NZ  LYS   170      50.375  41.453  36.091  1.00  0.00           N
ATOM   2596  HZ1 LYS   170      50.470  41.712  37.062  1.00  0.00           H
ATOM   2597  HZ2 LYS   170      49.986  42.256  35.619  1.00  0.00           H
ATOM   2598  HZ3 LYS   170      51.319  41.303  35.763  1.00  0.00           H
ATOM   2599  C   LYS   170      44.538  38.080  36.259  1.00  0.00           C
ATOM   2600  O   LYS   170      43.947  39.072  35.865  1.00  0.00           O
ATOM   2601  N   VAL   171      44.188  37.422  37.315  1.00  0.00           N
ATOM   2602  H   VAL   171      44.742  36.634  37.617  1.00  0.00           H
ATOM   2603  CA  VAL   171      43.094  37.914  38.230  1.00  0.00           C
ATOM   2604  HA  VAL   171      42.529  38.738  37.794  1.00  0.00           H
ATOM   2605  CB  VAL   171      42.042  36.859  38.499  1.00  0.00           C
ATOM   2606  HB  VAL   171      42.503  36.023  39.026  1.00  0.00           H
ATOM   2607  CG1 VAL   171      40.913  37.575  39.281  1.00  0.00           C
ATOM   2608 HG11 VAL   171      41.364  38.055  40.150  1.00  0.00           H
ATOM   2609 HG12 VAL   171      40.336  38.306  38.713  1.00  0.00           H
ATOM   2610 HG13 VAL   171      40.220  36.836  39.685  1.00  0.00           H
ATOM   2611  CG2 VAL   171      41.314  36.264  37.240  1.00  0.00           C
ATOM   2612 HG21 VAL   171      41.326  37.127  36.575  1.00  0.00           H
ATOM   2613 HG22 VAL   171      40.319  35.925  37.530  1.00  0.00           H
ATOM   2614 HG23 VAL   171      41.880  35.438  36.808  1.00  0.00           H
ATOM   2615  C   VAL   171      43.740  38.437  39.489  1.00  0.00           C
ATOM   2616  O   VAL   171      44.364  37.679  40.254  1.00  0.00           O
ATOM   2617  N   ILE   172      43.517  39.670  39.873  1.00  0.00           N
ATOM   2618  H   ILE   172      42.920  40.217  39.269  1.00  0.00           H
ATOM   2619  CA  ILE   172      43.866  40.268  41.136  1.00  0.00           C
ATOM   2620  HA  ILE   172      44.621  39.625  41.589  1.00  0.00           H
ATOM   2621  CB  ILE   172      44.508  41.710  40.872  1.00  0.00           C
ATOM   2622  HB  ILE   172      43.697  42.303  40.446  1.00  0.00           H
ATOM   2623  CG2 ILE   172      44.912  42.379  42.216  1.00  0.00           C
ATOM   2624 HG21 ILE   172      45.752  41.806  42.606  1.00  0.00           H
ATOM   2625 HG22 ILE   172      44.072  42.281  42.905  1.00  0.00           H
ATOM   2626 HG23 ILE   172      45.125  43.433  42.043  1.00  0.00           H
ATOM   2627  CG1 ILE   172      45.745  41.789  39.897  1.00  0.00           C
ATOM   2628 HG12 ILE   172      46.623  41.517  40.483  1.00  0.00           H
ATOM   2629 HG13 ILE   172      45.631  41.070  39.087  1.00  0.00           H
ATOM   2630  CD1 ILE   172      45.923  43.057  39.150  1.00  0.00           C
ATOM   2631 HD11 ILE   172      46.181  43.732  39.965  1.00  0.00           H
ATOM   2632 HD12 ILE   172      45.077  43.439  38.576  1.00  0.00           H
ATOM   2633 HD13 ILE   172      46.671  42.919  38.369  1.00  0.00           H
ATOM   2634  C   ILE   172      42.692  40.296  42.166  1.00  0.00           C
ATOM   2635  O   ILE   172      41.640  40.821  41.874  1.00  0.00           O
ATOM   2636  N   LEU   173      43.024  39.666  43.306  1.00  0.00           N
ATOM   2637  H   LEU   173      43.895  39.186  43.482  1.00  0.00           H
ATOM   2638  CA  LEU   173      42.142  39.814  44.472  1.00  0.00           C
ATOM   2639  HA  LEU   173      41.125  40.106  44.214  1.00  0.00           H
ATOM   2640  CB  LEU   173      42.018  38.467  45.189  1.00  0.00           C
ATOM   2641  HB2 LEU   173      42.968  38.315  45.703  1.00  0.00           H
ATOM   2642  HB3 LEU   173      41.290  38.637  45.983  1.00  0.00           H
ATOM   2643  CG  LEU   173      41.590  37.336  44.252  1.00  0.00           C
ATOM   2644  HG  LEU   173      42.301  37.198  43.438  1.00  0.00           H
ATOM   2645  CD1 LEU   173      41.649  36.044  45.122  1.00  0.00           C
ATOM   2646 HD11 LEU   173      42.678  35.840  45.422  1.00  0.00           H
ATOM   2647 HD12 LEU   173      41.278  35.195  44.546  1.00  0.00           H
ATOM   2648 HD13 LEU   173      40.957  36.206  45.949  1.00  0.00           H
ATOM   2649  CD2 LEU   173      40.239  37.528  43.498  1.00  0.00           C
ATOM   2650 HD21 LEU   173      39.488  37.997  44.133  1.00  0.00           H
ATOM   2651 HD22 LEU   173      40.403  38.127  42.602  1.00  0.00           H
ATOM   2652 HD23 LEU   173      39.932  36.557  43.109  1.00  0.00           H
ATOM   2653  C   LEU   173      42.722  40.876  45.391  1.00  0.00           C
ATOM   2654  O   LEU   173      43.806  40.782  45.908  1.00  0.00           O
ATOM   2655  N   HID   174      41.890  41.924  45.601  1.00  0.00           N
ATOM   2656  H   HID   174      40.972  41.746  45.219  1.00  0.00           H
ATOM   2657  CA  HID   174      42.105  42.901  46.729  1.00  0.00           C
ATOM   2658  HA  HID   174      43.134  42.982  47.082  1.00  0.00           H
ATOM   2659  CB  HID   174      41.585  44.212  46.190  1.00  0.00           C
ATOM   2660  HB2 HID   174      40.515  44.078  46.031  1.00  0.00           H
ATOM   2661  HB3 HID   174      41.593  45.057  46.880  1.00  0.00           H
ATOM   2662  CG  HID   174      42.250  44.642  44.842  1.00  0.00           C
ATOM   2663  ND1 HID   174      43.265  45.565  44.724  1.00  0.00           N
ATOM   2664  HD1 HID   174      43.638  46.118  45.484  1.00  0.00           H
ATOM   2665  CE1 HID   174      43.698  45.723  43.449  1.00  0.00           C
ATOM   2666  HE1 HID   174      44.523  46.339  43.122  1.00  0.00           H
ATOM   2667  NE2 HID   174      42.894  44.921  42.709  1.00  0.00           N
ATOM   2668  CD2 HID   174      41.983  44.233  43.554  1.00  0.00           C
ATOM   2669  HD2 HID   174      41.274  43.503  43.196  1.00  0.00           H
ATOM   2670  C   HID   174      41.354  42.358  47.957  1.00  0.00           C
ATOM   2671  O   HID   174      40.113  42.403  47.969  1.00  0.00           O
ATOM   2672  N   LEU   175      42.161  41.910  48.940  1.00  0.00           N
ATOM   2673  H   LEU   175      43.161  41.957  48.797  1.00  0.00           H
ATOM   2674  CA  LEU   175      41.629  41.181  50.142  1.00  0.00           C
ATOM   2675  HA  LEU   175      40.645  40.779  49.906  1.00  0.00           H
ATOM   2676  CB  LEU   175      42.595  40.115  50.647  1.00  0.00           C
ATOM   2677  HB2 LEU   175      43.462  40.620  51.073  1.00  0.00           H
ATOM   2678  HB3 LEU   175      42.017  39.740  51.491  1.00  0.00           H
ATOM   2679  CG  LEU   175      42.917  38.942  49.605  1.00  0.00           C
ATOM   2680  HG  LEU   175      43.463  39.381  48.770  1.00  0.00           H
ATOM   2681  CD1 LEU   175      43.906  38.034  50.321  1.00  0.00           C
ATOM   2682 HD11 LEU   175      44.790  38.672  50.330  1.00  0.00           H
ATOM   2683 HD12 LEU   175      44.022  37.183  49.648  1.00  0.00           H
ATOM   2684 HD13 LEU   175      43.574  37.675  51.295  1.00  0.00           H
ATOM   2685  CD2 LEU   175      41.671  38.251  49.109  1.00  0.00           C
ATOM   2686 HD21 LEU   175      41.109  38.987  48.534  1.00  0.00           H
ATOM   2687 HD22 LEU   175      42.066  37.558  48.367  1.00  0.00           H
ATOM   2688 HD23 LEU   175      40.977  37.837  49.840  1.00  0.00           H
ATOM   2689  C   LEU   175      41.257  42.134  51.266  1.00  0.00           C
ATOM   2690  O   LEU   175      41.822  43.232  51.330  1.00  0.00           O
ATOM   2691  N   LYS   176      40.333  41.845  52.237  1.00  0.00           N
ATOM   2692  H   LYS   176      39.947  40.919  52.118  1.00  0.00           H
ATOM   2693  CA  LYS   176      39.733  42.648  53.296  1.00  0.00           C
ATOM   2694  HA  LYS   176      39.648  43.637  52.845  1.00  0.00           H
ATOM   2695  CB  LYS   176      38.354  42.138  53.663  1.00  0.00           C
ATOM   2696  HB2 LYS   176      38.476  41.171  54.153  1.00  0.00           H
ATOM   2697  HB3 LYS   176      37.873  42.748  54.428  1.00  0.00           H
ATOM   2698  CG  LYS   176      37.334  41.991  52.548  1.00  0.00           C
ATOM   2699  HG2 LYS   176      36.803  42.939  52.470  1.00  0.00           H
ATOM   2700  HG3 LYS   176      37.796  41.750  51.590  1.00  0.00           H
ATOM   2701  CD  LYS   176      36.318  40.976  52.744  1.00  0.00           C
ATOM   2702  HD2 LYS   176      35.715  40.802  51.852  1.00  0.00           H
ATOM   2703  HD3 LYS   176      36.793  40.038  53.031  1.00  0.00           H
ATOM   2704  CE  LYS   176      35.307  41.299  53.861  1.00  0.00           C
ATOM   2705  HE2 LYS   176      35.343  42.358  54.115  1.00  0.00           H
ATOM   2706  HE3 LYS   176      34.306  41.054  53.504  1.00  0.00           H
ATOM   2707  NZ  LYS   176      35.500  40.453  55.099  1.00  0.00           N
ATOM   2708  HZ1 LYS   176      35.973  40.965  55.830  1.00  0.00           H
ATOM   2709  HZ2 LYS   176      36.102  39.656  54.952  1.00  0.00           H
ATOM   2710  HZ3 LYS   176      34.598  40.103  55.389  1.00  0.00           H
ATOM   2711  C   LYS   176      40.682  42.669  54.451  1.00  0.00           C
ATOM   2712  O   LYS   176      41.424  41.691  54.631  1.00  0.00           O
ATOM   2713  N   GLU   177      40.714  43.672  55.366  1.00  0.00           N
ATOM   2714  H   GLU   177      39.990  44.376  55.392  1.00  0.00           H
ATOM   2715  CA  GLU   177      41.680  43.821  56.508  1.00  0.00           C
ATOM   2716  HA  GLU   177      42.683  43.800  56.082  1.00  0.00           H
ATOM   2717  CB  GLU   177      41.592  45.229  57.013  1.00  0.00           C
ATOM   2718  HB2 GLU   177      42.026  45.858  56.236  1.00  0.00           H
ATOM   2719  HB3 GLU   177      40.556  45.537  57.155  1.00  0.00           H
ATOM   2720  CG  GLU   177      42.319  45.541  58.369  1.00  0.00           C
ATOM   2721  HG2 GLU   177      41.875  46.497  58.646  1.00  0.00           H
ATOM   2722  HG3 GLU   177      42.049  44.849  59.167  1.00  0.00           H
ATOM   2723  CD  GLU   177      43.909  45.521  58.250  1.00  0.00           C
ATOM   2724  OE1 GLU   177      44.475  46.643  58.495  1.00  0.00           O
ATOM   2725  OE2 GLU   177      44.554  44.547  57.828  1.00  0.00           O
ATOM   2726  C   GLU   177      41.537  42.681  57.476  1.00  0.00           C
ATOM   2727  O   GLU   177      42.503  42.151  57.986  1.00  0.00           O
ATOM   2728  N   ASP   178      40.270  42.219  57.716  1.00  0.00           N
ATOM   2729  H   ASP   178      39.582  42.600  57.082  1.00  0.00           H
ATOM   2730  CA  ASP   178      39.911  41.059  58.556  1.00  0.00           C
ATOM   2731  HA  ASP   178      40.433  41.234  59.497  1.00  0.00           H
ATOM   2732  CB  ASP   178      38.403  41.084  58.905  1.00  0.00           C
ATOM   2733  HB2 ASP   178      38.164  40.282  59.604  1.00  0.00           H
ATOM   2734  HB3 ASP   178      38.264  42.018  59.447  1.00  0.00           H
ATOM   2735  CG  ASP   178      37.414  40.931  57.756  1.00  0.00           C
ATOM   2736  OD1 ASP   178      36.494  40.082  57.909  1.00  0.00           O
ATOM   2737  OD2 ASP   178      37.449  41.712  56.777  1.00  0.00           O
ATOM   2738  C   ASP   178      40.397  39.717  57.952  1.00  0.00           C
ATOM   2739  O   ASP   178      40.491  38.633  58.557  1.00  0.00           O
ATOM   2740  N   GLN   179      40.756  39.680  56.640  1.00  0.00           N
ATOM   2741  H   GLN   179      40.794  40.602  56.230  1.00  0.00           H
ATOM   2742  CA  GLN   179      40.952  38.426  55.845  1.00  0.00           C
ATOM   2743  HA  GLN   179      40.758  37.606  56.535  1.00  0.00           H
ATOM   2744  CB  GLN   179      39.960  38.394  54.698  1.00  0.00           C
ATOM   2745  HB2 GLN   179      40.203  39.225  54.036  1.00  0.00           H
ATOM   2746  HB3 GLN   179      39.978  37.483  54.100  1.00  0.00           H
ATOM   2747  CG  GLN   179      38.525  38.482  55.098  1.00  0.00           C
ATOM   2748  HG2 GLN   179      38.294  39.381  55.670  1.00  0.00           H
ATOM   2749  HG3 GLN   179      37.828  38.460  54.261  1.00  0.00           H
ATOM   2750  CD  GLN   179      38.104  37.283  55.946  1.00  0.00           C
ATOM   2751  OE1 GLN   179      38.348  36.127  55.639  1.00  0.00           O
ATOM   2752  NE2 GLN   179      37.442  37.473  56.998  1.00  0.00           N
ATOM   2753 HE21 GLN   179      37.127  36.682  57.541  1.00  0.00           H
ATOM   2754 HE22 GLN   179      37.069  38.383  57.234  1.00  0.00           H
ATOM   2755  C   GLN   179      42.410  38.244  55.396  1.00  0.00           C
ATOM   2756  O   GLN   179      42.828  37.270  54.824  1.00  0.00           O
ATOM   2757  N   THR   180      43.289  39.228  55.707  1.00  0.00           N
ATOM   2758  H   THR   180      42.905  39.911  56.344  1.00  0.00           H
ATOM   2759  CA  THR   180      44.778  39.237  55.536  1.00  0.00           C
ATOM   2760  HA  THR   180      45.076  39.288  54.489  1.00  0.00           H
ATOM   2761  CB  THR   180      45.330  40.469  56.147  1.00  0.00           C
ATOM   2762  HB  THR   180      46.417  40.386  56.178  1.00  0.00           H
ATOM   2763  CG2 THR   180      44.961  41.726  55.441  1.00  0.00           C
ATOM   2764 HG21 THR   180      45.243  41.756  54.388  1.00  0.00           H
ATOM   2765 HG22 THR   180      45.467  42.597  55.857  1.00  0.00           H
ATOM   2766 HG23 THR   180      43.902  41.953  55.554  1.00  0.00           H
ATOM   2767  OG1 THR   180      44.894  40.671  57.476  1.00  0.00           O
ATOM   2768  HG1 THR   180      44.750  39.846  57.946  1.00  0.00           H
ATOM   2769  C   THR   180      45.539  37.959  56.072  1.00  0.00           C
ATOM   2770  O   THR   180      46.778  37.796  55.733  1.00  0.00           O
ATOM   2771  N   GLU   181      44.873  37.006  56.730  1.00  0.00           N
ATOM   2772  H   GLU   181      43.904  37.173  56.960  1.00  0.00           H
ATOM   2773  CA  GLU   181      45.470  35.750  57.047  1.00  0.00           C
ATOM   2774  HA  GLU   181      46.333  35.926  57.689  1.00  0.00           H
ATOM   2775  CB  GLU   181      44.479  34.961  57.939  1.00  0.00           C
ATOM   2776  HB2 GLU   181      44.831  33.959  58.185  1.00  0.00           H
ATOM   2777  HB3 GLU   181      44.385  35.369  58.944  1.00  0.00           H
ATOM   2778  CG  GLU   181      43.139  34.877  57.221  1.00  0.00           C
ATOM   2779  HG2 GLU   181      42.627  35.824  57.052  1.00  0.00           H
ATOM   2780  HG3 GLU   181      43.372  34.476  56.235  1.00  0.00           H
ATOM   2781  CD  GLU   181      42.197  33.954  57.936  1.00  0.00           C
ATOM   2782  OE1 GLU   181      42.277  32.741  57.685  1.00  0.00           O
ATOM   2783  OE2 GLU   181      41.565  34.376  58.923  1.00  0.00           O
ATOM   2784  C   GLU   181      45.856  34.987  55.797  1.00  0.00           C
ATOM   2785  O   GLU   181      46.897  34.335  55.817  1.00  0.00           O
ATOM   2786  N   TYR   182      45.167  35.146  54.605  1.00  0.00           N
ATOM   2787  H   TYR   182      44.305  35.662  54.711  1.00  0.00           H
ATOM   2788  CA  TYR   182      45.546  34.618  53.306  1.00  0.00           C
ATOM   2789  HA  TYR   182      45.869  33.594  53.491  1.00  0.00           H
ATOM   2790  CB  TYR   182      44.268  34.620  52.503  1.00  0.00           C
ATOM   2791  HB2 TYR   182      44.043  35.682  52.582  1.00  0.00           H
ATOM   2792  HB3 TYR   182      44.405  34.180  51.515  1.00  0.00           H
ATOM   2793  CG  TYR   182      43.138  33.823  53.186  1.00  0.00           C
ATOM   2794  CD1 TYR   182      43.246  32.422  53.469  1.00  0.00           C
ATOM   2795  HD1 TYR   182      44.197  31.928  53.324  1.00  0.00           H
ATOM   2796  CE1 TYR   182      42.146  31.819  54.134  1.00  0.00           C
ATOM   2797  HE1 TYR   182      42.220  30.777  54.411  1.00  0.00           H
ATOM   2798  CZ  TYR   182      41.055  32.595  54.604  1.00  0.00           C
ATOM   2799  OH  TYR   182      40.007  31.986  55.274  1.00  0.00           O
ATOM   2800  HH  TYR   182      40.257  31.068  55.400  1.00  0.00           H
ATOM   2801  CE2 TYR   182      40.947  33.976  54.335  1.00  0.00           C
ATOM   2802  HE2 TYR   182      40.083  34.549  54.639  1.00  0.00           H
ATOM   2803  CD2 TYR   182      41.967  34.580  53.584  1.00  0.00           C
ATOM   2804  HD2 TYR   182      41.855  35.625  53.335  1.00  0.00           H
ATOM   2805  C   TYR   182      46.679  35.374  52.488  1.00  0.00           C
ATOM   2806  O   TYR   182      46.962  35.050  51.359  1.00  0.00           O
ATOM   2807  N   LEU   183      47.307  36.446  53.079  1.00  0.00           N
ATOM   2808  H   LEU   183      47.022  36.680  54.019  1.00  0.00           H
ATOM   2809  CA  LEU   183      48.532  37.021  52.560  1.00  0.00           C
ATOM   2810  HA  LEU   183      48.424  36.867  51.487  1.00  0.00           H
ATOM   2811  CB  LEU   183      48.678  38.575  52.802  1.00  0.00           C
ATOM   2812  HB2 LEU   183      48.733  38.710  53.883  1.00  0.00           H
ATOM   2813  HB3 LEU   183      49.604  38.984  52.396  1.00  0.00           H
ATOM   2814  CG  LEU   183      47.588  39.499  52.295  1.00  0.00           C
ATOM   2815  HG  LEU   183      46.636  39.124  52.670  1.00  0.00           H
ATOM   2816  CD1 LEU   183      47.787  40.983  52.681  1.00  0.00           C
ATOM   2817 HD11 LEU   183      48.060  41.019  53.736  1.00  0.00           H
ATOM   2818 HD12 LEU   183      46.879  41.544  52.462  1.00  0.00           H
ATOM   2819 HD13 LEU   183      48.641  41.397  52.145  1.00  0.00           H
ATOM   2820  CD2 LEU   183      47.429  39.600  50.797  1.00  0.00           C
ATOM   2821 HD21 LEU   183      47.304  38.583  50.426  1.00  0.00           H
ATOM   2822 HD22 LEU   183      46.562  40.106  50.370  1.00  0.00           H
ATOM   2823 HD23 LEU   183      48.339  39.950  50.308  1.00  0.00           H
ATOM   2824  C   LEU   183      49.832  36.264  53.049  1.00  0.00           C
ATOM   2825  O   LEU   183      50.969  36.734  52.775  1.00  0.00           O
ATOM   2826  N   GLU   184      49.710  35.262  53.935  1.00  0.00           N
ATOM   2827  H   GLU   184      48.744  34.978  54.006  1.00  0.00           H
ATOM   2828  CA  GLU   184      50.781  34.422  54.407  1.00  0.00           C
ATOM   2829  HA  GLU   184      51.674  35.046  54.371  1.00  0.00           H
ATOM   2830  CB  GLU   184      50.617  33.882  55.823  1.00  0.00           C
ATOM   2831  HB2 GLU   184      49.719  33.266  55.881  1.00  0.00           H
ATOM   2832  HB3 GLU   184      51.436  33.181  55.975  1.00  0.00           H
ATOM   2833  CG  GLU   184      50.581  34.872  56.986  1.00  0.00           C
ATOM   2834  HG2 GLU   184      49.540  35.180  57.088  1.00  0.00           H
ATOM   2835  HG3 GLU   184      50.764  34.398  57.951  1.00  0.00           H
ATOM   2836  CD  GLU   184      51.473  36.049  56.813  1.00  0.00           C
ATOM   2837  OE1 GLU   184      51.011  37.215  56.898  1.00  0.00           O
ATOM   2838  OE2 GLU   184      52.664  35.813  56.563  1.00  0.00           O
ATOM   2839  C   GLU   184      51.057  33.236  53.497  1.00  0.00           C
ATOM   2840  O   GLU   184      50.192  32.355  53.360  1.00  0.00           O
ATOM   2841  N   GLU   185      52.200  32.982  53.063  1.00  0.00           N
ATOM   2842  H   GLU   185      52.830  33.768  53.145  1.00  0.00           H
ATOM   2843  CA  GLU   185      52.695  31.820  52.208  1.00  0.00           C
ATOM   2844  HA  GLU   185      52.028  31.796  51.345  1.00  0.00           H
ATOM   2845  CB  GLU   185      54.138  32.103  51.713  1.00  0.00           C
ATOM   2846  HB2 GLU   185      54.430  31.416  50.919  1.00  0.00           H
ATOM   2847  HB3 GLU   185      54.181  33.120  51.324  1.00  0.00           H
ATOM   2848  CG  GLU   185      55.267  31.954  52.782  1.00  0.00           C
ATOM   2849  HG2 GLU   185      55.283  30.871  52.909  1.00  0.00           H
ATOM   2850  HG3 GLU   185      56.117  32.391  52.258  1.00  0.00           H
ATOM   2851  CD  GLU   185      54.999  32.618  54.099  1.00  0.00           C
ATOM   2852  OE1 GLU   185      55.042  33.819  54.182  1.00  0.00           O
ATOM   2853  OE2 GLU   185      54.948  31.872  55.097  1.00  0.00           O
ATOM   2854  C   GLU   185      52.388  30.486  52.811  1.00  0.00           C
ATOM   2855  O   GLU   185      51.724  29.719  52.219  1.00  0.00           O
ATOM   2856  N   ARG   186      52.913  30.186  54.013  1.00  0.00           N
ATOM   2857  H   ARG   186      53.610  30.801  54.409  1.00  0.00           H
ATOM   2858  CA  ARG   186      52.516  28.993  54.751  1.00  0.00           C
ATOM   2859  HA  ARG   186      52.955  28.079  54.350  1.00  0.00           H
ATOM   2860  CB  ARG   186      53.119  29.039  56.163  1.00  0.00           C
ATOM   2861  HB2 ARG   186      52.810  28.142  56.698  1.00  0.00           H
ATOM   2862  HB3 ARG   186      54.171  28.834  55.964  1.00  0.00           H
ATOM   2863  CG  ARG   186      52.781  30.260  56.965  1.00  0.00           C
ATOM   2864  HG2 ARG   186      53.001  31.203  56.463  1.00  0.00           H
ATOM   2865  HG3 ARG   186      51.786  30.104  57.383  1.00  0.00           H
ATOM   2866  CD  ARG   186      53.630  30.148  58.273  1.00  0.00           C
ATOM   2867  HD2 ARG   186      53.269  30.890  58.984  1.00  0.00           H
ATOM   2868  HD3 ARG   186      53.491  29.175  58.745  1.00  0.00           H
ATOM   2869  NE  ARG   186      55.110  30.402  58.094  1.00  0.00           N
ATOM   2870  HE  ARG   186      55.390  30.845  57.230  1.00  0.00           H
ATOM   2871  CZ  ARG   186      56.136  30.288  58.976  1.00  0.00           C
ATOM   2872  NH1 ARG   186      55.991  29.788  60.142  1.00  0.00           N
ATOM   2873 HH11 ARG   186      55.128  29.387  60.483  1.00  0.00           H
ATOM   2874 HH12 ARG   186      56.821  29.733  60.715  1.00  0.00           H
ATOM   2875  NH2 ARG   186      57.394  30.572  58.619  1.00  0.00           N
ATOM   2876 HH21 ARG   186      57.597  30.864  57.674  1.00  0.00           H
ATOM   2877 HH22 ARG   186      57.980  30.799  59.410  1.00  0.00           H
ATOM   2878  C   ARG   186      50.931  28.730  54.820  1.00  0.00           C
ATOM   2879  O   ARG   186      50.603  27.571  54.651  1.00  0.00           O
ATOM   2880  N   ARG   187      50.030  29.756  54.846  1.00  0.00           N
ATOM   2881  H   ARG   187      50.436  30.678  54.916  1.00  0.00           H
ATOM   2882  CA  ARG   187      48.596  29.592  54.796  1.00  0.00           C
ATOM   2883  HA  ARG   187      48.305  28.692  55.336  1.00  0.00           H
ATOM   2884  CB  ARG   187      47.816  30.803  55.402  1.00  0.00           C
ATOM   2885  HB2 ARG   187      48.114  31.095  56.409  1.00  0.00           H
ATOM   2886  HB3 ARG   187      48.071  31.659  54.777  1.00  0.00           H
ATOM   2887  CG  ARG   187      46.264  30.919  55.482  1.00  0.00           C
ATOM   2888  HG2 ARG   187      45.941  31.922  55.760  1.00  0.00           H
ATOM   2889  HG3 ARG   187      45.978  30.593  54.481  1.00  0.00           H
ATOM   2890  CD  ARG   187      45.654  29.933  56.457  1.00  0.00           C
ATOM   2891  HD2 ARG   187      45.558  28.888  56.159  1.00  0.00           H
ATOM   2892  HD3 ARG   187      46.210  29.967  57.393  1.00  0.00           H
ATOM   2893  NE  ARG   187      44.208  30.311  56.777  1.00  0.00           N
ATOM   2894  HE  ARG   187      44.112  31.300  56.966  1.00  0.00           H
ATOM   2895  CZ  ARG   187      43.151  29.609  56.905  1.00  0.00           C
ATOM   2896  NH1 ARG   187      43.085  28.300  56.652  1.00  0.00           N
ATOM   2897 HH11 ARG   187      44.008  27.895  56.718  1.00  0.00           H
ATOM   2898 HH12 ARG   187      42.302  27.759  56.991  1.00  0.00           H
ATOM   2899  NH2 ARG   187      41.960  30.138  56.996  1.00  0.00           N
ATOM   2900 HH21 ARG   187      41.823  31.099  57.277  1.00  0.00           H
ATOM   2901 HH22 ARG   187      41.151  29.649  56.638  1.00  0.00           H
ATOM   2902  C   ARG   187      48.082  29.327  53.391  1.00  0.00           C
ATOM   2903  O   ARG   187      47.197  28.463  53.259  1.00  0.00           O
ATOM   2904  N   ILE   188      48.665  29.875  52.319  1.00  0.00           N
ATOM   2905  H   ILE   188      49.283  30.666  52.424  1.00  0.00           H
ATOM   2906  CA  ILE   188      48.373  29.545  50.972  1.00  0.00           C
ATOM   2907  HA  ILE   188      47.301  29.595  50.776  1.00  0.00           H
ATOM   2908  CB  ILE   188      49.010  30.515  50.106  1.00  0.00           C
ATOM   2909  HB  ILE   188      50.093  30.486  50.236  1.00  0.00           H
ATOM   2910  CG2 ILE   188      48.894  30.142  48.593  1.00  0.00           C
ATOM   2911 HG21 ILE   188      49.314  30.982  48.038  1.00  0.00           H
ATOM   2912 HG22 ILE   188      47.818  30.192  48.425  1.00  0.00           H
ATOM   2913 HG23 ILE   188      49.347  29.186  48.334  1.00  0.00           H
ATOM   2914  CG1 ILE   188      48.560  31.974  50.254  1.00  0.00           C
ATOM   2915 HG12 ILE   188      47.523  31.983  49.918  1.00  0.00           H
ATOM   2916 HG13 ILE   188      48.553  32.222  51.315  1.00  0.00           H
ATOM   2917  CD1 ILE   188      49.393  33.001  49.580  1.00  0.00           C
ATOM   2918 HD11 ILE   188      50.405  32.759  49.905  1.00  0.00           H
ATOM   2919 HD12 ILE   188      49.063  33.884  50.128  1.00  0.00           H
ATOM   2920 HD13 ILE   188      49.211  33.105  48.511  1.00  0.00           H
ATOM   2921  C   ILE   188      48.785  28.028  50.676  1.00  0.00           C
ATOM   2922  O   ILE   188      48.000  27.299  50.109  1.00  0.00           O
ATOM   2923  N   LYS   189      49.984  27.683  51.114  1.00  0.00           N
ATOM   2924  H   LYS   189      50.617  28.434  51.348  1.00  0.00           H
ATOM   2925  CA  LYS   189      50.657  26.449  50.850  1.00  0.00           C
ATOM   2926  HA  LYS   189      50.676  26.273  49.775  1.00  0.00           H
ATOM   2927  CB  LYS   189      52.082  26.396  51.372  1.00  0.00           C
ATOM   2928  HB2 LYS   189      52.055  26.878  52.350  1.00  0.00           H
ATOM   2929  HB3 LYS   189      52.348  25.345  51.483  1.00  0.00           H
ATOM   2930  CG  LYS   189      53.146  27.159  50.567  1.00  0.00           C
ATOM   2931  HG2 LYS   189      53.081  26.892  49.512  1.00  0.00           H
ATOM   2932  HG3 LYS   189      52.992  28.238  50.603  1.00  0.00           H
ATOM   2933  CD  LYS   189      54.599  27.042  51.118  1.00  0.00           C
ATOM   2934  HD2 LYS   189      54.557  27.274  52.182  1.00  0.00           H
ATOM   2935  HD3 LYS   189      54.889  26.007  50.943  1.00  0.00           H
ATOM   2936  CE  LYS   189      55.506  28.076  50.350  1.00  0.00           C
ATOM   2937  HE2 LYS   189      55.276  28.205  49.292  1.00  0.00           H
ATOM   2938  HE3 LYS   189      55.230  29.038  50.783  1.00  0.00           H
ATOM   2939  NZ  LYS   189      57.003  27.945  50.531  1.00  0.00           N
ATOM   2940  HZ1 LYS   189      57.475  28.673  50.014  1.00  0.00           H
ATOM   2941  HZ2 LYS   189      57.338  27.107  50.076  1.00  0.00           H
ATOM   2942  HZ3 LYS   189      57.271  27.926  51.504  1.00  0.00           H
ATOM   2943  C   LYS   189      49.759  25.337  51.429  1.00  0.00           C
ATOM   2944  O   LYS   189      49.387  24.424  50.678  1.00  0.00           O
ATOM   2945  N   GLU   190      49.367  25.466  52.721  1.00  0.00           N
ATOM   2946  H   GLU   190      49.678  26.227  53.307  1.00  0.00           H
ATOM   2947  CA  GLU   190      48.492  24.527  53.443  1.00  0.00           C
ATOM   2948  HA  GLU   190      49.040  23.602  53.619  1.00  0.00           H
ATOM   2949  CB  GLU   190      48.294  25.131  54.868  1.00  0.00           C
ATOM   2950  HB2 GLU   190      49.272  25.046  55.341  1.00  0.00           H
ATOM   2951  HB3 GLU   190      48.006  26.177  54.764  1.00  0.00           H
ATOM   2952  CG  GLU   190      47.165  24.425  55.697  1.00  0.00           C
ATOM   2953  HG2 GLU   190      46.818  25.079  56.497  1.00  0.00           H
ATOM   2954  HG3 GLU   190      46.408  24.117  54.975  1.00  0.00           H
ATOM   2955  CD  GLU   190      47.650  23.094  56.304  1.00  0.00           C
ATOM   2956  OE1 GLU   190      48.221  22.248  55.582  1.00  0.00           O
ATOM   2957  OE2 GLU   190      47.428  22.791  57.506  1.00  0.00           O
ATOM   2958  C   GLU   190      47.143  24.339  52.670  1.00  0.00           C
ATOM   2959  O   GLU   190      46.617  23.258  52.631  1.00  0.00           O
ATOM   2960  N   ILE   191      46.543  25.456  52.185  1.00  0.00           N
ATOM   2961  H   ILE   191      46.993  26.357  52.250  1.00  0.00           H
ATOM   2962  CA  ILE   191      45.270  25.393  51.464  1.00  0.00           C
ATOM   2963  HA  ILE   191      44.526  24.899  52.088  1.00  0.00           H
ATOM   2964  CB  ILE   191      44.802  26.769  51.105  1.00  0.00           C
ATOM   2965  HB  ILE   191      45.612  27.461  50.871  1.00  0.00           H
ATOM   2966  CG2 ILE   191      43.845  26.804  49.940  1.00  0.00           C
ATOM   2967 HG21 ILE   191      43.143  27.629  50.065  1.00  0.00           H
ATOM   2968 HG22 ILE   191      43.131  25.982  49.983  1.00  0.00           H
ATOM   2969 HG23 ILE   191      44.420  26.701  49.020  1.00  0.00           H
ATOM   2970  CG1 ILE   191      44.167  27.342  52.380  1.00  0.00           C
ATOM   2971 HG12 ILE   191      43.171  26.945  52.578  1.00  0.00           H
ATOM   2972 HG13 ILE   191      44.842  27.132  53.210  1.00  0.00           H
ATOM   2973  CD1 ILE   191      44.030  28.872  52.535  1.00  0.00           C
ATOM   2974 HD11 ILE   191      43.078  29.298  52.218  1.00  0.00           H
ATOM   2975 HD12 ILE   191      44.741  29.368  51.873  1.00  0.00           H
ATOM   2976 HD13 ILE   191      44.107  29.119  53.594  1.00  0.00           H
ATOM   2977  C   ILE   191      45.574  24.578  50.159  1.00  0.00           C
ATOM   2978  O   ILE   191      44.818  23.760  49.701  1.00  0.00           O
ATOM   2979  N   VAL   192      46.634  24.936  49.395  1.00  0.00           N
ATOM   2980  H   VAL   192      47.145  25.732  49.746  1.00  0.00           H
ATOM   2981  CA  VAL   192      46.992  24.380  48.123  1.00  0.00           C
ATOM   2982  HA  VAL   192      46.145  24.508  47.449  1.00  0.00           H
ATOM   2983  CB  VAL   192      48.208  25.139  47.453  1.00  0.00           C
ATOM   2984  HB  VAL   192      48.999  25.198  48.200  1.00  0.00           H
ATOM   2985  CG1 VAL   192      49.016  24.531  46.264  1.00  0.00           C
ATOM   2986 HG11 VAL   192      49.882  25.161  46.061  1.00  0.00           H
ATOM   2987 HG12 VAL   192      49.350  23.517  46.485  1.00  0.00           H
ATOM   2988 HG13 VAL   192      48.314  24.459  45.434  1.00  0.00           H
ATOM   2989  CG2 VAL   192      47.758  26.536  46.886  1.00  0.00           C
ATOM   2990 HG21 VAL   192      47.189  26.482  45.956  1.00  0.00           H
ATOM   2991 HG22 VAL   192      48.715  27.055  46.840  1.00  0.00           H
ATOM   2992 HG23 VAL   192      47.175  27.034  47.660  1.00  0.00           H
ATOM   2993  C   VAL   192      47.253  22.842  48.163  1.00  0.00           C
ATOM   2994  O   VAL   192      46.887  22.082  47.284  1.00  0.00           O
ATOM   2995  N   LYS   193      47.634  22.367  49.351  1.00  0.00           N
ATOM   2996  H   LYS   193      48.033  23.059  49.968  1.00  0.00           H
ATOM   2997  CA  LYS   193      47.657  20.924  49.763  1.00  0.00           C
ATOM   2998  HA  LYS   193      48.125  20.266  49.030  1.00  0.00           H
ATOM   2999  CB  LYS   193      48.501  20.765  51.070  1.00  0.00           C
ATOM   3000  HB2 LYS   193      49.485  21.037  50.689  1.00  0.00           H
ATOM   3001  HB3 LYS   193      48.088  21.422  51.835  1.00  0.00           H
ATOM   3002  CG  LYS   193      48.664  19.326  51.536  1.00  0.00           C
ATOM   3003  HG2 LYS   193      47.667  18.887  51.545  1.00  0.00           H
ATOM   3004  HG3 LYS   193      49.151  18.650  50.833  1.00  0.00           H
ATOM   3005  CD  LYS   193      49.137  19.287  53.020  1.00  0.00           C
ATOM   3006  HD2 LYS   193      50.039  19.895  53.080  1.00  0.00           H
ATOM   3007  HD3 LYS   193      48.360  19.590  53.722  1.00  0.00           H
ATOM   3008  CE  LYS   193      49.583  17.867  53.422  1.00  0.00           C
ATOM   3009  HE2 LYS   193      48.839  17.098  53.214  1.00  0.00           H
ATOM   3010  HE3 LYS   193      50.554  17.647  52.979  1.00  0.00           H
ATOM   3011  NZ  LYS   193      49.783  17.770  54.901  1.00  0.00           N
ATOM   3012  HZ1 LYS   193      50.101  16.859  55.199  1.00  0.00           H
ATOM   3013  HZ2 LYS   193      48.890  17.990  55.319  1.00  0.00           H
ATOM   3014  HZ3 LYS   193      50.446  18.474  55.192  1.00  0.00           H
ATOM   3015  C   LYS   193      46.188  20.275  49.976  1.00  0.00           C
ATOM   3016  O   LYS   193      46.023  19.068  49.647  1.00  0.00           O
ATOM   3017  N   LYS   194      45.142  21.071  50.288  1.00  0.00           N
ATOM   3018  H   LYS   194      45.337  22.027  50.548  1.00  0.00           H
ATOM   3019  CA  LYS   194      43.821  20.531  50.330  1.00  0.00           C
ATOM   3020  HA  LYS   194      43.895  19.450  50.444  1.00  0.00           H
ATOM   3021  CB  LYS   194      43.046  21.186  51.546  1.00  0.00           C
ATOM   3022  HB2 LYS   194      43.701  20.948  52.384  1.00  0.00           H
ATOM   3023  HB3 LYS   194      43.007  22.275  51.514  1.00  0.00           H
ATOM   3024  CG  LYS   194      41.660  20.472  51.658  1.00  0.00           C
ATOM   3025  HG2 LYS   194      40.895  20.958  51.053  1.00  0.00           H
ATOM   3026  HG3 LYS   194      41.777  19.426  51.379  1.00  0.00           H
ATOM   3027  CD  LYS   194      41.024  20.280  53.034  1.00  0.00           C
ATOM   3028  HD2 LYS   194      40.093  19.735  52.878  1.00  0.00           H
ATOM   3029  HD3 LYS   194      41.808  19.776  53.599  1.00  0.00           H
ATOM   3030  CE  LYS   194      40.845  21.543  53.842  1.00  0.00           C
ATOM   3031  HE2 LYS   194      41.837  21.890  54.134  1.00  0.00           H
ATOM   3032  HE3 LYS   194      40.351  22.317  53.255  1.00  0.00           H
ATOM   3033  NZ  LYS   194      40.041  21.377  55.023  1.00  0.00           N
ATOM   3034  HZ1 LYS   194      40.112  22.246  55.534  1.00  0.00           H
ATOM   3035  HZ2 LYS   194      40.294  20.539  55.526  1.00  0.00           H
ATOM   3036  HZ3 LYS   194      39.093  21.160  54.749  1.00  0.00           H
ATOM   3037  C   LYS   194      43.100  20.800  49.010  1.00  0.00           C
ATOM   3038  O   LYS   194      42.706  19.886  48.305  1.00  0.00           O
ATOM   3039  N   HIE   195      43.050  22.107  48.619  1.00  0.00           N
ATOM   3040  H   HIE   195      43.547  22.811  49.146  1.00  0.00           H
ATOM   3041  CA  HIE   195      42.131  22.569  47.518  1.00  0.00           C
ATOM   3042  HA  HIE   195      41.163  22.072  47.582  1.00  0.00           H
ATOM   3043  CB  HIE   195      41.713  24.013  47.765  1.00  0.00           C
ATOM   3044  HB2 HIE   195      42.519  24.659  48.114  1.00  0.00           H
ATOM   3045  HB3 HIE   195      41.312  24.445  46.848  1.00  0.00           H
ATOM   3046  CG  HIE   195      40.680  24.102  48.848  1.00  0.00           C
ATOM   3047  ND1 HIE   195      39.320  23.867  48.682  1.00  0.00           N
ATOM   3048  CE1 HIE   195      38.746  24.125  49.828  1.00  0.00           C
ATOM   3049  HE1 HIE   195      37.710  23.984  50.098  1.00  0.00           H
ATOM   3050  NE2 HIE   195      39.739  24.349  50.749  1.00  0.00           N
ATOM   3051  HE2 HIE   195      39.591  24.337  51.748  1.00  0.00           H
ATOM   3052  CD2 HIE   195      40.932  24.242  50.142  1.00  0.00           C
ATOM   3053  HD2 HIE   195      41.898  24.521  50.538  1.00  0.00           H
ATOM   3054  C   HIE   195      42.614  22.484  46.157  1.00  0.00           C
ATOM   3055  O   HIE   195      41.928  22.092  45.196  1.00  0.00           O
ATOM   3056  N   SER   196      43.858  22.809  45.874  1.00  0.00           N
ATOM   3057  H   SER   196      44.443  23.160  46.618  1.00  0.00           H
ATOM   3058  CA  SER   196      44.425  22.921  44.533  1.00  0.00           C
ATOM   3059  HA  SER   196      43.541  23.003  43.899  1.00  0.00           H
ATOM   3060  CB  SER   196      45.251  24.224  44.396  1.00  0.00           C
ATOM   3061  HB2 SER   196      46.298  23.916  44.421  1.00  0.00           H
ATOM   3062  HB3 SER   196      45.080  24.622  43.396  1.00  0.00           H
ATOM   3063  OG  SER   196      44.948  25.198  45.283  1.00  0.00           O
ATOM   3064  HG  SER   196      44.159  25.665  44.993  1.00  0.00           H
ATOM   3065  C   SER   196      45.215  21.670  44.071  1.00  0.00           C
ATOM   3066  O   SER   196      45.463  21.500  42.872  1.00  0.00           O
ATOM   3067  N   GLN   197      45.440  20.717  44.964  1.00  0.00           N
ATOM   3068  H   GLN   197      45.040  20.886  45.875  1.00  0.00           H
ATOM   3069  CA  GLN   197      46.391  19.543  44.791  1.00  0.00           C
ATOM   3070  HA  GLN   197      47.376  19.920  44.513  1.00  0.00           H
ATOM   3071  CB  GLN   197      46.524  18.906  46.194  1.00  0.00           C
ATOM   3072  HB2 GLN   197      47.034  19.624  46.838  1.00  0.00           H
ATOM   3073  HB3 GLN   197      45.613  18.703  46.759  1.00  0.00           H
ATOM   3074  CG  GLN   197      47.331  17.555  46.280  1.00  0.00           C
ATOM   3075  HG2 GLN   197      48.179  17.679  45.607  1.00  0.00           H
ATOM   3076  HG3 GLN   197      47.621  17.285  47.296  1.00  0.00           H
ATOM   3077  CD  GLN   197      46.490  16.402  45.774  1.00  0.00           C
ATOM   3078  OE1 GLN   197      45.280  16.379  45.987  1.00  0.00           O
ATOM   3079  NE2 GLN   197      47.021  15.451  45.056  1.00  0.00           N
ATOM   3080 HE21 GLN   197      46.312  14.893  44.602  1.00  0.00           H
ATOM   3081 HE22 GLN   197      48.002  15.475  44.815  1.00  0.00           H
ATOM   3082  C   GLN   197      45.994  18.615  43.665  1.00  0.00           C
ATOM   3083  O   GLN   197      46.829  17.946  43.108  1.00  0.00           O
ATOM   3084  N   PHE   198      44.720  18.439  43.375  1.00  0.00           N
ATOM   3085  H   PHE   198      43.950  18.705  43.972  1.00  0.00           H
ATOM   3086  CA  PHE   198      44.224  17.615  42.252  1.00  0.00           C
ATOM   3087  HA  PHE   198      44.662  16.621  42.343  1.00  0.00           H
ATOM   3088  CB  PHE   198      42.710  17.471  42.289  1.00  0.00           C
ATOM   3089  HB2 PHE   198      42.573  16.529  41.759  1.00  0.00           H
ATOM   3090  HB3 PHE   198      42.428  17.244  43.317  1.00  0.00           H
ATOM   3091  CG  PHE   198      41.901  18.660  41.837  1.00  0.00           C
ATOM   3092  CD1 PHE   198      41.057  18.474  40.737  1.00  0.00           C
ATOM   3093  HD1 PHE   198      40.923  17.456  40.401  1.00  0.00           H
ATOM   3094  CE1 PHE   198      40.229  19.568  40.303  1.00  0.00           C
ATOM   3095  HE1 PHE   198      39.455  19.452  39.560  1.00  0.00           H
ATOM   3096  CZ  PHE   198      40.391  20.811  40.941  1.00  0.00           C
ATOM   3097  HZ  PHE   198      39.757  21.591  40.548  1.00  0.00           H
ATOM   3098  CE2 PHE   198      41.239  20.954  42.091  1.00  0.00           C
ATOM   3099  HE2 PHE   198      41.254  21.891  42.627  1.00  0.00           H
ATOM   3100  CD2 PHE   198      41.995  19.893  42.484  1.00  0.00           C
ATOM   3101  HD2 PHE   198      42.703  19.919  43.299  1.00  0.00           H
ATOM   3102  C   PHE   198      44.645  18.111  40.831  1.00  0.00           C
ATOM   3103  O   PHE   198      44.522  17.377  39.896  1.00  0.00           O
ATOM   3104  N   ILE   199      45.124  19.340  40.732  1.00  0.00           N
ATOM   3105  H   ILE   199      45.395  19.839  41.568  1.00  0.00           H
ATOM   3106  CA  ILE   199      45.433  20.025  39.501  1.00  0.00           C
ATOM   3107  HA  ILE   199      44.557  19.776  38.901  1.00  0.00           H
ATOM   3108  CB  ILE   199      45.429  21.537  39.681  1.00  0.00           C
ATOM   3109  HB  ILE   199      45.997  21.897  40.538  1.00  0.00           H
ATOM   3110  CG2 ILE   199      46.196  22.137  38.505  1.00  0.00           C
ATOM   3111 HG21 ILE   199      45.953  21.566  37.608  1.00  0.00           H
ATOM   3112 HG22 ILE   199      47.241  22.136  38.814  1.00  0.00           H
ATOM   3113 HG23 ILE   199      45.845  23.151  38.308  1.00  0.00           H
ATOM   3114  CG1 ILE   199      44.035  22.165  39.774  1.00  0.00           C
ATOM   3115 HG12 ILE   199      43.571  21.897  40.724  1.00  0.00           H
ATOM   3116 HG13 ILE   199      44.306  23.221  39.756  1.00  0.00           H
ATOM   3117  CD1 ILE   199      42.956  22.001  38.645  1.00  0.00           C
ATOM   3118 HD11 ILE   199      43.351  22.355  37.693  1.00  0.00           H
ATOM   3119 HD12 ILE   199      42.096  22.643  38.837  1.00  0.00           H
ATOM   3120 HD13 ILE   199      42.553  21.000  38.492  1.00  0.00           H
ATOM   3121  C   ILE   199      46.764  19.500  38.962  1.00  0.00           C
ATOM   3122  O   ILE   199      47.692  19.420  39.771  1.00  0.00           O
ATOM   3123  N   GLY   200      46.848  19.101  37.676  1.00  0.00           N
ATOM   3124  H   GLY   200      45.932  19.069  37.253  1.00  0.00           H
ATOM   3125  CA  GLY   200      47.921  18.384  37.020  1.00  0.00           C
ATOM   3126  HA2 GLY   200      48.310  17.663  37.739  1.00  0.00           H
ATOM   3127  HA3 GLY   200      47.557  18.023  36.057  1.00  0.00           H
ATOM   3128  C   GLY   200      49.119  19.275  36.713  1.00  0.00           C
ATOM   3129  O   GLY   200      50.276  18.877  36.747  1.00  0.00           O
ATOM   3130  N   TYR   201      48.808  20.539  36.360  1.00  0.00           N
ATOM   3131  H   TYR   201      47.877  20.881  36.546  1.00  0.00           H
ATOM   3132  CA  TYR   201      49.791  21.604  36.161  1.00  0.00           C
ATOM   3133  HA  TYR   201      50.541  21.161  35.505  1.00  0.00           H
ATOM   3134  CB  TYR   201      49.073  22.815  35.564  1.00  0.00           C
ATOM   3135  HB2 TYR   201      48.374  22.981  36.383  1.00  0.00           H
ATOM   3136  HB3 TYR   201      49.632  23.741  35.428  1.00  0.00           H
ATOM   3137  CG  TYR   201      48.369  22.439  34.281  1.00  0.00           C
ATOM   3138  CD1 TYR   201      49.139  22.318  33.109  1.00  0.00           C
ATOM   3139  HD1 TYR   201      50.218  22.349  33.154  1.00  0.00           H
ATOM   3140  CE1 TYR   201      48.519  22.044  31.857  1.00  0.00           C
ATOM   3141  HE1 TYR   201      49.158  21.842  31.010  1.00  0.00           H
ATOM   3142  CZ  TYR   201      47.118  22.038  31.782  1.00  0.00           C
ATOM   3143  OH  TYR   201      46.459  21.841  30.583  1.00  0.00           O
ATOM   3144  HH  TYR   201      45.537  21.592  30.676  1.00  0.00           H
ATOM   3145  CE2 TYR   201      46.356  22.162  32.982  1.00  0.00           C
ATOM   3146  HE2 TYR   201      45.280  22.197  32.905  1.00  0.00           H
ATOM   3147  CD2 TYR   201      47.000  22.352  34.231  1.00  0.00           C
ATOM   3148  HD2 TYR   201      46.376  22.508  35.099  1.00  0.00           H
ATOM   3149  C   TYR   201      50.479  21.998  37.543  1.00  0.00           C
ATOM   3150  O   TYR   201      49.766  21.906  38.586  1.00  0.00           O
ATOM   3151  N   PRO   202      51.757  22.398  37.467  1.00  0.00           N
ATOM   3152  CD  PRO   202      52.685  22.163  36.414  1.00  0.00           C
ATOM   3153  HD2 PRO   202      52.633  22.982  35.696  1.00  0.00           H
ATOM   3154  HD3 PRO   202      52.450  21.215  35.931  1.00  0.00           H
ATOM   3155  CG  PRO   202      54.056  22.191  37.011  1.00  0.00           C
ATOM   3156  HG2 PRO   202      54.831  22.477  36.299  1.00  0.00           H
ATOM   3157  HG3 PRO   202      54.288  21.247  37.503  1.00  0.00           H
ATOM   3158  CB  PRO   202      53.901  23.171  38.168  1.00  0.00           C
ATOM   3159  HB2 PRO   202      54.056  24.205  37.859  1.00  0.00           H
ATOM   3160  HB3 PRO   202      54.561  22.983  39.016  1.00  0.00           H
ATOM   3161  CA  PRO   202      52.411  22.999  38.639  1.00  0.00           C
ATOM   3162  HA  PRO   202      52.477  22.334  39.499  1.00  0.00           H
ATOM   3163  C   PRO   202      51.794  24.395  39.022  1.00  0.00           C
ATOM   3164  O   PRO   202      51.293  25.159  38.198  1.00  0.00           O
ATOM   3165  N   ILE   203      51.767  24.625  40.346  1.00  0.00           N
ATOM   3166  H   ILE   203      52.133  23.882  40.924  1.00  0.00           H
ATOM   3167  CA  ILE   203      51.454  25.956  40.936  1.00  0.00           C
ATOM   3168  HA  ILE   203      50.992  26.717  40.307  1.00  0.00           H
ATOM   3169  CB  ILE   203      50.333  25.710  41.944  1.00  0.00           C
ATOM   3170  HB  ILE   203      50.655  24.873  42.562  1.00  0.00           H
ATOM   3171  CG2 ILE   203      50.186  26.972  42.788  1.00  0.00           C
ATOM   3172 HG21 ILE   203      49.973  27.765  42.070  1.00  0.00           H
ATOM   3173 HG22 ILE   203      51.014  27.320  43.405  1.00  0.00           H
ATOM   3174 HG23 ILE   203      49.311  26.827  43.421  1.00  0.00           H
ATOM   3175  CG1 ILE   203      48.920  25.464  41.267  1.00  0.00           C
ATOM   3176 HG12 ILE   203      48.725  26.164  40.455  1.00  0.00           H
ATOM   3177 HG13 ILE   203      49.030  24.511  40.751  1.00  0.00           H
ATOM   3178  CD1 ILE   203      47.738  25.380  42.143  1.00  0.00           C
ATOM   3179 HD11 ILE   203      46.911  24.853  41.666  1.00  0.00           H
ATOM   3180 HD12 ILE   203      47.351  26.385  42.312  1.00  0.00           H
ATOM   3181 HD13 ILE   203      47.843  24.798  43.059  1.00  0.00           H
ATOM   3182  C   ILE   203      52.693  26.507  41.520  1.00  0.00           C
ATOM   3183  O   ILE   203      53.236  25.906  42.448  1.00  0.00           O
ATOM   3184  N   THR   204      53.250  27.607  41.041  1.00  0.00           N
ATOM   3185  H   THR   204      52.685  28.080  40.350  1.00  0.00           H
ATOM   3186  CA  THR   204      54.473  28.258  41.583  1.00  0.00           C
ATOM   3187  HA  THR   204      54.892  27.556  42.304  1.00  0.00           H
ATOM   3188  CB  THR   204      55.573  28.627  40.513  1.00  0.00           C
ATOM   3189  HB  THR   204      55.037  29.224  39.775  1.00  0.00           H
ATOM   3190  CG2 THR   204      56.837  29.315  41.036  1.00  0.00           C
ATOM   3191 HG21 THR   204      57.518  29.557  40.221  1.00  0.00           H
ATOM   3192 HG22 THR   204      57.214  28.617  41.783  1.00  0.00           H
ATOM   3193 HG23 THR   204      56.560  30.243  41.538  1.00  0.00           H
ATOM   3194  OG1 THR   204      56.024  27.446  39.832  1.00  0.00           O
ATOM   3195  HG1 THR   204      56.491  27.750  39.050  1.00  0.00           H
ATOM   3196  C   THR   204      53.981  29.512  42.344  1.00  0.00           C
ATOM   3197  O   THR   204      53.155  30.271  41.890  1.00  0.00           O
ATOM   3198  N   LEU   205      54.673  29.806  43.449  1.00  0.00           N
ATOM   3199  H   LEU   205      55.299  29.097  43.803  1.00  0.00           H
ATOM   3200  CA  LEU   205      54.536  30.905  44.357  1.00  0.00           C
ATOM   3201  HA  LEU   205      53.682  31.507  44.047  1.00  0.00           H
ATOM   3202  CB  LEU   205      54.392  30.397  45.815  1.00  0.00           C
ATOM   3203  HB2 LEU   205      54.824  29.398  45.801  1.00  0.00           H
ATOM   3204  HB3 LEU   205      54.835  30.987  46.618  1.00  0.00           H
ATOM   3205  CG  LEU   205      52.948  30.082  46.240  1.00  0.00           C
ATOM   3206  HG  LEU   205      52.571  29.419  45.460  1.00  0.00           H
ATOM   3207  CD1 LEU   205      52.810  29.370  47.567  1.00  0.00           C
ATOM   3208 HD11 LEU   205      53.580  28.614  47.711  1.00  0.00           H
ATOM   3209 HD12 LEU   205      51.816  28.968  47.763  1.00  0.00           H
ATOM   3210 HD13 LEU   205      52.952  30.141  48.324  1.00  0.00           H
ATOM   3211  CD2 LEU   205      52.143  31.330  46.506  1.00  0.00           C
ATOM   3212 HD21 LEU   205      51.964  31.760  45.521  1.00  0.00           H
ATOM   3213 HD22 LEU   205      51.180  31.079  46.953  1.00  0.00           H
ATOM   3214 HD23 LEU   205      52.704  31.876  47.265  1.00  0.00           H
ATOM   3215  C   LEU   205      55.823  31.754  44.270  1.00  0.00           C
ATOM   3216  O   LEU   205      56.904  31.248  43.974  1.00  0.00           O
ATOM   3217  N   PHE   206      55.657  33.078  44.421  1.00  0.00           N
ATOM   3218  H   PHE   206      54.724  33.441  44.548  1.00  0.00           H
ATOM   3219  CA  PHE   206      56.780  34.086  44.470  1.00  0.00           C
ATOM   3220  HA  PHE   206      57.729  33.620  44.739  1.00  0.00           H
ATOM   3221  CB  PHE   206      56.869  34.814  43.130  1.00  0.00           C
ATOM   3222  HB2 PHE   206      55.983  35.446  43.075  1.00  0.00           H
ATOM   3223  HB3 PHE   206      57.683  35.536  43.197  1.00  0.00           H
ATOM   3224  CG  PHE   206      57.129  34.007  41.868  1.00  0.00           C
ATOM   3225  CD1 PHE   206      56.087  33.528  41.096  1.00  0.00           C
ATOM   3226  HD1 PHE   206      55.037  33.579  41.348  1.00  0.00           H
ATOM   3227  CE1 PHE   206      56.378  32.875  39.876  1.00  0.00           C
ATOM   3228  HE1 PHE   206      55.598  32.427  39.280  1.00  0.00           H
ATOM   3229  CZ  PHE   206      57.693  32.688  39.459  1.00  0.00           C
ATOM   3230  HZ  PHE   206      57.869  32.232  38.496  1.00  0.00           H
ATOM   3231  CE2 PHE   206      58.708  33.120  40.331  1.00  0.00           C
ATOM   3232  HE2 PHE   206      59.747  32.925  40.113  1.00  0.00           H
ATOM   3233  CD2 PHE   206      58.424  33.788  41.538  1.00  0.00           C
ATOM   3234  HD2 PHE   206      59.248  34.071  42.177  1.00  0.00           H
ATOM   3235  C   PHE   206      56.440  35.032  45.620  1.00  0.00           C
ATOM   3236  O   PHE   206      55.807  34.583  46.558  1.00  0.00           O
ATOM   3237  N   VAL   207      56.834  36.311  45.518  1.00  0.00           N
ATOM   3238  H   VAL   207      57.351  36.635  44.714  1.00  0.00           H
ATOM   3239  CA  VAL   207      56.162  37.264  46.367  1.00  0.00           C
ATOM   3240  HA  VAL   207      55.119  36.974  46.492  1.00  0.00           H
ATOM   3241  CB  VAL   207      56.761  37.235  47.837  1.00  0.00           C
ATOM   3242  HB  VAL   207      56.492  36.249  48.213  1.00  0.00           H
ATOM   3243  CG1 VAL   207      58.173  37.424  47.950  1.00  0.00           C
ATOM   3244 HG11 VAL   207      58.711  36.875  47.178  1.00  0.00           H
ATOM   3245 HG12 VAL   207      58.335  38.501  47.900  1.00  0.00           H
ATOM   3246 HG13 VAL   207      58.465  36.898  48.859  1.00  0.00           H
ATOM   3247  CG2 VAL   207      56.170  38.246  48.842  1.00  0.00           C
ATOM   3248 HG21 VAL   207      56.458  39.279  48.645  1.00  0.00           H
ATOM   3249 HG22 VAL   207      56.459  38.080  49.879  1.00  0.00           H
ATOM   3250 HG23 VAL   207      55.108  38.049  48.694  1.00  0.00           H
ATOM   3251  C   VAL   207      56.329  38.690  45.815  1.00  0.00           C
ATOM   3252  O   VAL   207      57.391  38.943  45.195  1.00  0.00           O
ATOM   3253  N   GLU   208      55.259  39.461  45.978  1.00  0.00           N
ATOM   3254  H   GLU   208      54.507  39.125  46.563  1.00  0.00           H
ATOM   3255  CA  GLU   208      55.296  40.928  45.707  1.00  0.00           C
ATOM   3256  HA  GLU   208      54.348  41.392  45.982  1.00  0.00           H
ATOM   3257  CB  GLU   208      56.253  41.590  46.761  1.00  0.00           C
ATOM   3258  HB2 GLU   208      55.914  41.354  47.770  1.00  0.00           H
ATOM   3259  HB3 GLU   208      57.270  41.232  46.603  1.00  0.00           H
ATOM   3260  CG  GLU   208      56.254  43.113  46.583  1.00  0.00           C
ATOM   3261  HG2 GLU   208      55.253  43.459  46.325  1.00  0.00           H
ATOM   3262  HG3 GLU   208      56.544  43.558  47.536  1.00  0.00           H
ATOM   3263  CD  GLU   208      57.270  43.662  45.649  1.00  0.00           C
ATOM   3264  OE1 GLU   208      58.297  42.988  45.322  1.00  0.00           O
ATOM   3265  OE2 GLU   208      57.111  44.882  45.224  1.00  0.00           O
ATOM   3266  C   GLU   208      55.477  41.269  44.208  1.00  0.00           C
ATOM   3267  O   GLU   208      54.555  41.954  43.645  1.00  0.00           O
ATOM   3268  OXT GLU   208      56.635  41.146  43.652  1.00  0.00           O
END
