# Supplementary material for: Worth the Weight: Sub-Pocket EXplorer (SubPEx), a Weighted Ensemble Method to Enhance Binding-Pocket Conformational Sampling
Source: J Chem Theory Comput. 2023 Aug 16;19(17):5677–89. doi: 10.1021/acs.jctc.3c00478 (PMC10500992; doi:10.1021/acs.jctc.3c00478)
Supplement: Supplementary file 2 — ct3c00478_si_002.zip [file ct3c00478_si_002.zip › clustered_structures/HSP90/brute-force/rep.c4.aligned.pdb]

HELIX    1   1 ALA      9  ASN     20  1                                  12
HELIX    2   2 LYS     26  GLU     47  1                                  22
HELIX    3   3 ASP     56  GLY     58  1                                   3
HELIX    4   4 LYS     85  ILE     89  1                                   5
HELIX    5   5 ALA     96  LEU    107  1                                  12
HELIX    6   6 ILE    113  PHE    119  1                                   7
HELIX    7   7 GLY    122  LEU    128  1                                   7
HELIX    8   8 GLU    177  LEU    183  1                                   7
HELIX    9   9 GLU    185  HIE    195  1                                  11
SHEET    1   1 1 THR     4  ALA     6  0
SHEET    2   2 1 ILE    63  ASN    68  0
SHEET    3   3 1 THR    73  ASP    78  0
SHEET    4   4 1 ALA   130  LYS   138  0
SHEET    5   5 1 GLN   144  SER   149  0
SHEET    6   6 1 SER   154  THR   159  0
SHEET    7   7 1 GLY   168  LEU   175  0
SHEET    8   8 1 ILE   203  LEU   205  0
CRYST1   70.265   64.466   72.537  90.00  90.00  90.00               1
ATOM      1  N   ALA     1      30.491  52.770  22.583  1.00  0.00           N
ATOM      2  H1  ALA     1      29.973  53.636  22.594  1.00  0.00           H
ATOM      3  H2  ALA     1      31.477  52.982  22.640  1.00  0.00           H
ATOM      4  H3  ALA     1      30.406  52.265  21.712  1.00  0.00           H
ATOM      5  CA  ALA     1      30.108  52.067  23.833  1.00  0.00           C
ATOM      6  HA  ALA     1      29.024  51.983  23.902  1.00  0.00           H
ATOM      7  CB  ALA     1      30.627  50.641  23.865  1.00  0.00           C
ATOM      8  HB1 ALA     1      30.586  50.200  24.861  1.00  0.00           H
ATOM      9  HB2 ALA     1      31.634  50.576  23.450  1.00  0.00           H
ATOM     10  HB3 ALA     1      29.982  50.131  23.150  1.00  0.00           H
ATOM     11  C   ALA     1      30.455  52.783  25.090  1.00  0.00           C
ATOM     12  O   ALA     1      31.455  53.473  25.006  1.00  0.00           O
ATOM     13  N   VAL     2      29.759  52.673  26.239  1.00  0.00           N
ATOM     14  H   VAL     2      28.923  52.107  26.196  1.00  0.00           H
ATOM     15  CA  VAL     2      30.132  53.232  27.601  1.00  0.00           C
ATOM     16  HA  VAL     2      30.580  54.217  27.467  1.00  0.00           H
ATOM     17  CB  VAL     2      28.838  53.392  28.517  1.00  0.00           C
ATOM     18  HB  VAL     2      28.370  54.155  27.894  1.00  0.00           H
ATOM     19  CG1 VAL     2      28.023  52.075  28.589  1.00  0.00           C
ATOM     20 HG11 VAL     2      28.603  51.368  29.182  1.00  0.00           H
ATOM     21 HG12 VAL     2      27.112  52.367  29.110  1.00  0.00           H
ATOM     22 HG13 VAL     2      27.708  51.731  27.605  1.00  0.00           H
ATOM     23  CG2 VAL     2      29.192  53.950  29.839  1.00  0.00           C
ATOM     24 HG21 VAL     2      29.925  54.733  29.649  1.00  0.00           H
ATOM     25 HG22 VAL     2      29.451  53.124  30.501  1.00  0.00           H
ATOM     26 HG23 VAL     2      28.339  54.450  30.296  1.00  0.00           H
ATOM     27  C   VAL     2      31.107  52.272  28.240  1.00  0.00           C
ATOM     28  O   VAL     2      31.262  51.148  27.723  1.00  0.00           O
ATOM     29  N   GLU     3      31.947  52.641  29.236  1.00  0.00           N
ATOM     30  H   GLU     3      31.786  53.458  29.807  1.00  0.00           H
ATOM     31  CA  GLU     3      33.036  51.801  29.761  1.00  0.00           C
ATOM     32  HA  GLU     3      33.302  51.074  28.992  1.00  0.00           H
ATOM     33  CB  GLU     3      34.388  52.630  30.005  1.00  0.00           C
ATOM     34  HB2 GLU     3      35.095  51.834  30.237  1.00  0.00           H
ATOM     35  HB3 GLU     3      34.681  53.068  29.050  1.00  0.00           H
ATOM     36  CG  GLU     3      34.524  53.706  31.052  1.00  0.00           C
ATOM     37  HG2 GLU     3      34.579  53.218  32.025  1.00  0.00           H
ATOM     38  HG3 GLU     3      35.406  54.320  30.868  1.00  0.00           H
ATOM     39  CD  GLU     3      33.310  54.615  31.161  1.00  0.00           C
ATOM     40  OE1 GLU     3      32.310  54.202  31.690  1.00  0.00           O
ATOM     41  OE2 GLU     3      33.205  55.713  30.531  1.00  0.00           O
ATOM     42  C   GLU     3      32.611  51.107  31.087  1.00  0.00           C
ATOM     43  O   GLU     3      33.429  50.371  31.657  1.00  0.00           O
ATOM     44  N   THR     4      31.315  51.240  31.538  1.00  0.00           N
ATOM     45  H   THR     4      30.656  51.710  30.932  1.00  0.00           H
ATOM     46  CA  THR     4      30.716  50.580  32.708  1.00  0.00           C
ATOM     47  HA  THR     4      31.359  49.744  32.979  1.00  0.00           H
ATOM     48  CB  THR     4      30.662  51.586  33.902  1.00  0.00           C
ATOM     49  HB  THR     4      29.983  52.378  33.583  1.00  0.00           H
ATOM     50  CG2 THR     4      30.323  50.932  35.258  1.00  0.00           C
ATOM     51 HG21 THR     4      31.210  50.475  35.696  1.00  0.00           H
ATOM     52 HG22 THR     4      29.756  50.003  35.197  1.00  0.00           H
ATOM     53 HG23 THR     4      29.949  51.802  35.798  1.00  0.00           H
ATOM     54  OG1 THR     4      31.927  52.196  33.967  1.00  0.00           O
ATOM     55  HG1 THR     4      32.075  52.479  33.061  1.00  0.00           H
ATOM     56  C   THR     4      29.329  50.028  32.438  1.00  0.00           C
ATOM     57  O   THR     4      28.594  50.668  31.671  1.00  0.00           O
ATOM     58  N   PHE     5      28.942  48.859  32.971  1.00  0.00           N
ATOM     59  H   PHE     5      29.571  48.374  33.593  1.00  0.00           H
ATOM     60  CA  PHE     5      27.945  47.917  32.449  1.00  0.00           C
ATOM     61  HA  PHE     5      27.304  48.441  31.738  1.00  0.00           H
ATOM     62  CB  PHE     5      28.713  46.870  31.742  1.00  0.00           C
ATOM     63  HB2 PHE     5      29.493  46.489  32.401  1.00  0.00           H
ATOM     64  HB3 PHE     5      28.012  46.083  31.463  1.00  0.00           H
ATOM     65  CG  PHE     5      29.486  47.249  30.411  1.00  0.00           C
ATOM     66  CD1 PHE     5      30.739  47.717  30.495  1.00  0.00           C
ATOM     67  HD1 PHE     5      31.335  47.658  31.394  1.00  0.00           H
ATOM     68  CE1 PHE     5      31.357  48.152  29.306  1.00  0.00           C
ATOM     69  HE1 PHE     5      32.371  48.524  29.314  1.00  0.00           H
ATOM     70  CZ  PHE     5      30.696  48.001  28.071  1.00  0.00           C
ATOM     71  HZ  PHE     5      31.188  48.206  27.132  1.00  0.00           H
ATOM     72  CE2 PHE     5      29.358  47.691  28.008  1.00  0.00           C
ATOM     73  HE2 PHE     5      28.892  47.538  27.046  1.00  0.00           H
ATOM     74  CD2 PHE     5      28.730  47.269  29.208  1.00  0.00           C
ATOM     75  HD2 PHE     5      27.767  46.789  29.119  1.00  0.00           H
ATOM     76  C   PHE     5      27.133  47.311  33.583  1.00  0.00           C
ATOM     77  O   PHE     5      27.696  46.852  34.604  1.00  0.00           O
ATOM     78  N   ALA     6      25.778  47.224  33.512  1.00  0.00           N
ATOM     79  H   ALA     6      25.287  47.530  32.683  1.00  0.00           H
ATOM     80  CA  ALA     6      25.028  46.783  34.697  1.00  0.00           C
ATOM     81  HA  ALA     6      25.443  47.089  35.658  1.00  0.00           H
ATOM     82  CB  ALA     6      23.592  47.286  34.535  1.00  0.00           C
ATOM     83  HB1 ALA     6      23.214  46.850  33.609  1.00  0.00           H
ATOM     84  HB2 ALA     6      23.480  48.370  34.509  1.00  0.00           H
ATOM     85  HB3 ALA     6      23.128  46.830  35.409  1.00  0.00           H
ATOM     86  C   ALA     6      25.137  45.253  34.716  1.00  0.00           C
ATOM     87  O   ALA     6      25.073  44.646  33.619  1.00  0.00           O
ATOM     88  N   PHE     7      25.393  44.645  35.886  1.00  0.00           N
ATOM     89  H   PHE     7      25.601  45.231  36.683  1.00  0.00           H
ATOM     90  CA  PHE     7      25.182  43.230  36.057  1.00  0.00           C
ATOM     91  HA  PHE     7      25.799  42.673  35.354  1.00  0.00           H
ATOM     92  CB  PHE     7      25.663  42.850  37.456  1.00  0.00           C
ATOM     93  HB2 PHE     7      25.145  43.541  38.123  1.00  0.00           H
ATOM     94  HB3 PHE     7      25.260  41.917  37.850  1.00  0.00           H
ATOM     95  CG  PHE     7      27.170  42.737  37.862  1.00  0.00           C
ATOM     96  CD1 PHE     7      28.075  41.798  37.385  1.00  0.00           C
ATOM     97  HD1 PHE     7      27.636  40.998  36.809  1.00  0.00           H
ATOM     98  CE1 PHE     7      29.423  41.807  37.661  1.00  0.00           C
ATOM     99  HE1 PHE     7      30.080  40.973  37.466  1.00  0.00           H
ATOM    100  CZ  PHE     7      29.932  42.865  38.484  1.00  0.00           C
ATOM    101  HZ  PHE     7      30.921  42.896  38.918  1.00  0.00           H
ATOM    102  CE2 PHE     7      29.032  43.777  39.007  1.00  0.00           C
ATOM    103  HE2 PHE     7      29.254  44.534  39.745  1.00  0.00           H
ATOM    104  CD2 PHE     7      27.654  43.731  38.686  1.00  0.00           C
ATOM    105  HD2 PHE     7      26.888  44.336  39.147  1.00  0.00           H
ATOM    106  C   PHE     7      23.721  42.743  35.782  1.00  0.00           C
ATOM    107  O   PHE     7      22.805  43.568  36.013  1.00  0.00           O
ATOM    108  N   GLN     8      23.522  41.414  35.474  1.00  0.00           N
ATOM    109  H   GLN     8      24.361  40.903  35.240  1.00  0.00           H
ATOM    110  CA  GLN     8      22.227  40.748  35.339  1.00  0.00           C
ATOM    111  HA  GLN     8      21.703  41.474  34.719  1.00  0.00           H
ATOM    112  CB  GLN     8      22.275  39.446  34.627  1.00  0.00           C
ATOM    113  HB2 GLN     8      22.970  38.757  35.106  1.00  0.00           H
ATOM    114  HB3 GLN     8      21.263  39.054  34.737  1.00  0.00           H
ATOM    115  CG  GLN     8      22.692  39.673  33.171  1.00  0.00           C
ATOM    116  HG2 GLN     8      21.899  40.194  32.635  1.00  0.00           H
ATOM    117  HG3 GLN     8      23.585  40.294  33.090  1.00  0.00           H
ATOM    118  CD  GLN     8      22.793  38.463  32.265  1.00  0.00           C
ATOM    119  OE1 GLN     8      22.261  37.386  32.527  1.00  0.00           O
ATOM    120  NE2 GLN     8      23.467  38.618  31.158  1.00  0.00           N
ATOM    121 HE21 GLN     8      23.395  37.965  30.390  1.00  0.00           H
ATOM    122 HE22 GLN     8      23.820  39.554  31.019  1.00  0.00           H
ATOM    123  C   GLN     8      21.584  40.590  36.795  1.00  0.00           C
ATOM    124  O   GLN     8      22.351  40.354  37.753  1.00  0.00           O
ATOM    125  N   ALA     9      20.259  40.681  36.864  1.00  0.00           N
ATOM    126  H   ALA     9      19.687  40.721  36.032  1.00  0.00           H
ATOM    127  CA  ALA     9      19.630  40.667  38.213  1.00  0.00           C
ATOM    128  HA  ALA     9      19.908  41.618  38.669  1.00  0.00           H
ATOM    129  CB  ALA     9      18.130  40.844  37.861  1.00  0.00           C
ATOM    130  HB1 ALA     9      17.747  40.010  37.273  1.00  0.00           H
ATOM    131  HB2 ALA     9      18.135  41.757  37.264  1.00  0.00           H
ATOM    132  HB3 ALA     9      17.553  41.008  38.771  1.00  0.00           H
ATOM    133  C   ALA     9      20.156  39.508  39.097  1.00  0.00           C
ATOM    134  O   ALA     9      20.741  39.783  40.152  1.00  0.00           O
ATOM    135  N   GLU    10      19.991  38.298  38.626  1.00  0.00           N
ATOM    136  H   GLU    10      19.630  38.257  37.684  1.00  0.00           H
ATOM    137  CA  GLU    10      20.358  37.121  39.306  1.00  0.00           C
ATOM    138  HA  GLU    10      19.800  36.985  40.232  1.00  0.00           H
ATOM    139  CB  GLU    10      20.199  35.978  38.329  1.00  0.00           C
ATOM    140  HB2 GLU    10      20.595  35.019  38.666  1.00  0.00           H
ATOM    141  HB3 GLU    10      19.142  35.711  38.354  1.00  0.00           H
ATOM    142  CG  GLU    10      20.655  36.167  36.875  1.00  0.00           C
ATOM    143  HG2 GLU    10      21.451  36.896  36.720  1.00  0.00           H
ATOM    144  HG3 GLU    10      20.862  35.169  36.492  1.00  0.00           H
ATOM    145  CD  GLU    10      19.489  36.619  35.954  1.00  0.00           C
ATOM    146  OE1 GLU    10      19.219  35.909  34.939  1.00  0.00           O
ATOM    147  OE2 GLU    10      18.628  37.449  36.377  1.00  0.00           O
ATOM    148  C   GLU    10      21.825  37.073  39.730  1.00  0.00           C
ATOM    149  O   GLU    10      22.193  36.439  40.703  1.00  0.00           O
ATOM    150  N   ILE    11      22.676  37.797  38.992  1.00  0.00           N
ATOM    151  H   ILE    11      22.243  38.465  38.371  1.00  0.00           H
ATOM    152  CA  ILE    11      24.099  37.817  39.178  1.00  0.00           C
ATOM    153  HA  ILE    11      24.408  36.793  39.388  1.00  0.00           H
ATOM    154  CB  ILE    11      24.981  38.211  37.943  1.00  0.00           C
ATOM    155  HB  ILE    11      24.595  39.086  37.419  1.00  0.00           H
ATOM    156  CG2 ILE    11      26.421  38.625  38.161  1.00  0.00           C
ATOM    157 HG21 ILE    11      26.563  39.500  38.796  1.00  0.00           H
ATOM    158 HG22 ILE    11      27.042  38.794  37.281  1.00  0.00           H
ATOM    159 HG23 ILE    11      26.916  37.755  38.595  1.00  0.00           H
ATOM    160  CG1 ILE    11      24.865  37.103  36.844  1.00  0.00           C
ATOM    161 HG12 ILE    11      25.404  36.255  37.269  1.00  0.00           H
ATOM    162 HG13 ILE    11      23.804  36.931  36.663  1.00  0.00           H
ATOM    163  CD1 ILE    11      25.523  37.435  35.427  1.00  0.00           C
ATOM    164 HD11 ILE    11      26.609  37.489  35.514  1.00  0.00           H
ATOM    165 HD12 ILE    11      25.132  38.376  35.040  1.00  0.00           H
ATOM    166 HD13 ILE    11      25.217  36.616  34.777  1.00  0.00           H
ATOM    167  C   ILE    11      24.503  38.636  40.405  1.00  0.00           C
ATOM    168  O   ILE    11      25.035  38.187  41.391  1.00  0.00           O
ATOM    169  N   ALA    12      24.113  39.891  40.415  1.00  0.00           N
ATOM    170  H   ALA    12      23.608  40.240  39.612  1.00  0.00           H
ATOM    171  CA  ALA    12      24.134  40.792  41.582  1.00  0.00           C
ATOM    172  HA  ALA    12      25.178  40.918  41.868  1.00  0.00           H
ATOM    173  CB  ALA    12      23.713  42.184  41.072  1.00  0.00           C
ATOM    174  HB1 ALA    12      24.525  42.583  40.465  1.00  0.00           H
ATOM    175  HB2 ALA    12      23.649  42.826  41.951  1.00  0.00           H
ATOM    176  HB3 ALA    12      22.830  42.206  40.434  1.00  0.00           H
ATOM    177  C   ALA    12      23.363  40.271  42.737  1.00  0.00           C
ATOM    178  O   ALA    12      23.957  40.386  43.845  1.00  0.00           O
ATOM    179  N   GLN    13      22.194  39.636  42.648  1.00  0.00           N
ATOM    180  H   GLN    13      21.673  39.605  41.783  1.00  0.00           H
ATOM    181  CA  GLN    13      21.561  38.914  43.796  1.00  0.00           C
ATOM    182  HA  GLN    13      21.376  39.640  44.589  1.00  0.00           H
ATOM    183  CB  GLN    13      20.243  38.403  43.265  1.00  0.00           C
ATOM    184  HB2 GLN    13      20.330  37.842  42.334  1.00  0.00           H
ATOM    185  HB3 GLN    13      19.830  37.622  43.904  1.00  0.00           H
ATOM    186  CG  GLN    13      19.282  39.598  42.991  1.00  0.00           C
ATOM    187  HG2 GLN    13      18.760  39.716  43.940  1.00  0.00           H
ATOM    188  HG3 GLN    13      19.750  40.548  42.732  1.00  0.00           H
ATOM    189  CD  GLN    13      18.246  39.341  41.927  1.00  0.00           C
ATOM    190  OE1 GLN    13      18.175  38.247  41.344  1.00  0.00           O
ATOM    191  NE2 GLN    13      17.412  40.313  41.519  1.00  0.00           N
ATOM    192 HE21 GLN    13      16.793  40.148  40.738  1.00  0.00           H
ATOM    193 HE22 GLN    13      17.537  41.229  41.925  1.00  0.00           H
ATOM    194  C   GLN    13      22.484  37.867  44.372  1.00  0.00           C
ATOM    195  O   GLN    13      22.521  37.639  45.595  1.00  0.00           O
ATOM    196  N   LEU    14      23.253  37.150  43.530  1.00  0.00           N
ATOM    197  H   LEU    14      23.294  37.370  42.545  1.00  0.00           H
ATOM    198  CA  LEU    14      24.138  36.161  44.127  1.00  0.00           C
ATOM    199  HA  LEU    14      23.554  35.571  44.833  1.00  0.00           H
ATOM    200  CB  LEU    14      24.637  35.077  43.145  1.00  0.00           C
ATOM    201  HB2 LEU    14      23.805  34.433  42.862  1.00  0.00           H
ATOM    202  HB3 LEU    14      24.936  35.584  42.228  1.00  0.00           H
ATOM    203  CG  LEU    14      25.699  34.139  43.608  1.00  0.00           C
ATOM    204  HG  LEU    14      26.603  34.598  44.009  1.00  0.00           H
ATOM    205  CD1 LEU    14      25.133  33.278  44.757  1.00  0.00           C
ATOM    206 HD11 LEU    14      24.801  33.955  45.544  1.00  0.00           H
ATOM    207 HD12 LEU    14      25.863  32.572  45.152  1.00  0.00           H
ATOM    208 HD13 LEU    14      24.312  32.643  44.422  1.00  0.00           H
ATOM    209  CD2 LEU    14      26.094  33.225  42.397  1.00  0.00           C
ATOM    210 HD21 LEU    14      27.002  32.662  42.613  1.00  0.00           H
ATOM    211 HD22 LEU    14      25.244  32.595  42.135  1.00  0.00           H
ATOM    212 HD23 LEU    14      26.289  33.837  41.517  1.00  0.00           H
ATOM    213  C   LEU    14      25.282  36.828  44.858  1.00  0.00           C
ATOM    214  O   LEU    14      25.499  36.483  45.990  1.00  0.00           O
ATOM    215  N   MET    15      26.046  37.738  44.224  1.00  0.00           N
ATOM    216  H   MET    15      25.858  38.034  43.277  1.00  0.00           H
ATOM    217  CA  MET    15      27.045  38.403  44.950  1.00  0.00           C
ATOM    218  HA  MET    15      27.849  37.690  45.127  1.00  0.00           H
ATOM    219  CB  MET    15      27.472  39.488  43.978  1.00  0.00           C
ATOM    220  HB2 MET    15      26.581  40.002  43.617  1.00  0.00           H
ATOM    221  HB3 MET    15      28.054  40.207  44.554  1.00  0.00           H
ATOM    222  CG  MET    15      28.302  38.979  42.784  1.00  0.00           C
ATOM    223  HG2 MET    15      28.977  38.254  43.239  1.00  0.00           H
ATOM    224  HG3 MET    15      27.635  38.489  42.074  1.00  0.00           H
ATOM    225  SD  MET    15      29.276  40.251  41.932  1.00  0.00           S
ATOM    226  CE  MET    15      27.970  41.201  41.163  1.00  0.00           C
ATOM    227  HE1 MET    15      28.282  41.640  40.215  1.00  0.00           H
ATOM    228  HE2 MET    15      27.122  40.519  41.224  1.00  0.00           H
ATOM    229  HE3 MET    15      27.847  42.041  41.846  1.00  0.00           H
ATOM    230  C   MET    15      26.580  39.055  46.261  1.00  0.00           C
ATOM    231  O   MET    15      27.258  39.067  47.273  1.00  0.00           O
ATOM    232  N   SER    16      25.358  39.679  46.228  1.00  0.00           N
ATOM    233  H   SER    16      24.816  39.651  45.376  1.00  0.00           H
ATOM    234  CA  SER    16      24.648  40.154  47.367  1.00  0.00           C
ATOM    235  HA  SER    16      25.211  41.056  47.602  1.00  0.00           H
ATOM    236  CB  SER    16      23.260  40.748  47.025  1.00  0.00           C
ATOM    237  HB2 SER    16      23.301  41.489  46.226  1.00  0.00           H
ATOM    238  HB3 SER    16      22.611  39.923  46.732  1.00  0.00           H
ATOM    239  OG  SER    16      22.710  41.451  48.118  1.00  0.00           O
ATOM    240  HG  SER    16      23.081  42.331  48.210  1.00  0.00           H
ATOM    241  C   SER    16      24.636  39.150  48.585  1.00  0.00           C
ATOM    242  O   SER    16      25.116  39.488  49.703  1.00  0.00           O
ATOM    243  N   LEU    17      24.135  37.951  48.279  1.00  0.00           N
ATOM    244  H   LEU    17      23.627  37.873  47.409  1.00  0.00           H
ATOM    245  CA  LEU    17      24.123  36.802  49.232  1.00  0.00           C
ATOM    246  HA  LEU    17      23.663  37.045  50.190  1.00  0.00           H
ATOM    247  CB  LEU    17      23.137  35.817  48.571  1.00  0.00           C
ATOM    248  HB2 LEU    17      22.193  36.281  48.283  1.00  0.00           H
ATOM    249  HB3 LEU    17      23.642  35.419  47.691  1.00  0.00           H
ATOM    250  CG  LEU    17      22.668  34.640  49.420  1.00  0.00           C
ATOM    251  HG  LEU    17      23.511  34.091  49.840  1.00  0.00           H
ATOM    252  CD1 LEU    17      21.882  35.000  50.606  1.00  0.00           C
ATOM    253 HD11 LEU    17      22.683  35.338  51.263  1.00  0.00           H
ATOM    254 HD12 LEU    17      21.357  34.190  51.109  1.00  0.00           H
ATOM    255 HD13 LEU    17      21.154  35.797  50.451  1.00  0.00           H
ATOM    256  CD2 LEU    17      21.828  33.616  48.673  1.00  0.00           C
ATOM    257 HD21 LEU    17      20.780  33.910  48.733  1.00  0.00           H
ATOM    258 HD22 LEU    17      22.080  33.627  47.612  1.00  0.00           H
ATOM    259 HD23 LEU    17      21.835  32.623  49.122  1.00  0.00           H
ATOM    260  C   LEU    17      25.460  36.249  49.664  1.00  0.00           C
ATOM    261  O   LEU    17      25.677  36.039  50.883  1.00  0.00           O
ATOM    262  N   ILE    18      26.414  36.171  48.741  1.00  0.00           N
ATOM    263  H   ILE    18      26.087  36.248  47.788  1.00  0.00           H
ATOM    264  CA  ILE    18      27.812  35.833  49.016  1.00  0.00           C
ATOM    265  HA  ILE    18      27.818  34.850  49.487  1.00  0.00           H
ATOM    266  CB  ILE    18      28.636  35.727  47.667  1.00  0.00           C
ATOM    267  HB  ILE    18      28.203  36.452  46.977  1.00  0.00           H
ATOM    268  CG2 ILE    18      30.153  35.874  47.965  1.00  0.00           C
ATOM    269 HG21 ILE    18      30.404  35.294  48.853  1.00  0.00           H
ATOM    270 HG22 ILE    18      30.169  36.951  48.125  1.00  0.00           H
ATOM    271 HG23 ILE    18      30.665  35.642  47.031  1.00  0.00           H
ATOM    272  CG1 ILE    18      28.270  34.355  47.116  1.00  0.00           C
ATOM    273 HG12 ILE    18      28.785  33.644  47.763  1.00  0.00           H
ATOM    274 HG13 ILE    18      27.208  34.113  47.128  1.00  0.00           H
ATOM    275  CD1 ILE    18      28.829  34.236  45.731  1.00  0.00           C
ATOM    276 HD11 ILE    18      29.898  34.030  45.705  1.00  0.00           H
ATOM    277 HD12 ILE    18      28.636  35.116  45.118  1.00  0.00           H
ATOM    278 HD13 ILE    18      28.295  33.407  45.266  1.00  0.00           H
ATOM    279  C   ILE    18      28.491  36.774  50.023  1.00  0.00           C
ATOM    280  O   ILE    18      29.242  36.246  50.846  1.00  0.00           O
ATOM    281  N   ILE    19      28.111  38.094  49.977  1.00  0.00           N
ATOM    282  H   ILE    19      27.531  38.369  49.198  1.00  0.00           H
ATOM    283  CA  ILE    19      28.821  39.134  50.722  1.00  0.00           C
ATOM    284  HA  ILE    19      29.809  38.708  50.899  1.00  0.00           H
ATOM    285  CB  ILE    19      28.992  40.434  49.901  1.00  0.00           C
ATOM    286  HB  ILE    19      27.985  40.632  49.538  1.00  0.00           H
ATOM    287  CG2 ILE    19      29.223  41.584  50.865  1.00  0.00           C
ATOM    288 HG21 ILE    19      28.406  41.511  51.582  1.00  0.00           H
ATOM    289 HG22 ILE    19      29.179  42.588  50.441  1.00  0.00           H
ATOM    290 HG23 ILE    19      30.209  41.313  51.243  1.00  0.00           H
ATOM    291  CG1 ILE    19      29.966  40.325  48.707  1.00  0.00           C
ATOM    292 HG12 ILE    19      30.995  40.315  49.067  1.00  0.00           H
ATOM    293 HG13 ILE    19      29.807  39.334  48.283  1.00  0.00           H
ATOM    294  CD1 ILE    19      29.901  41.409  47.648  1.00  0.00           C
ATOM    295 HD11 ILE    19      30.564  40.998  46.886  1.00  0.00           H
ATOM    296 HD12 ILE    19      30.279  42.334  48.081  1.00  0.00           H
ATOM    297 HD13 ILE    19      28.922  41.496  47.175  1.00  0.00           H
ATOM    298  C   ILE    19      28.265  39.166  52.181  1.00  0.00           C
ATOM    299  O   ILE    19      28.971  38.997  53.189  1.00  0.00           O
ATOM    300  N   ASN    20      26.919  39.350  52.243  1.00  0.00           N
ATOM    301  H   ASN    20      26.405  39.531  51.393  1.00  0.00           H
ATOM    302  CA  ASN    20      26.155  39.411  53.515  1.00  0.00           C
ATOM    303  HA  ASN    20      26.637  40.190  54.105  1.00  0.00           H
ATOM    304  CB  ASN    20      24.753  39.738  53.131  1.00  0.00           C
ATOM    305  HB2 ASN    20      24.463  39.041  52.345  1.00  0.00           H
ATOM    306  HB3 ASN    20      24.033  39.615  53.939  1.00  0.00           H
ATOM    307  CG  ASN    20      24.662  41.282  52.688  1.00  0.00           C
ATOM    308  OD1 ASN    20      25.135  42.139  53.364  1.00  0.00           O
ATOM    309  ND2 ASN    20      24.288  41.538  51.464  1.00  0.00           N
ATOM    310 HD21 ASN    20      24.187  40.778  50.806  1.00  0.00           H
ATOM    311 HD22 ASN    20      24.137  42.520  51.287  1.00  0.00           H
ATOM    312  C   ASN    20      26.131  38.168  54.421  1.00  0.00           C
ATOM    313  O   ASN    20      26.001  38.259  55.626  1.00  0.00           O
ATOM    314  N   THR    21      26.302  37.027  53.808  1.00  0.00           N
ATOM    315  H   THR    21      26.435  37.104  52.810  1.00  0.00           H
ATOM    316  CA  THR    21      26.383  35.712  54.590  1.00  0.00           C
ATOM    317  HA  THR    21      25.522  35.628  55.255  1.00  0.00           H
ATOM    318  CB  THR    21      26.311  34.532  53.662  1.00  0.00           C
ATOM    319  HB  THR    21      27.050  34.474  52.863  1.00  0.00           H
ATOM    320  CG2 THR    21      26.386  33.214  54.366  1.00  0.00           C
ATOM    321 HG21 THR    21      25.887  32.435  53.788  1.00  0.00           H
ATOM    322 HG22 THR    21      25.835  33.377  55.291  1.00  0.00           H
ATOM    323 HG23 THR    21      27.422  32.901  54.493  1.00  0.00           H
ATOM    324  OG1 THR    21      25.028  34.505  53.046  1.00  0.00           O
ATOM    325  HG1 THR    21      25.203  35.136  52.344  1.00  0.00           H
ATOM    326  C   THR    21      27.632  35.616  55.486  1.00  0.00           C
ATOM    327  O   THR    21      28.794  35.722  55.058  1.00  0.00           O
ATOM    328  N   PHE    22      27.401  35.305  56.757  1.00  0.00           N
ATOM    329  H   PHE    22      26.434  35.259  57.045  1.00  0.00           H
ATOM    330  CA  PHE    22      28.435  34.863  57.635  1.00  0.00           C
ATOM    331  HA  PHE    22      29.308  35.496  57.479  1.00  0.00           H
ATOM    332  CB  PHE    22      27.912  35.007  59.022  1.00  0.00           C
ATOM    333  HB2 PHE    22      27.328  35.927  59.010  1.00  0.00           H
ATOM    334  HB3 PHE    22      27.199  34.192  59.151  1.00  0.00           H
ATOM    335  CG  PHE    22      28.993  34.984  60.147  1.00  0.00           C
ATOM    336  CD1 PHE    22      29.615  36.224  60.554  1.00  0.00           C
ATOM    337  HD1 PHE    22      29.317  37.136  60.060  1.00  0.00           H
ATOM    338  CE1 PHE    22      30.708  36.178  61.434  1.00  0.00           C
ATOM    339  HE1 PHE    22      31.048  37.039  61.989  1.00  0.00           H
ATOM    340  CZ  PHE    22      31.221  34.951  61.865  1.00  0.00           C
ATOM    341  HZ  PHE    22      32.068  35.041  62.531  1.00  0.00           H
ATOM    342  CE2 PHE    22      30.707  33.741  61.352  1.00  0.00           C
ATOM    343  HE2 PHE    22      31.076  32.802  61.735  1.00  0.00           H
ATOM    344  CD2 PHE    22      29.537  33.782  60.506  1.00  0.00           C
ATOM    345  HD2 PHE    22      28.996  32.949  60.081  1.00  0.00           H
ATOM    346  C   PHE    22      29.001  33.508  57.120  1.00  0.00           C
ATOM    347  O   PHE    22      28.258  32.502  57.067  1.00  0.00           O
ATOM    348  N   TYR    23      30.275  33.380  56.804  1.00  0.00           N
ATOM    349  H   TYR    23      30.842  34.215  56.819  1.00  0.00           H
ATOM    350  CA  TYR    23      30.962  32.164  56.340  1.00  0.00           C
ATOM    351  HA  TYR    23      30.348  31.406  56.826  1.00  0.00           H
ATOM    352  CB  TYR    23      30.650  31.936  54.842  1.00  0.00           C
ATOM    353  HB2 TYR    23      29.595  32.147  54.667  1.00  0.00           H
ATOM    354  HB3 TYR    23      31.230  32.615  54.217  1.00  0.00           H
ATOM    355  CG  TYR    23      31.006  30.616  54.199  1.00  0.00           C
ATOM    356  CD1 TYR    23      30.070  29.559  54.370  1.00  0.00           C
ATOM    357  HD1 TYR    23      29.211  29.695  55.012  1.00  0.00           H
ATOM    358  CE1 TYR    23      30.273  28.346  53.690  1.00  0.00           C
ATOM    359  HE1 TYR    23      29.608  27.506  53.830  1.00  0.00           H
ATOM    360  CZ  TYR    23      31.357  28.130  52.839  1.00  0.00           C
ATOM    361  OH  TYR    23      31.577  26.883  52.283  1.00  0.00           O
ATOM    362  HH  TYR    23      30.770  26.371  52.369  1.00  0.00           H
ATOM    363  CE2 TYR    23      32.358  29.129  52.734  1.00  0.00           C
ATOM    364  HE2 TYR    23      33.295  28.981  52.219  1.00  0.00           H
ATOM    365  CD2 TYR    23      32.211  30.381  53.424  1.00  0.00           C
ATOM    366  HD2 TYR    23      32.997  31.122  53.426  1.00  0.00           H
ATOM    367  C   TYR    23      32.437  32.043  56.698  1.00  0.00           C
ATOM    368  O   TYR    23      33.244  33.006  56.495  1.00  0.00           O
ATOM    369  N   SER    24      32.838  30.905  57.318  1.00  0.00           N
ATOM    370  H   SER    24      32.234  30.106  57.447  1.00  0.00           H
ATOM    371  CA  SER    24      34.113  30.740  58.043  1.00  0.00           C
ATOM    372  HA  SER    24      34.699  31.616  57.766  1.00  0.00           H
ATOM    373  CB  SER    24      34.010  30.500  59.569  1.00  0.00           C
ATOM    374  HB2 SER    24      33.529  29.525  59.647  1.00  0.00           H
ATOM    375  HB3 SER    24      34.982  30.694  60.022  1.00  0.00           H
ATOM    376  OG  SER    24      33.133  31.442  60.129  1.00  0.00           O
ATOM    377  HG  SER    24      33.586  31.798  60.897  1.00  0.00           H
ATOM    378  C   SER    24      34.928  29.634  57.386  1.00  0.00           C
ATOM    379  O   SER    24      36.092  29.541  57.704  1.00  0.00           O
ATOM    380  N   ASN    25      34.361  28.935  56.332  1.00  0.00           N
ATOM    381  H   ASN    25      33.395  29.094  56.084  1.00  0.00           H
ATOM    382  CA  ASN    25      35.093  27.969  55.488  1.00  0.00           C
ATOM    383  HA  ASN    25      36.051  27.695  55.928  1.00  0.00           H
ATOM    384  CB  ASN    25      34.356  26.713  55.231  1.00  0.00           C
ATOM    385  HB2 ASN    25      33.517  26.854  54.550  1.00  0.00           H
ATOM    386  HB3 ASN    25      35.120  26.091  54.763  1.00  0.00           H
ATOM    387  CG  ASN    25      34.034  25.889  56.476  1.00  0.00           C
ATOM    388  OD1 ASN    25      34.975  25.530  57.205  1.00  0.00           O
ATOM    389  ND2 ASN    25      32.825  25.458  56.774  1.00  0.00           N
ATOM    390 HD21 ASN    25      32.019  25.606  56.183  1.00  0.00           H
ATOM    391 HD22 ASN    25      32.845  24.676  57.414  1.00  0.00           H
ATOM    392  C   ASN    25      35.675  28.596  54.185  1.00  0.00           C
ATOM    393  O   ASN    25      35.630  27.901  53.123  1.00  0.00           O
ATOM    394  N   LYS    26      36.021  29.930  54.297  1.00  0.00           N
ATOM    395  H   LYS    26      35.905  30.245  55.248  1.00  0.00           H
ATOM    396  CA  LYS    26      36.555  30.821  53.222  1.00  0.00           C
ATOM    397  HA  LYS    26      35.699  31.082  52.600  1.00  0.00           H
ATOM    398  CB  LYS    26      37.122  32.131  53.835  1.00  0.00           C
ATOM    399  HB2 LYS    26      37.891  31.918  54.577  1.00  0.00           H
ATOM    400  HB3 LYS    26      37.603  32.688  53.033  1.00  0.00           H
ATOM    401  CG  LYS    26      35.980  32.872  54.461  1.00  0.00           C
ATOM    402  HG2 LYS    26      35.070  32.788  53.867  1.00  0.00           H
ATOM    403  HG3 LYS    26      35.784  32.497  55.466  1.00  0.00           H
ATOM    404  CD  LYS    26      36.342  34.386  54.784  1.00  0.00           C
ATOM    405  HD2 LYS    26      37.273  34.358  55.350  1.00  0.00           H
ATOM    406  HD3 LYS    26      36.683  34.922  53.898  1.00  0.00           H
ATOM    407  CE  LYS    26      35.176  35.093  55.480  1.00  0.00           C
ATOM    408  HE2 LYS    26      34.318  34.996  54.815  1.00  0.00           H
ATOM    409  HE3 LYS    26      34.903  34.515  56.363  1.00  0.00           H
ATOM    410  NZ  LYS    26      35.382  36.575  55.686  1.00  0.00           N
ATOM    411  HZ1 LYS    26      34.671  37.079  56.193  1.00  0.00           H
ATOM    412  HZ2 LYS    26      35.489  37.106  54.834  1.00  0.00           H
ATOM    413  HZ3 LYS    26      36.198  36.647  56.277  1.00  0.00           H
ATOM    414  C   LYS    26      37.573  30.261  52.267  1.00  0.00           C
ATOM    415  O   LYS    26      37.519  30.640  51.129  1.00  0.00           O
ATOM    416  N   GLU    27      38.441  29.344  52.624  1.00  0.00           N
ATOM    417  H   GLU    27      38.458  29.012  53.577  1.00  0.00           H
ATOM    418  CA  GLU    27      39.518  28.744  51.845  1.00  0.00           C
ATOM    419  HA  GLU    27      40.421  29.354  51.808  1.00  0.00           H
ATOM    420  CB  GLU    27      39.985  27.486  52.630  1.00  0.00           C
ATOM    421  HB2 GLU    27      39.394  27.387  53.542  1.00  0.00           H
ATOM    422  HB3 GLU    27      39.818  26.695  51.898  1.00  0.00           H
ATOM    423  CG  GLU    27      41.493  27.503  53.011  1.00  0.00           C
ATOM    424  HG2 GLU    27      41.815  26.466  53.098  1.00  0.00           H
ATOM    425  HG3 GLU    27      41.949  28.026  52.170  1.00  0.00           H
ATOM    426  CD  GLU    27      41.766  28.294  54.310  1.00  0.00           C
ATOM    427  OE1 GLU    27      41.135  29.334  54.575  1.00  0.00           O
ATOM    428  OE2 GLU    27      42.837  28.039  54.842  1.00  0.00           O
ATOM    429  C   GLU    27      39.099  28.264  50.410  1.00  0.00           C
ATOM    430  O   GLU    27      39.893  28.159  49.467  1.00  0.00           O
ATOM    431  N   ILE    28      37.798  27.962  50.228  1.00  0.00           N
ATOM    432  H   ILE    28      37.117  28.196  50.937  1.00  0.00           H
ATOM    433  CA  ILE    28      37.242  27.465  48.901  1.00  0.00           C
ATOM    434  HA  ILE    28      37.795  26.573  48.606  1.00  0.00           H
ATOM    435  CB  ILE    28      35.684  27.250  49.075  1.00  0.00           C
ATOM    436  HB  ILE    28      35.344  27.009  48.068  1.00  0.00           H
ATOM    437  CG2 ILE    28      35.392  26.185  50.023  1.00  0.00           C
ATOM    438 HG21 ILE    28      34.311  26.079  50.105  1.00  0.00           H
ATOM    439 HG22 ILE    28      35.627  26.494  51.042  1.00  0.00           H
ATOM    440 HG23 ILE    28      35.801  25.250  49.640  1.00  0.00           H
ATOM    441  CG1 ILE    28      34.923  28.613  49.407  1.00  0.00           C
ATOM    442 HG12 ILE    28      35.087  28.817  50.466  1.00  0.00           H
ATOM    443 HG13 ILE    28      35.288  29.480  48.858  1.00  0.00           H
ATOM    444  CD1 ILE    28      33.436  28.593  49.109  1.00  0.00           C
ATOM    445 HD11 ILE    28      33.349  28.349  48.050  1.00  0.00           H
ATOM    446 HD12 ILE    28      32.922  29.536  49.291  1.00  0.00           H
ATOM    447 HD13 ILE    28      33.014  27.736  49.636  1.00  0.00           H
ATOM    448  C   ILE    28      37.428  28.452  47.694  1.00  0.00           C
ATOM    449  O   ILE    28      37.500  28.032  46.537  1.00  0.00           O
ATOM    450  N   PHE    29      37.763  29.722  47.962  1.00  0.00           N
ATOM    451  H   PHE    29      37.928  29.971  48.926  1.00  0.00           H
ATOM    452  CA  PHE    29      38.122  30.694  46.907  1.00  0.00           C
ATOM    453  HA  PHE    29      37.285  30.709  46.210  1.00  0.00           H
ATOM    454  CB  PHE    29      38.306  32.148  47.409  1.00  0.00           C
ATOM    455  HB2 PHE    29      38.255  32.757  46.507  1.00  0.00           H
ATOM    456  HB3 PHE    29      37.479  32.333  48.094  1.00  0.00           H
ATOM    457  CG  PHE    29      39.643  32.595  48.036  1.00  0.00           C
ATOM    458  CD1 PHE    29      39.933  32.351  49.373  1.00  0.00           C
ATOM    459  HD1 PHE    29      39.221  31.762  49.932  1.00  0.00           H
ATOM    460  CE1 PHE    29      41.079  32.854  49.891  1.00  0.00           C
ATOM    461  HE1 PHE    29      41.231  32.691  50.948  1.00  0.00           H
ATOM    462  CZ  PHE    29      42.050  33.509  49.164  1.00  0.00           C
ATOM    463  HZ  PHE    29      43.000  33.876  49.524  1.00  0.00           H
ATOM    464  CE2 PHE    29      41.802  33.615  47.736  1.00  0.00           C
ATOM    465  HE2 PHE    29      42.574  34.049  47.116  1.00  0.00           H
ATOM    466  CD2 PHE    29      40.566  33.207  47.236  1.00  0.00           C
ATOM    467  HD2 PHE    29      40.376  33.465  46.205  1.00  0.00           H
ATOM    468  C   PHE    29      39.367  30.325  46.061  1.00  0.00           C
ATOM    469  O   PHE    29      39.399  30.376  44.885  1.00  0.00           O
ATOM    470  N   LEU    30      40.425  29.862  46.772  1.00  0.00           N
ATOM    471  H   LEU    30      40.279  29.788  47.769  1.00  0.00           H
ATOM    472  CA  LEU    30      41.638  29.231  46.195  1.00  0.00           C
ATOM    473  HA  LEU    30      42.098  29.927  45.493  1.00  0.00           H
ATOM    474  CB  LEU    30      42.643  28.930  47.321  1.00  0.00           C
ATOM    475  HB2 LEU    30      42.224  28.189  48.001  1.00  0.00           H
ATOM    476  HB3 LEU    30      43.587  28.474  47.022  1.00  0.00           H
ATOM    477  CG  LEU    30      43.027  30.273  48.085  1.00  0.00           C
ATOM    478  HG  LEU    30      42.143  30.767  48.486  1.00  0.00           H
ATOM    479  CD1 LEU    30      43.704  29.911  49.403  1.00  0.00           C
ATOM    480 HD11 LEU    30      43.644  30.852  49.950  1.00  0.00           H
ATOM    481 HD12 LEU    30      44.742  29.700  49.149  1.00  0.00           H
ATOM    482 HD13 LEU    30      43.188  29.046  49.821  1.00  0.00           H
ATOM    483  CD2 LEU    30      43.903  31.216  47.295  1.00  0.00           C
ATOM    484 HD21 LEU    30      43.279  31.743  46.573  1.00  0.00           H
ATOM    485 HD22 LEU    30      44.302  32.031  47.900  1.00  0.00           H
ATOM    486 HD23 LEU    30      44.683  30.667  46.767  1.00  0.00           H
ATOM    487  C   LEU    30      41.241  28.004  45.272  1.00  0.00           C
ATOM    488  O   LEU    30      41.588  28.008  44.096  1.00  0.00           O
ATOM    489  N   ARG    31      40.330  27.126  45.706  1.00  0.00           N
ATOM    490  H   ARG    31      40.056  27.113  46.679  1.00  0.00           H
ATOM    491  CA  ARG    31      39.789  26.077  44.839  1.00  0.00           C
ATOM    492  HA  ARG    31      40.622  25.412  44.615  1.00  0.00           H
ATOM    493  CB  ARG    31      38.815  25.165  45.690  1.00  0.00           C
ATOM    494  HB2 ARG    31      39.321  24.878  46.612  1.00  0.00           H
ATOM    495  HB3 ARG    31      37.951  25.764  45.975  1.00  0.00           H
ATOM    496  CG  ARG    31      38.337  23.913  44.907  1.00  0.00           C
ATOM    497  HG2 ARG    31      37.896  24.184  43.948  1.00  0.00           H
ATOM    498  HG3 ARG    31      39.206  23.284  44.717  1.00  0.00           H
ATOM    499  CD  ARG    31      37.195  23.195  45.712  1.00  0.00           C
ATOM    500  HD2 ARG    31      36.957  22.280  45.169  1.00  0.00           H
ATOM    501  HD3 ARG    31      37.625  22.898  46.668  1.00  0.00           H
ATOM    502  NE  ARG    31      36.065  24.053  45.964  1.00  0.00           N
ATOM    503  HE  ARG    31      35.877  24.817  45.330  1.00  0.00           H
ATOM    504  CZ  ARG    31      35.057  23.883  46.785  1.00  0.00           C
ATOM    505  NH1 ARG    31      35.010  22.970  47.684  1.00  0.00           N
ATOM    506 HH11 ARG    31      35.642  22.186  47.597  1.00  0.00           H
ATOM    507 HH12 ARG    31      34.378  22.943  48.472  1.00  0.00           H
ATOM    508  NH2 ARG    31      34.045  24.631  46.577  1.00  0.00           N
ATOM    509 HH21 ARG    31      34.067  25.205  45.746  1.00  0.00           H
ATOM    510 HH22 ARG    31      33.263  24.473  47.196  1.00  0.00           H
ATOM    511  C   ARG    31      39.055  26.688  43.555  1.00  0.00           C
ATOM    512  O   ARG    31      39.235  26.104  42.545  1.00  0.00           O
ATOM    513  N   GLU    32      38.203  27.683  43.742  1.00  0.00           N
ATOM    514  H   GLU    32      37.998  27.908  44.705  1.00  0.00           H
ATOM    515  CA  GLU    32      37.405  28.068  42.562  1.00  0.00           C
ATOM    516  HA  GLU    32      37.007  27.225  41.997  1.00  0.00           H
ATOM    517  CB  GLU    32      36.243  28.871  42.952  1.00  0.00           C
ATOM    518  HB2 GLU    32      36.640  29.697  43.543  1.00  0.00           H
ATOM    519  HB3 GLU    32      35.787  29.250  42.038  1.00  0.00           H
ATOM    520  CG  GLU    32      35.136  28.281  43.743  1.00  0.00           C
ATOM    521  HG2 GLU    32      35.359  28.295  44.810  1.00  0.00           H
ATOM    522  HG3 GLU    32      34.187  28.773  43.528  1.00  0.00           H
ATOM    523  CD  GLU    32      34.867  26.753  43.340  1.00  0.00           C
ATOM    524  OE1 GLU    32      34.681  25.838  44.219  1.00  0.00           O
ATOM    525  OE2 GLU    32      34.807  26.447  42.150  1.00  0.00           O
ATOM    526  C   GLU    32      38.198  28.750  41.498  1.00  0.00           C
ATOM    527  O   GLU    32      37.989  28.347  40.318  1.00  0.00           O
ATOM    528  N   LEU    33      39.160  29.576  41.887  1.00  0.00           N
ATOM    529  H   LEU    33      39.403  29.593  42.867  1.00  0.00           H
ATOM    530  CA  LEU    33      39.990  30.383  41.000  1.00  0.00           C
ATOM    531  HA  LEU    33      39.278  30.825  40.305  1.00  0.00           H
ATOM    532  CB  LEU    33      40.706  31.499  41.791  1.00  0.00           C
ATOM    533  HB2 LEU    33      41.245  31.070  42.636  1.00  0.00           H
ATOM    534  HB3 LEU    33      41.519  31.922  41.201  1.00  0.00           H
ATOM    535  CG  LEU    33      39.748  32.679  42.256  1.00  0.00           C
ATOM    536  HG  LEU    33      38.844  32.207  42.641  1.00  0.00           H
ATOM    537  CD1 LEU    33      40.568  33.515  43.277  1.00  0.00           C
ATOM    538 HD11 LEU    33      41.307  34.104  42.734  1.00  0.00           H
ATOM    539 HD12 LEU    33      41.004  32.807  43.983  1.00  0.00           H
ATOM    540 HD13 LEU    33      39.873  34.253  43.679  1.00  0.00           H
ATOM    541  CD2 LEU    33      39.360  33.586  41.063  1.00  0.00           C
ATOM    542 HD21 LEU    33      38.812  34.507  41.258  1.00  0.00           H
ATOM    543 HD22 LEU    33      40.272  33.692  40.474  1.00  0.00           H
ATOM    544 HD23 LEU    33      38.694  33.069  40.374  1.00  0.00           H
ATOM    545  C   LEU    33      40.841  29.407  40.234  1.00  0.00           C
ATOM    546  O   LEU    33      40.857  29.470  39.010  1.00  0.00           O
ATOM    547  N   ILE    34      41.550  28.582  40.991  1.00  0.00           N
ATOM    548  H   ILE    34      41.472  28.644  41.996  1.00  0.00           H
ATOM    549  CA  ILE    34      42.531  27.693  40.386  1.00  0.00           C
ATOM    550  HA  ILE    34      43.180  28.354  39.812  1.00  0.00           H
ATOM    551  CB  ILE    34      43.534  27.064  41.422  1.00  0.00           C
ATOM    552  HB  ILE    34      42.921  26.489  42.116  1.00  0.00           H
ATOM    553  CG2 ILE    34      44.684  26.253  40.704  1.00  0.00           C
ATOM    554 HG21 ILE    34      44.217  25.327  40.368  1.00  0.00           H
ATOM    555 HG22 ILE    34      45.424  25.932  41.437  1.00  0.00           H
ATOM    556 HG23 ILE    34      44.966  26.898  39.872  1.00  0.00           H
ATOM    557  CG1 ILE    34      44.259  28.257  42.181  1.00  0.00           C
ATOM    558 HG12 ILE    34      44.938  28.734  41.475  1.00  0.00           H
ATOM    559 HG13 ILE    34      43.467  28.933  42.503  1.00  0.00           H
ATOM    560  CD1 ILE    34      45.120  27.899  43.357  1.00  0.00           C
ATOM    561 HD11 ILE    34      44.600  27.310  44.112  1.00  0.00           H
ATOM    562 HD12 ILE    34      45.456  28.841  43.790  1.00  0.00           H
ATOM    563 HD13 ILE    34      45.980  27.386  42.927  1.00  0.00           H
ATOM    564  C   ILE    34      41.807  26.621  39.531  1.00  0.00           C
ATOM    565  O   ILE    34      42.219  26.439  38.334  1.00  0.00           O
ATOM    566  N   SER    35      40.612  26.090  39.863  1.00  0.00           N
ATOM    567  H   SER    35      40.180  26.421  40.715  1.00  0.00           H
ATOM    568  CA  SER    35      39.817  25.237  38.970  1.00  0.00           C
ATOM    569  HA  SER    35      40.506  24.453  38.656  1.00  0.00           H
ATOM    570  CB  SER    35      38.576  24.716  39.633  1.00  0.00           C
ATOM    571  HB2 SER    35      37.838  25.494  39.832  1.00  0.00           H
ATOM    572  HB3 SER    35      38.192  23.946  38.963  1.00  0.00           H
ATOM    573  OG  SER    35      38.837  24.099  40.866  1.00  0.00           O
ATOM    574  HG  SER    35      38.947  24.859  41.442  1.00  0.00           H
ATOM    575  C   SER    35      39.479  25.936  37.659  1.00  0.00           C
ATOM    576  O   SER    35      39.687  25.319  36.619  1.00  0.00           O
ATOM    577  N   ASN    36      38.955  27.163  37.723  1.00  0.00           N
ATOM    578  H   ASN    36      38.686  27.589  38.598  1.00  0.00           H
ATOM    579  CA  ASN    36      38.650  27.996  36.538  1.00  0.00           C
ATOM    580  HA  ASN    36      37.905  27.410  36.001  1.00  0.00           H
ATOM    581  CB  ASN    36      38.036  29.293  37.083  1.00  0.00           C
ATOM    582  HB2 ASN    36      38.633  29.793  37.846  1.00  0.00           H
ATOM    583  HB3 ASN    36      37.981  30.036  36.287  1.00  0.00           H
ATOM    584  CG  ASN    36      36.580  29.148  37.529  1.00  0.00           C
ATOM    585  OD1 ASN    36      35.968  28.084  37.500  1.00  0.00           O
ATOM    586  ND2 ASN    36      36.092  30.245  38.046  1.00  0.00           N
ATOM    587 HD21 ASN    36      36.402  31.206  38.006  1.00  0.00           H
ATOM    588 HD22 ASN    36      35.156  30.199  38.425  1.00  0.00           H
ATOM    589  C   ASN    36      39.867  28.240  35.685  1.00  0.00           C
ATOM    590  O   ASN    36      39.805  28.159  34.459  1.00  0.00           O
ATOM    591  N   SER    37      41.057  28.282  36.334  1.00  0.00           N
ATOM    592  H   SER    37      41.002  28.397  37.336  1.00  0.00           H
ATOM    593  CA  SER    37      42.343  28.327  35.612  1.00  0.00           C
ATOM    594  HA  SER    37      42.224  29.012  34.772  1.00  0.00           H
ATOM    595  CB  SER    37      43.485  28.817  36.492  1.00  0.00           C
ATOM    596  HB2 SER    37      43.513  28.295  37.448  1.00  0.00           H
ATOM    597  HB3 SER    37      44.466  28.651  36.047  1.00  0.00           H
ATOM    598  OG  SER    37      43.376  30.200  36.797  1.00  0.00           O
ATOM    599  HG  SER    37      43.661  30.755  36.068  1.00  0.00           H
ATOM    600  C   SER    37      42.795  26.997  34.983  1.00  0.00           C
ATOM    601  O   SER    37      43.460  27.081  33.986  1.00  0.00           O
ATOM    602  N   SER    38      42.552  25.863  35.564  1.00  0.00           N
ATOM    603  H   SER    38      42.226  25.956  36.515  1.00  0.00           H
ATOM    604  CA  SER    38      42.715  24.587  34.970  1.00  0.00           C
ATOM    605  HA  SER    38      43.757  24.467  34.676  1.00  0.00           H
ATOM    606  CB  SER    38      42.385  23.502  35.920  1.00  0.00           C
ATOM    607  HB2 SER    38      43.103  23.656  36.726  1.00  0.00           H
ATOM    608  HB3 SER    38      41.313  23.487  36.120  1.00  0.00           H
ATOM    609  OG  SER    38      42.752  22.303  35.293  1.00  0.00           O
ATOM    610  HG  SER    38      41.971  22.201  34.743  1.00  0.00           H
ATOM    611  C   SER    38      41.919  24.525  33.652  1.00  0.00           C
ATOM    612  O   SER    38      42.431  24.181  32.627  1.00  0.00           O
ATOM    613  N   ASP    39      40.647  25.057  33.668  1.00  0.00           N
ATOM    614  H   ASP    39      40.351  25.386  34.576  1.00  0.00           H
ATOM    615  CA  ASP    39      39.812  24.980  32.478  1.00  0.00           C
ATOM    616  HA  ASP    39      39.662  23.979  32.074  1.00  0.00           H
ATOM    617  CB  ASP    39      38.449  25.561  32.848  1.00  0.00           C
ATOM    618  HB2 ASP    39      38.549  26.586  33.206  1.00  0.00           H
ATOM    619  HB3 ASP    39      37.901  25.616  31.907  1.00  0.00           H
ATOM    620  CG  ASP    39      37.598  24.653  33.832  1.00  0.00           C
ATOM    621  OD1 ASP    39      36.677  25.163  34.423  1.00  0.00           O
ATOM    622  OD2 ASP    39      37.866  23.457  33.950  1.00  0.00           O
ATOM    623  C   ASP    39      40.430  25.844  31.348  1.00  0.00           C
ATOM    624  O   ASP    39      40.384  25.432  30.190  1.00  0.00           O
ATOM    625  N   ALA    40      40.935  27.078  31.682  1.00  0.00           N
ATOM    626  H   ALA    40      40.547  27.518  32.504  1.00  0.00           H
ATOM    627  CA  ALA    40      41.530  28.003  30.782  1.00  0.00           C
ATOM    628  HA  ALA    40      40.885  28.148  29.915  1.00  0.00           H
ATOM    629  CB  ALA    40      41.676  29.339  31.512  1.00  0.00           C
ATOM    630  HB1 ALA    40      42.379  29.349  32.347  1.00  0.00           H
ATOM    631  HB2 ALA    40      40.721  29.681  31.910  1.00  0.00           H
ATOM    632  HB3 ALA    40      41.997  30.137  30.843  1.00  0.00           H
ATOM    633  C   ALA    40      42.839  27.512  30.208  1.00  0.00           C
ATOM    634  O   ALA    40      43.061  27.956  29.061  1.00  0.00           O
ATOM    635  N   LEU    41      43.635  26.651  30.877  1.00  0.00           N
ATOM    636  H   LEU    41      43.423  26.567  31.861  1.00  0.00           H
ATOM    637  CA  LEU    41      44.809  26.021  30.269  1.00  0.00           C
ATOM    638  HA  LEU    41      45.316  26.783  29.678  1.00  0.00           H
ATOM    639  CB  LEU    41      45.665  25.617  31.431  1.00  0.00           C
ATOM    640  HB2 LEU    41      45.081  25.159  32.229  1.00  0.00           H
ATOM    641  HB3 LEU    41      46.469  24.918  31.199  1.00  0.00           H
ATOM    642  CG  LEU    41      46.320  26.830  32.152  1.00  0.00           C
ATOM    643  HG  LEU    41      45.602  27.645  32.241  1.00  0.00           H
ATOM    644  CD1 LEU    41      46.922  26.460  33.557  1.00  0.00           C
ATOM    645 HD11 LEU    41      46.085  26.038  34.113  1.00  0.00           H
ATOM    646 HD12 LEU    41      47.268  27.319  34.133  1.00  0.00           H
ATOM    647 HD13 LEU    41      47.787  25.801  33.486  1.00  0.00           H
ATOM    648  CD2 LEU    41      47.521  27.367  31.352  1.00  0.00           C
ATOM    649 HD21 LEU    41      48.113  28.145  31.835  1.00  0.00           H
ATOM    650 HD22 LEU    41      48.311  26.620  31.280  1.00  0.00           H
ATOM    651 HD23 LEU    41      47.105  27.576  30.367  1.00  0.00           H
ATOM    652  C   LEU    41      44.369  24.812  29.399  1.00  0.00           C
ATOM    653  O   LEU    41      45.131  24.566  28.457  1.00  0.00           O
ATOM    654  N   ASP    42      43.346  24.061  29.653  1.00  0.00           N
ATOM    655  H   ASP    42      42.853  24.213  30.520  1.00  0.00           H
ATOM    656  CA  ASP    42      42.753  23.165  28.663  1.00  0.00           C
ATOM    657  HA  ASP    42      43.511  22.467  28.307  1.00  0.00           H
ATOM    658  CB  ASP    42      41.572  22.302  29.194  1.00  0.00           C
ATOM    659  HB2 ASP    42      40.632  22.847  29.110  1.00  0.00           H
ATOM    660  HB3 ASP    42      41.464  21.537  28.425  1.00  0.00           H
ATOM    661  CG  ASP    42      41.747  21.531  30.483  1.00  0.00           C
ATOM    662  OD1 ASP    42      42.803  20.978  30.845  1.00  0.00           O
ATOM    663  OD2 ASP    42      40.748  21.358  31.180  1.00  0.00           O
ATOM    664  C   ASP    42      42.346  23.859  27.351  1.00  0.00           C
ATOM    665  O   ASP    42      42.770  23.317  26.271  1.00  0.00           O
ATOM    666  N   LYS    43      41.733  25.025  27.525  1.00  0.00           N
ATOM    667  H   LYS    43      41.561  25.322  28.474  1.00  0.00           H
ATOM    668  CA  LYS    43      41.217  25.706  26.367  1.00  0.00           C
ATOM    669  HA  LYS    43      40.492  25.038  25.902  1.00  0.00           H
ATOM    670  CB  LYS    43      40.482  27.011  26.810  1.00  0.00           C
ATOM    671  HB2 LYS    43      40.943  27.475  27.681  1.00  0.00           H
ATOM    672  HB3 LYS    43      40.465  27.754  26.013  1.00  0.00           H
ATOM    673  CG  LYS    43      39.012  26.759  27.170  1.00  0.00           C
ATOM    674  HG2 LYS    43      38.468  26.379  26.305  1.00  0.00           H
ATOM    675  HG3 LYS    43      39.011  25.948  27.897  1.00  0.00           H
ATOM    676  CD  LYS    43      38.203  27.912  27.712  1.00  0.00           C
ATOM    677  HD2 LYS    43      38.615  28.236  28.667  1.00  0.00           H
ATOM    678  HD3 LYS    43      38.185  28.725  26.986  1.00  0.00           H
ATOM    679  CE  LYS    43      36.780  27.467  27.895  1.00  0.00           C
ATOM    680  HE2 LYS    43      36.538  26.847  27.032  1.00  0.00           H
ATOM    681  HE3 LYS    43      36.737  26.889  28.818  1.00  0.00           H
ATOM    682  NZ  LYS    43      35.826  28.636  27.917  1.00  0.00           N
ATOM    683  HZ1 LYS    43      35.781  28.995  26.973  1.00  0.00           H
ATOM    684  HZ2 LYS    43      35.998  29.239  28.709  1.00  0.00           H
ATOM    685  HZ3 LYS    43      34.895  28.272  28.059  1.00  0.00           H
ATOM    686  C   LYS    43      42.273  26.041  25.332  1.00  0.00           C
ATOM    687  O   LYS    43      41.920  25.905  24.129  1.00  0.00           O
ATOM    688  N   ILE    44      43.451  26.420  25.694  1.00  0.00           N
ATOM    689  H   ILE    44      43.610  26.691  26.653  1.00  0.00           H
ATOM    690  CA  ILE    44      44.532  26.787  24.741  1.00  0.00           C
ATOM    691  HA  ILE    44      44.143  27.304  23.864  1.00  0.00           H
ATOM    692  CB  ILE    44      45.478  27.719  25.436  1.00  0.00           C
ATOM    693  HB  ILE    44      45.045  28.713  25.323  1.00  0.00           H
ATOM    694  CG2 ILE    44      45.822  27.508  26.908  1.00  0.00           C
ATOM    695 HG21 ILE    44      45.992  26.440  27.045  1.00  0.00           H
ATOM    696 HG22 ILE    44      45.016  27.800  27.580  1.00  0.00           H
ATOM    697 HG23 ILE    44      46.786  27.945  27.171  1.00  0.00           H
ATOM    698  CG1 ILE    44      46.802  27.840  24.630  1.00  0.00           C
ATOM    699 HG12 ILE    44      47.527  28.420  25.202  1.00  0.00           H
ATOM    700 HG13 ILE    44      47.222  26.850  24.452  1.00  0.00           H
ATOM    701  CD1 ILE    44      46.589  28.529  23.268  1.00  0.00           C
ATOM    702 HD11 ILE    44      46.055  29.459  23.463  1.00  0.00           H
ATOM    703 HD12 ILE    44      46.122  27.867  22.540  1.00  0.00           H
ATOM    704 HD13 ILE    44      47.529  28.796  22.783  1.00  0.00           H
ATOM    705  C   ILE    44      45.161  25.493  24.309  1.00  0.00           C
ATOM    706  O   ILE    44      45.446  25.406  23.098  1.00  0.00           O
ATOM    707  N   ARG    45      45.312  24.471  25.194  1.00  0.00           N
ATOM    708  H   ARG    45      45.235  24.567  26.197  1.00  0.00           H
ATOM    709  CA  ARG    45      45.846  23.155  24.763  1.00  0.00           C
ATOM    710  HA  ARG    45      46.859  23.264  24.374  1.00  0.00           H
ATOM    711  CB  ARG    45      45.954  22.209  25.936  1.00  0.00           C
ATOM    712  HB2 ARG    45      46.533  22.644  26.750  1.00  0.00           H
ATOM    713  HB3 ARG    45      44.984  22.059  26.410  1.00  0.00           H
ATOM    714  CG  ARG    45      46.651  20.837  25.617  1.00  0.00           C
ATOM    715  HG2 ARG    45      46.111  20.368  24.794  1.00  0.00           H
ATOM    716  HG3 ARG    45      47.689  20.875  25.286  1.00  0.00           H
ATOM    717  CD  ARG    45      46.683  19.977  26.909  1.00  0.00           C
ATOM    718  HD2 ARG    45      47.386  20.468  27.582  1.00  0.00           H
ATOM    719  HD3 ARG    45      45.730  20.089  27.426  1.00  0.00           H
ATOM    720  NE  ARG    45      47.030  18.593  26.586  1.00  0.00           N
ATOM    721  HE  ARG    45      47.442  18.467  25.673  1.00  0.00           H
ATOM    722  CZ  ARG    45      46.821  17.463  27.192  1.00  0.00           C
ATOM    723  NH1 ARG    45      46.272  17.403  28.364  1.00  0.00           N
ATOM    724 HH11 ARG    45      45.835  18.280  28.607  1.00  0.00           H
ATOM    725 HH12 ARG    45      46.011  16.507  28.749  1.00  0.00           H
ATOM    726  NH2 ARG    45      47.146  16.316  26.604  1.00  0.00           N
ATOM    727 HH21 ARG    45      47.509  16.324  25.661  1.00  0.00           H
ATOM    728 HH22 ARG    45      47.331  15.488  27.152  1.00  0.00           H
ATOM    729  C   ARG    45      45.016  22.550  23.638  1.00  0.00           C
ATOM    730  O   ARG    45      45.631  22.038  22.725  1.00  0.00           O
ATOM    731  N   TYR    46      43.703  22.797  23.579  1.00  0.00           N
ATOM    732  H   TYR    46      43.248  23.094  24.432  1.00  0.00           H
ATOM    733  CA  TYR    46      42.876  22.279  22.504  1.00  0.00           C
ATOM    734  HA  TYR    46      43.349  21.401  22.066  1.00  0.00           H
ATOM    735  CB  TYR    46      41.634  21.692  23.195  1.00  0.00           C
ATOM    736  HB2 TYR    46      41.059  22.474  23.691  1.00  0.00           H
ATOM    737  HB3 TYR    46      41.047  21.286  22.370  1.00  0.00           H
ATOM    738  CG  TYR    46      41.903  20.531  24.134  1.00  0.00           C
ATOM    739  CD1 TYR    46      42.589  19.408  23.641  1.00  0.00           C
ATOM    740  HD1 TYR    46      42.915  19.245  22.625  1.00  0.00           H
ATOM    741  CE1 TYR    46      42.986  18.392  24.573  1.00  0.00           C
ATOM    742  HE1 TYR    46      43.595  17.595  24.173  1.00  0.00           H
ATOM    743  CZ  TYR    46      42.462  18.293  25.893  1.00  0.00           C
ATOM    744  OH  TYR    46      42.873  17.332  26.762  1.00  0.00           O
ATOM    745  HH  TYR    46      43.426  16.711  26.282  1.00  0.00           H
ATOM    746  CE2 TYR    46      41.659  19.411  26.336  1.00  0.00           C
ATOM    747  HE2 TYR    46      41.257  19.339  27.335  1.00  0.00           H
ATOM    748  CD2 TYR    46      41.376  20.430  25.442  1.00  0.00           C
ATOM    749  HD2 TYR    46      40.741  21.215  25.828  1.00  0.00           H
ATOM    750  C   TYR    46      42.654  23.199  21.385  1.00  0.00           C
ATOM    751  O   TYR    46      42.572  22.797  20.217  1.00  0.00           O
ATOM    752  N   GLU    47      42.734  24.499  21.617  1.00  0.00           N
ATOM    753  H   GLU    47      42.709  24.779  22.587  1.00  0.00           H
ATOM    754  CA  GLU    47      42.850  25.545  20.577  1.00  0.00           C
ATOM    755  HA  GLU    47      42.029  25.413  19.873  1.00  0.00           H
ATOM    756  CB  GLU    47      42.708  27.051  21.141  1.00  0.00           C
ATOM    757  HB2 GLU    47      41.721  27.135  21.596  1.00  0.00           H
ATOM    758  HB3 GLU    47      43.467  27.253  21.896  1.00  0.00           H
ATOM    759  CG  GLU    47      42.746  28.220  20.083  1.00  0.00           C
ATOM    760  HG2 GLU    47      42.330  29.063  20.634  1.00  0.00           H
ATOM    761  HG3 GLU    47      43.795  28.390  19.839  1.00  0.00           H
ATOM    762  CD  GLU    47      41.848  28.063  18.813  1.00  0.00           C
ATOM    763  OE1 GLU    47      40.739  27.549  18.966  1.00  0.00           O
ATOM    764  OE2 GLU    47      42.261  28.271  17.712  1.00  0.00           O
ATOM    765  C   GLU    47      44.139  25.524  19.679  1.00  0.00           C
ATOM    766  O   GLU    47      44.166  25.717  18.477  1.00  0.00           O
ATOM    767  N   SER    48      45.286  25.198  20.290  1.00  0.00           N
ATOM    768  H   SER    48      45.194  25.093  21.291  1.00  0.00           H
ATOM    769  CA  SER    48      46.576  25.091  19.605  1.00  0.00           C
ATOM    770  HA  SER    48      46.672  25.978  18.979  1.00  0.00           H
ATOM    771  CB  SER    48      47.761  25.262  20.585  1.00  0.00           C
ATOM    772  HB2 SER    48      47.439  26.103  21.200  1.00  0.00           H
ATOM    773  HB3 SER    48      47.844  24.361  21.192  1.00  0.00           H
ATOM    774  OG  SER    48      49.052  25.588  20.085  1.00  0.00           O
ATOM    775  HG  SER    48      49.148  25.164  19.229  1.00  0.00           H
ATOM    776  C   SER    48      46.743  23.803  18.813  1.00  0.00           C
ATOM    777  O   SER    48      47.655  23.714  17.985  1.00  0.00           O
ATOM    778  N   LEU    49      45.793  22.835  18.908  1.00  0.00           N
ATOM    779  H   LEU    49      45.079  23.011  19.601  1.00  0.00           H
ATOM    780  CA  LEU    49      45.735  21.674  18.141  1.00  0.00           C
ATOM    781  HA  LEU    49      46.644  21.101  18.325  1.00  0.00           H
ATOM    782  CB  LEU    49      44.536  20.808  18.605  1.00  0.00           C
ATOM    783  HB2 LEU    49      44.687  20.706  19.680  1.00  0.00           H
ATOM    784  HB3 LEU    49      43.640  21.398  18.412  1.00  0.00           H
ATOM    785  CG  LEU    49      44.436  19.446  17.964  1.00  0.00           C
ATOM    786  HG  LEU    49      45.429  19.061  17.730  1.00  0.00           H
ATOM    787  CD1 LEU    49      43.924  18.438  18.987  1.00  0.00           C
ATOM    788 HD11 LEU    49      43.394  17.590  18.555  1.00  0.00           H
ATOM    789 HD12 LEU    49      43.202  18.961  19.614  1.00  0.00           H
ATOM    790 HD13 LEU    49      44.608  18.190  19.799  1.00  0.00           H
ATOM    791  CD2 LEU    49      43.432  19.481  16.772  1.00  0.00           C
ATOM    792 HD21 LEU    49      43.981  19.755  15.872  1.00  0.00           H
ATOM    793 HD22 LEU    49      42.961  18.529  16.527  1.00  0.00           H
ATOM    794 HD23 LEU    49      42.627  20.174  17.020  1.00  0.00           H
ATOM    795  C   LEU    49      45.724  21.958  16.603  1.00  0.00           C
ATOM    796  O   LEU    49      46.305  21.242  15.845  1.00  0.00           O
ATOM    797  N   THR    50      44.967  22.947  16.196  1.00  0.00           N
ATOM    798  H   THR    50      44.587  23.502  16.950  1.00  0.00           H
ATOM    799  CA  THR    50      44.922  23.469  14.825  1.00  0.00           C
ATOM    800  HA  THR    50      45.232  22.753  14.063  1.00  0.00           H
ATOM    801  CB  THR    50      43.477  23.887  14.483  1.00  0.00           C
ATOM    802  HB  THR    50      43.165  24.785  15.017  1.00  0.00           H
ATOM    803  CG2 THR    50      43.420  24.155  12.953  1.00  0.00           C
ATOM    804 HG21 THR    50      42.389  24.421  12.721  1.00  0.00           H
ATOM    805 HG22 THR    50      43.856  23.252  12.525  1.00  0.00           H
ATOM    806 HG23 THR    50      43.991  25.040  12.674  1.00  0.00           H
ATOM    807  OG1 THR    50      42.485  22.952  14.851  1.00  0.00           O
ATOM    808  HG1 THR    50      42.451  23.017  15.808  1.00  0.00           H
ATOM    809  C   THR    50      46.023  24.604  14.553  1.00  0.00           C
ATOM    810  O   THR    50      46.319  24.874  13.384  1.00  0.00           O
ATOM    811  N   ASP    51      46.692  25.131  15.588  1.00  0.00           N
ATOM    812  H   ASP    51      46.421  24.928  16.540  1.00  0.00           H
ATOM    813  CA  ASP    51      47.775  26.011  15.278  1.00  0.00           C
ATOM    814  HA  ASP    51      48.241  25.726  14.334  1.00  0.00           H
ATOM    815  CB  ASP    51      47.273  27.392  15.064  1.00  0.00           C
ATOM    816  HB2 ASP    51      46.417  27.445  14.392  1.00  0.00           H
ATOM    817  HB3 ASP    51      46.989  27.789  16.039  1.00  0.00           H
ATOM    818  CG  ASP    51      48.372  28.343  14.443  1.00  0.00           C
ATOM    819  OD1 ASP    51      49.556  27.951  14.356  1.00  0.00           O
ATOM    820  OD2 ASP    51      48.055  29.514  14.245  1.00  0.00           O
ATOM    821  C   ASP    51      48.919  25.914  16.313  1.00  0.00           C
ATOM    822  O   ASP    51      48.914  26.506  17.451  1.00  0.00           O
ATOM    823  N   PRO    52      50.007  25.142  16.121  1.00  0.00           N
ATOM    824  CD  PRO    52      50.046  24.035  15.118  1.00  0.00           C
ATOM    825  HD2 PRO    52      49.998  24.520  14.143  1.00  0.00           H
ATOM    826  HD3 PRO    52      49.179  23.387  15.238  1.00  0.00           H
ATOM    827  CG  PRO    52      51.394  23.314  15.388  1.00  0.00           C
ATOM    828  HG2 PRO    52      51.936  23.040  14.482  1.00  0.00           H
ATOM    829  HG3 PRO    52      51.167  22.435  15.991  1.00  0.00           H
ATOM    830  CB  PRO    52      52.266  24.149  16.242  1.00  0.00           C
ATOM    831  HB2 PRO    52      52.761  24.826  15.547  1.00  0.00           H
ATOM    832  HB3 PRO    52      53.010  23.718  16.911  1.00  0.00           H
ATOM    833  CA  PRO    52      51.199  25.015  17.028  1.00  0.00           C
ATOM    834  HA  PRO    52      51.055  24.397  17.914  1.00  0.00           H
ATOM    835  C   PRO    52      51.981  26.264  17.477  1.00  0.00           C
ATOM    836  O   PRO    52      52.650  26.312  18.503  1.00  0.00           O
ATOM    837  N   SER    53      51.696  27.363  16.823  1.00  0.00           N
ATOM    838  H   SER    53      51.123  27.312  15.993  1.00  0.00           H
ATOM    839  CA  SER    53      52.252  28.668  17.039  1.00  0.00           C
ATOM    840  HA  SER    53      53.300  28.601  17.330  1.00  0.00           H
ATOM    841  CB  SER    53      52.111  29.604  15.767  1.00  0.00           C
ATOM    842  HB2 SER    53      52.689  30.508  15.959  1.00  0.00           H
ATOM    843  HB3 SER    53      52.571  29.149  14.890  1.00  0.00           H
ATOM    844  OG  SER    53      50.717  30.021  15.501  1.00  0.00           O
ATOM    845  HG  SER    53      50.360  29.300  14.977  1.00  0.00           H
ATOM    846  C   SER    53      51.532  29.323  18.162  1.00  0.00           C
ATOM    847  O   SER    53      52.158  30.024  18.978  1.00  0.00           O
ATOM    848  N   LYS    54      50.198  29.083  18.319  1.00  0.00           N
ATOM    849  H   LYS    54      49.726  28.454  17.687  1.00  0.00           H
ATOM    850  CA  LYS    54      49.326  29.739  19.308  1.00  0.00           C
ATOM    851  HA  LYS    54      49.296  30.813  19.124  1.00  0.00           H
ATOM    852  CB  LYS    54      47.924  29.128  19.165  1.00  0.00           C
ATOM    853  HB2 LYS    54      47.731  28.938  18.109  1.00  0.00           H
ATOM    854  HB3 LYS    54      47.907  28.125  19.591  1.00  0.00           H
ATOM    855  CG  LYS    54      46.759  30.032  19.624  1.00  0.00           C
ATOM    856  HG2 LYS    54      45.948  29.330  19.814  1.00  0.00           H
ATOM    857  HG3 LYS    54      47.056  30.505  20.560  1.00  0.00           H
ATOM    858  CD  LYS    54      46.347  31.030  18.518  1.00  0.00           C
ATOM    859  HD2 LYS    54      45.670  31.783  18.922  1.00  0.00           H
ATOM    860  HD3 LYS    54      47.226  31.482  18.059  1.00  0.00           H
ATOM    861  CE  LYS    54      45.513  30.386  17.443  1.00  0.00           C
ATOM    862  HE2 LYS    54      46.010  29.539  16.970  1.00  0.00           H
ATOM    863  HE3 LYS    54      44.593  30.067  17.933  1.00  0.00           H
ATOM    864  NZ  LYS    54      45.089  31.354  16.404  1.00  0.00           N
ATOM    865  HZ1 LYS    54      45.828  31.864  15.943  1.00  0.00           H
ATOM    866  HZ2 LYS    54      44.598  32.074  16.915  1.00  0.00           H
ATOM    867  HZ3 LYS    54      44.394  30.937  15.803  1.00  0.00           H
ATOM    868  C   LYS    54      49.751  29.545  20.772  1.00  0.00           C
ATOM    869  O   LYS    54      49.534  30.434  21.577  1.00  0.00           O
ATOM    870  N   LEU    55      50.453  28.432  21.015  1.00  0.00           N
ATOM    871  H   LEU    55      50.454  27.650  20.376  1.00  0.00           H
ATOM    872  CA  LEU    55      51.002  28.167  22.400  1.00  0.00           C
ATOM    873  HA  LEU    55      50.265  28.317  23.189  1.00  0.00           H
ATOM    874  CB  LEU    55      51.251  26.666  22.484  1.00  0.00           C
ATOM    875  HB2 LEU    55      50.288  26.221  22.234  1.00  0.00           H
ATOM    876  HB3 LEU    55      52.020  26.470  21.736  1.00  0.00           H
ATOM    877  CG  LEU    55      51.650  26.118  23.814  1.00  0.00           C
ATOM    878  HG  LEU    55      52.681  26.463  23.903  1.00  0.00           H
ATOM    879  CD1 LEU    55      50.757  26.540  24.884  1.00  0.00           C
ATOM    880 HD11 LEU    55      49.750  26.125  24.840  1.00  0.00           H
ATOM    881 HD12 LEU    55      50.809  27.601  25.127  1.00  0.00           H
ATOM    882 HD13 LEU    55      51.099  26.005  25.770  1.00  0.00           H
ATOM    883  CD2 LEU    55      51.865  24.637  23.802  1.00  0.00           C
ATOM    884 HD21 LEU    55      52.629  24.401  23.062  1.00  0.00           H
ATOM    885 HD22 LEU    55      52.053  24.220  24.791  1.00  0.00           H
ATOM    886 HD23 LEU    55      50.920  24.261  23.408  1.00  0.00           H
ATOM    887  C   LEU    55      52.287  29.044  22.716  1.00  0.00           C
ATOM    888  O   LEU    55      52.555  29.260  23.859  1.00  0.00           O
ATOM    889  N   ASP    56      53.138  29.405  21.784  1.00  0.00           N
ATOM    890  H   ASP    56      53.048  29.033  20.850  1.00  0.00           H
ATOM    891  CA  ASP    56      54.448  29.957  22.024  1.00  0.00           C
ATOM    892  HA  ASP    56      54.975  29.138  22.513  1.00  0.00           H
ATOM    893  CB  ASP    56      55.265  30.212  20.675  1.00  0.00           C
ATOM    894  HB2 ASP    56      54.579  30.733  20.008  1.00  0.00           H
ATOM    895  HB3 ASP    56      56.128  30.866  20.790  1.00  0.00           H
ATOM    896  CG  ASP    56      55.800  28.894  20.242  1.00  0.00           C
ATOM    897  OD1 ASP    56      55.629  27.794  20.838  1.00  0.00           O
ATOM    898  OD2 ASP    56      56.523  28.829  19.243  1.00  0.00           O
ATOM    899  C   ASP    56      54.488  31.271  22.812  1.00  0.00           C
ATOM    900  O   ASP    56      55.506  31.625  23.513  1.00  0.00           O
ATOM    901  N   SER    57      53.443  32.069  22.676  1.00  0.00           N
ATOM    902  H   SER    57      52.773  31.895  21.942  1.00  0.00           H
ATOM    903  CA  SER    57      53.279  33.286  23.513  1.00  0.00           C
ATOM    904  HA  SER    57      54.262  33.756  23.472  1.00  0.00           H
ATOM    905  CB  SER    57      52.167  34.137  22.906  1.00  0.00           C
ATOM    906  HB2 SER    57      51.995  35.010  23.535  1.00  0.00           H
ATOM    907  HB3 SER    57      52.429  34.470  21.902  1.00  0.00           H
ATOM    908  OG  SER    57      51.085  33.313  22.791  1.00  0.00           O
ATOM    909  HG  SER    57      50.617  33.445  21.963  1.00  0.00           H
ATOM    910  C   SER    57      52.928  33.039  25.001  1.00  0.00           C
ATOM    911  O   SER    57      52.555  33.858  25.869  1.00  0.00           O
ATOM    912  N   GLY    58      53.061  31.800  25.477  1.00  0.00           N
ATOM    913  H   GLY    58      53.108  31.152  24.703  1.00  0.00           H
ATOM    914  CA  GLY    58      52.713  31.263  26.759  1.00  0.00           C
ATOM    915  HA2 GLY    58      53.325  31.739  27.524  1.00  0.00           H
ATOM    916  HA3 GLY    58      51.661  31.487  26.937  1.00  0.00           H
ATOM    917  C   GLY    58      53.120  29.815  26.936  1.00  0.00           C
ATOM    918  O   GLY    58      52.241  28.960  27.208  1.00  0.00           O
ATOM    919  N   LYS    59      54.371  29.498  26.478  1.00  0.00           N
ATOM    920  H   LYS    59      54.901  30.275  26.108  1.00  0.00           H
ATOM    921  CA  LYS    59      54.855  28.218  26.042  1.00  0.00           C
ATOM    922  HA  LYS    59      54.218  27.848  25.239  1.00  0.00           H
ATOM    923  CB  LYS    59      56.276  28.354  25.381  1.00  0.00           C
ATOM    924  HB2 LYS    59      56.165  29.336  24.924  1.00  0.00           H
ATOM    925  HB3 LYS    59      57.015  28.385  26.180  1.00  0.00           H
ATOM    926  CG  LYS    59      56.533  27.213  24.392  1.00  0.00           C
ATOM    927  HG2 LYS    59      56.804  26.295  24.912  1.00  0.00           H
ATOM    928  HG3 LYS    59      55.618  26.936  23.868  1.00  0.00           H
ATOM    929  CD  LYS    59      57.585  27.431  23.413  1.00  0.00           C
ATOM    930  HD2 LYS    59      57.223  28.156  22.684  1.00  0.00           H
ATOM    931  HD3 LYS    59      58.443  27.958  23.830  1.00  0.00           H
ATOM    932  CE  LYS    59      57.917  26.067  22.737  1.00  0.00           C
ATOM    933  HE2 LYS    59      58.697  26.278  22.004  1.00  0.00           H
ATOM    934  HE3 LYS    59      58.458  25.412  23.421  1.00  0.00           H
ATOM    935  NZ  LYS    59      56.812  25.341  22.055  1.00  0.00           N
ATOM    936  HZ1 LYS    59      56.210  25.980  21.555  1.00  0.00           H
ATOM    937  HZ2 LYS    59      56.174  25.020  22.768  1.00  0.00           H
ATOM    938  HZ3 LYS    59      57.104  24.570  21.472  1.00  0.00           H
ATOM    939  C   LYS    59      54.664  27.105  27.078  1.00  0.00           C
ATOM    940  O   LYS    59      54.585  25.934  26.747  1.00  0.00           O
ATOM    941  N   GLU    60      54.728  27.369  28.372  1.00  0.00           N
ATOM    942  H   GLU    60      54.748  28.325  28.700  1.00  0.00           H
ATOM    943  CA  GLU    60      54.454  26.396  29.406  1.00  0.00           C
ATOM    944  HA  GLU    60      54.436  25.410  28.942  1.00  0.00           H
ATOM    945  CB  GLU    60      55.551  26.512  30.515  1.00  0.00           C
ATOM    946  HB2 GLU    60      56.455  26.278  29.953  1.00  0.00           H
ATOM    947  HB3 GLU    60      55.606  27.539  30.877  1.00  0.00           H
ATOM    948  CG  GLU    60      55.473  25.539  31.693  1.00  0.00           C
ATOM    949  HG2 GLU    60      56.315  25.719  32.362  1.00  0.00           H
ATOM    950  HG3 GLU    60      54.533  25.700  32.219  1.00  0.00           H
ATOM    951  CD  GLU    60      55.436  24.012  31.339  1.00  0.00           C
ATOM    952  OE1 GLU    60      54.586  23.481  30.610  1.00  0.00           O
ATOM    953  OE2 GLU    60      56.310  23.294  31.758  1.00  0.00           O
ATOM    954  C   GLU    60      53.080  26.719  30.072  1.00  0.00           C
ATOM    955  O   GLU    60      52.907  27.804  30.633  1.00  0.00           O
ATOM    956  N   LEU    61      52.158  25.806  29.995  1.00  0.00           N
ATOM    957  H   LEU    61      52.338  25.062  29.336  1.00  0.00           H
ATOM    958  CA  LEU    61      50.844  25.707  30.647  1.00  0.00           C
ATOM    959  HA  LEU    61      50.280  26.633  30.545  1.00  0.00           H
ATOM    960  CB  LEU    61      50.078  24.548  30.042  1.00  0.00           C
ATOM    961  HB2 LEU    61      50.669  23.639  30.154  1.00  0.00           H
ATOM    962  HB3 LEU    61      49.118  24.557  30.559  1.00  0.00           H
ATOM    963  CG  LEU    61      49.779  24.749  28.488  1.00  0.00           C
ATOM    964  HG  LEU    61      50.676  24.907  27.889  1.00  0.00           H
ATOM    965  CD1 LEU    61      49.010  23.535  27.942  1.00  0.00           C
ATOM    966 HD11 LEU    61      48.164  23.288  28.582  1.00  0.00           H
ATOM    967 HD12 LEU    61      49.776  22.774  28.092  1.00  0.00           H
ATOM    968 HD13 LEU    61      48.737  23.680  26.897  1.00  0.00           H
ATOM    969  CD2 LEU    61      48.914  26.014  28.210  1.00  0.00           C
ATOM    970 HD21 LEU    61      49.460  26.944  28.363  1.00  0.00           H
ATOM    971 HD22 LEU    61      48.605  25.924  27.169  1.00  0.00           H
ATOM    972 HD23 LEU    61      48.019  26.018  28.833  1.00  0.00           H
ATOM    973  C   LEU    61      51.007  25.511  32.174  1.00  0.00           C
ATOM    974  O   LEU    61      51.301  24.371  32.573  1.00  0.00           O
ATOM    975  N   HID    62      50.711  26.547  32.930  1.00  0.00           N
ATOM    976  H   HID    62      50.447  27.404  32.467  1.00  0.00           H
ATOM    977  CA  HID    62      50.984  26.578  34.341  1.00  0.00           C
ATOM    978  HA  HID    62      50.669  25.620  34.754  1.00  0.00           H
ATOM    979  CB  HID    62      52.478  26.719  34.702  1.00  0.00           C
ATOM    980  HB2 HID    62      52.509  26.366  35.733  1.00  0.00           H
ATOM    981  HB3 HID    62      53.102  26.005  34.163  1.00  0.00           H
ATOM    982  CG  HID    62      53.078  28.032  34.539  1.00  0.00           C
ATOM    983  ND1 HID    62      53.302  28.702  33.382  1.00  0.00           N
ATOM    984  HD1 HID    62      53.043  28.377  32.460  1.00  0.00           H
ATOM    985  CE1 HID    62      53.870  29.883  33.739  1.00  0.00           C
ATOM    986  HE1 HID    62      54.129  30.713  33.098  1.00  0.00           H
ATOM    987  NE2 HID    62      54.086  29.868  35.059  1.00  0.00           N
ATOM    988  CD2 HID    62      53.451  28.812  35.567  1.00  0.00           C
ATOM    989  HD2 HID    62      53.399  28.568  36.618  1.00  0.00           H
ATOM    990  C   HID    62      50.110  27.625  35.159  1.00  0.00           C
ATOM    991  O   HID    62      49.557  28.511  34.499  1.00  0.00           O
ATOM    992  N   ILE    63      50.089  27.549  36.485  1.00  0.00           N
ATOM    993  H   ILE    63      50.791  26.917  36.843  1.00  0.00           H
ATOM    994  CA  ILE    63      49.506  28.548  37.446  1.00  0.00           C
ATOM    995  HA  ILE    63      49.197  29.413  36.862  1.00  0.00           H
ATOM    996  CB  ILE    63      48.200  28.060  38.211  1.00  0.00           C
ATOM    997  HB  ILE    63      48.422  27.200  38.843  1.00  0.00           H
ATOM    998  CG2 ILE    63      47.589  29.072  39.207  1.00  0.00           C
ATOM    999 HG21 ILE    63      47.496  30.045  38.726  1.00  0.00           H
ATOM   1000 HG22 ILE    63      48.226  29.130  40.090  1.00  0.00           H
ATOM   1001 HG23 ILE    63      46.575  28.791  39.490  1.00  0.00           H
ATOM   1002  CG1 ILE    63      47.055  27.778  37.270  1.00  0.00           C
ATOM   1003 HG12 ILE    63      46.068  27.955  37.695  1.00  0.00           H
ATOM   1004 HG13 ILE    63      47.127  28.283  36.307  1.00  0.00           H
ATOM   1005  CD1 ILE    63      46.951  26.260  37.051  1.00  0.00           C
ATOM   1006 HD11 ILE    63      46.089  26.124  36.399  1.00  0.00           H
ATOM   1007 HD12 ILE    63      46.821  25.667  37.956  1.00  0.00           H
ATOM   1008 HD13 ILE    63      47.824  25.803  36.584  1.00  0.00           H
ATOM   1009  C   ILE    63      50.594  29.093  38.385  1.00  0.00           C
ATOM   1010  O   ILE    63      51.446  28.399  38.907  1.00  0.00           O
ATOM   1011  N   ASN    64      50.518  30.370  38.668  1.00  0.00           N
ATOM   1012  H   ASN    64      49.788  30.893  38.206  1.00  0.00           H
ATOM   1013  CA  ASN    64      51.260  31.174  39.612  1.00  0.00           C
ATOM   1014  HA  ASN    64      51.759  30.430  40.232  1.00  0.00           H
ATOM   1015  CB  ASN    64      52.401  31.981  38.896  1.00  0.00           C
ATOM   1016  HB2 ASN    64      52.813  31.410  38.063  1.00  0.00           H
ATOM   1017  HB3 ASN    64      51.938  32.864  38.457  1.00  0.00           H
ATOM   1018  CG  ASN    64      53.516  32.417  39.759  1.00  0.00           C
ATOM   1019  OD1 ASN    64      53.999  33.550  39.785  1.00  0.00           O
ATOM   1020  ND2 ASN    64      54.096  31.499  40.501  1.00  0.00           N
ATOM   1021 HD21 ASN    64      53.825  30.527  40.450  1.00  0.00           H
ATOM   1022 HD22 ASN    64      54.903  31.769  41.044  1.00  0.00           H
ATOM   1023  C   ASN    64      50.415  31.939  40.582  1.00  0.00           C
ATOM   1024  O   ASN    64      49.281  32.308  40.333  1.00  0.00           O
ATOM   1025  N   LEU    65      51.047  32.124  41.771  1.00  0.00           N
ATOM   1026  H   LEU    65      52.007  31.817  41.842  1.00  0.00           H
ATOM   1027  CA  LEU    65      50.464  32.868  42.874  1.00  0.00           C
ATOM   1028  HA  LEU    65      49.594  33.442  42.556  1.00  0.00           H
ATOM   1029  CB  LEU    65      50.009  31.888  43.953  1.00  0.00           C
ATOM   1030  HB2 LEU    65      50.772  31.186  44.288  1.00  0.00           H
ATOM   1031  HB3 LEU    65      49.873  32.508  44.840  1.00  0.00           H
ATOM   1032  CG  LEU    65      48.684  31.170  43.661  1.00  0.00           C
ATOM   1033  HG  LEU    65      48.105  31.717  42.917  1.00  0.00           H
ATOM   1034  CD1 LEU    65      48.987  29.787  43.267  1.00  0.00           C
ATOM   1035 HD11 LEU    65      49.773  29.887  42.518  1.00  0.00           H
ATOM   1036 HD12 LEU    65      48.188  29.231  42.777  1.00  0.00           H
ATOM   1037 HD13 LEU    65      49.283  29.064  44.027  1.00  0.00           H
ATOM   1038  CD2 LEU    65      47.802  31.049  44.948  1.00  0.00           C
ATOM   1039 HD21 LEU    65      48.418  30.881  45.831  1.00  0.00           H
ATOM   1040 HD22 LEU    65      47.403  32.030  45.205  1.00  0.00           H
ATOM   1041 HD23 LEU    65      46.918  30.412  44.924  1.00  0.00           H
ATOM   1042  C   LEU    65      51.528  33.825  43.371  1.00  0.00           C
ATOM   1043  O   LEU    65      52.734  33.414  43.685  1.00  0.00           O
ATOM   1044  N   ILE    66      51.186  35.060  43.671  1.00  0.00           N
ATOM   1045  H   ILE    66      50.264  35.409  43.450  1.00  0.00           H
ATOM   1046  CA  ILE    66      52.133  36.212  44.206  1.00  0.00           C
ATOM   1047  HA  ILE    66      52.963  35.684  44.675  1.00  0.00           H
ATOM   1048  CB  ILE    66      52.668  37.162  43.075  1.00  0.00           C
ATOM   1049  HB  ILE    66      51.946  37.951  42.867  1.00  0.00           H
ATOM   1050  CG2 ILE    66      53.817  37.943  43.710  1.00  0.00           C
ATOM   1051 HG21 ILE    66      54.708  37.324  43.807  1.00  0.00           H
ATOM   1052 HG22 ILE    66      53.557  38.400  44.665  1.00  0.00           H
ATOM   1053 HG23 ILE    66      53.981  38.784  43.036  1.00  0.00           H
ATOM   1054  CG1 ILE    66      53.015  36.429  41.757  1.00  0.00           C
ATOM   1055 HG12 ILE    66      53.847  37.005  41.354  1.00  0.00           H
ATOM   1056 HG13 ILE    66      53.620  35.576  42.065  1.00  0.00           H
ATOM   1057  CD1 ILE    66      51.997  36.153  40.726  1.00  0.00           C
ATOM   1058 HD11 ILE    66      51.039  35.811  41.119  1.00  0.00           H
ATOM   1059 HD12 ILE    66      52.315  35.451  39.955  1.00  0.00           H
ATOM   1060 HD13 ILE    66      51.951  37.071  40.140  1.00  0.00           H
ATOM   1061  C   ILE    66      51.413  36.952  45.312  1.00  0.00           C
ATOM   1062  O   ILE    66      50.536  37.842  45.024  1.00  0.00           O
ATOM   1063  N   PRO    67      51.637  36.688  46.594  1.00  0.00           N
ATOM   1064  CD  PRO    67      52.571  35.628  47.118  1.00  0.00           C
ATOM   1065  HD2 PRO    67      53.528  35.765  46.616  1.00  0.00           H
ATOM   1066  HD3 PRO    67      52.126  34.648  46.948  1.00  0.00           H
ATOM   1067  CG  PRO    67      52.709  35.818  48.609  1.00  0.00           C
ATOM   1068  HG2 PRO    67      53.620  36.396  48.767  1.00  0.00           H
ATOM   1069  HG3 PRO    67      52.892  34.935  49.222  1.00  0.00           H
ATOM   1070  CB  PRO    67      51.361  36.588  48.881  1.00  0.00           C
ATOM   1071  HB2 PRO    67      51.409  37.191  49.787  1.00  0.00           H
ATOM   1072  HB3 PRO    67      50.622  35.804  49.045  1.00  0.00           H
ATOM   1073  CA  PRO    67      50.984  37.395  47.721  1.00  0.00           C
ATOM   1074  HA  PRO    67      49.942  37.621  47.497  1.00  0.00           H
ATOM   1075  C   PRO    67      51.784  38.689  47.890  1.00  0.00           C
ATOM   1076  O   PRO    67      52.978  38.661  47.874  1.00  0.00           O
ATOM   1077  N   ASN    68      51.119  39.843  48.118  1.00  0.00           N
ATOM   1078  H   ASN    68      50.126  39.848  47.934  1.00  0.00           H
ATOM   1079  CA  ASN    68      51.786  41.141  48.226  1.00  0.00           C
ATOM   1080  HA  ASN    68      52.856  40.949  48.301  1.00  0.00           H
ATOM   1081  CB  ASN    68      51.421  41.976  46.993  1.00  0.00           C
ATOM   1082  HB2 ASN    68      51.683  41.355  46.135  1.00  0.00           H
ATOM   1083  HB3 ASN    68      50.348  42.166  47.010  1.00  0.00           H
ATOM   1084  CG  ASN    68      52.223  43.313  46.804  1.00  0.00           C
ATOM   1085  OD1 ASN    68      52.661  43.905  47.796  1.00  0.00           O
ATOM   1086  ND2 ASN    68      52.425  43.660  45.595  1.00  0.00           N
ATOM   1087 HD21 ASN    68      52.070  43.119  44.819  1.00  0.00           H
ATOM   1088 HD22 ASN    68      52.835  44.572  45.449  1.00  0.00           H
ATOM   1089  C   ASN    68      51.346  41.851  49.518  1.00  0.00           C
ATOM   1090  O   ASN    68      50.237  42.452  49.600  1.00  0.00           O
ATOM   1091  N   LYS    69      52.145  41.650  50.553  1.00  0.00           N
ATOM   1092  H   LYS    69      52.912  40.997  50.482  1.00  0.00           H
ATOM   1093  CA  LYS    69      51.918  42.161  51.898  1.00  0.00           C
ATOM   1094  HA  LYS    69      50.897  41.899  52.176  1.00  0.00           H
ATOM   1095  CB  LYS    69      52.991  41.596  52.779  1.00  0.00           C
ATOM   1096  HB2 LYS    69      54.030  41.619  52.448  1.00  0.00           H
ATOM   1097  HB3 LYS    69      52.855  42.046  53.762  1.00  0.00           H
ATOM   1098  CG  LYS    69      52.691  40.086  53.039  1.00  0.00           C
ATOM   1099  HG2 LYS    69      51.639  39.959  53.294  1.00  0.00           H
ATOM   1100  HG3 LYS    69      52.996  39.599  52.112  1.00  0.00           H
ATOM   1101  CD  LYS    69      53.471  39.524  54.294  1.00  0.00           C
ATOM   1102  HD2 LYS    69      54.533  39.613  54.072  1.00  0.00           H
ATOM   1103  HD3 LYS    69      53.171  40.095  55.173  1.00  0.00           H
ATOM   1104  CE  LYS    69      53.057  38.023  54.564  1.00  0.00           C
ATOM   1105  HE2 LYS    69      52.033  37.990  54.936  1.00  0.00           H
ATOM   1106  HE3 LYS    69      53.187  37.527  53.603  1.00  0.00           H
ATOM   1107  NZ  LYS    69      53.874  37.392  55.563  1.00  0.00           N
ATOM   1108  HZ1 LYS    69      54.477  38.082  55.989  1.00  0.00           H
ATOM   1109  HZ2 LYS    69      54.430  36.714  55.061  1.00  0.00           H
ATOM   1110  HZ3 LYS    69      53.357  36.893  56.271  1.00  0.00           H
ATOM   1111  C   LYS    69      51.824  43.724  51.930  1.00  0.00           C
ATOM   1112  O   LYS    69      50.764  44.167  52.392  1.00  0.00           O
ATOM   1113  N   GLN    70      52.775  44.446  51.359  1.00  0.00           N
ATOM   1114  H   GLN    70      53.377  43.878  50.779  1.00  0.00           H
ATOM   1115  CA  GLN    70      52.755  45.868  51.293  1.00  0.00           C
ATOM   1116  HA  GLN    70      52.685  46.230  52.319  1.00  0.00           H
ATOM   1117  CB  GLN    70      54.067  46.346  50.655  1.00  0.00           C
ATOM   1118  HB2 GLN    70      54.089  45.756  49.739  1.00  0.00           H
ATOM   1119  HB3 GLN    70      54.005  47.424  50.505  1.00  0.00           H
ATOM   1120  CG  GLN    70      55.406  46.063  51.358  1.00  0.00           C
ATOM   1121  HG2 GLN    70      55.379  46.281  52.425  1.00  0.00           H
ATOM   1122  HG3 GLN    70      55.597  44.990  51.345  1.00  0.00           H
ATOM   1123  CD  GLN    70      56.505  46.747  50.678  1.00  0.00           C
ATOM   1124  OE1 GLN    70      56.482  47.892  50.264  1.00  0.00           O
ATOM   1125  NE2 GLN    70      57.597  46.041  50.615  1.00  0.00           N
ATOM   1126 HE21 GLN    70      58.338  46.724  50.538  1.00  0.00           H
ATOM   1127 HE22 GLN    70      57.629  45.227  51.212  1.00  0.00           H
ATOM   1128  C   GLN    70      51.505  46.556  50.675  1.00  0.00           C
ATOM   1129  O   GLN    70      50.826  47.326  51.375  1.00  0.00           O
ATOM   1130  N   ASP    71      51.084  46.165  49.449  1.00  0.00           N
ATOM   1131  H   ASP    71      51.657  45.569  48.869  1.00  0.00           H
ATOM   1132  CA  ASP    71      49.779  46.520  48.849  1.00  0.00           C
ATOM   1133  HA  ASP    71      49.686  47.599  48.972  1.00  0.00           H
ATOM   1134  CB  ASP    71      49.785  46.096  47.363  1.00  0.00           C
ATOM   1135  HB2 ASP    71      49.955  45.023  47.276  1.00  0.00           H
ATOM   1136  HB3 ASP    71      48.774  46.325  47.025  1.00  0.00           H
ATOM   1137  CG  ASP    71      50.745  46.928  46.497  1.00  0.00           C
ATOM   1138  OD1 ASP    71      50.990  46.603  45.337  1.00  0.00           O
ATOM   1139  OD2 ASP    71      51.314  47.935  47.010  1.00  0.00           O
ATOM   1140  C   ASP    71      48.511  45.923  49.549  1.00  0.00           C
ATOM   1141  O   ASP    71      47.404  46.403  49.404  1.00  0.00           O
ATOM   1142  N   ARG    72      48.642  44.766  50.257  1.00  0.00           N
ATOM   1143  H   ARG    72      49.569  44.375  50.342  1.00  0.00           H
ATOM   1144  CA  ARG    72      47.449  43.921  50.722  1.00  0.00           C
ATOM   1145  HA  ARG    72      47.935  43.031  51.120  1.00  0.00           H
ATOM   1146  CB  ARG    72      46.558  44.625  51.854  1.00  0.00           C
ATOM   1147  HB2 ARG    72      46.141  45.580  51.536  1.00  0.00           H
ATOM   1148  HB3 ARG    72      45.848  43.862  52.174  1.00  0.00           H
ATOM   1149  CG  ARG    72      47.492  44.939  53.033  1.00  0.00           C
ATOM   1150  HG2 ARG    72      48.118  44.077  53.262  1.00  0.00           H
ATOM   1151  HG3 ARG    72      48.159  45.753  52.746  1.00  0.00           H
ATOM   1152  CD  ARG    72      46.620  45.357  54.340  1.00  0.00           C
ATOM   1153  HD2 ARG    72      46.013  46.245  54.171  1.00  0.00           H
ATOM   1154  HD3 ARG    72      45.953  44.558  54.666  1.00  0.00           H
ATOM   1155  NE  ARG    72      47.507  45.671  55.451  1.00  0.00           N
ATOM   1156  HE  ARG    72      48.505  45.566  55.337  1.00  0.00           H
ATOM   1157  CZ  ARG    72      47.055  45.928  56.680  1.00  0.00           C
ATOM   1158  NH1 ARG    72      45.826  46.187  56.823  1.00  0.00           N
ATOM   1159 HH11 ARG    72      45.181  46.341  56.061  1.00  0.00           H
ATOM   1160 HH12 ARG    72      45.540  46.569  57.713  1.00  0.00           H
ATOM   1161  NH2 ARG    72      47.871  46.038  57.737  1.00  0.00           N
ATOM   1162 HH21 ARG    72      48.833  45.735  57.673  1.00  0.00           H
ATOM   1163 HH22 ARG    72      47.402  46.045  58.631  1.00  0.00           H
ATOM   1164  C   ARG    72      46.586  43.369  49.525  1.00  0.00           C
ATOM   1165  O   ARG    72      45.327  43.545  49.587  1.00  0.00           O
ATOM   1166  N   THR    73      47.242  42.837  48.493  1.00  0.00           N
ATOM   1167  H   THR    73      48.232  42.726  48.661  1.00  0.00           H
ATOM   1168  CA  THR    73      46.535  42.004  47.481  1.00  0.00           C
ATOM   1169  HA  THR    73      45.494  41.912  47.794  1.00  0.00           H
ATOM   1170  CB  THR    73      46.663  42.677  46.072  1.00  0.00           C
ATOM   1171  HB  THR    73      46.323  42.007  45.283  1.00  0.00           H
ATOM   1172  CG2 THR    73      45.951  43.985  45.907  1.00  0.00           C
ATOM   1173 HG21 THR    73      46.193  44.401  44.929  1.00  0.00           H
ATOM   1174 HG22 THR    73      46.251  44.785  46.585  1.00  0.00           H
ATOM   1175 HG23 THR    73      44.864  43.906  45.908  1.00  0.00           H
ATOM   1176  OG1 THR    73      48.043  42.832  45.747  1.00  0.00           O
ATOM   1177  HG1 THR    73      48.263  42.162  45.096  1.00  0.00           H
ATOM   1178  C   THR    73      47.167  40.559  47.378  1.00  0.00           C
ATOM   1179  O   THR    73      48.385  40.374  47.665  1.00  0.00           O
ATOM   1180  N   LEU    74      46.371  39.614  46.958  1.00  0.00           N
ATOM   1181  H   LEU    74      45.413  39.765  46.676  1.00  0.00           H
ATOM   1182  CA  LEU    74      46.910  38.334  46.387  1.00  0.00           C
ATOM   1183  HA  LEU    74      47.997  38.257  46.366  1.00  0.00           H
ATOM   1184  CB  LEU    74      46.318  37.170  47.174  1.00  0.00           C
ATOM   1185  HB2 LEU    74      46.627  37.121  48.218  1.00  0.00           H
ATOM   1186  HB3 LEU    74      45.242  37.340  47.178  1.00  0.00           H
ATOM   1187  CG  LEU    74      46.529  35.764  46.619  1.00  0.00           C
ATOM   1188  HG  LEU    74      46.138  35.733  45.602  1.00  0.00           H
ATOM   1189  CD1 LEU    74      48.059  35.489  46.724  1.00  0.00           C
ATOM   1190 HD11 LEU    74      48.142  34.546  46.185  1.00  0.00           H
ATOM   1191 HD12 LEU    74      48.256  35.420  47.794  1.00  0.00           H
ATOM   1192 HD13 LEU    74      48.730  36.180  46.213  1.00  0.00           H
ATOM   1193  CD2 LEU    74      45.770  34.766  47.394  1.00  0.00           C
ATOM   1194 HD21 LEU    74      44.718  35.002  47.232  1.00  0.00           H
ATOM   1195 HD22 LEU    74      45.954  33.747  47.053  1.00  0.00           H
ATOM   1196 HD23 LEU    74      46.003  34.855  48.456  1.00  0.00           H
ATOM   1197  C   LEU    74      46.589  38.289  44.861  1.00  0.00           C
ATOM   1198  O   LEU    74      45.486  38.429  44.428  1.00  0.00           O
ATOM   1199  N   THR    75      47.630  38.001  44.017  1.00  0.00           N
ATOM   1200  H   THR    75      48.556  37.841  44.389  1.00  0.00           H
ATOM   1201  CA  THR    75      47.508  37.704  42.562  1.00  0.00           C
ATOM   1202  HA  THR    75      46.680  38.277  42.145  1.00  0.00           H
ATOM   1203  CB  THR    75      48.771  38.222  41.844  1.00  0.00           C
ATOM   1204  HB  THR    75      49.562  37.855  42.498  1.00  0.00           H
ATOM   1205  CG2 THR    75      48.895  37.833  40.384  1.00  0.00           C
ATOM   1206 HG21 THR    75      47.982  38.126  39.868  1.00  0.00           H
ATOM   1207 HG22 THR    75      48.834  36.747  40.325  1.00  0.00           H
ATOM   1208 HG23 THR    75      49.807  38.221  39.929  1.00  0.00           H
ATOM   1209  OG1 THR    75      48.856  39.665  41.840  1.00  0.00           O
ATOM   1210  HG1 THR    75      49.173  39.887  42.719  1.00  0.00           H
ATOM   1211  C   THR    75      47.480  36.172  42.405  1.00  0.00           C
ATOM   1212  O   THR    75      48.044  35.442  43.198  1.00  0.00           O
ATOM   1213  N   ILE    76      46.717  35.701  41.422  1.00  0.00           N
ATOM   1214  H   ILE    76      46.137  36.364  40.928  1.00  0.00           H
ATOM   1215  CA  ILE    76      46.634  34.328  40.914  1.00  0.00           C
ATOM   1216  HA  ILE    76      47.570  33.844  41.196  1.00  0.00           H
ATOM   1217  CB  ILE    76      45.385  33.530  41.335  1.00  0.00           C
ATOM   1218  HB  ILE    76      44.480  34.043  41.013  1.00  0.00           H
ATOM   1219  CG2 ILE    76      45.362  32.080  40.656  1.00  0.00           C
ATOM   1220 HG21 ILE    76      44.410  31.719  41.045  1.00  0.00           H
ATOM   1221 HG22 ILE    76      46.111  31.379  41.024  1.00  0.00           H
ATOM   1222 HG23 ILE    76      45.415  32.162  39.571  1.00  0.00           H
ATOM   1223  CG1 ILE    76      45.328  33.550  42.906  1.00  0.00           C
ATOM   1224 HG12 ILE    76      46.264  33.132  43.276  1.00  0.00           H
ATOM   1225 HG13 ILE    76      45.179  34.544  43.329  1.00  0.00           H
ATOM   1226  CD1 ILE    76      44.142  32.646  43.482  1.00  0.00           C
ATOM   1227 HD11 ILE    76      43.188  32.910  43.028  1.00  0.00           H
ATOM   1228 HD12 ILE    76      44.133  32.649  44.571  1.00  0.00           H
ATOM   1229 HD13 ILE    76      44.376  31.626  43.178  1.00  0.00           H
ATOM   1230  C   ILE    76      46.560  34.468  39.359  1.00  0.00           C
ATOM   1231  O   ILE    76      45.816  35.322  38.870  1.00  0.00           O
ATOM   1232  N   VAL    77      47.292  33.665  38.548  1.00  0.00           N
ATOM   1233  H   VAL    77      48.025  33.053  38.879  1.00  0.00           H
ATOM   1234  CA  VAL    77      47.491  33.970  37.190  1.00  0.00           C
ATOM   1235  HA  VAL    77      46.524  34.270  36.788  1.00  0.00           H
ATOM   1236  CB  VAL    77      48.564  35.096  36.975  1.00  0.00           C
ATOM   1237  HB  VAL    77      48.035  36.028  37.169  1.00  0.00           H
ATOM   1238  CG1 VAL    77      49.687  34.964  37.941  1.00  0.00           C
ATOM   1239 HG11 VAL    77      49.481  35.316  38.952  1.00  0.00           H
ATOM   1240 HG12 VAL    77      49.929  33.910  38.082  1.00  0.00           H
ATOM   1241 HG13 VAL    77      50.502  35.567  37.539  1.00  0.00           H
ATOM   1242  CG2 VAL    77      48.959  35.151  35.494  1.00  0.00           C
ATOM   1243 HG21 VAL    77      49.362  34.257  35.019  1.00  0.00           H
ATOM   1244 HG22 VAL    77      49.752  35.889  35.377  1.00  0.00           H
ATOM   1245 HG23 VAL    77      48.158  35.435  34.812  1.00  0.00           H
ATOM   1246  C   VAL    77      47.780  32.702  36.488  1.00  0.00           C
ATOM   1247  O   VAL    77      48.637  31.899  36.906  1.00  0.00           O
ATOM   1248  N   ASP    78      47.238  32.508  35.317  1.00  0.00           N
ATOM   1249  H   ASP    78      46.756  33.257  34.841  1.00  0.00           H
ATOM   1250  CA  ASP    78      47.428  31.307  34.454  1.00  0.00           C
ATOM   1251  HA  ASP    78      48.103  30.569  34.888  1.00  0.00           H
ATOM   1252  CB  ASP    78      46.095  30.590  34.297  1.00  0.00           C
ATOM   1253  HB2 ASP    78      46.353  29.693  33.735  1.00  0.00           H
ATOM   1254  HB3 ASP    78      45.899  30.181  35.287  1.00  0.00           H
ATOM   1255  CG  ASP    78      44.981  31.450  33.734  1.00  0.00           C
ATOM   1256  OD1 ASP    78      44.968  31.907  32.543  1.00  0.00           O
ATOM   1257  OD2 ASP    78      44.003  31.608  34.508  1.00  0.00           O
ATOM   1258  C   ASP    78      48.006  31.739  33.030  1.00  0.00           C
ATOM   1259  O   ASP    78      47.709  32.860  32.535  1.00  0.00           O
ATOM   1260  N   THR    79      48.730  30.797  32.352  1.00  0.00           N
ATOM   1261  H   THR    79      48.951  29.862  32.665  1.00  0.00           H
ATOM   1262  CA  THR    79      49.008  30.855  30.896  1.00  0.00           C
ATOM   1263  HA  THR    79      49.056  31.918  30.661  1.00  0.00           H
ATOM   1264  CB  THR    79      50.398  30.398  30.462  1.00  0.00           C
ATOM   1265  HB  THR    79      50.501  30.337  29.379  1.00  0.00           H
ATOM   1266  CG2 THR    79      51.442  31.399  30.897  1.00  0.00           C
ATOM   1267 HG21 THR    79      51.204  32.420  30.596  1.00  0.00           H
ATOM   1268 HG22 THR    79      52.326  31.114  30.328  1.00  0.00           H
ATOM   1269 HG23 THR    79      51.535  31.459  31.982  1.00  0.00           H
ATOM   1270  OG1 THR    79      50.713  29.175  31.080  1.00  0.00           O
ATOM   1271  HG1 THR    79      51.486  28.786  30.665  1.00  0.00           H
ATOM   1272  C   THR    79      47.865  30.278  30.004  1.00  0.00           C
ATOM   1273  O   THR    79      48.084  29.522  29.008  1.00  0.00           O
ATOM   1274  N   GLY    80      46.615  30.498  30.420  1.00  0.00           N
ATOM   1275  H   GLY    80      46.508  30.892  31.343  1.00  0.00           H
ATOM   1276  CA  GLY    80      45.384  30.093  29.775  1.00  0.00           C
ATOM   1277  HA2 GLY    80      45.476  29.008  29.738  1.00  0.00           H
ATOM   1278  HA3 GLY    80      44.606  30.413  30.468  1.00  0.00           H
ATOM   1279  C   GLY    80      45.034  30.680  28.344  1.00  0.00           C
ATOM   1280  O   GLY    80      45.890  31.343  27.771  1.00  0.00           O
ATOM   1281  N   ILE    81      43.890  30.435  27.805  1.00  0.00           N
ATOM   1282  H   ILE    81      43.215  29.859  28.288  1.00  0.00           H
ATOM   1283  CA  ILE    81      43.404  31.058  26.519  1.00  0.00           C
ATOM   1284  HA  ILE    81      44.161  30.918  25.747  1.00  0.00           H
ATOM   1285  CB  ILE    81      42.145  30.387  26.082  1.00  0.00           C
ATOM   1286  HB  ILE    81      42.410  29.330  26.088  1.00  0.00           H
ATOM   1287  CG2 ILE    81      41.091  30.560  27.164  1.00  0.00           C
ATOM   1288 HG21 ILE    81      40.237  29.965  26.845  1.00  0.00           H
ATOM   1289 HG22 ILE    81      40.751  31.594  27.230  1.00  0.00           H
ATOM   1290 HG23 ILE    81      41.374  30.282  28.179  1.00  0.00           H
ATOM   1291  CG1 ILE    81      41.635  30.729  24.651  1.00  0.00           C
ATOM   1292 HG12 ILE    81      40.594  30.422  24.558  1.00  0.00           H
ATOM   1293 HG13 ILE    81      41.742  31.784  24.398  1.00  0.00           H
ATOM   1294  CD1 ILE    81      42.435  29.932  23.506  1.00  0.00           C
ATOM   1295 HD11 ILE    81      43.421  30.384  23.404  1.00  0.00           H
ATOM   1296 HD12 ILE    81      41.919  30.140  22.569  1.00  0.00           H
ATOM   1297 HD13 ILE    81      42.346  28.850  23.587  1.00  0.00           H
ATOM   1298  C   ILE    81      43.340  32.594  26.422  1.00  0.00           C
ATOM   1299  O   ILE    81      43.700  33.228  25.428  1.00  0.00           O
ATOM   1300  N   GLY    82      42.795  33.155  27.487  1.00  0.00           N
ATOM   1301  H   GLY    82      42.704  32.606  28.328  1.00  0.00           H
ATOM   1302  CA  GLY    82      42.470  34.588  27.502  1.00  0.00           C
ATOM   1303  HA2 GLY    82      42.308  34.789  28.561  1.00  0.00           H
ATOM   1304  HA3 GLY    82      43.310  35.268  27.356  1.00  0.00           H
ATOM   1305  C   GLY    82      41.249  34.934  26.752  1.00  0.00           C
ATOM   1306  O   GLY    82      40.624  34.051  26.107  1.00  0.00           O
ATOM   1307  N   MET    83      40.770  36.197  26.936  1.00  0.00           N
ATOM   1308  H   MET    83      41.380  36.826  27.439  1.00  0.00           H
ATOM   1309  CA  MET    83      39.469  36.749  26.759  1.00  0.00           C
ATOM   1310  HA  MET    83      38.984  36.029  26.101  1.00  0.00           H
ATOM   1311  CB  MET    83      38.752  36.871  28.149  1.00  0.00           C
ATOM   1312  HB2 MET    83      39.473  37.418  28.756  1.00  0.00           H
ATOM   1313  HB3 MET    83      37.815  37.418  28.051  1.00  0.00           H
ATOM   1314  CG  MET    83      38.456  35.522  28.830  1.00  0.00           C
ATOM   1315  HG2 MET    83      37.729  34.938  28.265  1.00  0.00           H
ATOM   1316  HG3 MET    83      39.342  34.904  28.973  1.00  0.00           H
ATOM   1317  SD  MET    83      37.748  35.598  30.427  1.00  0.00           S
ATOM   1318  CE  MET    83      39.042  36.386  31.479  1.00  0.00           C
ATOM   1319  HE1 MET    83      39.067  37.476  31.443  1.00  0.00           H
ATOM   1320  HE2 MET    83      39.058  35.989  32.493  1.00  0.00           H
ATOM   1321  HE3 MET    83      40.006  36.096  31.062  1.00  0.00           H
ATOM   1322  C   MET    83      39.452  38.174  26.098  1.00  0.00           C
ATOM   1323  O   MET    83      40.233  39.069  26.478  1.00  0.00           O
ATOM   1324  N   THR    84      38.621  38.316  25.036  1.00  0.00           N
ATOM   1325  H   THR    84      38.132  37.538  24.616  1.00  0.00           H
ATOM   1326  CA  THR    84      38.530  39.625  24.353  1.00  0.00           C
ATOM   1327  HA  THR    84      39.524  40.064  24.431  1.00  0.00           H
ATOM   1328  CB  THR    84      38.181  39.414  22.860  1.00  0.00           C
ATOM   1329  HB  THR    84      39.095  38.957  22.480  1.00  0.00           H
ATOM   1330  CG2 THR    84      36.846  38.645  22.617  1.00  0.00           C
ATOM   1331 HG21 THR    84      35.979  39.155  23.039  1.00  0.00           H
ATOM   1332 HG22 THR    84      37.040  37.609  22.894  1.00  0.00           H
ATOM   1333 HG23 THR    84      36.688  38.667  21.539  1.00  0.00           H
ATOM   1334  OG1 THR    84      38.090  40.698  22.258  1.00  0.00           O
ATOM   1335  HG1 THR    84      38.688  40.595  21.514  1.00  0.00           H
ATOM   1336  C   THR    84      37.547  40.541  25.042  1.00  0.00           C
ATOM   1337  O   THR    84      36.749  40.094  25.815  1.00  0.00           O
ATOM   1338  N   LYS    85      37.478  41.843  24.629  1.00  0.00           N
ATOM   1339  H   LYS    85      37.927  42.131  23.772  1.00  0.00           H
ATOM   1340  CA  LYS    85      36.490  42.739  25.250  1.00  0.00           C
ATOM   1341  HA  LYS    85      36.880  42.761  26.268  1.00  0.00           H
ATOM   1342  CB  LYS    85      36.632  44.149  24.708  1.00  0.00           C
ATOM   1343  HB2 LYS    85      36.039  44.873  25.267  1.00  0.00           H
ATOM   1344  HB3 LYS    85      37.686  44.367  24.883  1.00  0.00           H
ATOM   1345  CG  LYS    85      36.237  44.301  23.183  1.00  0.00           C
ATOM   1346  HG2 LYS    85      36.813  43.655  22.521  1.00  0.00           H
ATOM   1347  HG3 LYS    85      35.195  43.991  23.096  1.00  0.00           H
ATOM   1348  CD  LYS    85      36.457  45.721  22.663  1.00  0.00           C
ATOM   1349  HD2 LYS    85      37.532  45.892  22.599  1.00  0.00           H
ATOM   1350  HD3 LYS    85      36.103  45.812  21.636  1.00  0.00           H
ATOM   1351  CE  LYS    85      35.727  46.857  23.338  1.00  0.00           C
ATOM   1352  HE2 LYS    85      34.649  46.808  23.190  1.00  0.00           H
ATOM   1353  HE3 LYS    85      35.816  46.781  24.422  1.00  0.00           H
ATOM   1354  NZ  LYS    85      36.153  48.181  22.825  1.00  0.00           N
ATOM   1355  HZ1 LYS    85      37.122  48.356  23.046  1.00  0.00           H
ATOM   1356  HZ2 LYS    85      35.693  48.947  23.296  1.00  0.00           H
ATOM   1357  HZ3 LYS    85      36.125  48.133  21.815  1.00  0.00           H
ATOM   1358  C   LYS    85      35.064  42.213  25.308  1.00  0.00           C
ATOM   1359  O   LYS    85      34.403  42.341  26.331  1.00  0.00           O
ATOM   1360  N   ALA    86      34.583  41.551  24.243  1.00  0.00           N
ATOM   1361  H   ALA    86      35.207  41.549  23.449  1.00  0.00           H
ATOM   1362  CA  ALA    86      33.270  40.994  24.272  1.00  0.00           C
ATOM   1363  HA  ALA    86      32.568  41.789  24.532  1.00  0.00           H
ATOM   1364  CB  ALA    86      32.963  40.645  22.840  1.00  0.00           C
ATOM   1365  HB1 ALA    86      32.939  41.521  22.191  1.00  0.00           H
ATOM   1366  HB2 ALA    86      31.958  40.224  22.810  1.00  0.00           H
ATOM   1367  HB3 ALA    86      33.622  39.829  22.549  1.00  0.00           H
ATOM   1368  C   ALA    86      33.197  39.826  25.258  1.00  0.00           C
ATOM   1369  O   ALA    86      32.239  39.802  25.992  1.00  0.00           O
ATOM   1370  N   ASP    87      34.213  39.001  25.510  1.00  0.00           N
ATOM   1371  H   ASP    87      35.062  39.170  24.988  1.00  0.00           H
ATOM   1372  CA  ASP    87      34.129  37.833  26.451  1.00  0.00           C
ATOM   1373  HA  ASP    87      33.105  37.459  26.418  1.00  0.00           H
ATOM   1374  CB  ASP    87      35.155  36.762  26.149  1.00  0.00           C
ATOM   1375  HB2 ASP    87      36.159  37.106  26.394  1.00  0.00           H
ATOM   1376  HB3 ASP    87      34.955  35.908  26.797  1.00  0.00           H
ATOM   1377  CG  ASP    87      35.154  36.160  24.748  1.00  0.00           C
ATOM   1378  OD1 ASP    87      36.190  35.576  24.334  1.00  0.00           O
ATOM   1379  OD2 ASP    87      34.108  36.279  24.046  1.00  0.00           O
ATOM   1380  C   ASP    87      34.309  38.450  27.905  1.00  0.00           C
ATOM   1381  O   ASP    87      33.672  37.896  28.816  1.00  0.00           O
ATOM   1382  N   LEU    88      35.055  39.604  28.191  1.00  0.00           N
ATOM   1383  H   LEU    88      35.327  40.205  27.426  1.00  0.00           H
ATOM   1384  CA  LEU    88      34.996  40.229  29.567  1.00  0.00           C
ATOM   1385  HA  LEU    88      35.078  39.440  30.314  1.00  0.00           H
ATOM   1386  CB  LEU    88      36.156  41.240  29.706  1.00  0.00           C
ATOM   1387  HB2 LEU    88      36.180  41.959  28.886  1.00  0.00           H
ATOM   1388  HB3 LEU    88      35.912  41.824  30.593  1.00  0.00           H
ATOM   1389  CG  LEU    88      37.530  40.580  29.848  1.00  0.00           C
ATOM   1390  HG  LEU    88      37.708  40.049  28.913  1.00  0.00           H
ATOM   1391  CD1 LEU    88      38.524  41.685  29.744  1.00  0.00           C
ATOM   1392 HD11 LEU    88      38.455  42.467  30.501  1.00  0.00           H
ATOM   1393 HD12 LEU    88      38.364  42.290  28.852  1.00  0.00           H
ATOM   1394 HD13 LEU    88      39.552  41.326  29.697  1.00  0.00           H
ATOM   1395  CD2 LEU    88      37.635  39.622  31.000  1.00  0.00           C
ATOM   1396 HD21 LEU    88      37.192  40.105  31.871  1.00  0.00           H
ATOM   1397 HD22 LEU    88      36.991  38.748  30.902  1.00  0.00           H
ATOM   1398 HD23 LEU    88      38.696  39.419  31.147  1.00  0.00           H
ATOM   1399  C   LEU    88      33.594  40.892  29.757  1.00  0.00           C
ATOM   1400  O   LEU    88      33.050  40.726  30.886  1.00  0.00           O
ATOM   1401  N   ILE    89      32.995  41.513  28.740  1.00  0.00           N
ATOM   1402  H   ILE    89      33.455  41.551  27.841  1.00  0.00           H
ATOM   1403  CA  ILE    89      31.674  42.159  29.022  1.00  0.00           C
ATOM   1404  HA  ILE    89      31.701  42.749  29.938  1.00  0.00           H
ATOM   1405  CB  ILE    89      31.288  43.204  27.926  1.00  0.00           C
ATOM   1406  HB  ILE    89      31.424  42.648  26.999  1.00  0.00           H
ATOM   1407  CG2 ILE    89      29.835  43.798  28.084  1.00  0.00           C
ATOM   1408 HG21 ILE    89      29.112  42.998  28.234  1.00  0.00           H
ATOM   1409 HG22 ILE    89      29.396  44.278  27.210  1.00  0.00           H
ATOM   1410 HG23 ILE    89      29.790  44.509  28.909  1.00  0.00           H
ATOM   1411  CG1 ILE    89      32.195  44.387  27.874  1.00  0.00           C
ATOM   1412 HG12 ILE    89      31.996  44.933  28.797  1.00  0.00           H
ATOM   1413 HG13 ILE    89      33.206  43.989  27.955  1.00  0.00           H
ATOM   1414  CD1 ILE    89      32.049  45.328  26.698  1.00  0.00           C
ATOM   1415 HD11 ILE    89      31.016  45.671  26.711  1.00  0.00           H
ATOM   1416 HD12 ILE    89      32.151  44.741  25.785  1.00  0.00           H
ATOM   1417 HD13 ILE    89      32.646  46.235  26.799  1.00  0.00           H
ATOM   1418  C   ILE    89      30.605  41.100  29.231  1.00  0.00           C
ATOM   1419  O   ILE    89      29.821  41.182  30.223  1.00  0.00           O
ATOM   1420  N   ASN    90      30.632  40.005  28.460  1.00  0.00           N
ATOM   1421  H   ASN    90      31.403  39.913  27.812  1.00  0.00           H
ATOM   1422  CA  ASN    90      29.678  38.901  28.572  1.00  0.00           C
ATOM   1423  HA  ASN    90      28.719  39.383  28.762  1.00  0.00           H
ATOM   1424  CB  ASN    90      29.648  38.195  27.238  1.00  0.00           C
ATOM   1425  HB2 ASN    90      30.658  38.032  26.862  1.00  0.00           H
ATOM   1426  HB3 ASN    90      29.018  37.315  27.366  1.00  0.00           H
ATOM   1427  CG  ASN    90      28.982  38.962  26.155  1.00  0.00           C
ATOM   1428  OD1 ASN    90      27.781  39.176  26.172  1.00  0.00           O
ATOM   1429  ND2 ASN    90      29.676  39.410  25.183  1.00  0.00           N
ATOM   1430 HD21 ASN    90      30.684  39.360  25.132  1.00  0.00           H
ATOM   1431 HD22 ASN    90      29.158  40.034  24.580  1.00  0.00           H
ATOM   1432  C   ASN    90      29.974  37.948  29.762  1.00  0.00           C
ATOM   1433  O   ASN    90      30.297  36.824  29.499  1.00  0.00           O
ATOM   1434  N   ASN    91      29.913  38.439  30.973  1.00  0.00           N
ATOM   1435  H   ASN    91      29.846  39.445  31.032  1.00  0.00           H
ATOM   1436  CA  ASN    91      30.222  37.768  32.279  1.00  0.00           C
ATOM   1437  HA  ASN    91      30.251  38.526  33.062  1.00  0.00           H
ATOM   1438  CB  ASN    91      28.999  36.943  32.611  1.00  0.00           C
ATOM   1439  HB2 ASN    91      28.890  36.074  31.962  1.00  0.00           H
ATOM   1440  HB3 ASN    91      29.060  36.495  33.604  1.00  0.00           H
ATOM   1441  CG  ASN    91      27.762  37.749  32.710  1.00  0.00           C
ATOM   1442  OD1 ASN    91      27.801  38.835  33.162  1.00  0.00           O
ATOM   1443  ND2 ASN    91      26.685  37.194  32.292  1.00  0.00           N
ATOM   1444 HD21 ASN    91      26.668  36.257  31.914  1.00  0.00           H
ATOM   1445 HD22 ASN    91      25.914  37.844  32.340  1.00  0.00           H
ATOM   1446  C   ASN    91      31.484  36.939  32.253  1.00  0.00           C
ATOM   1447  O   ASN    91      31.463  35.839  32.786  1.00  0.00           O
ATOM   1448  N   LEU    92      32.637  37.470  31.738  1.00  0.00           N
ATOM   1449  H   LEU    92      32.501  38.376  31.313  1.00  0.00           H
ATOM   1450  CA  LEU    92      33.945  36.815  31.868  1.00  0.00           C
ATOM   1451  HA  LEU    92      34.754  37.209  31.252  1.00  0.00           H
ATOM   1452  CB  LEU    92      34.448  36.794  33.369  1.00  0.00           C
ATOM   1453  HB2 LEU    92      33.685  36.272  33.944  1.00  0.00           H
ATOM   1454  HB3 LEU    92      35.422  36.308  33.316  1.00  0.00           H
ATOM   1455  CG  LEU    92      34.667  38.178  34.055  1.00  0.00           C
ATOM   1456  HG  LEU    92      34.719  39.065  33.423  1.00  0.00           H
ATOM   1457  CD1 LEU    92      33.504  38.523  34.911  1.00  0.00           C
ATOM   1458 HD11 LEU    92      32.647  38.925  34.370  1.00  0.00           H
ATOM   1459 HD12 LEU    92      33.849  39.292  35.600  1.00  0.00           H
ATOM   1460 HD13 LEU    92      33.208  37.612  35.430  1.00  0.00           H
ATOM   1461  CD2 LEU    92      35.917  38.132  34.934  1.00  0.00           C
ATOM   1462 HD21 LEU    92      35.707  37.470  35.772  1.00  0.00           H
ATOM   1463 HD22 LEU    92      36.762  37.859  34.301  1.00  0.00           H
ATOM   1464 HD23 LEU    92      36.050  39.116  35.384  1.00  0.00           H
ATOM   1465  C   LEU    92      33.932  35.334  31.355  1.00  0.00           C
ATOM   1466  O   LEU    92      34.590  34.466  31.886  1.00  0.00           O
ATOM   1467  N   GLY    93      33.160  35.086  30.319  1.00  0.00           N
ATOM   1468  H   GLY    93      32.976  35.902  29.754  1.00  0.00           H
ATOM   1469  CA  GLY    93      32.945  33.788  29.721  1.00  0.00           C
ATOM   1470  HA2 GLY    93      32.343  33.934  28.824  1.00  0.00           H
ATOM   1471  HA3 GLY    93      33.912  33.479  29.322  1.00  0.00           H
ATOM   1472  C   GLY    93      32.326  32.690  30.537  1.00  0.00           C
ATOM   1473  O   GLY    93      32.420  31.482  30.160  1.00  0.00           O
ATOM   1474  N   THR    94      31.781  33.016  31.706  1.00  0.00           N
ATOM   1475  H   THR    94      31.768  33.999  31.939  1.00  0.00           H
ATOM   1476  CA  THR    94      31.137  32.113  32.658  1.00  0.00           C
ATOM   1477  HA  THR    94      31.655  31.154  32.645  1.00  0.00           H
ATOM   1478  CB  THR    94      31.421  32.608  34.054  1.00  0.00           C
ATOM   1479  HB  THR    94      31.138  31.819  34.752  1.00  0.00           H
ATOM   1480  CG2 THR    94      32.877  33.116  34.344  1.00  0.00           C
ATOM   1481 HG21 THR    94      33.021  34.095  33.886  1.00  0.00           H
ATOM   1482 HG22 THR    94      33.546  32.392  33.878  1.00  0.00           H
ATOM   1483 HG23 THR    94      33.082  33.246  35.407  1.00  0.00           H
ATOM   1484  OG1 THR    94      30.487  33.630  34.369  1.00  0.00           O
ATOM   1485  HG1 THR    94      30.757  34.367  33.817  1.00  0.00           H
ATOM   1486  C   THR    94      29.624  31.919  32.330  1.00  0.00           C
ATOM   1487  O   THR    94      28.940  32.797  31.830  1.00  0.00           O
ATOM   1488  N   ILE    95      29.094  30.725  32.687  1.00  0.00           N
ATOM   1489  H   ILE    95      29.725  30.030  33.058  1.00  0.00           H
ATOM   1490  CA  ILE    95      27.646  30.366  32.618  1.00  0.00           C
ATOM   1491  HA  ILE    95      27.328  30.614  31.605  1.00  0.00           H
ATOM   1492  CB  ILE    95      27.339  28.855  32.615  1.00  0.00           C
ATOM   1493  HB  ILE    95      28.082  28.406  31.957  1.00  0.00           H
ATOM   1494  CG2 ILE    95      27.608  28.406  34.067  1.00  0.00           C
ATOM   1495 HG21 ILE    95      27.334  27.365  34.238  1.00  0.00           H
ATOM   1496 HG22 ILE    95      26.907  28.974  34.677  1.00  0.00           H
ATOM   1497 HG23 ILE    95      28.678  28.481  34.263  1.00  0.00           H
ATOM   1498  CG1 ILE    95      26.010  28.252  32.285  1.00  0.00           C
ATOM   1499 HG12 ILE    95      26.080  27.164  32.239  1.00  0.00           H
ATOM   1500 HG13 ILE    95      25.225  28.510  32.996  1.00  0.00           H
ATOM   1501  CD1 ILE    95      25.332  28.623  30.979  1.00  0.00           C
ATOM   1502 HD11 ILE    95      26.000  28.619  30.118  1.00  0.00           H
ATOM   1503 HD12 ILE    95      25.075  29.668  31.150  1.00  0.00           H
ATOM   1504 HD13 ILE    95      24.467  28.048  30.648  1.00  0.00           H
ATOM   1505  C   ILE    95      26.723  31.259  33.437  1.00  0.00           C
ATOM   1506  O   ILE    95      25.534  30.881  33.581  1.00  0.00           O
ATOM   1507  N   ALA    96      26.975  32.422  34.014  1.00  0.00           N
ATOM   1508  H   ALA    96      27.888  32.724  33.705  1.00  0.00           H
ATOM   1509  CA  ALA    96      26.168  33.214  34.951  1.00  0.00           C
ATOM   1510  HA  ALA    96      25.891  32.579  35.792  1.00  0.00           H
ATOM   1511  CB  ALA    96      27.225  34.291  35.417  1.00  0.00           C
ATOM   1512  HB1 ALA    96      27.986  33.842  36.056  1.00  0.00           H
ATOM   1513  HB2 ALA    96      26.703  35.035  36.018  1.00  0.00           H
ATOM   1514  HB3 ALA    96      27.806  34.757  34.620  1.00  0.00           H
ATOM   1515  C   ALA    96      24.870  33.811  34.468  1.00  0.00           C
ATOM   1516  O   ALA    96      24.127  34.175  35.365  1.00  0.00           O
ATOM   1517  N   LYS    97      24.582  33.910  33.173  1.00  0.00           N
ATOM   1518  H   LYS    97      25.186  33.521  32.463  1.00  0.00           H
ATOM   1519  CA  LYS    97      23.338  34.353  32.627  1.00  0.00           C
ATOM   1520  HA  LYS    97      23.104  35.279  33.152  1.00  0.00           H
ATOM   1521  CB  LYS    97      23.415  34.717  31.121  1.00  0.00           C
ATOM   1522  HB2 LYS    97      22.470  35.179  30.835  1.00  0.00           H
ATOM   1523  HB3 LYS    97      24.134  35.534  31.058  1.00  0.00           H
ATOM   1524  CG  LYS    97      23.532  33.482  30.088  1.00  0.00           C
ATOM   1525  HG2 LYS    97      24.476  32.937  30.077  1.00  0.00           H
ATOM   1526  HG3 LYS    97      22.704  32.788  30.229  1.00  0.00           H
ATOM   1527  CD  LYS    97      23.498  33.902  28.634  1.00  0.00           C
ATOM   1528  HD2 LYS    97      22.580  34.478  28.515  1.00  0.00           H
ATOM   1529  HD3 LYS    97      24.371  34.525  28.435  1.00  0.00           H
ATOM   1530  CE  LYS    97      23.538  32.744  27.704  1.00  0.00           C
ATOM   1531  HE2 LYS    97      24.537  32.341  27.541  1.00  0.00           H
ATOM   1532  HE3 LYS    97      22.749  32.112  28.115  1.00  0.00           H
ATOM   1533  NZ  LYS    97      23.190  33.187  26.332  1.00  0.00           N
ATOM   1534  HZ1 LYS    97      22.269  33.604  26.329  1.00  0.00           H
ATOM   1535  HZ2 LYS    97      23.343  32.316  25.845  1.00  0.00           H
ATOM   1536  HZ3 LYS    97      23.867  33.896  26.087  1.00  0.00           H
ATOM   1537  C   LYS    97      22.134  33.406  32.896  1.00  0.00           C
ATOM   1538  O   LYS    97      20.966  33.700  32.664  1.00  0.00           O
ATOM   1539  N   SER    98      22.418  32.265  33.374  1.00  0.00           N
ATOM   1540  H   SER    98      23.416  32.118  33.412  1.00  0.00           H
ATOM   1541  CA  SER    98      21.586  31.167  33.875  1.00  0.00           C
ATOM   1542  HA  SER    98      20.608  31.640  33.966  1.00  0.00           H
ATOM   1543  CB  SER    98      21.525  30.238  32.692  1.00  0.00           C
ATOM   1544  HB2 SER    98      21.080  30.727  31.826  1.00  0.00           H
ATOM   1545  HB3 SER    98      22.482  29.855  32.337  1.00  0.00           H
ATOM   1546  OG  SER    98      20.745  29.030  32.942  1.00  0.00           O
ATOM   1547  HG  SER    98      21.351  28.442  33.398  1.00  0.00           H
ATOM   1548  C   SER    98      22.034  30.579  35.174  1.00  0.00           C
ATOM   1549  O   SER    98      21.270  30.412  36.111  1.00  0.00           O
ATOM   1550  N   GLY    99      23.416  30.384  35.274  1.00  0.00           N
ATOM   1551  H   GLY    99      23.960  30.626  34.458  1.00  0.00           H
ATOM   1552  CA  GLY    99      24.028  29.683  36.422  1.00  0.00           C
ATOM   1553  HA2 GLY    99      23.575  28.695  36.351  1.00  0.00           H
ATOM   1554  HA3 GLY    99      25.106  29.722  36.268  1.00  0.00           H
ATOM   1555  C   GLY    99      23.734  30.190  37.853  1.00  0.00           C
ATOM   1556  O   GLY    99      23.346  29.406  38.740  1.00  0.00           O
ATOM   1557  N   THR   100      23.616  31.503  38.094  1.00  0.00           N
ATOM   1558  H   THR   100      23.578  32.014  37.224  1.00  0.00           H
ATOM   1559  CA  THR   100      23.342  32.221  39.301  1.00  0.00           C
ATOM   1560  HA  THR   100      23.761  31.711  40.168  1.00  0.00           H
ATOM   1561  CB  THR   100      23.817  33.695  39.273  1.00  0.00           C
ATOM   1562  HB  THR   100      23.556  34.197  40.205  1.00  0.00           H
ATOM   1563  CG2 THR   100      25.318  33.849  38.957  1.00  0.00           C
ATOM   1564 HG21 THR   100      25.425  33.536  37.918  1.00  0.00           H
ATOM   1565 HG22 THR   100      25.875  33.158  39.590  1.00  0.00           H
ATOM   1566 HG23 THR   100      25.810  34.805  39.138  1.00  0.00           H
ATOM   1567  OG1 THR   100      23.213  34.293  38.178  1.00  0.00           O
ATOM   1568  HG1 THR   100      23.810  34.320  37.427  1.00  0.00           H
ATOM   1569  C   THR   100      21.917  32.284  39.696  1.00  0.00           C
ATOM   1570  O   THR   100      21.581  32.266  40.846  1.00  0.00           O
ATOM   1571  N   LYS   101      20.954  32.167  38.777  1.00  0.00           N
ATOM   1572  H   LYS   101      21.238  32.405  37.838  1.00  0.00           H
ATOM   1573  CA  LYS   101      19.566  31.855  39.078  1.00  0.00           C
ATOM   1574  HA  LYS   101      19.349  32.466  39.954  1.00  0.00           H
ATOM   1575  CB  LYS   101      18.746  32.355  37.829  1.00  0.00           C
ATOM   1576  HB2 LYS   101      18.860  33.408  37.570  1.00  0.00           H
ATOM   1577  HB3 LYS   101      19.159  31.895  36.930  1.00  0.00           H
ATOM   1578  CG  LYS   101      17.265  32.073  37.823  1.00  0.00           C
ATOM   1579  HG2 LYS   101      16.832  32.217  36.834  1.00  0.00           H
ATOM   1580  HG3 LYS   101      17.144  31.026  38.103  1.00  0.00           H
ATOM   1581  CD  LYS   101      16.446  32.824  38.848  1.00  0.00           C
ATOM   1582  HD2 LYS   101      15.706  32.162  39.300  1.00  0.00           H
ATOM   1583  HD3 LYS   101      17.162  33.153  39.599  1.00  0.00           H
ATOM   1584  CE  LYS   101      15.765  34.134  38.407  1.00  0.00           C
ATOM   1585  HE2 LYS   101      16.461  34.805  37.904  1.00  0.00           H
ATOM   1586  HE3 LYS   101      14.918  33.880  37.770  1.00  0.00           H
ATOM   1587  NZ  LYS   101      15.123  34.896  39.468  1.00  0.00           N
ATOM   1588  HZ1 LYS   101      15.730  35.332  40.148  1.00  0.00           H
ATOM   1589  HZ2 LYS   101      14.347  34.411  39.895  1.00  0.00           H
ATOM   1590  HZ3 LYS   101      14.621  35.684  39.085  1.00  0.00           H
ATOM   1591  C   LYS   101      19.356  30.415  39.399  1.00  0.00           C
ATOM   1592  O   LYS   101      18.538  30.092  40.261  1.00  0.00           O
ATOM   1593  N   ALA   102      20.028  29.396  38.771  1.00  0.00           N
ATOM   1594  H   ALA   102      20.498  29.676  37.922  1.00  0.00           H
ATOM   1595  CA  ALA   102      19.875  27.991  39.213  1.00  0.00           C
ATOM   1596  HA  ALA   102      18.814  27.750  39.291  1.00  0.00           H
ATOM   1597  CB  ALA   102      20.511  27.121  38.097  1.00  0.00           C
ATOM   1598  HB1 ALA   102      20.225  27.511  37.120  1.00  0.00           H
ATOM   1599  HB2 ALA   102      20.229  26.085  38.284  1.00  0.00           H
ATOM   1600  HB3 ALA   102      21.596  27.229  38.124  1.00  0.00           H
ATOM   1601  C   ALA   102      20.523  27.591  40.548  1.00  0.00           C
ATOM   1602  O   ALA   102      19.971  26.821  41.351  1.00  0.00           O
ATOM   1603  N   PHE   103      21.653  28.201  40.812  1.00  0.00           N
ATOM   1604  H   PHE   103      22.020  28.830  40.113  1.00  0.00           H
ATOM   1605  CA  PHE   103      22.364  28.137  42.111  1.00  0.00           C
ATOM   1606  HA  PHE   103      22.565  27.078  42.273  1.00  0.00           H
ATOM   1607  CB  PHE   103      23.810  28.733  41.992  1.00  0.00           C
ATOM   1608  HB2 PHE   103      24.287  28.309  41.108  1.00  0.00           H
ATOM   1609  HB3 PHE   103      23.711  29.789  41.735  1.00  0.00           H
ATOM   1610  CG  PHE   103      24.790  28.699  43.183  1.00  0.00           C
ATOM   1611  CD1 PHE   103      24.629  27.661  44.158  1.00  0.00           C
ATOM   1612  HD1 PHE   103      23.867  26.926  43.946  1.00  0.00           H
ATOM   1613  CE1 PHE   103      25.521  27.521  45.236  1.00  0.00           C
ATOM   1614  HE1 PHE   103      25.313  26.741  45.953  1.00  0.00           H
ATOM   1615  CZ  PHE   103      26.522  28.538  45.411  1.00  0.00           C
ATOM   1616  HZ  PHE   103      26.969  28.580  46.394  1.00  0.00           H
ATOM   1617  CE2 PHE   103      26.496  29.685  44.569  1.00  0.00           C
ATOM   1618  HE2 PHE   103      27.044  30.534  44.952  1.00  0.00           H
ATOM   1619  CD2 PHE   103      25.734  29.672  43.369  1.00  0.00           C
ATOM   1620  HD2 PHE   103      25.808  30.471  42.647  1.00  0.00           H
ATOM   1621  C   PHE   103      21.590  28.776  43.221  1.00  0.00           C
ATOM   1622  O   PHE   103      21.485  28.201  44.316  1.00  0.00           O
ATOM   1623  N   MET   104      20.950  29.977  43.029  1.00  0.00           N
ATOM   1624  H   MET   104      21.143  30.435  42.150  1.00  0.00           H
ATOM   1625  CA  MET   104      19.912  30.581  43.911  1.00  0.00           C
ATOM   1626  HA  MET   104      20.452  30.826  44.825  1.00  0.00           H
ATOM   1627  CB  MET   104      19.335  31.919  43.256  1.00  0.00           C
ATOM   1628  HB2 MET   104      20.160  32.524  42.877  1.00  0.00           H
ATOM   1629  HB3 MET   104      18.691  31.651  42.420  1.00  0.00           H
ATOM   1630  CG  MET   104      18.546  32.745  44.305  1.00  0.00           C
ATOM   1631  HG2 MET   104      18.370  33.653  43.727  1.00  0.00           H
ATOM   1632  HG3 MET   104      17.615  32.204  44.477  1.00  0.00           H
ATOM   1633  SD  MET   104      19.378  33.155  45.833  1.00  0.00           S
ATOM   1634  CE  MET   104      20.504  34.581  45.419  1.00  0.00           C
ATOM   1635  HE1 MET   104      21.221  34.296  44.650  1.00  0.00           H
ATOM   1636  HE2 MET   104      19.844  35.393  45.115  1.00  0.00           H
ATOM   1637  HE3 MET   104      21.073  34.855  46.307  1.00  0.00           H
ATOM   1638  C   MET   104      18.855  29.612  44.387  1.00  0.00           C
ATOM   1639  O   MET   104      18.655  29.471  45.577  1.00  0.00           O
ATOM   1640  N   GLU   105      18.190  28.866  43.453  1.00  0.00           N
ATOM   1641  H   GLU   105      18.241  29.112  42.475  1.00  0.00           H
ATOM   1642  CA  GLU   105      17.272  27.737  43.800  1.00  0.00           C
ATOM   1643  HA  GLU   105      16.444  28.117  44.398  1.00  0.00           H
ATOM   1644  CB  GLU   105      16.744  27.209  42.473  1.00  0.00           C
ATOM   1645  HB2 GLU   105      17.557  26.952  41.793  1.00  0.00           H
ATOM   1646  HB3 GLU   105      16.205  26.319  42.798  1.00  0.00           H
ATOM   1647  CG  GLU   105      15.784  28.171  41.692  1.00  0.00           C
ATOM   1648  HG2 GLU   105      16.267  29.023  41.212  1.00  0.00           H
ATOM   1649  HG3 GLU   105      15.450  27.606  40.822  1.00  0.00           H
ATOM   1650  CD  GLU   105      14.511  28.587  42.511  1.00  0.00           C
ATOM   1651  OE1 GLU   105      13.880  29.624  42.114  1.00  0.00           O
ATOM   1652  OE2 GLU   105      14.076  27.906  43.429  1.00  0.00           O
ATOM   1653  C   GLU   105      17.884  26.546  44.667  1.00  0.00           C
ATOM   1654  O   GLU   105      17.108  25.877  45.278  1.00  0.00           O
ATOM   1655  N   ALA   106      19.221  26.372  44.592  1.00  0.00           N
ATOM   1656  H   ALA   106      19.818  27.064  44.161  1.00  0.00           H
ATOM   1657  CA  ALA   106      19.886  25.368  45.395  1.00  0.00           C
ATOM   1658  HA  ALA   106      19.434  24.377  45.336  1.00  0.00           H
ATOM   1659  CB  ALA   106      21.255  24.950  44.709  1.00  0.00           C
ATOM   1660  HB1 ALA   106      21.962  25.776  44.631  1.00  0.00           H
ATOM   1661  HB2 ALA   106      20.962  24.661  43.699  1.00  0.00           H
ATOM   1662  HB3 ALA   106      21.659  24.055  45.182  1.00  0.00           H
ATOM   1663  C   ALA   106      20.192  25.931  46.790  1.00  0.00           C
ATOM   1664  O   ALA   106      19.888  25.255  47.774  1.00  0.00           O
ATOM   1665  N   LEU   107      20.741  27.145  46.952  1.00  0.00           N
ATOM   1666  H   LEU   107      20.925  27.665  46.105  1.00  0.00           H
ATOM   1667  CA  LEU   107      20.980  27.816  48.248  1.00  0.00           C
ATOM   1668  HA  LEU   107      21.720  27.244  48.807  1.00  0.00           H
ATOM   1669  CB  LEU   107      21.587  29.167  47.751  1.00  0.00           C
ATOM   1670  HB2 LEU   107      20.976  29.770  47.080  1.00  0.00           H
ATOM   1671  HB3 LEU   107      21.563  29.894  48.562  1.00  0.00           H
ATOM   1672  CG  LEU   107      23.063  29.107  47.230  1.00  0.00           C
ATOM   1673  HG  LEU   107      23.230  28.420  46.400  1.00  0.00           H
ATOM   1674  CD1 LEU   107      23.553  30.436  46.729  1.00  0.00           C
ATOM   1675 HD11 LEU   107      23.500  31.217  47.488  1.00  0.00           H
ATOM   1676 HD12 LEU   107      22.992  30.676  45.826  1.00  0.00           H
ATOM   1677 HD13 LEU   107      24.611  30.383  46.471  1.00  0.00           H
ATOM   1678  CD2 LEU   107      24.009  28.647  48.326  1.00  0.00           C
ATOM   1679 HD21 LEU   107      23.874  27.583  48.516  1.00  0.00           H
ATOM   1680 HD22 LEU   107      25.016  28.681  47.909  1.00  0.00           H
ATOM   1681 HD23 LEU   107      23.898  29.238  49.236  1.00  0.00           H
ATOM   1682  C   LEU   107      19.633  28.118  48.980  1.00  0.00           C
ATOM   1683  O   LEU   107      19.547  28.048  50.217  1.00  0.00           O
ATOM   1684  N   GLN   108      18.514  28.331  48.262  1.00  0.00           N
ATOM   1685  H   GLN   108      18.553  28.415  47.257  1.00  0.00           H
ATOM   1686  CA  GLN   108      17.248  28.577  48.853  1.00  0.00           C
ATOM   1687  HA  GLN   108      17.381  29.229  49.716  1.00  0.00           H
ATOM   1688  CB  GLN   108      16.244  29.159  47.801  1.00  0.00           C
ATOM   1689  HB2 GLN   108      16.462  28.766  46.807  1.00  0.00           H
ATOM   1690  HB3 GLN   108      15.211  29.148  48.148  1.00  0.00           H
ATOM   1691  CG  GLN   108      16.497  30.613  47.677  1.00  0.00           C
ATOM   1692  HG2 GLN   108      16.384  31.235  48.564  1.00  0.00           H
ATOM   1693  HG3 GLN   108      17.566  30.759  47.532  1.00  0.00           H
ATOM   1694  CD  GLN   108      15.746  31.258  46.490  1.00  0.00           C
ATOM   1695  OE1 GLN   108      15.468  30.593  45.504  1.00  0.00           O
ATOM   1696  NE2 GLN   108      15.460  32.509  46.540  1.00  0.00           N
ATOM   1697 HE21 GLN   108      15.118  32.963  45.705  1.00  0.00           H
ATOM   1698 HE22 GLN   108      15.703  33.086  47.333  1.00  0.00           H
ATOM   1699  C   GLN   108      16.583  27.300  49.409  1.00  0.00           C
ATOM   1700  O   GLN   108      15.858  27.296  50.433  1.00  0.00           O
ATOM   1701  N   ALA   109      16.762  26.141  48.690  1.00  0.00           N
ATOM   1702  H   ALA   109      17.487  26.340  48.015  1.00  0.00           H
ATOM   1703  CA  ALA   109      16.462  24.806  49.138  1.00  0.00           C
ATOM   1704  HA  ALA   109      15.406  24.827  49.407  1.00  0.00           H
ATOM   1705  CB  ALA   109      16.662  23.867  47.976  1.00  0.00           C
ATOM   1706  HB1 ALA   109      16.452  22.890  48.411  1.00  0.00           H
ATOM   1707  HB2 ALA   109      17.708  23.775  47.681  1.00  0.00           H
ATOM   1708  HB3 ALA   109      15.965  24.024  47.152  1.00  0.00           H
ATOM   1709  C   ALA   109      17.369  24.396  50.329  1.00  0.00           C
ATOM   1710  O   ALA   109      16.897  23.768  51.272  1.00  0.00           O
ATOM   1711  N   GLY   110      18.704  24.690  50.302  1.00  0.00           N
ATOM   1712  H   GLY   110      19.047  25.094  49.443  1.00  0.00           H
ATOM   1713  CA  GLY   110      19.639  24.748  51.424  1.00  0.00           C
ATOM   1714  HA2 GLY   110      19.575  25.793  51.725  1.00  0.00           H
ATOM   1715  HA3 GLY   110      19.272  24.207  52.296  1.00  0.00           H
ATOM   1716  C   GLY   110      21.080  24.336  51.166  1.00  0.00           C
ATOM   1717  O   GLY   110      21.898  24.163  52.099  1.00  0.00           O
ATOM   1718  N   ALA   111      21.585  24.318  49.957  1.00  0.00           N
ATOM   1719  H   ALA   111      20.950  24.604  49.226  1.00  0.00           H
ATOM   1720  CA  ALA   111      22.935  23.851  49.715  1.00  0.00           C
ATOM   1721  HA  ALA   111      23.027  22.822  50.065  1.00  0.00           H
ATOM   1722  CB  ALA   111      23.188  23.955  48.181  1.00  0.00           C
ATOM   1723  HB1 ALA   111      24.128  23.466  47.928  1.00  0.00           H
ATOM   1724  HB2 ALA   111      23.304  25.028  48.023  1.00  0.00           H
ATOM   1725  HB3 ALA   111      22.368  23.509  47.619  1.00  0.00           H
ATOM   1726  C   ALA   111      24.088  24.605  50.413  1.00  0.00           C
ATOM   1727  O   ALA   111      23.849  25.701  50.924  1.00  0.00           O
ATOM   1728  N   ASP   112      25.329  24.178  50.302  1.00  0.00           N
ATOM   1729  H   ASP   112      25.554  23.340  49.786  1.00  0.00           H
ATOM   1730  CA  ASP   112      26.464  24.925  50.841  1.00  0.00           C
ATOM   1731  HA  ASP   112      26.143  25.478  51.723  1.00  0.00           H
ATOM   1732  CB  ASP   112      27.605  24.005  51.339  1.00  0.00           C
ATOM   1733  HB2 ASP   112      27.166  23.210  51.941  1.00  0.00           H
ATOM   1734  HB3 ASP   112      28.198  23.558  50.541  1.00  0.00           H
ATOM   1735  CG  ASP   112      28.681  24.596  52.301  1.00  0.00           C
ATOM   1736  OD1 ASP   112      29.136  23.795  53.150  1.00  0.00           O
ATOM   1737  OD2 ASP   112      28.942  25.797  52.162  1.00  0.00           O
ATOM   1738  C   ASP   112      26.913  25.986  49.917  1.00  0.00           C
ATOM   1739  O   ASP   112      26.790  25.879  48.688  1.00  0.00           O
ATOM   1740  N   ILE   113      27.307  27.145  50.442  1.00  0.00           N
ATOM   1741  H   ILE   113      27.448  27.130  51.442  1.00  0.00           H
ATOM   1742  CA  ILE   113      27.941  28.226  49.572  1.00  0.00           C
ATOM   1743  HA  ILE   113      27.189  28.605  48.880  1.00  0.00           H
ATOM   1744  CB  ILE   113      28.370  29.371  50.554  1.00  0.00           C
ATOM   1745  HB  ILE   113      28.599  28.931  51.525  1.00  0.00           H
ATOM   1746  CG2 ILE   113      29.716  30.107  50.285  1.00  0.00           C
ATOM   1747 HG21 ILE   113      29.890  30.860  51.053  1.00  0.00           H
ATOM   1748 HG22 ILE   113      29.623  30.596  49.316  1.00  0.00           H
ATOM   1749 HG23 ILE   113      30.614  29.494  50.206  1.00  0.00           H
ATOM   1750  CG1 ILE   113      27.221  30.344  50.834  1.00  0.00           C
ATOM   1751 HG12 ILE   113      26.277  29.832  51.021  1.00  0.00           H
ATOM   1752 HG13 ILE   113      27.393  30.858  51.780  1.00  0.00           H
ATOM   1753  CD1 ILE   113      26.868  31.358  49.749  1.00  0.00           C
ATOM   1754 HD11 ILE   113      27.769  31.847  49.377  1.00  0.00           H
ATOM   1755 HD12 ILE   113      26.076  32.009  50.118  1.00  0.00           H
ATOM   1756 HD13 ILE   113      26.440  30.826  48.899  1.00  0.00           H
ATOM   1757  C   ILE   113      29.189  27.781  48.731  1.00  0.00           C
ATOM   1758  O   ILE   113      29.459  28.281  47.637  1.00  0.00           O
ATOM   1759  N   SER   114      29.894  26.764  49.273  1.00  0.00           N
ATOM   1760  H   SER   114      29.465  26.288  50.054  1.00  0.00           H
ATOM   1761  CA  SER   114      30.918  25.985  48.554  1.00  0.00           C
ATOM   1762  HA  SER   114      31.721  26.669  48.280  1.00  0.00           H
ATOM   1763  CB  SER   114      31.384  24.858  49.510  1.00  0.00           C
ATOM   1764  HB2 SER   114      31.752  25.296  50.438  1.00  0.00           H
ATOM   1765  HB3 SER   114      30.499  24.264  49.738  1.00  0.00           H
ATOM   1766  OG  SER   114      32.383  24.056  48.869  1.00  0.00           O
ATOM   1767  HG  SER   114      32.594  23.511  49.630  1.00  0.00           H
ATOM   1768  C   SER   114      30.439  25.405  47.241  1.00  0.00           C
ATOM   1769  O   SER   114      31.293  25.288  46.348  1.00  0.00           O
ATOM   1770  N   MET   115      29.104  25.309  46.921  1.00  0.00           N
ATOM   1771  H   MET   115      28.390  25.755  47.479  1.00  0.00           H
ATOM   1772  CA  MET   115      28.557  24.533  45.772  1.00  0.00           C
ATOM   1773  HA  MET   115      29.220  23.694  45.562  1.00  0.00           H
ATOM   1774  CB  MET   115      27.164  24.104  46.101  1.00  0.00           C
ATOM   1775  HB2 MET   115      27.095  23.577  47.052  1.00  0.00           H
ATOM   1776  HB3 MET   115      26.455  24.932  46.070  1.00  0.00           H
ATOM   1777  CG  MET   115      26.651  23.028  45.167  1.00  0.00           C
ATOM   1778  HG2 MET   115      26.659  23.373  44.133  1.00  0.00           H
ATOM   1779  HG3 MET   115      27.329  22.180  45.264  1.00  0.00           H
ATOM   1780  SD  MET   115      25.022  22.365  45.517  1.00  0.00           S
ATOM   1781  CE  MET   115      25.086  20.855  44.531  1.00  0.00           C
ATOM   1782  HE1 MET   115      25.745  20.137  45.022  1.00  0.00           H
ATOM   1783  HE2 MET   115      24.058  20.507  44.432  1.00  0.00           H
ATOM   1784  HE3 MET   115      25.537  21.080  43.565  1.00  0.00           H
ATOM   1785  C   MET   115      28.704  25.317  44.441  1.00  0.00           C
ATOM   1786  O   MET   115      28.257  24.948  43.389  1.00  0.00           O
ATOM   1787  N   ILE   116      29.297  26.540  44.508  1.00  0.00           N
ATOM   1788  H   ILE   116      29.574  26.906  45.408  1.00  0.00           H
ATOM   1789  CA  ILE   116      29.176  27.620  43.501  1.00  0.00           C
ATOM   1790  HA  ILE   116      28.113  27.810  43.353  1.00  0.00           H
ATOM   1791  CB  ILE   116      29.847  28.867  44.135  1.00  0.00           C
ATOM   1792  HB  ILE   116      29.329  29.148  45.051  1.00  0.00           H
ATOM   1793  CG2 ILE   116      31.327  28.596  44.467  1.00  0.00           C
ATOM   1794 HG21 ILE   116      31.520  29.151  45.384  1.00  0.00           H
ATOM   1795 HG22 ILE   116      32.042  29.043  43.776  1.00  0.00           H
ATOM   1796 HG23 ILE   116      31.465  27.535  44.673  1.00  0.00           H
ATOM   1797  CG1 ILE   116      29.598  30.125  43.241  1.00  0.00           C
ATOM   1798 HG12 ILE   116      30.040  29.926  42.264  1.00  0.00           H
ATOM   1799 HG13 ILE   116      28.528  30.128  43.031  1.00  0.00           H
ATOM   1800  CD1 ILE   116      30.062  31.387  43.936  1.00  0.00           C
ATOM   1801 HD11 ILE   116      29.993  31.429  45.022  1.00  0.00           H
ATOM   1802 HD12 ILE   116      29.559  32.220  43.444  1.00  0.00           H
ATOM   1803 HD13 ILE   116      31.115  31.474  43.670  1.00  0.00           H
ATOM   1804  C   ILE   116      29.730  27.203  42.177  1.00  0.00           C
ATOM   1805  O   ILE   116      28.981  27.192  41.233  1.00  0.00           O
ATOM   1806  N   GLY   117      31.016  26.752  41.956  1.00  0.00           N
ATOM   1807  H   GLY   117      31.445  26.515  42.839  1.00  0.00           H
ATOM   1808  CA  GLY   117      31.645  26.268  40.789  1.00  0.00           C
ATOM   1809  HA2 GLY   117      31.532  26.989  39.981  1.00  0.00           H
ATOM   1810  HA3 GLY   117      32.713  26.261  41.010  1.00  0.00           H
ATOM   1811  C   GLY   117      31.180  24.946  40.197  1.00  0.00           C
ATOM   1812  O   GLY   117      31.297  24.788  38.996  1.00  0.00           O
ATOM   1813  N   GLN   118      30.332  24.157  40.888  1.00  0.00           N
ATOM   1814  H   GLN   118      30.278  24.355  41.878  1.00  0.00           H
ATOM   1815  CA  GLN   118      29.466  23.098  40.339  1.00  0.00           C
ATOM   1816  HA  GLN   118      30.049  22.422  39.713  1.00  0.00           H
ATOM   1817  CB  GLN   118      28.815  22.251  41.401  1.00  0.00           C
ATOM   1818  HB2 GLN   118      28.137  22.880  41.978  1.00  0.00           H
ATOM   1819  HB3 GLN   118      28.223  21.459  40.944  1.00  0.00           H
ATOM   1820  CG  GLN   118      29.772  21.564  42.378  1.00  0.00           C
ATOM   1821  HG2 GLN   118      30.460  20.957  41.788  1.00  0.00           H
ATOM   1822  HG3 GLN   118      30.423  22.318  42.821  1.00  0.00           H
ATOM   1823  CD  GLN   118      29.033  20.727  43.401  1.00  0.00           C
ATOM   1824  OE1 GLN   118      28.031  20.050  43.166  1.00  0.00           O
ATOM   1825  NE2 GLN   118      29.472  20.738  44.598  1.00  0.00           N
ATOM   1826 HE21 GLN   118      28.933  20.255  45.302  1.00  0.00           H
ATOM   1827 HE22 GLN   118      30.325  21.205  44.871  1.00  0.00           H
ATOM   1828  C   GLN   118      28.443  23.718  39.351  1.00  0.00           C
ATOM   1829  O   GLN   118      28.189  23.192  38.288  1.00  0.00           O
ATOM   1830  N   PHE   119      27.940  24.879  39.695  1.00  0.00           N
ATOM   1831  H   PHE   119      28.241  25.317  40.553  1.00  0.00           H
ATOM   1832  CA  PHE   119      27.036  25.719  38.794  1.00  0.00           C
ATOM   1833  HA  PHE   119      26.489  25.003  38.180  1.00  0.00           H
ATOM   1834  CB  PHE   119      25.966  26.360  39.643  1.00  0.00           C
ATOM   1835  HB2 PHE   119      26.438  26.842  40.499  1.00  0.00           H
ATOM   1836  HB3 PHE   119      25.519  27.202  39.114  1.00  0.00           H
ATOM   1837  CG  PHE   119      24.985  25.401  40.174  1.00  0.00           C
ATOM   1838  CD1 PHE   119      23.881  25.082  39.413  1.00  0.00           C
ATOM   1839  HD1 PHE   119      23.716  25.634  38.499  1.00  0.00           H
ATOM   1840  CE1 PHE   119      22.826  24.204  39.856  1.00  0.00           C
ATOM   1841  HE1 PHE   119      22.012  23.913  39.208  1.00  0.00           H
ATOM   1842  CZ  PHE   119      22.791  23.826  41.199  1.00  0.00           C
ATOM   1843  HZ  PHE   119      21.950  23.278  41.598  1.00  0.00           H
ATOM   1844  CE2 PHE   119      23.905  24.203  42.021  1.00  0.00           C
ATOM   1845  HE2 PHE   119      23.892  23.944  43.069  1.00  0.00           H
ATOM   1846  CD2 PHE   119      24.981  25.009  41.517  1.00  0.00           C
ATOM   1847  HD2 PHE   119      25.698  25.334  42.256  1.00  0.00           H
ATOM   1848  C   PHE   119      27.781  26.641  37.811  1.00  0.00           C
ATOM   1849  O   PHE   119      27.172  27.410  37.113  1.00  0.00           O
ATOM   1850  N   GLY   120      29.124  26.498  37.671  1.00  0.00           N
ATOM   1851  H   GLY   120      29.431  25.629  38.087  1.00  0.00           H
ATOM   1852  CA  GLY   120      29.899  27.188  36.619  1.00  0.00           C
ATOM   1853  HA2 GLY   120      30.917  26.824  36.750  1.00  0.00           H
ATOM   1854  HA3 GLY   120      29.484  26.977  35.633  1.00  0.00           H
ATOM   1855  C   GLY   120      29.881  28.648  36.896  1.00  0.00           C
ATOM   1856  O   GLY   120      30.223  29.450  36.017  1.00  0.00           O
ATOM   1857  N   VAL   121      29.725  29.119  38.120  1.00  0.00           N
ATOM   1858  H   VAL   121      29.397  28.477  38.827  1.00  0.00           H
ATOM   1859  CA  VAL   121      29.745  30.523  38.504  1.00  0.00           C
ATOM   1860  HA  VAL   121      30.299  31.097  37.761  1.00  0.00           H
ATOM   1861  CB  VAL   121      28.373  31.087  38.570  1.00  0.00           C
ATOM   1862  HB  VAL   121      28.472  32.095  38.971  1.00  0.00           H
ATOM   1863  CG1 VAL   121      27.739  31.083  37.159  1.00  0.00           C
ATOM   1864 HG11 VAL   121      28.328  31.686  36.469  1.00  0.00           H
ATOM   1865 HG12 VAL   121      27.412  30.075  36.908  1.00  0.00           H
ATOM   1866 HG13 VAL   121      26.807  31.633  37.288  1.00  0.00           H
ATOM   1867  CG2 VAL   121      27.484  30.322  39.557  1.00  0.00           C
ATOM   1868 HG21 VAL   121      27.145  29.413  39.061  1.00  0.00           H
ATOM   1869 HG22 VAL   121      26.640  30.936  39.874  1.00  0.00           H
ATOM   1870 HG23 VAL   121      27.998  30.083  40.488  1.00  0.00           H
ATOM   1871  C   VAL   121      30.803  30.808  39.626  1.00  0.00           C
ATOM   1872  O   VAL   121      30.666  31.618  40.553  1.00  0.00           O
ATOM   1873  N   GLY   122      31.864  29.948  39.692  1.00  0.00           N
ATOM   1874  H   GLY   122      31.765  29.193  39.029  1.00  0.00           H
ATOM   1875  CA  GLY   122      32.781  29.766  40.848  1.00  0.00           C
ATOM   1876  HA2 GLY   122      32.142  29.541  41.702  1.00  0.00           H
ATOM   1877  HA3 GLY   122      33.546  28.999  40.726  1.00  0.00           H
ATOM   1878  C   GLY   122      33.470  31.118  41.202  1.00  0.00           C
ATOM   1879  O   GLY   122      33.821  31.418  42.354  1.00  0.00           O
ATOM   1880  N   PHE   123      33.837  31.915  40.180  1.00  0.00           N
ATOM   1881  H   PHE   123      33.507  31.676  39.257  1.00  0.00           H
ATOM   1882  CA  PHE   123      34.573  33.167  40.289  1.00  0.00           C
ATOM   1883  HA  PHE   123      35.627  33.110  40.561  1.00  0.00           H
ATOM   1884  CB  PHE   123      34.508  33.851  38.920  1.00  0.00           C
ATOM   1885  HB2 PHE   123      34.847  33.243  38.081  1.00  0.00           H
ATOM   1886  HB3 PHE   123      33.447  33.926  38.682  1.00  0.00           H
ATOM   1887  CG  PHE   123      34.945  35.318  38.851  1.00  0.00           C
ATOM   1888  CD1 PHE   123      36.229  35.628  39.392  1.00  0.00           C
ATOM   1889  HD1 PHE   123      36.866  34.952  39.943  1.00  0.00           H
ATOM   1890  CE1 PHE   123      36.534  36.962  39.625  1.00  0.00           C
ATOM   1891  HE1 PHE   123      37.494  37.119  40.093  1.00  0.00           H
ATOM   1892  CZ  PHE   123      35.633  37.970  39.184  1.00  0.00           C
ATOM   1893  HZ  PHE   123      35.881  39.010  39.336  1.00  0.00           H
ATOM   1894  CE2 PHE   123      34.462  37.629  38.496  1.00  0.00           C
ATOM   1895  HE2 PHE   123      33.902  38.432  38.041  1.00  0.00           H
ATOM   1896  CD2 PHE   123      34.075  36.286  38.377  1.00  0.00           C
ATOM   1897  HD2 PHE   123      33.201  35.936  37.847  1.00  0.00           H
ATOM   1898  C   PHE   123      34.023  34.215  41.252  1.00  0.00           C
ATOM   1899  O   PHE   123      34.790  34.865  41.911  1.00  0.00           O
ATOM   1900  N   TYR   124      32.723  34.315  41.413  1.00  0.00           N
ATOM   1901  H   TYR   124      32.048  33.715  40.963  1.00  0.00           H
ATOM   1902  CA  TYR   124      32.167  35.315  42.288  1.00  0.00           C
ATOM   1903  HA  TYR   124      32.729  36.230  42.103  1.00  0.00           H
ATOM   1904  CB  TYR   124      30.654  35.483  42.012  1.00  0.00           C
ATOM   1905  HB2 TYR   124      30.183  34.582  42.407  1.00  0.00           H
ATOM   1906  HB3 TYR   124      30.258  36.333  42.566  1.00  0.00           H
ATOM   1907  CG  TYR   124      30.302  35.643  40.531  1.00  0.00           C
ATOM   1908  CD1 TYR   124      31.000  36.644  39.816  1.00  0.00           C
ATOM   1909  HD1 TYR   124      31.842  37.165  40.246  1.00  0.00           H
ATOM   1910  CE1 TYR   124      30.706  37.035  38.491  1.00  0.00           C
ATOM   1911  HE1 TYR   124      31.203  37.829  37.952  1.00  0.00           H
ATOM   1912  CZ  TYR   124      29.620  36.449  37.905  1.00  0.00           C
ATOM   1913  OH  TYR   124      29.237  36.780  36.617  1.00  0.00           O
ATOM   1914  HH  TYR   124      29.838  37.382  36.173  1.00  0.00           H
ATOM   1915  CE2 TYR   124      28.868  35.431  38.558  1.00  0.00           C
ATOM   1916  HE2 TYR   124      28.199  34.848  37.943  1.00  0.00           H
ATOM   1917  CD2 TYR   124      29.212  35.000  39.868  1.00  0.00           C
ATOM   1918  HD2 TYR   124      28.680  34.253  40.437  1.00  0.00           H
ATOM   1919  C   TYR   124      32.372  34.908  43.800  1.00  0.00           C
ATOM   1920  O   TYR   124      32.050  35.713  44.653  1.00  0.00           O
ATOM   1921  N   SER   125      32.895  33.760  44.160  1.00  0.00           N
ATOM   1922  H   SER   125      33.109  33.105  43.420  1.00  0.00           H
ATOM   1923  CA  SER   125      33.331  33.383  45.571  1.00  0.00           C
ATOM   1924  HA  SER   125      32.474  33.368  46.244  1.00  0.00           H
ATOM   1925  CB  SER   125      33.784  31.918  45.627  1.00  0.00           C
ATOM   1926  HB2 SER   125      34.088  31.645  46.638  1.00  0.00           H
ATOM   1927  HB3 SER   125      32.908  31.360  45.296  1.00  0.00           H
ATOM   1928  OG  SER   125      34.816  31.709  44.739  1.00  0.00           O
ATOM   1929  HG  SER   125      34.443  31.708  43.855  1.00  0.00           H
ATOM   1930  C   SER   125      34.569  34.184  46.072  1.00  0.00           C
ATOM   1931  O   SER   125      34.839  34.161  47.306  1.00  0.00           O
ATOM   1932  N   ALA   126      35.264  34.963  45.194  1.00  0.00           N
ATOM   1933  H   ALA   126      34.950  34.938  44.235  1.00  0.00           H
ATOM   1934  CA  ALA   126      36.425  35.881  45.637  1.00  0.00           C
ATOM   1935  HA  ALA   126      37.245  35.354  46.125  1.00  0.00           H
ATOM   1936  CB  ALA   126      36.962  36.562  44.326  1.00  0.00           C
ATOM   1937  HB1 ALA   126      37.741  35.944  43.878  1.00  0.00           H
ATOM   1938  HB2 ALA   126      37.526  37.442  44.637  1.00  0.00           H
ATOM   1939  HB3 ALA   126      36.151  36.873  43.667  1.00  0.00           H
ATOM   1940  C   ALA   126      35.922  36.918  46.604  1.00  0.00           C
ATOM   1941  O   ALA   126      36.614  37.215  47.621  1.00  0.00           O
ATOM   1942  N   TYR   127      34.688  37.328  46.458  1.00  0.00           N
ATOM   1943  H   TYR   127      34.188  37.086  45.614  1.00  0.00           H
ATOM   1944  CA  TYR   127      34.017  38.285  47.313  1.00  0.00           C
ATOM   1945  HA  TYR   127      34.671  39.155  47.387  1.00  0.00           H
ATOM   1946  CB  TYR   127      32.715  38.746  46.596  1.00  0.00           C
ATOM   1947  HB2 TYR   127      32.224  37.884  46.147  1.00  0.00           H
ATOM   1948  HB3 TYR   127      32.035  39.203  47.315  1.00  0.00           H
ATOM   1949  CG  TYR   127      32.994  39.581  45.321  1.00  0.00           C
ATOM   1950  CD1 TYR   127      33.820  40.730  45.394  1.00  0.00           C
ATOM   1951  HD1 TYR   127      34.054  41.127  46.370  1.00  0.00           H
ATOM   1952  CE1 TYR   127      34.206  41.473  44.238  1.00  0.00           C
ATOM   1953  HE1 TYR   127      34.943  42.250  44.379  1.00  0.00           H
ATOM   1954  CZ  TYR   127      33.781  40.961  42.970  1.00  0.00           C
ATOM   1955  OH  TYR   127      34.107  41.582  41.770  1.00  0.00           O
ATOM   1956  HH  TYR   127      34.438  42.473  41.906  1.00  0.00           H
ATOM   1957  CE2 TYR   127      32.770  39.888  42.972  1.00  0.00           C
ATOM   1958  HE2 TYR   127      32.423  39.495  42.027  1.00  0.00           H
ATOM   1959  CD2 TYR   127      32.509  39.169  44.115  1.00  0.00           C
ATOM   1960  HD2 TYR   127      31.864  38.303  44.091  1.00  0.00           H
ATOM   1961  C   TYR   127      33.667  37.808  48.741  1.00  0.00           C
ATOM   1962  O   TYR   127      33.286  38.624  49.573  1.00  0.00           O
ATOM   1963  N   LEU   128      34.040  36.596  49.153  1.00  0.00           N
ATOM   1964  H   LEU   128      34.282  35.943  48.421  1.00  0.00           H
ATOM   1965  CA  LEU   128      34.048  36.157  50.617  1.00  0.00           C
ATOM   1966  HA  LEU   128      33.247  36.598  51.210  1.00  0.00           H
ATOM   1967  CB  LEU   128      34.044  34.618  50.729  1.00  0.00           C
ATOM   1968  HB2 LEU   128      34.695  34.205  49.959  1.00  0.00           H
ATOM   1969  HB3 LEU   128      34.434  34.309  51.699  1.00  0.00           H
ATOM   1970  CG  LEU   128      32.695  33.838  50.432  1.00  0.00           C
ATOM   1971  HG  LEU   128      32.134  34.137  49.547  1.00  0.00           H
ATOM   1972  CD1 LEU   128      33.012  32.381  50.360  1.00  0.00           C
ATOM   1973 HD11 LEU   128      33.487  31.961  51.247  1.00  0.00           H
ATOM   1974 HD12 LEU   128      33.601  32.068  49.498  1.00  0.00           H
ATOM   1975 HD13 LEU   128      32.038  31.936  50.157  1.00  0.00           H
ATOM   1976  CD2 LEU   128      31.841  33.979  51.671  1.00  0.00           C
ATOM   1977 HD21 LEU   128      32.463  33.648  52.503  1.00  0.00           H
ATOM   1978 HD22 LEU   128      31.631  35.042  51.799  1.00  0.00           H
ATOM   1979 HD23 LEU   128      30.949  33.362  51.571  1.00  0.00           H
ATOM   1980  C   LEU   128      35.272  36.752  51.321  1.00  0.00           C
ATOM   1981  O   LEU   128      35.177  36.982  52.539  1.00  0.00           O
ATOM   1982  N   VAL   129      36.341  37.126  50.614  1.00  0.00           N
ATOM   1983  H   VAL   129      36.305  37.005  49.612  1.00  0.00           H
ATOM   1984  CA  VAL   129      37.645  37.524  51.103  1.00  0.00           C
ATOM   1985  HA  VAL   129      37.515  37.644  52.178  1.00  0.00           H
ATOM   1986  CB  VAL   129      38.742  36.349  50.906  1.00  0.00           C
ATOM   1987  HB  VAL   129      39.604  36.475  51.561  1.00  0.00           H
ATOM   1988  CG1 VAL   129      38.201  34.960  51.285  1.00  0.00           C
ATOM   1989 HG11 VAL   129      38.956  34.187  51.435  1.00  0.00           H
ATOM   1990 HG12 VAL   129      37.698  35.038  52.248  1.00  0.00           H
ATOM   1991 HG13 VAL   129      37.447  34.672  50.552  1.00  0.00           H
ATOM   1992  CG2 VAL   129      39.343  36.227  49.523  1.00  0.00           C
ATOM   1993 HG21 VAL   129      40.045  35.400  49.423  1.00  0.00           H
ATOM   1994 HG22 VAL   129      39.925  37.140  49.385  1.00  0.00           H
ATOM   1995 HG23 VAL   129      38.646  36.034  48.708  1.00  0.00           H
ATOM   1996  C   VAL   129      38.103  38.854  50.484  1.00  0.00           C
ATOM   1997  O   VAL   129      38.586  39.739  51.241  1.00  0.00           O
ATOM   1998  N   ALA   130      38.002  39.111  49.162  1.00  0.00           N
ATOM   1999  H   ALA   130      37.571  38.401  48.587  1.00  0.00           H
ATOM   2000  CA  ALA   130      38.261  40.374  48.522  1.00  0.00           C
ATOM   2001  HA  ALA   130      39.160  40.834  48.931  1.00  0.00           H
ATOM   2002  CB  ALA   130      38.545  39.965  47.062  1.00  0.00           C
ATOM   2003  HB1 ALA   130      37.770  39.359  46.593  1.00  0.00           H
ATOM   2004  HB2 ALA   130      39.538  39.519  47.042  1.00  0.00           H
ATOM   2005  HB3 ALA   130      38.650  40.831  46.409  1.00  0.00           H
ATOM   2006  C   ALA   130      37.157  41.469  48.767  1.00  0.00           C
ATOM   2007  O   ALA   130      35.965  41.153  48.793  1.00  0.00           O
ATOM   2008  N   GLU   131      37.667  42.725  48.815  1.00  0.00           N
ATOM   2009  H   GLU   131      38.647  42.878  49.012  1.00  0.00           H
ATOM   2010  CA  GLU   131      36.926  43.980  48.798  1.00  0.00           C
ATOM   2011  HA  GLU   131      35.888  43.957  49.129  1.00  0.00           H
ATOM   2012  CB  GLU   131      37.697  45.079  49.508  1.00  0.00           C
ATOM   2013  HB2 GLU   131      37.704  44.793  50.560  1.00  0.00           H
ATOM   2014  HB3 GLU   131      38.725  45.151  49.152  1.00  0.00           H
ATOM   2015  CG  GLU   131      37.103  46.495  49.512  1.00  0.00           C
ATOM   2016  HG2 GLU   131      37.268  46.814  48.482  1.00  0.00           H
ATOM   2017  HG3 GLU   131      36.030  46.345  49.648  1.00  0.00           H
ATOM   2018  CD  GLU   131      37.854  47.460  50.422  1.00  0.00           C
ATOM   2019  OE1 GLU   131      37.127  48.281  50.998  1.00  0.00           O
ATOM   2020  OE2 GLU   131      39.128  47.539  50.494  1.00  0.00           O
ATOM   2021  C   GLU   131      36.660  44.455  47.295  1.00  0.00           C
ATOM   2022  O   GLU   131      35.539  44.803  46.930  1.00  0.00           O
ATOM   2023  N   LYS   132      37.657  44.244  46.417  1.00  0.00           N
ATOM   2024  H   LYS   132      38.557  44.078  46.845  1.00  0.00           H
ATOM   2025  CA  LYS   132      37.660  44.396  44.987  1.00  0.00           C
ATOM   2026  HA  LYS   132      36.668  44.584  44.576  1.00  0.00           H
ATOM   2027  CB  LYS   132      38.425  45.747  44.618  1.00  0.00           C
ATOM   2028  HB2 LYS   132      38.021  46.577  45.200  1.00  0.00           H
ATOM   2029  HB3 LYS   132      39.497  45.662  44.797  1.00  0.00           H
ATOM   2030  CG  LYS   132      38.197  46.020  43.099  1.00  0.00           C
ATOM   2031  HG2 LYS   132      38.712  45.236  42.545  1.00  0.00           H
ATOM   2032  HG3 LYS   132      37.136  45.940  42.855  1.00  0.00           H
ATOM   2033  CD  LYS   132      38.855  47.397  42.700  1.00  0.00           C
ATOM   2034  HD2 LYS   132      38.861  47.281  41.616  1.00  0.00           H
ATOM   2035  HD3 LYS   132      38.249  48.227  43.064  1.00  0.00           H
ATOM   2036  CE  LYS   132      40.365  47.702  43.001  1.00  0.00           C
ATOM   2037  HE2 LYS   132      40.460  47.954  44.057  1.00  0.00           H
ATOM   2038  HE3 LYS   132      40.998  46.837  42.801  1.00  0.00           H
ATOM   2039  NZ  LYS   132      40.734  48.862  42.200  1.00  0.00           N
ATOM   2040  HZ1 LYS   132      41.739  48.950  42.177  1.00  0.00           H
ATOM   2041  HZ2 LYS   132      40.325  49.748  42.459  1.00  0.00           H
ATOM   2042  HZ3 LYS   132      40.493  48.639  41.246  1.00  0.00           H
ATOM   2043  C   LYS   132      38.201  43.208  44.338  1.00  0.00           C
ATOM   2044  O   LYS   132      39.141  42.540  44.814  1.00  0.00           O
ATOM   2045  N   VAL   133      37.841  42.852  43.091  1.00  0.00           N
ATOM   2046  H   VAL   133      37.042  43.248  42.617  1.00  0.00           H
ATOM   2047  CA  VAL   133      38.576  41.975  42.150  1.00  0.00           C
ATOM   2048  HA  VAL   133      39.490  41.615  42.623  1.00  0.00           H
ATOM   2049  CB  VAL   133      37.787  40.642  41.835  1.00  0.00           C
ATOM   2050  HB  VAL   133      37.050  40.867  41.064  1.00  0.00           H
ATOM   2051  CG1 VAL   133      38.753  39.702  41.165  1.00  0.00           C
ATOM   2052 HG11 VAL   133      38.369  38.682  41.117  1.00  0.00           H
ATOM   2053 HG12 VAL   133      38.922  40.120  40.173  1.00  0.00           H
ATOM   2054 HG13 VAL   133      39.745  39.756  41.615  1.00  0.00           H
ATOM   2055  CG2 VAL   133      37.293  39.965  43.065  1.00  0.00           C
ATOM   2056 HG21 VAL   133      36.980  38.951  42.819  1.00  0.00           H
ATOM   2057 HG22 VAL   133      36.467  40.523  43.504  1.00  0.00           H
ATOM   2058 HG23 VAL   133      38.148  39.986  43.742  1.00  0.00           H
ATOM   2059  C   VAL   133      38.907  42.775  40.887  1.00  0.00           C
ATOM   2060  O   VAL   133      38.011  43.239  40.241  1.00  0.00           O
ATOM   2061  N   THR   134      40.225  42.822  40.608  1.00  0.00           N
ATOM   2062  H   THR   134      40.791  42.302  41.263  1.00  0.00           H
ATOM   2063  CA  THR   134      40.689  43.281  39.316  1.00  0.00           C
ATOM   2064  HA  THR   134      39.885  43.668  38.691  1.00  0.00           H
ATOM   2065  CB  THR   134      41.726  44.388  39.384  1.00  0.00           C
ATOM   2066  HB  THR   134      42.574  44.095  40.003  1.00  0.00           H
ATOM   2067  CG2 THR   134      42.179  44.969  38.004  1.00  0.00           C
ATOM   2068 HG21 THR   134      42.843  44.294  37.465  1.00  0.00           H
ATOM   2069 HG22 THR   134      42.621  45.935  38.245  1.00  0.00           H
ATOM   2070 HG23 THR   134      41.328  45.108  37.337  1.00  0.00           H
ATOM   2071  OG1 THR   134      41.202  45.430  40.140  1.00  0.00           O
ATOM   2072  HG1 THR   134      41.325  45.116  41.040  1.00  0.00           H
ATOM   2073  C   THR   134      41.206  42.081  38.507  1.00  0.00           C
ATOM   2074  O   THR   134      42.051  41.358  38.988  1.00  0.00           O
ATOM   2075  N   VAL   135      41.043  42.079  37.134  1.00  0.00           N
ATOM   2076  H   VAL   135      40.348  42.704  36.753  1.00  0.00           H
ATOM   2077  CA  VAL   135      41.295  40.968  36.154  1.00  0.00           C
ATOM   2078  HA  VAL   135      42.027  40.255  36.534  1.00  0.00           H
ATOM   2079  CB  VAL   135      40.006  40.246  35.638  1.00  0.00           C
ATOM   2080  HB  VAL   135      39.284  40.977  35.276  1.00  0.00           H
ATOM   2081  CG1 VAL   135      40.289  39.116  34.648  1.00  0.00           C
ATOM   2082 HG11 VAL   135      39.311  38.706  34.396  1.00  0.00           H
ATOM   2083 HG12 VAL   135      40.669  39.538  33.718  1.00  0.00           H
ATOM   2084 HG13 VAL   135      40.892  38.298  35.042  1.00  0.00           H
ATOM   2085  CG2 VAL   135      39.206  39.578  36.825  1.00  0.00           C
ATOM   2086 HG21 VAL   135      38.829  40.421  37.403  1.00  0.00           H
ATOM   2087 HG22 VAL   135      39.796  38.907  37.448  1.00  0.00           H
ATOM   2088 HG23 VAL   135      38.381  39.030  36.368  1.00  0.00           H
ATOM   2089  C   VAL   135      41.964  41.575  34.862  1.00  0.00           C
ATOM   2090  O   VAL   135      41.440  42.495  34.281  1.00  0.00           O
ATOM   2091  N   ILE   136      43.066  41.009  34.378  1.00  0.00           N
ATOM   2092  H   ILE   136      43.367  40.120  34.754  1.00  0.00           H
ATOM   2093  CA  ILE   136      43.881  41.394  33.192  1.00  0.00           C
ATOM   2094  HA  ILE   136      43.320  42.145  32.635  1.00  0.00           H
ATOM   2095  CB  ILE   136      45.222  42.012  33.550  1.00  0.00           C
ATOM   2096  HB  ILE   136      45.824  41.264  34.068  1.00  0.00           H
ATOM   2097  CG2 ILE   136      45.768  42.508  32.242  1.00  0.00           C
ATOM   2098 HG21 ILE   136      46.325  41.836  31.589  1.00  0.00           H
ATOM   2099 HG22 ILE   136      46.464  43.339  32.355  1.00  0.00           H
ATOM   2100 HG23 ILE   136      44.963  42.992  31.689  1.00  0.00           H
ATOM   2101  CG1 ILE   136      45.064  43.183  34.491  1.00  0.00           C
ATOM   2102 HG12 ILE   136      45.875  43.894  34.331  1.00  0.00           H
ATOM   2103 HG13 ILE   136      44.154  43.749  34.288  1.00  0.00           H
ATOM   2104  CD1 ILE   136      45.088  42.844  35.979  1.00  0.00           C
ATOM   2105 HD11 ILE   136      45.403  43.725  36.537  1.00  0.00           H
ATOM   2106 HD12 ILE   136      45.785  42.017  36.112  1.00  0.00           H
ATOM   2107 HD13 ILE   136      44.130  42.554  36.412  1.00  0.00           H
ATOM   2108  C   ILE   136      43.990  40.138  32.324  1.00  0.00           C
ATOM   2109  O   ILE   136      44.019  39.026  32.864  1.00  0.00           O
ATOM   2110  N   THR   137      43.948  40.178  30.990  1.00  0.00           N
ATOM   2111  H   THR   137      43.658  41.061  30.595  1.00  0.00           H
ATOM   2112  CA  THR   137      43.967  39.103  30.106  1.00  0.00           C
ATOM   2113  HA  THR   137      44.571  38.316  30.557  1.00  0.00           H
ATOM   2114  CB  THR   137      42.604  38.387  30.004  1.00  0.00           C
ATOM   2115  HB  THR   137      42.216  38.274  31.016  1.00  0.00           H
ATOM   2116  CG2 THR   137      41.720  39.353  29.206  1.00  0.00           C
ATOM   2117 HG21 THR   137      41.704  40.342  29.663  1.00  0.00           H
ATOM   2118 HG22 THR   137      40.699  39.036  28.996  1.00  0.00           H
ATOM   2119 HG23 THR   137      42.050  39.429  28.170  1.00  0.00           H
ATOM   2120  OG1 THR   137      42.494  37.137  29.333  1.00  0.00           O
ATOM   2121  HG1 THR   137      42.824  36.386  29.833  1.00  0.00           H
ATOM   2122  C   THR   137      44.582  39.409  28.762  1.00  0.00           C
ATOM   2123  O   THR   137      44.599  40.557  28.268  1.00  0.00           O
ATOM   2124  N   LYS   138      45.234  38.367  28.188  1.00  0.00           N
ATOM   2125  H   LYS   138      45.264  37.550  28.781  1.00  0.00           H
ATOM   2126  CA  LYS   138      45.807  38.435  26.900  1.00  0.00           C
ATOM   2127  HA  LYS   138      45.357  39.285  26.388  1.00  0.00           H
ATOM   2128  CB  LYS   138      47.348  38.701  27.032  1.00  0.00           C
ATOM   2129  HB2 LYS   138      47.490  39.576  27.666  1.00  0.00           H
ATOM   2130  HB3 LYS   138      47.786  37.907  27.636  1.00  0.00           H
ATOM   2131  CG  LYS   138      48.074  38.907  25.651  1.00  0.00           C
ATOM   2132  HG2 LYS   138      49.141  38.906  25.870  1.00  0.00           H
ATOM   2133  HG3 LYS   138      47.877  38.017  25.052  1.00  0.00           H
ATOM   2134  CD  LYS   138      47.492  40.154  24.904  1.00  0.00           C
ATOM   2135  HD2 LYS   138      46.496  40.016  24.482  1.00  0.00           H
ATOM   2136  HD3 LYS   138      47.424  40.998  25.592  1.00  0.00           H
ATOM   2137  CE  LYS   138      48.366  40.666  23.710  1.00  0.00           C
ATOM   2138  HE2 LYS   138      47.972  41.669  23.547  1.00  0.00           H
ATOM   2139  HE3 LYS   138      49.407  40.703  24.029  1.00  0.00           H
ATOM   2140  NZ  LYS   138      48.208  39.802  22.536  1.00  0.00           N
ATOM   2141  HZ1 LYS   138      47.244  39.801  22.235  1.00  0.00           H
ATOM   2142  HZ2 LYS   138      48.742  38.949  22.624  1.00  0.00           H
ATOM   2143  HZ3 LYS   138      48.563  40.228  21.692  1.00  0.00           H
ATOM   2144  C   LYS   138      45.550  37.192  26.027  1.00  0.00           C
ATOM   2145  O   LYS   138      46.080  36.091  26.385  1.00  0.00           O
ATOM   2146  N   HIE   139      44.627  37.286  25.078  1.00  0.00           N
ATOM   2147  H   HIE   139      44.138  38.170  25.066  1.00  0.00           H
ATOM   2148  CA  HIE   139      44.494  36.286  23.998  1.00  0.00           C
ATOM   2149  HA  HIE   139      44.546  35.306  24.472  1.00  0.00           H
ATOM   2150  CB  HIE   139      43.115  36.440  23.359  1.00  0.00           C
ATOM   2151  HB2 HIE   139      42.435  36.501  24.210  1.00  0.00           H
ATOM   2152  HB3 HIE   139      42.819  37.350  22.836  1.00  0.00           H
ATOM   2153  CG  HIE   139      42.709  35.260  22.389  1.00  0.00           C
ATOM   2154  ND1 HIE   139      43.056  35.166  21.006  1.00  0.00           N
ATOM   2155  CE1 HIE   139      42.481  34.017  20.612  1.00  0.00           C
ATOM   2156  HE1 HIE   139      42.479  33.637  19.600  1.00  0.00           H
ATOM   2157  NE2 HIE   139      41.689  33.537  21.610  1.00  0.00           N
ATOM   2158  HE2 HIE   139      41.146  32.687  21.557  1.00  0.00           H
ATOM   2159  CD2 HIE   139      41.827  34.265  22.749  1.00  0.00           C
ATOM   2160  HD2 HIE   139      41.320  34.082  23.685  1.00  0.00           H
ATOM   2161  C   HIE   139      45.655  36.494  23.015  1.00  0.00           C
ATOM   2162  O   HIE   139      46.108  37.654  22.859  1.00  0.00           O
ATOM   2163  N   ASN   140      46.161  35.393  22.404  1.00  0.00           N
ATOM   2164  H   ASN   140      45.702  34.513  22.588  1.00  0.00           H
ATOM   2165  CA  ASN   140      47.234  35.409  21.331  1.00  0.00           C
ATOM   2166  HA  ASN   140      48.092  35.961  21.715  1.00  0.00           H
ATOM   2167  CB  ASN   140      47.525  33.970  20.964  1.00  0.00           C
ATOM   2168  HB2 ASN   140      47.979  33.547  21.861  1.00  0.00           H
ATOM   2169  HB3 ASN   140      46.592  33.509  20.641  1.00  0.00           H
ATOM   2170  CG  ASN   140      48.707  33.852  19.904  1.00  0.00           C
ATOM   2171  OD1 ASN   140      49.870  33.664  20.209  1.00  0.00           O
ATOM   2172  ND2 ASN   140      48.470  33.858  18.633  1.00  0.00           N
ATOM   2173 HD21 ASN   140      47.537  34.098  18.324  1.00  0.00           H
ATOM   2174 HD22 ASN   140      49.187  33.645  17.956  1.00  0.00           H
ATOM   2175  C   ASN   140      46.843  36.276  20.075  1.00  0.00           C
ATOM   2176  O   ASN   140      47.701  36.934  19.437  1.00  0.00           O
ATOM   2177  N   ASP   141      45.561  36.448  19.690  1.00  0.00           N
ATOM   2178  H   ASP   141      44.905  36.003  20.316  1.00  0.00           H
ATOM   2179  CA  ASP   141      44.990  37.061  18.486  1.00  0.00           C
ATOM   2180  HA  ASP   141      45.850  37.350  17.883  1.00  0.00           H
ATOM   2181  CB  ASP   141      44.136  35.989  17.697  1.00  0.00           C
ATOM   2182  HB2 ASP   141      43.374  35.602  18.373  1.00  0.00           H
ATOM   2183  HB3 ASP   141      43.766  36.519  16.818  1.00  0.00           H
ATOM   2184  CG  ASP   141      44.948  34.837  17.283  1.00  0.00           C
ATOM   2185  OD1 ASP   141      44.345  33.765  17.242  1.00  0.00           O
ATOM   2186  OD2 ASP   141      46.172  34.980  17.090  1.00  0.00           O
ATOM   2187  C   ASP   141      44.229  38.425  18.728  1.00  0.00           C
ATOM   2188  O   ASP   141      43.582  38.978  17.840  1.00  0.00           O
ATOM   2189  N   ASP   142      44.359  38.981  19.909  1.00  0.00           N
ATOM   2190  H   ASP   142      44.991  38.542  20.564  1.00  0.00           H
ATOM   2191  CA  ASP   142      43.671  40.215  20.299  1.00  0.00           C
ATOM   2192  HA  ASP   142      43.477  40.725  19.355  1.00  0.00           H
ATOM   2193  CB  ASP   142      42.326  39.799  20.987  1.00  0.00           C
ATOM   2194  HB2 ASP   142      42.027  38.826  20.598  1.00  0.00           H
ATOM   2195  HB3 ASP   142      42.399  39.859  22.074  1.00  0.00           H
ATOM   2196  CG  ASP   142      41.157  40.760  20.519  1.00  0.00           C
ATOM   2197  OD1 ASP   142      41.486  41.982  20.307  1.00  0.00           O
ATOM   2198  OD2 ASP   142      39.973  40.391  20.536  1.00  0.00           O
ATOM   2199  C   ASP   142      44.622  41.072  21.178  1.00  0.00           C
ATOM   2200  O   ASP   142      45.719  40.675  21.533  1.00  0.00           O
ATOM   2201  N   GLU   143      44.139  42.209  21.586  1.00  0.00           N
ATOM   2202  H   GLU   143      43.177  42.410  21.351  1.00  0.00           H
ATOM   2203  CA  GLU   143      44.796  43.174  22.575  1.00  0.00           C
ATOM   2204  HA  GLU   143      45.846  43.280  22.307  1.00  0.00           H
ATOM   2205  CB  GLU   143      44.196  44.601  22.332  1.00  0.00           C
ATOM   2206  HB2 GLU   143      43.196  44.650  22.762  1.00  0.00           H
ATOM   2207  HB3 GLU   143      44.806  45.327  22.868  1.00  0.00           H
ATOM   2208  CG  GLU   143      44.179  45.082  20.868  1.00  0.00           C
ATOM   2209  HG2 GLU   143      43.346  44.756  20.245  1.00  0.00           H
ATOM   2210  HG3 GLU   143      44.174  46.158  21.044  1.00  0.00           H
ATOM   2211  CD  GLU   143      45.582  44.829  20.246  1.00  0.00           C
ATOM   2212  OE1 GLU   143      46.551  45.322  20.844  1.00  0.00           O
ATOM   2213  OE2 GLU   143      45.663  44.263  19.180  1.00  0.00           O
ATOM   2214  C   GLU   143      44.700  42.704  24.059  1.00  0.00           C
ATOM   2215  O   GLU   143      43.836  41.888  24.433  1.00  0.00           O
ATOM   2216  N   GLN   144      45.512  43.314  24.948  1.00  0.00           N
ATOM   2217  H   GLN   144      46.044  44.123  24.664  1.00  0.00           H
ATOM   2218  CA  GLN   144      45.455  43.192  26.344  1.00  0.00           C
ATOM   2219  HA  GLN   144      45.393  42.116  26.515  1.00  0.00           H
ATOM   2220  CB  GLN   144      46.773  43.670  26.988  1.00  0.00           C
ATOM   2221  HB2 GLN   144      47.630  43.359  26.389  1.00  0.00           H
ATOM   2222  HB3 GLN   144      46.834  44.746  27.155  1.00  0.00           H
ATOM   2223  CG  GLN   144      47.112  43.045  28.295  1.00  0.00           C
ATOM   2224  HG2 GLN   144      46.522  43.506  29.085  1.00  0.00           H
ATOM   2225  HG3 GLN   144      46.832  41.994  28.222  1.00  0.00           H
ATOM   2226  CD  GLN   144      48.545  43.120  28.710  1.00  0.00           C
ATOM   2227  OE1 GLN   144      49.352  42.374  28.239  1.00  0.00           O
ATOM   2228  NE2 GLN   144      48.917  43.862  29.679  1.00  0.00           N
ATOM   2229 HE21 GLN   144      49.873  43.858  30.003  1.00  0.00           H
ATOM   2230 HE22 GLN   144      48.214  44.389  30.176  1.00  0.00           H
ATOM   2231  C   GLN   144      44.309  43.952  26.891  1.00  0.00           C
ATOM   2232  O   GLN   144      44.231  45.171  26.673  1.00  0.00           O
ATOM   2233  N   TYR   145      43.295  43.227  27.438  1.00  0.00           N
ATOM   2234  H   TYR   145      43.477  42.253  27.629  1.00  0.00           H
ATOM   2235  CA  TYR   145      42.132  43.839  28.168  1.00  0.00           C
ATOM   2236  HA  TYR   145      42.168  44.903  27.934  1.00  0.00           H
ATOM   2237  CB  TYR   145      40.836  43.213  27.555  1.00  0.00           C
ATOM   2238  HB2 TYR   145      40.814  42.164  27.850  1.00  0.00           H
ATOM   2239  HB3 TYR   145      40.018  43.797  27.975  1.00  0.00           H
ATOM   2240  CG  TYR   145      40.640  43.351  26.021  1.00  0.00           C
ATOM   2241  CD1 TYR   145      40.238  44.615  25.483  1.00  0.00           C
ATOM   2242  HD1 TYR   145      39.889  45.482  26.023  1.00  0.00           H
ATOM   2243  CE1 TYR   145      40.082  44.771  24.069  1.00  0.00           C
ATOM   2244  HE1 TYR   145      39.811  45.710  23.609  1.00  0.00           H
ATOM   2245  CZ  TYR   145      40.338  43.663  23.260  1.00  0.00           C
ATOM   2246  OH  TYR   145      40.219  43.875  21.929  1.00  0.00           O
ATOM   2247  HH  TYR   145      40.617  43.123  21.485  1.00  0.00           H
ATOM   2248  CE2 TYR   145      40.789  42.393  23.791  1.00  0.00           C
ATOM   2249  HE2 TYR   145      41.144  41.666  23.077  1.00  0.00           H
ATOM   2250  CD2 TYR   145      40.871  42.255  25.189  1.00  0.00           C
ATOM   2251  HD2 TYR   145      41.225  41.348  25.654  1.00  0.00           H
ATOM   2252  C   TYR   145      42.169  43.637  29.678  1.00  0.00           C
ATOM   2253  O   TYR   145      42.718  42.644  30.154  1.00  0.00           O
ATOM   2254  N   ALA   146      41.358  44.421  30.365  1.00  0.00           N
ATOM   2255  H   ALA   146      40.989  45.251  29.923  1.00  0.00           H
ATOM   2256  CA  ALA   146      41.103  44.281  31.734  1.00  0.00           C
ATOM   2257  HA  ALA   146      41.467  43.284  31.982  1.00  0.00           H
ATOM   2258  CB  ALA   146      41.988  45.232  32.570  1.00  0.00           C
ATOM   2259  HB1 ALA   146      41.718  46.270  32.380  1.00  0.00           H
ATOM   2260  HB2 ALA   146      43.026  45.157  32.247  1.00  0.00           H
ATOM   2261  HB3 ALA   146      42.033  44.952  33.622  1.00  0.00           H
ATOM   2262  C   ALA   146      39.616  44.568  32.135  1.00  0.00           C
ATOM   2263  O   ALA   146      38.938  45.382  31.499  1.00  0.00           O
ATOM   2264  N   TRP   147      39.166  43.817  33.127  1.00  0.00           N
ATOM   2265  H   TRP   147      39.827  43.204  33.582  1.00  0.00           H
ATOM   2266  CA  TRP   147      37.798  43.906  33.826  1.00  0.00           C
ATOM   2267  HA  TRP   147      37.264  44.722  33.339  1.00  0.00           H
ATOM   2268  CB  TRP   147      37.113  42.557  33.612  1.00  0.00           C
ATOM   2269  HB2 TRP   147      37.012  42.442  32.532  1.00  0.00           H
ATOM   2270  HB3 TRP   147      37.777  41.759  33.941  1.00  0.00           H
ATOM   2271  CG  TRP   147      35.782  42.420  34.276  1.00  0.00           C
ATOM   2272  CD1 TRP   147      34.656  42.421  33.547  1.00  0.00           C
ATOM   2273  HD1 TRP   147      34.618  42.645  32.492  1.00  0.00           H
ATOM   2274  NE1 TRP   147      33.604  42.236  34.422  1.00  0.00           N
ATOM   2275  HE1 TRP   147      32.644  42.182  34.111  1.00  0.00           H
ATOM   2276  CE2 TRP   147      33.980  41.984  35.713  1.00  0.00           C
ATOM   2277  CZ2 TRP   147      33.289  41.588  36.853  1.00  0.00           C
ATOM   2278  HZ2 TRP   147      32.221  41.448  36.768  1.00  0.00           H
ATOM   2279  CH2 TRP   147      33.924  41.606  38.082  1.00  0.00           C
ATOM   2280  HH2 TRP   147      33.386  41.144  38.896  1.00  0.00           H
ATOM   2281  CZ3 TRP   147      35.321  41.775  38.137  1.00  0.00           C
ATOM   2282  HZ3 TRP   147      35.739  41.564  39.111  1.00  0.00           H
ATOM   2283  CE3 TRP   147      36.061  42.011  36.948  1.00  0.00           C
ATOM   2284  HE3 TRP   147      37.139  42.022  36.994  1.00  0.00           H
ATOM   2285  CD2 TRP   147      35.425  42.142  35.668  1.00  0.00           C
ATOM   2286  C   TRP   147      37.943  44.259  35.330  1.00  0.00           C
ATOM   2287  O   TRP   147      38.898  43.881  35.917  1.00  0.00           O
ATOM   2288  N   GLU   148      37.080  45.092  35.971  1.00  0.00           N
ATOM   2289  H   GLU   148      36.354  45.473  35.382  1.00  0.00           H
ATOM   2290  CA  GLU   148      37.254  45.623  37.358  1.00  0.00           C
ATOM   2291  HA  GLU   148      37.938  44.962  37.891  1.00  0.00           H
ATOM   2292  CB  GLU   148      38.007  46.943  37.276  1.00  0.00           C
ATOM   2293  HB2 GLU   148      38.878  46.798  36.637  1.00  0.00           H
ATOM   2294  HB3 GLU   148      37.432  47.709  36.756  1.00  0.00           H
ATOM   2295  CG  GLU   148      38.453  47.599  38.587  1.00  0.00           C
ATOM   2296  HG2 GLU   148      37.637  48.062  39.143  1.00  0.00           H
ATOM   2297  HG3 GLU   148      38.856  46.800  39.210  1.00  0.00           H
ATOM   2298  CD  GLU   148      39.509  48.700  38.498  1.00  0.00           C
ATOM   2299  OE1 GLU   148      39.999  49.122  39.580  1.00  0.00           O
ATOM   2300  OE2 GLU   148      39.874  49.071  37.389  1.00  0.00           O
ATOM   2301  C   GLU   148      35.976  45.899  38.141  1.00  0.00           C
ATOM   2302  O   GLU   148      35.102  46.629  37.669  1.00  0.00           O
ATOM   2303  N   SER   149      35.728  45.296  39.272  1.00  0.00           N
ATOM   2304  H   SER   149      36.349  44.588  39.635  1.00  0.00           H
ATOM   2305  CA  SER   149      34.517  45.605  40.093  1.00  0.00           C
ATOM   2306  HA  SER   149      34.293  46.673  40.084  1.00  0.00           H
ATOM   2307  CB  SER   149      33.279  44.970  39.436  1.00  0.00           C
ATOM   2308  HB2 SER   149      33.087  45.486  38.496  1.00  0.00           H
ATOM   2309  HB3 SER   149      33.489  43.920  39.231  1.00  0.00           H
ATOM   2310  OG  SER   149      32.044  45.045  40.177  1.00  0.00           O
ATOM   2311  HG  SER   149      31.707  45.941  40.109  1.00  0.00           H
ATOM   2312  C   SER   149      34.561  45.149  41.614  1.00  0.00           C
ATOM   2313  O   SER   149      35.001  44.047  41.979  1.00  0.00           O
ATOM   2314  N   SER   150      34.084  46.057  42.471  1.00  0.00           N
ATOM   2315  H   SER   150      33.937  47.018  42.196  1.00  0.00           H
ATOM   2316  CA  SER   150      33.769  45.706  43.831  1.00  0.00           C
ATOM   2317  HA  SER   150      34.486  44.974  44.202  1.00  0.00           H
ATOM   2318  CB  SER   150      33.960  46.963  44.661  1.00  0.00           C
ATOM   2319  HB2 SER   150      33.302  47.777  44.356  1.00  0.00           H
ATOM   2320  HB3 SER   150      33.744  46.814  45.719  1.00  0.00           H
ATOM   2321  OG  SER   150      35.224  47.491  44.659  1.00  0.00           O
ATOM   2322  HG  SER   150      35.355  47.915  43.807  1.00  0.00           H
ATOM   2323  C   SER   150      32.378  45.189  43.962  1.00  0.00           C
ATOM   2324  O   SER   150      31.613  45.596  44.833  1.00  0.00           O
ATOM   2325  N   ALA   151      32.004  44.215  43.131  1.00  0.00           N
ATOM   2326  H   ALA   151      32.672  43.890  42.445  1.00  0.00           H
ATOM   2327  CA  ALA   151      30.682  43.580  43.024  1.00  0.00           C
ATOM   2328  HA  ALA   151      30.576  42.987  42.115  1.00  0.00           H
ATOM   2329  CB  ALA   151      30.564  42.518  44.181  1.00  0.00           C
ATOM   2330  HB1 ALA   151      30.654  43.109  45.093  1.00  0.00           H
ATOM   2331  HB2 ALA   151      31.402  41.833  44.056  1.00  0.00           H
ATOM   2332  HB3 ALA   151      29.628  41.964  44.120  1.00  0.00           H
ATOM   2333  C   ALA   151      29.529  44.701  42.931  1.00  0.00           C
ATOM   2334  O   ALA   151      29.744  45.682  42.209  1.00  0.00           O
ATOM   2335  N   GLY   152      28.401  44.530  43.599  1.00  0.00           N
ATOM   2336  H   GLY   152      28.324  43.750  44.236  1.00  0.00           H
ATOM   2337  CA  GLY   152      27.177  45.358  43.597  1.00  0.00           C
ATOM   2338  HA2 GLY   152      26.595  45.006  44.448  1.00  0.00           H
ATOM   2339  HA3 GLY   152      27.522  46.387  43.696  1.00  0.00           H
ATOM   2340  C   GLY   152      26.413  45.380  42.181  1.00  0.00           C
ATOM   2341  O   GLY   152      26.346  44.400  41.450  1.00  0.00           O
ATOM   2342  N   GLY   153      25.943  46.553  41.806  1.00  0.00           N
ATOM   2343  H   GLY   153      26.193  47.335  42.394  1.00  0.00           H
ATOM   2344  CA  GLY   153      25.146  46.712  40.620  1.00  0.00           C
ATOM   2345  HA2 GLY   153      24.495  45.843  40.520  1.00  0.00           H
ATOM   2346  HA3 GLY   153      24.570  47.627  40.752  1.00  0.00           H
ATOM   2347  C   GLY   153      25.862  46.713  39.324  1.00  0.00           C
ATOM   2348  O   GLY   153      25.255  46.232  38.365  1.00  0.00           O
ATOM   2349  N   SER   154      27.077  47.158  39.189  1.00  0.00           N
ATOM   2350  H   SER   154      27.574  47.512  39.993  1.00  0.00           H
ATOM   2351  CA  SER   154      27.772  47.317  37.898  1.00  0.00           C
ATOM   2352  HA  SER   154      27.319  46.658  37.158  1.00  0.00           H
ATOM   2353  CB  SER   154      27.798  48.738  37.415  1.00  0.00           C
ATOM   2354  HB2 SER   154      28.373  48.775  36.489  1.00  0.00           H
ATOM   2355  HB3 SER   154      26.803  49.137  37.219  1.00  0.00           H
ATOM   2356  OG  SER   154      28.391  49.625  38.302  1.00  0.00           O
ATOM   2357  HG  SER   154      27.870  49.742  39.099  1.00  0.00           H
ATOM   2358  C   SER   154      29.276  46.893  37.810  1.00  0.00           C
ATOM   2359  O   SER   154      29.890  46.730  38.837  1.00  0.00           O
ATOM   2360  N   PHE   155      29.780  46.637  36.517  1.00  0.00           N
ATOM   2361  H   PHE   155      29.118  46.679  35.756  1.00  0.00           H
ATOM   2362  CA  PHE   155      31.141  46.267  36.278  1.00  0.00           C
ATOM   2363  HA  PHE   155      31.644  46.309  37.244  1.00  0.00           H
ATOM   2364  CB  PHE   155      31.347  44.780  35.909  1.00  0.00           C
ATOM   2365  HB2 PHE   155      32.425  44.625  35.871  1.00  0.00           H
ATOM   2366  HB3 PHE   155      30.993  44.088  36.673  1.00  0.00           H
ATOM   2367  CG  PHE   155      30.675  44.219  34.599  1.00  0.00           C
ATOM   2368  CD1 PHE   155      31.231  44.524  33.360  1.00  0.00           C
ATOM   2369  HD1 PHE   155      32.193  45.013  33.332  1.00  0.00           H
ATOM   2370  CE1 PHE   155      30.627  44.168  32.162  1.00  0.00           C
ATOM   2371  HE1 PHE   155      31.140  44.430  31.249  1.00  0.00           H
ATOM   2372  CZ  PHE   155      29.276  43.772  32.178  1.00  0.00           C
ATOM   2373  HZ  PHE   155      28.718  43.442  31.314  1.00  0.00           H
ATOM   2374  CE2 PHE   155      28.602  43.620  33.417  1.00  0.00           C
ATOM   2375  HE2 PHE   155      27.537  43.501  33.543  1.00  0.00           H
ATOM   2376  CD2 PHE   155      29.338  43.812  34.600  1.00  0.00           C
ATOM   2377  HD2 PHE   155      28.777  43.803  35.523  1.00  0.00           H
ATOM   2378  C   PHE   155      31.791  47.304  35.259  1.00  0.00           C
ATOM   2379  O   PHE   155      31.194  47.714  34.221  1.00  0.00           O
ATOM   2380  N   THR   156      33.067  47.747  35.411  1.00  0.00           N
ATOM   2381  H   THR   156      33.633  47.457  36.196  1.00  0.00           H
ATOM   2382  CA  THR   156      33.883  48.414  34.327  1.00  0.00           C
ATOM   2383  HA  THR   156      33.274  49.046  33.681  1.00  0.00           H
ATOM   2384  CB  THR   156      34.908  49.383  35.043  1.00  0.00           C
ATOM   2385  HB  THR   156      35.575  48.746  35.623  1.00  0.00           H
ATOM   2386  CG2 THR   156      35.721  50.201  34.055  1.00  0.00           C
ATOM   2387 HG21 THR   156      35.034  50.763  33.422  1.00  0.00           H
ATOM   2388 HG22 THR   156      36.351  49.524  33.478  1.00  0.00           H
ATOM   2389 HG23 THR   156      36.371  50.874  34.613  1.00  0.00           H
ATOM   2390  OG1 THR   156      34.309  50.319  35.987  1.00  0.00           O
ATOM   2391  HG1 THR   156      33.728  49.772  36.520  1.00  0.00           H
ATOM   2392  C   THR   156      34.736  47.420  33.503  1.00  0.00           C
ATOM   2393  O   THR   156      35.431  46.569  34.060  1.00  0.00           O
ATOM   2394  N   VAL   157      34.880  47.693  32.179  1.00  0.00           N
ATOM   2395  H   VAL   157      34.268  48.408  31.814  1.00  0.00           H
ATOM   2396  CA  VAL   157      35.826  47.027  31.246  1.00  0.00           C
ATOM   2397  HA  VAL   157      36.589  46.412  31.725  1.00  0.00           H
ATOM   2398  CB  VAL   157      35.033  46.040  30.377  1.00  0.00           C
ATOM   2399  HB  VAL   157      34.165  46.522  29.927  1.00  0.00           H
ATOM   2400  CG1 VAL   157      35.874  45.501  29.109  1.00  0.00           C
ATOM   2401 HG11 VAL   157      36.902  45.282  29.399  1.00  0.00           H
ATOM   2402 HG12 VAL   157      35.471  44.587  28.674  1.00  0.00           H
ATOM   2403 HG13 VAL   157      35.802  46.291  28.361  1.00  0.00           H
ATOM   2404  CG2 VAL   157      34.747  44.823  31.285  1.00  0.00           C
ATOM   2405 HG21 VAL   157      35.681  44.260  31.283  1.00  0.00           H
ATOM   2406 HG22 VAL   157      34.150  44.011  30.871  1.00  0.00           H
ATOM   2407 HG23 VAL   157      34.468  45.032  32.317  1.00  0.00           H
ATOM   2408  C   VAL   157      36.555  48.081  30.434  1.00  0.00           C
ATOM   2409  O   VAL   157      35.907  49.041  30.015  1.00  0.00           O
ATOM   2410  N   ARG   158      37.835  47.834  30.122  1.00  0.00           N
ATOM   2411  H   ARG   158      38.178  46.910  30.341  1.00  0.00           H
ATOM   2412  CA  ARG   158      38.707  48.669  29.361  1.00  0.00           C
ATOM   2413  HA  ARG   158      38.185  49.156  28.537  1.00  0.00           H
ATOM   2414  CB  ARG   158      39.394  49.746  30.189  1.00  0.00           C
ATOM   2415  HB2 ARG   158      40.102  50.325  29.596  1.00  0.00           H
ATOM   2416  HB3 ARG   158      38.689  50.519  30.495  1.00  0.00           H
ATOM   2417  CG  ARG   158      40.167  49.070  31.296  1.00  0.00           C
ATOM   2418  HG2 ARG   158      39.466  48.617  31.996  1.00  0.00           H
ATOM   2419  HG3 ARG   158      40.828  48.332  30.841  1.00  0.00           H
ATOM   2420  CD  ARG   158      40.999  50.144  31.978  1.00  0.00           C
ATOM   2421  HD2 ARG   158      41.825  50.303  31.284  1.00  0.00           H
ATOM   2422  HD3 ARG   158      40.502  51.062  32.293  1.00  0.00           H
ATOM   2423  NE  ARG   158      41.600  49.605  33.239  1.00  0.00           N
ATOM   2424  HE  ARG   158      42.541  49.253  33.132  1.00  0.00           H
ATOM   2425  CZ  ARG   158      41.046  49.600  34.470  1.00  0.00           C
ATOM   2426  NH1 ARG   158      39.890  50.089  34.741  1.00  0.00           N
ATOM   2427 HH11 ARG   158      39.403  50.487  33.951  1.00  0.00           H
ATOM   2428 HH12 ARG   158      39.472  50.099  35.660  1.00  0.00           H
ATOM   2429  NH2 ARG   158      41.775  49.168  35.419  1.00  0.00           N
ATOM   2430 HH21 ARG   158      42.687  48.753  35.291  1.00  0.00           H
ATOM   2431 HH22 ARG   158      41.233  49.069  36.265  1.00  0.00           H
ATOM   2432  C   ARG   158      39.792  47.810  28.599  1.00  0.00           C
ATOM   2433  O   ARG   158      40.182  46.741  29.111  1.00  0.00           O
ATOM   2434  N   THR   159      40.369  48.298  27.507  1.00  0.00           N
ATOM   2435  H   THR   159      40.000  49.129  27.067  1.00  0.00           H
ATOM   2436  CA  THR   159      41.653  47.701  27.010  1.00  0.00           C
ATOM   2437  HA  THR   159      41.624  46.611  27.002  1.00  0.00           H
ATOM   2438  CB  THR   159      42.060  48.287  25.626  1.00  0.00           C
ATOM   2439  HB  THR   159      42.129  49.374  25.598  1.00  0.00           H
ATOM   2440  CG2 THR   159      43.403  47.727  25.130  1.00  0.00           C
ATOM   2441 HG21 THR   159      43.546  48.042  24.097  1.00  0.00           H
ATOM   2442 HG22 THR   159      43.432  46.638  25.099  1.00  0.00           H
ATOM   2443 HG23 THR   159      44.183  48.103  25.791  1.00  0.00           H
ATOM   2444  OG1 THR   159      41.056  48.006  24.585  1.00  0.00           O
ATOM   2445  HG1 THR   159      41.382  48.241  23.713  1.00  0.00           H
ATOM   2446  C   THR   159      42.721  48.267  27.964  1.00  0.00           C
ATOM   2447  O   THR   159      42.741  49.397  28.265  1.00  0.00           O
ATOM   2448  N   ASP   160      43.541  47.376  28.480  1.00  0.00           N
ATOM   2449  H   ASP   160      43.511  46.436  28.114  1.00  0.00           H
ATOM   2450  CA  ASP   160      44.464  47.622  29.568  1.00  0.00           C
ATOM   2451  HA  ASP   160      44.006  48.076  30.446  1.00  0.00           H
ATOM   2452  CB  ASP   160      44.948  46.195  30.028  1.00  0.00           C
ATOM   2453  HB2 ASP   160      44.111  45.697  30.515  1.00  0.00           H
ATOM   2454  HB3 ASP   160      45.267  45.758  29.081  1.00  0.00           H
ATOM   2455  CG  ASP   160      46.160  46.341  30.943  1.00  0.00           C
ATOM   2456  OD1 ASP   160      47.261  45.880  30.552  1.00  0.00           O
ATOM   2457  OD2 ASP   160      46.034  46.933  32.040  1.00  0.00           O
ATOM   2458  C   ASP   160      45.591  48.532  29.063  1.00  0.00           C
ATOM   2459  O   ASP   160      45.890  48.519  27.874  1.00  0.00           O
ATOM   2460  N   THR   161      46.280  49.181  30.007  1.00  0.00           N
ATOM   2461  H   THR   161      45.962  48.999  30.949  1.00  0.00           H
ATOM   2462  CA  THR   161      47.404  50.109  29.971  1.00  0.00           C
ATOM   2463  HA  THR   161      47.661  50.315  28.931  1.00  0.00           H
ATOM   2464  CB  THR   161      46.930  51.427  30.588  1.00  0.00           C
ATOM   2465  HB  THR   161      47.796  52.091  30.561  1.00  0.00           H
ATOM   2466  CG2 THR   161      45.809  52.115  29.735  1.00  0.00           C
ATOM   2467 HG21 THR   161      45.360  52.886  30.362  1.00  0.00           H
ATOM   2468 HG22 THR   161      44.950  51.498  29.474  1.00  0.00           H
ATOM   2469 HG23 THR   161      46.269  52.584  28.864  1.00  0.00           H
ATOM   2470  OG1 THR   161      46.404  51.287  31.910  1.00  0.00           O
ATOM   2471  HG1 THR   161      45.449  51.324  31.807  1.00  0.00           H
ATOM   2472  C   THR   161      48.721  49.760  30.734  1.00  0.00           C
ATOM   2473  O   THR   161      49.606  50.613  30.722  1.00  0.00           O
ATOM   2474  N   GLY   162      48.746  48.615  31.403  1.00  0.00           N
ATOM   2475  H   GLY   162      47.906  48.056  31.433  1.00  0.00           H
ATOM   2476  CA  GLY   162      49.929  48.216  32.129  1.00  0.00           C
ATOM   2477  HA2 GLY   162      50.265  49.066  32.722  1.00  0.00           H
ATOM   2478  HA3 GLY   162      49.644  47.459  32.858  1.00  0.00           H
ATOM   2479  C   GLY   162      51.082  47.558  31.276  1.00  0.00           C
ATOM   2480  O   GLY   162      51.051  47.658  30.066  1.00  0.00           O
ATOM   2481  N   GLU   163      52.007  46.852  31.945  1.00  0.00           N
ATOM   2482  H   GLU   163      51.888  46.758  32.943  1.00  0.00           H
ATOM   2483  CA  GLU   163      53.115  46.060  31.234  1.00  0.00           C
ATOM   2484  HA  GLU   163      53.775  46.628  30.579  1.00  0.00           H
ATOM   2485  CB  GLU   163      54.165  45.659  32.323  1.00  0.00           C
ATOM   2486  HB2 GLU   163      53.865  44.717  32.780  1.00  0.00           H
ATOM   2487  HB3 GLU   163      55.116  45.617  31.790  1.00  0.00           H
ATOM   2488  CG  GLU   163      54.392  46.764  33.469  1.00  0.00           C
ATOM   2489  HG2 GLU   163      54.964  47.590  33.047  1.00  0.00           H
ATOM   2490  HG3 GLU   163      53.470  47.144  33.909  1.00  0.00           H
ATOM   2491  CD  GLU   163      55.330  46.152  34.480  1.00  0.00           C
ATOM   2492  OE1 GLU   163      56.351  45.516  34.192  1.00  0.00           O
ATOM   2493  OE2 GLU   163      55.145  46.256  35.729  1.00  0.00           O
ATOM   2494  C   GLU   163      52.616  44.695  30.545  1.00  0.00           C
ATOM   2495  O   GLU   163      51.655  44.030  31.053  1.00  0.00           O
ATOM   2496  N   PRO   164      53.241  44.249  29.440  1.00  0.00           N
ATOM   2497  CD  PRO   164      54.284  44.971  28.640  1.00  0.00           C
ATOM   2498  HD2 PRO   164      55.070  45.475  29.203  1.00  0.00           H
ATOM   2499  HD3 PRO   164      53.737  45.693  28.034  1.00  0.00           H
ATOM   2500  CG  PRO   164      54.851  43.951  27.672  1.00  0.00           C
ATOM   2501  HG2 PRO   164      55.781  43.545  28.073  1.00  0.00           H
ATOM   2502  HG3 PRO   164      55.070  44.501  26.757  1.00  0.00           H
ATOM   2503  CB  PRO   164      53.871  42.852  27.451  1.00  0.00           C
ATOM   2504  HB2 PRO   164      54.343  41.869  27.425  1.00  0.00           H
ATOM   2505  HB3 PRO   164      53.388  43.076  26.500  1.00  0.00           H
ATOM   2506  CA  PRO   164      52.859  43.009  28.678  1.00  0.00           C
ATOM   2507  HA  PRO   164      51.878  43.133  28.220  1.00  0.00           H
ATOM   2508  C   PRO   164      52.965  41.657  29.484  1.00  0.00           C
ATOM   2509  O   PRO   164      53.720  41.618  30.469  1.00  0.00           O
ATOM   2510  N   MET   165      52.214  40.637  29.216  1.00  0.00           N
ATOM   2511  H   MET   165      51.789  40.616  28.300  1.00  0.00           H
ATOM   2512  CA  MET   165      51.973  39.463  30.049  1.00  0.00           C
ATOM   2513  HA  MET   165      52.629  39.562  30.913  1.00  0.00           H
ATOM   2514  CB  MET   165      50.629  39.605  30.679  1.00  0.00           C
ATOM   2515  HB2 MET   165      50.631  38.813  31.426  1.00  0.00           H
ATOM   2516  HB3 MET   165      50.565  40.603  31.113  1.00  0.00           H
ATOM   2517  CG  MET   165      49.415  39.338  29.803  1.00  0.00           C
ATOM   2518  HG2 MET   165      49.402  40.022  28.954  1.00  0.00           H
ATOM   2519  HG3 MET   165      49.466  38.279  29.554  1.00  0.00           H
ATOM   2520  SD  MET   165      47.774  39.686  30.617  1.00  0.00           S
ATOM   2521  CE  MET   165      47.417  38.327  31.712  1.00  0.00           C
ATOM   2522  HE1 MET   165      48.260  37.914  32.266  1.00  0.00           H
ATOM   2523  HE2 MET   165      46.789  38.685  32.528  1.00  0.00           H
ATOM   2524  HE3 MET   165      46.979  37.470  31.201  1.00  0.00           H
ATOM   2525  C   MET   165      52.103  38.187  29.245  1.00  0.00           C
ATOM   2526  O   MET   165      52.216  37.067  29.789  1.00  0.00           O
ATOM   2527  N   GLY   166      52.134  38.251  27.956  1.00  0.00           N
ATOM   2528  H   GLY   166      52.164  39.179  27.558  1.00  0.00           H
ATOM   2529  CA  GLY   166      52.477  37.192  27.026  1.00  0.00           C
ATOM   2530  HA2 GLY   166      52.963  37.622  26.150  1.00  0.00           H
ATOM   2531  HA3 GLY   166      53.048  36.370  27.455  1.00  0.00           H
ATOM   2532  C   GLY   166      51.196  36.585  26.450  1.00  0.00           C
ATOM   2533  O   GLY   166      50.818  36.901  25.317  1.00  0.00           O
ATOM   2534  N   ARG   167      50.515  35.715  27.225  1.00  0.00           N
ATOM   2535  H   ARG   167      50.919  35.574  28.141  1.00  0.00           H
ATOM   2536  CA  ARG   167      49.152  35.180  26.993  1.00  0.00           C
ATOM   2537  HA  ARG   167      48.403  35.920  26.714  1.00  0.00           H
ATOM   2538  CB  ARG   167      49.090  33.971  25.968  1.00  0.00           C
ATOM   2539  HB2 ARG   167      49.731  34.227  25.123  1.00  0.00           H
ATOM   2540  HB3 ARG   167      49.531  33.085  26.425  1.00  0.00           H
ATOM   2541  CG  ARG   167      47.740  33.569  25.407  1.00  0.00           C
ATOM   2542  HG2 ARG   167      46.932  33.422  26.123  1.00  0.00           H
ATOM   2543  HG3 ARG   167      47.477  34.382  24.731  1.00  0.00           H
ATOM   2544  CD  ARG   167      47.885  32.229  24.686  1.00  0.00           C
ATOM   2545  HD2 ARG   167      46.951  31.885  24.244  1.00  0.00           H
ATOM   2546  HD3 ARG   167      48.663  32.358  23.933  1.00  0.00           H
ATOM   2547  NE  ARG   167      48.200  31.244  25.719  1.00  0.00           N
ATOM   2548  HE  ARG   167      47.715  31.150  26.600  1.00  0.00           H
ATOM   2549  CZ  ARG   167      49.307  30.520  25.715  1.00  0.00           C
ATOM   2550  NH1 ARG   167      50.185  30.591  24.803  1.00  0.00           N
ATOM   2551 HH11 ARG   167      50.060  31.243  24.042  1.00  0.00           H
ATOM   2552 HH12 ARG   167      50.974  29.959  24.786  1.00  0.00           H
ATOM   2553  NH2 ARG   167      49.622  29.695  26.739  1.00  0.00           N
ATOM   2554 HH21 ARG   167      48.920  29.511  27.442  1.00  0.00           H
ATOM   2555 HH22 ARG   167      50.532  29.258  26.709  1.00  0.00           H
ATOM   2556  C   ARG   167      48.665  34.569  28.308  1.00  0.00           C
ATOM   2557  O   ARG   167      49.502  34.281  29.172  1.00  0.00           O
ATOM   2558  N   GLY   168      47.297  34.503  28.488  1.00  0.00           N
ATOM   2559  H   GLY   168      46.814  34.861  27.676  1.00  0.00           H
ATOM   2560  CA  GLY   168      46.511  34.009  29.653  1.00  0.00           C
ATOM   2561  HA2 GLY   168      45.930  33.143  29.334  1.00  0.00           H
ATOM   2562  HA3 GLY   168      47.187  33.700  30.450  1.00  0.00           H
ATOM   2563  C   GLY   168      45.615  35.028  30.343  1.00  0.00           C
ATOM   2564  O   GLY   168      45.348  36.130  29.845  1.00  0.00           O
ATOM   2565  N   THR   169      45.209  34.749  31.639  1.00  0.00           N
ATOM   2566  H   THR   169      45.476  33.875  32.070  1.00  0.00           H
ATOM   2567  CA  THR   169      44.506  35.657  32.497  1.00  0.00           C
ATOM   2568  HA  THR   169      44.431  36.664  32.087  1.00  0.00           H
ATOM   2569  CB  THR   169      43.053  35.206  32.693  1.00  0.00           C
ATOM   2570  HB  THR   169      43.079  34.218  33.154  1.00  0.00           H
ATOM   2571  CG2 THR   169      42.111  36.027  33.453  1.00  0.00           C
ATOM   2572 HG21 THR   169      41.458  36.696  32.889  1.00  0.00           H
ATOM   2573 HG22 THR   169      42.674  36.550  34.226  1.00  0.00           H
ATOM   2574 HG23 THR   169      41.449  35.337  33.975  1.00  0.00           H
ATOM   2575  OG1 THR   169      42.525  35.147  31.379  1.00  0.00           O
ATOM   2576  HG1 THR   169      42.707  34.257  31.071  1.00  0.00           H
ATOM   2577  C   THR   169      45.221  35.785  33.854  1.00  0.00           C
ATOM   2578  O   THR   169      45.616  34.746  34.434  1.00  0.00           O
ATOM   2579  N   LYS   170      45.443  36.966  34.313  1.00  0.00           N
ATOM   2580  H   LYS   170      45.029  37.770  33.865  1.00  0.00           H
ATOM   2581  CA  LYS   170      45.874  37.425  35.645  1.00  0.00           C
ATOM   2582  HA  LYS   170      46.221  36.530  36.161  1.00  0.00           H
ATOM   2583  CB  LYS   170      46.999  38.430  35.455  1.00  0.00           C
ATOM   2584  HB2 LYS   170      47.809  37.874  34.984  1.00  0.00           H
ATOM   2585  HB3 LYS   170      46.675  39.219  34.775  1.00  0.00           H
ATOM   2586  CG  LYS   170      47.600  39.014  36.754  1.00  0.00           C
ATOM   2587  HG2 LYS   170      46.955  39.727  37.266  1.00  0.00           H
ATOM   2588  HG3 LYS   170      47.748  38.247  37.515  1.00  0.00           H
ATOM   2589  CD  LYS   170      48.846  39.752  36.472  1.00  0.00           C
ATOM   2590  HD2 LYS   170      49.257  40.137  37.405  1.00  0.00           H
ATOM   2591  HD3 LYS   170      49.596  39.040  36.126  1.00  0.00           H
ATOM   2592  CE  LYS   170      48.677  40.956  35.466  1.00  0.00           C
ATOM   2593  HE2 LYS   170      48.294  40.593  34.512  1.00  0.00           H
ATOM   2594  HE3 LYS   170      47.912  41.602  35.897  1.00  0.00           H
ATOM   2595  NZ  LYS   170      49.966  41.582  35.135  1.00  0.00           N
ATOM   2596  HZ1 LYS   170      50.718  40.975  34.843  1.00  0.00           H
ATOM   2597  HZ2 LYS   170      50.254  42.136  35.928  1.00  0.00           H
ATOM   2598  HZ3 LYS   170      49.845  42.251  34.388  1.00  0.00           H
ATOM   2599  C   LYS   170      44.674  37.980  36.505  1.00  0.00           C
ATOM   2600  O   LYS   170      44.045  38.950  36.068  1.00  0.00           O
ATOM   2601  N   VAL   171      44.393  37.407  37.722  1.00  0.00           N
ATOM   2602  H   VAL   171      45.086  36.772  38.089  1.00  0.00           H
ATOM   2603  CA  VAL   171      43.456  37.944  38.693  1.00  0.00           C
ATOM   2604  HA  VAL   171      42.808  38.755  38.358  1.00  0.00           H
ATOM   2605  CB  VAL   171      42.643  36.711  39.151  1.00  0.00           C
ATOM   2606  HB  VAL   171      43.365  35.950  39.451  1.00  0.00           H
ATOM   2607  CG1 VAL   171      41.748  36.885  40.412  1.00  0.00           C
ATOM   2608 HG11 VAL   171      41.320  37.887  40.438  1.00  0.00           H
ATOM   2609 HG12 VAL   171      40.887  36.234  40.551  1.00  0.00           H
ATOM   2610 HG13 VAL   171      42.481  36.907  41.219  1.00  0.00           H
ATOM   2611  CG2 VAL   171      41.675  36.202  38.081  1.00  0.00           C
ATOM   2612 HG21 VAL   171      40.969  37.009  37.889  1.00  0.00           H
ATOM   2613 HG22 VAL   171      41.335  35.201  38.345  1.00  0.00           H
ATOM   2614 HG23 VAL   171      42.143  36.113  37.100  1.00  0.00           H
ATOM   2615  C   VAL   171      44.231  38.496  39.892  1.00  0.00           C
ATOM   2616  O   VAL   171      45.069  37.838  40.498  1.00  0.00           O
ATOM   2617  N   ILE   172      43.828  39.648  40.381  1.00  0.00           N
ATOM   2618  H   ILE   172      43.199  40.245  39.862  1.00  0.00           H
ATOM   2619  CA  ILE   172      44.227  40.333  41.580  1.00  0.00           C
ATOM   2620  HA  ILE   172      45.027  39.763  42.052  1.00  0.00           H
ATOM   2621  CB  ILE   172      44.785  41.797  41.282  1.00  0.00           C
ATOM   2622  HB  ILE   172      43.983  42.451  40.937  1.00  0.00           H
ATOM   2623  CG2 ILE   172      45.503  42.269  42.588  1.00  0.00           C
ATOM   2624 HG21 ILE   172      45.416  43.343  42.426  1.00  0.00           H
ATOM   2625 HG22 ILE   172      46.562  42.023  42.665  1.00  0.00           H
ATOM   2626 HG23 ILE   172      44.987  41.974  43.502  1.00  0.00           H
ATOM   2627  CG1 ILE   172      45.660  41.846  40.055  1.00  0.00           C
ATOM   2628 HG12 ILE   172      46.470  41.127  40.170  1.00  0.00           H
ATOM   2629 HG13 ILE   172      45.055  41.573  39.190  1.00  0.00           H
ATOM   2630  CD1 ILE   172      46.275  43.238  39.690  1.00  0.00           C
ATOM   2631 HD11 ILE   172      47.278  43.276  40.113  1.00  0.00           H
ATOM   2632 HD12 ILE   172      45.586  44.049  39.928  1.00  0.00           H
ATOM   2633 HD13 ILE   172      46.409  43.224  38.609  1.00  0.00           H
ATOM   2634  C   ILE   172      42.990  40.367  42.555  1.00  0.00           C
ATOM   2635  O   ILE   172      41.961  40.995  42.306  1.00  0.00           O
ATOM   2636  N   LEU   173      43.137  39.731  43.734  1.00  0.00           N
ATOM   2637  H   LEU   173      44.038  39.376  44.024  1.00  0.00           H
ATOM   2638  CA  LEU   173      42.192  39.836  44.865  1.00  0.00           C
ATOM   2639  HA  LEU   173      41.198  40.090  44.497  1.00  0.00           H
ATOM   2640  CB  LEU   173      42.085  38.473  45.516  1.00  0.00           C
ATOM   2641  HB2 LEU   173      43.081  38.322  45.931  1.00  0.00           H
ATOM   2642  HB3 LEU   173      41.466  38.537  46.411  1.00  0.00           H
ATOM   2643  CG  LEU   173      41.807  37.257  44.646  1.00  0.00           C
ATOM   2644  HG  LEU   173      42.576  37.071  43.898  1.00  0.00           H
ATOM   2645  CD1 LEU   173      41.693  35.971  45.502  1.00  0.00           C
ATOM   2646 HD11 LEU   173      42.379  36.065  46.343  1.00  0.00           H
ATOM   2647 HD12 LEU   173      42.131  35.244  44.820  1.00  0.00           H
ATOM   2648 HD13 LEU   173      40.630  35.923  45.741  1.00  0.00           H
ATOM   2649  CD2 LEU   173      40.385  37.386  43.881  1.00  0.00           C
ATOM   2650 HD21 LEU   173      40.598  38.019  43.020  1.00  0.00           H
ATOM   2651 HD22 LEU   173      39.992  36.433  43.524  1.00  0.00           H
ATOM   2652 HD23 LEU   173      39.761  37.971  44.557  1.00  0.00           H
ATOM   2653  C   LEU   173      42.708  41.044  45.743  1.00  0.00           C
ATOM   2654  O   LEU   173      43.878  41.039  46.065  1.00  0.00           O
ATOM   2655  N   HID   174      41.830  42.011  46.045  1.00  0.00           N
ATOM   2656  H   HID   174      40.899  41.924  45.661  1.00  0.00           H
ATOM   2657  CA  HID   174      42.205  43.130  46.921  1.00  0.00           C
ATOM   2658  HA  HID   174      43.283  43.156  47.073  1.00  0.00           H
ATOM   2659  CB  HID   174      41.619  44.430  46.345  1.00  0.00           C
ATOM   2660  HB2 HID   174      40.537  44.298  46.371  1.00  0.00           H
ATOM   2661  HB3 HID   174      41.872  45.280  46.978  1.00  0.00           H
ATOM   2662  CG  HID   174      42.126  44.689  44.887  1.00  0.00           C
ATOM   2663  ND1 HID   174      43.058  45.666  44.589  1.00  0.00           N
ATOM   2664  HD1 HID   174      43.575  46.190  45.280  1.00  0.00           H
ATOM   2665  CE1 HID   174      43.237  45.683  43.291  1.00  0.00           C
ATOM   2666  HE1 HID   174      43.905  46.345  42.759  1.00  0.00           H
ATOM   2667  NE2 HID   174      42.411  44.732  42.704  1.00  0.00           N
ATOM   2668  CD2 HID   174      41.693  44.192  43.675  1.00  0.00           C
ATOM   2669  HD2 HID   174      40.894  43.474  43.571  1.00  0.00           H
ATOM   2670  C   HID   174      41.569  42.721  48.317  1.00  0.00           C
ATOM   2671  O   HID   174      40.376  42.807  48.531  1.00  0.00           O
ATOM   2672  N   LEU   175      42.406  42.092  49.184  1.00  0.00           N
ATOM   2673  H   LEU   175      43.377  42.076  48.907  1.00  0.00           H
ATOM   2674  CA  LEU   175      42.025  41.479  50.474  1.00  0.00           C
ATOM   2675  HA  LEU   175      41.195  40.814  50.236  1.00  0.00           H
ATOM   2676  CB  LEU   175      43.126  40.657  51.125  1.00  0.00           C
ATOM   2677  HB2 LEU   175      43.996  41.312  51.177  1.00  0.00           H
ATOM   2678  HB3 LEU   175      42.919  40.352  52.152  1.00  0.00           H
ATOM   2679  CG  LEU   175      43.574  39.412  50.231  1.00  0.00           C
ATOM   2680  HG  LEU   175      43.786  39.734  49.211  1.00  0.00           H
ATOM   2681  CD1 LEU   175      44.873  38.673  50.646  1.00  0.00           C
ATOM   2682 HD11 LEU   175      45.563  39.516  50.691  1.00  0.00           H
ATOM   2683 HD12 LEU   175      45.102  37.935  49.876  1.00  0.00           H
ATOM   2684 HD13 LEU   175      44.849  38.317  51.676  1.00  0.00           H
ATOM   2685  CD2 LEU   175      42.538  38.295  50.115  1.00  0.00           C
ATOM   2686 HD21 LEU   175      42.517  37.686  51.018  1.00  0.00           H
ATOM   2687 HD22 LEU   175      41.546  38.665  49.853  1.00  0.00           H
ATOM   2688 HD23 LEU   175      42.707  37.650  49.253  1.00  0.00           H
ATOM   2689  C   LEU   175      41.494  42.578  51.401  1.00  0.00           C
ATOM   2690  O   LEU   175      42.149  43.649  51.689  1.00  0.00           O
ATOM   2691  N   LYS   176      40.388  42.262  52.040  1.00  0.00           N
ATOM   2692  H   LYS   176      39.930  41.366  51.944  1.00  0.00           H
ATOM   2693  CA  LYS   176      39.871  43.015  53.168  1.00  0.00           C
ATOM   2694  HA  LYS   176      39.607  44.034  52.889  1.00  0.00           H
ATOM   2695  CB  LYS   176      38.487  42.302  53.558  1.00  0.00           C
ATOM   2696  HB2 LYS   176      38.544  41.224  53.405  1.00  0.00           H
ATOM   2697  HB3 LYS   176      38.298  42.594  54.592  1.00  0.00           H
ATOM   2698  CG  LYS   176      37.284  42.842  52.783  1.00  0.00           C
ATOM   2699  HG2 LYS   176      37.205  43.908  52.993  1.00  0.00           H
ATOM   2700  HG3 LYS   176      37.472  42.658  51.725  1.00  0.00           H
ATOM   2701  CD  LYS   176      35.904  42.200  53.041  1.00  0.00           C
ATOM   2702  HD2 LYS   176      35.290  42.589  52.229  1.00  0.00           H
ATOM   2703  HD3 LYS   176      35.974  41.146  52.771  1.00  0.00           H
ATOM   2704  CE  LYS   176      35.345  42.445  54.462  1.00  0.00           C
ATOM   2705  HE2 LYS   176      35.738  43.417  54.765  1.00  0.00           H
ATOM   2706  HE3 LYS   176      34.276  42.626  54.354  1.00  0.00           H
ATOM   2707  NZ  LYS   176      35.648  41.534  55.637  1.00  0.00           N
ATOM   2708  HZ1 LYS   176      35.181  41.845  56.477  1.00  0.00           H
ATOM   2709  HZ2 LYS   176      36.624  41.396  55.857  1.00  0.00           H
ATOM   2710  HZ3 LYS   176      35.292  40.598  55.511  1.00  0.00           H
ATOM   2711  C   LYS   176      40.879  42.961  54.281  1.00  0.00           C
ATOM   2712  O   LYS   176      41.446  41.848  54.469  1.00  0.00           O
ATOM   2713  N   GLU   177      40.929  43.980  55.123  1.00  0.00           N
ATOM   2714  H   GLU   177      40.358  44.801  54.990  1.00  0.00           H
ATOM   2715  CA  GLU   177      41.767  43.875  56.352  1.00  0.00           C
ATOM   2716  HA  GLU   177      42.825  43.930  56.097  1.00  0.00           H
ATOM   2717  CB  GLU   177      41.386  45.013  57.287  1.00  0.00           C
ATOM   2718  HB2 GLU   177      40.435  44.828  57.785  1.00  0.00           H
ATOM   2719  HB3 GLU   177      42.126  45.064  58.085  1.00  0.00           H
ATOM   2720  CG  GLU   177      41.432  46.446  56.627  1.00  0.00           C
ATOM   2721  HG2 GLU   177      40.726  46.578  55.807  1.00  0.00           H
ATOM   2722  HG3 GLU   177      41.076  47.206  57.323  1.00  0.00           H
ATOM   2723  CD  GLU   177      42.695  46.857  55.937  1.00  0.00           C
ATOM   2724  OE1 GLU   177      43.240  46.157  55.075  1.00  0.00           O
ATOM   2725  OE2 GLU   177      43.189  47.970  56.190  1.00  0.00           O
ATOM   2726  C   GLU   177      41.746  42.606  57.239  1.00  0.00           C
ATOM   2727  O   GLU   177      42.791  42.147  57.643  1.00  0.00           O
ATOM   2728  N   ASP   178      40.606  41.942  57.466  1.00  0.00           N
ATOM   2729  H   ASP   178      39.743  42.363  57.151  1.00  0.00           H
ATOM   2730  CA  ASP   178      40.552  40.759  58.313  1.00  0.00           C
ATOM   2731  HA  ASP   178      41.236  40.867  59.154  1.00  0.00           H
ATOM   2732  CB  ASP   178      39.080  40.491  58.818  1.00  0.00           C
ATOM   2733  HB2 ASP   178      39.036  39.507  59.285  1.00  0.00           H
ATOM   2734  HB3 ASP   178      38.814  41.270  59.533  1.00  0.00           H
ATOM   2735  CG  ASP   178      38.081  40.675  57.661  1.00  0.00           C
ATOM   2736  OD1 ASP   178      38.082  41.660  56.864  1.00  0.00           O
ATOM   2737  OD2 ASP   178      37.231  39.770  57.440  1.00  0.00           O
ATOM   2738  C   ASP   178      41.145  39.500  57.622  1.00  0.00           C
ATOM   2739  O   ASP   178      41.270  38.438  58.229  1.00  0.00           O
ATOM   2740  N   GLN   179      41.503  39.589  56.358  1.00  0.00           N
ATOM   2741  H   GLN   179      41.430  40.510  55.949  1.00  0.00           H
ATOM   2742  CA  GLN   179      41.831  38.527  55.458  1.00  0.00           C
ATOM   2743  HA  GLN   179      41.722  37.616  56.049  1.00  0.00           H
ATOM   2744  CB  GLN   179      40.729  38.370  54.417  1.00  0.00           C
ATOM   2745  HB2 GLN   179      40.829  39.316  53.883  1.00  0.00           H
ATOM   2746  HB3 GLN   179      40.869  37.526  53.741  1.00  0.00           H
ATOM   2747  CG  GLN   179      39.282  38.349  54.929  1.00  0.00           C
ATOM   2748  HG2 GLN   179      39.148  39.248  55.529  1.00  0.00           H
ATOM   2749  HG3 GLN   179      38.588  38.435  54.093  1.00  0.00           H
ATOM   2750  CD  GLN   179      38.912  37.119  55.741  1.00  0.00           C
ATOM   2751  OE1 GLN   179      39.316  36.017  55.471  1.00  0.00           O
ATOM   2752  NE2 GLN   179      38.051  37.239  56.695  1.00  0.00           N
ATOM   2753 HE21 GLN   179      38.066  36.575  57.456  1.00  0.00           H
ATOM   2754 HE22 GLN   179      37.677  38.125  57.003  1.00  0.00           H
ATOM   2755  C   GLN   179      43.262  38.516  54.862  1.00  0.00           C
ATOM   2756  O   GLN   179      43.658  37.669  54.115  1.00  0.00           O
ATOM   2757  N   THR   180      44.127  39.442  55.341  1.00  0.00           N
ATOM   2758  H   THR   180      43.761  40.015  56.087  1.00  0.00           H
ATOM   2759  CA  THR   180      45.627  39.489  55.034  1.00  0.00           C
ATOM   2760  HA  THR   180      45.678  39.629  53.955  1.00  0.00           H
ATOM   2761  CB  THR   180      46.239  40.721  55.709  1.00  0.00           C
ATOM   2762  HB  THR   180      47.253  40.914  55.360  1.00  0.00           H
ATOM   2763  CG2 THR   180      45.382  42.018  55.470  1.00  0.00           C
ATOM   2764 HG21 THR   180      44.446  41.968  56.027  1.00  0.00           H
ATOM   2765 HG22 THR   180      45.220  42.278  54.424  1.00  0.00           H
ATOM   2766 HG23 THR   180      45.928  42.881  55.850  1.00  0.00           H
ATOM   2767  OG1 THR   180      46.236  40.680  57.023  1.00  0.00           O
ATOM   2768  HG1 THR   180      46.596  41.505  57.358  1.00  0.00           H
ATOM   2769  C   THR   180      46.471  38.268  55.425  1.00  0.00           C
ATOM   2770  O   THR   180      47.638  38.135  55.067  1.00  0.00           O
ATOM   2771  N   GLU   181      45.812  37.253  56.068  1.00  0.00           N
ATOM   2772  H   GLU   181      44.906  37.425  56.480  1.00  0.00           H
ATOM   2773  CA  GLU   181      46.400  35.906  56.425  1.00  0.00           C
ATOM   2774  HA  GLU   181      47.333  36.195  56.911  1.00  0.00           H
ATOM   2775  CB  GLU   181      45.557  35.112  57.377  1.00  0.00           C
ATOM   2776  HB2 GLU   181      46.203  34.262  57.594  1.00  0.00           H
ATOM   2777  HB3 GLU   181      45.444  35.713  58.280  1.00  0.00           H
ATOM   2778  CG  GLU   181      44.158  34.565  57.014  1.00  0.00           C
ATOM   2779  HG2 GLU   181      43.659  35.401  56.524  1.00  0.00           H
ATOM   2780  HG3 GLU   181      44.369  33.775  56.293  1.00  0.00           H
ATOM   2781  CD  GLU   181      43.383  33.996  58.188  1.00  0.00           C
ATOM   2782  OE1 GLU   181      42.872  32.878  58.183  1.00  0.00           O
ATOM   2783  OE2 GLU   181      43.132  34.798  59.098  1.00  0.00           O
ATOM   2784  C   GLU   181      46.777  35.095  55.137  1.00  0.00           C
ATOM   2785  O   GLU   181      47.661  34.311  55.230  1.00  0.00           O
ATOM   2786  N   TYR   182      46.066  35.340  53.983  1.00  0.00           N
ATOM   2787  H   TYR   182      45.374  36.077  53.979  1.00  0.00           H
ATOM   2788  CA  TYR   182      46.356  34.641  52.721  1.00  0.00           C
ATOM   2789  HA  TYR   182      46.565  33.594  52.940  1.00  0.00           H
ATOM   2790  CB  TYR   182      45.133  34.639  51.754  1.00  0.00           C
ATOM   2791  HB2 TYR   182      44.913  35.675  51.495  1.00  0.00           H
ATOM   2792  HB3 TYR   182      45.403  34.147  50.820  1.00  0.00           H
ATOM   2793  CG  TYR   182      43.989  33.883  52.423  1.00  0.00           C
ATOM   2794  CD1 TYR   182      44.019  32.411  52.456  1.00  0.00           C
ATOM   2795  HD1 TYR   182      44.899  31.929  52.056  1.00  0.00           H
ATOM   2796  CE1 TYR   182      42.926  31.743  53.053  1.00  0.00           C
ATOM   2797  HE1 TYR   182      43.023  30.668  53.096  1.00  0.00           H
ATOM   2798  CZ  TYR   182      41.770  32.513  53.414  1.00  0.00           C
ATOM   2799  OH  TYR   182      40.729  31.882  53.990  1.00  0.00           O
ATOM   2800  HH  TYR   182      40.835  30.958  54.226  1.00  0.00           H
ATOM   2801  CE2 TYR   182      41.814  33.928  53.551  1.00  0.00           C
ATOM   2802  HE2 TYR   182      40.954  34.508  53.855  1.00  0.00           H
ATOM   2803  CD2 TYR   182      42.900  34.549  52.972  1.00  0.00           C
ATOM   2804  HD2 TYR   182      42.884  35.628  52.964  1.00  0.00           H
ATOM   2805  C   TYR   182      47.615  35.041  52.013  1.00  0.00           C
ATOM   2806  O   TYR   182      48.124  34.403  51.091  1.00  0.00           O
ATOM   2807  N   LEU   183      48.167  36.081  52.543  1.00  0.00           N
ATOM   2808  H   LEU   183      47.542  36.643  53.104  1.00  0.00           H
ATOM   2809  CA  LEU   183      49.484  36.561  52.138  1.00  0.00           C
ATOM   2810  HA  LEU   183      49.587  36.313  51.081  1.00  0.00           H
ATOM   2811  CB  LEU   183      49.483  38.093  52.303  1.00  0.00           C
ATOM   2812  HB2 LEU   183      49.605  38.302  53.366  1.00  0.00           H
ATOM   2813  HB3 LEU   183      50.409  38.507  51.903  1.00  0.00           H
ATOM   2814  CG  LEU   183      48.150  38.764  51.723  1.00  0.00           C
ATOM   2815  HG  LEU   183      47.229  38.324  52.105  1.00  0.00           H
ATOM   2816  CD1 LEU   183      48.237  40.212  52.107  1.00  0.00           C
ATOM   2817 HD11 LEU   183      47.309  40.648  51.738  1.00  0.00           H
ATOM   2818 HD12 LEU   183      49.115  40.693  51.673  1.00  0.00           H
ATOM   2819 HD13 LEU   183      48.306  40.401  53.177  1.00  0.00           H
ATOM   2820  CD2 LEU   183      48.292  38.807  50.135  1.00  0.00           C
ATOM   2821 HD21 LEU   183      48.204  37.800  49.730  1.00  0.00           H
ATOM   2822 HD22 LEU   183      47.503  39.469  49.778  1.00  0.00           H
ATOM   2823 HD23 LEU   183      49.297  39.041  49.778  1.00  0.00           H
ATOM   2824  C   LEU   183      50.642  35.924  52.776  1.00  0.00           C
ATOM   2825  O   LEU   183      51.757  36.184  52.283  1.00  0.00           O
ATOM   2826  N   GLU   184      50.405  35.141  53.837  1.00  0.00           N
ATOM   2827  H   GLU   184      49.431  34.940  54.008  1.00  0.00           H
ATOM   2828  CA  GLU   184      51.409  34.271  54.391  1.00  0.00           C
ATOM   2829  HA  GLU   184      52.366  34.763  54.569  1.00  0.00           H
ATOM   2830  CB  GLU   184      51.028  33.668  55.722  1.00  0.00           C
ATOM   2831  HB2 GLU   184      50.159  33.068  55.452  1.00  0.00           H
ATOM   2832  HB3 GLU   184      51.846  32.994  55.975  1.00  0.00           H
ATOM   2833  CG  GLU   184      50.702  34.609  56.884  1.00  0.00           C
ATOM   2834  HG2 GLU   184      49.908  35.231  56.471  1.00  0.00           H
ATOM   2835  HG3 GLU   184      50.370  34.027  57.744  1.00  0.00           H
ATOM   2836  CD  GLU   184      51.842  35.449  57.363  1.00  0.00           C
ATOM   2837  OE1 GLU   184      53.009  35.195  57.009  1.00  0.00           O
ATOM   2838  OE2 GLU   184      51.544  36.604  57.756  1.00  0.00           O
ATOM   2839  C   GLU   184      51.752  33.093  53.473  1.00  0.00           C
ATOM   2840  O   GLU   184      50.873  32.446  52.949  1.00  0.00           O
ATOM   2841  N   GLU   185      53.026  32.884  53.152  1.00  0.00           N
ATOM   2842  H   GLU   185      53.701  33.438  53.659  1.00  0.00           H
ATOM   2843  CA  GLU   185      53.490  31.896  52.104  1.00  0.00           C
ATOM   2844  HA  GLU   185      52.875  31.951  51.206  1.00  0.00           H
ATOM   2845  CB  GLU   185      54.971  31.958  51.576  1.00  0.00           C
ATOM   2846  HB2 GLU   185      55.165  31.044  51.016  1.00  0.00           H
ATOM   2847  HB3 GLU   185      55.130  32.829  50.940  1.00  0.00           H
ATOM   2848  CG  GLU   185      56.065  32.013  52.679  1.00  0.00           C
ATOM   2849  HG2 GLU   185      56.837  32.748  52.451  1.00  0.00           H
ATOM   2850  HG3 GLU   185      55.615  32.379  53.602  1.00  0.00           H
ATOM   2851  CD  GLU   185      56.700  30.692  53.145  1.00  0.00           C
ATOM   2852  OE1 GLU   185      56.408  30.266  54.293  1.00  0.00           O
ATOM   2853  OE2 GLU   185      57.630  30.080  52.524  1.00  0.00           O
ATOM   2854  C   GLU   185      53.103  30.398  52.487  1.00  0.00           C
ATOM   2855  O   GLU   185      52.799  29.695  51.526  1.00  0.00           O
ATOM   2856  N   ARG   186      53.043  30.020  53.816  1.00  0.00           N
ATOM   2857  H   ARG   186      53.290  30.694  54.525  1.00  0.00           H
ATOM   2858  CA  ARG   186      52.640  28.669  54.215  1.00  0.00           C
ATOM   2859  HA  ARG   186      53.295  27.951  53.721  1.00  0.00           H
ATOM   2860  CB  ARG   186      52.818  28.452  55.776  1.00  0.00           C
ATOM   2861  HB2 ARG   186      52.623  27.460  56.184  1.00  0.00           H
ATOM   2862  HB3 ARG   186      53.868  28.571  56.044  1.00  0.00           H
ATOM   2863  CG  ARG   186      52.004  29.483  56.645  1.00  0.00           C
ATOM   2864  HG2 ARG   186      52.661  29.567  57.510  1.00  0.00           H
ATOM   2865  HG3 ARG   186      51.923  30.470  56.189  1.00  0.00           H
ATOM   2866  CD  ARG   186      50.601  29.047  57.028  1.00  0.00           C
ATOM   2867  HD2 ARG   186      49.816  28.988  56.273  1.00  0.00           H
ATOM   2868  HD3 ARG   186      50.739  28.057  57.462  1.00  0.00           H
ATOM   2869  NE  ARG   186      50.042  29.909  58.172  1.00  0.00           N
ATOM   2870  HE  ARG   186      50.518  30.743  58.481  1.00  0.00           H
ATOM   2871  CZ  ARG   186      49.069  29.467  58.907  1.00  0.00           C
ATOM   2872  NH1 ARG   186      48.348  28.413  58.739  1.00  0.00           N
ATOM   2873 HH11 ARG   186      48.485  27.806  57.942  1.00  0.00           H
ATOM   2874 HH12 ARG   186      47.606  28.182  59.383  1.00  0.00           H
ATOM   2875  NH2 ARG   186      48.794  30.155  59.897  1.00  0.00           N
ATOM   2876 HH21 ARG   186      49.158  31.096  59.907  1.00  0.00           H
ATOM   2877 HH22 ARG   186      47.954  30.096  60.455  1.00  0.00           H
ATOM   2878  C   ARG   186      51.286  28.234  53.725  1.00  0.00           C
ATOM   2879  O   ARG   186      51.115  27.035  53.563  1.00  0.00           O
ATOM   2880  N   ARG   187      50.409  29.236  53.659  1.00  0.00           N
ATOM   2881  H   ARG   187      50.786  30.131  53.931  1.00  0.00           H
ATOM   2882  CA  ARG   187      49.002  29.210  53.191  1.00  0.00           C
ATOM   2883  HA  ARG   187      48.497  28.377  53.680  1.00  0.00           H
ATOM   2884  CB  ARG   187      48.335  30.495  53.653  1.00  0.00           C
ATOM   2885  HB2 ARG   187      48.786  30.801  54.597  1.00  0.00           H
ATOM   2886  HB3 ARG   187      48.614  31.233  52.901  1.00  0.00           H
ATOM   2887  CG  ARG   187      46.805  30.355  53.846  1.00  0.00           C
ATOM   2888  HG2 ARG   187      46.252  31.289  53.953  1.00  0.00           H
ATOM   2889  HG3 ARG   187      46.505  29.887  52.908  1.00  0.00           H
ATOM   2890  CD  ARG   187      46.368  29.507  55.020  1.00  0.00           C
ATOM   2891  HD2 ARG   187      46.343  28.444  54.776  1.00  0.00           H
ATOM   2892  HD3 ARG   187      46.998  29.746  55.876  1.00  0.00           H
ATOM   2893  NE  ARG   187      44.946  29.835  55.269  1.00  0.00           N
ATOM   2894  HE  ARG   187      44.218  29.306  54.808  1.00  0.00           H
ATOM   2895  CZ  ARG   187      44.458  30.543  56.237  1.00  0.00           C
ATOM   2896  NH1 ARG   187      45.217  31.250  57.079  1.00  0.00           N
ATOM   2897 HH11 ARG   187      46.210  31.144  56.931  1.00  0.00           H
ATOM   2898 HH12 ARG   187      44.734  31.682  57.853  1.00  0.00           H
ATOM   2899  NH2 ARG   187      43.195  30.670  56.431  1.00  0.00           N
ATOM   2900 HH21 ARG   187      42.594  30.038  55.921  1.00  0.00           H
ATOM   2901 HH22 ARG   187      42.827  31.284  57.143  1.00  0.00           H
ATOM   2902  C   ARG   187      48.969  28.962  51.683  1.00  0.00           C
ATOM   2903  O   ARG   187      48.282  28.060  51.257  1.00  0.00           O
ATOM   2904  N   ILE   188      49.809  29.568  50.835  1.00  0.00           N
ATOM   2905  H   ILE   188      50.398  30.231  51.317  1.00  0.00           H
ATOM   2906  CA  ILE   188      49.876  29.261  49.345  1.00  0.00           C
ATOM   2907  HA  ILE   188      48.853  29.096  49.007  1.00  0.00           H
ATOM   2908  CB  ILE   188      50.548  30.410  48.586  1.00  0.00           C
ATOM   2909  HB  ILE   188      51.552  30.528  48.992  1.00  0.00           H
ATOM   2910  CG2 ILE   188      50.629  30.004  47.133  1.00  0.00           C
ATOM   2911 HG21 ILE   188      50.966  30.858  46.546  1.00  0.00           H
ATOM   2912 HG22 ILE   188      49.709  29.632  46.682  1.00  0.00           H
ATOM   2913 HG23 ILE   188      51.297  29.148  47.043  1.00  0.00           H
ATOM   2914  CG1 ILE   188      49.726  31.732  48.768  1.00  0.00           C
ATOM   2915 HG12 ILE   188      48.685  31.515  48.531  1.00  0.00           H
ATOM   2916 HG13 ILE   188      49.745  32.131  49.783  1.00  0.00           H
ATOM   2917  CD1 ILE   188      50.275  32.855  47.926  1.00  0.00           C
ATOM   2918 HD11 ILE   188      51.365  32.876  47.939  1.00  0.00           H
ATOM   2919 HD12 ILE   188      50.026  33.834  48.333  1.00  0.00           H
ATOM   2920 HD13 ILE   188      49.876  32.855  46.911  1.00  0.00           H
ATOM   2921  C   ILE   188      50.549  27.919  49.154  1.00  0.00           C
ATOM   2922  O   ILE   188      50.145  27.227  48.204  1.00  0.00           O
ATOM   2923  N   LYS   189      51.496  27.509  49.968  1.00  0.00           N
ATOM   2924  H   LYS   189      51.869  28.137  50.666  1.00  0.00           H
ATOM   2925  CA  LYS   189      52.227  26.227  49.869  1.00  0.00           C
ATOM   2926  HA  LYS   189      52.685  26.099  48.889  1.00  0.00           H
ATOM   2927  CB  LYS   189      53.334  26.210  50.885  1.00  0.00           C
ATOM   2928  HB2 LYS   189      52.960  26.662  51.804  1.00  0.00           H
ATOM   2929  HB3 LYS   189      53.655  25.187  51.078  1.00  0.00           H
ATOM   2930  CG  LYS   189      54.583  27.005  50.428  1.00  0.00           C
ATOM   2931  HG2 LYS   189      54.982  26.589  49.503  1.00  0.00           H
ATOM   2932  HG3 LYS   189      54.425  28.083  50.396  1.00  0.00           H
ATOM   2933  CD  LYS   189      55.710  26.841  51.559  1.00  0.00           C
ATOM   2934  HD2 LYS   189      55.396  27.253  52.518  1.00  0.00           H
ATOM   2935  HD3 LYS   189      55.887  25.767  51.611  1.00  0.00           H
ATOM   2936  CE  LYS   189      57.022  27.431  51.039  1.00  0.00           C
ATOM   2937  HE2 LYS   189      57.334  26.894  50.144  1.00  0.00           H
ATOM   2938  HE3 LYS   189      56.851  28.462  50.731  1.00  0.00           H
ATOM   2939  NZ  LYS   189      58.065  27.512  52.135  1.00  0.00           N
ATOM   2940  HZ1 LYS   189      58.464  26.616  52.375  1.00  0.00           H
ATOM   2941  HZ2 LYS   189      57.663  27.968  52.942  1.00  0.00           H
ATOM   2942  HZ3 LYS   189      58.826  28.115  51.860  1.00  0.00           H
ATOM   2943  C   LYS   189      51.175  25.010  50.157  1.00  0.00           C
ATOM   2944  O   LYS   189      50.887  24.155  49.401  1.00  0.00           O
ATOM   2945  N   GLU   190      50.413  25.231  51.255  1.00  0.00           N
ATOM   2946  H   GLU   190      50.519  26.112  51.738  1.00  0.00           H
ATOM   2947  CA  GLU   190      49.376  24.336  51.649  1.00  0.00           C
ATOM   2948  HA  GLU   190      49.818  23.368  51.880  1.00  0.00           H
ATOM   2949  CB  GLU   190      48.790  24.924  53.015  1.00  0.00           C
ATOM   2950  HB2 GLU   190      49.545  24.820  53.796  1.00  0.00           H
ATOM   2951  HB3 GLU   190      48.703  26.010  52.945  1.00  0.00           H
ATOM   2952  CG  GLU   190      47.431  24.277  53.463  1.00  0.00           C
ATOM   2953  HG2 GLU   190      47.044  24.857  54.301  1.00  0.00           H
ATOM   2954  HG3 GLU   190      46.684  24.287  52.670  1.00  0.00           H
ATOM   2955  CD  GLU   190      47.629  22.831  54.015  1.00  0.00           C
ATOM   2956  OE1 GLU   190      48.713  22.279  54.194  1.00  0.00           O
ATOM   2957  OE2 GLU   190      46.638  22.110  53.962  1.00  0.00           O
ATOM   2958  C   GLU   190      48.278  24.244  50.591  1.00  0.00           C
ATOM   2959  O   GLU   190      47.728  23.167  50.434  1.00  0.00           O
ATOM   2960  N   ILE   191      48.000  25.366  49.833  1.00  0.00           N
ATOM   2961  H   ILE   191      48.468  26.197  50.162  1.00  0.00           H
ATOM   2962  CA  ILE   191      46.982  25.292  48.754  1.00  0.00           C
ATOM   2963  HA  ILE   191      46.187  24.625  49.089  1.00  0.00           H
ATOM   2964  CB  ILE   191      46.273  26.725  48.602  1.00  0.00           C
ATOM   2965  HB  ILE   191      46.771  27.435  49.262  1.00  0.00           H
ATOM   2966  CG2 ILE   191      46.198  27.267  47.105  1.00  0.00           C
ATOM   2967 HG21 ILE   191      45.653  26.561  46.479  1.00  0.00           H
ATOM   2968 HG22 ILE   191      47.170  27.286  46.612  1.00  0.00           H
ATOM   2969 HG23 ILE   191      45.769  28.269  47.120  1.00  0.00           H
ATOM   2970  CG1 ILE   191      44.887  26.606  49.088  1.00  0.00           C
ATOM   2971 HG12 ILE   191      44.308  27.506  48.882  1.00  0.00           H
ATOM   2972 HG13 ILE   191      44.272  25.891  48.542  1.00  0.00           H
ATOM   2973  CD1 ILE   191      44.655  26.331  50.586  1.00  0.00           C
ATOM   2974 HD11 ILE   191      45.012  27.191  51.152  1.00  0.00           H
ATOM   2975 HD12 ILE   191      45.253  25.473  50.893  1.00  0.00           H
ATOM   2976 HD13 ILE   191      43.644  26.029  50.862  1.00  0.00           H
ATOM   2977  C   ILE   191      47.457  24.674  47.425  1.00  0.00           C
ATOM   2978  O   ILE   191      46.766  23.894  46.744  1.00  0.00           O
ATOM   2979  N   VAL   192      48.809  24.716  47.151  1.00  0.00           N
ATOM   2980  H   VAL   192      49.396  25.196  47.818  1.00  0.00           H
ATOM   2981  CA  VAL   192      49.374  23.972  46.012  1.00  0.00           C
ATOM   2982  HA  VAL   192      48.885  24.215  45.068  1.00  0.00           H
ATOM   2983  CB  VAL   192      50.866  24.371  45.828  1.00  0.00           C
ATOM   2984  HB  VAL   192      51.312  24.471  46.817  1.00  0.00           H
ATOM   2985  CG1 VAL   192      51.738  23.346  45.144  1.00  0.00           C
ATOM   2986 HG11 VAL   192      51.400  23.112  44.133  1.00  0.00           H
ATOM   2987 HG12 VAL   192      52.774  23.663  45.022  1.00  0.00           H
ATOM   2988 HG13 VAL   192      51.834  22.410  45.694  1.00  0.00           H
ATOM   2989  CG2 VAL   192      50.932  25.702  45.167  1.00  0.00           C
ATOM   2990 HG21 VAL   192      50.600  25.699  44.129  1.00  0.00           H
ATOM   2991 HG22 VAL   192      51.936  26.122  45.141  1.00  0.00           H
ATOM   2992 HG23 VAL   192      50.298  26.416  45.694  1.00  0.00           H
ATOM   2993  C   VAL   192      49.150  22.443  46.335  1.00  0.00           C
ATOM   2994  O   VAL   192      48.653  21.707  45.510  1.00  0.00           O
ATOM   2995  N   LYS   193      49.558  22.096  47.543  1.00  0.00           N
ATOM   2996  H   LYS   193      49.919  22.819  48.149  1.00  0.00           H
ATOM   2997  CA  LYS   193      49.330  20.742  48.072  1.00  0.00           C
ATOM   2998  HA  LYS   193      49.825  20.065  47.377  1.00  0.00           H
ATOM   2999  CB  LYS   193      49.949  20.498  49.480  1.00  0.00           C
ATOM   3000  HB2 LYS   193      49.616  21.269  50.175  1.00  0.00           H
ATOM   3001  HB3 LYS   193      49.814  19.466  49.807  1.00  0.00           H
ATOM   3002  CG  LYS   193      51.486  20.728  49.320  1.00  0.00           C
ATOM   3003  HG2 LYS   193      51.880  20.122  48.504  1.00  0.00           H
ATOM   3004  HG3 LYS   193      51.647  21.762  49.015  1.00  0.00           H
ATOM   3005  CD  LYS   193      52.132  20.552  50.673  1.00  0.00           C
ATOM   3006  HD2 LYS   193      51.397  20.204  51.398  1.00  0.00           H
ATOM   3007  HD3 LYS   193      52.982  19.872  50.620  1.00  0.00           H
ATOM   3008  CE  LYS   193      52.628  21.870  51.248  1.00  0.00           C
ATOM   3009  HE2 LYS   193      52.788  22.557  50.417  1.00  0.00           H
ATOM   3010  HE3 LYS   193      51.817  22.289  51.844  1.00  0.00           H
ATOM   3011  NZ  LYS   193      53.851  21.537  51.996  1.00  0.00           N
ATOM   3012  HZ1 LYS   193      54.500  21.243  51.280  1.00  0.00           H
ATOM   3013  HZ2 LYS   193      53.787  20.774  52.655  1.00  0.00           H
ATOM   3014  HZ3 LYS   193      54.269  22.366  52.391  1.00  0.00           H
ATOM   3015  C   LYS   193      47.902  20.267  48.178  1.00  0.00           C
ATOM   3016  O   LYS   193      47.731  19.060  48.372  1.00  0.00           O
ATOM   3017  N   LYS   194      46.938  21.137  47.926  1.00  0.00           N
ATOM   3018  H   LYS   194      47.276  22.052  47.668  1.00  0.00           H
ATOM   3019  CA  LYS   194      45.480  20.912  48.035  1.00  0.00           C
ATOM   3020  HA  LYS   194      45.381  19.980  48.593  1.00  0.00           H
ATOM   3021  CB  LYS   194      44.817  21.998  48.970  1.00  0.00           C
ATOM   3022  HB2 LYS   194      45.375  22.218  49.880  1.00  0.00           H
ATOM   3023  HB3 LYS   194      44.884  22.940  48.427  1.00  0.00           H
ATOM   3024  CG  LYS   194      43.319  21.648  49.249  1.00  0.00           C
ATOM   3025  HG2 LYS   194      42.907  22.482  49.815  1.00  0.00           H
ATOM   3026  HG3 LYS   194      42.887  21.655  48.250  1.00  0.00           H
ATOM   3027  CD  LYS   194      43.013  20.264  49.881  1.00  0.00           C
ATOM   3028  HD2 LYS   194      41.949  20.059  50.009  1.00  0.00           H
ATOM   3029  HD3 LYS   194      43.450  19.464  49.284  1.00  0.00           H
ATOM   3030  CE  LYS   194      43.749  20.092  51.208  1.00  0.00           C
ATOM   3031  HE2 LYS   194      44.763  19.862  50.883  1.00  0.00           H
ATOM   3032  HE3 LYS   194      43.745  20.966  51.859  1.00  0.00           H
ATOM   3033  NZ  LYS   194      43.321  18.844  51.879  1.00  0.00           N
ATOM   3034  HZ1 LYS   194      43.854  18.747  52.731  1.00  0.00           H
ATOM   3035  HZ2 LYS   194      43.344  18.011  51.310  1.00  0.00           H
ATOM   3036  HZ3 LYS   194      42.344  18.946  52.116  1.00  0.00           H
ATOM   3037  C   LYS   194      44.803  20.694  46.645  1.00  0.00           C
ATOM   3038  O   LYS   194      43.773  20.060  46.495  1.00  0.00           O
ATOM   3039  N   HIE   195      45.550  21.127  45.582  1.00  0.00           N
ATOM   3040  H   HIE   195      46.454  21.460  45.880  1.00  0.00           H
ATOM   3041  CA  HIE   195      45.038  21.044  44.155  1.00  0.00           C
ATOM   3042  HA  HIE   195      44.100  20.488  44.127  1.00  0.00           H
ATOM   3043  CB  HIE   195      44.658  22.487  43.750  1.00  0.00           C
ATOM   3044  HB2 HIE   195      45.598  23.015  43.909  1.00  0.00           H
ATOM   3045  HB3 HIE   195      44.442  22.519  42.682  1.00  0.00           H
ATOM   3046  CG  HIE   195      43.627  23.076  44.718  1.00  0.00           C
ATOM   3047  ND1 HIE   195      42.423  22.454  45.109  1.00  0.00           N
ATOM   3048  CE1 HIE   195      41.915  23.258  46.044  1.00  0.00           C
ATOM   3049  HE1 HIE   195      41.047  23.028  46.642  1.00  0.00           H
ATOM   3050  NE2 HIE   195      42.674  24.317  46.250  1.00  0.00           N
ATOM   3051  HE2 HIE   195      42.622  24.883  47.085  1.00  0.00           H
ATOM   3052  CD2 HIE   195      43.808  24.188  45.479  1.00  0.00           C
ATOM   3053  HD2 HIE   195      44.641  24.877  45.470  1.00  0.00           H
ATOM   3054  C   HIE   195      46.056  20.304  43.198  1.00  0.00           C
ATOM   3055  O   HIE   195      45.538  19.661  42.266  1.00  0.00           O
ATOM   3056  N   SER   196      47.408  20.425  43.296  1.00  0.00           N
ATOM   3057  H   SER   196      47.854  20.898  44.069  1.00  0.00           H
ATOM   3058  CA  SER   196      48.299  19.726  42.282  1.00  0.00           C
ATOM   3059  HA  SER   196      48.136  20.110  41.275  1.00  0.00           H
ATOM   3060  CB  SER   196      49.721  20.290  42.467  1.00  0.00           C
ATOM   3061  HB2 SER   196      50.419  19.801  41.787  1.00  0.00           H
ATOM   3062  HB3 SER   196      49.745  21.337  42.167  1.00  0.00           H
ATOM   3063  OG  SER   196      50.150  20.073  43.806  1.00  0.00           O
ATOM   3064  HG  SER   196      49.966  20.820  44.379  1.00  0.00           H
ATOM   3065  C   SER   196      48.340  18.250  42.338  1.00  0.00           C
ATOM   3066  O   SER   196      48.844  17.564  41.438  1.00  0.00           O
ATOM   3067  N   GLN   197      47.675  17.588  43.313  1.00  0.00           N
ATOM   3068  H   GLN   197      47.331  18.166  44.067  1.00  0.00           H
ATOM   3069  CA  GLN   197      47.279  16.159  43.338  1.00  0.00           C
ATOM   3070  HA  GLN   197      48.198  15.588  43.199  1.00  0.00           H
ATOM   3071  CB  GLN   197      46.828  15.654  44.707  1.00  0.00           C
ATOM   3072  HB2 GLN   197      47.126  14.606  44.703  1.00  0.00           H
ATOM   3073  HB3 GLN   197      47.447  16.128  45.468  1.00  0.00           H
ATOM   3074  CG  GLN   197      45.344  15.842  45.137  1.00  0.00           C
ATOM   3075  HG2 GLN   197      44.649  15.277  44.515  1.00  0.00           H
ATOM   3076  HG3 GLN   197      45.312  15.476  46.164  1.00  0.00           H
ATOM   3077  CD  GLN   197      44.893  17.318  45.221  1.00  0.00           C
ATOM   3078  OE1 GLN   197      45.749  18.222  45.293  1.00  0.00           O
ATOM   3079  NE2 GLN   197      43.564  17.607  45.176  1.00  0.00           N
ATOM   3080 HE21 GLN   197      43.391  18.599  45.262  1.00  0.00           H
ATOM   3081 HE22 GLN   197      42.954  16.802  45.137  1.00  0.00           H
ATOM   3082  C   GLN   197      46.295  15.608  42.267  1.00  0.00           C
ATOM   3083  O   GLN   197      46.183  14.392  42.168  1.00  0.00           O
ATOM   3084  N   PHE   198      45.587  16.518  41.589  1.00  0.00           N
ATOM   3085  H   PHE   198      45.766  17.458  41.909  1.00  0.00           H
ATOM   3086  CA  PHE   198      44.481  16.199  40.595  1.00  0.00           C
ATOM   3087  HA  PHE   198      44.669  15.163  40.315  1.00  0.00           H
ATOM   3088  CB  PHE   198      43.000  16.213  41.237  1.00  0.00           C
ATOM   3089  HB2 PHE   198      42.387  15.445  40.768  1.00  0.00           H
ATOM   3090  HB3 PHE   198      43.080  15.960  42.295  1.00  0.00           H
ATOM   3091  CG  PHE   198      42.199  17.497  41.137  1.00  0.00           C
ATOM   3092  CD1 PHE   198      42.464  18.570  42.061  1.00  0.00           C
ATOM   3093  HD1 PHE   198      43.355  18.526  42.670  1.00  0.00           H
ATOM   3094  CE1 PHE   198      41.702  19.762  41.905  1.00  0.00           C
ATOM   3095  HE1 PHE   198      41.984  20.615  42.503  1.00  0.00           H
ATOM   3096  CZ  PHE   198      40.690  19.793  40.953  1.00  0.00           C
ATOM   3097  HZ  PHE   198      40.049  20.640  40.759  1.00  0.00           H
ATOM   3098  CE2 PHE   198      40.350  18.674  40.183  1.00  0.00           C
ATOM   3099  HE2 PHE   198      39.575  18.779  39.440  1.00  0.00           H
ATOM   3100  CD2 PHE   198      41.104  17.489  40.260  1.00  0.00           C
ATOM   3101  HD2 PHE   198      40.827  16.629  39.669  1.00  0.00           H
ATOM   3102  C   PHE   198      44.485  17.146  39.313  1.00  0.00           C
ATOM   3103  O   PHE   198      44.285  16.671  38.179  1.00  0.00           O
ATOM   3104  N   ILE   199      45.017  18.393  39.522  1.00  0.00           N
ATOM   3105  H   ILE   199      45.243  18.799  40.420  1.00  0.00           H
ATOM   3106  CA  ILE   199      45.321  19.292  38.331  1.00  0.00           C
ATOM   3107  HA  ILE   199      44.482  19.329  37.638  1.00  0.00           H
ATOM   3108  CB  ILE   199      45.414  20.780  38.706  1.00  0.00           C
ATOM   3109  HB  ILE   199      46.245  20.904  39.400  1.00  0.00           H
ATOM   3110  CG2 ILE   199      45.602  21.829  37.558  1.00  0.00           C
ATOM   3111 HG21 ILE   199      44.844  21.916  36.780  1.00  0.00           H
ATOM   3112 HG22 ILE   199      46.617  21.769  37.165  1.00  0.00           H
ATOM   3113 HG23 ILE   199      45.676  22.864  37.889  1.00  0.00           H
ATOM   3114  CG1 ILE   199      44.096  21.153  39.493  1.00  0.00           C
ATOM   3115 HG12 ILE   199      43.271  20.816  38.864  1.00  0.00           H
ATOM   3116 HG13 ILE   199      44.150  20.593  40.425  1.00  0.00           H
ATOM   3117  CD1 ILE   199      43.768  22.614  39.848  1.00  0.00           C
ATOM   3118 HD11 ILE   199      44.682  23.036  40.267  1.00  0.00           H
ATOM   3119 HD12 ILE   199      42.913  22.624  40.524  1.00  0.00           H
ATOM   3120 HD13 ILE   199      43.572  23.118  38.903  1.00  0.00           H
ATOM   3121  C   ILE   199      46.587  18.803  37.576  1.00  0.00           C
ATOM   3122  O   ILE   199      47.628  18.638  38.225  1.00  0.00           O
ATOM   3123  N   GLY   200      46.490  18.650  36.290  1.00  0.00           N
ATOM   3124  H   GLY   200      45.628  18.894  35.824  1.00  0.00           H
ATOM   3125  CA  GLY   200      47.656  18.377  35.454  1.00  0.00           C
ATOM   3126  HA2 GLY   200      48.190  17.438  35.603  1.00  0.00           H
ATOM   3127  HA3 GLY   200      47.095  18.305  34.523  1.00  0.00           H
ATOM   3128  C   GLY   200      48.657  19.517  35.360  1.00  0.00           C
ATOM   3129  O   GLY   200      49.793  19.234  35.431  1.00  0.00           O
ATOM   3130  N   TYR   201      48.282  20.760  35.281  1.00  0.00           N
ATOM   3131  H   TYR   201      47.299  20.984  35.217  1.00  0.00           H
ATOM   3132  CA  TYR   201      49.210  21.858  35.132  1.00  0.00           C
ATOM   3133  HA  TYR   201      49.970  21.597  34.396  1.00  0.00           H
ATOM   3134  CB  TYR   201      48.475  23.064  34.551  1.00  0.00           C
ATOM   3135  HB2 TYR   201      47.761  23.520  35.237  1.00  0.00           H
ATOM   3136  HB3 TYR   201      49.268  23.769  34.302  1.00  0.00           H
ATOM   3137  CG  TYR   201      47.645  22.597  33.262  1.00  0.00           C
ATOM   3138  CD1 TYR   201      48.306  22.068  32.101  1.00  0.00           C
ATOM   3139  HD1 TYR   201      49.384  22.000  32.087  1.00  0.00           H
ATOM   3140  CE1 TYR   201      47.630  21.817  30.959  1.00  0.00           C
ATOM   3141  HE1 TYR   201      48.180  21.699  30.036  1.00  0.00           H
ATOM   3142  CZ  TYR   201      46.219  21.878  30.901  1.00  0.00           C
ATOM   3143  OH  TYR   201      45.547  21.718  29.723  1.00  0.00           O
ATOM   3144  HH  TYR   201      44.626  21.582  29.961  1.00  0.00           H
ATOM   3145  CE2 TYR   201      45.540  22.221  32.107  1.00  0.00           C
ATOM   3146  HE2 TYR   201      44.461  22.226  32.142  1.00  0.00           H
ATOM   3147  CD2 TYR   201      46.236  22.638  33.257  1.00  0.00           C
ATOM   3148  HD2 TYR   201      45.660  22.790  34.158  1.00  0.00           H
ATOM   3149  C   TYR   201      49.905  22.310  36.427  1.00  0.00           C
ATOM   3150  O   TYR   201      49.193  22.409  37.490  1.00  0.00           O
ATOM   3151  N   PRO   202      51.259  22.400  36.486  1.00  0.00           N
ATOM   3152  CD  PRO   202      52.139  22.596  35.379  1.00  0.00           C
ATOM   3153  HD2 PRO   202      51.653  23.273  34.676  1.00  0.00           H
ATOM   3154  HD3 PRO   202      52.282  21.667  34.826  1.00  0.00           H
ATOM   3155  CG  PRO   202      53.474  23.159  35.876  1.00  0.00           C
ATOM   3156  HG2 PRO   202      53.397  24.245  35.922  1.00  0.00           H
ATOM   3157  HG3 PRO   202      54.361  22.797  35.356  1.00  0.00           H
ATOM   3158  CB  PRO   202      53.452  22.667  37.365  1.00  0.00           C
ATOM   3159  HB2 PRO   202      54.141  23.260  37.967  1.00  0.00           H
ATOM   3160  HB3 PRO   202      53.867  21.662  37.440  1.00  0.00           H
ATOM   3161  CA  PRO   202      51.998  22.677  37.678  1.00  0.00           C
ATOM   3162  HA  PRO   202      51.834  21.895  38.418  1.00  0.00           H
ATOM   3163  C   PRO   202      51.592  24.090  38.312  1.00  0.00           C
ATOM   3164  O   PRO   202      51.640  25.092  37.615  1.00  0.00           O
ATOM   3165  N   ILE   203      51.196  24.118  39.627  1.00  0.00           N
ATOM   3166  H   ILE   203      51.295  23.231  40.101  1.00  0.00           H
ATOM   3167  CA  ILE   203      50.768  25.251  40.421  1.00  0.00           C
ATOM   3168  HA  ILE   203      50.460  26.074  39.775  1.00  0.00           H
ATOM   3169  CB  ILE   203      49.514  24.804  41.239  1.00  0.00           C
ATOM   3170  HB  ILE   203      49.933  24.259  42.084  1.00  0.00           H
ATOM   3171  CG2 ILE   203      48.842  26.078  41.901  1.00  0.00           C
ATOM   3172 HG21 ILE   203      48.323  26.589  41.091  1.00  0.00           H
ATOM   3173 HG22 ILE   203      49.668  26.703  42.242  1.00  0.00           H
ATOM   3174 HG23 ILE   203      48.168  25.790  42.707  1.00  0.00           H
ATOM   3175  CG1 ILE   203      48.440  23.928  40.499  1.00  0.00           C
ATOM   3176 HG12 ILE   203      48.047  24.521  39.673  1.00  0.00           H
ATOM   3177 HG13 ILE   203      49.008  23.144  39.997  1.00  0.00           H
ATOM   3178  CD1 ILE   203      47.341  23.485  41.494  1.00  0.00           C
ATOM   3179 HD11 ILE   203      47.748  23.194  42.461  1.00  0.00           H
ATOM   3180 HD12 ILE   203      46.789  22.619  41.125  1.00  0.00           H
ATOM   3181 HD13 ILE   203      46.602  24.285  41.531  1.00  0.00           H
ATOM   3182  C   ILE   203      51.931  25.736  41.337  1.00  0.00           C
ATOM   3183  O   ILE   203      52.352  24.856  42.073  1.00  0.00           O
ATOM   3184  N   THR   204      52.400  26.944  41.157  1.00  0.00           N
ATOM   3185  H   THR   204      51.911  27.658  40.636  1.00  0.00           H
ATOM   3186  CA  THR   204      53.674  27.392  41.794  1.00  0.00           C
ATOM   3187  HA  THR   204      53.947  26.698  42.589  1.00  0.00           H
ATOM   3188  CB  THR   204      54.764  27.502  40.706  1.00  0.00           C
ATOM   3189  HB  THR   204      55.678  27.884  41.161  1.00  0.00           H
ATOM   3190  CG2 THR   204      55.063  26.110  39.975  1.00  0.00           C
ATOM   3191 HG21 THR   204      55.398  25.481  40.800  1.00  0.00           H
ATOM   3192 HG22 THR   204      55.892  26.350  39.309  1.00  0.00           H
ATOM   3193 HG23 THR   204      54.120  25.794  39.530  1.00  0.00           H
ATOM   3194  OG1 THR   204      54.364  28.365  39.659  1.00  0.00           O
ATOM   3195  HG1 THR   204      53.776  27.875  39.079  1.00  0.00           H
ATOM   3196  C   THR   204      53.578  28.746  42.441  1.00  0.00           C
ATOM   3197  O   THR   204      52.692  29.514  42.139  1.00  0.00           O
ATOM   3198  N   LEU   205      54.533  28.990  43.331  1.00  0.00           N
ATOM   3199  H   LEU   205      55.179  28.242  43.541  1.00  0.00           H
ATOM   3200  CA  LEU   205      54.516  30.258  44.106  1.00  0.00           C
ATOM   3201  HA  LEU   205      53.697  30.928  43.842  1.00  0.00           H
ATOM   3202  CB  LEU   205      54.305  29.824  45.619  1.00  0.00           C
ATOM   3203  HB2 LEU   205      53.263  29.538  45.760  1.00  0.00           H
ATOM   3204  HB3 LEU   205      54.898  28.923  45.777  1.00  0.00           H
ATOM   3205  CG  LEU   205      54.650  30.805  46.717  1.00  0.00           C
ATOM   3206  HG  LEU   205      55.701  31.093  46.769  1.00  0.00           H
ATOM   3207  CD1 LEU   205      53.840  32.080  46.735  1.00  0.00           C
ATOM   3208 HD11 LEU   205      52.776  31.990  46.517  1.00  0.00           H
ATOM   3209 HD12 LEU   205      54.209  32.640  45.875  1.00  0.00           H
ATOM   3210 HD13 LEU   205      54.056  32.678  47.621  1.00  0.00           H
ATOM   3211  CD2 LEU   205      54.397  30.155  48.122  1.00  0.00           C
ATOM   3212 HD21 LEU   205      53.399  29.716  48.113  1.00  0.00           H
ATOM   3213 HD22 LEU   205      55.107  29.334  48.211  1.00  0.00           H
ATOM   3214 HD23 LEU   205      54.518  30.863  48.942  1.00  0.00           H
ATOM   3215  C   LEU   205      55.776  31.106  43.845  1.00  0.00           C
ATOM   3216  O   LEU   205      56.810  30.534  43.652  1.00  0.00           O
ATOM   3217  N   PHE   206      55.672  32.375  43.877  1.00  0.00           N
ATOM   3218  H   PHE   206      54.757  32.760  44.058  1.00  0.00           H
ATOM   3219  CA  PHE   206      56.742  33.370  43.588  1.00  0.00           C
ATOM   3220  HA  PHE   206      57.704  32.902  43.791  1.00  0.00           H
ATOM   3221  CB  PHE   206      56.568  33.758  42.154  1.00  0.00           C
ATOM   3222  HB2 PHE   206      56.720  32.895  41.507  1.00  0.00           H
ATOM   3223  HB3 PHE   206      55.552  34.151  42.109  1.00  0.00           H
ATOM   3224  CG  PHE   206      57.508  34.870  41.691  1.00  0.00           C
ATOM   3225  CD1 PHE   206      57.018  36.174  41.436  1.00  0.00           C
ATOM   3226  HD1 PHE   206      55.963  36.377  41.548  1.00  0.00           H
ATOM   3227  CE1 PHE   206      57.879  37.155  40.947  1.00  0.00           C
ATOM   3228  HE1 PHE   206      57.421  38.124  40.816  1.00  0.00           H
ATOM   3229  CZ  PHE   206      59.222  36.851  40.624  1.00  0.00           C
ATOM   3230  HZ  PHE   206      59.859  37.582  40.151  1.00  0.00           H
ATOM   3231  CE2 PHE   206      59.713  35.552  40.844  1.00  0.00           C
ATOM   3232  HE2 PHE   206      60.701  35.266  40.515  1.00  0.00           H
ATOM   3233  CD2 PHE   206      58.878  34.572  41.443  1.00  0.00           C
ATOM   3234  HD2 PHE   206      59.250  33.566  41.571  1.00  0.00           H
ATOM   3235  C   PHE   206      56.515  34.505  44.590  1.00  0.00           C
ATOM   3236  O   PHE   206      55.446  34.695  45.207  1.00  0.00           O
ATOM   3237  N   VAL   207      57.637  35.187  44.909  1.00  0.00           N
ATOM   3238  H   VAL   207      58.436  34.924  44.352  1.00  0.00           H
ATOM   3239  CA  VAL   207      57.767  36.341  45.811  1.00  0.00           C
ATOM   3240  HA  VAL   207      56.763  36.687  46.058  1.00  0.00           H
ATOM   3241  CB  VAL   207      58.362  35.810  47.201  1.00  0.00           C
ATOM   3242  HB  VAL   207      59.334  35.332  47.073  1.00  0.00           H
ATOM   3243  CG1 VAL   207      58.669  37.105  47.990  1.00  0.00           C
ATOM   3244 HG11 VAL   207      59.492  37.734  47.650  1.00  0.00           H
ATOM   3245 HG12 VAL   207      57.714  37.617  48.110  1.00  0.00           H
ATOM   3246 HG13 VAL   207      59.065  36.822  48.964  1.00  0.00           H
ATOM   3247  CG2 VAL   207      57.494  34.794  47.907  1.00  0.00           C
ATOM   3248 HG21 VAL   207      57.568  33.815  47.435  1.00  0.00           H
ATOM   3249 HG22 VAL   207      56.494  35.226  47.859  1.00  0.00           H
ATOM   3250 HG23 VAL   207      57.816  34.825  48.948  1.00  0.00           H
ATOM   3251  C   VAL   207      58.537  37.511  45.128  1.00  0.00           C
ATOM   3252  O   VAL   207      59.680  37.315  44.653  1.00  0.00           O
ATOM   3253  N   GLU   208      57.951  38.671  45.189  1.00  0.00           N
ATOM   3254  H   GLU   208      57.120  38.553  45.750  1.00  0.00           H
ATOM   3255  CA  GLU   208      58.359  40.049  44.771  1.00  0.00           C
ATOM   3256  HA  GLU   208      59.343  40.090  44.304  1.00  0.00           H
ATOM   3257  CB  GLU   208      57.333  40.653  43.833  1.00  0.00           C
ATOM   3258  HB2 GLU   208      57.340  39.930  43.017  1.00  0.00           H
ATOM   3259  HB3 GLU   208      56.324  40.709  44.240  1.00  0.00           H
ATOM   3260  CG  GLU   208      57.667  42.032  43.282  1.00  0.00           C
ATOM   3261  HG2 GLU   208      58.741  42.216  43.310  1.00  0.00           H
ATOM   3262  HG3 GLU   208      57.407  42.026  42.224  1.00  0.00           H
ATOM   3263  CD  GLU   208      56.773  43.101  43.870  1.00  0.00           C
ATOM   3264  OE1 GLU   208      57.391  44.041  44.497  1.00  0.00           O
ATOM   3265  OE2 GLU   208      55.586  43.160  43.490  1.00  0.00           O
ATOM   3266  C   GLU   208      58.623  40.978  45.993  1.00  0.00           C
ATOM   3267  O   GLU   208      57.689  41.580  46.569  1.00  0.00           O
ATOM   3268  OXT GLU   208      59.832  41.315  46.168  1.00  0.00           O
END
