# Supplementary material for: Worth the Weight: Sub-Pocket EXplorer (SubPEx), a Weighted Ensemble Method to Enhance Binding-Pocket Conformational Sampling
Source: J Chem Theory Comput. 2023 Aug 16;19(17):5677–89. doi: 10.1021/acs.jctc.3c00478 (PMC10500992; doi:10.1021/acs.jctc.3c00478)
Supplement: Supplementary file 2 — ct3c00478_si_002.zip [file ct3c00478_si_002.zip › clustered_structures/HSP90/brute-force/rep.c21.aligned.pdb]

HELIX    1   1 ALA      9  ASN     20  1                                  12
HELIX    2   2 LYS     26  THR     50  1                                  25
HELIX    3   3 PRO     52  LYS     54  1                                   3
HELIX    4   4 LYS     85  ILE     89  1                                   5
HELIX    5   5 ILE     95  GLN    108  1                                  14
HELIX    6   6 ILE    113  PHE    119  1                                   7
HELIX    7   7 GLY    122  LEU    128  1                                   7
HELIX    8   8 GLU    177  LEU    183  1                                   7
HELIX    9   9 GLU    185  HIE    195  1                                  11
SHEET    1   1 1 THR     4  ALA     6  0
SHEET    2   2 1 ILE    63  ASN    68  0
SHEET    3   3 1 THR    73  ASP    78  0
SHEET    4   4 1 ALA   130  LYS   138  0
SHEET    5   5 1 TYR   145  SER   149  0
SHEET    6   6 1 SER   154  THR   159  0
SHEET    7   7 1 GLY   168  LEU   175  0
SHEET    8   8 1 ILE   203  LEU   205  0
CRYST1   70.213   64.418   72.483  90.00  90.00  90.00               1
ATOM      1  N   ALA     1      29.784  56.245  24.175  1.00  0.00           N
ATOM      2  H1  ALA     1      29.859  56.105  23.177  1.00  0.00           H
ATOM      3  H2  ALA     1      28.829  56.498  24.385  1.00  0.00           H
ATOM      4  H3  ALA     1      30.322  57.029  24.513  1.00  0.00           H
ATOM      5  CA  ALA     1      30.217  55.004  24.851  1.00  0.00           C
ATOM      6  HA  ALA     1      29.281  54.455  24.952  1.00  0.00           H
ATOM      7  CB  ALA     1      31.167  54.108  24.072  1.00  0.00           C
ATOM      8  HB1 ALA     1      30.676  53.512  23.303  1.00  0.00           H
ATOM      9  HB2 ALA     1      31.774  53.516  24.758  1.00  0.00           H
ATOM     10  HB3 ALA     1      31.854  54.736  23.506  1.00  0.00           H
ATOM     11  C   ALA     1      30.678  55.286  26.298  1.00  0.00           C
ATOM     12  O   ALA     1      31.085  56.430  26.551  1.00  0.00           O
ATOM     13  N   VAL     2      30.695  54.353  27.206  1.00  0.00           N
ATOM     14  H   VAL     2      30.311  53.450  26.969  1.00  0.00           H
ATOM     15  CA  VAL     2      31.153  54.508  28.598  1.00  0.00           C
ATOM     16  HA  VAL     2      31.999  55.195  28.586  1.00  0.00           H
ATOM     17  CB  VAL     2      30.094  55.175  29.432  1.00  0.00           C
ATOM     18  HB  VAL     2      29.839  56.136  28.984  1.00  0.00           H
ATOM     19  CG1 VAL     2      28.835  54.276  29.656  1.00  0.00           C
ATOM     20 HG11 VAL     2      28.472  53.926  28.690  1.00  0.00           H
ATOM     21 HG12 VAL     2      28.965  53.326  30.173  1.00  0.00           H
ATOM     22 HG13 VAL     2      28.012  54.840  30.098  1.00  0.00           H
ATOM     23  CG2 VAL     2      30.565  55.336  30.958  1.00  0.00           C
ATOM     24 HG21 VAL     2      31.581  55.725  30.897  1.00  0.00           H
ATOM     25 HG22 VAL     2      30.646  54.386  31.486  1.00  0.00           H
ATOM     26 HG23 VAL     2      29.971  56.033  31.550  1.00  0.00           H
ATOM     27  C   VAL     2      31.702  53.114  29.009  1.00  0.00           C
ATOM     28  O   VAL     2      31.107  52.120  28.635  1.00  0.00           O
ATOM     29  N   GLU     3      32.704  53.031  29.935  1.00  0.00           N
ATOM     30  H   GLU     3      33.052  53.907  30.297  1.00  0.00           H
ATOM     31  CA  GLU     3      33.318  51.807  30.320  1.00  0.00           C
ATOM     32  HA  GLU     3      33.328  51.194  29.418  1.00  0.00           H
ATOM     33  CB  GLU     3      34.782  52.016  30.690  1.00  0.00           C
ATOM     34  HB2 GLU     3      34.869  52.815  31.427  1.00  0.00           H
ATOM     35  HB3 GLU     3      35.146  51.084  31.124  1.00  0.00           H
ATOM     36  CG  GLU     3      35.646  52.392  29.448  1.00  0.00           C
ATOM     37  HG2 GLU     3      35.533  51.596  28.713  1.00  0.00           H
ATOM     38  HG3 GLU     3      35.313  53.305  28.953  1.00  0.00           H
ATOM     39  CD  GLU     3      37.101  52.536  29.816  1.00  0.00           C
ATOM     40  OE1 GLU     3      37.923  52.495  28.897  1.00  0.00           O
ATOM     41  OE2 GLU     3      37.428  52.707  31.011  1.00  0.00           O
ATOM     42  C   GLU     3      32.573  51.032  31.438  1.00  0.00           C
ATOM     43  O   GLU     3      32.450  49.879  31.303  1.00  0.00           O
ATOM     44  N   THR     4      31.996  51.763  32.421  1.00  0.00           N
ATOM     45  H   THR     4      32.073  52.768  32.474  1.00  0.00           H
ATOM     46  CA  THR     4      31.106  51.217  33.442  1.00  0.00           C
ATOM     47  HA  THR     4      31.760  50.467  33.886  1.00  0.00           H
ATOM     48  CB  THR     4      30.728  52.127  34.635  1.00  0.00           C
ATOM     49  HB  THR     4      31.728  52.335  35.012  1.00  0.00           H
ATOM     50  CG2 THR     4      30.130  53.421  34.215  1.00  0.00           C
ATOM     51 HG21 THR     4      29.871  54.030  35.083  1.00  0.00           H
ATOM     52 HG22 THR     4      29.150  53.198  33.793  1.00  0.00           H
ATOM     53 HG23 THR     4      30.860  54.002  33.653  1.00  0.00           H
ATOM     54  OG1 THR     4      30.004  51.505  35.654  1.00  0.00           O
ATOM     55  HG1 THR     4      30.606  51.082  36.272  1.00  0.00           H
ATOM     56  C   THR     4      29.839  50.645  32.891  1.00  0.00           C
ATOM     57  O   THR     4      29.124  51.333  32.179  1.00  0.00           O
ATOM     58  N   PHE     5      29.409  49.452  33.349  1.00  0.00           N
ATOM     59  H   PHE     5      29.931  48.911  34.025  1.00  0.00           H
ATOM     60  CA  PHE     5      28.077  48.900  32.948  1.00  0.00           C
ATOM     61  HA  PHE     5      27.360  49.716  32.862  1.00  0.00           H
ATOM     62  CB  PHE     5      28.196  48.134  31.665  1.00  0.00           C
ATOM     63  HB2 PHE     5      28.831  48.773  31.051  1.00  0.00           H
ATOM     64  HB3 PHE     5      28.861  47.288  31.838  1.00  0.00           H
ATOM     65  CG  PHE     5      26.930  47.743  30.961  1.00  0.00           C
ATOM     66  CD1 PHE     5      26.694  46.385  30.728  1.00  0.00           C
ATOM     67  HD1 PHE     5      27.429  45.625  30.949  1.00  0.00           H
ATOM     68  CE1 PHE     5      25.420  46.018  30.158  1.00  0.00           C
ATOM     69  HE1 PHE     5      25.127  45.000  29.947  1.00  0.00           H
ATOM     70  CZ  PHE     5      24.582  46.959  29.664  1.00  0.00           C
ATOM     71  HZ  PHE     5      23.743  46.664  29.051  1.00  0.00           H
ATOM     72  CE2 PHE     5      24.894  48.308  29.891  1.00  0.00           C
ATOM     73  HE2 PHE     5      24.198  49.098  29.654  1.00  0.00           H
ATOM     74  CD2 PHE     5      26.036  48.702  30.568  1.00  0.00           C
ATOM     75  HD2 PHE     5      26.198  49.751  30.764  1.00  0.00           H
ATOM     76  C   PHE     5      27.498  48.009  34.126  1.00  0.00           C
ATOM     77  O   PHE     5      28.184  47.567  34.987  1.00  0.00           O
ATOM     78  N   ALA     6      26.212  47.700  34.095  1.00  0.00           N
ATOM     79  H   ALA     6      25.648  48.248  33.462  1.00  0.00           H
ATOM     80  CA  ALA     6      25.421  46.886  35.061  1.00  0.00           C
ATOM     81  HA  ALA     6      25.786  47.043  36.076  1.00  0.00           H
ATOM     82  CB  ALA     6      23.962  47.271  34.930  1.00  0.00           C
ATOM     83  HB1 ALA     6      23.471  47.005  33.995  1.00  0.00           H
ATOM     84  HB2 ALA     6      23.890  48.355  35.026  1.00  0.00           H
ATOM     85  HB3 ALA     6      23.293  46.807  35.656  1.00  0.00           H
ATOM     86  C   ALA     6      25.604  45.382  34.946  1.00  0.00           C
ATOM     87  O   ALA     6      25.805  44.815  33.882  1.00  0.00           O
ATOM     88  N   PHE     7      25.470  44.673  36.063  1.00  0.00           N
ATOM     89  H   PHE     7      25.172  45.117  36.920  1.00  0.00           H
ATOM     90  CA  PHE     7      25.385  43.191  35.983  1.00  0.00           C
ATOM     91  HA  PHE     7      25.974  42.806  35.150  1.00  0.00           H
ATOM     92  CB  PHE     7      25.795  42.524  37.303  1.00  0.00           C
ATOM     93  HB2 PHE     7      25.219  42.944  38.129  1.00  0.00           H
ATOM     94  HB3 PHE     7      25.482  41.483  37.237  1.00  0.00           H
ATOM     95  CG  PHE     7      27.333  42.476  37.499  1.00  0.00           C
ATOM     96  CD1 PHE     7      28.019  41.469  36.809  1.00  0.00           C
ATOM     97  HD1 PHE     7      27.454  41.000  36.017  1.00  0.00           H
ATOM     98  CE1 PHE     7      29.446  41.321  37.099  1.00  0.00           C
ATOM     99  HE1 PHE     7      30.059  40.522  36.711  1.00  0.00           H
ATOM    100  CZ  PHE     7      30.064  42.126  38.000  1.00  0.00           C
ATOM    101  HZ  PHE     7      31.055  41.863  38.339  1.00  0.00           H
ATOM    102  CE2 PHE     7      29.347  43.194  38.631  1.00  0.00           C
ATOM    103  HE2 PHE     7      29.868  43.910  39.250  1.00  0.00           H
ATOM    104  CD2 PHE     7      27.985  43.389  38.310  1.00  0.00           C
ATOM    105  HD2 PHE     7      27.378  44.063  38.896  1.00  0.00           H
ATOM    106  C   PHE     7      23.936  42.802  35.580  1.00  0.00           C
ATOM    107  O   PHE     7      22.985  43.596  35.713  1.00  0.00           O
ATOM    108  N   GLN     8      23.781  41.472  35.294  1.00  0.00           N
ATOM    109  H   GLN     8      24.673  41.003  35.231  1.00  0.00           H
ATOM    110  CA  GLN     8      22.507  40.905  35.610  1.00  0.00           C
ATOM    111  HA  GLN     8      21.757  41.575  35.189  1.00  0.00           H
ATOM    112  CB  GLN     8      22.138  39.593  34.902  1.00  0.00           C
ATOM    113  HB2 GLN     8      22.811  38.785  35.190  1.00  0.00           H
ATOM    114  HB3 GLN     8      21.146  39.179  35.083  1.00  0.00           H
ATOM    115  CG  GLN     8      22.289  39.803  33.368  1.00  0.00           C
ATOM    116  HG2 GLN     8      21.753  39.063  32.772  1.00  0.00           H
ATOM    117  HG3 GLN     8      21.758  40.730  33.158  1.00  0.00           H
ATOM    118  CD  GLN     8      23.701  39.733  32.745  1.00  0.00           C
ATOM    119  OE1 GLN     8      24.638  39.087  33.222  1.00  0.00           O
ATOM    120  NE2 GLN     8      23.934  40.282  31.538  1.00  0.00           N
ATOM    121 HE21 GLN     8      24.882  40.171  31.209  1.00  0.00           H
ATOM    122 HE22 GLN     8      23.179  40.558  30.926  1.00  0.00           H
ATOM    123  C   GLN     8      22.219  41.015  37.078  1.00  0.00           C
ATOM    124  O   GLN     8      23.109  40.751  37.877  1.00  0.00           O
ATOM    125  N   ALA     9      20.995  41.312  37.504  1.00  0.00           N
ATOM    126  H   ALA     9      20.356  41.604  36.779  1.00  0.00           H
ATOM    127  CA  ALA     9      20.571  41.633  38.873  1.00  0.00           C
ATOM    128  HA  ALA     9      21.236  42.384  39.298  1.00  0.00           H
ATOM    129  CB  ALA     9      19.216  42.245  38.826  1.00  0.00           C
ATOM    130  HB1 ALA     9      18.902  42.581  39.815  1.00  0.00           H
ATOM    131  HB2 ALA     9      18.451  41.572  38.437  1.00  0.00           H
ATOM    132  HB3 ALA     9      19.303  43.154  38.234  1.00  0.00           H
ATOM    133  C   ALA     9      20.733  40.390  39.750  1.00  0.00           C
ATOM    134  O   ALA     9      21.174  40.558  40.912  1.00  0.00           O
ATOM    135  N   GLU    10      20.437  39.219  39.227  1.00  0.00           N
ATOM    136  H   GLU    10      20.107  39.200  38.273  1.00  0.00           H
ATOM    137  CA  GLU    10      20.876  37.896  39.841  1.00  0.00           C
ATOM    138  HA  GLU    10      20.405  37.898  40.824  1.00  0.00           H
ATOM    139  CB  GLU    10      20.318  36.706  38.959  1.00  0.00           C
ATOM    140  HB2 GLU    10      20.764  35.793  39.356  1.00  0.00           H
ATOM    141  HB3 GLU    10      19.244  36.592  39.104  1.00  0.00           H
ATOM    142  CG  GLU    10      20.507  36.866  37.467  1.00  0.00           C
ATOM    143  HG2 GLU    10      21.434  37.352  37.161  1.00  0.00           H
ATOM    144  HG3 GLU    10      20.539  35.849  37.078  1.00  0.00           H
ATOM    145  CD  GLU    10      19.319  37.623  36.752  1.00  0.00           C
ATOM    146  OE1 GLU    10      19.140  38.821  36.960  1.00  0.00           O
ATOM    147  OE2 GLU    10      18.445  37.030  36.125  1.00  0.00           O
ATOM    148  C   GLU    10      22.375  37.719  40.180  1.00  0.00           C
ATOM    149  O   GLU    10      22.604  37.115  41.229  1.00  0.00           O
ATOM    150  N   ILE    11      23.340  38.293  39.476  1.00  0.00           N
ATOM    151  H   ILE    11      23.026  38.724  38.619  1.00  0.00           H
ATOM    152  CA  ILE    11      24.774  38.192  39.735  1.00  0.00           C
ATOM    153  HA  ILE    11      24.962  37.160  40.032  1.00  0.00           H
ATOM    154  CB  ILE    11      25.562  38.518  38.461  1.00  0.00           C
ATOM    155  HB  ILE    11      25.255  39.528  38.190  1.00  0.00           H
ATOM    156  CG2 ILE    11      27.088  38.528  38.851  1.00  0.00           C
ATOM    157 HG21 ILE    11      27.389  37.757  39.560  1.00  0.00           H
ATOM    158 HG22 ILE    11      27.249  39.542  39.219  1.00  0.00           H
ATOM    159 HG23 ILE    11      27.699  38.489  37.949  1.00  0.00           H
ATOM    160  CG1 ILE    11      25.266  37.490  37.344  1.00  0.00           C
ATOM    161 HG12 ILE    11      25.740  36.544  37.605  1.00  0.00           H
ATOM    162 HG13 ILE    11      24.189  37.376  37.233  1.00  0.00           H
ATOM    163  CD1 ILE    11      25.917  38.057  36.043  1.00  0.00           C
ATOM    164 HD11 ILE    11      26.954  37.720  36.049  1.00  0.00           H
ATOM    165 HD12 ILE    11      25.811  39.141  36.001  1.00  0.00           H
ATOM    166 HD13 ILE    11      25.553  37.511  35.172  1.00  0.00           H
ATOM    167  C   ILE    11      25.137  39.130  40.861  1.00  0.00           C
ATOM    168  O   ILE    11      25.674  38.758  41.915  1.00  0.00           O
ATOM    169  N   ALA    12      24.683  40.377  40.703  1.00  0.00           N
ATOM    170  H   ALA    12      24.366  40.635  39.780  1.00  0.00           H
ATOM    171  CA  ALA    12      24.705  41.351  41.792  1.00  0.00           C
ATOM    172  HA  ALA    12      25.762  41.489  42.020  1.00  0.00           H
ATOM    173  CB  ALA    12      24.108  42.720  41.244  1.00  0.00           C
ATOM    174  HB1 ALA    12      24.261  43.475  42.014  1.00  0.00           H
ATOM    175  HB2 ALA    12      23.029  42.670  41.091  1.00  0.00           H
ATOM    176  HB3 ALA    12      24.573  43.017  40.304  1.00  0.00           H
ATOM    177  C   ALA    12      24.081  40.813  43.118  1.00  0.00           C
ATOM    178  O   ALA    12      24.572  40.971  44.270  1.00  0.00           O
ATOM    179  N   GLN    13      22.920  40.197  42.981  1.00  0.00           N
ATOM    180  H   GLN    13      22.396  40.253  42.120  1.00  0.00           H
ATOM    181  CA  GLN    13      22.153  39.592  44.087  1.00  0.00           C
ATOM    182  HA  GLN    13      21.948  40.414  44.772  1.00  0.00           H
ATOM    183  CB  GLN    13      20.782  39.058  43.643  1.00  0.00           C
ATOM    184  HB2 GLN    13      20.270  39.808  43.040  1.00  0.00           H
ATOM    185  HB3 GLN    13      20.886  38.161  43.033  1.00  0.00           H
ATOM    186  CG  GLN    13      19.796  38.662  44.800  1.00  0.00           C
ATOM    187  HG2 GLN    13      20.216  37.886  45.439  1.00  0.00           H
ATOM    188  HG3 GLN    13      19.660  39.598  45.343  1.00  0.00           H
ATOM    189  CD  GLN    13      18.410  38.105  44.374  1.00  0.00           C
ATOM    190  OE1 GLN    13      17.843  38.463  43.360  1.00  0.00           O
ATOM    191  NE2 GLN    13      17.827  37.235  45.208  1.00  0.00           N
ATOM    192 HE21 GLN    13      16.863  36.979  45.048  1.00  0.00           H
ATOM    193 HE22 GLN    13      18.229  36.963  46.095  1.00  0.00           H
ATOM    194  C   GLN    13      23.052  38.588  44.914  1.00  0.00           C
ATOM    195  O   GLN    13      23.196  38.699  46.120  1.00  0.00           O
ATOM    196  N   LEU    14      23.683  37.595  44.197  1.00  0.00           N
ATOM    197  H   LEU    14      23.515  37.584  43.201  1.00  0.00           H
ATOM    198  CA  LEU    14      24.620  36.603  44.698  1.00  0.00           C
ATOM    199  HA  LEU    14      24.098  35.986  45.430  1.00  0.00           H
ATOM    200  CB  LEU    14      25.144  35.730  43.515  1.00  0.00           C
ATOM    201  HB2 LEU    14      24.362  35.148  43.027  1.00  0.00           H
ATOM    202  HB3 LEU    14      25.687  36.356  42.807  1.00  0.00           H
ATOM    203  CG  LEU    14      26.206  34.665  43.967  1.00  0.00           C
ATOM    204  HG  LEU    14      27.085  35.122  44.421  1.00  0.00           H
ATOM    205  CD1 LEU    14      25.695  33.734  45.073  1.00  0.00           C
ATOM    206 HD11 LEU    14      24.736  33.324  44.758  1.00  0.00           H
ATOM    207 HD12 LEU    14      25.536  34.323  45.977  1.00  0.00           H
ATOM    208 HD13 LEU    14      26.317  32.891  45.373  1.00  0.00           H
ATOM    209  CD2 LEU    14      26.545  33.795  42.753  1.00  0.00           C
ATOM    210 HD21 LEU    14      25.687  33.209  42.422  1.00  0.00           H
ATOM    211 HD22 LEU    14      26.888  34.270  41.834  1.00  0.00           H
ATOM    212 HD23 LEU    14      27.159  32.961  43.093  1.00  0.00           H
ATOM    213  C   LEU    14      25.785  37.281  45.425  1.00  0.00           C
ATOM    214  O   LEU    14      26.209  36.962  46.513  1.00  0.00           O
ATOM    215  N   MET    15      26.341  38.216  44.694  1.00  0.00           N
ATOM    216  H   MET    15      25.883  38.360  43.806  1.00  0.00           H
ATOM    217  CA  MET    15      27.580  38.914  45.051  1.00  0.00           C
ATOM    218  HA  MET    15      28.239  38.149  45.460  1.00  0.00           H
ATOM    219  CB  MET    15      28.164  39.679  43.831  1.00  0.00           C
ATOM    220  HB2 MET    15      27.343  40.273  43.429  1.00  0.00           H
ATOM    221  HB3 MET    15      28.979  40.348  44.106  1.00  0.00           H
ATOM    222  CG  MET    15      28.777  38.853  42.650  1.00  0.00           C
ATOM    223  HG2 MET    15      29.315  38.012  43.086  1.00  0.00           H
ATOM    224  HG3 MET    15      27.974  38.435  42.044  1.00  0.00           H
ATOM    225  SD  MET    15      29.879  39.812  41.556  1.00  0.00           S
ATOM    226  CE  MET    15      29.060  41.397  41.289  1.00  0.00           C
ATOM    227  HE1 MET    15      28.609  41.817  42.188  1.00  0.00           H
ATOM    228  HE2 MET    15      29.776  42.127  40.911  1.00  0.00           H
ATOM    229  HE3 MET    15      28.331  41.172  40.511  1.00  0.00           H
ATOM    230  C   MET    15      27.362  39.763  46.403  1.00  0.00           C
ATOM    231  O   MET    15      28.124  39.582  47.295  1.00  0.00           O
ATOM    232  N   SER    16      26.306  40.636  46.487  1.00  0.00           N
ATOM    233  H   SER    16      25.662  40.618  45.711  1.00  0.00           H
ATOM    234  CA  SER    16      25.858  41.404  47.631  1.00  0.00           C
ATOM    235  HA  SER    16      26.703  41.866  48.143  1.00  0.00           H
ATOM    236  CB  SER    16      24.984  42.579  47.228  1.00  0.00           C
ATOM    237  HB2 SER    16      24.653  43.065  48.145  1.00  0.00           H
ATOM    238  HB3 SER    16      25.560  43.148  46.500  1.00  0.00           H
ATOM    239  OG  SER    16      23.814  42.128  46.614  1.00  0.00           O
ATOM    240  HG  SER    16      24.046  41.858  45.723  1.00  0.00           H
ATOM    241  C   SER    16      25.104  40.576  48.678  1.00  0.00           C
ATOM    242  O   SER    16      24.704  41.019  49.721  1.00  0.00           O
ATOM    243  N   LEU    17      24.971  39.228  48.465  1.00  0.00           N
ATOM    244  H   LEU    17      25.358  38.910  47.588  1.00  0.00           H
ATOM    245  CA  LEU    17      24.877  38.170  49.473  1.00  0.00           C
ATOM    246  HA  LEU    17      24.287  38.562  50.302  1.00  0.00           H
ATOM    247  CB  LEU    17      23.999  36.998  48.995  1.00  0.00           C
ATOM    248  HB2 LEU    17      22.976  37.358  48.886  1.00  0.00           H
ATOM    249  HB3 LEU    17      24.277  36.797  47.960  1.00  0.00           H
ATOM    250  CG  LEU    17      23.909  35.737  49.824  1.00  0.00           C
ATOM    251  HG  LEU    17      24.884  35.477  50.234  1.00  0.00           H
ATOM    252  CD1 LEU    17      22.946  35.942  50.972  1.00  0.00           C
ATOM    253 HD11 LEU    17      21.916  36.073  50.640  1.00  0.00           H
ATOM    254 HD12 LEU    17      23.310  36.818  51.506  1.00  0.00           H
ATOM    255 HD13 LEU    17      22.901  35.115  51.682  1.00  0.00           H
ATOM    256  CD2 LEU    17      23.442  34.537  49.009  1.00  0.00           C
ATOM    257 HD21 LEU    17      24.223  34.270  48.296  1.00  0.00           H
ATOM    258 HD22 LEU    17      23.377  33.641  49.626  1.00  0.00           H
ATOM    259 HD23 LEU    17      22.552  34.703  48.401  1.00  0.00           H
ATOM    260  C   LEU    17      26.265  37.770  50.059  1.00  0.00           C
ATOM    261  O   LEU    17      26.492  37.919  51.252  1.00  0.00           O
ATOM    262  N   ILE    18      27.148  37.274  49.191  1.00  0.00           N
ATOM    263  H   ILE    18      26.827  37.149  48.241  1.00  0.00           H
ATOM    264  CA  ILE    18      28.354  36.406  49.444  1.00  0.00           C
ATOM    265  HA  ILE    18      28.117  35.517  50.029  1.00  0.00           H
ATOM    266  CB  ILE    18      29.003  36.103  48.064  1.00  0.00           C
ATOM    267  HB  ILE    18      28.834  36.978  47.436  1.00  0.00           H
ATOM    268  CG2 ILE    18      30.562  36.001  48.084  1.00  0.00           C
ATOM    269 HG21 ILE    18      30.891  35.723  47.082  1.00  0.00           H
ATOM    270 HG22 ILE    18      30.871  35.231  48.792  1.00  0.00           H
ATOM    271 HG23 ILE    18      31.022  36.959  48.330  1.00  0.00           H
ATOM    272  CG1 ILE    18      28.489  34.863  47.356  1.00  0.00           C
ATOM    273 HG12 ILE    18      27.407  34.878  47.220  1.00  0.00           H
ATOM    274 HG13 ILE    18      28.862  34.778  46.335  1.00  0.00           H
ATOM    275  CD1 ILE    18      28.812  33.513  47.983  1.00  0.00           C
ATOM    276 HD11 ILE    18      28.086  32.791  47.611  1.00  0.00           H
ATOM    277 HD12 ILE    18      28.601  33.624  49.046  1.00  0.00           H
ATOM    278 HD13 ILE    18      29.795  33.042  47.974  1.00  0.00           H
ATOM    279  C   ILE    18      29.254  37.302  50.306  1.00  0.00           C
ATOM    280  O   ILE    18      29.756  36.846  51.317  1.00  0.00           O
ATOM    281  N   ILE    19      29.350  38.562  49.938  1.00  0.00           N
ATOM    282  H   ILE    19      28.908  38.945  49.116  1.00  0.00           H
ATOM    283  CA  ILE    19      30.263  39.514  50.635  1.00  0.00           C
ATOM    284  HA  ILE    19      31.115  38.952  51.016  1.00  0.00           H
ATOM    285  CB  ILE    19      30.644  40.746  49.732  1.00  0.00           C
ATOM    286  HB  ILE    19      30.852  40.363  48.734  1.00  0.00           H
ATOM    287  CG2 ILE    19      29.352  41.648  49.691  1.00  0.00           C
ATOM    288 HG21 ILE    19      29.368  42.426  48.927  1.00  0.00           H
ATOM    289 HG22 ILE    19      29.138  42.259  50.567  1.00  0.00           H
ATOM    290 HG23 ILE    19      28.495  41.099  49.304  1.00  0.00           H
ATOM    291  CG1 ILE    19      31.826  41.695  50.264  1.00  0.00           C
ATOM    292 HG12 ILE    19      31.512  42.314  51.103  1.00  0.00           H
ATOM    293 HG13 ILE    19      32.588  41.033  50.675  1.00  0.00           H
ATOM    294  CD1 ILE    19      32.497  42.539  49.154  1.00  0.00           C
ATOM    295 HD11 ILE    19      33.421  42.927  49.581  1.00  0.00           H
ATOM    296 HD12 ILE    19      31.844  43.366  48.872  1.00  0.00           H
ATOM    297 HD13 ILE    19      32.636  41.848  48.322  1.00  0.00           H
ATOM    298  C   ILE    19      29.717  39.989  52.010  1.00  0.00           C
ATOM    299  O   ILE    19      30.446  40.613  52.768  1.00  0.00           O
ATOM    300  N   ASN    20      28.495  39.621  52.430  1.00  0.00           N
ATOM    301  H   ASN    20      27.974  39.134  51.715  1.00  0.00           H
ATOM    302  CA  ASN    20      27.747  40.117  53.600  1.00  0.00           C
ATOM    303  HA  ASN    20      28.390  40.678  54.278  1.00  0.00           H
ATOM    304  CB  ASN    20      26.618  41.008  53.110  1.00  0.00           C
ATOM    305  HB2 ASN    20      26.082  40.306  52.472  1.00  0.00           H
ATOM    306  HB3 ASN    20      26.060  41.429  53.947  1.00  0.00           H
ATOM    307  CG  ASN    20      27.010  42.201  52.305  1.00  0.00           C
ATOM    308  OD1 ASN    20      28.041  42.850  52.587  1.00  0.00           O
ATOM    309  ND2 ASN    20      26.442  42.559  51.199  1.00  0.00           N
ATOM    310 HD21 ASN    20      25.710  42.015  50.764  1.00  0.00           H
ATOM    311 HD22 ASN    20      27.016  43.210  50.684  1.00  0.00           H
ATOM    312  C   ASN    20      27.209  38.816  54.438  1.00  0.00           C
ATOM    313  O   ASN    20      26.544  38.945  55.430  1.00  0.00           O
ATOM    314  N   THR    21      27.560  37.645  54.017  1.00  0.00           N
ATOM    315  H   THR    21      28.030  37.590  53.124  1.00  0.00           H
ATOM    316  CA  THR    21      27.114  36.280  54.506  1.00  0.00           C
ATOM    317  HA  THR    21      26.386  36.392  55.308  1.00  0.00           H
ATOM    318  CB  THR    21      26.458  35.386  53.446  1.00  0.00           C
ATOM    319  HB  THR    21      27.091  35.171  52.585  1.00  0.00           H
ATOM    320  CG2 THR    21      26.001  33.997  54.028  1.00  0.00           C
ATOM    321 HG21 THR    21      25.318  33.515  53.329  1.00  0.00           H
ATOM    322 HG22 THR    21      25.436  34.174  54.943  1.00  0.00           H
ATOM    323 HG23 THR    21      26.914  33.414  54.145  1.00  0.00           H
ATOM    324  OG1 THR    21      25.259  35.945  53.088  1.00  0.00           O
ATOM    325  HG1 THR    21      25.505  36.798  52.724  1.00  0.00           H
ATOM    326  C   THR    21      28.286  35.537  55.230  1.00  0.00           C
ATOM    327  O   THR    21      29.409  35.493  54.740  1.00  0.00           O
ATOM    328  N   PHE    22      28.004  34.998  56.389  1.00  0.00           N
ATOM    329  H   PHE    22      27.049  34.987  56.715  1.00  0.00           H
ATOM    330  CA  PHE    22      28.983  34.046  56.997  1.00  0.00           C
ATOM    331  HA  PHE    22      29.948  34.506  56.787  1.00  0.00           H
ATOM    332  CB  PHE    22      28.794  33.799  58.506  1.00  0.00           C
ATOM    333  HB2 PHE    22      29.097  34.743  58.960  1.00  0.00           H
ATOM    334  HB3 PHE    22      27.736  33.623  58.696  1.00  0.00           H
ATOM    335  CG  PHE    22      29.621  32.758  59.219  1.00  0.00           C
ATOM    336  CD1 PHE    22      30.839  33.053  59.881  1.00  0.00           C
ATOM    337  HD1 PHE    22      31.094  34.099  59.962  1.00  0.00           H
ATOM    338  CE1 PHE    22      31.676  32.083  60.484  1.00  0.00           C
ATOM    339  HE1 PHE    22      32.700  32.306  60.742  1.00  0.00           H
ATOM    340  CZ  PHE    22      31.194  30.780  60.553  1.00  0.00           C
ATOM    341  HZ  PHE    22      31.790  30.004  61.010  1.00  0.00           H
ATOM    342  CE2 PHE    22      29.926  30.487  59.985  1.00  0.00           C
ATOM    343  HE2 PHE    22      29.589  29.462  59.963  1.00  0.00           H
ATOM    344  CD2 PHE    22      29.137  31.442  59.320  1.00  0.00           C
ATOM    345  HD2 PHE    22      28.241  31.181  58.778  1.00  0.00           H
ATOM    346  C   PHE    22      29.073  32.747  56.256  1.00  0.00           C
ATOM    347  O   PHE    22      28.068  32.171  55.862  1.00  0.00           O
ATOM    348  N   TYR    23      30.356  32.263  56.153  1.00  0.00           N
ATOM    349  H   TYR    23      31.096  32.914  56.372  1.00  0.00           H
ATOM    350  CA  TYR    23      30.702  30.848  55.725  1.00  0.00           C
ATOM    351  HA  TYR    23      29.835  30.256  56.020  1.00  0.00           H
ATOM    352  CB  TYR    23      30.790  30.766  54.152  1.00  0.00           C
ATOM    353  HB2 TYR    23      29.823  31.095  53.770  1.00  0.00           H
ATOM    354  HB3 TYR    23      31.554  31.471  53.824  1.00  0.00           H
ATOM    355  CG  TYR    23      31.116  29.406  53.565  1.00  0.00           C
ATOM    356  CD1 TYR    23      30.200  28.299  53.754  1.00  0.00           C
ATOM    357  HD1 TYR    23      29.365  28.275  54.438  1.00  0.00           H
ATOM    358  CE1 TYR    23      30.603  27.087  53.153  1.00  0.00           C
ATOM    359  HE1 TYR    23      30.004  26.201  53.304  1.00  0.00           H
ATOM    360  CZ  TYR    23      31.712  27.001  52.301  1.00  0.00           C
ATOM    361  OH  TYR    23      31.962  25.893  51.562  1.00  0.00           O
ATOM    362  HH  TYR    23      31.226  25.382  51.219  1.00  0.00           H
ATOM    363  CE2 TYR    23      32.408  28.132  52.004  1.00  0.00           C
ATOM    364  HE2 TYR    23      33.289  28.017  51.389  1.00  0.00           H
ATOM    365  CD2 TYR    23      32.172  29.320  52.641  1.00  0.00           C
ATOM    366  HD2 TYR    23      32.769  30.209  52.503  1.00  0.00           H
ATOM    367  C   TYR    23      31.992  30.298  56.427  1.00  0.00           C
ATOM    368  O   TYR    23      33.095  30.837  56.418  1.00  0.00           O
ATOM    369  N   SER    24      31.725  29.169  57.140  1.00  0.00           N
ATOM    370  H   SER    24      30.878  28.623  57.079  1.00  0.00           H
ATOM    371  CA  SER    24      32.805  28.519  57.925  1.00  0.00           C
ATOM    372  HA  SER    24      33.243  29.180  58.675  1.00  0.00           H
ATOM    373  CB  SER    24      32.294  27.322  58.717  1.00  0.00           C
ATOM    374  HB2 SER    24      32.960  26.893  59.466  1.00  0.00           H
ATOM    375  HB3 SER    24      31.484  27.629  59.378  1.00  0.00           H
ATOM    376  OG  SER    24      31.815  26.297  57.850  1.00  0.00           O
ATOM    377  HG  SER    24      30.914  26.589  57.694  1.00  0.00           H
ATOM    378  C   SER    24      33.963  28.047  56.985  1.00  0.00           C
ATOM    379  O   SER    24      35.019  27.920  57.485  1.00  0.00           O
ATOM    380  N   ASN    25      33.698  27.906  55.688  1.00  0.00           N
ATOM    381  H   ASN    25      32.726  27.896  55.414  1.00  0.00           H
ATOM    382  CA  ASN    25      34.727  27.223  54.830  1.00  0.00           C
ATOM    383  HA  ASN    25      35.623  27.061  55.428  1.00  0.00           H
ATOM    384  CB  ASN    25      34.327  25.824  54.322  1.00  0.00           C
ATOM    385  HB2 ASN    25      33.958  25.185  55.123  1.00  0.00           H
ATOM    386  HB3 ASN    25      33.525  25.971  53.598  1.00  0.00           H
ATOM    387  CG  ASN    25      35.420  25.017  53.508  1.00  0.00           C
ATOM    388  OD1 ASN    25      36.602  25.315  53.546  1.00  0.00           O
ATOM    389  ND2 ASN    25      35.070  24.008  52.801  1.00  0.00           N
ATOM    390 HD21 ASN    25      34.119  23.780  52.551  1.00  0.00           H
ATOM    391 HD22 ASN    25      35.836  23.646  52.252  1.00  0.00           H
ATOM    392  C   ASN    25      35.141  28.261  53.804  1.00  0.00           C
ATOM    393  O   ASN    25      35.350  27.969  52.599  1.00  0.00           O
ATOM    394  N   LYS    26      35.366  29.528  54.225  1.00  0.00           N
ATOM    395  H   LYS    26      35.434  29.681  55.221  1.00  0.00           H
ATOM    396  CA  LYS    26      35.541  30.644  53.287  1.00  0.00           C
ATOM    397  HA  LYS    26      34.843  30.532  52.456  1.00  0.00           H
ATOM    398  CB  LYS    26      35.420  31.995  54.035  1.00  0.00           C
ATOM    399  HB2 LYS    26      35.501  32.795  53.299  1.00  0.00           H
ATOM    400  HB3 LYS    26      34.489  31.887  54.590  1.00  0.00           H
ATOM    401  CG  LYS    26      36.461  32.473  54.993  1.00  0.00           C
ATOM    402  HG2 LYS    26      37.349  32.617  54.377  1.00  0.00           H
ATOM    403  HG3 LYS    26      36.240  33.457  55.406  1.00  0.00           H
ATOM    404  CD  LYS    26      36.687  31.614  56.293  1.00  0.00           C
ATOM    405  HD2 LYS    26      35.678  31.556  56.699  1.00  0.00           H
ATOM    406  HD3 LYS    26      36.954  30.587  56.045  1.00  0.00           H
ATOM    407  CE  LYS    26      37.669  32.102  57.365  1.00  0.00           C
ATOM    408  HE2 LYS    26      37.584  33.129  57.720  1.00  0.00           H
ATOM    409  HE3 LYS    26      37.595  31.510  58.278  1.00  0.00           H
ATOM    410  NZ  LYS    26      39.075  31.999  56.940  1.00  0.00           N
ATOM    411  HZ1 LYS    26      39.552  31.176  57.277  1.00  0.00           H
ATOM    412  HZ2 LYS    26      39.485  32.811  57.379  1.00  0.00           H
ATOM    413  HZ3 LYS    26      39.091  31.922  55.933  1.00  0.00           H
ATOM    414  C   LYS    26      36.893  30.488  52.582  1.00  0.00           C
ATOM    415  O   LYS    26      37.034  31.174  51.549  1.00  0.00           O
ATOM    416  N   GLU    27      37.750  29.592  52.944  1.00  0.00           N
ATOM    417  H   GLU    27      37.515  29.125  53.808  1.00  0.00           H
ATOM    418  CA  GLU    27      39.000  29.287  52.159  1.00  0.00           C
ATOM    419  HA  GLU    27      39.640  30.163  52.054  1.00  0.00           H
ATOM    420  CB  GLU    27      39.694  28.111  52.831  1.00  0.00           C
ATOM    421  HB2 GLU    27      38.921  27.364  53.010  1.00  0.00           H
ATOM    422  HB3 GLU    27      40.433  27.687  52.152  1.00  0.00           H
ATOM    423  CG  GLU    27      40.437  28.488  54.090  1.00  0.00           C
ATOM    424  HG2 GLU    27      41.023  27.601  54.329  1.00  0.00           H
ATOM    425  HG3 GLU    27      41.246  29.204  53.942  1.00  0.00           H
ATOM    426  CD  GLU    27      39.636  28.989  55.294  1.00  0.00           C
ATOM    427  OE1 GLU    27      38.455  28.667  55.462  1.00  0.00           O
ATOM    428  OE2 GLU    27      40.336  29.538  56.184  1.00  0.00           O
ATOM    429  C   GLU    27      38.803  28.848  50.608  1.00  0.00           C
ATOM    430  O   GLU    27      39.774  28.659  49.879  1.00  0.00           O
ATOM    431  N   ILE    28      37.583  28.540  50.130  1.00  0.00           N
ATOM    432  H   ILE    28      36.777  28.670  50.725  1.00  0.00           H
ATOM    433  CA  ILE    28      37.378  27.871  48.822  1.00  0.00           C
ATOM    434  HA  ILE    28      38.027  26.996  48.799  1.00  0.00           H
ATOM    435  CB  ILE    28      36.008  27.213  48.686  1.00  0.00           C
ATOM    436  HB  ILE    28      36.111  26.680  47.740  1.00  0.00           H
ATOM    437  CG2 ILE    28      35.824  25.998  49.596  1.00  0.00           C
ATOM    438 HG21 ILE    28      34.932  25.407  49.388  1.00  0.00           H
ATOM    439 HG22 ILE    28      35.755  26.321  50.634  1.00  0.00           H
ATOM    440 HG23 ILE    28      36.677  25.346  49.407  1.00  0.00           H
ATOM    441  CG1 ILE    28      34.975  28.310  48.644  1.00  0.00           C
ATOM    442 HG12 ILE    28      34.753  28.731  49.624  1.00  0.00           H
ATOM    443 HG13 ILE    28      35.328  29.143  48.037  1.00  0.00           H
ATOM    444  CD1 ILE    28      33.704  28.007  47.980  1.00  0.00           C
ATOM    445 HD11 ILE    28      33.098  27.291  48.535  1.00  0.00           H
ATOM    446 HD12 ILE    28      33.879  27.729  46.941  1.00  0.00           H
ATOM    447 HD13 ILE    28      33.082  28.903  47.970  1.00  0.00           H
ATOM    448  C   ILE    28      37.765  28.670  47.591  1.00  0.00           C
ATOM    449  O   ILE    28      37.894  28.144  46.475  1.00  0.00           O
ATOM    450  N   PHE    29      37.964  29.987  47.695  1.00  0.00           N
ATOM    451  H   PHE    29      37.978  30.381  48.625  1.00  0.00           H
ATOM    452  CA  PHE    29      38.161  30.956  46.629  1.00  0.00           C
ATOM    453  HA  PHE    29      37.308  30.947  45.949  1.00  0.00           H
ATOM    454  CB  PHE    29      38.371  32.272  47.378  1.00  0.00           C
ATOM    455  HB2 PHE    29      38.456  33.061  46.631  1.00  0.00           H
ATOM    456  HB3 PHE    29      37.533  32.586  48.001  1.00  0.00           H
ATOM    457  CG  PHE    29      39.633  32.386  48.191  1.00  0.00           C
ATOM    458  CD1 PHE    29      39.655  32.032  49.543  1.00  0.00           C
ATOM    459  HD1 PHE    29      38.694  31.706  49.914  1.00  0.00           H
ATOM    460  CE1 PHE    29      40.852  32.096  50.324  1.00  0.00           C
ATOM    461  HE1 PHE    29      40.915  31.828  51.369  1.00  0.00           H
ATOM    462  CZ  PHE    29      42.027  32.481  49.718  1.00  0.00           C
ATOM    463  HZ  PHE    29      42.961  32.408  50.256  1.00  0.00           H
ATOM    464  CE2 PHE    29      41.997  32.970  48.416  1.00  0.00           C
ATOM    465  HE2 PHE    29      42.896  33.396  47.995  1.00  0.00           H
ATOM    466  CD2 PHE    29      40.807  32.921  47.637  1.00  0.00           C
ATOM    467  HD2 PHE    29      40.865  33.217  46.600  1.00  0.00           H
ATOM    468  C   PHE    29      39.333  30.586  45.607  1.00  0.00           C
ATOM    469  O   PHE    29      39.129  30.782  44.393  1.00  0.00           O
ATOM    470  N   LEU    30      40.337  29.823  46.115  1.00  0.00           N
ATOM    471  H   LEU    30      40.181  29.568  47.080  1.00  0.00           H
ATOM    472  CA  LEU    30      41.563  29.584  45.416  1.00  0.00           C
ATOM    473  HA  LEU    30      41.752  30.401  44.722  1.00  0.00           H
ATOM    474  CB  LEU    30      42.670  29.370  46.406  1.00  0.00           C
ATOM    475  HB2 LEU    30      42.742  30.371  46.829  1.00  0.00           H
ATOM    476  HB3 LEU    30      42.412  28.599  47.132  1.00  0.00           H
ATOM    477  CG  LEU    30      44.011  29.107  45.882  1.00  0.00           C
ATOM    478  HG  LEU    30      43.991  28.158  45.345  1.00  0.00           H
ATOM    479  CD1 LEU    30      44.426  30.197  45.010  1.00  0.00           C
ATOM    480 HD11 LEU    30      43.802  30.285  44.122  1.00  0.00           H
ATOM    481 HD12 LEU    30      45.322  29.981  44.429  1.00  0.00           H
ATOM    482 HD13 LEU    30      44.426  31.196  45.443  1.00  0.00           H
ATOM    483  CD2 LEU    30      45.035  29.110  47.030  1.00  0.00           C
ATOM    484 HD21 LEU    30      45.936  28.597  46.690  1.00  0.00           H
ATOM    485 HD22 LEU    30      45.337  30.110  47.339  1.00  0.00           H
ATOM    486 HD23 LEU    30      44.617  28.570  47.880  1.00  0.00           H
ATOM    487  C   LEU    30      41.343  28.379  44.551  1.00  0.00           C
ATOM    488  O   LEU    30      41.767  28.357  43.406  1.00  0.00           O
ATOM    489  N   ARG    31      40.668  27.318  45.009  1.00  0.00           N
ATOM    490  H   ARG    31      40.464  27.358  45.997  1.00  0.00           H
ATOM    491  CA  ARG    31      40.181  26.107  44.318  1.00  0.00           C
ATOM    492  HA  ARG    31      41.013  25.465  44.030  1.00  0.00           H
ATOM    493  CB  ARG    31      39.278  25.289  45.295  1.00  0.00           C
ATOM    494  HB2 ARG    31      39.722  25.078  46.269  1.00  0.00           H
ATOM    495  HB3 ARG    31      38.384  25.839  45.594  1.00  0.00           H
ATOM    496  CG  ARG    31      38.809  23.948  44.758  1.00  0.00           C
ATOM    497  HG2 ARG    31      38.391  23.938  43.751  1.00  0.00           H
ATOM    498  HG3 ARG    31      39.769  23.436  44.677  1.00  0.00           H
ATOM    499  CD  ARG    31      37.846  23.301  45.759  1.00  0.00           C
ATOM    500  HD2 ARG    31      37.851  22.219  45.629  1.00  0.00           H
ATOM    501  HD3 ARG    31      38.380  23.444  46.699  1.00  0.00           H
ATOM    502  NE  ARG    31      36.540  23.939  45.736  1.00  0.00           N
ATOM    503  HE  ARG    31      36.288  24.600  45.016  1.00  0.00           H
ATOM    504  CZ  ARG    31      35.508  23.574  46.515  1.00  0.00           C
ATOM    505  NH1 ARG    31      35.531  22.551  47.307  1.00  0.00           N
ATOM    506 HH11 ARG    31      36.196  21.837  47.047  1.00  0.00           H
ATOM    507 HH12 ARG    31      34.722  22.171  47.779  1.00  0.00           H
ATOM    508  NH2 ARG    31      34.429  24.208  46.412  1.00  0.00           N
ATOM    509 HH21 ARG    31      34.298  24.778  45.589  1.00  0.00           H
ATOM    510 HH22 ARG    31      33.634  23.834  46.910  1.00  0.00           H
ATOM    511  C   ARG    31      39.449  26.482  42.993  1.00  0.00           C
ATOM    512  O   ARG    31      39.856  26.158  41.921  1.00  0.00           O
ATOM    513  N   GLU    32      38.452  27.366  43.173  1.00  0.00           N
ATOM    514  H   GLU    32      38.331  27.779  44.086  1.00  0.00           H
ATOM    515  CA  GLU    32      37.490  27.769  42.075  1.00  0.00           C
ATOM    516  HA  GLU    32      37.213  26.836  41.585  1.00  0.00           H
ATOM    517  CB  GLU    32      36.259  28.555  42.646  1.00  0.00           C
ATOM    518  HB2 GLU    32      36.658  29.454  43.115  1.00  0.00           H
ATOM    519  HB3 GLU    32      35.723  28.903  41.763  1.00  0.00           H
ATOM    520  CG  GLU    32      35.294  27.873  43.623  1.00  0.00           C
ATOM    521  HG2 GLU    32      35.780  27.885  44.598  1.00  0.00           H
ATOM    522  HG3 GLU    32      34.391  28.464  43.772  1.00  0.00           H
ATOM    523  CD  GLU    32      35.015  26.421  43.168  1.00  0.00           C
ATOM    524  OE1 GLU    32      34.558  26.262  42.022  1.00  0.00           O
ATOM    525  OE2 GLU    32      35.322  25.417  43.850  1.00  0.00           O
ATOM    526  C   GLU    32      38.182  28.666  41.009  1.00  0.00           C
ATOM    527  O   GLU    32      38.041  28.450  39.830  1.00  0.00           O
ATOM    528  N   LEU    33      39.052  29.558  41.435  1.00  0.00           N
ATOM    529  H   LEU    33      39.159  29.651  42.435  1.00  0.00           H
ATOM    530  CA  LEU    33      39.977  30.310  40.537  1.00  0.00           C
ATOM    531  HA  LEU    33      39.341  30.793  39.796  1.00  0.00           H
ATOM    532  CB  LEU    33      40.621  31.582  41.137  1.00  0.00           C
ATOM    533  HB2 LEU    33      41.181  31.335  42.040  1.00  0.00           H
ATOM    534  HB3 LEU    33      41.125  32.075  40.306  1.00  0.00           H
ATOM    535  CG  LEU    33      39.558  32.602  41.626  1.00  0.00           C
ATOM    536  HG  LEU    33      38.793  32.164  42.267  1.00  0.00           H
ATOM    537  CD1 LEU    33      40.232  33.691  42.534  1.00  0.00           C
ATOM    538 HD11 LEU    33      39.519  34.326  43.060  1.00  0.00           H
ATOM    539 HD12 LEU    33      40.962  34.354  42.070  1.00  0.00           H
ATOM    540 HD13 LEU    33      40.798  33.132  43.278  1.00  0.00           H
ATOM    541  CD2 LEU    33      38.795  33.328  40.525  1.00  0.00           C
ATOM    542 HD21 LEU    33      38.280  32.616  39.879  1.00  0.00           H
ATOM    543 HD22 LEU    33      38.053  34.061  40.844  1.00  0.00           H
ATOM    544 HD23 LEU    33      39.514  33.783  39.843  1.00  0.00           H
ATOM    545  C   LEU    33      41.107  29.439  39.867  1.00  0.00           C
ATOM    546  O   LEU    33      41.329  29.620  38.685  1.00  0.00           O
ATOM    547  N   ILE    34      41.703  28.552  40.594  1.00  0.00           N
ATOM    548  H   ILE    34      41.414  28.424  41.553  1.00  0.00           H
ATOM    549  CA  ILE    34      42.586  27.482  40.089  1.00  0.00           C
ATOM    550  HA  ILE    34      43.306  27.983  39.442  1.00  0.00           H
ATOM    551  CB  ILE    34      43.268  26.676  41.200  1.00  0.00           C
ATOM    552  HB  ILE    34      42.527  26.421  41.957  1.00  0.00           H
ATOM    553  CG2 ILE    34      43.998  25.403  40.647  1.00  0.00           C
ATOM    554 HG21 ILE    34      43.450  24.978  39.805  1.00  0.00           H
ATOM    555 HG22 ILE    34      44.017  24.720  41.497  1.00  0.00           H
ATOM    556 HG23 ILE    34      45.014  25.680  40.365  1.00  0.00           H
ATOM    557  CG1 ILE    34      44.404  27.485  41.959  1.00  0.00           C
ATOM    558 HG12 ILE    34      45.147  27.954  41.315  1.00  0.00           H
ATOM    559 HG13 ILE    34      43.947  28.317  42.495  1.00  0.00           H
ATOM    560  CD1 ILE    34      45.147  26.664  43.047  1.00  0.00           C
ATOM    561 HD11 ILE    34      44.449  26.095  43.661  1.00  0.00           H
ATOM    562 HD12 ILE    34      45.746  27.357  43.636  1.00  0.00           H
ATOM    563 HD13 ILE    34      45.891  25.933  42.725  1.00  0.00           H
ATOM    564  C   ILE    34      41.874  26.698  38.941  1.00  0.00           C
ATOM    565  O   ILE    34      42.529  26.389  37.924  1.00  0.00           O
ATOM    566  N   SER    35      40.575  26.375  39.140  1.00  0.00           N
ATOM    567  H   SER    35      40.266  26.487  40.095  1.00  0.00           H
ATOM    568  CA  SER    35      39.722  25.752  38.144  1.00  0.00           C
ATOM    569  HA  SER    35      40.052  24.775  37.792  1.00  0.00           H
ATOM    570  CB  SER    35      38.398  25.304  38.813  1.00  0.00           C
ATOM    571  HB2 SER    35      38.584  24.390  39.376  1.00  0.00           H
ATOM    572  HB3 SER    35      38.072  26.116  39.463  1.00  0.00           H
ATOM    573  OG  SER    35      37.269  25.064  38.000  1.00  0.00           O
ATOM    574  HG  SER    35      36.814  25.881  37.788  1.00  0.00           H
ATOM    575  C   SER    35      39.452  26.686  36.992  1.00  0.00           C
ATOM    576  O   SER    35      39.512  26.201  35.868  1.00  0.00           O
ATOM    577  N   ASN    36      39.047  27.921  37.265  1.00  0.00           N
ATOM    578  H   ASN    36      39.099  28.221  38.227  1.00  0.00           H
ATOM    579  CA  ASN    36      38.856  28.951  36.227  1.00  0.00           C
ATOM    580  HA  ASN    36      38.059  28.528  35.617  1.00  0.00           H
ATOM    581  CB  ASN    36      38.411  30.207  36.977  1.00  0.00           C
ATOM    582  HB2 ASN    36      37.552  30.041  37.626  1.00  0.00           H
ATOM    583  HB3 ASN    36      39.241  30.614  37.553  1.00  0.00           H
ATOM    584  CG  ASN    36      37.897  31.288  36.013  1.00  0.00           C
ATOM    585  OD1 ASN    36      36.704  31.440  35.670  1.00  0.00           O
ATOM    586  ND2 ASN    36      38.856  32.135  35.614  1.00  0.00           N
ATOM    587 HD21 ASN    36      39.745  31.972  36.065  1.00  0.00           H
ATOM    588 HD22 ASN    36      38.695  32.834  34.903  1.00  0.00           H
ATOM    589  C   ASN    36      40.144  29.167  35.415  1.00  0.00           C
ATOM    590  O   ASN    36      40.043  29.563  34.298  1.00  0.00           O
ATOM    591  N   SER    37      41.301  28.913  35.993  1.00  0.00           N
ATOM    592  H   SER    37      41.295  28.724  36.985  1.00  0.00           H
ATOM    593  CA  SER    37      42.582  28.976  35.320  1.00  0.00           C
ATOM    594  HA  SER    37      42.633  29.738  34.543  1.00  0.00           H
ATOM    595  CB  SER    37      43.765  29.424  36.244  1.00  0.00           C
ATOM    596  HB2 SER    37      43.540  28.834  37.132  1.00  0.00           H
ATOM    597  HB3 SER    37      44.759  29.182  35.866  1.00  0.00           H
ATOM    598  OG  SER    37      43.697  30.768  36.529  1.00  0.00           O
ATOM    599  HG  SER    37      43.973  31.237  35.737  1.00  0.00           H
ATOM    600  C   SER    37      42.921  27.695  34.574  1.00  0.00           C
ATOM    601  O   SER    37      43.488  27.759  33.464  1.00  0.00           O
ATOM    602  N   SER    38      42.617  26.538  35.112  1.00  0.00           N
ATOM    603  H   SER    38      42.107  26.522  35.984  1.00  0.00           H
ATOM    604  CA  SER    38      42.758  25.210  34.529  1.00  0.00           C
ATOM    605  HA  SER    38      43.751  25.148  34.085  1.00  0.00           H
ATOM    606  CB  SER    38      42.560  24.061  35.494  1.00  0.00           C
ATOM    607  HB2 SER    38      43.296  24.221  36.281  1.00  0.00           H
ATOM    608  HB3 SER    38      41.572  24.099  35.954  1.00  0.00           H
ATOM    609  OG  SER    38      42.653  22.726  35.015  1.00  0.00           O
ATOM    610  HG  SER    38      41.766  22.585  34.674  1.00  0.00           H
ATOM    611  C   SER    38      41.804  25.092  33.388  1.00  0.00           C
ATOM    612  O   SER    38      42.232  24.585  32.368  1.00  0.00           O
ATOM    613  N   ASP    39      40.621  25.696  33.441  1.00  0.00           N
ATOM    614  H   ASP    39      40.271  25.952  34.353  1.00  0.00           H
ATOM    615  CA  ASP    39      39.765  25.919  32.239  1.00  0.00           C
ATOM    616  HA  ASP    39      39.754  24.884  31.894  1.00  0.00           H
ATOM    617  CB  ASP    39      38.285  26.268  32.625  1.00  0.00           C
ATOM    618  HB2 ASP    39      38.380  27.178  33.216  1.00  0.00           H
ATOM    619  HB3 ASP    39      37.604  26.510  31.809  1.00  0.00           H
ATOM    620  CG  ASP    39      37.640  25.158  33.534  1.00  0.00           C
ATOM    621  OD1 ASP    39      36.537  25.425  34.063  1.00  0.00           O
ATOM    622  OD2 ASP    39      38.147  24.038  33.594  1.00  0.00           O
ATOM    623  C   ASP    39      40.351  26.795  31.140  1.00  0.00           C
ATOM    624  O   ASP    39      40.237  26.388  30.013  1.00  0.00           O
ATOM    625  N   ALA    40      41.018  27.894  31.467  1.00  0.00           N
ATOM    626  H   ALA    40      40.891  28.331  32.370  1.00  0.00           H
ATOM    627  CA  ALA    40      41.725  28.626  30.453  1.00  0.00           C
ATOM    628  HA  ALA    40      41.093  28.819  29.586  1.00  0.00           H
ATOM    629  CB  ALA    40      42.089  29.996  31.076  1.00  0.00           C
ATOM    630  HB1 ALA    40      43.121  30.030  31.424  1.00  0.00           H
ATOM    631  HB2 ALA    40      41.297  30.216  31.791  1.00  0.00           H
ATOM    632  HB3 ALA    40      42.119  30.788  30.328  1.00  0.00           H
ATOM    633  C   ALA    40      42.958  27.929  29.762  1.00  0.00           C
ATOM    634  O   ALA    40      43.189  27.999  28.545  1.00  0.00           O
ATOM    635  N   LEU    41      43.565  27.096  30.550  1.00  0.00           N
ATOM    636  H   LEU    41      43.402  26.940  31.535  1.00  0.00           H
ATOM    637  CA  LEU    41      44.680  26.316  30.107  1.00  0.00           C
ATOM    638  HA  LEU    41      45.307  26.905  29.438  1.00  0.00           H
ATOM    639  CB  LEU    41      45.580  25.844  31.295  1.00  0.00           C
ATOM    640  HB2 LEU    41      44.944  25.334  32.018  1.00  0.00           H
ATOM    641  HB3 LEU    41      46.301  25.124  30.906  1.00  0.00           H
ATOM    642  CG  LEU    41      46.348  27.001  32.018  1.00  0.00           C
ATOM    643  HG  LEU    41      45.755  27.873  32.295  1.00  0.00           H
ATOM    644  CD1 LEU    41      46.841  26.445  33.375  1.00  0.00           C
ATOM    645 HD11 LEU    41      46.006  26.386  34.074  1.00  0.00           H
ATOM    646 HD12 LEU    41      47.663  27.043  33.770  1.00  0.00           H
ATOM    647 HD13 LEU    41      47.276  25.449  33.276  1.00  0.00           H
ATOM    648  CD2 LEU    41      47.503  27.405  31.115  1.00  0.00           C
ATOM    649 HD21 LEU    41      47.958  26.488  30.741  1.00  0.00           H
ATOM    650 HD22 LEU    41      47.233  28.042  30.273  1.00  0.00           H
ATOM    651 HD23 LEU    41      48.264  27.849  31.756  1.00  0.00           H
ATOM    652  C   LEU    41      44.204  25.138  29.194  1.00  0.00           C
ATOM    653  O   LEU    41      44.938  24.881  28.243  1.00  0.00           O
ATOM    654  N   ASP    42      43.043  24.501  29.391  1.00  0.00           N
ATOM    655  H   ASP    42      42.538  24.829  30.202  1.00  0.00           H
ATOM    656  CA  ASP    42      42.525  23.307  28.681  1.00  0.00           C
ATOM    657  HA  ASP    42      43.342  22.590  28.599  1.00  0.00           H
ATOM    658  CB  ASP    42      41.307  22.757  29.341  1.00  0.00           C
ATOM    659  HB2 ASP    42      40.688  23.594  29.665  1.00  0.00           H
ATOM    660  HB3 ASP    42      40.653  22.142  28.723  1.00  0.00           H
ATOM    661  CG  ASP    42      41.512  22.054  30.655  1.00  0.00           C
ATOM    662  OD1 ASP    42      42.648  21.518  30.922  1.00  0.00           O
ATOM    663  OD2 ASP    42      40.412  21.711  31.216  1.00  0.00           O
ATOM    664  C   ASP    42      42.111  23.776  27.287  1.00  0.00           C
ATOM    665  O   ASP    42      42.262  23.094  26.306  1.00  0.00           O
ATOM    666  N   LYS    43      41.668  24.989  27.061  1.00  0.00           N
ATOM    667  H   LYS    43      41.531  25.517  27.910  1.00  0.00           H
ATOM    668  CA  LYS    43      41.411  25.737  25.800  1.00  0.00           C
ATOM    669  HA  LYS    43      40.820  25.035  25.211  1.00  0.00           H
ATOM    670  CB  LYS    43      40.583  26.989  26.032  1.00  0.00           C
ATOM    671  HB2 LYS    43      40.979  27.473  26.925  1.00  0.00           H
ATOM    672  HB3 LYS    43      40.705  27.646  25.170  1.00  0.00           H
ATOM    673  CG  LYS    43      39.104  26.941  26.303  1.00  0.00           C
ATOM    674  HG2 LYS    43      38.543  26.442  25.512  1.00  0.00           H
ATOM    675  HG3 LYS    43      38.864  26.264  27.124  1.00  0.00           H
ATOM    676  CD  LYS    43      38.529  28.346  26.668  1.00  0.00           C
ATOM    677  HD2 LYS    43      39.211  28.780  27.399  1.00  0.00           H
ATOM    678  HD3 LYS    43      38.447  29.019  25.815  1.00  0.00           H
ATOM    679  CE  LYS    43      37.016  28.356  27.120  1.00  0.00           C
ATOM    680  HE2 LYS    43      36.326  28.178  26.295  1.00  0.00           H
ATOM    681  HE3 LYS    43      36.849  27.562  27.849  1.00  0.00           H
ATOM    682  NZ  LYS    43      36.612  29.568  27.868  1.00  0.00           N
ATOM    683  HZ1 LYS    43      36.816  30.408  27.346  1.00  0.00           H
ATOM    684  HZ2 LYS    43      37.226  29.670  28.663  1.00  0.00           H
ATOM    685  HZ3 LYS    43      35.667  29.540  28.223  1.00  0.00           H
ATOM    686  C   LYS    43      42.680  25.999  24.971  1.00  0.00           C
ATOM    687  O   LYS    43      42.735  25.640  23.830  1.00  0.00           O
ATOM    688  N   ILE    44      43.737  26.597  25.580  1.00  0.00           N
ATOM    689  H   ILE    44      43.691  26.713  26.583  1.00  0.00           H
ATOM    690  CA  ILE    44      45.037  26.727  24.864  1.00  0.00           C
ATOM    691  HA  ILE    44      44.902  27.092  23.847  1.00  0.00           H
ATOM    692  CB  ILE    44      45.981  27.724  25.488  1.00  0.00           C
ATOM    693  HB  ILE    44      45.484  28.692  25.423  1.00  0.00           H
ATOM    694  CG2 ILE    44      46.381  27.335  26.947  1.00  0.00           C
ATOM    695 HG21 ILE    44      45.484  27.383  27.566  1.00  0.00           H
ATOM    696 HG22 ILE    44      46.979  28.140  27.372  1.00  0.00           H
ATOM    697 HG23 ILE    44      46.879  26.365  26.951  1.00  0.00           H
ATOM    698  CG1 ILE    44      47.329  27.876  24.759  1.00  0.00           C
ATOM    699 HG12 ILE    44      47.924  28.712  25.126  1.00  0.00           H
ATOM    700 HG13 ILE    44      47.972  26.996  24.776  1.00  0.00           H
ATOM    701  CD1 ILE    44      47.249  28.262  23.267  1.00  0.00           C
ATOM    702 HD11 ILE    44      46.336  27.923  22.777  1.00  0.00           H
ATOM    703 HD12 ILE    44      48.193  27.910  22.850  1.00  0.00           H
ATOM    704 HD13 ILE    44      47.146  29.330  23.082  1.00  0.00           H
ATOM    705  C   ILE    44      45.659  25.331  24.447  1.00  0.00           C
ATOM    706  O   ILE    44      46.195  25.166  23.311  1.00  0.00           O
ATOM    707  N   ARG    45      45.550  24.331  25.267  1.00  0.00           N
ATOM    708  H   ARG    45      44.877  24.408  26.016  1.00  0.00           H
ATOM    709  CA  ARG    45      45.906  22.946  24.946  1.00  0.00           C
ATOM    710  HA  ARG    45      46.962  22.916  24.679  1.00  0.00           H
ATOM    711  CB  ARG    45      45.631  22.092  26.149  1.00  0.00           C
ATOM    712  HB2 ARG    45      46.078  22.447  27.077  1.00  0.00           H
ATOM    713  HB3 ARG    45      44.555  22.132  26.323  1.00  0.00           H
ATOM    714  CG  ARG    45      46.070  20.623  26.017  1.00  0.00           C
ATOM    715  HG2 ARG    45      45.166  20.134  25.654  1.00  0.00           H
ATOM    716  HG3 ARG    45      46.847  20.422  25.280  1.00  0.00           H
ATOM    717  CD  ARG    45      46.476  19.976  27.380  1.00  0.00           C
ATOM    718  HD2 ARG    45      46.916  18.991  27.234  1.00  0.00           H
ATOM    719  HD3 ARG    45      47.348  20.454  27.826  1.00  0.00           H
ATOM    720  NE  ARG    45      45.345  20.059  28.396  1.00  0.00           N
ATOM    721  HE  ARG    45      45.251  20.859  29.004  1.00  0.00           H
ATOM    722  CZ  ARG    45      44.242  19.332  28.279  1.00  0.00           C
ATOM    723  NH1 ARG    45      44.228  18.287  27.546  1.00  0.00           N
ATOM    724 HH11 ARG    45      45.077  18.109  27.027  1.00  0.00           H
ATOM    725 HH12 ARG    45      43.454  17.664  27.729  1.00  0.00           H
ATOM    726  NH2 ARG    45      43.217  19.620  28.954  1.00  0.00           N
ATOM    727 HH21 ARG    45      43.123  20.425  29.558  1.00  0.00           H
ATOM    728 HH22 ARG    45      42.485  18.944  28.790  1.00  0.00           H
ATOM    729  C   ARG    45      45.199  22.367  23.697  1.00  0.00           C
ATOM    730  O   ARG    45      45.830  22.009  22.719  1.00  0.00           O
ATOM    731  N   TYR    46      43.881  22.426  23.669  1.00  0.00           N
ATOM    732  H   TYR    46      43.388  22.617  24.530  1.00  0.00           H
ATOM    733  CA  TYR    46      43.174  21.967  22.498  1.00  0.00           C
ATOM    734  HA  TYR    46      43.605  20.995  22.258  1.00  0.00           H
ATOM    735  CB  TYR    46      41.740  21.654  22.837  1.00  0.00           C
ATOM    736  HB2 TYR    46      41.251  22.615  22.990  1.00  0.00           H
ATOM    737  HB3 TYR    46      41.267  21.106  22.021  1.00  0.00           H
ATOM    738  CG  TYR    46      41.536  20.807  24.117  1.00  0.00           C
ATOM    739  CD1 TYR    46      40.493  21.132  24.976  1.00  0.00           C
ATOM    740  HD1 TYR    46      39.861  21.959  24.690  1.00  0.00           H
ATOM    741  CE1 TYR    46      40.203  20.340  26.129  1.00  0.00           C
ATOM    742  HE1 TYR    46      39.383  20.734  26.711  1.00  0.00           H
ATOM    743  CZ  TYR    46      40.998  19.199  26.357  1.00  0.00           C
ATOM    744  OH  TYR    46      40.683  18.445  27.425  1.00  0.00           O
ATOM    745  HH  TYR    46      40.107  18.921  28.027  1.00  0.00           H
ATOM    746  CE2 TYR    46      41.984  18.811  25.379  1.00  0.00           C
ATOM    747  HE2 TYR    46      42.500  17.864  25.435  1.00  0.00           H
ATOM    748  CD2 TYR    46      42.330  19.635  24.258  1.00  0.00           C
ATOM    749  HD2 TYR    46      43.242  19.395  23.732  1.00  0.00           H
ATOM    750  C   TYR    46      43.287  22.799  21.211  1.00  0.00           C
ATOM    751  O   TYR    46      43.523  22.358  20.062  1.00  0.00           O
ATOM    752  N   GLU    47      43.117  24.092  21.368  1.00  0.00           N
ATOM    753  H   GLU    47      42.929  24.463  22.288  1.00  0.00           H
ATOM    754  CA  GLU    47      43.554  25.143  20.388  1.00  0.00           C
ATOM    755  HA  GLU    47      42.921  25.061  19.505  1.00  0.00           H
ATOM    756  CB  GLU    47      43.423  26.537  21.017  1.00  0.00           C
ATOM    757  HB2 GLU    47      42.406  26.571  21.407  1.00  0.00           H
ATOM    758  HB3 GLU    47      44.118  26.725  21.836  1.00  0.00           H
ATOM    759  CG  GLU    47      43.604  27.774  20.057  1.00  0.00           C
ATOM    760  HG2 GLU    47      43.394  28.715  20.565  1.00  0.00           H
ATOM    761  HG3 GLU    47      44.653  27.737  19.765  1.00  0.00           H
ATOM    762  CD  GLU    47      42.630  27.712  18.848  1.00  0.00           C
ATOM    763  OE1 GLU    47      41.587  26.977  18.972  1.00  0.00           O
ATOM    764  OE2 GLU    47      42.881  28.334  17.803  1.00  0.00           O
ATOM    765  C   GLU    47      44.931  24.861  19.800  1.00  0.00           C
ATOM    766  O   GLU    47      45.161  25.177  18.664  1.00  0.00           O
ATOM    767  N   SER    48      45.915  24.317  20.574  1.00  0.00           N
ATOM    768  H   SER    48      45.745  24.174  21.559  1.00  0.00           H
ATOM    769  CA  SER    48      47.199  23.963  19.997  1.00  0.00           C
ATOM    770  HA  SER    48      47.523  24.772  19.343  1.00  0.00           H
ATOM    771  CB  SER    48      48.239  23.849  21.042  1.00  0.00           C
ATOM    772  HB2 SER    48      49.201  23.958  20.542  1.00  0.00           H
ATOM    773  HB3 SER    48      48.144  24.612  21.814  1.00  0.00           H
ATOM    774  OG  SER    48      48.184  22.630  21.706  1.00  0.00           O
ATOM    775  HG  SER    48      47.269  22.518  21.972  1.00  0.00           H
ATOM    776  C   SER    48      47.218  22.669  19.178  1.00  0.00           C
ATOM    777  O   SER    48      48.002  22.471  18.237  1.00  0.00           O
ATOM    778  N   LEU    49      46.249  21.809  19.316  1.00  0.00           N
ATOM    779  H   LEU    49      45.498  22.013  19.961  1.00  0.00           H
ATOM    780  CA  LEU    49      45.971  20.707  18.396  1.00  0.00           C
ATOM    781  HA  LEU    49      46.891  20.193  18.119  1.00  0.00           H
ATOM    782  CB  LEU    49      45.150  19.660  19.097  1.00  0.00           C
ATOM    783  HB2 LEU    49      44.189  20.133  19.303  1.00  0.00           H
ATOM    784  HB3 LEU    49      44.871  18.848  18.427  1.00  0.00           H
ATOM    785  CG  LEU    49      45.673  19.048  20.422  1.00  0.00           C
ATOM    786  HG  LEU    49      46.050  19.668  21.235  1.00  0.00           H
ATOM    787  CD1 LEU    49      44.450  18.214  20.960  1.00  0.00           C
ATOM    788 HD11 LEU    49      43.594  18.846  21.191  1.00  0.00           H
ATOM    789 HD12 LEU    49      44.701  17.763  21.920  1.00  0.00           H
ATOM    790 HD13 LEU    49      44.219  17.404  20.269  1.00  0.00           H
ATOM    791  CD2 LEU    49      46.909  18.234  20.121  1.00  0.00           C
ATOM    792 HD21 LEU    49      47.659  18.974  19.845  1.00  0.00           H
ATOM    793 HD22 LEU    49      47.208  17.709  21.029  1.00  0.00           H
ATOM    794 HD23 LEU    49      46.867  17.593  19.241  1.00  0.00           H
ATOM    795  C   LEU    49      45.299  21.206  17.128  1.00  0.00           C
ATOM    796  O   LEU    49      45.443  20.573  16.077  1.00  0.00           O
ATOM    797  N   THR    50      44.684  22.388  17.200  1.00  0.00           N
ATOM    798  H   THR    50      44.480  22.766  18.113  1.00  0.00           H
ATOM    799  CA  THR    50      44.098  23.112  16.110  1.00  0.00           C
ATOM    800  HA  THR    50      43.728  22.325  15.451  1.00  0.00           H
ATOM    801  CB  THR    50      42.963  24.022  16.562  1.00  0.00           C
ATOM    802  HB  THR    50      43.329  24.587  17.419  1.00  0.00           H
ATOM    803  CG2 THR    50      42.307  24.906  15.436  1.00  0.00           C
ATOM    804 HG21 THR    50      41.575  25.581  15.877  1.00  0.00           H
ATOM    805 HG22 THR    50      41.816  24.258  14.711  1.00  0.00           H
ATOM    806 HG23 THR    50      43.090  25.409  14.866  1.00  0.00           H
ATOM    807  OG1 THR    50      41.874  23.202  17.053  1.00  0.00           O
ATOM    808  HG1 THR    50      41.417  23.758  17.690  1.00  0.00           H
ATOM    809  C   THR    50      45.199  23.894  15.303  1.00  0.00           C
ATOM    810  O   THR    50      45.084  23.936  14.042  1.00  0.00           O
ATOM    811  N   ASP    51      46.086  24.652  15.933  1.00  0.00           N
ATOM    812  H   ASP    51      46.102  24.729  16.939  1.00  0.00           H
ATOM    813  CA  ASP    51      47.156  25.471  15.326  1.00  0.00           C
ATOM    814  HA  ASP    51      47.595  24.997  14.448  1.00  0.00           H
ATOM    815  CB  ASP    51      46.489  26.737  14.759  1.00  0.00           C
ATOM    816  HB2 ASP    51      45.871  26.491  13.894  1.00  0.00           H
ATOM    817  HB3 ASP    51      45.809  27.245  15.442  1.00  0.00           H
ATOM    818  CG  ASP    51      47.379  27.891  14.318  1.00  0.00           C
ATOM    819  OD1 ASP    51      46.928  28.901  13.713  1.00  0.00           O
ATOM    820  OD2 ASP    51      48.597  27.796  14.466  1.00  0.00           O
ATOM    821  C   ASP    51      48.265  25.881  16.381  1.00  0.00           C
ATOM    822  O   ASP    51      48.053  26.685  17.307  1.00  0.00           O
ATOM    823  N   PRO    52      49.454  25.206  16.253  1.00  0.00           N
ATOM    824  CD  PRO    52      49.843  24.308  15.175  1.00  0.00           C
ATOM    825  HD2 PRO    52      50.370  24.758  14.335  1.00  0.00           H
ATOM    826  HD3 PRO    52      49.050  23.776  14.650  1.00  0.00           H
ATOM    827  CG  PRO    52      50.706  23.261  15.871  1.00  0.00           C
ATOM    828  HG2 PRO    52      51.484  22.847  15.228  1.00  0.00           H
ATOM    829  HG3 PRO    52      50.105  22.512  16.387  1.00  0.00           H
ATOM    830  CB  PRO    52      51.511  24.228  16.796  1.00  0.00           C
ATOM    831  HB2 PRO    52      52.182  24.806  16.162  1.00  0.00           H
ATOM    832  HB3 PRO    52      52.033  23.679  17.580  1.00  0.00           H
ATOM    833  CA  PRO    52      50.403  25.222  17.291  1.00  0.00           C
ATOM    834  HA  PRO    52      49.977  24.853  18.224  1.00  0.00           H
ATOM    835  C   PRO    52      50.979  26.583  17.459  1.00  0.00           C
ATOM    836  O   PRO    52      51.483  26.864  18.564  1.00  0.00           O
ATOM    837  N   SER    53      50.902  27.572  16.573  1.00  0.00           N
ATOM    838  H   SER    53      50.237  27.485  15.818  1.00  0.00           H
ATOM    839  CA  SER    53      51.511  28.939  16.725  1.00  0.00           C
ATOM    840  HA  SER    53      52.590  28.788  16.708  1.00  0.00           H
ATOM    841  CB  SER    53      50.996  29.781  15.525  1.00  0.00           C
ATOM    842  HB2 SER    53      51.435  30.777  15.556  1.00  0.00           H
ATOM    843  HB3 SER    53      51.443  29.322  14.644  1.00  0.00           H
ATOM    844  OG  SER    53      49.616  30.056  15.420  1.00  0.00           O
ATOM    845  HG  SER    53      49.154  29.290  15.074  1.00  0.00           H
ATOM    846  C   SER    53      51.033  29.663  17.966  1.00  0.00           C
ATOM    847  O   SER    53      51.689  30.570  18.452  1.00  0.00           O
ATOM    848  N   LYS    54      49.840  29.285  18.450  1.00  0.00           N
ATOM    849  H   LYS    54      49.260  28.621  17.958  1.00  0.00           H
ATOM    850  CA  LYS    54      49.137  29.761  19.658  1.00  0.00           C
ATOM    851  HA  LYS    54      49.303  30.828  19.811  1.00  0.00           H
ATOM    852  CB  LYS    54      47.532  29.597  19.470  1.00  0.00           C
ATOM    853  HB2 LYS    54      47.318  28.552  19.250  1.00  0.00           H
ATOM    854  HB3 LYS    54      46.906  29.875  20.319  1.00  0.00           H
ATOM    855  CG  LYS    54      47.018  30.491  18.294  1.00  0.00           C
ATOM    856  HG2 LYS    54      47.017  31.541  18.585  1.00  0.00           H
ATOM    857  HG3 LYS    54      47.721  30.359  17.470  1.00  0.00           H
ATOM    858  CD  LYS    54      45.614  30.047  17.918  1.00  0.00           C
ATOM    859  HD2 LYS    54      45.568  28.959  17.850  1.00  0.00           H
ATOM    860  HD3 LYS    54      44.890  30.236  18.711  1.00  0.00           H
ATOM    861  CE  LYS    54      45.169  30.746  16.623  1.00  0.00           C
ATOM    862  HE2 LYS    54      44.947  31.765  16.943  1.00  0.00           H
ATOM    863  HE3 LYS    54      45.955  30.718  15.868  1.00  0.00           H
ATOM    864  NZ  LYS    54      43.917  30.238  16.082  1.00  0.00           N
ATOM    865  HZ1 LYS    54      44.044  29.821  15.171  1.00  0.00           H
ATOM    866  HZ2 LYS    54      43.226  30.970  15.994  1.00  0.00           H
ATOM    867  HZ3 LYS    54      43.709  29.518  16.757  1.00  0.00           H
ATOM    868  C   LYS    54      49.682  29.178  20.952  1.00  0.00           C
ATOM    869  O   LYS    54      49.413  29.825  21.957  1.00  0.00           O
ATOM    870  N   LEU    55      50.471  28.157  20.909  1.00  0.00           N
ATOM    871  H   LEU    55      50.607  27.806  19.972  1.00  0.00           H
ATOM    872  CA  LEU    55      51.304  27.607  21.977  1.00  0.00           C
ATOM    873  HA  LEU    55      50.622  27.757  22.814  1.00  0.00           H
ATOM    874  CB  LEU    55      51.478  26.066  21.992  1.00  0.00           C
ATOM    875  HB2 LEU    55      50.664  25.452  21.609  1.00  0.00           H
ATOM    876  HB3 LEU    55      52.189  25.905  21.181  1.00  0.00           H
ATOM    877  CG  LEU    55      51.867  25.426  23.295  1.00  0.00           C
ATOM    878  HG  LEU    55      52.932  25.609  23.438  1.00  0.00           H
ATOM    879  CD1 LEU    55      51.017  25.750  24.516  1.00  0.00           C
ATOM    880 HD11 LEU    55      51.350  25.104  25.329  1.00  0.00           H
ATOM    881 HD12 LEU    55      49.962  25.563  24.315  1.00  0.00           H
ATOM    882 HD13 LEU    55      51.057  26.762  24.919  1.00  0.00           H
ATOM    883  CD2 LEU    55      51.838  23.880  23.227  1.00  0.00           C
ATOM    884 HD21 LEU    55      50.814  23.512  23.159  1.00  0.00           H
ATOM    885 HD22 LEU    55      52.501  23.621  22.400  1.00  0.00           H
ATOM    886 HD23 LEU    55      52.215  23.495  24.175  1.00  0.00           H
ATOM    887  C   LEU    55      52.546  28.471  22.250  1.00  0.00           C
ATOM    888  O   LEU    55      52.694  28.822  23.379  1.00  0.00           O
ATOM    889  N   ASP    56      53.327  28.938  21.270  1.00  0.00           N
ATOM    890  H   ASP    56      53.020  28.601  20.369  1.00  0.00           H
ATOM    891  CA  ASP    56      54.723  29.410  21.427  1.00  0.00           C
ATOM    892  HA  ASP    56      55.268  28.554  21.825  1.00  0.00           H
ATOM    893  CB  ASP    56      55.383  29.841  20.129  1.00  0.00           C
ATOM    894  HB2 ASP    56      54.744  30.655  19.790  1.00  0.00           H
ATOM    895  HB3 ASP    56      56.346  30.249  20.436  1.00  0.00           H
ATOM    896  CG  ASP    56      55.571  28.777  19.028  1.00  0.00           C
ATOM    897  OD1 ASP    56      55.873  29.245  17.901  1.00  0.00           O
ATOM    898  OD2 ASP    56      55.369  27.577  19.294  1.00  0.00           O
ATOM    899  C   ASP    56      54.905  30.526  22.457  1.00  0.00           C
ATOM    900  O   ASP    56      55.996  30.623  23.005  1.00  0.00           O
ATOM    901  N   SER    57      53.994  31.440  22.656  1.00  0.00           N
ATOM    902  H   SER    57      53.253  31.463  21.970  1.00  0.00           H
ATOM    903  CA  SER    57      54.041  32.557  23.584  1.00  0.00           C
ATOM    904  HA  SER    57      55.050  32.958  23.483  1.00  0.00           H
ATOM    905  CB  SER    57      53.049  33.658  23.274  1.00  0.00           C
ATOM    906  HB2 SER    57      53.080  34.478  23.992  1.00  0.00           H
ATOM    907  HB3 SER    57      53.144  34.027  22.253  1.00  0.00           H
ATOM    908  OG  SER    57      51.771  33.007  23.235  1.00  0.00           O
ATOM    909  HG  SER    57      51.531  32.777  22.334  1.00  0.00           H
ATOM    910  C   SER    57      53.856  32.010  25.087  1.00  0.00           C
ATOM    911  O   SER    57      53.787  32.869  25.996  1.00  0.00           O
ATOM    912  N   GLY    58      53.737  30.732  25.352  1.00  0.00           N
ATOM    913  H   GLY    58      53.739  30.126  24.544  1.00  0.00           H
ATOM    914  CA  GLY    58      53.379  30.248  26.679  1.00  0.00           C
ATOM    915  HA2 GLY    58      54.023  30.584  27.491  1.00  0.00           H
ATOM    916  HA3 GLY    58      52.358  30.576  26.876  1.00  0.00           H
ATOM    917  C   GLY    58      53.479  28.679  26.635  1.00  0.00           C
ATOM    918  O   GLY    58      52.445  28.059  26.735  1.00  0.00           O
ATOM    919  N   LYS    59      54.673  28.033  26.557  1.00  0.00           N
ATOM    920  H   LYS    59      55.542  28.542  26.489  1.00  0.00           H
ATOM    921  CA  LYS    59      54.722  26.566  26.421  1.00  0.00           C
ATOM    922  HA  LYS    59      54.103  26.382  25.542  1.00  0.00           H
ATOM    923  CB  LYS    59      56.192  26.161  26.060  1.00  0.00           C
ATOM    924  HB2 LYS    59      56.735  26.858  25.423  1.00  0.00           H
ATOM    925  HB3 LYS    59      56.709  26.210  27.018  1.00  0.00           H
ATOM    926  CG  LYS    59      56.160  24.857  25.323  1.00  0.00           C
ATOM    927  HG2 LYS    59      55.703  24.043  25.883  1.00  0.00           H
ATOM    928  HG3 LYS    59      55.472  24.915  24.478  1.00  0.00           H
ATOM    929  CD  LYS    59      57.414  24.259  24.751  1.00  0.00           C
ATOM    930  HD2 LYS    59      57.132  23.346  24.226  1.00  0.00           H
ATOM    931  HD3 LYS    59      57.732  24.999  24.016  1.00  0.00           H
ATOM    932  CE  LYS    59      58.556  24.029  25.798  1.00  0.00           C
ATOM    933  HE2 LYS    59      59.493  23.946  25.247  1.00  0.00           H
ATOM    934  HE3 LYS    59      58.614  24.947  26.382  1.00  0.00           H
ATOM    935  NZ  LYS    59      58.419  22.825  26.598  1.00  0.00           N
ATOM    936  HZ1 LYS    59      58.108  22.069  26.004  1.00  0.00           H
ATOM    937  HZ2 LYS    59      57.763  22.917  27.360  1.00  0.00           H
ATOM    938  HZ3 LYS    59      59.249  22.538  27.095  1.00  0.00           H
ATOM    939  C   LYS    59      54.326  25.835  27.731  1.00  0.00           C
ATOM    940  O   LYS    59      53.657  24.831  27.738  1.00  0.00           O
ATOM    941  N   GLU    60      54.706  26.445  28.869  1.00  0.00           N
ATOM    942  H   GLU    60      55.206  27.320  28.821  1.00  0.00           H
ATOM    943  CA  GLU    60      54.569  25.908  30.229  1.00  0.00           C
ATOM    944  HA  GLU    60      54.778  24.841  30.149  1.00  0.00           H
ATOM    945  CB  GLU    60      55.683  26.549  31.192  1.00  0.00           C
ATOM    946  HB2 GLU    60      56.655  26.423  30.715  1.00  0.00           H
ATOM    947  HB3 GLU    60      55.564  27.632  31.241  1.00  0.00           H
ATOM    948  CG  GLU    60      55.446  26.008  32.610  1.00  0.00           C
ATOM    949  HG2 GLU    60      56.188  26.439  33.281  1.00  0.00           H
ATOM    950  HG3 GLU    60      54.491  26.355  33.005  1.00  0.00           H
ATOM    951  CD  GLU    60      55.627  24.530  32.774  1.00  0.00           C
ATOM    952  OE1 GLU    60      54.920  23.863  33.540  1.00  0.00           O
ATOM    953  OE2 GLU    60      56.502  23.987  32.073  1.00  0.00           O
ATOM    954  C   GLU    60      53.099  26.146  30.722  1.00  0.00           C
ATOM    955  O   GLU    60      52.925  27.185  31.356  1.00  0.00           O
ATOM    956  N   LEU    61      52.185  25.305  30.354  1.00  0.00           N
ATOM    957  H   LEU    61      52.494  24.506  29.819  1.00  0.00           H
ATOM    958  CA  LEU    61      50.824  25.342  30.922  1.00  0.00           C
ATOM    959  HA  LEU    61      50.290  26.250  30.638  1.00  0.00           H
ATOM    960  CB  LEU    61      49.999  24.278  30.234  1.00  0.00           C
ATOM    961  HB2 LEU    61      50.506  23.343  30.471  1.00  0.00           H
ATOM    962  HB3 LEU    61      49.012  24.197  30.691  1.00  0.00           H
ATOM    963  CG  LEU    61      49.921  24.347  28.664  1.00  0.00           C
ATOM    964  HG  LEU    61      50.824  23.852  28.306  1.00  0.00           H
ATOM    965  CD1 LEU    61      48.663  23.562  28.214  1.00  0.00           C
ATOM    966 HD11 LEU    61      48.749  22.516  28.505  1.00  0.00           H
ATOM    967 HD12 LEU    61      48.673  23.606  27.125  1.00  0.00           H
ATOM    968 HD13 LEU    61      47.807  24.082  28.645  1.00  0.00           H
ATOM    969  CD2 LEU    61      49.997  25.763  28.122  1.00  0.00           C
ATOM    970 HD21 LEU    61      49.470  26.480  28.751  1.00  0.00           H
ATOM    971 HD22 LEU    61      51.002  26.163  28.257  1.00  0.00           H
ATOM    972 HD23 LEU    61      49.632  25.747  27.095  1.00  0.00           H
ATOM    973  C   LEU    61      50.809  25.155  32.431  1.00  0.00           C
ATOM    974  O   LEU    61      50.962  24.013  32.894  1.00  0.00           O
ATOM    975  N   HID    62      50.626  26.280  33.105  1.00  0.00           N
ATOM    976  H   HID    62      50.519  27.207  32.718  1.00  0.00           H
ATOM    977  CA  HID    62      50.756  26.413  34.591  1.00  0.00           C
ATOM    978  HA  HID    62      50.394  25.482  35.027  1.00  0.00           H
ATOM    979  CB  HID    62      52.231  26.454  34.950  1.00  0.00           C
ATOM    980  HB2 HID    62      52.362  26.129  35.982  1.00  0.00           H
ATOM    981  HB3 HID    62      52.888  25.755  34.434  1.00  0.00           H
ATOM    982  CG  HID    62      52.908  27.811  34.978  1.00  0.00           C
ATOM    983  ND1 HID    62      53.218  28.624  33.863  1.00  0.00           N
ATOM    984  HD1 HID    62      52.974  28.408  32.906  1.00  0.00           H
ATOM    985  CE1 HID    62      53.832  29.692  34.308  1.00  0.00           C
ATOM    986  HE1 HID    62      54.056  30.506  33.634  1.00  0.00           H
ATOM    987  NE2 HID    62      53.936  29.665  35.670  1.00  0.00           N
ATOM    988  CD2 HID    62      53.311  28.458  36.088  1.00  0.00           C
ATOM    989  HD2 HID    62      53.211  28.059  37.087  1.00  0.00           H
ATOM    990  C   HID    62      49.909  27.561  35.189  1.00  0.00           C
ATOM    991  O   HID    62      49.892  28.651  34.634  1.00  0.00           O
ATOM    992  N   ILE    63      49.286  27.296  36.377  1.00  0.00           N
ATOM    993  H   ILE    63      49.449  26.353  36.702  1.00  0.00           H
ATOM    994  CA  ILE    63      48.730  28.260  37.303  1.00  0.00           C
ATOM    995  HA  ILE    63      48.246  29.058  36.739  1.00  0.00           H
ATOM    996  CB  ILE    63      47.494  27.658  38.097  1.00  0.00           C
ATOM    997  HB  ILE    63      47.833  26.775  38.639  1.00  0.00           H
ATOM    998  CG2 ILE    63      47.053  28.745  39.103  1.00  0.00           C
ATOM    999 HG21 ILE    63      46.054  28.593  39.511  1.00  0.00           H
ATOM   1000 HG22 ILE    63      47.101  29.711  38.601  1.00  0.00           H
ATOM   1001 HG23 ILE    63      47.778  28.748  39.918  1.00  0.00           H
ATOM   1002  CG1 ILE    63      46.328  27.423  37.136  1.00  0.00           C
ATOM   1003 HG12 ILE    63      45.451  27.888  37.588  1.00  0.00           H
ATOM   1004 HG13 ILE    63      46.490  27.875  36.158  1.00  0.00           H
ATOM   1005  CD1 ILE    63      45.963  25.868  37.152  1.00  0.00           C
ATOM   1006 HD11 ILE    63      46.893  25.342  36.931  1.00  0.00           H
ATOM   1007 HD12 ILE    63      45.182  25.689  36.414  1.00  0.00           H
ATOM   1008 HD13 ILE    63      45.669  25.351  38.066  1.00  0.00           H
ATOM   1009  C   ILE    63      49.812  28.696  38.352  1.00  0.00           C
ATOM   1010  O   ILE    63      50.501  27.804  38.830  1.00  0.00           O
ATOM   1011  N   ASN    64      49.902  29.958  38.697  1.00  0.00           N
ATOM   1012  H   ASN    64      49.348  30.569  38.115  1.00  0.00           H
ATOM   1013  CA  ASN    64      50.851  30.560  39.623  1.00  0.00           C
ATOM   1014  HA  ASN    64      51.478  29.844  40.155  1.00  0.00           H
ATOM   1015  CB  ASN    64      51.816  31.306  38.670  1.00  0.00           C
ATOM   1016  HB2 ASN    64      52.249  30.586  37.976  1.00  0.00           H
ATOM   1017  HB3 ASN    64      51.320  32.053  38.051  1.00  0.00           H
ATOM   1018  CG  ASN    64      52.997  31.941  39.324  1.00  0.00           C
ATOM   1019  OD1 ASN    64      53.346  31.558  40.393  1.00  0.00           O
ATOM   1020  ND2 ASN    64      53.663  32.884  38.759  1.00  0.00           N
ATOM   1021 HD21 ASN    64      53.520  33.298  37.849  1.00  0.00           H
ATOM   1022 HD22 ASN    64      54.413  33.384  39.214  1.00  0.00           H
ATOM   1023  C   ASN    64      50.184  31.598  40.569  1.00  0.00           C
ATOM   1024  O   ASN    64      49.166  32.216  40.154  1.00  0.00           O
ATOM   1025  N   LEU    65      50.784  31.858  41.761  1.00  0.00           N
ATOM   1026  H   LEU    65      51.720  31.480  41.787  1.00  0.00           H
ATOM   1027  CA  LEU    65      50.212  32.567  42.911  1.00  0.00           C
ATOM   1028  HA  LEU    65      49.305  33.067  42.568  1.00  0.00           H
ATOM   1029  CB  LEU    65      49.747  31.590  43.957  1.00  0.00           C
ATOM   1030  HB2 LEU    65      50.684  31.232  44.384  1.00  0.00           H
ATOM   1031  HB3 LEU    65      49.212  32.121  44.744  1.00  0.00           H
ATOM   1032  CG  LEU    65      48.960  30.320  43.589  1.00  0.00           C
ATOM   1033  HG  LEU    65      49.577  29.636  43.005  1.00  0.00           H
ATOM   1034  CD1 LEU    65      48.759  29.514  44.902  1.00  0.00           C
ATOM   1035 HD11 LEU    65      49.690  29.361  45.449  1.00  0.00           H
ATOM   1036 HD12 LEU    65      48.299  28.561  44.641  1.00  0.00           H
ATOM   1037 HD13 LEU    65      48.063  30.035  45.560  1.00  0.00           H
ATOM   1038  CD2 LEU    65      47.624  30.660  42.995  1.00  0.00           C
ATOM   1039 HD21 LEU    65      47.801  31.122  42.024  1.00  0.00           H
ATOM   1040 HD22 LEU    65      46.892  29.858  42.910  1.00  0.00           H
ATOM   1041 HD23 LEU    65      47.145  31.400  43.637  1.00  0.00           H
ATOM   1042  C   LEU    65      51.235  33.595  43.528  1.00  0.00           C
ATOM   1043  O   LEU    65      52.342  33.223  43.861  1.00  0.00           O
ATOM   1044  N   ILE    66      50.793  34.884  43.791  1.00  0.00           N
ATOM   1045  H   ILE    66      49.924  35.139  43.343  1.00  0.00           H
ATOM   1046  CA  ILE    66      51.677  35.962  44.460  1.00  0.00           C
ATOM   1047  HA  ILE    66      52.550  35.500  44.921  1.00  0.00           H
ATOM   1048  CB  ILE    66      52.223  36.920  43.382  1.00  0.00           C
ATOM   1049  HB  ILE    66      51.412  37.587  43.090  1.00  0.00           H
ATOM   1050  CG2 ILE    66      53.241  37.941  43.863  1.00  0.00           C
ATOM   1051 HG21 ILE    66      54.274  37.797  43.546  1.00  0.00           H
ATOM   1052 HG22 ILE    66      53.167  37.876  44.949  1.00  0.00           H
ATOM   1053 HG23 ILE    66      52.906  38.918  43.518  1.00  0.00           H
ATOM   1054  CG1 ILE    66      52.714  36.218  42.073  1.00  0.00           C
ATOM   1055 HG12 ILE    66      53.474  36.845  41.605  1.00  0.00           H
ATOM   1056 HG13 ILE    66      53.220  35.254  42.111  1.00  0.00           H
ATOM   1057  CD1 ILE    66      51.684  36.035  40.926  1.00  0.00           C
ATOM   1058 HD11 ILE    66      52.228  35.529  40.128  1.00  0.00           H
ATOM   1059 HD12 ILE    66      51.459  37.008  40.489  1.00  0.00           H
ATOM   1060 HD13 ILE    66      50.753  35.541  41.202  1.00  0.00           H
ATOM   1061  C   ILE    66      50.952  36.704  45.552  1.00  0.00           C
ATOM   1062  O   ILE    66      50.187  37.675  45.280  1.00  0.00           O
ATOM   1063  N   PRO    67      50.930  36.273  46.838  1.00  0.00           N
ATOM   1064  CD  PRO    67      51.419  35.025  47.230  1.00  0.00           C
ATOM   1065  HD2 PRO    67      52.507  34.977  47.202  1.00  0.00           H
ATOM   1066  HD3 PRO    67      50.887  34.316  46.596  1.00  0.00           H
ATOM   1067  CG  PRO    67      51.100  34.857  48.763  1.00  0.00           C
ATOM   1068  HG2 PRO    67      51.827  34.278  49.330  1.00  0.00           H
ATOM   1069  HG3 PRO    67      50.156  34.320  48.860  1.00  0.00           H
ATOM   1070  CB  PRO    67      51.080  36.279  49.190  1.00  0.00           C
ATOM   1071  HB2 PRO    67      52.062  36.538  49.584  1.00  0.00           H
ATOM   1072  HB3 PRO    67      50.325  36.291  49.977  1.00  0.00           H
ATOM   1073  CA  PRO    67      50.735  37.138  47.991  1.00  0.00           C
ATOM   1074  HA  PRO    67      49.694  37.442  48.094  1.00  0.00           H
ATOM   1075  C   PRO    67      51.763  38.338  48.019  1.00  0.00           C
ATOM   1076  O   PRO    67      52.977  38.168  47.617  1.00  0.00           O
ATOM   1077  N   ASN    68      51.296  39.496  48.501  1.00  0.00           N
ATOM   1078  H   ASN    68      50.309  39.598  48.682  1.00  0.00           H
ATOM   1079  CA  ASN    68      52.136  40.724  48.665  1.00  0.00           C
ATOM   1080  HA  ASN    68      53.067  40.455  49.163  1.00  0.00           H
ATOM   1081  CB  ASN    68      52.306  41.368  47.245  1.00  0.00           C
ATOM   1082  HB2 ASN    68      52.755  40.610  46.603  1.00  0.00           H
ATOM   1083  HB3 ASN    68      51.327  41.717  46.920  1.00  0.00           H
ATOM   1084  CG  ASN    68      53.196  42.571  47.242  1.00  0.00           C
ATOM   1085  OD1 ASN    68      53.842  42.838  48.258  1.00  0.00           O
ATOM   1086  ND2 ASN    68      53.220  43.382  46.183  1.00  0.00           N
ATOM   1087 HD21 ASN    68      52.657  43.147  45.378  1.00  0.00           H
ATOM   1088 HD22 ASN    68      53.765  44.226  46.084  1.00  0.00           H
ATOM   1089  C   ASN    68      51.375  41.747  49.597  1.00  0.00           C
ATOM   1090  O   ASN    68      50.262  42.271  49.331  1.00  0.00           O
ATOM   1091  N   LYS    69      51.998  42.148  50.749  1.00  0.00           N
ATOM   1092  H   LYS    69      52.868  41.676  50.951  1.00  0.00           H
ATOM   1093  CA  LYS    69      51.508  43.155  51.728  1.00  0.00           C
ATOM   1094  HA  LYS    69      50.435  42.959  51.757  1.00  0.00           H
ATOM   1095  CB  LYS    69      52.203  42.835  53.055  1.00  0.00           C
ATOM   1096  HB2 LYS    69      52.009  41.767  53.157  1.00  0.00           H
ATOM   1097  HB3 LYS    69      53.283  42.971  52.985  1.00  0.00           H
ATOM   1098  CG  LYS    69      51.606  43.684  54.126  1.00  0.00           C
ATOM   1099  HG2 LYS    69      51.873  44.739  54.058  1.00  0.00           H
ATOM   1100  HG3 LYS    69      50.518  43.675  54.202  1.00  0.00           H
ATOM   1101  CD  LYS    69      52.327  43.295  55.468  1.00  0.00           C
ATOM   1102  HD2 LYS    69      52.087  42.258  55.700  1.00  0.00           H
ATOM   1103  HD3 LYS    69      53.394  43.111  55.338  1.00  0.00           H
ATOM   1104  CE  LYS    69      52.156  44.317  56.640  1.00  0.00           C
ATOM   1105  HE2 LYS    69      52.544  45.302  56.372  1.00  0.00           H
ATOM   1106  HE3 LYS    69      51.113  44.605  56.782  1.00  0.00           H
ATOM   1107  NZ  LYS    69      52.867  43.903  57.884  1.00  0.00           N
ATOM   1108  HZ1 LYS    69      53.240  44.733  58.323  1.00  0.00           H
ATOM   1109  HZ2 LYS    69      53.670  43.354  57.610  1.00  0.00           H
ATOM   1110  HZ3 LYS    69      52.245  43.509  58.575  1.00  0.00           H
ATOM   1111  C   LYS    69      51.675  44.669  51.318  1.00  0.00           C
ATOM   1112  O   LYS    69      50.756  45.458  51.542  1.00  0.00           O
ATOM   1113  N   GLN    70      52.819  45.028  50.733  1.00  0.00           N
ATOM   1114  H   GLN    70      53.520  44.302  50.695  1.00  0.00           H
ATOM   1115  CA  GLN    70      53.048  46.363  50.189  1.00  0.00           C
ATOM   1116  HA  GLN    70      52.934  47.096  50.987  1.00  0.00           H
ATOM   1117  CB  GLN    70      54.573  46.401  49.767  1.00  0.00           C
ATOM   1118  HB2 GLN    70      55.143  45.769  50.449  1.00  0.00           H
ATOM   1119  HB3 GLN    70      54.621  45.981  48.762  1.00  0.00           H
ATOM   1120  CG  GLN    70      55.234  47.789  49.687  1.00  0.00           C
ATOM   1121  HG2 GLN    70      54.694  48.431  48.991  1.00  0.00           H
ATOM   1122  HG3 GLN    70      55.196  48.267  50.667  1.00  0.00           H
ATOM   1123  CD  GLN    70      56.735  47.710  49.244  1.00  0.00           C
ATOM   1124  OE1 GLN    70      57.247  46.711  48.778  1.00  0.00           O
ATOM   1125  NE2 GLN    70      57.363  48.903  49.260  1.00  0.00           N
ATOM   1126 HE21 GLN    70      58.352  48.956  49.068  1.00  0.00           H
ATOM   1127 HE22 GLN    70      56.797  49.724  49.424  1.00  0.00           H
ATOM   1128  C   GLN    70      52.130  46.737  49.017  1.00  0.00           C
ATOM   1129  O   GLN    70      51.922  47.901  48.749  1.00  0.00           O
ATOM   1130  N   ASP    71      51.432  45.820  48.413  1.00  0.00           N
ATOM   1131  H   ASP    71      51.872  44.913  48.367  1.00  0.00           H
ATOM   1132  CA  ASP    71      50.231  46.036  47.583  1.00  0.00           C
ATOM   1133  HA  ASP    71      50.240  47.104  47.371  1.00  0.00           H
ATOM   1134  CB  ASP    71      50.226  45.195  46.296  1.00  0.00           C
ATOM   1135  HB2 ASP    71      50.452  44.197  46.670  1.00  0.00           H
ATOM   1136  HB3 ASP    71      49.265  45.183  45.782  1.00  0.00           H
ATOM   1137  CG  ASP    71      51.271  45.586  45.202  1.00  0.00           C
ATOM   1138  OD1 ASP    71      51.411  44.666  44.302  1.00  0.00           O
ATOM   1139  OD2 ASP    71      52.025  46.615  45.233  1.00  0.00           O
ATOM   1140  C   ASP    71      48.866  45.598  48.246  1.00  0.00           C
ATOM   1141  O   ASP    71      47.807  46.052  47.799  1.00  0.00           O
ATOM   1142  N   ARG    72      48.909  44.819  49.335  1.00  0.00           N
ATOM   1143  H   ARG    72      49.823  44.468  49.584  1.00  0.00           H
ATOM   1144  CA  ARG    72      47.731  44.333  50.042  1.00  0.00           C
ATOM   1145  HA  ARG    72      48.101  43.698  50.846  1.00  0.00           H
ATOM   1146  CB  ARG    72      47.100  45.500  50.781  1.00  0.00           C
ATOM   1147  HB2 ARG    72      47.887  45.915  51.409  1.00  0.00           H
ATOM   1148  HB3 ARG    72      46.737  46.324  50.166  1.00  0.00           H
ATOM   1149  CG  ARG    72      45.999  45.010  51.822  1.00  0.00           C
ATOM   1150  HG2 ARG    72      45.170  44.559  51.275  1.00  0.00           H
ATOM   1151  HG3 ARG    72      46.449  44.368  52.579  1.00  0.00           H
ATOM   1152  CD  ARG    72      45.487  46.253  52.554  1.00  0.00           C
ATOM   1153  HD2 ARG    72      46.206  46.648  53.272  1.00  0.00           H
ATOM   1154  HD3 ARG    72      45.259  46.972  51.768  1.00  0.00           H
ATOM   1155  NE  ARG    72      44.178  45.945  53.106  1.00  0.00           N
ATOM   1156  HE  ARG    72      43.474  46.067  52.392  1.00  0.00           H
ATOM   1157  CZ  ARG    72      43.881  45.578  54.322  1.00  0.00           C
ATOM   1158  NH1 ARG    72      44.764  45.254  55.215  1.00  0.00           N
ATOM   1159 HH11 ARG    72      45.753  45.412  55.080  1.00  0.00           H
ATOM   1160 HH12 ARG    72      44.398  45.025  56.128  1.00  0.00           H
ATOM   1161  NH2 ARG    72      42.646  45.518  54.768  1.00  0.00           N
ATOM   1162 HH21 ARG    72      41.803  45.874  54.341  1.00  0.00           H
ATOM   1163 HH22 ARG    72      42.627  45.328  55.760  1.00  0.00           H
ATOM   1164  C   ARG    72      46.878  43.381  49.214  1.00  0.00           C
ATOM   1165  O   ARG    72      45.687  43.505  49.238  1.00  0.00           O
ATOM   1166  N   THR    73      47.573  42.514  48.417  1.00  0.00           N
ATOM   1167  H   THR    73      48.577  42.474  48.514  1.00  0.00           H
ATOM   1168  CA  THR    73      46.860  41.626  47.438  1.00  0.00           C
ATOM   1169  HA  THR    73      45.841  41.405  47.756  1.00  0.00           H
ATOM   1170  CB  THR    73      46.951  42.157  45.978  1.00  0.00           C
ATOM   1171  HB  THR    73      46.597  41.354  45.331  1.00  0.00           H
ATOM   1172  CG2 THR    73      46.076  43.363  45.775  1.00  0.00           C
ATOM   1173 HG21 THR    73      45.015  43.266  46.008  1.00  0.00           H
ATOM   1174 HG22 THR    73      45.958  43.538  44.705  1.00  0.00           H
ATOM   1175 HG23 THR    73      46.463  44.259  46.259  1.00  0.00           H
ATOM   1176  OG1 THR    73      48.291  42.394  45.614  1.00  0.00           O
ATOM   1177  HG1 THR    73      48.726  41.555  45.447  1.00  0.00           H
ATOM   1178  C   THR    73      47.443  40.250  47.518  1.00  0.00           C
ATOM   1179  O   THR    73      48.529  39.956  48.063  1.00  0.00           O
ATOM   1180  N   LEU    74      46.642  39.408  46.908  1.00  0.00           N
ATOM   1181  H   LEU    74      45.734  39.751  46.627  1.00  0.00           H
ATOM   1182  CA  LEU    74      47.000  38.144  46.348  1.00  0.00           C
ATOM   1183  HA  LEU    74      48.028  37.816  46.496  1.00  0.00           H
ATOM   1184  CB  LEU    74      46.143  37.032  47.122  1.00  0.00           C
ATOM   1185  HB2 LEU    74      46.457  36.990  48.165  1.00  0.00           H
ATOM   1186  HB3 LEU    74      45.081  37.213  46.962  1.00  0.00           H
ATOM   1187  CG  LEU    74      46.276  35.560  46.573  1.00  0.00           C
ATOM   1188  HG  LEU    74      45.849  35.555  45.571  1.00  0.00           H
ATOM   1189  CD1 LEU    74      47.682  35.049  46.475  1.00  0.00           C
ATOM   1190 HD11 LEU    74      48.370  35.606  45.839  1.00  0.00           H
ATOM   1191 HD12 LEU    74      47.697  34.072  45.992  1.00  0.00           H
ATOM   1192 HD13 LEU    74      48.043  34.925  47.496  1.00  0.00           H
ATOM   1193  CD2 LEU    74      45.462  34.645  47.430  1.00  0.00           C
ATOM   1194 HD21 LEU    74      45.777  34.708  48.471  1.00  0.00           H
ATOM   1195 HD22 LEU    74      44.396  34.869  47.445  1.00  0.00           H
ATOM   1196 HD23 LEU    74      45.652  33.668  46.985  1.00  0.00           H
ATOM   1197  C   LEU    74      46.628  38.070  44.812  1.00  0.00           C
ATOM   1198  O   LEU    74      45.513  38.389  44.455  1.00  0.00           O
ATOM   1199  N   THR    75      47.588  37.724  44.010  1.00  0.00           N
ATOM   1200  H   THR    75      48.427  37.442  44.499  1.00  0.00           H
ATOM   1201  CA  THR    75      47.451  37.457  42.572  1.00  0.00           C
ATOM   1202  HA  THR    75      46.601  38.100  42.341  1.00  0.00           H
ATOM   1203  CB  THR    75      48.655  38.046  41.899  1.00  0.00           C
ATOM   1204  HB  THR    75      49.439  37.482  42.402  1.00  0.00           H
ATOM   1205  CG2 THR    75      48.624  38.018  40.418  1.00  0.00           C
ATOM   1206 HG21 THR    75      48.694  36.967  40.141  1.00  0.00           H
ATOM   1207 HG22 THR    75      49.453  38.669  40.139  1.00  0.00           H
ATOM   1208 HG23 THR    75      47.687  38.397  40.007  1.00  0.00           H
ATOM   1209  OG1 THR    75      48.771  39.404  42.256  1.00  0.00           O
ATOM   1210  HG1 THR    75      48.911  39.425  43.205  1.00  0.00           H
ATOM   1211  C   THR    75      47.242  35.952  42.232  1.00  0.00           C
ATOM   1212  O   THR    75      47.990  35.132  42.854  1.00  0.00           O
ATOM   1213  N   ILE    76      46.517  35.651  41.188  1.00  0.00           N
ATOM   1214  H   ILE    76      46.006  36.437  40.812  1.00  0.00           H
ATOM   1215  CA  ILE    76      46.458  34.416  40.383  1.00  0.00           C
ATOM   1216  HA  ILE    76      47.283  33.750  40.640  1.00  0.00           H
ATOM   1217  CB  ILE    76      45.132  33.711  40.565  1.00  0.00           C
ATOM   1218  HB  ILE    76      44.358  34.429  40.292  1.00  0.00           H
ATOM   1219  CG2 ILE    76      44.933  32.534  39.571  1.00  0.00           C
ATOM   1220 HG21 ILE    76      44.813  32.945  38.569  1.00  0.00           H
ATOM   1221 HG22 ILE    76      43.992  31.994  39.673  1.00  0.00           H
ATOM   1222 HG23 ILE    76      45.797  31.869  39.597  1.00  0.00           H
ATOM   1223  CG1 ILE    76      44.955  33.272  42.026  1.00  0.00           C
ATOM   1224 HG12 ILE    76      44.485  32.290  41.985  1.00  0.00           H
ATOM   1225 HG13 ILE    76      45.946  33.073  42.433  1.00  0.00           H
ATOM   1226  CD1 ILE    76      44.032  34.031  42.905  1.00  0.00           C
ATOM   1227 HD11 ILE    76      44.445  35.040  42.900  1.00  0.00           H
ATOM   1228 HD12 ILE    76      44.046  33.675  43.936  1.00  0.00           H
ATOM   1229 HD13 ILE    76      43.032  34.075  42.473  1.00  0.00           H
ATOM   1230  C   ILE    76      46.721  34.692  38.888  1.00  0.00           C
ATOM   1231  O   ILE    76      46.166  35.655  38.323  1.00  0.00           O
ATOM   1232  N   VAL    77      47.439  33.832  38.180  1.00  0.00           N
ATOM   1233  H   VAL    77      47.967  33.080  38.600  1.00  0.00           H
ATOM   1234  CA  VAL    77      47.841  34.052  36.792  1.00  0.00           C
ATOM   1235  HA  VAL    77      46.964  34.391  36.239  1.00  0.00           H
ATOM   1236  CB  VAL    77      49.043  35.007  36.610  1.00  0.00           C
ATOM   1237  HB  VAL    77      48.641  35.927  37.035  1.00  0.00           H
ATOM   1238  CG1 VAL    77      50.305  34.622  37.408  1.00  0.00           C
ATOM   1239 HG11 VAL    77      50.958  34.025  36.771  1.00  0.00           H
ATOM   1240 HG12 VAL    77      50.866  35.490  37.754  1.00  0.00           H
ATOM   1241 HG13 VAL    77      49.945  34.139  38.315  1.00  0.00           H
ATOM   1242  CG2 VAL    77      49.413  35.240  35.177  1.00  0.00           C
ATOM   1243 HG21 VAL    77      48.499  35.444  34.618  1.00  0.00           H
ATOM   1244 HG22 VAL    77      49.869  34.351  34.740  1.00  0.00           H
ATOM   1245 HG23 VAL    77      50.126  36.042  34.987  1.00  0.00           H
ATOM   1246  C   VAL    77      48.041  32.691  36.180  1.00  0.00           C
ATOM   1247  O   VAL    77      48.770  31.842  36.669  1.00  0.00           O
ATOM   1248  N   ASP    78      47.471  32.534  35.004  1.00  0.00           N
ATOM   1249  H   ASP    78      46.988  33.361  34.684  1.00  0.00           H
ATOM   1250  CA  ASP    78      47.607  31.378  34.098  1.00  0.00           C
ATOM   1251  HA  ASP    78      48.167  30.528  34.488  1.00  0.00           H
ATOM   1252  CB  ASP    78      46.244  30.816  33.767  1.00  0.00           C
ATOM   1253  HB2 ASP    78      46.263  29.929  33.134  1.00  0.00           H
ATOM   1254  HB3 ASP    78      45.864  30.550  34.753  1.00  0.00           H
ATOM   1255  CG  ASP    78      45.192  31.732  33.272  1.00  0.00           C
ATOM   1256  OD1 ASP    78      45.352  32.204  32.123  1.00  0.00           O
ATOM   1257  OD2 ASP    78      44.143  31.849  33.990  1.00  0.00           O
ATOM   1258  C   ASP    78      48.342  31.745  32.791  1.00  0.00           C
ATOM   1259  O   ASP    78      48.193  32.864  32.283  1.00  0.00           O
ATOM   1260  N   THR    79      48.992  30.805  32.140  1.00  0.00           N
ATOM   1261  H   THR    79      49.138  29.916  32.598  1.00  0.00           H
ATOM   1262  CA  THR    79      49.485  30.883  30.789  1.00  0.00           C
ATOM   1263  HA  THR    79      49.718  31.941  30.667  1.00  0.00           H
ATOM   1264  CB  THR    79      50.848  30.120  30.656  1.00  0.00           C
ATOM   1265  HB  THR    79      51.095  30.082  29.595  1.00  0.00           H
ATOM   1266  CG2 THR    79      51.893  30.847  31.521  1.00  0.00           C
ATOM   1267 HG21 THR    79      51.723  31.878  31.209  1.00  0.00           H
ATOM   1268 HG22 THR    79      52.902  30.485  31.326  1.00  0.00           H
ATOM   1269 HG23 THR    79      51.639  30.740  32.575  1.00  0.00           H
ATOM   1270  OG1 THR    79      50.793  28.813  31.207  1.00  0.00           O
ATOM   1271  HG1 THR    79      51.594  28.309  31.052  1.00  0.00           H
ATOM   1272  C   THR    79      48.373  30.496  29.747  1.00  0.00           C
ATOM   1273  O   THR    79      48.591  29.816  28.742  1.00  0.00           O
ATOM   1274  N   GLY    80      47.140  30.904  30.044  1.00  0.00           N
ATOM   1275  H   GLY    80      46.957  31.459  30.867  1.00  0.00           H
ATOM   1276  CA  GLY    80      45.898  30.473  29.375  1.00  0.00           C
ATOM   1277  HA2 GLY    80      45.726  29.401  29.473  1.00  0.00           H
ATOM   1278  HA3 GLY    80      45.072  30.868  29.968  1.00  0.00           H
ATOM   1279  C   GLY    80      45.716  30.953  27.958  1.00  0.00           C
ATOM   1280  O   GLY    80      46.638  31.437  27.376  1.00  0.00           O
ATOM   1281  N   ILE    81      44.555  30.722  27.431  1.00  0.00           N
ATOM   1282  H   ILE    81      43.959  30.166  28.027  1.00  0.00           H
ATOM   1283  CA  ILE    81      44.049  31.204  26.154  1.00  0.00           C
ATOM   1284  HA  ILE    81      44.799  31.049  25.379  1.00  0.00           H
ATOM   1285  CB  ILE    81      42.772  30.321  25.749  1.00  0.00           C
ATOM   1286  HB  ILE    81      42.965  29.254  25.857  1.00  0.00           H
ATOM   1287  CG2 ILE    81      41.661  30.638  26.669  1.00  0.00           C
ATOM   1288 HG21 ILE    81      41.192  31.614  26.545  1.00  0.00           H
ATOM   1289 HG22 ILE    81      41.947  30.627  27.721  1.00  0.00           H
ATOM   1290 HG23 ILE    81      40.896  29.937  26.333  1.00  0.00           H
ATOM   1291  CG1 ILE    81      42.280  30.626  24.337  1.00  0.00           C
ATOM   1292 HG12 ILE    81      41.274  30.221  24.221  1.00  0.00           H
ATOM   1293 HG13 ILE    81      42.075  31.687  24.201  1.00  0.00           H
ATOM   1294  CD1 ILE    81      43.253  30.043  23.226  1.00  0.00           C
ATOM   1295 HD11 ILE    81      44.233  30.502  23.359  1.00  0.00           H
ATOM   1296 HD12 ILE    81      42.756  30.502  22.372  1.00  0.00           H
ATOM   1297 HD13 ILE    81      43.414  28.969  23.319  1.00  0.00           H
ATOM   1298  C   ILE    81      43.700  32.710  26.119  1.00  0.00           C
ATOM   1299  O   ILE    81      43.760  33.315  25.021  1.00  0.00           O
ATOM   1300  N   GLY    82      43.330  33.372  27.246  1.00  0.00           N
ATOM   1301  H   GLY    82      43.622  32.971  28.125  1.00  0.00           H
ATOM   1302  CA  GLY    82      42.933  34.792  27.287  1.00  0.00           C
ATOM   1303  HA2 GLY    82      43.174  35.145  28.290  1.00  0.00           H
ATOM   1304  HA3 GLY    82      43.509  35.376  26.568  1.00  0.00           H
ATOM   1305  C   GLY    82      41.432  34.961  26.993  1.00  0.00           C
ATOM   1306  O   GLY    82      40.594  34.077  26.725  1.00  0.00           O
ATOM   1307  N   MET    83      40.997  36.267  26.992  1.00  0.00           N
ATOM   1308  H   MET    83      41.645  36.976  27.304  1.00  0.00           H
ATOM   1309  CA  MET    83      39.605  36.741  26.782  1.00  0.00           C
ATOM   1310  HA  MET    83      39.099  35.986  26.181  1.00  0.00           H
ATOM   1311  CB  MET    83      38.836  36.897  28.098  1.00  0.00           C
ATOM   1312  HB2 MET    83      39.461  37.457  28.794  1.00  0.00           H
ATOM   1313  HB3 MET    83      37.944  37.521  28.035  1.00  0.00           H
ATOM   1314  CG  MET    83      38.442  35.572  28.735  1.00  0.00           C
ATOM   1315  HG2 MET    83      37.787  35.086  28.013  1.00  0.00           H
ATOM   1316  HG3 MET    83      39.302  34.902  28.711  1.00  0.00           H
ATOM   1317  SD  MET    83      37.655  35.557  30.441  1.00  0.00           S
ATOM   1318  CE  MET    83      38.956  36.219  31.532  1.00  0.00           C
ATOM   1319  HE1 MET    83      39.892  35.728  31.267  1.00  0.00           H
ATOM   1320  HE2 MET    83      38.964  37.302  31.413  1.00  0.00           H
ATOM   1321  HE3 MET    83      38.686  35.899  32.539  1.00  0.00           H
ATOM   1322  C   MET    83      39.531  38.064  26.005  1.00  0.00           C
ATOM   1323  O   MET    83      39.991  39.169  26.416  1.00  0.00           O
ATOM   1324  N   THR    84      38.910  37.948  24.848  1.00  0.00           N
ATOM   1325  H   THR    84      38.727  37.029  24.471  1.00  0.00           H
ATOM   1326  CA  THR    84      38.422  39.149  24.170  1.00  0.00           C
ATOM   1327  HA  THR    84      39.331  39.747  24.106  1.00  0.00           H
ATOM   1328  CB  THR    84      37.936  38.909  22.746  1.00  0.00           C
ATOM   1329  HB  THR    84      38.776  38.389  22.285  1.00  0.00           H
ATOM   1330  CG2 THR    84      36.599  38.187  22.547  1.00  0.00           C
ATOM   1331 HG21 THR    84      35.830  38.820  22.989  1.00  0.00           H
ATOM   1332 HG22 THR    84      36.503  37.263  23.118  1.00  0.00           H
ATOM   1333 HG23 THR    84      36.318  38.130  21.497  1.00  0.00           H
ATOM   1334  OG1 THR    84      37.811  40.205  22.192  1.00  0.00           O
ATOM   1335  HG1 THR    84      38.401  40.138  21.437  1.00  0.00           H
ATOM   1336  C   THR    84      37.392  39.869  25.026  1.00  0.00           C
ATOM   1337  O   THR    84      36.664  39.259  25.781  1.00  0.00           O
ATOM   1338  N   LYS    85      37.370  41.221  25.028  1.00  0.00           N
ATOM   1339  H   LYS    85      38.002  41.620  24.348  1.00  0.00           H
ATOM   1340  CA  LYS    85      36.502  42.112  25.835  1.00  0.00           C
ATOM   1341  HA  LYS    85      36.887  41.943  26.841  1.00  0.00           H
ATOM   1342  CB  LYS    85      36.682  43.592  25.463  1.00  0.00           C
ATOM   1343  HB2 LYS    85      36.334  44.324  26.190  1.00  0.00           H
ATOM   1344  HB3 LYS    85      37.762  43.734  25.478  1.00  0.00           H
ATOM   1345  CG  LYS    85      36.164  43.933  24.068  1.00  0.00           C
ATOM   1346  HG2 LYS    85      36.600  43.186  23.404  1.00  0.00           H
ATOM   1347  HG3 LYS    85      35.088  43.757  24.086  1.00  0.00           H
ATOM   1348  CD  LYS    85      36.495  45.358  23.556  1.00  0.00           C
ATOM   1349  HD2 LYS    85      35.776  46.067  23.966  1.00  0.00           H
ATOM   1350  HD3 LYS    85      37.508  45.644  23.841  1.00  0.00           H
ATOM   1351  CE  LYS    85      36.410  45.421  21.980  1.00  0.00           C
ATOM   1352  HE2 LYS    85      36.786  46.384  21.630  1.00  0.00           H
ATOM   1353  HE3 LYS    85      36.961  44.585  21.550  1.00  0.00           H
ATOM   1354  NZ  LYS    85      35.034  45.216  21.520  1.00  0.00           N
ATOM   1355  HZ1 LYS    85      34.438  45.203  22.335  1.00  0.00           H
ATOM   1356  HZ2 LYS    85      34.914  44.287  21.144  1.00  0.00           H
ATOM   1357  HZ3 LYS    85      34.603  45.960  20.990  1.00  0.00           H
ATOM   1358  C   LYS    85      35.007  41.677  25.777  1.00  0.00           C
ATOM   1359  O   LYS    85      34.345  41.798  26.814  1.00  0.00           O
ATOM   1360  N   ALA    86      34.553  41.092  24.687  1.00  0.00           N
ATOM   1361  H   ALA    86      35.160  40.883  23.907  1.00  0.00           H
ATOM   1362  CA  ALA    86      33.180  40.492  24.651  1.00  0.00           C
ATOM   1363  HA  ALA    86      32.411  41.247  24.816  1.00  0.00           H
ATOM   1364  CB  ALA    86      32.884  40.090  23.212  1.00  0.00           C
ATOM   1365  HB1 ALA    86      32.033  39.417  23.104  1.00  0.00           H
ATOM   1366  HB2 ALA    86      33.742  39.493  22.901  1.00  0.00           H
ATOM   1367  HB3 ALA    86      32.630  41.036  22.735  1.00  0.00           H
ATOM   1368  C   ALA    86      32.876  39.317  25.639  1.00  0.00           C
ATOM   1369  O   ALA    86      31.735  39.281  26.184  1.00  0.00           O
ATOM   1370  N   ASP    87      33.869  38.533  26.066  1.00  0.00           N
ATOM   1371  H   ASP    87      34.774  38.963  25.940  1.00  0.00           H
ATOM   1372  CA  ASP    87      33.706  37.577  27.178  1.00  0.00           C
ATOM   1373  HA  ASP    87      32.756  37.101  26.934  1.00  0.00           H
ATOM   1374  CB  ASP    87      34.743  36.559  27.240  1.00  0.00           C
ATOM   1375  HB2 ASP    87      35.608  36.980  27.752  1.00  0.00           H
ATOM   1376  HB3 ASP    87      34.508  35.803  27.990  1.00  0.00           H
ATOM   1377  CG  ASP    87      35.139  35.748  25.964  1.00  0.00           C
ATOM   1378  OD1 ASP    87      36.315  35.385  25.786  1.00  0.00           O
ATOM   1379  OD2 ASP    87      34.214  35.384  25.231  1.00  0.00           O
ATOM   1380  C   ASP    87      33.638  38.244  28.544  1.00  0.00           C
ATOM   1381  O   ASP    87      32.750  37.941  29.293  1.00  0.00           O
ATOM   1382  N   LEU    88      34.497  39.206  28.781  1.00  0.00           N
ATOM   1383  H   LEU    88      35.272  39.419  28.170  1.00  0.00           H
ATOM   1384  CA  LEU    88      34.315  40.046  29.954  1.00  0.00           C
ATOM   1385  HA  LEU    88      34.466  39.412  30.828  1.00  0.00           H
ATOM   1386  CB  LEU    88      35.449  41.084  29.980  1.00  0.00           C
ATOM   1387  HB2 LEU    88      35.057  41.923  29.405  1.00  0.00           H
ATOM   1388  HB3 LEU    88      35.485  41.484  30.993  1.00  0.00           H
ATOM   1389  CG  LEU    88      36.910  40.630  29.703  1.00  0.00           C
ATOM   1390  HG  LEU    88      37.108  40.200  28.721  1.00  0.00           H
ATOM   1391  CD1 LEU    88      37.842  41.822  29.806  1.00  0.00           C
ATOM   1392 HD11 LEU    88      37.469  42.585  29.122  1.00  0.00           H
ATOM   1393 HD12 LEU    88      38.878  41.641  29.522  1.00  0.00           H
ATOM   1394 HD13 LEU    88      37.839  42.241  30.812  1.00  0.00           H
ATOM   1395  CD2 LEU    88      37.520  39.753  30.807  1.00  0.00           C
ATOM   1396 HD21 LEU    88      38.587  39.617  30.636  1.00  0.00           H
ATOM   1397 HD22 LEU    88      37.314  40.172  31.792  1.00  0.00           H
ATOM   1398 HD23 LEU    88      37.060  38.768  30.719  1.00  0.00           H
ATOM   1399  C   LEU    88      32.945  40.629  30.096  1.00  0.00           C
ATOM   1400  O   LEU    88      32.289  40.517  31.136  1.00  0.00           O
ATOM   1401  N   ILE    89      32.330  41.178  29.063  1.00  0.00           N
ATOM   1402  H   ILE    89      32.900  41.237  28.231  1.00  0.00           H
ATOM   1403  CA  ILE    89      30.903  41.643  29.036  1.00  0.00           C
ATOM   1404  HA  ILE    89      30.696  42.246  29.919  1.00  0.00           H
ATOM   1405  CB  ILE    89      30.760  42.603  27.829  1.00  0.00           C
ATOM   1406  HB  ILE    89      31.088  41.990  26.990  1.00  0.00           H
ATOM   1407  CG2 ILE    89      29.226  42.834  27.703  1.00  0.00           C
ATOM   1408 HG21 ILE    89      29.079  43.415  26.791  1.00  0.00           H
ATOM   1409 HG22 ILE    89      28.836  43.402  28.548  1.00  0.00           H
ATOM   1410 HG23 ILE    89      28.717  41.877  27.583  1.00  0.00           H
ATOM   1411  CG1 ILE    89      31.495  43.993  27.935  1.00  0.00           C
ATOM   1412 HG12 ILE    89      30.942  44.701  28.554  1.00  0.00           H
ATOM   1413 HG13 ILE    89      32.437  43.750  28.426  1.00  0.00           H
ATOM   1414  CD1 ILE    89      31.847  44.690  26.631  1.00  0.00           C
ATOM   1415 HD11 ILE    89      32.668  45.398  26.740  1.00  0.00           H
ATOM   1416 HD12 ILE    89      31.045  45.334  26.271  1.00  0.00           H
ATOM   1417 HD13 ILE    89      32.048  43.960  25.848  1.00  0.00           H
ATOM   1418  C   ILE    89      29.908  40.521  29.170  1.00  0.00           C
ATOM   1419  O   ILE    89      28.979  40.697  29.970  1.00  0.00           O
ATOM   1420  N   ASN    90      30.068  39.419  28.467  1.00  0.00           N
ATOM   1421  H   ASN    90      30.914  39.370  27.918  1.00  0.00           H
ATOM   1422  CA  ASN    90      29.455  38.167  28.771  1.00  0.00           C
ATOM   1423  HA  ASN    90      28.387  38.336  28.905  1.00  0.00           H
ATOM   1424  CB  ASN    90      29.533  37.271  27.527  1.00  0.00           C
ATOM   1425  HB2 ASN    90      30.600  37.115  27.364  1.00  0.00           H
ATOM   1426  HB3 ASN    90      29.020  36.341  27.770  1.00  0.00           H
ATOM   1427  CG  ASN    90      29.049  37.678  26.162  1.00  0.00           C
ATOM   1428  OD1 ASN    90      29.453  37.105  25.156  1.00  0.00           O
ATOM   1429  ND2 ASN    90      28.242  38.665  26.001  1.00  0.00           N
ATOM   1430 HD21 ASN    90      27.673  39.072  26.729  1.00  0.00           H
ATOM   1431 HD22 ASN    90      28.006  38.892  25.046  1.00  0.00           H
ATOM   1432  C   ASN    90      29.902  37.454  30.031  1.00  0.00           C
ATOM   1433  O   ASN    90      29.939  36.252  30.138  1.00  0.00           O
ATOM   1434  N   ASN    91      30.251  38.244  31.074  1.00  0.00           N
ATOM   1435  H   ASN    91      30.140  39.247  31.118  1.00  0.00           H
ATOM   1436  CA  ASN    91      30.577  37.699  32.417  1.00  0.00           C
ATOM   1437  HA  ASN    91      30.990  38.545  32.968  1.00  0.00           H
ATOM   1438  CB  ASN    91      29.299  37.159  33.138  1.00  0.00           C
ATOM   1439  HB2 ASN    91      28.992  36.224  32.672  1.00  0.00           H
ATOM   1440  HB3 ASN    91      29.611  36.756  34.101  1.00  0.00           H
ATOM   1441  CG  ASN    91      28.165  38.084  33.272  1.00  0.00           C
ATOM   1442  OD1 ASN    91      28.288  39.149  33.834  1.00  0.00           O
ATOM   1443  ND2 ASN    91      27.070  37.665  32.679  1.00  0.00           N
ATOM   1444 HD21 ASN    91      26.927  36.727  32.331  1.00  0.00           H
ATOM   1445 HD22 ASN    91      26.242  38.235  32.782  1.00  0.00           H
ATOM   1446  C   ASN    91      31.757  36.718  32.359  1.00  0.00           C
ATOM   1447  O   ASN    91      31.633  35.562  32.856  1.00  0.00           O
ATOM   1448  N   LEU    92      32.912  37.276  31.918  1.00  0.00           N
ATOM   1449  H   LEU    92      32.873  38.243  31.628  1.00  0.00           H
ATOM   1450  CA  LEU    92      34.190  36.500  31.932  1.00  0.00           C
ATOM   1451  HA  LEU    92      34.896  37.078  31.336  1.00  0.00           H
ATOM   1452  CB  LEU    92      34.720  36.393  33.394  1.00  0.00           C
ATOM   1453  HB2 LEU    92      34.196  35.521  33.785  1.00  0.00           H
ATOM   1454  HB3 LEU    92      35.787  36.173  33.387  1.00  0.00           H
ATOM   1455  CG  LEU    92      34.455  37.616  34.327  1.00  0.00           C
ATOM   1456  HG  LEU    92      33.391  37.803  34.483  1.00  0.00           H
ATOM   1457  CD1 LEU    92      35.082  37.229  35.685  1.00  0.00           C
ATOM   1458 HD11 LEU    92      36.154  37.032  35.664  1.00  0.00           H
ATOM   1459 HD12 LEU    92      34.636  36.319  36.088  1.00  0.00           H
ATOM   1460 HD13 LEU    92      34.986  38.126  36.295  1.00  0.00           H
ATOM   1461  CD2 LEU    92      35.267  38.774  33.891  1.00  0.00           C
ATOM   1462 HD21 LEU    92      35.193  39.603  34.596  1.00  0.00           H
ATOM   1463 HD22 LEU    92      36.306  38.481  33.738  1.00  0.00           H
ATOM   1464 HD23 LEU    92      34.942  39.061  32.891  1.00  0.00           H
ATOM   1465  C   LEU    92      34.072  35.137  31.093  1.00  0.00           C
ATOM   1466  O   LEU    92      34.814  34.174  31.329  1.00  0.00           O
ATOM   1467  N   GLY    93      33.044  35.061  30.185  1.00  0.00           N
ATOM   1468  H   GLY    93      32.465  35.885  30.112  1.00  0.00           H
ATOM   1469  CA  GLY    93      32.663  33.850  29.388  1.00  0.00           C
ATOM   1470  HA2 GLY    93      32.089  34.077  28.491  1.00  0.00           H
ATOM   1471  HA3 GLY    93      33.634  33.478  29.061  1.00  0.00           H
ATOM   1472  C   GLY    93      31.774  32.829  30.147  1.00  0.00           C
ATOM   1473  O   GLY    93      31.510  31.764  29.571  1.00  0.00           O
ATOM   1474  N   THR    94      31.352  33.088  31.381  1.00  0.00           N
ATOM   1475  H   THR    94      31.640  33.884  31.931  1.00  0.00           H
ATOM   1476  CA  THR    94      30.619  32.090  32.240  1.00  0.00           C
ATOM   1477  HA  THR    94      30.943  31.086  31.965  1.00  0.00           H
ATOM   1478  CB  THR    94      30.977  32.058  33.761  1.00  0.00           C
ATOM   1479  HB  THR    94      30.483  31.245  34.294  1.00  0.00           H
ATOM   1480  CG2 THR    94      32.507  31.880  33.881  1.00  0.00           C
ATOM   1481 HG21 THR    94      32.716  31.558  34.901  1.00  0.00           H
ATOM   1482 HG22 THR    94      33.103  32.747  33.594  1.00  0.00           H
ATOM   1483 HG23 THR    94      32.784  31.016  33.277  1.00  0.00           H
ATOM   1484  OG1 THR    94      30.663  33.292  34.317  1.00  0.00           O
ATOM   1485  HG1 THR    94      30.976  33.924  33.666  1.00  0.00           H
ATOM   1486  C   THR    94      29.127  32.152  32.028  1.00  0.00           C
ATOM   1487  O   THR    94      28.486  33.141  31.715  1.00  0.00           O
ATOM   1488  N   ILE    95      28.403  30.980  32.183  1.00  0.00           N
ATOM   1489  H   ILE    95      28.826  30.085  32.383  1.00  0.00           H
ATOM   1490  CA  ILE    95      26.976  30.934  32.059  1.00  0.00           C
ATOM   1491  HA  ILE    95      26.697  31.539  31.198  1.00  0.00           H
ATOM   1492  CB  ILE    95      26.512  29.512  31.739  1.00  0.00           C
ATOM   1493  HB  ILE    95      26.999  29.158  30.830  1.00  0.00           H
ATOM   1494  CG2 ILE    95      26.677  28.463  32.902  1.00  0.00           C
ATOM   1495 HG21 ILE    95      26.534  27.479  32.455  1.00  0.00           H
ATOM   1496 HG22 ILE    95      25.940  28.631  33.689  1.00  0.00           H
ATOM   1497 HG23 ILE    95      27.708  28.351  33.238  1.00  0.00           H
ATOM   1498  CG1 ILE    95      25.046  29.553  31.302  1.00  0.00           C
ATOM   1499 HG12 ILE    95      24.451  29.582  32.214  1.00  0.00           H
ATOM   1500 HG13 ILE    95      24.832  30.436  30.699  1.00  0.00           H
ATOM   1501  CD1 ILE    95      24.622  28.329  30.566  1.00  0.00           C
ATOM   1502 HD11 ILE    95      25.424  27.957  29.931  1.00  0.00           H
ATOM   1503 HD12 ILE    95      23.747  28.641  29.994  1.00  0.00           H
ATOM   1504 HD13 ILE    95      24.210  27.576  31.238  1.00  0.00           H
ATOM   1505  C   ILE    95      26.163  31.706  33.184  1.00  0.00           C
ATOM   1506  O   ILE    95      24.951  31.461  33.449  1.00  0.00           O
ATOM   1507  N   ALA    96      26.815  32.710  33.811  1.00  0.00           N
ATOM   1508  H   ALA    96      27.673  33.019  33.377  1.00  0.00           H
ATOM   1509  CA  ALA    96      26.352  33.409  35.001  1.00  0.00           C
ATOM   1510  HA  ALA    96      26.356  32.752  35.872  1.00  0.00           H
ATOM   1511  CB  ALA    96      27.344  34.513  35.279  1.00  0.00           C
ATOM   1512  HB1 ALA    96      28.354  34.117  35.384  1.00  0.00           H
ATOM   1513  HB2 ALA    96      27.018  35.112  36.129  1.00  0.00           H
ATOM   1514  HB3 ALA    96      27.322  35.214  34.444  1.00  0.00           H
ATOM   1515  C   ALA    96      24.878  33.947  34.843  1.00  0.00           C
ATOM   1516  O   ALA    96      24.206  34.007  35.878  1.00  0.00           O
ATOM   1517  N   LYS    97      24.424  34.326  33.645  1.00  0.00           N
ATOM   1518  H   LYS    97      25.119  34.348  32.913  1.00  0.00           H
ATOM   1519  CA  LYS    97      23.127  34.940  33.305  1.00  0.00           C
ATOM   1520  HA  LYS    97      23.041  35.781  33.993  1.00  0.00           H
ATOM   1521  CB  LYS    97      23.013  35.225  31.784  1.00  0.00           C
ATOM   1522  HB2 LYS    97      23.830  35.801  31.349  1.00  0.00           H
ATOM   1523  HB3 LYS    97      22.923  34.281  31.245  1.00  0.00           H
ATOM   1524  CG  LYS    97      21.721  36.184  31.564  1.00  0.00           C
ATOM   1525  HG2 LYS    97      20.876  35.535  31.789  1.00  0.00           H
ATOM   1526  HG3 LYS    97      21.698  37.119  32.127  1.00  0.00           H
ATOM   1527  CD  LYS    97      21.634  36.581  30.024  1.00  0.00           C
ATOM   1528  HD2 LYS    97      22.443  37.271  29.786  1.00  0.00           H
ATOM   1529  HD3 LYS    97      21.877  35.665  29.484  1.00  0.00           H
ATOM   1530  CE  LYS    97      20.293  37.117  29.664  1.00  0.00           C
ATOM   1531  HE2 LYS    97      19.536  36.411  30.006  1.00  0.00           H
ATOM   1532  HE3 LYS    97      20.175  38.066  30.189  1.00  0.00           H
ATOM   1533  NZ  LYS    97      20.174  37.417  28.206  1.00  0.00           N
ATOM   1534  HZ1 LYS    97      20.596  36.752  27.574  1.00  0.00           H
ATOM   1535  HZ2 LYS    97      20.882  38.110  28.009  1.00  0.00           H
ATOM   1536  HZ3 LYS    97      19.259  37.711  27.893  1.00  0.00           H
ATOM   1537  C   LYS    97      21.950  34.072  33.777  1.00  0.00           C
ATOM   1538  O   LYS    97      21.015  34.669  34.297  1.00  0.00           O
ATOM   1539  N   SER    98      21.911  32.781  33.476  1.00  0.00           N
ATOM   1540  H   SER    98      22.757  32.460  33.027  1.00  0.00           H
ATOM   1541  CA  SER    98      21.025  31.728  34.129  1.00  0.00           C
ATOM   1542  HA  SER    98      20.168  32.176  34.631  1.00  0.00           H
ATOM   1543  CB  SER    98      20.618  30.708  33.039  1.00  0.00           C
ATOM   1544  HB2 SER    98      20.023  29.910  33.482  1.00  0.00           H
ATOM   1545  HB3 SER    98      19.993  31.175  32.277  1.00  0.00           H
ATOM   1546  OG  SER    98      21.684  30.114  32.406  1.00  0.00           O
ATOM   1547  HG  SER    98      21.406  30.018  31.493  1.00  0.00           H
ATOM   1548  C   SER    98      21.623  31.074  35.396  1.00  0.00           C
ATOM   1549  O   SER    98      20.855  30.695  36.289  1.00  0.00           O
ATOM   1550  N   GLY    99      22.953  30.930  35.395  1.00  0.00           N
ATOM   1551  H   GLY    99      23.536  31.197  34.615  1.00  0.00           H
ATOM   1552  CA  GLY    99      23.699  30.017  36.365  1.00  0.00           C
ATOM   1553  HA2 GLY    99      23.349  28.988  36.296  1.00  0.00           H
ATOM   1554  HA3 GLY    99      24.716  29.901  35.993  1.00  0.00           H
ATOM   1555  C   GLY    99      23.740  30.585  37.780  1.00  0.00           C
ATOM   1556  O   GLY    99      23.605  29.769  38.676  1.00  0.00           O
ATOM   1557  N   THR   100      23.744  31.913  37.978  1.00  0.00           N
ATOM   1558  H   THR   100      23.838  32.557  37.207  1.00  0.00           H
ATOM   1559  CA  THR   100      23.636  32.528  39.344  1.00  0.00           C
ATOM   1560  HA  THR   100      24.316  31.952  39.970  1.00  0.00           H
ATOM   1561  CB  THR   100      24.074  34.004  39.472  1.00  0.00           C
ATOM   1562  HB  THR   100      23.989  34.436  40.469  1.00  0.00           H
ATOM   1563  CG2 THR   100      25.600  33.953  39.241  1.00  0.00           C
ATOM   1564 HG21 THR   100      25.839  34.977  39.526  1.00  0.00           H
ATOM   1565 HG22 THR   100      25.809  33.653  38.214  1.00  0.00           H
ATOM   1566 HG23 THR   100      26.020  33.308  40.013  1.00  0.00           H
ATOM   1567  OG1 THR   100      23.479  34.820  38.520  1.00  0.00           O
ATOM   1568  HG1 THR   100      23.644  34.376  37.684  1.00  0.00           H
ATOM   1569  C   THR   100      22.200  32.432  39.872  1.00  0.00           C
ATOM   1570  O   THR   100      22.053  32.222  41.043  1.00  0.00           O
ATOM   1571  N   LYS   101      21.121  32.565  39.030  1.00  0.00           N
ATOM   1572  H   LYS   101      21.289  32.737  38.049  1.00  0.00           H
ATOM   1573  CA  LYS   101      19.749  32.322  39.614  1.00  0.00           C
ATOM   1574  HA  LYS   101      19.573  32.969  40.473  1.00  0.00           H
ATOM   1575  CB  LYS   101      18.782  32.700  38.494  1.00  0.00           C
ATOM   1576  HB2 LYS   101      18.697  33.779  38.369  1.00  0.00           H
ATOM   1577  HB3 LYS   101      19.213  32.157  37.652  1.00  0.00           H
ATOM   1578  CG  LYS   101      17.313  32.095  38.605  1.00  0.00           C
ATOM   1579  HG2 LYS   101      16.763  32.323  37.693  1.00  0.00           H
ATOM   1580  HG3 LYS   101      17.394  31.021  38.772  1.00  0.00           H
ATOM   1581  CD  LYS   101      16.660  32.712  39.835  1.00  0.00           C
ATOM   1582  HD2 LYS   101      17.260  32.376  40.679  1.00  0.00           H
ATOM   1583  HD3 LYS   101      16.727  33.799  39.778  1.00  0.00           H
ATOM   1584  CE  LYS   101      15.183  32.209  39.985  1.00  0.00           C
ATOM   1585  HE2 LYS   101      14.691  32.651  39.119  1.00  0.00           H
ATOM   1586  HE3 LYS   101      15.191  31.122  40.052  1.00  0.00           H
ATOM   1587  NZ  LYS   101      14.539  32.643  41.269  1.00  0.00           N
ATOM   1588  HZ1 LYS   101      13.541  32.542  41.145  1.00  0.00           H
ATOM   1589  HZ2 LYS   101      14.784  33.563  41.604  1.00  0.00           H
ATOM   1590  HZ3 LYS   101      14.918  32.118  42.044  1.00  0.00           H
ATOM   1591  C   LYS   101      19.660  30.858  40.063  1.00  0.00           C
ATOM   1592  O   LYS   101      19.510  30.549  41.262  1.00  0.00           O
ATOM   1593  N   ALA   102      19.839  29.908  39.104  1.00  0.00           N
ATOM   1594  H   ALA   102      20.146  30.224  38.195  1.00  0.00           H
ATOM   1595  CA  ALA   102      19.954  28.506  39.354  1.00  0.00           C
ATOM   1596  HA  ALA   102      18.953  28.073  39.354  1.00  0.00           H
ATOM   1597  CB  ALA   102      20.443  27.914  38.109  1.00  0.00           C
ATOM   1598  HB1 ALA   102      20.616  26.856  38.310  1.00  0.00           H
ATOM   1599  HB2 ALA   102      21.450  28.294  37.937  1.00  0.00           H
ATOM   1600  HB3 ALA   102      19.697  28.067  37.329  1.00  0.00           H
ATOM   1601  C   ALA   102      20.842  28.030  40.601  1.00  0.00           C
ATOM   1602  O   ALA   102      20.387  27.274  41.424  1.00  0.00           O
ATOM   1603  N   PHE   103      21.936  28.729  40.991  1.00  0.00           N
ATOM   1604  H   PHE   103      22.254  29.326  40.240  1.00  0.00           H
ATOM   1605  CA  PHE   103      22.644  28.613  42.308  1.00  0.00           C
ATOM   1606  HA  PHE   103      22.474  27.574  42.595  1.00  0.00           H
ATOM   1607  CB  PHE   103      24.189  28.708  42.143  1.00  0.00           C
ATOM   1608  HB2 PHE   103      24.559  27.805  41.655  1.00  0.00           H
ATOM   1609  HB3 PHE   103      24.414  29.610  41.573  1.00  0.00           H
ATOM   1610  CG  PHE   103      25.009  28.617  43.455  1.00  0.00           C
ATOM   1611  CD1 PHE   103      24.847  27.545  44.284  1.00  0.00           C
ATOM   1612  HD1 PHE   103      24.121  26.785  44.040  1.00  0.00           H
ATOM   1613  CE1 PHE   103      25.612  27.506  45.454  1.00  0.00           C
ATOM   1614  HE1 PHE   103      25.506  26.680  46.142  1.00  0.00           H
ATOM   1615  CZ  PHE   103      26.494  28.588  45.776  1.00  0.00           C
ATOM   1616  HZ  PHE   103      26.990  28.532  46.733  1.00  0.00           H
ATOM   1617  CE2 PHE   103      26.695  29.699  44.918  1.00  0.00           C
ATOM   1618  HE2 PHE   103      27.352  30.454  45.324  1.00  0.00           H
ATOM   1619  CD2 PHE   103      25.981  29.637  43.717  1.00  0.00           C
ATOM   1620  HD2 PHE   103      26.062  30.466  43.030  1.00  0.00           H
ATOM   1621  C   PHE   103      22.084  29.350  43.500  1.00  0.00           C
ATOM   1622  O   PHE   103      21.989  28.811  44.582  1.00  0.00           O
ATOM   1623  N   MET   104      21.636  30.589  43.321  1.00  0.00           N
ATOM   1624  H   MET   104      21.607  30.994  42.396  1.00  0.00           H
ATOM   1625  CA  MET   104      20.963  31.277  44.505  1.00  0.00           C
ATOM   1626  HA  MET   104      21.620  31.263  45.375  1.00  0.00           H
ATOM   1627  CB  MET   104      20.521  32.704  44.229  1.00  0.00           C
ATOM   1628  HB2 MET   104      19.879  32.649  43.350  1.00  0.00           H
ATOM   1629  HB3 MET   104      19.991  32.968  45.144  1.00  0.00           H
ATOM   1630  CG  MET   104      21.603  33.820  44.138  1.00  0.00           C
ATOM   1631  HG2 MET   104      22.173  33.811  45.067  1.00  0.00           H
ATOM   1632  HG3 MET   104      22.313  33.684  43.322  1.00  0.00           H
ATOM   1633  SD  MET   104      20.870  35.411  43.963  1.00  0.00           S
ATOM   1634  CE  MET   104      19.916  35.294  42.418  1.00  0.00           C
ATOM   1635  HE1 MET   104      19.014  34.697  42.556  1.00  0.00           H
ATOM   1636  HE2 MET   104      19.629  36.263  42.011  1.00  0.00           H
ATOM   1637  HE3 MET   104      20.454  34.896  41.557  1.00  0.00           H
ATOM   1638  C   MET   104      19.643  30.603  44.978  1.00  0.00           C
ATOM   1639  O   MET   104      19.431  30.492  46.207  1.00  0.00           O
ATOM   1640  N   GLU   105      18.975  30.015  44.006  1.00  0.00           N
ATOM   1641  H   GLU   105      19.238  30.189  43.046  1.00  0.00           H
ATOM   1642  CA  GLU   105      17.940  29.033  44.321  1.00  0.00           C
ATOM   1643  HA  GLU   105      17.241  29.431  45.057  1.00  0.00           H
ATOM   1644  CB  GLU   105      17.176  28.711  43.006  1.00  0.00           C
ATOM   1645  HB2 GLU   105      17.914  28.584  42.212  1.00  0.00           H
ATOM   1646  HB3 GLU   105      16.687  27.741  43.101  1.00  0.00           H
ATOM   1647  CG  GLU   105      16.238  29.777  42.607  1.00  0.00           C
ATOM   1648  HG2 GLU   105      16.827  30.654  42.340  1.00  0.00           H
ATOM   1649  HG3 GLU   105      15.663  29.513  41.718  1.00  0.00           H
ATOM   1650  CD  GLU   105      15.138  30.169  43.487  1.00  0.00           C
ATOM   1651  OE1 GLU   105      14.920  31.382  43.765  1.00  0.00           O
ATOM   1652  OE2 GLU   105      14.327  29.316  43.986  1.00  0.00           O
ATOM   1653  C   GLU   105      18.497  27.743  45.076  1.00  0.00           C
ATOM   1654  O   GLU   105      17.921  27.398  46.072  1.00  0.00           O
ATOM   1655  N   ALA   106      19.607  27.167  44.624  1.00  0.00           N
ATOM   1656  H   ALA   106      20.062  27.638  43.854  1.00  0.00           H
ATOM   1657  CA  ALA   106      20.214  26.031  45.411  1.00  0.00           C
ATOM   1658  HA  ALA   106      19.405  25.316  45.563  1.00  0.00           H
ATOM   1659  CB  ALA   106      21.420  25.354  44.698  1.00  0.00           C
ATOM   1660  HB1 ALA   106      21.977  26.052  44.073  1.00  0.00           H
ATOM   1661  HB2 ALA   106      21.015  24.601  44.023  1.00  0.00           H
ATOM   1662  HB3 ALA   106      22.155  24.963  45.400  1.00  0.00           H
ATOM   1663  C   ALA   106      20.604  26.566  46.833  1.00  0.00           C
ATOM   1664  O   ALA   106      20.378  25.853  47.795  1.00  0.00           O
ATOM   1665  N   LEU   107      21.205  27.808  47.098  1.00  0.00           N
ATOM   1666  H   LEU   107      21.218  28.511  46.372  1.00  0.00           H
ATOM   1667  CA  LEU   107      21.432  28.247  48.504  1.00  0.00           C
ATOM   1668  HA  LEU   107      22.120  27.525  48.945  1.00  0.00           H
ATOM   1669  CB  LEU   107      22.060  29.606  48.604  1.00  0.00           C
ATOM   1670  HB2 LEU   107      21.431  30.384  48.169  1.00  0.00           H
ATOM   1671  HB3 LEU   107      22.049  29.858  49.664  1.00  0.00           H
ATOM   1672  CG  LEU   107      23.496  29.669  47.960  1.00  0.00           C
ATOM   1673  HG  LEU   107      23.412  29.264  46.951  1.00  0.00           H
ATOM   1674  CD1 LEU   107      23.917  31.118  47.880  1.00  0.00           C
ATOM   1675 HD11 LEU   107      24.679  31.173  47.102  1.00  0.00           H
ATOM   1676 HD12 LEU   107      24.246  31.516  48.839  1.00  0.00           H
ATOM   1677 HD13 LEU   107      23.100  31.727  47.494  1.00  0.00           H
ATOM   1678  CD2 LEU   107      24.508  28.767  48.630  1.00  0.00           C
ATOM   1679 HD21 LEU   107      24.137  27.752  48.497  1.00  0.00           H
ATOM   1680 HD22 LEU   107      25.484  28.649  48.159  1.00  0.00           H
ATOM   1681 HD23 LEU   107      24.501  28.997  49.696  1.00  0.00           H
ATOM   1682  C   LEU   107      20.137  28.198  49.314  1.00  0.00           C
ATOM   1683  O   LEU   107      20.188  27.746  50.482  1.00  0.00           O
ATOM   1684  N   GLN   108      18.952  28.566  48.792  1.00  0.00           N
ATOM   1685  H   GLN   108      18.993  28.886  47.835  1.00  0.00           H
ATOM   1686  CA  GLN   108      17.728  28.368  49.398  1.00  0.00           C
ATOM   1687  HA  GLN   108      17.790  28.754  50.416  1.00  0.00           H
ATOM   1688  CB  GLN   108      16.629  29.122  48.681  1.00  0.00           C
ATOM   1689  HB2 GLN   108      16.336  28.594  47.775  1.00  0.00           H
ATOM   1690  HB3 GLN   108      15.779  29.196  49.361  1.00  0.00           H
ATOM   1691  CG  GLN   108      17.001  30.567  48.398  1.00  0.00           C
ATOM   1692  HG2 GLN   108      17.026  31.089  49.355  1.00  0.00           H
ATOM   1693  HG3 GLN   108      17.926  30.589  47.824  1.00  0.00           H
ATOM   1694  CD  GLN   108      15.839  31.242  47.634  1.00  0.00           C
ATOM   1695  OE1 GLN   108      14.774  30.675  47.319  1.00  0.00           O
ATOM   1696  NE2 GLN   108      15.923  32.518  47.371  1.00  0.00           N
ATOM   1697 HE21 GLN   108      15.113  33.031  47.054  1.00  0.00           H
ATOM   1698 HE22 GLN   108      16.769  32.949  47.717  1.00  0.00           H
ATOM   1699  C   GLN   108      17.328  26.909  49.678  1.00  0.00           C
ATOM   1700  O   GLN   108      16.930  26.542  50.815  1.00  0.00           O
ATOM   1701  N   ALA   109      17.422  26.071  48.622  1.00  0.00           N
ATOM   1702  H   ALA   109      17.642  26.481  47.725  1.00  0.00           H
ATOM   1703  CA  ALA   109      17.298  24.628  48.782  1.00  0.00           C
ATOM   1704  HA  ALA   109      16.353  24.447  49.294  1.00  0.00           H
ATOM   1705  CB  ALA   109      17.201  24.056  47.310  1.00  0.00           C
ATOM   1706  HB1 ALA   109      16.939  22.999  47.248  1.00  0.00           H
ATOM   1707  HB2 ALA   109      18.145  24.268  46.807  1.00  0.00           H
ATOM   1708  HB3 ALA   109      16.460  24.708  46.849  1.00  0.00           H
ATOM   1709  C   ALA   109      18.414  23.915  49.551  1.00  0.00           C
ATOM   1710  O   ALA   109      18.258  22.728  49.888  1.00  0.00           O
ATOM   1711  N   GLY   110      19.387  24.686  50.094  1.00  0.00           N
ATOM   1712  H   GLY   110      19.269  25.679  49.951  1.00  0.00           H
ATOM   1713  CA  GLY   110      20.110  24.228  51.295  1.00  0.00           C
ATOM   1714  HA2 GLY   110      20.125  25.049  52.011  1.00  0.00           H
ATOM   1715  HA3 GLY   110      19.667  23.356  51.775  1.00  0.00           H
ATOM   1716  C   GLY   110      21.583  24.083  50.981  1.00  0.00           C
ATOM   1717  O   GLY   110      22.284  23.613  51.856  1.00  0.00           O
ATOM   1718  N   ALA   111      22.063  24.424  49.795  1.00  0.00           N
ATOM   1719  H   ALA   111      21.396  24.682  49.081  1.00  0.00           H
ATOM   1720  CA  ALA   111      23.346  24.082  49.313  1.00  0.00           C
ATOM   1721  HA  ALA   111      23.348  22.999  49.186  1.00  0.00           H
ATOM   1722  CB  ALA   111      23.378  24.698  47.840  1.00  0.00           C
ATOM   1723  HB1 ALA   111      23.271  25.781  47.903  1.00  0.00           H
ATOM   1724  HB2 ALA   111      22.600  24.229  47.237  1.00  0.00           H
ATOM   1725  HB3 ALA   111      24.248  24.509  47.210  1.00  0.00           H
ATOM   1726  C   ALA   111      24.497  24.607  50.212  1.00  0.00           C
ATOM   1727  O   ALA   111      24.462  25.786  50.667  1.00  0.00           O
ATOM   1728  N   ASP   112      25.521  23.799  50.338  1.00  0.00           N
ATOM   1729  H   ASP   112      25.452  23.024  49.694  1.00  0.00           H
ATOM   1730  CA  ASP   112      26.846  24.275  50.719  1.00  0.00           C
ATOM   1731  HA  ASP   112      26.706  24.807  51.661  1.00  0.00           H
ATOM   1732  CB  ASP   112      27.635  23.012  50.944  1.00  0.00           C
ATOM   1733  HB2 ASP   112      27.247  22.368  51.734  1.00  0.00           H
ATOM   1734  HB3 ASP   112      27.526  22.383  50.061  1.00  0.00           H
ATOM   1735  CG  ASP   112      29.107  23.178  51.267  1.00  0.00           C
ATOM   1736  OD1 ASP   112      29.819  22.202  50.966  1.00  0.00           O
ATOM   1737  OD2 ASP   112      29.571  24.307  51.643  1.00  0.00           O
ATOM   1738  C   ASP   112      27.485  25.257  49.724  1.00  0.00           C
ATOM   1739  O   ASP   112      27.306  25.038  48.517  1.00  0.00           O
ATOM   1740  N   ILE   113      28.129  26.338  50.209  1.00  0.00           N
ATOM   1741  H   ILE   113      28.218  26.419  51.213  1.00  0.00           H
ATOM   1742  CA  ILE   113      28.596  27.450  49.336  1.00  0.00           C
ATOM   1743  HA  ILE   113      27.792  27.745  48.662  1.00  0.00           H
ATOM   1744  CB  ILE   113      29.079  28.685  50.213  1.00  0.00           C
ATOM   1745  HB  ILE   113      29.420  28.288  51.168  1.00  0.00           H
ATOM   1746  CG2 ILE   113      30.191  29.596  49.598  1.00  0.00           C
ATOM   1747 HG21 ILE   113      30.318  30.568  50.075  1.00  0.00           H
ATOM   1748 HG22 ILE   113      30.047  29.820  48.541  1.00  0.00           H
ATOM   1749 HG23 ILE   113      31.166  29.122  49.710  1.00  0.00           H
ATOM   1750  CG1 ILE   113      27.741  29.550  50.504  1.00  0.00           C
ATOM   1751 HG12 ILE   113      27.348  29.848  49.533  1.00  0.00           H
ATOM   1752 HG13 ILE   113      27.082  28.900  51.078  1.00  0.00           H
ATOM   1753  CD1 ILE   113      27.917  30.900  51.104  1.00  0.00           C
ATOM   1754 HD11 ILE   113      26.937  31.230  51.448  1.00  0.00           H
ATOM   1755 HD12 ILE   113      28.337  31.673  50.461  1.00  0.00           H
ATOM   1756 HD13 ILE   113      28.577  30.766  51.961  1.00  0.00           H
ATOM   1757  C   ILE   113      29.642  26.905  48.385  1.00  0.00           C
ATOM   1758  O   ILE   113      29.908  27.416  47.294  1.00  0.00           O
ATOM   1759  N   SER   114      30.271  25.759  48.687  1.00  0.00           N
ATOM   1760  H   SER   114      30.137  25.363  49.607  1.00  0.00           H
ATOM   1761  CA  SER   114      31.071  24.939  47.748  1.00  0.00           C
ATOM   1762  HA  SER   114      31.905  25.620  47.571  1.00  0.00           H
ATOM   1763  CB  SER   114      31.439  23.659  48.476  1.00  0.00           C
ATOM   1764  HB2 SER   114      31.847  23.891  49.460  1.00  0.00           H
ATOM   1765  HB3 SER   114      30.536  23.056  48.563  1.00  0.00           H
ATOM   1766  OG  SER   114      32.364  22.872  47.726  1.00  0.00           O
ATOM   1767  HG  SER   114      32.090  21.959  47.846  1.00  0.00           H
ATOM   1768  C   SER   114      30.454  24.564  46.360  1.00  0.00           C
ATOM   1769  O   SER   114      31.228  24.495  45.431  1.00  0.00           O
ATOM   1770  N   MET   115      29.120  24.402  46.220  1.00  0.00           N
ATOM   1771  H   MET   115      28.495  24.459  47.011  1.00  0.00           H
ATOM   1772  CA  MET   115      28.486  23.978  44.960  1.00  0.00           C
ATOM   1773  HA  MET   115      29.040  23.047  44.841  1.00  0.00           H
ATOM   1774  CB  MET   115      27.043  23.600  45.158  1.00  0.00           C
ATOM   1775  HB2 MET   115      26.440  24.452  45.467  1.00  0.00           H
ATOM   1776  HB3 MET   115      26.702  23.290  44.170  1.00  0.00           H
ATOM   1777  CG  MET   115      26.856  22.473  46.122  1.00  0.00           C
ATOM   1778  HG2 MET   115      27.481  21.589  45.995  1.00  0.00           H
ATOM   1779  HG3 MET   115      27.097  22.777  47.141  1.00  0.00           H
ATOM   1780  SD  MET   115      25.147  21.916  46.242  1.00  0.00           S
ATOM   1781  CE  MET   115      25.226  20.607  45.038  1.00  0.00           C
ATOM   1782  HE1 MET   115      25.214  21.046  44.040  1.00  0.00           H
ATOM   1783  HE2 MET   115      26.109  20.027  45.307  1.00  0.00           H
ATOM   1784  HE3 MET   115      24.422  19.872  45.097  1.00  0.00           H
ATOM   1785  C   MET   115      28.697  24.985  43.816  1.00  0.00           C
ATOM   1786  O   MET   115      28.342  24.626  42.683  1.00  0.00           O
ATOM   1787  N   ILE   116      29.135  26.200  44.039  1.00  0.00           N
ATOM   1788  H   ILE   116      29.356  26.418  44.999  1.00  0.00           H
ATOM   1789  CA  ILE   116      29.274  27.295  43.162  1.00  0.00           C
ATOM   1790  HA  ILE   116      28.337  27.564  42.674  1.00  0.00           H
ATOM   1791  CB  ILE   116      29.911  28.513  43.891  1.00  0.00           C
ATOM   1792  HB  ILE   116      29.384  28.627  44.838  1.00  0.00           H
ATOM   1793  CG2 ILE   116      31.434  28.321  44.245  1.00  0.00           C
ATOM   1794 HG21 ILE   116      31.515  27.499  44.955  1.00  0.00           H
ATOM   1795 HG22 ILE   116      31.861  29.080  44.902  1.00  0.00           H
ATOM   1796 HG23 ILE   116      31.993  28.121  43.332  1.00  0.00           H
ATOM   1797  CG1 ILE   116      29.859  29.771  42.994  1.00  0.00           C
ATOM   1798 HG12 ILE   116      30.574  29.581  42.194  1.00  0.00           H
ATOM   1799 HG13 ILE   116      28.841  29.802  42.606  1.00  0.00           H
ATOM   1800  CD1 ILE   116      30.167  31.054  43.785  1.00  0.00           C
ATOM   1801 HD11 ILE   116      29.357  31.743  43.544  1.00  0.00           H
ATOM   1802 HD12 ILE   116      31.055  31.660  43.606  1.00  0.00           H
ATOM   1803 HD13 ILE   116      30.012  30.876  44.849  1.00  0.00           H
ATOM   1804  C   ILE   116      30.005  26.867  41.825  1.00  0.00           C
ATOM   1805  O   ILE   116      29.478  26.994  40.747  1.00  0.00           O
ATOM   1806  N   GLY   117      31.053  25.964  41.910  1.00  0.00           N
ATOM   1807  H   GLY   117      31.409  25.783  42.837  1.00  0.00           H
ATOM   1808  CA  GLY   117      31.750  25.528  40.678  1.00  0.00           C
ATOM   1809  HA2 GLY   117      32.028  26.316  39.977  1.00  0.00           H
ATOM   1810  HA3 GLY   117      32.681  25.053  40.985  1.00  0.00           H
ATOM   1811  C   GLY   117      30.906  24.371  39.975  1.00  0.00           C
ATOM   1812  O   GLY   117      30.988  24.235  38.778  1.00  0.00           O
ATOM   1813  N   GLN   118      29.962  23.690  40.670  1.00  0.00           N
ATOM   1814  H   GLN   118      29.841  23.971  41.632  1.00  0.00           H
ATOM   1815  CA  GLN   118      29.068  22.708  40.038  1.00  0.00           C
ATOM   1816  HA  GLN   118      29.754  22.139  39.410  1.00  0.00           H
ATOM   1817  CB  GLN   118      28.398  21.836  41.086  1.00  0.00           C
ATOM   1818  HB2 GLN   118      27.683  22.359  41.720  1.00  0.00           H
ATOM   1819  HB3 GLN   118      27.858  21.067  40.533  1.00  0.00           H
ATOM   1820  CG  GLN   118      29.316  21.171  42.103  1.00  0.00           C
ATOM   1821  HG2 GLN   118      29.523  21.866  42.916  1.00  0.00           H
ATOM   1822  HG3 GLN   118      28.698  20.418  42.590  1.00  0.00           H
ATOM   1823  CD  GLN   118      30.518  20.401  41.577  1.00  0.00           C
ATOM   1824  OE1 GLN   118      30.510  19.866  40.488  1.00  0.00           O
ATOM   1825  NE2 GLN   118      31.551  20.176  42.409  1.00  0.00           N
ATOM   1826 HE21 GLN   118      32.325  19.611  42.090  1.00  0.00           H
ATOM   1827 HE22 GLN   118      31.605  20.628  43.311  1.00  0.00           H
ATOM   1828  C   GLN   118      28.114  23.359  39.041  1.00  0.00           C
ATOM   1829  O   GLN   118      27.819  22.794  38.025  1.00  0.00           O
ATOM   1830  N   PHE   119      27.601  24.567  39.374  1.00  0.00           N
ATOM   1831  H   PHE   119      27.804  25.036  40.245  1.00  0.00           H
ATOM   1832  CA  PHE   119      26.729  25.301  38.464  1.00  0.00           C
ATOM   1833  HA  PHE   119      26.083  24.637  37.890  1.00  0.00           H
ATOM   1834  CB  PHE   119      25.781  26.094  39.274  1.00  0.00           C
ATOM   1835  HB2 PHE   119      26.380  26.589  40.038  1.00  0.00           H
ATOM   1836  HB3 PHE   119      25.218  26.841  38.714  1.00  0.00           H
ATOM   1837  CG  PHE   119      24.690  25.210  39.959  1.00  0.00           C
ATOM   1838  CD1 PHE   119      23.398  25.183  39.570  1.00  0.00           C
ATOM   1839  HD1 PHE   119      23.095  25.644  38.641  1.00  0.00           H
ATOM   1840  CE1 PHE   119      22.336  24.532  40.208  1.00  0.00           C
ATOM   1841  HE1 PHE   119      21.315  24.527  39.855  1.00  0.00           H
ATOM   1842  CZ  PHE   119      22.655  23.874  41.369  1.00  0.00           C
ATOM   1843  HZ  PHE   119      21.893  23.276  41.846  1.00  0.00           H
ATOM   1844  CE2 PHE   119      24.013  23.761  41.863  1.00  0.00           C
ATOM   1845  HE2 PHE   119      24.168  23.105  42.707  1.00  0.00           H
ATOM   1846  CD2 PHE   119      25.082  24.503  41.133  1.00  0.00           C
ATOM   1847  HD2 PHE   119      26.074  24.328  41.522  1.00  0.00           H
ATOM   1848  C   PHE   119      27.565  26.154  37.468  1.00  0.00           C
ATOM   1849  O   PHE   119      26.966  27.020  36.723  1.00  0.00           O
ATOM   1850  N   GLY   120      28.902  26.057  37.377  1.00  0.00           N
ATOM   1851  H   GLY   120      29.389  25.478  38.046  1.00  0.00           H
ATOM   1852  CA  GLY   120      29.689  26.714  36.338  1.00  0.00           C
ATOM   1853  HA2 GLY   120      30.652  26.203  36.380  1.00  0.00           H
ATOM   1854  HA3 GLY   120      29.305  26.656  35.319  1.00  0.00           H
ATOM   1855  C   GLY   120      29.915  28.214  36.711  1.00  0.00           C
ATOM   1856  O   GLY   120      30.313  28.955  35.824  1.00  0.00           O
ATOM   1857  N   VAL   121      29.639  28.757  37.902  1.00  0.00           N
ATOM   1858  H   VAL   121      29.262  28.126  38.594  1.00  0.00           H
ATOM   1859  CA  VAL   121      29.793  30.168  38.299  1.00  0.00           C
ATOM   1860  HA  VAL   121      30.155  30.618  37.375  1.00  0.00           H
ATOM   1861  CB  VAL   121      28.360  30.790  38.526  1.00  0.00           C
ATOM   1862  HB  VAL   121      28.532  31.855  38.680  1.00  0.00           H
ATOM   1863  CG1 VAL   121      27.475  30.603  37.274  1.00  0.00           C
ATOM   1864 HG11 VAL   121      26.816  29.736  37.318  1.00  0.00           H
ATOM   1865 HG12 VAL   121      26.653  31.312  37.379  1.00  0.00           H
ATOM   1866 HG13 VAL   121      28.062  30.807  36.379  1.00  0.00           H
ATOM   1867  CG2 VAL   121      27.655  30.169  39.681  1.00  0.00           C
ATOM   1868 HG21 VAL   121      28.248  30.299  40.587  1.00  0.00           H
ATOM   1869 HG22 VAL   121      27.477  29.122  39.435  1.00  0.00           H
ATOM   1870 HG23 VAL   121      26.646  30.576  39.747  1.00  0.00           H
ATOM   1871  C   VAL   121      30.853  30.480  39.333  1.00  0.00           C
ATOM   1872  O   VAL   121      30.646  31.310  40.241  1.00  0.00           O
ATOM   1873  N   GLY   122      31.816  29.544  39.455  1.00  0.00           N
ATOM   1874  H   GLY   122      31.904  28.694  38.918  1.00  0.00           H
ATOM   1875  CA  GLY   122      32.881  29.644  40.462  1.00  0.00           C
ATOM   1876  HA2 GLY   122      32.455  29.372  41.427  1.00  0.00           H
ATOM   1877  HA3 GLY   122      33.531  28.782  40.311  1.00  0.00           H
ATOM   1878  C   GLY   122      33.652  30.969  40.710  1.00  0.00           C
ATOM   1879  O   GLY   122      34.223  31.164  41.787  1.00  0.00           O
ATOM   1880  N   PHE   123      33.693  31.970  39.825  1.00  0.00           N
ATOM   1881  H   PHE   123      33.085  31.887  39.023  1.00  0.00           H
ATOM   1882  CA  PHE   123      34.441  33.177  40.082  1.00  0.00           C
ATOM   1883  HA  PHE   123      35.484  32.860  40.120  1.00  0.00           H
ATOM   1884  CB  PHE   123      34.522  33.949  38.762  1.00  0.00           C
ATOM   1885  HB2 PHE   123      34.612  33.217  37.959  1.00  0.00           H
ATOM   1886  HB3 PHE   123      33.536  34.401  38.652  1.00  0.00           H
ATOM   1887  CG  PHE   123      35.554  34.992  38.610  1.00  0.00           C
ATOM   1888  CD1 PHE   123      36.838  34.731  38.154  1.00  0.00           C
ATOM   1889  HD1 PHE   123      37.050  33.729  37.808  1.00  0.00           H
ATOM   1890  CE1 PHE   123      37.809  35.699  38.165  1.00  0.00           C
ATOM   1891  HE1 PHE   123      38.731  35.548  37.624  1.00  0.00           H
ATOM   1892  CZ  PHE   123      37.576  36.986  38.616  1.00  0.00           C
ATOM   1893  HZ  PHE   123      38.313  37.773  38.684  1.00  0.00           H
ATOM   1894  CE2 PHE   123      36.266  37.220  39.065  1.00  0.00           C
ATOM   1895  HE2 PHE   123      36.117  38.203  39.487  1.00  0.00           H
ATOM   1896  CD2 PHE   123      35.275  36.261  39.121  1.00  0.00           C
ATOM   1897  HD2 PHE   123      34.376  36.439  39.694  1.00  0.00           H
ATOM   1898  C   PHE   123      33.949  34.045  41.226  1.00  0.00           C
ATOM   1899  O   PHE   123      34.717  34.639  41.974  1.00  0.00           O
ATOM   1900  N   TYR   124      32.591  34.016  41.458  1.00  0.00           N
ATOM   1901  H   TYR   124      31.953  33.492  40.877  1.00  0.00           H
ATOM   1902  CA  TYR   124      31.986  34.745  42.586  1.00  0.00           C
ATOM   1903  HA  TYR   124      32.321  35.783  42.565  1.00  0.00           H
ATOM   1904  CB  TYR   124      30.460  34.763  42.355  1.00  0.00           C
ATOM   1905  HB2 TYR   124      29.996  33.827  42.667  1.00  0.00           H
ATOM   1906  HB3 TYR   124      29.954  35.490  42.990  1.00  0.00           H
ATOM   1907  CG  TYR   124      30.101  35.143  40.910  1.00  0.00           C
ATOM   1908  CD1 TYR   124      30.404  36.423  40.425  1.00  0.00           C
ATOM   1909  HD1 TYR   124      30.820  37.185  41.069  1.00  0.00           H
ATOM   1910  CE1 TYR   124      30.158  36.764  39.050  1.00  0.00           C
ATOM   1911  HE1 TYR   124      30.439  37.719  38.632  1.00  0.00           H
ATOM   1912  CZ  TYR   124      29.516  35.814  38.211  1.00  0.00           C
ATOM   1913  OH  TYR   124      29.452  36.076  36.875  1.00  0.00           O
ATOM   1914  HH  TYR   124      29.882  36.928  36.775  1.00  0.00           H
ATOM   1915  CE2 TYR   124      29.109  34.640  38.809  1.00  0.00           C
ATOM   1916  HE2 TYR   124      28.581  33.947  38.171  1.00  0.00           H
ATOM   1917  CD2 TYR   124      29.467  34.233  40.113  1.00  0.00           C
ATOM   1918  HD2 TYR   124      29.069  33.363  40.613  1.00  0.00           H
ATOM   1919  C   TYR   124      32.372  34.282  43.974  1.00  0.00           C
ATOM   1920  O   TYR   124      32.111  35.019  44.900  1.00  0.00           O
ATOM   1921  N   SER   125      33.190  33.284  44.173  1.00  0.00           N
ATOM   1922  H   SER   125      33.560  32.762  43.391  1.00  0.00           H
ATOM   1923  CA  SER   125      33.686  32.859  45.476  1.00  0.00           C
ATOM   1924  HA  SER   125      32.871  32.936  46.196  1.00  0.00           H
ATOM   1925  CB  SER   125      34.255  31.444  45.369  1.00  0.00           C
ATOM   1926  HB2 SER   125      34.589  31.124  46.355  1.00  0.00           H
ATOM   1927  HB3 SER   125      33.477  30.755  45.039  1.00  0.00           H
ATOM   1928  OG  SER   125      35.342  31.345  44.450  1.00  0.00           O
ATOM   1929  HG  SER   125      35.125  31.187  43.529  1.00  0.00           H
ATOM   1930  C   SER   125      34.812  33.779  45.952  1.00  0.00           C
ATOM   1931  O   SER   125      35.011  33.851  47.150  1.00  0.00           O
ATOM   1932  N   ALA   126      35.453  34.557  45.025  1.00  0.00           N
ATOM   1933  H   ALA   126      35.169  34.430  44.064  1.00  0.00           H
ATOM   1934  CA  ALA   126      36.508  35.554  45.356  1.00  0.00           C
ATOM   1935  HA  ALA   126      37.377  34.983  45.685  1.00  0.00           H
ATOM   1936  CB  ALA   126      37.110  36.219  44.070  1.00  0.00           C
ATOM   1937  HB1 ALA   126      38.007  36.758  44.374  1.00  0.00           H
ATOM   1938  HB2 ALA   126      36.288  36.888  43.815  1.00  0.00           H
ATOM   1939  HB3 ALA   126      37.375  35.509  43.287  1.00  0.00           H
ATOM   1940  C   ALA   126      36.055  36.567  46.440  1.00  0.00           C
ATOM   1941  O   ALA   126      36.883  36.936  47.253  1.00  0.00           O
ATOM   1942  N   TYR   127      34.778  36.935  46.527  1.00  0.00           N
ATOM   1943  H   TYR   127      34.259  36.530  45.762  1.00  0.00           H
ATOM   1944  CA  TYR   127      34.187  37.854  47.456  1.00  0.00           C
ATOM   1945  HA  TYR   127      34.804  38.723  47.684  1.00  0.00           H
ATOM   1946  CB  TYR   127      32.955  38.491  46.812  1.00  0.00           C
ATOM   1947  HB2 TYR   127      32.279  37.666  46.585  1.00  0.00           H
ATOM   1948  HB3 TYR   127      32.449  39.123  47.540  1.00  0.00           H
ATOM   1949  CG  TYR   127      33.270  39.226  45.482  1.00  0.00           C
ATOM   1950  CD1 TYR   127      34.079  40.370  45.493  1.00  0.00           C
ATOM   1951  HD1 TYR   127      34.434  40.830  46.403  1.00  0.00           H
ATOM   1952  CE1 TYR   127      34.320  41.058  44.385  1.00  0.00           C
ATOM   1953  HE1 TYR   127      34.930  41.949  44.416  1.00  0.00           H
ATOM   1954  CZ  TYR   127      33.803  40.507  43.161  1.00  0.00           C
ATOM   1955  OH  TYR   127      34.083  41.178  42.025  1.00  0.00           O
ATOM   1956  HH  TYR   127      34.373  42.058  42.273  1.00  0.00           H
ATOM   1957  CE2 TYR   127      33.030  39.311  43.071  1.00  0.00           C
ATOM   1958  HE2 TYR   127      32.648  38.946  42.130  1.00  0.00           H
ATOM   1959  CD2 TYR   127      32.811  38.650  44.287  1.00  0.00           C
ATOM   1960  HD2 TYR   127      32.191  37.767  44.329  1.00  0.00           H
ATOM   1961  C   TYR   127      33.882  37.273  48.869  1.00  0.00           C
ATOM   1962  O   TYR   127      33.331  37.972  49.766  1.00  0.00           O
ATOM   1963  N   LEU   128      34.225  35.980  49.035  1.00  0.00           N
ATOM   1964  H   LEU   128      34.521  35.513  48.189  1.00  0.00           H
ATOM   1965  CA  LEU   128      34.365  35.432  50.362  1.00  0.00           C
ATOM   1966  HA  LEU   128      33.404  35.718  50.791  1.00  0.00           H
ATOM   1967  CB  LEU   128      34.446  33.895  50.293  1.00  0.00           C
ATOM   1968  HB2 LEU   128      35.330  33.521  49.778  1.00  0.00           H
ATOM   1969  HB3 LEU   128      34.561  33.611  51.339  1.00  0.00           H
ATOM   1970  CG  LEU   128      33.194  33.149  49.807  1.00  0.00           C
ATOM   1971  HG  LEU   128      32.973  33.595  48.837  1.00  0.00           H
ATOM   1972  CD1 LEU   128      33.514  31.683  49.527  1.00  0.00           C
ATOM   1973 HD11 LEU   128      34.000  31.208  50.379  1.00  0.00           H
ATOM   1974 HD12 LEU   128      34.183  31.543  48.677  1.00  0.00           H
ATOM   1975 HD13 LEU   128      32.669  31.041  49.277  1.00  0.00           H
ATOM   1976  CD2 LEU   128      32.176  33.242  50.920  1.00  0.00           C
ATOM   1977 HD21 LEU   128      31.182  32.933  50.596  1.00  0.00           H
ATOM   1978 HD22 LEU   128      32.550  32.642  51.749  1.00  0.00           H
ATOM   1979 HD23 LEU   128      32.027  34.267  51.264  1.00  0.00           H
ATOM   1980  C   LEU   128      35.521  36.084  51.182  1.00  0.00           C
ATOM   1981  O   LEU   128      35.314  36.345  52.327  1.00  0.00           O
ATOM   1982  N   VAL   129      36.572  36.582  50.521  1.00  0.00           N
ATOM   1983  H   VAL   129      36.820  36.380  49.564  1.00  0.00           H
ATOM   1984  CA  VAL   129      37.711  37.184  51.266  1.00  0.00           C
ATOM   1985  HA  VAL   129      37.332  37.344  52.275  1.00  0.00           H
ATOM   1986  CB  VAL   129      38.878  36.212  51.367  1.00  0.00           C
ATOM   1987  HB  VAL   129      39.587  36.667  52.058  1.00  0.00           H
ATOM   1988  CG1 VAL   129      38.431  34.838  51.896  1.00  0.00           C
ATOM   1989 HG11 VAL   129      37.729  34.408  51.182  1.00  0.00           H
ATOM   1990 HG12 VAL   129      39.257  34.131  51.966  1.00  0.00           H
ATOM   1991 HG13 VAL   129      37.930  34.930  52.859  1.00  0.00           H
ATOM   1992  CG2 VAL   129      39.549  35.886  50.004  1.00  0.00           C
ATOM   1993 HG21 VAL   129      38.885  35.131  49.580  1.00  0.00           H
ATOM   1994 HG22 VAL   129      40.483  35.359  50.205  1.00  0.00           H
ATOM   1995 HG23 VAL   129      39.674  36.758  49.363  1.00  0.00           H
ATOM   1996  C   VAL   129      38.096  38.498  50.585  1.00  0.00           C
ATOM   1997  O   VAL   129      38.682  39.347  51.220  1.00  0.00           O
ATOM   1998  N   ALA   130      37.698  38.860  49.297  1.00  0.00           N
ATOM   1999  H   ALA   130      37.023  38.423  48.687  1.00  0.00           H
ATOM   2000  CA  ALA   130      38.153  40.123  48.717  1.00  0.00           C
ATOM   2001  HA  ALA   130      39.086  40.563  49.066  1.00  0.00           H
ATOM   2002  CB  ALA   130      38.584  39.817  47.318  1.00  0.00           C
ATOM   2003  HB1 ALA   130      37.731  39.413  46.771  1.00  0.00           H
ATOM   2004  HB2 ALA   130      39.236  38.944  47.300  1.00  0.00           H
ATOM   2005  HB3 ALA   130      39.003  40.625  46.719  1.00  0.00           H
ATOM   2006  C   ALA   130      36.948  41.215  48.818  1.00  0.00           C
ATOM   2007  O   ALA   130      35.754  40.914  48.809  1.00  0.00           O
ATOM   2008  N   GLU   131      37.389  42.496  49.048  1.00  0.00           N
ATOM   2009  H   GLU   131      38.377  42.685  49.135  1.00  0.00           H
ATOM   2010  CA  GLU   131      36.587  43.722  49.156  1.00  0.00           C
ATOM   2011  HA  GLU   131      35.665  43.421  49.653  1.00  0.00           H
ATOM   2012  CB  GLU   131      37.197  44.830  50.041  1.00  0.00           C
ATOM   2013  HB2 GLU   131      36.524  45.688  50.068  1.00  0.00           H
ATOM   2014  HB3 GLU   131      37.057  44.529  51.079  1.00  0.00           H
ATOM   2015  CG  GLU   131      38.644  45.325  49.738  1.00  0.00           C
ATOM   2016  HG2 GLU   131      39.304  44.513  50.047  1.00  0.00           H
ATOM   2017  HG3 GLU   131      38.690  45.488  48.661  1.00  0.00           H
ATOM   2018  CD  GLU   131      39.064  46.567  50.468  1.00  0.00           C
ATOM   2019  OE1 GLU   131      40.050  47.182  50.015  1.00  0.00           O
ATOM   2020  OE2 GLU   131      38.679  46.833  51.652  1.00  0.00           O
ATOM   2021  C   GLU   131      36.324  44.203  47.695  1.00  0.00           C
ATOM   2022  O   GLU   131      35.307  44.892  47.483  1.00  0.00           O
ATOM   2023  N   LYS   132      37.195  43.868  46.757  1.00  0.00           N
ATOM   2024  H   LYS   132      37.793  43.126  47.090  1.00  0.00           H
ATOM   2025  CA  LYS   132      37.196  44.247  45.329  1.00  0.00           C
ATOM   2026  HA  LYS   132      36.168  44.307  44.971  1.00  0.00           H
ATOM   2027  CB  LYS   132      37.780  45.686  45.290  1.00  0.00           C
ATOM   2028  HB2 LYS   132      37.077  46.321  45.831  1.00  0.00           H
ATOM   2029  HB3 LYS   132      38.708  45.592  45.854  1.00  0.00           H
ATOM   2030  CG  LYS   132      37.948  46.202  43.837  1.00  0.00           C
ATOM   2031  HG2 LYS   132      38.534  45.497  43.247  1.00  0.00           H
ATOM   2032  HG3 LYS   132      36.938  46.371  43.464  1.00  0.00           H
ATOM   2033  CD  LYS   132      38.623  47.529  43.767  1.00  0.00           C
ATOM   2034  HD2 LYS   132      38.013  48.320  44.207  1.00  0.00           H
ATOM   2035  HD3 LYS   132      39.544  47.564  44.348  1.00  0.00           H
ATOM   2036  CE  LYS   132      38.859  47.823  42.293  1.00  0.00           C
ATOM   2037  HE2 LYS   132      39.548  47.182  41.744  1.00  0.00           H
ATOM   2038  HE3 LYS   132      37.931  47.687  41.739  1.00  0.00           H
ATOM   2039  NZ  LYS   132      39.241  49.284  42.131  1.00  0.00           N
ATOM   2040  HZ1 LYS   132      38.530  49.916  42.469  1.00  0.00           H
ATOM   2041  HZ2 LYS   132      39.418  49.494  41.159  1.00  0.00           H
ATOM   2042  HZ3 LYS   132      40.133  49.453  42.572  1.00  0.00           H
ATOM   2043  C   LYS   132      38.076  43.312  44.498  1.00  0.00           C
ATOM   2044  O   LYS   132      39.081  42.809  45.057  1.00  0.00           O
ATOM   2045  N   VAL   133      37.820  43.118  43.200  1.00  0.00           N
ATOM   2046  H   VAL   133      36.927  43.399  42.822  1.00  0.00           H
ATOM   2047  CA  VAL   133      38.611  42.244  42.362  1.00  0.00           C
ATOM   2048  HA  VAL   133      39.564  42.092  42.869  1.00  0.00           H
ATOM   2049  CB  VAL   133      37.994  40.848  42.075  1.00  0.00           C
ATOM   2050  HB  VAL   133      37.150  41.089  41.429  1.00  0.00           H
ATOM   2051  CG1 VAL   133      38.828  39.873  41.246  1.00  0.00           C
ATOM   2052 HG11 VAL   133      38.560  38.818  41.297  1.00  0.00           H
ATOM   2053 HG12 VAL   133      38.675  40.159  40.204  1.00  0.00           H
ATOM   2054 HG13 VAL   133      39.890  39.998  41.452  1.00  0.00           H
ATOM   2055  CG2 VAL   133      37.506  40.130  43.329  1.00  0.00           C
ATOM   2056 HG21 VAL   133      38.298  39.748  43.973  1.00  0.00           H
ATOM   2057 HG22 VAL   133      36.906  39.287  42.984  1.00  0.00           H
ATOM   2058 HG23 VAL   133      36.796  40.756  43.868  1.00  0.00           H
ATOM   2059  C   VAL   133      38.820  42.919  41.029  1.00  0.00           C
ATOM   2060  O   VAL   133      37.941  43.586  40.460  1.00  0.00           O
ATOM   2061  N   THR   134      40.034  42.716  40.550  1.00  0.00           N
ATOM   2062  H   THR   134      40.697  42.193  41.104  1.00  0.00           H
ATOM   2063  CA  THR   134      40.501  43.275  39.266  1.00  0.00           C
ATOM   2064  HA  THR   134      39.658  43.638  38.678  1.00  0.00           H
ATOM   2065  CB  THR   134      41.690  44.267  39.385  1.00  0.00           C
ATOM   2066  HB  THR   134      42.544  43.870  39.933  1.00  0.00           H
ATOM   2067  CG2 THR   134      42.223  44.672  38.002  1.00  0.00           C
ATOM   2068 HG21 THR   134      41.344  44.868  37.388  1.00  0.00           H
ATOM   2069 HG22 THR   134      42.824  43.936  37.468  1.00  0.00           H
ATOM   2070 HG23 THR   134      42.742  45.625  38.109  1.00  0.00           H
ATOM   2071  OG1 THR   134      41.335  45.337  40.254  1.00  0.00           O
ATOM   2072  HG1 THR   134      41.352  44.993  41.151  1.00  0.00           H
ATOM   2073  C   THR   134      40.970  42.109  38.416  1.00  0.00           C
ATOM   2074  O   THR   134      41.456  41.132  38.904  1.00  0.00           O
ATOM   2075  N   VAL   135      40.881  42.179  37.112  1.00  0.00           N
ATOM   2076  H   VAL   135      40.556  43.051  36.720  1.00  0.00           H
ATOM   2077  CA  VAL   135      41.269  41.119  36.180  1.00  0.00           C
ATOM   2078  HA  VAL   135      41.944  40.385  36.617  1.00  0.00           H
ATOM   2079  CB  VAL   135      40.010  40.455  35.674  1.00  0.00           C
ATOM   2080  HB  VAL   135      39.285  41.221  35.397  1.00  0.00           H
ATOM   2081  CG1 VAL   135      40.260  39.483  34.498  1.00  0.00           C
ATOM   2082 HG11 VAL   135      39.384  38.871  34.283  1.00  0.00           H
ATOM   2083 HG12 VAL   135      40.713  39.980  33.642  1.00  0.00           H
ATOM   2084 HG13 VAL   135      40.966  38.757  34.902  1.00  0.00           H
ATOM   2085  CG2 VAL   135      39.363  39.643  36.806  1.00  0.00           C
ATOM   2086 HG21 VAL   135      40.011  38.785  36.989  1.00  0.00           H
ATOM   2087 HG22 VAL   135      38.431  39.242  36.409  1.00  0.00           H
ATOM   2088 HG23 VAL   135      39.049  40.170  37.707  1.00  0.00           H
ATOM   2089  C   VAL   135      42.015  41.831  35.027  1.00  0.00           C
ATOM   2090  O   VAL   135      41.573  42.903  34.613  1.00  0.00           O
ATOM   2091  N   ILE   136      42.986  41.099  34.463  1.00  0.00           N
ATOM   2092  H   ILE   136      43.410  40.307  34.925  1.00  0.00           H
ATOM   2093  CA  ILE   136      43.672  41.572  33.245  1.00  0.00           C
ATOM   2094  HA  ILE   136      42.970  42.255  32.763  1.00  0.00           H
ATOM   2095  CB  ILE   136      45.029  42.257  33.612  1.00  0.00           C
ATOM   2096  HB  ILE   136      45.614  41.473  34.095  1.00  0.00           H
ATOM   2097  CG2 ILE   136      45.863  42.753  32.476  1.00  0.00           C
ATOM   2098 HG21 ILE   136      46.929  42.677  32.693  1.00  0.00           H
ATOM   2099 HG22 ILE   136      45.608  43.783  32.231  1.00  0.00           H
ATOM   2100 HG23 ILE   136      45.648  42.184  31.571  1.00  0.00           H
ATOM   2101  CG1 ILE   136      44.831  43.291  34.756  1.00  0.00           C
ATOM   2102 HG12 ILE   136      43.916  43.870  34.634  1.00  0.00           H
ATOM   2103 HG13 ILE   136      44.674  42.611  35.594  1.00  0.00           H
ATOM   2104  CD1 ILE   136      46.020  44.067  35.265  1.00  0.00           C
ATOM   2105 HD11 ILE   136      46.276  44.770  34.473  1.00  0.00           H
ATOM   2106 HD12 ILE   136      46.835  43.381  35.494  1.00  0.00           H
ATOM   2107 HD13 ILE   136      45.743  44.679  36.123  1.00  0.00           H
ATOM   2108  C   ILE   136      43.970  40.351  32.300  1.00  0.00           C
ATOM   2109  O   ILE   136      44.359  39.312  32.819  1.00  0.00           O
ATOM   2110  N   THR   137      43.843  40.477  30.969  1.00  0.00           N
ATOM   2111  H   THR   137      43.504  41.322  30.531  1.00  0.00           H
ATOM   2112  CA  THR   137      44.017  39.391  29.976  1.00  0.00           C
ATOM   2113  HA  THR   137      44.738  38.689  30.394  1.00  0.00           H
ATOM   2114  CB  THR   137      42.648  38.701  29.875  1.00  0.00           C
ATOM   2115  HB  THR   137      42.337  38.467  30.894  1.00  0.00           H
ATOM   2116  CG2 THR   137      41.580  39.633  29.363  1.00  0.00           C
ATOM   2117 HG21 THR   137      41.921  40.058  28.420  1.00  0.00           H
ATOM   2118 HG22 THR   137      41.348  40.432  30.067  1.00  0.00           H
ATOM   2119 HG23 THR   137      40.684  39.049  29.154  1.00  0.00           H
ATOM   2120  OG1 THR   137      42.631  37.539  29.109  1.00  0.00           O
ATOM   2121  HG1 THR   137      42.778  36.793  29.694  1.00  0.00           H
ATOM   2122  C   THR   137      44.645  39.753  28.702  1.00  0.00           C
ATOM   2123  O   THR   137      44.625  40.879  28.268  1.00  0.00           O
ATOM   2124  N   LYS   138      45.275  38.754  28.059  1.00  0.00           N
ATOM   2125  H   LYS   138      45.258  37.875  28.556  1.00  0.00           H
ATOM   2126  CA  LYS   138      45.944  38.829  26.731  1.00  0.00           C
ATOM   2127  HA  LYS   138      45.539  39.688  26.196  1.00  0.00           H
ATOM   2128  CB  LYS   138      47.416  39.161  26.962  1.00  0.00           C
ATOM   2129  HB2 LYS   138      47.557  39.977  27.671  1.00  0.00           H
ATOM   2130  HB3 LYS   138      47.802  38.243  27.406  1.00  0.00           H
ATOM   2131  CG  LYS   138      48.038  39.503  25.534  1.00  0.00           C
ATOM   2132  HG2 LYS   138      49.070  39.677  25.836  1.00  0.00           H
ATOM   2133  HG3 LYS   138      47.960  38.644  24.869  1.00  0.00           H
ATOM   2134  CD  LYS   138      47.587  40.830  24.988  1.00  0.00           C
ATOM   2135  HD2 LYS   138      46.523  40.784  24.751  1.00  0.00           H
ATOM   2136  HD3 LYS   138      47.772  41.716  25.594  1.00  0.00           H
ATOM   2137  CE  LYS   138      48.296  41.050  23.665  1.00  0.00           C
ATOM   2138  HE2 LYS   138      48.222  42.076  23.305  1.00  0.00           H
ATOM   2139  HE3 LYS   138      49.345  40.824  23.856  1.00  0.00           H
ATOM   2140  NZ  LYS   138      47.937  40.096  22.578  1.00  0.00           N
ATOM   2141  HZ1 LYS   138      48.002  39.162  22.956  1.00  0.00           H
ATOM   2142  HZ2 LYS   138      48.661  40.082  21.873  1.00  0.00           H
ATOM   2143  HZ3 LYS   138      47.060  40.215  22.092  1.00  0.00           H
ATOM   2144  C   LYS   138      45.730  37.575  25.930  1.00  0.00           C
ATOM   2145  O   LYS   138      46.218  36.540  26.351  1.00  0.00           O
ATOM   2146  N   HIE   139      44.809  37.717  24.953  1.00  0.00           N
ATOM   2147  H   HIE   139      44.209  38.529  24.924  1.00  0.00           H
ATOM   2148  CA  HIE   139      44.609  36.667  23.923  1.00  0.00           C
ATOM   2149  HA  HIE   139      44.397  35.680  24.333  1.00  0.00           H
ATOM   2150  CB  HIE   139      43.273  37.044  23.210  1.00  0.00           C
ATOM   2151  HB2 HIE   139      42.577  37.355  23.991  1.00  0.00           H
ATOM   2152  HB3 HIE   139      43.515  37.912  22.598  1.00  0.00           H
ATOM   2153  CG  HIE   139      42.607  35.900  22.349  1.00  0.00           C
ATOM   2154  ND1 HIE   139      42.636  35.830  20.956  1.00  0.00           N
ATOM   2155  CE1 HIE   139      41.988  34.616  20.685  1.00  0.00           C
ATOM   2156  HE1 HIE   139      41.859  34.203  19.696  1.00  0.00           H
ATOM   2157  NE2 HIE   139      41.430  34.116  21.753  1.00  0.00           N
ATOM   2158  HE2 HIE   139      40.968  33.218  21.762  1.00  0.00           H
ATOM   2159  CD2 HIE   139      41.842  34.872  22.849  1.00  0.00           C
ATOM   2160  HD2 HIE   139      41.572  34.730  23.885  1.00  0.00           H
ATOM   2161  C   HIE   139      45.875  36.658  23.017  1.00  0.00           C
ATOM   2162  O   HIE   139      46.630  37.638  22.953  1.00  0.00           O
ATOM   2163  N   ASN   140      46.112  35.622  22.164  1.00  0.00           N
ATOM   2164  H   ASN   140      45.607  34.747  22.142  1.00  0.00           H
ATOM   2165  CA  ASN   140      47.298  35.631  21.177  1.00  0.00           C
ATOM   2166  HA  ASN   140      48.203  35.961  21.687  1.00  0.00           H
ATOM   2167  CB  ASN   140      47.522  34.198  20.807  1.00  0.00           C
ATOM   2168  HB2 ASN   140      47.647  33.405  21.544  1.00  0.00           H
ATOM   2169  HB3 ASN   140      46.685  33.824  20.216  1.00  0.00           H
ATOM   2170  CG  ASN   140      48.694  34.070  19.798  1.00  0.00           C
ATOM   2171  OD1 ASN   140      49.826  33.995  20.200  1.00  0.00           O
ATOM   2172  ND2 ASN   140      48.503  34.106  18.493  1.00  0.00           N
ATOM   2173 HD21 ASN   140      47.568  34.242  18.137  1.00  0.00           H
ATOM   2174 HD22 ASN   140      49.277  33.843  17.899  1.00  0.00           H
ATOM   2175  C   ASN   140      47.020  36.486  19.896  1.00  0.00           C
ATOM   2176  O   ASN   140      47.858  37.256  19.427  1.00  0.00           O
ATOM   2177  N   ASP   141      45.711  36.471  19.524  1.00  0.00           N
ATOM   2178  H   ASP   141      45.037  36.026  20.129  1.00  0.00           H
ATOM   2179  CA  ASP   141      45.106  37.123  18.342  1.00  0.00           C
ATOM   2180  HA  ASP   141      45.881  37.599  17.742  1.00  0.00           H
ATOM   2181  CB  ASP   141      44.308  36.112  17.515  1.00  0.00           C
ATOM   2182  HB2 ASP   141      43.333  35.875  17.941  1.00  0.00           H
ATOM   2183  HB3 ASP   141      44.130  36.606  16.559  1.00  0.00           H
ATOM   2184  CG  ASP   141      45.006  34.693  17.356  1.00  0.00           C
ATOM   2185  OD1 ASP   141      44.461  33.642  17.761  1.00  0.00           O
ATOM   2186  OD2 ASP   141      46.194  34.703  16.993  1.00  0.00           O
ATOM   2187  C   ASP   141      44.250  38.351  18.817  1.00  0.00           C
ATOM   2188  O   ASP   141      43.492  38.873  18.014  1.00  0.00           O
ATOM   2189  N   ASP   142      44.439  38.904  20.012  1.00  0.00           N
ATOM   2190  H   ASP   142      45.196  38.508  20.549  1.00  0.00           H
ATOM   2191  CA  ASP   142      43.678  40.117  20.463  1.00  0.00           C
ATOM   2192  HA  ASP   142      43.502  40.733  19.582  1.00  0.00           H
ATOM   2193  CB  ASP   142      42.303  39.744  21.055  1.00  0.00           C
ATOM   2194  HB2 ASP   142      42.058  38.716  20.785  1.00  0.00           H
ATOM   2195  HB3 ASP   142      42.423  39.739  22.138  1.00  0.00           H
ATOM   2196  CG  ASP   142      41.126  40.544  20.726  1.00  0.00           C
ATOM   2197  OD1 ASP   142      41.315  41.642  20.201  1.00  0.00           O
ATOM   2198  OD2 ASP   142      39.938  40.165  20.973  1.00  0.00           O
ATOM   2199  C   ASP   142      44.427  41.065  21.414  1.00  0.00           C
ATOM   2200  O   ASP   142      45.430  40.753  21.996  1.00  0.00           O
ATOM   2201  N   GLU   143      43.986  42.329  21.497  1.00  0.00           N
ATOM   2202  H   GLU   143      43.127  42.451  20.979  1.00  0.00           H
ATOM   2203  CA  GLU   143      44.530  43.450  22.257  1.00  0.00           C
ATOM   2204  HA  GLU   143      45.612  43.484  22.127  1.00  0.00           H
ATOM   2205  CB  GLU   143      43.989  44.836  21.744  1.00  0.00           C
ATOM   2206  HB2 GLU   143      44.237  44.848  20.682  1.00  0.00           H
ATOM   2207  HB3 GLU   143      42.899  44.827  21.778  1.00  0.00           H
ATOM   2208  CG  GLU   143      44.576  46.068  22.444  1.00  0.00           C
ATOM   2209  HG2 GLU   143      44.175  47.000  22.047  1.00  0.00           H
ATOM   2210  HG3 GLU   143      44.396  45.962  23.514  1.00  0.00           H
ATOM   2211  CD  GLU   143      46.056  46.216  22.333  1.00  0.00           C
ATOM   2212  OE1 GLU   143      46.801  45.565  23.154  1.00  0.00           O
ATOM   2213  OE2 GLU   143      46.497  47.024  21.452  1.00  0.00           O
ATOM   2214  C   GLU   143      44.346  43.153  23.781  1.00  0.00           C
ATOM   2215  O   GLU   143      43.467  42.358  24.136  1.00  0.00           O
ATOM   2216  N   GLN   144      45.240  43.670  24.644  1.00  0.00           N
ATOM   2217  H   GLN   144      45.826  44.435  24.341  1.00  0.00           H
ATOM   2218  CA  GLN   144      45.132  43.456  26.095  1.00  0.00           C
ATOM   2219  HA  GLN   144      44.944  42.408  26.327  1.00  0.00           H
ATOM   2220  CB  GLN   144      46.514  43.861  26.751  1.00  0.00           C
ATOM   2221  HB2 GLN   144      47.340  43.436  26.180  1.00  0.00           H
ATOM   2222  HB3 GLN   144      46.545  44.951  26.761  1.00  0.00           H
ATOM   2223  CG  GLN   144      46.736  43.375  28.259  1.00  0.00           C
ATOM   2224  HG2 GLN   144      46.132  43.911  28.991  1.00  0.00           H
ATOM   2225  HG3 GLN   144      46.459  42.326  28.158  1.00  0.00           H
ATOM   2226  CD  GLN   144      48.238  43.244  28.624  1.00  0.00           C
ATOM   2227  OE1 GLN   144      48.955  42.328  28.218  1.00  0.00           O
ATOM   2228  NE2 GLN   144      48.798  44.228  29.296  1.00  0.00           N
ATOM   2229 HE21 GLN   144      49.761  44.196  29.596  1.00  0.00           H
ATOM   2230 HE22 GLN   144      48.226  44.900  29.788  1.00  0.00           H
ATOM   2231  C   GLN   144      43.992  44.176  26.772  1.00  0.00           C
ATOM   2232  O   GLN   144      43.831  45.389  26.511  1.00  0.00           O
ATOM   2233  N   TYR   145      43.239  43.530  27.658  1.00  0.00           N
ATOM   2234  H   TYR   145      43.512  42.597  27.933  1.00  0.00           H
ATOM   2235  CA  TYR   145      42.150  44.172  28.409  1.00  0.00           C
ATOM   2236  HA  TYR   145      42.286  45.239  28.235  1.00  0.00           H
ATOM   2237  CB  TYR   145      40.820  43.721  27.921  1.00  0.00           C
ATOM   2238  HB2 TYR   145      40.640  42.690  28.225  1.00  0.00           H
ATOM   2239  HB3 TYR   145      40.032  44.164  28.530  1.00  0.00           H
ATOM   2240  CG  TYR   145      40.495  43.873  26.411  1.00  0.00           C
ATOM   2241  CD1 TYR   145      40.290  45.073  25.778  1.00  0.00           C
ATOM   2242  HD1 TYR   145      40.065  45.998  26.288  1.00  0.00           H
ATOM   2243  CE1 TYR   145      40.175  45.190  24.375  1.00  0.00           C
ATOM   2244  HE1 TYR   145      40.017  46.113  23.837  1.00  0.00           H
ATOM   2245  CZ  TYR   145      40.235  43.995  23.613  1.00  0.00           C
ATOM   2246  OH  TYR   145      40.101  43.993  22.271  1.00  0.00           O
ATOM   2247  HH  TYR   145      40.441  43.279  21.727  1.00  0.00           H
ATOM   2248  CE2 TYR   145      40.390  42.744  24.230  1.00  0.00           C
ATOM   2249  HE2 TYR   145      40.660  41.825  23.733  1.00  0.00           H
ATOM   2250  CD2 TYR   145      40.549  42.693  25.614  1.00  0.00           C
ATOM   2251  HD2 TYR   145      40.831  41.769  26.097  1.00  0.00           H
ATOM   2252  C   TYR   145      42.220  44.023  29.920  1.00  0.00           C
ATOM   2253  O   TYR   145      42.879  43.165  30.520  1.00  0.00           O
ATOM   2254  N   ALA   146      41.405  44.847  30.572  1.00  0.00           N
ATOM   2255  H   ALA   146      40.756  45.466  30.108  1.00  0.00           H
ATOM   2256  CA  ALA   146      41.290  44.945  32.058  1.00  0.00           C
ATOM   2257  HA  ALA   146      41.512  43.932  32.392  1.00  0.00           H
ATOM   2258  CB  ALA   146      42.429  45.887  32.474  1.00  0.00           C
ATOM   2259  HB1 ALA   146      42.142  46.809  31.968  1.00  0.00           H
ATOM   2260  HB2 ALA   146      43.370  45.497  32.086  1.00  0.00           H
ATOM   2261  HB3 ALA   146      42.391  46.125  33.537  1.00  0.00           H
ATOM   2262  C   ALA   146      39.863  45.330  32.567  1.00  0.00           C
ATOM   2263  O   ALA   146      39.197  46.196  31.957  1.00  0.00           O
ATOM   2264  N   TRP   147      39.443  44.562  33.587  1.00  0.00           N
ATOM   2265  H   TRP   147      40.149  43.879  33.819  1.00  0.00           H
ATOM   2266  CA  TRP   147      38.122  44.547  34.262  1.00  0.00           C
ATOM   2267  HA  TRP   147      37.496  45.398  33.990  1.00  0.00           H
ATOM   2268  CB  TRP   147      37.343  43.340  33.873  1.00  0.00           C
ATOM   2269  HB2 TRP   147      37.024  43.565  32.856  1.00  0.00           H
ATOM   2270  HB3 TRP   147      37.900  42.405  33.814  1.00  0.00           H
ATOM   2271  CG  TRP   147      35.996  42.999  34.608  1.00  0.00           C
ATOM   2272  CD1 TRP   147      34.759  43.161  34.071  1.00  0.00           C
ATOM   2273  HD1 TRP   147      34.579  43.704  33.154  1.00  0.00           H
ATOM   2274  NE1 TRP   147      33.840  42.453  34.841  1.00  0.00           N
ATOM   2275  HE1 TRP   147      32.868  42.263  34.638  1.00  0.00           H
ATOM   2276  CE2 TRP   147      34.408  41.950  36.018  1.00  0.00           C
ATOM   2277  CZ2 TRP   147      33.913  41.075  37.026  1.00  0.00           C
ATOM   2278  HZ2 TRP   147      32.976  40.549  36.917  1.00  0.00           H
ATOM   2279  CH2 TRP   147      34.794  40.805  38.103  1.00  0.00           C
ATOM   2280  HH2 TRP   147      34.468  40.095  38.848  1.00  0.00           H
ATOM   2281  CZ3 TRP   147      36.091  41.376  38.063  1.00  0.00           C
ATOM   2282  HZ3 TRP   147      36.814  40.998  38.770  1.00  0.00           H
ATOM   2283  CE3 TRP   147      36.604  42.104  36.996  1.00  0.00           C
ATOM   2284  HE3 TRP   147      37.672  42.096  36.838  1.00  0.00           H
ATOM   2285  CD2 TRP   147      35.729  42.382  35.913  1.00  0.00           C
ATOM   2286  C   TRP   147      38.203  44.645  35.735  1.00  0.00           C
ATOM   2287  O   TRP   147      39.041  44.087  36.358  1.00  0.00           O
ATOM   2288  N   GLU   148      37.259  45.410  36.343  1.00  0.00           N
ATOM   2289  H   GLU   148      36.557  45.773  35.715  1.00  0.00           H
ATOM   2290  CA  GLU   148      37.132  45.557  37.769  1.00  0.00           C
ATOM   2291  HA  GLU   148      37.603  44.710  38.268  1.00  0.00           H
ATOM   2292  CB  GLU   148      37.881  46.884  38.294  1.00  0.00           C
ATOM   2293  HB2 GLU   148      37.123  47.667  38.302  1.00  0.00           H
ATOM   2294  HB3 GLU   148      38.041  46.679  39.354  1.00  0.00           H
ATOM   2295  CG  GLU   148      39.229  47.293  37.619  1.00  0.00           C
ATOM   2296  HG2 GLU   148      39.983  46.667  38.094  1.00  0.00           H
ATOM   2297  HG3 GLU   148      39.311  47.211  36.534  1.00  0.00           H
ATOM   2298  CD  GLU   148      39.744  48.572  38.199  1.00  0.00           C
ATOM   2299  OE1 GLU   148      40.209  49.428  37.381  1.00  0.00           O
ATOM   2300  OE2 GLU   148      39.637  48.816  39.425  1.00  0.00           O
ATOM   2301  C   GLU   148      35.704  45.570  38.319  1.00  0.00           C
ATOM   2302  O   GLU   148      34.835  46.166  37.731  1.00  0.00           O
ATOM   2303  N   SER   149      35.513  44.851  39.444  1.00  0.00           N
ATOM   2304  H   SER   149      36.400  44.618  39.868  1.00  0.00           H
ATOM   2305  CA  SER   149      34.267  44.780  40.163  1.00  0.00           C
ATOM   2306  HA  SER   149      33.585  45.586  39.888  1.00  0.00           H
ATOM   2307  CB  SER   149      33.481  43.509  39.670  1.00  0.00           C
ATOM   2308  HB2 SER   149      33.226  43.566  38.612  1.00  0.00           H
ATOM   2309  HB3 SER   149      34.167  42.669  39.782  1.00  0.00           H
ATOM   2310  OG  SER   149      32.336  43.279  40.522  1.00  0.00           O
ATOM   2311  HG  SER   149      32.195  42.335  40.628  1.00  0.00           H
ATOM   2312  C   SER   149      34.460  44.829  41.704  1.00  0.00           C
ATOM   2313  O   SER   149      35.307  44.122  42.264  1.00  0.00           O
ATOM   2314  N   SER   150      33.589  45.583  42.403  1.00  0.00           N
ATOM   2315  H   SER   150      32.788  45.995  41.947  1.00  0.00           H
ATOM   2316  CA  SER   150      33.563  45.737  43.865  1.00  0.00           C
ATOM   2317  HA  SER   150      34.491  45.285  44.213  1.00  0.00           H
ATOM   2318  CB  SER   150      33.704  47.163  44.378  1.00  0.00           C
ATOM   2319  HB2 SER   150      32.714  47.613  44.314  1.00  0.00           H
ATOM   2320  HB3 SER   150      33.938  47.070  45.438  1.00  0.00           H
ATOM   2321  OG  SER   150      34.734  47.815  43.751  1.00  0.00           O
ATOM   2322  HG  SER   150      35.302  48.079  44.480  1.00  0.00           H
ATOM   2323  C   SER   150      32.388  45.025  44.529  1.00  0.00           C
ATOM   2324  O   SER   150      32.023  45.365  45.655  1.00  0.00           O
ATOM   2325  N   ALA   151      31.905  43.974  43.843  1.00  0.00           N
ATOM   2326  H   ALA   151      32.222  43.951  42.884  1.00  0.00           H
ATOM   2327  CA  ALA   151      30.729  43.185  44.246  1.00  0.00           C
ATOM   2328  HA  ALA   151      30.645  42.406  43.488  1.00  0.00           H
ATOM   2329  CB  ALA   151      30.794  42.481  45.621  1.00  0.00           C
ATOM   2330  HB1 ALA   151      30.016  41.720  45.677  1.00  0.00           H
ATOM   2331  HB2 ALA   151      30.613  43.179  46.438  1.00  0.00           H
ATOM   2332  HB3 ALA   151      31.760  42.007  45.800  1.00  0.00           H
ATOM   2333  C   ALA   151      29.387  44.000  44.193  1.00  0.00           C
ATOM   2334  O   ALA   151      28.332  43.538  44.656  1.00  0.00           O
ATOM   2335  N   GLY   152      29.328  45.207  43.556  1.00  0.00           N
ATOM   2336  H   GLY   152      30.149  45.422  43.008  1.00  0.00           H
ATOM   2337  CA  GLY   152      28.179  46.018  43.307  1.00  0.00           C
ATOM   2338  HA2 GLY   152      27.601  46.073  44.229  1.00  0.00           H
ATOM   2339  HA3 GLY   152      28.544  47.015  43.061  1.00  0.00           H
ATOM   2340  C   GLY   152      27.228  45.545  42.222  1.00  0.00           C
ATOM   2341  O   GLY   152      27.367  44.520  41.579  1.00  0.00           O
ATOM   2342  N   GLY   153      26.237  46.424  41.939  1.00  0.00           N
ATOM   2343  H   GLY   153      26.213  47.314  42.415  1.00  0.00           H
ATOM   2344  CA  GLY   153      25.312  46.205  40.775  1.00  0.00           C
ATOM   2345  HA2 GLY   153      24.907  45.192  40.785  1.00  0.00           H
ATOM   2346  HA3 GLY   153      24.509  46.909  40.990  1.00  0.00           H
ATOM   2347  C   GLY   153      25.955  46.438  39.420  1.00  0.00           C
ATOM   2348  O   GLY   153      25.291  46.349  38.437  1.00  0.00           O
ATOM   2349  N   SER   154      27.252  46.713  39.342  1.00  0.00           N
ATOM   2350  H   SER   154      27.865  46.525  40.122  1.00  0.00           H
ATOM   2351  CA  SER   154      27.936  47.386  38.171  1.00  0.00           C
ATOM   2352  HA  SER   154      27.556  46.964  37.241  1.00  0.00           H
ATOM   2353  CB  SER   154      27.775  48.892  38.160  1.00  0.00           C
ATOM   2354  HB2 SER   154      28.369  49.284  37.335  1.00  0.00           H
ATOM   2355  HB3 SER   154      26.741  49.098  37.884  1.00  0.00           H
ATOM   2356  OG  SER   154      28.168  49.515  39.397  1.00  0.00           O
ATOM   2357  HG  SER   154      27.522  49.274  40.064  1.00  0.00           H
ATOM   2358  C   SER   154      29.480  46.909  38.193  1.00  0.00           C
ATOM   2359  O   SER   154      29.965  46.537  39.239  1.00  0.00           O
ATOM   2360  N   PHE   155      30.196  46.963  37.083  1.00  0.00           N
ATOM   2361  H   PHE   155      29.618  47.245  36.304  1.00  0.00           H
ATOM   2362  CA  PHE   155      31.596  46.573  36.899  1.00  0.00           C
ATOM   2363  HA  PHE   155      32.157  46.807  37.805  1.00  0.00           H
ATOM   2364  CB  PHE   155      31.725  45.100  36.495  1.00  0.00           C
ATOM   2365  HB2 PHE   155      32.807  44.970  36.512  1.00  0.00           H
ATOM   2366  HB3 PHE   155      31.333  44.492  37.311  1.00  0.00           H
ATOM   2367  CG  PHE   155      31.075  44.726  35.163  1.00  0.00           C
ATOM   2368  CD1 PHE   155      31.916  44.756  34.075  1.00  0.00           C
ATOM   2369  HD1 PHE   155      32.900  45.142  34.302  1.00  0.00           H
ATOM   2370  CE1 PHE   155      31.470  44.244  32.850  1.00  0.00           C
ATOM   2371  HE1 PHE   155      32.060  44.224  31.946  1.00  0.00           H
ATOM   2372  CZ  PHE   155      30.156  43.746  32.783  1.00  0.00           C
ATOM   2373  HZ  PHE   155      29.903  43.185  31.895  1.00  0.00           H
ATOM   2374  CE2 PHE   155      29.247  43.842  33.838  1.00  0.00           C
ATOM   2375  HE2 PHE   155      28.255  43.426  33.747  1.00  0.00           H
ATOM   2376  CD2 PHE   155      29.742  44.348  35.064  1.00  0.00           C
ATOM   2377  HD2 PHE   155      29.106  44.452  35.930  1.00  0.00           H
ATOM   2378  C   PHE   155      32.090  47.494  35.737  1.00  0.00           C
ATOM   2379  O   PHE   155      31.266  48.122  35.004  1.00  0.00           O
ATOM   2380  N   THR   156      33.395  47.636  35.548  1.00  0.00           N
ATOM   2381  H   THR   156      34.049  47.156  36.149  1.00  0.00           H
ATOM   2382  CA  THR   156      33.960  48.362  34.443  1.00  0.00           C
ATOM   2383  HA  THR   156      33.215  48.585  33.680  1.00  0.00           H
ATOM   2384  CB  THR   156      34.546  49.714  34.894  1.00  0.00           C
ATOM   2385  HB  THR   156      33.858  50.288  35.514  1.00  0.00           H
ATOM   2386  CG2 THR   156      35.809  49.579  35.798  1.00  0.00           C
ATOM   2387 HG21 THR   156      36.058  50.576  36.164  1.00  0.00           H
ATOM   2388 HG22 THR   156      36.633  49.299  35.142  1.00  0.00           H
ATOM   2389 HG23 THR   156      35.607  48.834  36.567  1.00  0.00           H
ATOM   2390  OG1 THR   156      34.892  50.436  33.752  1.00  0.00           O
ATOM   2391  HG1 THR   156      34.943  51.342  34.066  1.00  0.00           H
ATOM   2392  C   THR   156      34.948  47.546  33.616  1.00  0.00           C
ATOM   2393  O   THR   156      35.540  46.644  34.226  1.00  0.00           O
ATOM   2394  N   VAL   157      35.092  47.814  32.305  1.00  0.00           N
ATOM   2395  H   VAL   157      34.596  48.519  31.779  1.00  0.00           H
ATOM   2396  CA  VAL   157      36.011  47.015  31.427  1.00  0.00           C
ATOM   2397  HA  VAL   157      36.856  46.614  31.986  1.00  0.00           H
ATOM   2398  CB  VAL   157      35.355  45.797  30.695  1.00  0.00           C
ATOM   2399  HB  VAL   157      35.015  45.198  31.540  1.00  0.00           H
ATOM   2400  CG1 VAL   157      34.187  46.045  29.799  1.00  0.00           C
ATOM   2401 HG11 VAL   157      34.334  46.472  28.808  1.00  0.00           H
ATOM   2402 HG12 VAL   157      33.666  45.088  29.784  1.00  0.00           H
ATOM   2403 HG13 VAL   157      33.576  46.723  30.395  1.00  0.00           H
ATOM   2404  CG2 VAL   157      36.356  44.911  29.852  1.00  0.00           C
ATOM   2405 HG21 VAL   157      37.235  44.629  30.432  1.00  0.00           H
ATOM   2406 HG22 VAL   157      36.760  45.493  29.025  1.00  0.00           H
ATOM   2407 HG23 VAL   157      35.918  44.047  29.353  1.00  0.00           H
ATOM   2408  C   VAL   157      36.644  47.966  30.350  1.00  0.00           C
ATOM   2409  O   VAL   157      35.956  48.877  29.930  1.00  0.00           O
ATOM   2410  N   ARG   158      37.933  47.808  30.032  1.00  0.00           N
ATOM   2411  H   ARG   158      38.452  47.120  30.559  1.00  0.00           H
ATOM   2412  CA  ARG   158      38.735  48.659  29.114  1.00  0.00           C
ATOM   2413  HA  ARG   158      38.069  49.085  28.363  1.00  0.00           H
ATOM   2414  CB  ARG   158      39.338  49.702  29.948  1.00  0.00           C
ATOM   2415  HB2 ARG   158      39.840  50.512  29.419  1.00  0.00           H
ATOM   2416  HB3 ARG   158      38.547  50.319  30.374  1.00  0.00           H
ATOM   2417  CG  ARG   158      40.165  49.086  31.169  1.00  0.00           C
ATOM   2418  HG2 ARG   158      39.326  48.763  31.785  1.00  0.00           H
ATOM   2419  HG3 ARG   158      40.685  48.152  30.952  1.00  0.00           H
ATOM   2420  CD  ARG   158      41.040  50.107  31.862  1.00  0.00           C
ATOM   2421  HD2 ARG   158      41.885  50.284  31.195  1.00  0.00           H
ATOM   2422  HD3 ARG   158      40.369  50.944  32.049  1.00  0.00           H
ATOM   2423  NE  ARG   158      41.650  49.704  33.109  1.00  0.00           N
ATOM   2424  HE  ARG   158      42.626  49.449  33.070  1.00  0.00           H
ATOM   2425  CZ  ARG   158      41.142  49.453  34.271  1.00  0.00           C
ATOM   2426  NH1 ARG   158      39.981  49.879  34.646  1.00  0.00           N
ATOM   2427 HH11 ARG   158      39.384  50.187  33.892  1.00  0.00           H
ATOM   2428 HH12 ARG   158      39.854  49.825  35.646  1.00  0.00           H
ATOM   2429  NH2 ARG   158      41.794  48.745  35.130  1.00  0.00           N
ATOM   2430 HH21 ARG   158      42.730  48.466  34.871  1.00  0.00           H
ATOM   2431 HH22 ARG   158      41.430  48.577  36.058  1.00  0.00           H
ATOM   2432  C   ARG   158      39.847  47.893  28.312  1.00  0.00           C
ATOM   2433  O   ARG   158      40.083  46.701  28.471  1.00  0.00           O
ATOM   2434  N   THR   159      40.532  48.603  27.422  1.00  0.00           N
ATOM   2435  H   THR   159      40.327  49.585  27.304  1.00  0.00           H
ATOM   2436  CA  THR   159      41.888  48.304  26.914  1.00  0.00           C
ATOM   2437  HA  THR   159      41.992  47.235  26.726  1.00  0.00           H
ATOM   2438  CB  THR   159      42.274  49.218  25.716  1.00  0.00           C
ATOM   2439  HB  THR   159      42.239  50.251  26.063  1.00  0.00           H
ATOM   2440  CG2 THR   159      43.653  48.874  25.248  1.00  0.00           C
ATOM   2441 HG21 THR   159      43.979  49.289  24.295  1.00  0.00           H
ATOM   2442 HG22 THR   159      43.788  47.792  25.273  1.00  0.00           H
ATOM   2443 HG23 THR   159      44.373  49.384  25.888  1.00  0.00           H
ATOM   2444  OG1 THR   159      41.451  49.054  24.636  1.00  0.00           O
ATOM   2445  HG1 THR   159      40.556  49.371  24.772  1.00  0.00           H
ATOM   2446  C   THR   159      42.869  48.565  28.053  1.00  0.00           C
ATOM   2447  O   THR   159      42.960  49.705  28.537  1.00  0.00           O
ATOM   2448  N   ASP   160      43.448  47.512  28.615  1.00  0.00           N
ATOM   2449  H   ASP   160      43.407  46.625  28.135  1.00  0.00           H
ATOM   2450  CA  ASP   160      44.490  47.593  29.650  1.00  0.00           C
ATOM   2451  HA  ASP   160      44.069  47.938  30.594  1.00  0.00           H
ATOM   2452  CB  ASP   160      45.099  46.272  29.978  1.00  0.00           C
ATOM   2453  HB2 ASP   160      44.354  45.529  30.257  1.00  0.00           H
ATOM   2454  HB3 ASP   160      45.645  45.882  29.119  1.00  0.00           H
ATOM   2455  CG  ASP   160      46.148  46.484  31.126  1.00  0.00           C
ATOM   2456  OD1 ASP   160      47.247  45.996  30.979  1.00  0.00           O
ATOM   2457  OD2 ASP   160      45.796  47.067  32.211  1.00  0.00           O
ATOM   2458  C   ASP   160      45.597  48.582  29.222  1.00  0.00           C
ATOM   2459  O   ASP   160      45.836  48.767  27.983  1.00  0.00           O
ATOM   2460  N   THR   161      46.256  49.322  30.164  1.00  0.00           N
ATOM   2461  H   THR   161      46.052  49.111  31.130  1.00  0.00           H
ATOM   2462  CA  THR   161      47.458  50.152  29.930  1.00  0.00           C
ATOM   2463  HA  THR   161      47.654  50.259  28.864  1.00  0.00           H
ATOM   2464  CB  THR   161      47.254  51.552  30.564  1.00  0.00           C
ATOM   2465  HB  THR   161      48.103  52.175  30.282  1.00  0.00           H
ATOM   2466  CG2 THR   161      45.910  52.228  30.115  1.00  0.00           C
ATOM   2467 HG21 THR   161      45.792  52.193  29.032  1.00  0.00           H
ATOM   2468 HG22 THR   161      45.851  53.294  30.337  1.00  0.00           H
ATOM   2469 HG23 THR   161      45.003  51.795  30.537  1.00  0.00           H
ATOM   2470  OG1 THR   161      47.321  51.533  31.954  1.00  0.00           O
ATOM   2471  HG1 THR   161      48.239  51.491  32.230  1.00  0.00           H
ATOM   2472  C   THR   161      48.719  49.536  30.515  1.00  0.00           C
ATOM   2473  O   THR   161      49.760  50.072  30.216  1.00  0.00           O
ATOM   2474  N   GLY   162      48.741  48.393  31.253  1.00  0.00           N
ATOM   2475  H   GLY   162      47.860  47.938  31.442  1.00  0.00           H
ATOM   2476  CA  GLY   162      49.955  47.952  32.002  1.00  0.00           C
ATOM   2477  HA2 GLY   162      50.420  48.871  32.358  1.00  0.00           H
ATOM   2478  HA3 GLY   162      49.641  47.376  32.873  1.00  0.00           H
ATOM   2479  C   GLY   162      50.950  47.091  31.142  1.00  0.00           C
ATOM   2480  O   GLY   162      51.016  47.184  29.928  1.00  0.00           O
ATOM   2481  N   GLU   163      51.785  46.277  31.767  1.00  0.00           N
ATOM   2482  H   GLU   163      51.771  46.168  32.770  1.00  0.00           H
ATOM   2483  CA  GLU   163      52.859  45.469  31.130  1.00  0.00           C
ATOM   2484  HA  GLU   163      53.593  46.136  30.677  1.00  0.00           H
ATOM   2485  CB  GLU   163      53.683  44.806  32.185  1.00  0.00           C
ATOM   2486  HB2 GLU   163      52.964  44.359  32.873  1.00  0.00           H
ATOM   2487  HB3 GLU   163      54.344  44.111  31.668  1.00  0.00           H
ATOM   2488  CG  GLU   163      54.564  45.728  33.035  1.00  0.00           C
ATOM   2489  HG2 GLU   163      53.911  46.313  33.682  1.00  0.00           H
ATOM   2490  HG3 GLU   163      55.163  45.165  33.752  1.00  0.00           H
ATOM   2491  CD  GLU   163      55.522  46.641  32.251  1.00  0.00           C
ATOM   2492  OE1 GLU   163      56.286  46.072  31.457  1.00  0.00           O
ATOM   2493  OE2 GLU   163      55.580  47.883  32.431  1.00  0.00           O
ATOM   2494  C   GLU   163      52.317  44.417  30.063  1.00  0.00           C
ATOM   2495  O   GLU   163      51.394  43.644  30.376  1.00  0.00           O
ATOM   2496  N   PRO   164      52.842  44.316  28.821  1.00  0.00           N
ATOM   2497  CD  PRO   164      53.786  45.209  28.274  1.00  0.00           C
ATOM   2498  HD2 PRO   164      54.830  44.901  28.328  1.00  0.00           H
ATOM   2499  HD3 PRO   164      53.692  46.216  28.677  1.00  0.00           H
ATOM   2500  CG  PRO   164      53.225  45.400  26.871  1.00  0.00           C
ATOM   2501  HG2 PRO   164      54.055  45.710  26.235  1.00  0.00           H
ATOM   2502  HG3 PRO   164      52.418  46.130  26.942  1.00  0.00           H
ATOM   2503  CB  PRO   164      52.783  44.009  26.547  1.00  0.00           C
ATOM   2504  HB2 PRO   164      53.647  43.402  26.278  1.00  0.00           H
ATOM   2505  HB3 PRO   164      52.042  44.071  25.750  1.00  0.00           H
ATOM   2506  CA  PRO   164      52.274  43.413  27.841  1.00  0.00           C
ATOM   2507  HA  PRO   164      51.186  43.488  27.844  1.00  0.00           H
ATOM   2508  C   PRO   164      52.621  41.936  28.138  1.00  0.00           C
ATOM   2509  O   PRO   164      53.784  41.633  28.171  1.00  0.00           O
ATOM   2510  N   MET   165      51.645  41.079  28.423  1.00  0.00           N
ATOM   2511  H   MET   165      50.682  41.381  28.465  1.00  0.00           H
ATOM   2512  CA  MET   165      51.872  39.789  29.138  1.00  0.00           C
ATOM   2513  HA  MET   165      52.859  39.924  29.579  1.00  0.00           H
ATOM   2514  CB  MET   165      50.969  39.548  30.340  1.00  0.00           C
ATOM   2515  HB2 MET   165      51.347  38.672  30.868  1.00  0.00           H
ATOM   2516  HB3 MET   165      50.921  40.384  31.036  1.00  0.00           H
ATOM   2517  CG  MET   165      49.447  39.252  29.783  1.00  0.00           C
ATOM   2518  HG2 MET   165      49.068  40.154  29.303  1.00  0.00           H
ATOM   2519  HG3 MET   165      49.599  38.402  29.118  1.00  0.00           H
ATOM   2520  SD  MET   165      48.133  38.743  30.907  1.00  0.00           S
ATOM   2521  CE  MET   165      48.686  37.071  31.292  1.00  0.00           C
ATOM   2522  HE1 MET   165      48.795  36.490  30.377  1.00  0.00           H
ATOM   2523  HE2 MET   165      49.688  37.155  31.712  1.00  0.00           H
ATOM   2524  HE3 MET   165      48.094  36.538  32.035  1.00  0.00           H
ATOM   2525  C   MET   165      52.156  38.555  28.257  1.00  0.00           C
ATOM   2526  O   MET   165      52.243  37.405  28.738  1.00  0.00           O
ATOM   2527  N   GLY   166      52.221  38.821  26.972  1.00  0.00           N
ATOM   2528  H   GLY   166      52.110  39.797  26.734  1.00  0.00           H
ATOM   2529  CA  GLY   166      52.249  37.830  25.891  1.00  0.00           C
ATOM   2530  HA2 GLY   166      52.491  38.218  24.901  1.00  0.00           H
ATOM   2531  HA3 GLY   166      53.052  37.137  26.141  1.00  0.00           H
ATOM   2532  C   GLY   166      50.938  37.187  25.700  1.00  0.00           C
ATOM   2533  O   GLY   166      50.224  37.532  24.738  1.00  0.00           O
ATOM   2534  N   ARG   167      50.508  36.257  26.597  1.00  0.00           N
ATOM   2535  H   ARG   167      51.140  36.181  27.382  1.00  0.00           H
ATOM   2536  CA  ARG   167      49.322  35.412  26.528  1.00  0.00           C
ATOM   2537  HA  ARG   167      48.637  36.147  26.104  1.00  0.00           H
ATOM   2538  CB  ARG   167      49.585  34.344  25.497  1.00  0.00           C
ATOM   2539  HB2 ARG   167      49.980  34.791  24.584  1.00  0.00           H
ATOM   2540  HB3 ARG   167      50.299  33.637  25.918  1.00  0.00           H
ATOM   2541  CG  ARG   167      48.305  33.724  24.989  1.00  0.00           C
ATOM   2542  HG2 ARG   167      47.543  33.691  25.767  1.00  0.00           H
ATOM   2543  HG3 ARG   167      47.859  34.248  24.144  1.00  0.00           H
ATOM   2544  CD  ARG   167      48.513  32.234  24.459  1.00  0.00           C
ATOM   2545  HD2 ARG   167      47.593  31.881  23.994  1.00  0.00           H
ATOM   2546  HD3 ARG   167      49.342  32.219  23.749  1.00  0.00           H
ATOM   2547  NE  ARG   167      48.924  31.323  25.524  1.00  0.00           N
ATOM   2548  HE  ARG   167      48.292  31.285  26.311  1.00  0.00           H
ATOM   2549  CZ  ARG   167      49.826  30.363  25.442  1.00  0.00           C
ATOM   2550  NH1 ARG   167      50.633  30.197  24.479  1.00  0.00           N
ATOM   2551 HH11 ARG   167      50.340  30.554  23.582  1.00  0.00           H
ATOM   2552 HH12 ARG   167      51.459  29.618  24.535  1.00  0.00           H
ATOM   2553  NH2 ARG   167      50.084  29.656  26.485  1.00  0.00           N
ATOM   2554 HH21 ARG   167      49.547  29.798  27.329  1.00  0.00           H
ATOM   2555 HH22 ARG   167      50.864  29.020  26.572  1.00  0.00           H
ATOM   2556  C   ARG   167      48.855  34.821  27.900  1.00  0.00           C
ATOM   2557  O   ARG   167      49.759  34.323  28.591  1.00  0.00           O
ATOM   2558  N   GLY   168      47.559  34.779  28.121  1.00  0.00           N
ATOM   2559  H   GLY   168      46.927  35.329  27.557  1.00  0.00           H
ATOM   2560  CA  GLY   168      46.950  34.329  29.350  1.00  0.00           C
ATOM   2561  HA2 GLY   168      46.388  33.429  29.105  1.00  0.00           H
ATOM   2562  HA3 GLY   168      47.801  33.981  29.937  1.00  0.00           H
ATOM   2563  C   GLY   168      46.076  35.304  30.159  1.00  0.00           C
ATOM   2564  O   GLY   168      45.782  36.374  29.620  1.00  0.00           O
ATOM   2565  N   THR   169      45.675  34.947  31.353  1.00  0.00           N
ATOM   2566  H   THR   169      45.975  34.032  31.657  1.00  0.00           H
ATOM   2567  CA  THR   169      44.805  35.772  32.211  1.00  0.00           C
ATOM   2568  HA  THR   169      44.801  36.815  31.891  1.00  0.00           H
ATOM   2569  CB  THR   169      43.423  35.219  32.214  1.00  0.00           C
ATOM   2570  HB  THR   169      43.522  34.151  32.406  1.00  0.00           H
ATOM   2571  CG2 THR   169      42.523  35.931  33.216  1.00  0.00           C
ATOM   2572 HG21 THR   169      42.357  36.992  33.024  1.00  0.00           H
ATOM   2573 HG22 THR   169      42.851  35.773  34.243  1.00  0.00           H
ATOM   2574 HG23 THR   169      41.535  35.474  33.177  1.00  0.00           H
ATOM   2575  OG1 THR   169      42.783  35.586  30.992  1.00  0.00           O
ATOM   2576  HG1 THR   169      42.391  34.750  30.728  1.00  0.00           H
ATOM   2577  C   THR   169      45.397  35.845  33.629  1.00  0.00           C
ATOM   2578  O   THR   169      45.744  34.868  34.252  1.00  0.00           O
ATOM   2579  N   LYS   170      45.389  37.077  34.161  1.00  0.00           N
ATOM   2580  H   LYS   170      44.899  37.740  33.577  1.00  0.00           H
ATOM   2581  CA  LYS   170      45.771  37.492  35.511  1.00  0.00           C
ATOM   2582  HA  LYS   170      46.259  36.672  36.037  1.00  0.00           H
ATOM   2583  CB  LYS   170      46.878  38.527  35.261  1.00  0.00           C
ATOM   2584  HB2 LYS   170      47.715  38.155  34.669  1.00  0.00           H
ATOM   2585  HB3 LYS   170      46.521  39.383  34.689  1.00  0.00           H
ATOM   2586  CG  LYS   170      47.577  38.994  36.608  1.00  0.00           C
ATOM   2587  HG2 LYS   170      46.984  39.632  37.265  1.00  0.00           H
ATOM   2588  HG3 LYS   170      47.773  38.037  37.091  1.00  0.00           H
ATOM   2589  CD  LYS   170      48.904  39.733  36.463  1.00  0.00           C
ATOM   2590  HD2 LYS   170      48.833  40.536  35.729  1.00  0.00           H
ATOM   2591  HD3 LYS   170      49.059  40.165  37.451  1.00  0.00           H
ATOM   2592  CE  LYS   170      50.149  38.928  36.171  1.00  0.00           C
ATOM   2593  HE2 LYS   170      50.581  38.524  37.086  1.00  0.00           H
ATOM   2594  HE3 LYS   170      49.820  38.093  35.552  1.00  0.00           H
ATOM   2595  NZ  LYS   170      51.198  39.628  35.388  1.00  0.00           N
ATOM   2596  HZ1 LYS   170      51.661  39.052  34.700  1.00  0.00           H
ATOM   2597  HZ2 LYS   170      51.949  40.143  35.826  1.00  0.00           H
ATOM   2598  HZ3 LYS   170      50.637  40.289  34.869  1.00  0.00           H
ATOM   2599  C   LYS   170      44.562  38.076  36.352  1.00  0.00           C
ATOM   2600  O   LYS   170      43.629  38.719  35.735  1.00  0.00           O
ATOM   2601  N   VAL   171      44.498  37.795  37.647  1.00  0.00           N
ATOM   2602  H   VAL   171      45.258  37.296  38.089  1.00  0.00           H
ATOM   2603  CA  VAL   171      43.371  37.928  38.510  1.00  0.00           C
ATOM   2604  HA  VAL   171      42.672  38.624  38.049  1.00  0.00           H
ATOM   2605  CB  VAL   171      42.630  36.594  38.576  1.00  0.00           C
ATOM   2606  HB  VAL   171      43.392  35.925  38.979  1.00  0.00           H
ATOM   2607  CG1 VAL   171      41.402  36.713  39.501  1.00  0.00           C
ATOM   2608 HG11 VAL   171      41.046  35.747  39.859  1.00  0.00           H
ATOM   2609 HG12 VAL   171      41.737  37.175  40.429  1.00  0.00           H
ATOM   2610 HG13 VAL   171      40.614  37.274  39.000  1.00  0.00           H
ATOM   2611  CG2 VAL   171      42.042  36.098  37.259  1.00  0.00           C
ATOM   2612 HG21 VAL   171      42.771  35.806  36.503  1.00  0.00           H
ATOM   2613 HG22 VAL   171      41.304  36.768  36.820  1.00  0.00           H
ATOM   2614 HG23 VAL   171      41.448  35.190  37.363  1.00  0.00           H
ATOM   2615  C   VAL   171      43.865  38.341  39.927  1.00  0.00           C
ATOM   2616  O   VAL   171      44.815  37.734  40.477  1.00  0.00           O
ATOM   2617  N   ILE   172      43.387  39.463  40.493  1.00  0.00           N
ATOM   2618  H   ILE   172      42.639  40.000  40.079  1.00  0.00           H
ATOM   2619  CA  ILE   172      44.034  40.215  41.546  1.00  0.00           C
ATOM   2620  HA  ILE   172      44.922  39.682  41.884  1.00  0.00           H
ATOM   2621  CB  ILE   172      44.467  41.589  41.008  1.00  0.00           C
ATOM   2622  HB  ILE   172      43.602  42.206  40.764  1.00  0.00           H
ATOM   2623  CG2 ILE   172      45.266  42.232  42.212  1.00  0.00           C
ATOM   2624 HG21 ILE   172      45.830  43.094  41.855  1.00  0.00           H
ATOM   2625 HG22 ILE   172      46.066  41.584  42.569  1.00  0.00           H
ATOM   2626 HG23 ILE   172      44.682  42.660  43.028  1.00  0.00           H
ATOM   2627  CG1 ILE   172      45.379  41.490  39.789  1.00  0.00           C
ATOM   2628 HG12 ILE   172      46.111  40.706  39.984  1.00  0.00           H
ATOM   2629 HG13 ILE   172      44.849  41.097  38.922  1.00  0.00           H
ATOM   2630  CD1 ILE   172      46.156  42.729  39.268  1.00  0.00           C
ATOM   2631 HD11 ILE   172      45.485  43.577  39.134  1.00  0.00           H
ATOM   2632 HD12 ILE   172      46.516  42.569  38.252  1.00  0.00           H
ATOM   2633 HD13 ILE   172      47.036  43.031  39.836  1.00  0.00           H
ATOM   2634  C   ILE   172      43.038  40.515  42.724  1.00  0.00           C
ATOM   2635  O   ILE   172      41.913  40.994  42.438  1.00  0.00           O
ATOM   2636  N   LEU   173      43.401  40.032  43.935  1.00  0.00           N
ATOM   2637  H   LEU   173      44.267  39.530  44.066  1.00  0.00           H
ATOM   2638  CA  LEU   173      42.467  40.071  45.020  1.00  0.00           C
ATOM   2639  HA  LEU   173      41.480  40.212  44.579  1.00  0.00           H
ATOM   2640  CB  LEU   173      42.416  38.671  45.598  1.00  0.00           C
ATOM   2641  HB2 LEU   173      43.345  38.363  46.077  1.00  0.00           H
ATOM   2642  HB3 LEU   173      41.569  38.767  46.278  1.00  0.00           H
ATOM   2643  CG  LEU   173      42.012  37.463  44.650  1.00  0.00           C
ATOM   2644  HG  LEU   173      42.789  37.489  43.885  1.00  0.00           H
ATOM   2645  CD1 LEU   173      42.069  36.065  45.220  1.00  0.00           C
ATOM   2646 HD11 LEU   173      43.095  35.883  45.536  1.00  0.00           H
ATOM   2647 HD12 LEU   173      41.855  35.303  44.471  1.00  0.00           H
ATOM   2648 HD13 LEU   173      41.433  36.061  46.106  1.00  0.00           H
ATOM   2649  CD2 LEU   173      40.686  37.715  43.939  1.00  0.00           C
ATOM   2650 HD21 LEU   173      40.292  36.805  43.488  1.00  0.00           H
ATOM   2651 HD22 LEU   173      39.952  37.996  44.694  1.00  0.00           H
ATOM   2652 HD23 LEU   173      40.795  38.454  43.146  1.00  0.00           H
ATOM   2653  C   LEU   173      42.788  41.201  45.995  1.00  0.00           C
ATOM   2654  O   LEU   173      43.814  41.114  46.808  1.00  0.00           O
ATOM   2655  N   HID   174      41.939  42.248  46.077  1.00  0.00           N
ATOM   2656  H   HID   174      41.174  42.319  45.422  1.00  0.00           H
ATOM   2657  CA  HID   174      42.047  43.216  47.170  1.00  0.00           C
ATOM   2658  HA  HID   174      43.097  43.434  47.364  1.00  0.00           H
ATOM   2659  CB  HID   174      41.459  44.521  46.694  1.00  0.00           C
ATOM   2660  HB2 HID   174      40.399  44.275  46.641  1.00  0.00           H
ATOM   2661  HB3 HID   174      41.614  45.224  47.511  1.00  0.00           H
ATOM   2662  CG  HID   174      42.020  44.968  45.325  1.00  0.00           C
ATOM   2663  ND1 HID   174      43.100  45.730  45.068  1.00  0.00           N
ATOM   2664  HD1 HID   174      43.647  46.218  45.762  1.00  0.00           H
ATOM   2665  CE1 HID   174      43.259  45.908  43.805  1.00  0.00           C
ATOM   2666  HE1 HID   174      44.022  46.526  43.353  1.00  0.00           H
ATOM   2667  NE2 HID   174      42.128  45.576  43.164  1.00  0.00           N
ATOM   2668  CD2 HID   174      41.373  44.848  44.128  1.00  0.00           C
ATOM   2669  HD2 HID   174      40.399  44.407  43.978  1.00  0.00           H
ATOM   2670  C   HID   174      41.409  42.664  48.504  1.00  0.00           C
ATOM   2671  O   HID   174      40.170  42.500  48.512  1.00  0.00           O
ATOM   2672  N   LEU   175      42.293  42.114  49.366  1.00  0.00           N
ATOM   2673  H   LEU   175      43.296  42.103  49.251  1.00  0.00           H
ATOM   2674  CA  LEU   175      41.957  41.322  50.558  1.00  0.00           C
ATOM   2675  HA  LEU   175      41.198  40.583  50.301  1.00  0.00           H
ATOM   2676  CB  LEU   175      43.174  40.623  51.080  1.00  0.00           C
ATOM   2677  HB2 LEU   175      43.874  41.326  51.532  1.00  0.00           H
ATOM   2678  HB3 LEU   175      42.863  40.085  51.975  1.00  0.00           H
ATOM   2679  CG  LEU   175      44.010  39.664  50.157  1.00  0.00           C
ATOM   2680  HG  LEU   175      44.497  40.255  49.381  1.00  0.00           H
ATOM   2681  CD1 LEU   175      45.137  38.986  50.933  1.00  0.00           C
ATOM   2682 HD11 LEU   175      45.806  38.512  50.213  1.00  0.00           H
ATOM   2683 HD12 LEU   175      44.717  38.279  51.648  1.00  0.00           H
ATOM   2684 HD13 LEU   175      45.717  39.790  51.388  1.00  0.00           H
ATOM   2685  CD2 LEU   175      43.106  38.577  49.516  1.00  0.00           C
ATOM   2686 HD21 LEU   175      43.806  37.880  49.056  1.00  0.00           H
ATOM   2687 HD22 LEU   175      42.585  38.095  50.344  1.00  0.00           H
ATOM   2688 HD23 LEU   175      42.431  39.017  48.782  1.00  0.00           H
ATOM   2689  C   LEU   175      41.195  42.170  51.682  1.00  0.00           C
ATOM   2690  O   LEU   175      41.731  43.237  51.966  1.00  0.00           O
ATOM   2691  N   LYS   176      40.072  41.766  52.127  1.00  0.00           N
ATOM   2692  H   LYS   176      39.730  40.985  51.585  1.00  0.00           H
ATOM   2693  CA  LYS   176      39.451  42.294  53.402  1.00  0.00           C
ATOM   2694  HA  LYS   176      39.312  43.360  53.218  1.00  0.00           H
ATOM   2695  CB  LYS   176      38.134  41.609  53.669  1.00  0.00           C
ATOM   2696  HB2 LYS   176      38.402  40.561  53.805  1.00  0.00           H
ATOM   2697  HB3 LYS   176      37.868  41.846  54.699  1.00  0.00           H
ATOM   2698  CG  LYS   176      37.088  41.850  52.565  1.00  0.00           C
ATOM   2699  HG2 LYS   176      36.812  42.903  52.576  1.00  0.00           H
ATOM   2700  HG3 LYS   176      37.591  41.635  51.621  1.00  0.00           H
ATOM   2701  CD  LYS   176      35.728  41.108  52.757  1.00  0.00           C
ATOM   2702  HD2 LYS   176      35.307  41.321  51.774  1.00  0.00           H
ATOM   2703  HD3 LYS   176      35.817  40.040  52.955  1.00  0.00           H
ATOM   2704  CE  LYS   176      35.009  41.741  53.969  1.00  0.00           C
ATOM   2705  HE2 LYS   176      35.531  42.675  54.180  1.00  0.00           H
ATOM   2706  HE3 LYS   176      33.977  41.986  53.718  1.00  0.00           H
ATOM   2707  NZ  LYS   176      35.004  40.803  55.087  1.00  0.00           N
ATOM   2708  HZ1 LYS   176      35.917  40.758  55.518  1.00  0.00           H
ATOM   2709  HZ2 LYS   176      34.652  39.874  54.905  1.00  0.00           H
ATOM   2710  HZ3 LYS   176      34.452  41.182  55.843  1.00  0.00           H
ATOM   2711  C   LYS   176      40.289  42.147  54.681  1.00  0.00           C
ATOM   2712  O   LYS   176      41.194  41.307  54.726  1.00  0.00           O
ATOM   2713  N   GLU   177      40.035  43.059  55.651  1.00  0.00           N
ATOM   2714  H   GLU   177      39.356  43.802  55.572  1.00  0.00           H
ATOM   2715  CA  GLU   177      40.873  43.130  56.773  1.00  0.00           C
ATOM   2716  HA  GLU   177      41.923  43.338  56.566  1.00  0.00           H
ATOM   2717  CB  GLU   177      40.427  44.384  57.505  1.00  0.00           C
ATOM   2718  HB2 GLU   177      40.392  45.270  56.872  1.00  0.00           H
ATOM   2719  HB3 GLU   177      39.381  44.355  57.815  1.00  0.00           H
ATOM   2720  CG  GLU   177      41.273  44.676  58.767  1.00  0.00           C
ATOM   2721  HG2 GLU   177      40.782  45.522  59.248  1.00  0.00           H
ATOM   2722  HG3 GLU   177      41.201  43.828  59.447  1.00  0.00           H
ATOM   2723  CD  GLU   177      42.707  45.156  58.496  1.00  0.00           C
ATOM   2724  OE1 GLU   177      43.494  45.087  59.450  1.00  0.00           O
ATOM   2725  OE2 GLU   177      43.114  45.400  57.375  1.00  0.00           O
ATOM   2726  C   GLU   177      40.833  41.915  57.684  1.00  0.00           C
ATOM   2727  O   GLU   177      41.901  41.419  58.163  1.00  0.00           O
ATOM   2728  N   ASP   178      39.701  41.259  57.830  1.00  0.00           N
ATOM   2729  H   ASP   178      38.897  41.695  57.402  1.00  0.00           H
ATOM   2730  CA  ASP   178      39.573  39.996  58.643  1.00  0.00           C
ATOM   2731  HA  ASP   178      40.178  40.079  59.547  1.00  0.00           H
ATOM   2732  CB  ASP   178      38.136  39.835  59.058  1.00  0.00           C
ATOM   2733  HB2 ASP   178      38.029  38.949  59.684  1.00  0.00           H
ATOM   2734  HB3 ASP   178      37.806  40.695  59.640  1.00  0.00           H
ATOM   2735  CG  ASP   178      37.166  39.562  57.905  1.00  0.00           C
ATOM   2736  OD1 ASP   178      36.558  38.469  57.859  1.00  0.00           O
ATOM   2737  OD2 ASP   178      36.870  40.486  57.154  1.00  0.00           O
ATOM   2738  C   ASP   178      40.037  38.783  57.910  1.00  0.00           C
ATOM   2739  O   ASP   178      40.018  37.710  58.562  1.00  0.00           O
ATOM   2740  N   GLN   179      40.485  38.947  56.660  1.00  0.00           N
ATOM   2741  H   GLN   179      40.481  39.873  56.256  1.00  0.00           H
ATOM   2742  CA  GLN   179      41.091  37.893  55.825  1.00  0.00           C
ATOM   2743  HA  GLN   179      41.311  37.071  56.506  1.00  0.00           H
ATOM   2744  CB  GLN   179      40.077  37.470  54.701  1.00  0.00           C
ATOM   2745  HB2 GLN   179      40.021  38.311  54.010  1.00  0.00           H
ATOM   2746  HB3 GLN   179      40.427  36.525  54.285  1.00  0.00           H
ATOM   2747  CG  GLN   179      38.611  37.306  55.218  1.00  0.00           C
ATOM   2748  HG2 GLN   179      38.289  38.161  55.811  1.00  0.00           H
ATOM   2749  HG3 GLN   179      37.871  37.266  54.418  1.00  0.00           H
ATOM   2750  CD  GLN   179      38.419  35.937  56.010  1.00  0.00           C
ATOM   2751  OE1 GLN   179      39.175  35.000  55.839  1.00  0.00           O
ATOM   2752  NE2 GLN   179      37.419  35.847  56.810  1.00  0.00           N
ATOM   2753 HE21 GLN   179      37.251  34.930  57.197  1.00  0.00           H
ATOM   2754 HE22 GLN   179      36.965  36.725  57.023  1.00  0.00           H
ATOM   2755  C   GLN   179      42.519  38.261  55.348  1.00  0.00           C
ATOM   2756  O   GLN   179      42.983  37.923  54.240  1.00  0.00           O
ATOM   2757  N   THR   180      43.121  39.239  56.077  1.00  0.00           N
ATOM   2758  H   THR   180      42.629  39.661  56.853  1.00  0.00           H
ATOM   2759  CA  THR   180      44.515  39.643  55.746  1.00  0.00           C
ATOM   2760  HA  THR   180      44.672  39.815  54.681  1.00  0.00           H
ATOM   2761  CB  THR   180      44.946  40.906  56.459  1.00  0.00           C
ATOM   2762  HB  THR   180      46.032  40.959  56.528  1.00  0.00           H
ATOM   2763  CG2 THR   180      44.646  42.189  55.735  1.00  0.00           C
ATOM   2764 HG21 THR   180      43.988  42.078  54.873  1.00  0.00           H
ATOM   2765 HG22 THR   180      45.548  42.692  55.382  1.00  0.00           H
ATOM   2766 HG23 THR   180      43.938  42.857  56.224  1.00  0.00           H
ATOM   2767  OG1 THR   180      44.490  40.915  57.757  1.00  0.00           O
ATOM   2768  HG1 THR   180      43.598  41.258  57.846  1.00  0.00           H
ATOM   2769  C   THR   180      45.585  38.551  55.963  1.00  0.00           C
ATOM   2770  O   THR   180      46.750  38.784  55.598  1.00  0.00           O
ATOM   2771  N   GLU   181      45.319  37.359  56.529  1.00  0.00           N
ATOM   2772  H   GLU   181      44.361  37.148  56.769  1.00  0.00           H
ATOM   2773  CA  GLU   181      46.232  36.225  56.603  1.00  0.00           C
ATOM   2774  HA  GLU   181      47.184  36.416  57.100  1.00  0.00           H
ATOM   2775  CB  GLU   181      45.645  34.984  57.328  1.00  0.00           C
ATOM   2776  HB2 GLU   181      46.280  34.104  57.234  1.00  0.00           H
ATOM   2777  HB3 GLU   181      45.393  35.279  58.346  1.00  0.00           H
ATOM   2778  CG  GLU   181      44.319  34.522  56.737  1.00  0.00           C
ATOM   2779  HG2 GLU   181      43.796  35.353  56.266  1.00  0.00           H
ATOM   2780  HG3 GLU   181      44.478  33.789  55.946  1.00  0.00           H
ATOM   2781  CD  GLU   181      43.434  33.945  57.856  1.00  0.00           C
ATOM   2782  OE1 GLU   181      42.789  34.718  58.548  1.00  0.00           O
ATOM   2783  OE2 GLU   181      43.274  32.677  57.835  1.00  0.00           O
ATOM   2784  C   GLU   181      46.659  35.671  55.252  1.00  0.00           C
ATOM   2785  O   GLU   181      47.774  35.146  55.183  1.00  0.00           O
ATOM   2786  N   TYR   182      45.964  35.867  54.160  1.00  0.00           N
ATOM   2787  H   TYR   182      45.105  36.393  54.236  1.00  0.00           H
ATOM   2788  CA  TYR   182      46.268  35.260  52.781  1.00  0.00           C
ATOM   2789  HA  TYR   182      46.748  34.286  52.880  1.00  0.00           H
ATOM   2790  CB  TYR   182      44.936  35.124  52.028  1.00  0.00           C
ATOM   2791  HB2 TYR   182      44.494  36.097  51.811  1.00  0.00           H
ATOM   2792  HB3 TYR   182      45.140  34.877  50.986  1.00  0.00           H
ATOM   2793  CG  TYR   182      43.852  34.223  52.640  1.00  0.00           C
ATOM   2794  CD1 TYR   182      44.131  32.880  53.054  1.00  0.00           C
ATOM   2795  HD1 TYR   182      45.092  32.414  52.897  1.00  0.00           H
ATOM   2796  CE1 TYR   182      43.036  32.143  53.581  1.00  0.00           C
ATOM   2797  HE1 TYR   182      43.221  31.155  53.979  1.00  0.00           H
ATOM   2798  CZ  TYR   182      41.739  32.708  53.855  1.00  0.00           C
ATOM   2799  OH  TYR   182      40.728  31.956  54.387  1.00  0.00           O
ATOM   2800  HH  TYR   182      41.065  31.136  54.755  1.00  0.00           H
ATOM   2801  CE2 TYR   182      41.526  34.048  53.588  1.00  0.00           C
ATOM   2802  HE2 TYR   182      40.570  34.532  53.720  1.00  0.00           H
ATOM   2803  CD2 TYR   182      42.600  34.780  52.969  1.00  0.00           C
ATOM   2804  HD2 TYR   182      42.439  35.842  52.857  1.00  0.00           H
ATOM   2805  C   TYR   182      47.338  36.165  52.063  1.00  0.00           C
ATOM   2806  O   TYR   182      47.773  35.968  50.920  1.00  0.00           O
ATOM   2807  N   LEU   183      47.947  37.128  52.816  1.00  0.00           N
ATOM   2808  H   LEU   183      47.573  37.257  53.745  1.00  0.00           H
ATOM   2809  CA  LEU   183      49.158  37.898  52.550  1.00  0.00           C
ATOM   2810  HA  LEU   183      49.132  38.249  51.519  1.00  0.00           H
ATOM   2811  CB  LEU   183      49.126  39.190  53.422  1.00  0.00           C
ATOM   2812  HB2 LEU   183      48.989  38.855  54.449  1.00  0.00           H
ATOM   2813  HB3 LEU   183      50.067  39.720  53.267  1.00  0.00           H
ATOM   2814  CG  LEU   183      48.036  40.180  53.059  1.00  0.00           C
ATOM   2815  HG  LEU   183      47.030  39.796  53.230  1.00  0.00           H
ATOM   2816  CD1 LEU   183      48.157  41.426  53.930  1.00  0.00           C
ATOM   2817 HD11 LEU   183      49.027  41.953  53.539  1.00  0.00           H
ATOM   2818 HD12 LEU   183      48.376  41.176  54.968  1.00  0.00           H
ATOM   2819 HD13 LEU   183      47.261  42.040  53.836  1.00  0.00           H
ATOM   2820  CD2 LEU   183      48.195  40.748  51.609  1.00  0.00           C
ATOM   2821 HD21 LEU   183      47.425  41.505  51.466  1.00  0.00           H
ATOM   2822 HD22 LEU   183      49.110  41.328  51.491  1.00  0.00           H
ATOM   2823 HD23 LEU   183      48.016  40.038  50.801  1.00  0.00           H
ATOM   2824  C   LEU   183      50.431  37.056  52.761  1.00  0.00           C
ATOM   2825  O   LEU   183      51.522  37.501  52.378  1.00  0.00           O
ATOM   2826  N   GLU   184      50.286  35.803  53.191  1.00  0.00           N
ATOM   2827  H   GLU   184      49.371  35.432  53.402  1.00  0.00           H
ATOM   2828  CA  GLU   184      51.415  35.001  53.749  1.00  0.00           C
ATOM   2829  HA  GLU   184      52.318  35.606  53.658  1.00  0.00           H
ATOM   2830  CB  GLU   184      51.214  34.762  55.312  1.00  0.00           C
ATOM   2831  HB2 GLU   184      51.593  35.629  55.852  1.00  0.00           H
ATOM   2832  HB3 GLU   184      50.145  34.598  55.438  1.00  0.00           H
ATOM   2833  CG  GLU   184      51.928  33.578  55.917  1.00  0.00           C
ATOM   2834  HG2 GLU   184      51.566  33.484  56.941  1.00  0.00           H
ATOM   2835  HG3 GLU   184      51.576  32.646  55.473  1.00  0.00           H
ATOM   2836  CD  GLU   184      53.486  33.687  55.837  1.00  0.00           C
ATOM   2837  OE1 GLU   184      54.088  34.741  56.187  1.00  0.00           O
ATOM   2838  OE2 GLU   184      54.152  32.750  55.303  1.00  0.00           O
ATOM   2839  C   GLU   184      51.542  33.654  53.024  1.00  0.00           C
ATOM   2840  O   GLU   184      50.630  32.848  52.988  1.00  0.00           O
ATOM   2841  N   GLU   185      52.720  33.464  52.410  1.00  0.00           N
ATOM   2842  H   GLU   185      53.409  34.191  52.546  1.00  0.00           H
ATOM   2843  CA  GLU   185      53.198  32.329  51.588  1.00  0.00           C
ATOM   2844  HA  GLU   185      52.854  32.331  50.554  1.00  0.00           H
ATOM   2845  CB  GLU   185      54.699  32.421  51.512  1.00  0.00           C
ATOM   2846  HB2 GLU   185      54.910  33.266  50.857  1.00  0.00           H
ATOM   2847  HB3 GLU   185      55.109  32.506  52.519  1.00  0.00           H
ATOM   2848  CG  GLU   185      55.433  31.240  50.830  1.00  0.00           C
ATOM   2849  HG2 GLU   185      55.168  30.374  51.437  1.00  0.00           H
ATOM   2850  HG3 GLU   185      55.111  31.044  49.807  1.00  0.00           H
ATOM   2851  CD  GLU   185      56.948  31.391  50.729  1.00  0.00           C
ATOM   2852  OE1 GLU   185      57.778  30.406  50.855  1.00  0.00           O
ATOM   2853  OE2 GLU   185      57.371  32.462  50.393  1.00  0.00           O
ATOM   2854  C   GLU   185      52.796  30.971  52.256  1.00  0.00           C
ATOM   2855  O   GLU   185      52.145  30.044  51.706  1.00  0.00           O
ATOM   2856  N   ARG   186      53.119  30.764  53.506  1.00  0.00           N
ATOM   2857  H   ARG   186      53.495  31.494  54.094  1.00  0.00           H
ATOM   2858  CA  ARG   186      53.031  29.462  54.186  1.00  0.00           C
ATOM   2859  HA  ARG   186      53.446  28.668  53.565  1.00  0.00           H
ATOM   2860  CB  ARG   186      53.856  29.514  55.477  1.00  0.00           C
ATOM   2861  HB2 ARG   186      53.577  30.358  56.107  1.00  0.00           H
ATOM   2862  HB3 ARG   186      53.605  28.551  55.924  1.00  0.00           H
ATOM   2863  CG  ARG   186      55.332  29.409  55.145  1.00  0.00           C
ATOM   2864  HG2 ARG   186      55.517  28.355  54.934  1.00  0.00           H
ATOM   2865  HG3 ARG   186      55.578  30.066  54.313  1.00  0.00           H
ATOM   2866  CD  ARG   186      56.254  29.805  56.293  1.00  0.00           C
ATOM   2867  HD2 ARG   186      56.025  29.118  57.107  1.00  0.00           H
ATOM   2868  HD3 ARG   186      57.269  29.549  55.994  1.00  0.00           H
ATOM   2869  NE  ARG   186      56.044  31.274  56.558  1.00  0.00           N
ATOM   2870  HE  ARG   186      55.291  31.642  55.994  1.00  0.00           H
ATOM   2871  CZ  ARG   186      56.829  32.130  57.176  1.00  0.00           C
ATOM   2872  NH1 ARG   186      57.973  31.882  57.667  1.00  0.00           N
ATOM   2873 HH11 ARG   186      58.338  30.944  57.582  1.00  0.00           H
ATOM   2874 HH12 ARG   186      58.341  32.594  58.280  1.00  0.00           H
ATOM   2875  NH2 ARG   186      56.450  33.350  57.212  1.00  0.00           N
ATOM   2876 HH21 ARG   186      55.606  33.668  56.758  1.00  0.00           H
ATOM   2877 HH22 ARG   186      56.922  33.857  57.948  1.00  0.00           H
ATOM   2878  C   ARG   186      51.518  29.187  54.399  1.00  0.00           C
ATOM   2879  O   ARG   186      51.028  28.041  54.216  1.00  0.00           O
ATOM   2880  N   ARG   187      50.736  30.227  54.628  1.00  0.00           N
ATOM   2881  H   ARG   187      51.185  31.120  54.768  1.00  0.00           H
ATOM   2882  CA  ARG   187      49.261  30.206  54.725  1.00  0.00           C
ATOM   2883  HA  ARG   187      48.934  29.392  55.371  1.00  0.00           H
ATOM   2884  CB  ARG   187      48.666  31.528  55.384  1.00  0.00           C
ATOM   2885  HB2 ARG   187      49.263  31.814  56.250  1.00  0.00           H
ATOM   2886  HB3 ARG   187      48.793  32.277  54.602  1.00  0.00           H
ATOM   2887  CG  ARG   187      47.194  31.255  55.786  1.00  0.00           C
ATOM   2888  HG2 ARG   187      46.655  32.191  55.929  1.00  0.00           H
ATOM   2889  HG3 ARG   187      46.661  30.666  55.039  1.00  0.00           H
ATOM   2890  CD  ARG   187      46.876  30.497  57.084  1.00  0.00           C
ATOM   2891  HD2 ARG   187      47.401  31.082  57.840  1.00  0.00           H
ATOM   2892  HD3 ARG   187      45.889  30.803  57.428  1.00  0.00           H
ATOM   2893  NE  ARG   187      47.076  29.053  57.070  1.00  0.00           N
ATOM   2894  HE  ARG   187      48.008  28.744  57.310  1.00  0.00           H
ATOM   2895  CZ  ARG   187      46.113  28.139  57.121  1.00  0.00           C
ATOM   2896  NH1 ARG   187      44.860  28.410  56.966  1.00  0.00           N
ATOM   2897 HH11 ARG   187      44.619  29.335  56.641  1.00  0.00           H
ATOM   2898 HH12 ARG   187      44.242  27.630  57.133  1.00  0.00           H
ATOM   2899  NH2 ARG   187      46.389  26.894  57.348  1.00  0.00           N
ATOM   2900 HH21 ARG   187      47.305  26.576  57.629  1.00  0.00           H
ATOM   2901 HH22 ARG   187      45.588  26.291  57.463  1.00  0.00           H
ATOM   2902  C   ARG   187      48.612  29.841  53.450  1.00  0.00           C
ATOM   2903  O   ARG   187      47.694  29.013  53.435  1.00  0.00           O
ATOM   2904  N   ILE   188      49.006  30.425  52.298  1.00  0.00           N
ATOM   2905  H   ILE   188      49.631  31.217  52.344  1.00  0.00           H
ATOM   2906  CA  ILE   188      48.573  29.913  51.006  1.00  0.00           C
ATOM   2907  HA  ILE   188      47.486  29.912  51.087  1.00  0.00           H
ATOM   2908  CB  ILE   188      48.742  31.032  49.893  1.00  0.00           C
ATOM   2909  HB  ILE   188      49.736  31.460  50.014  1.00  0.00           H
ATOM   2910  CG2 ILE   188      48.713  30.402  48.485  1.00  0.00           C
ATOM   2911 HG21 ILE   188      48.888  31.164  47.726  1.00  0.00           H
ATOM   2912 HG22 ILE   188      47.726  30.024  48.214  1.00  0.00           H
ATOM   2913 HG23 ILE   188      49.451  29.604  48.398  1.00  0.00           H
ATOM   2914  CG1 ILE   188      47.815  32.288  49.945  1.00  0.00           C
ATOM   2915 HG12 ILE   188      48.046  32.933  50.794  1.00  0.00           H
ATOM   2916 HG13 ILE   188      47.924  32.933  49.073  1.00  0.00           H
ATOM   2917  CD1 ILE   188      46.317  31.909  50.059  1.00  0.00           C
ATOM   2918 HD11 ILE   188      46.043  31.096  49.388  1.00  0.00           H
ATOM   2919 HD12 ILE   188      45.697  32.783  49.860  1.00  0.00           H
ATOM   2920 HD13 ILE   188      46.215  31.602  51.099  1.00  0.00           H
ATOM   2921  C   ILE   188      49.018  28.512  50.633  1.00  0.00           C
ATOM   2922  O   ILE   188      48.271  27.685  50.180  1.00  0.00           O
ATOM   2923  N   LYS   189      50.219  28.185  51.019  1.00  0.00           N
ATOM   2924  H   LYS   189      50.802  28.857  51.498  1.00  0.00           H
ATOM   2925  CA  LYS   189      50.622  26.788  50.776  1.00  0.00           C
ATOM   2926  HA  LYS   189      50.565  26.611  49.703  1.00  0.00           H
ATOM   2927  CB  LYS   189      52.106  26.699  51.143  1.00  0.00           C
ATOM   2928  HB2 LYS   189      52.301  27.445  51.913  1.00  0.00           H
ATOM   2929  HB3 LYS   189      52.318  25.838  51.775  1.00  0.00           H
ATOM   2930  CG  LYS   189      52.988  26.663  49.937  1.00  0.00           C
ATOM   2931  HG2 LYS   189      52.977  25.610  49.654  1.00  0.00           H
ATOM   2932  HG3 LYS   189      52.463  27.280  49.208  1.00  0.00           H
ATOM   2933  CD  LYS   189      54.414  27.190  50.206  1.00  0.00           C
ATOM   2934  HD2 LYS   189      54.367  28.278  50.254  1.00  0.00           H
ATOM   2935  HD3 LYS   189      54.791  26.738  51.124  1.00  0.00           H
ATOM   2936  CE  LYS   189      55.362  26.853  49.092  1.00  0.00           C
ATOM   2937  HE2 LYS   189      55.414  25.764  49.082  1.00  0.00           H
ATOM   2938  HE3 LYS   189      54.922  27.119  48.131  1.00  0.00           H
ATOM   2939  NZ  LYS   189      56.771  27.463  49.084  1.00  0.00           N
ATOM   2940  HZ1 LYS   189      57.360  26.768  48.648  1.00  0.00           H
ATOM   2941  HZ2 LYS   189      57.100  27.579  50.033  1.00  0.00           H
ATOM   2942  HZ3 LYS   189      56.913  28.278  48.504  1.00  0.00           H
ATOM   2943  C   LYS   189      49.775  25.681  51.387  1.00  0.00           C
ATOM   2944  O   LYS   189      49.558  24.676  50.678  1.00  0.00           O
ATOM   2945  N   GLU   190      49.274  25.857  52.606  1.00  0.00           N
ATOM   2946  H   GLU   190      49.586  26.532  53.290  1.00  0.00           H
ATOM   2947  CA  GLU   190      48.406  24.907  53.196  1.00  0.00           C
ATOM   2948  HA  GLU   190      49.013  24.002  53.196  1.00  0.00           H
ATOM   2949  CB  GLU   190      47.966  25.259  54.647  1.00  0.00           C
ATOM   2950  HB2 GLU   190      47.521  26.246  54.776  1.00  0.00           H
ATOM   2951  HB3 GLU   190      47.290  24.504  55.049  1.00  0.00           H
ATOM   2952  CG  GLU   190      49.237  25.300  55.533  1.00  0.00           C
ATOM   2953  HG2 GLU   190      49.854  26.155  55.256  1.00  0.00           H
ATOM   2954  HG3 GLU   190      48.897  25.438  56.559  1.00  0.00           H
ATOM   2955  CD  GLU   190      50.088  24.003  55.451  1.00  0.00           C
ATOM   2956  OE1 GLU   190      49.636  22.845  55.308  1.00  0.00           O
ATOM   2957  OE2 GLU   190      51.285  24.128  55.486  1.00  0.00           O
ATOM   2958  C   GLU   190      47.211  24.576  52.317  1.00  0.00           C
ATOM   2959  O   GLU   190      46.783  23.444  52.253  1.00  0.00           O
ATOM   2960  N   ILE   191      46.676  25.603  51.699  1.00  0.00           N
ATOM   2961  H   ILE   191      47.178  26.478  51.642  1.00  0.00           H
ATOM   2962  CA  ILE   191      45.477  25.422  50.904  1.00  0.00           C
ATOM   2963  HA  ILE   191      44.797  24.829  51.516  1.00  0.00           H
ATOM   2964  CB  ILE   191      44.757  26.790  50.598  1.00  0.00           C
ATOM   2965  HB  ILE   191      45.475  27.373  50.020  1.00  0.00           H
ATOM   2966  CG2 ILE   191      43.474  26.576  49.826  1.00  0.00           C
ATOM   2967 HG21 ILE   191      42.852  25.914  50.429  1.00  0.00           H
ATOM   2968 HG22 ILE   191      43.716  26.259  48.812  1.00  0.00           H
ATOM   2969 HG23 ILE   191      42.993  27.551  49.764  1.00  0.00           H
ATOM   2970  CG1 ILE   191      44.341  27.679  51.839  1.00  0.00           C
ATOM   2971 HG12 ILE   191      43.454  27.284  52.332  1.00  0.00           H
ATOM   2972 HG13 ILE   191      45.178  27.722  52.536  1.00  0.00           H
ATOM   2973  CD1 ILE   191      44.054  29.119  51.422  1.00  0.00           C
ATOM   2974 HD11 ILE   191      43.013  29.141  51.098  1.00  0.00           H
ATOM   2975 HD12 ILE   191      44.700  29.427  50.599  1.00  0.00           H
ATOM   2976 HD13 ILE   191      44.256  29.859  52.196  1.00  0.00           H
ATOM   2977  C   ILE   191      45.885  24.722  49.618  1.00  0.00           C
ATOM   2978  O   ILE   191      45.266  23.829  49.094  1.00  0.00           O
ATOM   2979  N   VAL   192      47.015  25.173  49.058  1.00  0.00           N
ATOM   2980  H   VAL   192      47.586  25.924  49.420  1.00  0.00           H
ATOM   2981  CA  VAL   192      47.416  24.599  47.757  1.00  0.00           C
ATOM   2982  HA  VAL   192      46.608  24.817  47.058  1.00  0.00           H
ATOM   2983  CB  VAL   192      48.757  25.226  47.234  1.00  0.00           C
ATOM   2984  HB  VAL   192      49.517  25.070  47.999  1.00  0.00           H
ATOM   2985  CG1 VAL   192      49.263  24.637  45.924  1.00  0.00           C
ATOM   2986 HG11 VAL   192      50.031  25.272  45.481  1.00  0.00           H
ATOM   2987 HG12 VAL   192      49.787  23.705  46.135  1.00  0.00           H
ATOM   2988 HG13 VAL   192      48.422  24.387  45.277  1.00  0.00           H
ATOM   2989  CG2 VAL   192      48.473  26.702  46.828  1.00  0.00           C
ATOM   2990 HG21 VAL   192      47.778  26.817  45.997  1.00  0.00           H
ATOM   2991 HG22 VAL   192      49.461  27.159  46.765  1.00  0.00           H
ATOM   2992 HG23 VAL   192      47.980  27.166  47.683  1.00  0.00           H
ATOM   2993  C   VAL   192      47.558  23.040  47.835  1.00  0.00           C
ATOM   2994  O   VAL   192      46.991  22.321  46.979  1.00  0.00           O
ATOM   2995  N   LYS   193      48.096  22.527  48.916  1.00  0.00           N
ATOM   2996  H   LYS   193      48.439  23.181  49.606  1.00  0.00           H
ATOM   2997  CA  LYS   193      48.188  21.126  49.261  1.00  0.00           C
ATOM   2998  HA  LYS   193      48.765  20.587  48.510  1.00  0.00           H
ATOM   2999  CB  LYS   193      49.135  20.968  50.556  1.00  0.00           C
ATOM   3000  HB2 LYS   193      48.802  21.650  51.338  1.00  0.00           H
ATOM   3001  HB3 LYS   193      49.033  19.946  50.922  1.00  0.00           H
ATOM   3002  CG  LYS   193      50.593  21.374  50.211  1.00  0.00           C
ATOM   3003  HG2 LYS   193      50.973  20.753  49.401  1.00  0.00           H
ATOM   3004  HG3 LYS   193      50.498  22.368  49.774  1.00  0.00           H
ATOM   3005  CD  LYS   193      51.466  21.490  51.395  1.00  0.00           C
ATOM   3006  HD2 LYS   193      51.539  20.492  51.829  1.00  0.00           H
ATOM   3007  HD3 LYS   193      52.452  21.744  51.008  1.00  0.00           H
ATOM   3008  CE  LYS   193      51.094  22.446  52.492  1.00  0.00           C
ATOM   3009  HE2 LYS   193      50.960  23.410  52.001  1.00  0.00           H
ATOM   3010  HE3 LYS   193      50.181  22.197  53.032  1.00  0.00           H
ATOM   3011  NZ  LYS   193      52.166  22.488  53.506  1.00  0.00           N
ATOM   3012  HZ1 LYS   193      52.963  23.059  53.265  1.00  0.00           H
ATOM   3013  HZ2 LYS   193      52.575  21.575  53.648  1.00  0.00           H
ATOM   3014  HZ3 LYS   193      51.826  22.835  54.392  1.00  0.00           H
ATOM   3015  C   LYS   193      46.833  20.375  49.483  1.00  0.00           C
ATOM   3016  O   LYS   193      46.759  19.179  49.564  1.00  0.00           O
ATOM   3017  N   LYS   194      45.765  21.122  49.637  1.00  0.00           N
ATOM   3018  H   LYS   194      45.934  22.102  49.465  1.00  0.00           H
ATOM   3019  CA  LYS   194      44.409  20.710  49.916  1.00  0.00           C
ATOM   3020  HA  LYS   194      44.435  19.721  50.374  1.00  0.00           H
ATOM   3021  CB  LYS   194      43.731  21.628  50.971  1.00  0.00           C
ATOM   3022  HB2 LYS   194      44.527  21.891  51.667  1.00  0.00           H
ATOM   3023  HB3 LYS   194      43.181  22.449  50.511  1.00  0.00           H
ATOM   3024  CG  LYS   194      42.603  20.808  51.726  1.00  0.00           C
ATOM   3025  HG2 LYS   194      41.871  20.432  51.010  1.00  0.00           H
ATOM   3026  HG3 LYS   194      42.996  19.885  52.153  1.00  0.00           H
ATOM   3027  CD  LYS   194      41.901  21.671  52.837  1.00  0.00           C
ATOM   3028  HD2 LYS   194      42.642  22.228  53.410  1.00  0.00           H
ATOM   3029  HD3 LYS   194      41.213  22.348  52.331  1.00  0.00           H
ATOM   3030  CE  LYS   194      41.079  20.842  53.784  1.00  0.00           C
ATOM   3031  HE2 LYS   194      41.709  20.007  54.088  1.00  0.00           H
ATOM   3032  HE3 LYS   194      40.826  21.309  54.735  1.00  0.00           H
ATOM   3033  NZ  LYS   194      39.915  20.183  53.238  1.00  0.00           N
ATOM   3034  HZ1 LYS   194      39.442  19.659  53.960  1.00  0.00           H
ATOM   3035  HZ2 LYS   194      40.259  19.498  52.582  1.00  0.00           H
ATOM   3036  HZ3 LYS   194      39.263  20.822  52.805  1.00  0.00           H
ATOM   3037  C   LYS   194      43.427  20.568  48.710  1.00  0.00           C
ATOM   3038  O   LYS   194      42.480  19.705  48.654  1.00  0.00           O
ATOM   3039  N   HIE   195      43.679  21.502  47.752  1.00  0.00           N
ATOM   3040  H   HIE   195      44.415  22.184  47.873  1.00  0.00           H
ATOM   3041  CA  HIE   195      42.782  21.696  46.667  1.00  0.00           C
ATOM   3042  HA  HIE   195      41.977  20.960  46.697  1.00  0.00           H
ATOM   3043  CB  HIE   195      42.145  23.100  46.907  1.00  0.00           C
ATOM   3044  HB2 HIE   195      42.917  23.868  46.948  1.00  0.00           H
ATOM   3045  HB3 HIE   195      41.499  23.355  46.066  1.00  0.00           H
ATOM   3046  CG  HIE   195      41.278  23.203  48.103  1.00  0.00           C
ATOM   3047  ND1 HIE   195      41.162  24.438  48.838  1.00  0.00           N
ATOM   3048  CE1 HIE   195      40.198  24.139  49.795  1.00  0.00           C
ATOM   3049  HE1 HIE   195      39.871  24.817  50.569  1.00  0.00           H
ATOM   3050  NE2 HIE   195      39.654  22.943  49.560  1.00  0.00           N
ATOM   3051  HE2 HIE   195      38.862  22.594  50.080  1.00  0.00           H
ATOM   3052  CD2 HIE   195      40.284  22.360  48.490  1.00  0.00           C
ATOM   3053  HD2 HIE   195      40.063  21.367  48.127  1.00  0.00           H
ATOM   3054  C   HIE   195      43.369  21.596  45.261  1.00  0.00           C
ATOM   3055  O   HIE   195      42.599  21.687  44.282  1.00  0.00           O
ATOM   3056  N   SER   196      44.643  21.393  45.122  1.00  0.00           N
ATOM   3057  H   SER   196      45.124  21.286  46.003  1.00  0.00           H
ATOM   3058  CA  SER   196      45.251  21.392  43.792  1.00  0.00           C
ATOM   3059  HA  SER   196      44.681  22.177  43.296  1.00  0.00           H
ATOM   3060  CB  SER   196      46.721  21.687  43.867  1.00  0.00           C
ATOM   3061  HB2 SER   196      47.192  21.714  42.884  1.00  0.00           H
ATOM   3062  HB3 SER   196      46.789  22.628  44.413  1.00  0.00           H
ATOM   3063  OG  SER   196      47.301  20.675  44.715  1.00  0.00           O
ATOM   3064  HG  SER   196      47.112  20.828  45.644  1.00  0.00           H
ATOM   3065  C   SER   196      45.181  20.098  43.014  1.00  0.00           C
ATOM   3066  O   SER   196      45.185  20.103  41.783  1.00  0.00           O
ATOM   3067  N   GLN   197      45.058  18.925  43.736  1.00  0.00           N
ATOM   3068  H   GLN   197      44.916  19.064  44.727  1.00  0.00           H
ATOM   3069  CA  GLN   197      45.122  17.557  43.203  1.00  0.00           C
ATOM   3070  HA  GLN   197      46.007  17.411  42.584  1.00  0.00           H
ATOM   3071  CB  GLN   197      45.235  16.560  44.399  1.00  0.00           C
ATOM   3072  HB2 GLN   197      45.315  15.616  43.860  1.00  0.00           H
ATOM   3073  HB3 GLN   197      46.124  16.694  45.015  1.00  0.00           H
ATOM   3074  CG  GLN   197      43.994  16.353  45.255  1.00  0.00           C
ATOM   3075  HG2 GLN   197      43.142  16.421  44.580  1.00  0.00           H
ATOM   3076  HG3 GLN   197      44.127  15.336  45.623  1.00  0.00           H
ATOM   3077  CD  GLN   197      43.906  17.356  46.417  1.00  0.00           C
ATOM   3078  OE1 GLN   197      44.498  18.433  46.305  1.00  0.00           O
ATOM   3079  NE2 GLN   197      43.288  16.875  47.527  1.00  0.00           N
ATOM   3080 HE21 GLN   197      43.077  17.599  48.198  1.00  0.00           H
ATOM   3081 HE22 GLN   197      42.958  15.926  47.631  1.00  0.00           H
ATOM   3082  C   GLN   197      43.884  17.201  42.326  1.00  0.00           C
ATOM   3083  O   GLN   197      43.984  16.248  41.585  1.00  0.00           O
ATOM   3084  N   PHE   198      42.816  17.962  42.211  1.00  0.00           N
ATOM   3085  H   PHE   198      42.749  18.761  42.824  1.00  0.00           H
ATOM   3086  CA  PHE   198      41.694  17.847  41.262  1.00  0.00           C
ATOM   3087  HA  PHE   198      41.428  16.805  41.085  1.00  0.00           H
ATOM   3088  CB  PHE   198      40.459  18.401  41.990  1.00  0.00           C
ATOM   3089  HB2 PHE   198      40.553  19.472  42.168  1.00  0.00           H
ATOM   3090  HB3 PHE   198      39.534  18.163  41.468  1.00  0.00           H
ATOM   3091  CG  PHE   198      40.211  17.817  43.397  1.00  0.00           C
ATOM   3092  CD1 PHE   198      40.456  18.618  44.514  1.00  0.00           C
ATOM   3093  HD1 PHE   198      40.653  19.659  44.307  1.00  0.00           H
ATOM   3094  CE1 PHE   198      40.405  18.001  45.818  1.00  0.00           C
ATOM   3095  HE1 PHE   198      40.643  18.646  46.650  1.00  0.00           H
ATOM   3096  CZ  PHE   198      39.985  16.692  46.041  1.00  0.00           C
ATOM   3097  HZ  PHE   198      40.007  16.268  47.035  1.00  0.00           H
ATOM   3098  CE2 PHE   198      39.639  16.019  44.908  1.00  0.00           C
ATOM   3099  HE2 PHE   198      39.229  15.046  45.132  1.00  0.00           H
ATOM   3100  CD2 PHE   198      39.742  16.515  43.562  1.00  0.00           C
ATOM   3101  HD2 PHE   198      39.486  15.908  42.707  1.00  0.00           H
ATOM   3102  C   PHE   198      42.060  18.486  39.929  1.00  0.00           C
ATOM   3103  O   PHE   198      41.230  18.525  39.041  1.00  0.00           O
ATOM   3104  N   ILE   199      43.254  18.985  39.660  1.00  0.00           N
ATOM   3105  H   ILE   199      43.934  18.967  40.406  1.00  0.00           H
ATOM   3106  CA  ILE   199      43.633  19.771  38.516  1.00  0.00           C
ATOM   3107  HA  ILE   199      43.038  19.486  37.648  1.00  0.00           H
ATOM   3108  CB  ILE   199      43.609  21.261  38.820  1.00  0.00           C
ATOM   3109  HB  ILE   199      43.980  21.381  39.838  1.00  0.00           H
ATOM   3110  CG2 ILE   199      44.554  22.159  37.981  1.00  0.00           C
ATOM   3111 HG21 ILE   199      45.539  21.694  37.991  1.00  0.00           H
ATOM   3112 HG22 ILE   199      44.720  23.114  38.478  1.00  0.00           H
ATOM   3113 HG23 ILE   199      44.129  22.228  36.980  1.00  0.00           H
ATOM   3114  CG1 ILE   199      42.183  21.890  38.729  1.00  0.00           C
ATOM   3115 HG12 ILE   199      42.291  22.919  38.383  1.00  0.00           H
ATOM   3116 HG13 ILE   199      41.591  21.357  37.986  1.00  0.00           H
ATOM   3117  CD1 ILE   199      41.321  22.053  40.011  1.00  0.00           C
ATOM   3118 HD11 ILE   199      40.268  22.233  39.798  1.00  0.00           H
ATOM   3119 HD12 ILE   199      41.618  22.848  40.695  1.00  0.00           H
ATOM   3120 HD13 ILE   199      41.343  21.087  40.515  1.00  0.00           H
ATOM   3121  C   ILE   199      45.033  19.178  38.172  1.00  0.00           C
ATOM   3122  O   ILE   199      45.832  18.803  39.034  1.00  0.00           O
ATOM   3123  N   GLY   200      45.206  18.991  36.886  1.00  0.00           N
ATOM   3124  H   GLY   200      44.435  19.184  36.261  1.00  0.00           H
ATOM   3125  CA  GLY   200      46.441  18.367  36.373  1.00  0.00           C
ATOM   3126  HA2 GLY   200      46.812  17.648  37.104  1.00  0.00           H
ATOM   3127  HA3 GLY   200      46.215  17.735  35.514  1.00  0.00           H
ATOM   3128  C   GLY   200      47.664  19.262  36.109  1.00  0.00           C
ATOM   3129  O   GLY   200      48.833  18.867  36.247  1.00  0.00           O
ATOM   3130  N   TYR   201      47.457  20.543  35.827  1.00  0.00           N
ATOM   3131  H   TYR   201      46.535  20.746  35.468  1.00  0.00           H
ATOM   3132  CA  TYR   201      48.615  21.506  35.776  1.00  0.00           C
ATOM   3133  HA  TYR   201      49.370  20.968  35.202  1.00  0.00           H
ATOM   3134  CB  TYR   201      48.220  22.846  35.076  1.00  0.00           C
ATOM   3135  HB2 TYR   201      47.815  23.579  35.773  1.00  0.00           H
ATOM   3136  HB3 TYR   201      49.208  23.240  34.837  1.00  0.00           H
ATOM   3137  CG  TYR   201      47.367  22.753  33.841  1.00  0.00           C
ATOM   3138  CD1 TYR   201      47.962  22.310  32.665  1.00  0.00           C
ATOM   3139  HD1 TYR   201      49.035  22.182  32.630  1.00  0.00           H
ATOM   3140  CE1 TYR   201      47.190  22.117  31.525  1.00  0.00           C
ATOM   3141  HE1 TYR   201      47.546  21.749  30.574  1.00  0.00           H
ATOM   3142  CZ  TYR   201      45.827  22.420  31.551  1.00  0.00           C
ATOM   3143  OH  TYR   201      45.141  22.206  30.404  1.00  0.00           O
ATOM   3144  HH  TYR   201      44.233  21.984  30.622  1.00  0.00           H
ATOM   3145  CE2 TYR   201      45.186  22.786  32.760  1.00  0.00           C
ATOM   3146  HE2 TYR   201      44.120  22.961  32.774  1.00  0.00           H
ATOM   3147  CD2 TYR   201      46.003  22.964  33.894  1.00  0.00           C
ATOM   3148  HD2 TYR   201      45.437  23.193  34.784  1.00  0.00           H
ATOM   3149  C   TYR   201      49.248  21.856  37.126  1.00  0.00           C
ATOM   3150  O   TYR   201      48.625  21.657  38.174  1.00  0.00           O
ATOM   3151  N   PRO   202      50.557  22.223  37.062  1.00  0.00           N
ATOM   3152  CD  PRO   202      51.563  21.960  35.985  1.00  0.00           C
ATOM   3153  HD2 PRO   202      51.763  22.897  35.464  1.00  0.00           H
ATOM   3154  HD3 PRO   202      51.327  21.247  35.195  1.00  0.00           H
ATOM   3155  CG  PRO   202      52.770  21.428  36.728  1.00  0.00           C
ATOM   3156  HG2 PRO   202      53.706  21.519  36.176  1.00  0.00           H
ATOM   3157  HG3 PRO   202      52.622  20.407  37.075  1.00  0.00           H
ATOM   3158  CB  PRO   202      52.790  22.465  37.881  1.00  0.00           C
ATOM   3159  HB2 PRO   202      53.187  23.436  37.587  1.00  0.00           H
ATOM   3160  HB3 PRO   202      53.257  22.102  38.796  1.00  0.00           H
ATOM   3161  CA  PRO   202      51.260  22.626  38.244  1.00  0.00           C
ATOM   3162  HA  PRO   202      51.045  21.924  39.048  1.00  0.00           H
ATOM   3163  C   PRO   202      50.886  23.996  38.658  1.00  0.00           C
ATOM   3164  O   PRO   202      50.767  24.942  37.853  1.00  0.00           O
ATOM   3165  N   ILE   203      50.728  24.081  40.036  1.00  0.00           N
ATOM   3166  H   ILE   203      51.013  23.216  40.473  1.00  0.00           H
ATOM   3167  CA  ILE   203      50.623  25.273  40.884  1.00  0.00           C
ATOM   3168  HA  ILE   203      50.209  26.098  40.306  1.00  0.00           H
ATOM   3169  CB  ILE   203      49.699  24.931  42.124  1.00  0.00           C
ATOM   3170  HB  ILE   203      50.291  24.358  42.839  1.00  0.00           H
ATOM   3171  CG2 ILE   203      49.381  26.226  42.837  1.00  0.00           C
ATOM   3172 HG21 ILE   203      48.476  26.119  43.437  1.00  0.00           H
ATOM   3173 HG22 ILE   203      49.310  26.997  42.068  1.00  0.00           H
ATOM   3174 HG23 ILE   203      50.172  26.387  43.569  1.00  0.00           H
ATOM   3175  CG1 ILE   203      48.500  24.081  41.720  1.00  0.00           C
ATOM   3176 HG12 ILE   203      48.759  23.043  41.511  1.00  0.00           H
ATOM   3177 HG13 ILE   203      47.831  24.030  42.580  1.00  0.00           H
ATOM   3178  CD1 ILE   203      47.606  24.506  40.524  1.00  0.00           C
ATOM   3179 HD11 ILE   203      46.796  23.785  40.418  1.00  0.00           H
ATOM   3180 HD12 ILE   203      48.140  24.716  39.596  1.00  0.00           H
ATOM   3181 HD13 ILE   203      47.253  25.420  41.000  1.00  0.00           H
ATOM   3182  C   ILE   203      51.956  25.774  41.383  1.00  0.00           C
ATOM   3183  O   ILE   203      52.824  25.009  41.814  1.00  0.00           O
ATOM   3184  N   THR   204      52.220  27.104  41.414  1.00  0.00           N
ATOM   3185  H   THR   204      51.495  27.649  40.970  1.00  0.00           H
ATOM   3186  CA  THR   204      53.448  27.735  42.003  1.00  0.00           C
ATOM   3187  HA  THR   204      53.967  27.090  42.710  1.00  0.00           H
ATOM   3188  CB  THR   204      54.463  27.999  40.849  1.00  0.00           C
ATOM   3189  HB  THR   204      55.376  28.534  41.107  1.00  0.00           H
ATOM   3190  CG2 THR   204      54.965  26.787  40.063  1.00  0.00           C
ATOM   3191 HG21 THR   204      55.563  26.158  40.724  1.00  0.00           H
ATOM   3192 HG22 THR   204      55.549  27.070  39.188  1.00  0.00           H
ATOM   3193 HG23 THR   204      54.148  26.183  39.671  1.00  0.00           H
ATOM   3194  OG1 THR   204      53.940  28.818  39.856  1.00  0.00           O
ATOM   3195  HG1 THR   204      53.847  29.725  40.158  1.00  0.00           H
ATOM   3196  C   THR   204      53.093  29.027  42.734  1.00  0.00           C
ATOM   3197  O   THR   204      52.024  29.628  42.670  1.00  0.00           O
ATOM   3198  N   LEU   205      53.978  29.460  43.588  1.00  0.00           N
ATOM   3199  H   LEU   205      54.809  28.893  43.679  1.00  0.00           H
ATOM   3200  CA  LEU   205      53.903  30.528  44.548  1.00  0.00           C
ATOM   3201  HA  LEU   205      53.076  31.208  44.348  1.00  0.00           H
ATOM   3202  CB  LEU   205      53.459  29.813  45.856  1.00  0.00           C
ATOM   3203  HB2 LEU   205      52.862  28.951  45.561  1.00  0.00           H
ATOM   3204  HB3 LEU   205      54.312  29.327  46.329  1.00  0.00           H
ATOM   3205  CG  LEU   205      52.673  30.715  46.919  1.00  0.00           C
ATOM   3206  HG  LEU   205      51.736  31.023  46.455  1.00  0.00           H
ATOM   3207  CD1 LEU   205      52.456  29.871  48.114  1.00  0.00           C
ATOM   3208 HD11 LEU   205      52.091  28.879  47.848  1.00  0.00           H
ATOM   3209 HD12 LEU   205      51.803  30.326  48.858  1.00  0.00           H
ATOM   3210 HD13 LEU   205      53.408  29.679  48.608  1.00  0.00           H
ATOM   3211  CD2 LEU   205      53.504  31.892  47.385  1.00  0.00           C
ATOM   3212 HD21 LEU   205      53.224  32.337  48.340  1.00  0.00           H
ATOM   3213 HD22 LEU   205      54.561  31.629  47.402  1.00  0.00           H
ATOM   3214 HD23 LEU   205      53.507  32.764  46.730  1.00  0.00           H
ATOM   3215  C   LEU   205      55.244  31.353  44.714  1.00  0.00           C
ATOM   3216  O   LEU   205      56.238  30.695  44.975  1.00  0.00           O
ATOM   3217  N   PHE   206      55.141  32.705  44.426  1.00  0.00           N
ATOM   3218  H   PHE   206      54.246  33.046  44.107  1.00  0.00           H
ATOM   3219  CA  PHE   206      56.266  33.574  44.457  1.00  0.00           C
ATOM   3220  HA  PHE   206      56.902  33.205  45.262  1.00  0.00           H
ATOM   3221  CB  PHE   206      56.915  33.594  43.061  1.00  0.00           C
ATOM   3222  HB2 PHE   206      56.257  34.093  42.350  1.00  0.00           H
ATOM   3223  HB3 PHE   206      57.803  34.220  43.151  1.00  0.00           H
ATOM   3224  CG  PHE   206      57.386  32.278  42.380  1.00  0.00           C
ATOM   3225  CD1 PHE   206      56.720  31.678  41.316  1.00  0.00           C
ATOM   3226  HD1 PHE   206      55.839  32.164  40.923  1.00  0.00           H
ATOM   3227  CE1 PHE   206      57.194  30.448  40.780  1.00  0.00           C
ATOM   3228  HE1 PHE   206      56.669  29.941  39.984  1.00  0.00           H
ATOM   3229  CZ  PHE   206      58.364  29.879  41.286  1.00  0.00           C
ATOM   3230  HZ  PHE   206      58.743  29.016  40.759  1.00  0.00           H
ATOM   3231  CE2 PHE   206      59.046  30.598  42.294  1.00  0.00           C
ATOM   3232  HE2 PHE   206      60.043  30.300  42.584  1.00  0.00           H
ATOM   3233  CD2 PHE   206      58.556  31.741  42.837  1.00  0.00           C
ATOM   3234  HD2 PHE   206      59.091  32.251  43.625  1.00  0.00           H
ATOM   3235  C   PHE   206      55.749  34.906  44.944  1.00  0.00           C
ATOM   3236  O   PHE   206      55.190  35.687  44.148  1.00  0.00           O
ATOM   3237  N   VAL   207      55.966  35.163  46.222  1.00  0.00           N
ATOM   3238  H   VAL   207      56.416  34.413  46.729  1.00  0.00           H
ATOM   3239  CA  VAL   207      55.676  36.407  46.841  1.00  0.00           C
ATOM   3240  HA  VAL   207      54.632  36.714  46.779  1.00  0.00           H
ATOM   3241  CB  VAL   207      55.984  36.217  48.356  1.00  0.00           C
ATOM   3242  HB  VAL   207      57.023  35.894  48.420  1.00  0.00           H
ATOM   3243  CG1 VAL   207      55.918  37.555  49.148  1.00  0.00           C
ATOM   3244 HG11 VAL   207      54.901  37.950  49.160  1.00  0.00           H
ATOM   3245 HG12 VAL   207      56.249  37.332  50.162  1.00  0.00           H
ATOM   3246 HG13 VAL   207      56.594  38.322  48.770  1.00  0.00           H
ATOM   3247  CG2 VAL   207      55.094  35.265  49.155  1.00  0.00           C
ATOM   3248 HG21 VAL   207      54.039  35.521  49.054  1.00  0.00           H
ATOM   3249 HG22 VAL   207      55.297  35.284  50.226  1.00  0.00           H
ATOM   3250 HG23 VAL   207      55.297  34.273  48.754  1.00  0.00           H
ATOM   3251  C   VAL   207      56.521  37.653  46.273  1.00  0.00           C
ATOM   3252  O   VAL   207      57.740  37.433  46.082  1.00  0.00           O
ATOM   3253  N   GLU   208      55.799  38.689  45.803  1.00  0.00           N
ATOM   3254  H   GLU   208      54.794  38.592  45.748  1.00  0.00           H
ATOM   3255  CA  GLU   208      56.516  39.848  45.249  1.00  0.00           C
ATOM   3256  HA  GLU   208      57.069  39.594  44.345  1.00  0.00           H
ATOM   3257  CB  GLU   208      55.421  40.916  44.878  1.00  0.00           C
ATOM   3258  HB2 GLU   208      54.892  40.528  44.006  1.00  0.00           H
ATOM   3259  HB3 GLU   208      54.823  41.235  45.732  1.00  0.00           H
ATOM   3260  CG  GLU   208      55.984  42.245  44.462  1.00  0.00           C
ATOM   3261  HG2 GLU   208      55.148  42.888  44.188  1.00  0.00           H
ATOM   3262  HG3 GLU   208      56.468  42.634  45.358  1.00  0.00           H
ATOM   3263  CD  GLU   208      56.932  42.209  43.284  1.00  0.00           C
ATOM   3264  OE1 GLU   208      56.554  41.620  42.271  1.00  0.00           O
ATOM   3265  OE2 GLU   208      57.959  42.902  43.297  1.00  0.00           O
ATOM   3266  C   GLU   208      57.624  40.532  46.079  1.00  0.00           C
ATOM   3267  O   GLU   208      58.685  40.756  45.476  1.00  0.00           O
ATOM   3268  OXT GLU   208      57.464  40.690  47.333  1.00  0.00           O
END
