# Supplementary material for: Worth the Weight: Sub-Pocket EXplorer (SubPEx), a Weighted Ensemble Method to Enhance Binding-Pocket Conformational Sampling
Source: J Chem Theory Comput. 2023 Aug 16;19(17):5677–89. doi: 10.1021/acs.jctc.3c00478 (PMC10500992; doi:10.1021/acs.jctc.3c00478)
Supplement: Supplementary file 2 — ct3c00478_si_002.zip [file ct3c00478_si_002.zip › clustered_structures/HSP90/brute-force/rep.c13.aligned.pdb]

HELIX    1   1 ALA      9  ASN     20  1                                  12
HELIX    2   2 LYS     26  GLU     47  1                                  22
HELIX    3   3 PRO     52  LEU     55  1                                   4
HELIX    4   4 LYS     85  ILE     89  1                                   5
HELIX    5   5 ALA     96  GLN    108  1                                  13
HELIX    6   6 ILE    113  ILE    116  1                                   4
HELIX    7   7 GLY    122  VAL    129  1                                   8
HELIX    8   8 THR    180  LEU    183  1                                   4
HELIX    9   9 GLU    185  LYS    194  1                                  10
HELIX   10  10 SER    196  PHE    198  1                                   3
SHEET    1   1 1 THR     4  ALA     6  0
SHEET    2   2 1 ILE    63  ASN    68  0
SHEET    3   3 1 THR    73  ASP    78  0
SHEET    4   4 1 ALA   130  LYS   138  0
SHEET    5   5 1 GLN   144  SER   149  0
SHEET    6   6 1 SER   154  THR   159  0
SHEET    7   7 1 GLY   168  LEU   175  0
SHEET    8   8 1 ILE   203  LEU   205  0
CRYST1   70.224   64.428   72.494  90.00  90.00  90.00               1
ATOM      1  N   ALA     1      30.155  56.015  27.840  1.00  0.00           N
ATOM      2  H1  ALA     1      29.546  56.682  28.294  1.00  0.00           H
ATOM      3  H2  ALA     1      30.846  55.699  28.506  1.00  0.00           H
ATOM      4  H3  ALA     1      30.641  56.524  27.118  1.00  0.00           H
ATOM      5  CA  ALA     1      29.376  54.787  27.501  1.00  0.00           C
ATOM      6  HA  ALA     1      28.872  54.457  28.411  1.00  0.00           H
ATOM      7  CB  ALA     1      28.378  55.096  26.383  1.00  0.00           C
ATOM      8  HB1 ALA     1      28.979  55.482  25.559  1.00  0.00           H
ATOM      9  HB2 ALA     1      27.575  55.701  26.806  1.00  0.00           H
ATOM     10  HB3 ALA     1      27.934  54.135  26.128  1.00  0.00           H
ATOM     11  C   ALA     1      30.316  53.705  27.008  1.00  0.00           C
ATOM     12  O   ALA     1      31.424  54.017  26.632  1.00  0.00           O
ATOM     13  N   VAL     2      29.860  52.463  27.020  1.00  0.00           N
ATOM     14  H   VAL     2      28.943  52.211  27.361  1.00  0.00           H
ATOM     15  CA  VAL     2      30.690  51.372  26.494  1.00  0.00           C
ATOM     16  HA  VAL     2      30.193  50.497  26.913  1.00  0.00           H
ATOM     17  CB  VAL     2      30.562  51.193  24.937  1.00  0.00           C
ATOM     18  HB  VAL     2      31.389  51.683  24.424  1.00  0.00           H
ATOM     19  CG1 VAL     2      30.792  49.770  24.589  1.00  0.00           C
ATOM     20 HG11 VAL     2      31.097  49.661  23.549  1.00  0.00           H
ATOM     21 HG12 VAL     2      31.648  49.421  25.169  1.00  0.00           H
ATOM     22 HG13 VAL     2      29.999  49.055  24.808  1.00  0.00           H
ATOM     23  CG2 VAL     2      29.266  51.613  24.304  1.00  0.00           C
ATOM     24 HG21 VAL     2      29.320  51.600  23.215  1.00  0.00           H
ATOM     25 HG22 VAL     2      28.989  52.650  24.495  1.00  0.00           H
ATOM     26 HG23 VAL     2      28.403  50.972  24.478  1.00  0.00           H
ATOM     27  C   VAL     2      32.126  51.285  27.164  1.00  0.00           C
ATOM     28  O   VAL     2      33.133  50.782  26.625  1.00  0.00           O
ATOM     29  N   GLU     3      32.233  51.742  28.389  1.00  0.00           N
ATOM     30  H   GLU     3      31.364  52.091  28.769  1.00  0.00           H
ATOM     31  CA  GLU     3      33.349  51.633  29.346  1.00  0.00           C
ATOM     32  HA  GLU     3      34.076  50.873  29.055  1.00  0.00           H
ATOM     33  CB  GLU     3      34.113  52.951  29.405  1.00  0.00           C
ATOM     34  HB2 GLU     3      35.096  52.682  29.791  1.00  0.00           H
ATOM     35  HB3 GLU     3      34.165  53.313  28.378  1.00  0.00           H
ATOM     36  CG  GLU     3      33.537  54.043  30.353  1.00  0.00           C
ATOM     37  HG2 GLU     3      33.438  53.535  31.312  1.00  0.00           H
ATOM     38  HG3 GLU     3      34.221  54.884  30.469  1.00  0.00           H
ATOM     39  CD  GLU     3      32.199  54.670  29.902  1.00  0.00           C
ATOM     40  OE1 GLU     3      31.108  54.004  29.904  1.00  0.00           O
ATOM     41  OE2 GLU     3      32.274  55.877  29.590  1.00  0.00           O
ATOM     42  C   GLU     3      32.958  51.126  30.782  1.00  0.00           C
ATOM     43  O   GLU     3      33.658  50.361  31.384  1.00  0.00           O
ATOM     44  N   THR     4      31.723  51.439  31.212  1.00  0.00           N
ATOM     45  H   THR     4      31.069  51.930  30.620  1.00  0.00           H
ATOM     46  CA  THR     4      31.211  51.030  32.495  1.00  0.00           C
ATOM     47  HA  THR     4      31.905  50.243  32.786  1.00  0.00           H
ATOM     48  CB  THR     4      31.304  52.126  33.634  1.00  0.00           C
ATOM     49  HB  THR     4      32.262  52.638  33.542  1.00  0.00           H
ATOM     50  CG2 THR     4      30.205  53.197  33.550  1.00  0.00           C
ATOM     51 HG21 THR     4      29.265  52.653  33.635  1.00  0.00           H
ATOM     52 HG22 THR     4      30.288  53.734  32.606  1.00  0.00           H
ATOM     53 HG23 THR     4      30.352  53.893  34.377  1.00  0.00           H
ATOM     54  OG1 THR     4      31.105  51.593  34.904  1.00  0.00           O
ATOM     55  HG1 THR     4      31.766  52.068  35.413  1.00  0.00           H
ATOM     56  C   THR     4      29.819  50.428  32.286  1.00  0.00           C
ATOM     57  O   THR     4      29.136  50.856  31.372  1.00  0.00           O
ATOM     58  N   PHE     5      29.551  49.341  32.964  1.00  0.00           N
ATOM     59  H   PHE     5      30.236  48.967  33.606  1.00  0.00           H
ATOM     60  CA  PHE     5      28.546  48.302  32.538  1.00  0.00           C
ATOM     61  HA  PHE     5      27.807  48.792  31.903  1.00  0.00           H
ATOM     62  CB  PHE     5      29.305  47.181  31.857  1.00  0.00           C
ATOM     63  HB2 PHE     5      30.060  46.896  32.591  1.00  0.00           H
ATOM     64  HB3 PHE     5      28.605  46.356  31.716  1.00  0.00           H
ATOM     65  CG  PHE     5      29.919  47.609  30.533  1.00  0.00           C
ATOM     66  CD1 PHE     5      31.226  48.019  30.470  1.00  0.00           C
ATOM     67  HD1 PHE     5      31.768  48.249  31.375  1.00  0.00           H
ATOM     68  CE1 PHE     5      31.851  48.262  29.275  1.00  0.00           C
ATOM     69  HE1 PHE     5      32.897  48.524  29.259  1.00  0.00           H
ATOM     70  CZ  PHE     5      31.253  47.870  28.033  1.00  0.00           C
ATOM     71  HZ  PHE     5      31.920  47.881  27.184  1.00  0.00           H
ATOM     72  CE2 PHE     5      29.925  47.338  28.102  1.00  0.00           C
ATOM     73  HE2 PHE     5      29.441  47.012  27.192  1.00  0.00           H
ATOM     74  CD2 PHE     5      29.248  47.345  29.314  1.00  0.00           C
ATOM     75  HD2 PHE     5      28.216  47.027  29.331  1.00  0.00           H
ATOM     76  C   PHE     5      27.806  47.667  33.750  1.00  0.00           C
ATOM     77  O   PHE     5      28.387  47.590  34.806  1.00  0.00           O
ATOM     78  N   ALA     6      26.507  47.383  33.663  1.00  0.00           N
ATOM     79  H   ALA     6      26.081  47.588  32.770  1.00  0.00           H
ATOM     80  CA  ALA     6      25.702  46.691  34.658  1.00  0.00           C
ATOM     81  HA  ALA     6      25.984  46.982  35.671  1.00  0.00           H
ATOM     82  CB  ALA     6      24.241  47.046  34.335  1.00  0.00           C
ATOM     83  HB1 ALA     6      23.998  46.714  33.326  1.00  0.00           H
ATOM     84  HB2 ALA     6      23.954  48.085  34.497  1.00  0.00           H
ATOM     85  HB3 ALA     6      23.553  46.449  34.933  1.00  0.00           H
ATOM     86  C   ALA     6      25.870  45.094  34.568  1.00  0.00           C
ATOM     87  O   ALA     6      25.901  44.537  33.461  1.00  0.00           O
ATOM     88  N   PHE     7      25.724  44.439  35.678  1.00  0.00           N
ATOM     89  H   PHE     7      25.653  45.065  36.468  1.00  0.00           H
ATOM     90  CA  PHE     7      25.345  43.039  35.783  1.00  0.00           C
ATOM     91  HA  PHE     7      25.691  42.596  34.848  1.00  0.00           H
ATOM     92  CB  PHE     7      25.854  42.180  36.969  1.00  0.00           C
ATOM     93  HB2 PHE     7      25.151  42.422  37.765  1.00  0.00           H
ATOM     94  HB3 PHE     7      25.684  41.121  36.771  1.00  0.00           H
ATOM     95  CG  PHE     7      27.278  42.414  37.438  1.00  0.00           C
ATOM     96  CD1 PHE     7      28.369  41.988  36.733  1.00  0.00           C
ATOM     97  HD1 PHE     7      28.241  41.528  35.765  1.00  0.00           H
ATOM     98  CE1 PHE     7      29.653  42.108  37.305  1.00  0.00           C
ATOM     99  HE1 PHE     7      30.524  41.637  36.875  1.00  0.00           H
ATOM    100  CZ  PHE     7      29.869  42.713  38.604  1.00  0.00           C
ATOM    101  HZ  PHE     7      30.817  42.731  39.122  1.00  0.00           H
ATOM    102  CE2 PHE     7      28.757  43.217  39.290  1.00  0.00           C
ATOM    103  HE2 PHE     7      28.792  43.650  40.278  1.00  0.00           H
ATOM    104  CD2 PHE     7      27.493  43.027  38.710  1.00  0.00           C
ATOM    105  HD2 PHE     7      26.646  43.214  39.353  1.00  0.00           H
ATOM    106  C   PHE     7      23.819  42.796  35.649  1.00  0.00           C
ATOM    107  O   PHE     7      23.054  43.737  35.509  1.00  0.00           O
ATOM    108  N   GLN     8      23.323  41.485  35.559  1.00  0.00           N
ATOM    109  H   GLN     8      23.966  40.710  35.631  1.00  0.00           H
ATOM    110  CA  GLN     8      21.947  41.050  35.647  1.00  0.00           C
ATOM    111  HA  GLN     8      21.296  41.818  35.230  1.00  0.00           H
ATOM    112  CB  GLN     8      21.771  39.790  34.824  1.00  0.00           C
ATOM    113  HB2 GLN     8      21.997  40.074  33.796  1.00  0.00           H
ATOM    114  HB3 GLN     8      22.529  39.079  35.151  1.00  0.00           H
ATOM    115  CG  GLN     8      20.485  38.991  34.753  1.00  0.00           C
ATOM    116  HG2 GLN     8      20.575  38.224  33.984  1.00  0.00           H
ATOM    117  HG3 GLN     8      20.307  38.515  35.718  1.00  0.00           H
ATOM    118  CD  GLN     8      19.124  39.656  34.399  1.00  0.00           C
ATOM    119  OE1 GLN     8      18.855  40.273  33.402  1.00  0.00           O
ATOM    120  NE2 GLN     8      18.129  39.581  35.282  1.00  0.00           N
ATOM    121 HE21 GLN     8      17.271  39.941  34.887  1.00  0.00           H
ATOM    122 HE22 GLN     8      18.199  38.992  36.099  1.00  0.00           H
ATOM    123  C   GLN     8      21.544  40.973  37.149  1.00  0.00           C
ATOM    124  O   GLN     8      22.342  40.580  37.951  1.00  0.00           O
ATOM    125  N   ALA     9      20.301  41.317  37.556  1.00  0.00           N
ATOM    126  H   ALA     9      19.654  41.484  36.798  1.00  0.00           H
ATOM    127  CA  ALA     9      19.899  41.222  39.015  1.00  0.00           C
ATOM    128  HA  ALA     9      20.529  41.976  39.485  1.00  0.00           H
ATOM    129  CB  ALA     9      18.477  41.776  39.160  1.00  0.00           C
ATOM    130  HB1 ALA     9      17.714  40.999  39.131  1.00  0.00           H
ATOM    131  HB2 ALA     9      18.241  42.542  38.420  1.00  0.00           H
ATOM    132  HB3 ALA     9      18.367  42.167  40.172  1.00  0.00           H
ATOM    133  C   ALA     9      20.163  39.940  39.913  1.00  0.00           C
ATOM    134  O   ALA     9      20.386  40.089  41.082  1.00  0.00           O
ATOM    135  N   GLU    10      20.256  38.751  39.341  1.00  0.00           N
ATOM    136  H   GLU    10      19.850  38.637  38.423  1.00  0.00           H
ATOM    137  CA  GLU    10      20.508  37.508  40.111  1.00  0.00           C
ATOM    138  HA  GLU    10      20.041  37.704  41.076  1.00  0.00           H
ATOM    139  CB  GLU    10      19.699  36.422  39.338  1.00  0.00           C
ATOM    140  HB2 GLU    10      20.003  36.374  38.292  1.00  0.00           H
ATOM    141  HB3 GLU    10      19.812  35.454  39.825  1.00  0.00           H
ATOM    142  CG  GLU    10      18.211  36.588  39.363  1.00  0.00           C
ATOM    143  HG2 GLU    10      17.690  35.647  39.183  1.00  0.00           H
ATOM    144  HG3 GLU    10      17.931  37.038  40.316  1.00  0.00           H
ATOM    145  CD  GLU    10      17.582  37.464  38.294  1.00  0.00           C
ATOM    146  OE1 GLU    10      16.352  37.674  38.336  1.00  0.00           O
ATOM    147  OE2 GLU    10      18.357  37.925  37.372  1.00  0.00           O
ATOM    148  C   GLU    10      22.010  37.248  40.317  1.00  0.00           C
ATOM    149  O   GLU    10      22.367  36.807  41.393  1.00  0.00           O
ATOM    150  N   ILE    11      22.879  37.675  39.372  1.00  0.00           N
ATOM    151  H   ILE    11      22.403  38.214  38.663  1.00  0.00           H
ATOM    152  CA  ILE    11      24.365  37.957  39.673  1.00  0.00           C
ATOM    153  HA  ILE    11      24.870  37.089  40.099  1.00  0.00           H
ATOM    154  CB  ILE    11      25.048  38.487  38.403  1.00  0.00           C
ATOM    155  HB  ILE    11      24.524  39.324  37.944  1.00  0.00           H
ATOM    156  CG2 ILE    11      26.472  38.976  38.788  1.00  0.00           C
ATOM    157 HG21 ILE    11      26.424  39.932  39.310  1.00  0.00           H
ATOM    158 HG22 ILE    11      27.063  39.240  37.910  1.00  0.00           H
ATOM    159 HG23 ILE    11      27.034  38.141  39.207  1.00  0.00           H
ATOM    160  CG1 ILE    11      25.079  37.308  37.375  1.00  0.00           C
ATOM    161 HG12 ILE    11      25.966  36.682  37.478  1.00  0.00           H
ATOM    162 HG13 ILE    11      24.260  36.599  37.499  1.00  0.00           H
ATOM    163  CD1 ILE    11      25.127  37.859  35.922  1.00  0.00           C
ATOM    164 HD11 ILE    11      24.721  37.059  35.305  1.00  0.00           H
ATOM    165 HD12 ILE    11      26.094  38.213  35.564  1.00  0.00           H
ATOM    166 HD13 ILE    11      24.350  38.624  35.898  1.00  0.00           H
ATOM    167  C   ILE    11      24.482  39.020  40.780  1.00  0.00           C
ATOM    168  O   ILE    11      25.271  38.799  41.729  1.00  0.00           O
ATOM    169  N   ALA    12      23.815  40.143  40.684  1.00  0.00           N
ATOM    170  H   ALA    12      23.485  40.304  39.743  1.00  0.00           H
ATOM    171  CA  ALA    12      23.864  41.244  41.642  1.00  0.00           C
ATOM    172  HA  ALA    12      24.890  41.574  41.797  1.00  0.00           H
ATOM    173  CB  ALA    12      23.023  42.363  41.000  1.00  0.00           C
ATOM    174  HB1 ALA    12      21.968  42.126  41.132  1.00  0.00           H
ATOM    175  HB2 ALA    12      23.283  42.365  39.941  1.00  0.00           H
ATOM    176  HB3 ALA    12      23.263  43.330  41.442  1.00  0.00           H
ATOM    177  C   ALA    12      23.467  40.838  43.085  1.00  0.00           C
ATOM    178  O   ALA    12      24.116  41.111  44.048  1.00  0.00           O
ATOM    179  N   GLN    13      22.334  40.087  43.191  1.00  0.00           N
ATOM    180  H   GLN    13      21.879  40.012  42.292  1.00  0.00           H
ATOM    181  CA  GLN    13      21.697  39.465  44.455  1.00  0.00           C
ATOM    182  HA  GLN    13      21.591  40.259  45.193  1.00  0.00           H
ATOM    183  CB  GLN    13      20.330  38.864  44.198  1.00  0.00           C
ATOM    184  HB2 GLN    13      20.370  38.123  43.399  1.00  0.00           H
ATOM    185  HB3 GLN    13      19.936  38.306  45.046  1.00  0.00           H
ATOM    186  CG  GLN    13      19.237  39.850  43.885  1.00  0.00           C
ATOM    187  HG2 GLN    13      18.864  40.114  44.873  1.00  0.00           H
ATOM    188  HG3 GLN    13      19.699  40.719  43.415  1.00  0.00           H
ATOM    189  CD  GLN    13      18.013  39.391  42.998  1.00  0.00           C
ATOM    190  OE1 GLN    13      17.777  38.151  42.774  1.00  0.00           O
ATOM    191  NE2 GLN    13      17.250  40.350  42.496  1.00  0.00           N
ATOM    192 HE21 GLN    13      16.470  39.998  41.957  1.00  0.00           H
ATOM    193 HE22 GLN    13      17.605  41.294  42.439  1.00  0.00           H
ATOM    194  C   GLN    13      22.518  38.361  44.993  1.00  0.00           C
ATOM    195  O   GLN    13      22.792  38.401  46.217  1.00  0.00           O
ATOM    196  N   LEU    14      23.226  37.626  44.110  1.00  0.00           N
ATOM    197  H   LEU    14      23.031  37.734  43.125  1.00  0.00           H
ATOM    198  CA  LEU    14      24.201  36.554  44.410  1.00  0.00           C
ATOM    199  HA  LEU    14      23.651  35.956  45.136  1.00  0.00           H
ATOM    200  CB  LEU    14      24.506  35.760  43.140  1.00  0.00           C
ATOM    201  HB2 LEU    14      23.636  35.164  42.862  1.00  0.00           H
ATOM    202  HB3 LEU    14      24.994  36.420  42.424  1.00  0.00           H
ATOM    203  CG  LEU    14      25.593  34.656  43.343  1.00  0.00           C
ATOM    204  HG  LEU    14      26.511  35.135  43.684  1.00  0.00           H
ATOM    205  CD1 LEU    14      25.140  33.603  44.391  1.00  0.00           C
ATOM    206 HD11 LEU    14      24.217  33.188  43.987  1.00  0.00           H
ATOM    207 HD12 LEU    14      24.858  34.105  45.317  1.00  0.00           H
ATOM    208 HD13 LEU    14      25.950  32.883  44.511  1.00  0.00           H
ATOM    209  CD2 LEU    14      25.806  33.883  42.023  1.00  0.00           C
ATOM    210 HD21 LEU    14      26.521  33.075  42.176  1.00  0.00           H
ATOM    211 HD22 LEU    14      24.920  33.385  41.630  1.00  0.00           H
ATOM    212 HD23 LEU    14      26.261  34.540  41.282  1.00  0.00           H
ATOM    213  C   LEU    14      25.450  37.137  45.098  1.00  0.00           C
ATOM    214  O   LEU    14      25.797  36.773  46.184  1.00  0.00           O
ATOM    215  N   MET    15      26.047  38.188  44.508  1.00  0.00           N
ATOM    216  H   MET    15      25.621  38.473  43.639  1.00  0.00           H
ATOM    217  CA  MET    15      27.156  38.826  45.188  1.00  0.00           C
ATOM    218  HA  MET    15      27.886  38.055  45.438  1.00  0.00           H
ATOM    219  CB  MET    15      27.786  39.824  44.165  1.00  0.00           C
ATOM    220  HB2 MET    15      27.069  40.351  43.537  1.00  0.00           H
ATOM    221  HB3 MET    15      28.195  40.691  44.686  1.00  0.00           H
ATOM    222  CG  MET    15      28.724  38.970  43.320  1.00  0.00           C
ATOM    223  HG2 MET    15      29.413  38.460  43.993  1.00  0.00           H
ATOM    224  HG3 MET    15      28.158  38.266  42.710  1.00  0.00           H
ATOM    225  SD  MET    15      29.855  40.051  42.287  1.00  0.00           S
ATOM    226  CE  MET    15      29.037  40.188  40.642  1.00  0.00           C
ATOM    227  HE1 MET    15      28.087  40.724  40.632  1.00  0.00           H
ATOM    228  HE2 MET    15      29.793  40.678  40.029  1.00  0.00           H
ATOM    229  HE3 MET    15      28.887  39.176  40.269  1.00  0.00           H
ATOM    230  C   MET    15      26.831  39.508  46.490  1.00  0.00           C
ATOM    231  O   MET    15      27.629  39.317  47.408  1.00  0.00           O
ATOM    232  N   SER    16      25.706  40.130  46.701  1.00  0.00           N
ATOM    233  H   SER    16      24.975  40.147  46.004  1.00  0.00           H
ATOM    234  CA  SER    16      25.301  40.713  48.024  1.00  0.00           C
ATOM    235  HA  SER    16      26.068  41.307  48.521  1.00  0.00           H
ATOM    236  CB  SER    16      24.057  41.562  47.879  1.00  0.00           C
ATOM    237  HB2 SER    16      24.428  42.420  47.317  1.00  0.00           H
ATOM    238  HB3 SER    16      23.263  40.974  47.419  1.00  0.00           H
ATOM    239  OG  SER    16      23.590  42.079  49.140  1.00  0.00           O
ATOM    240  HG  SER    16      22.795  42.616  49.116  1.00  0.00           H
ATOM    241  C   SER    16      25.084  39.530  48.957  1.00  0.00           C
ATOM    242  O   SER    16      25.597  39.480  50.018  1.00  0.00           O
ATOM    243  N   LEU    17      24.310  38.478  48.631  1.00  0.00           N
ATOM    244  H   LEU    17      23.604  38.669  47.935  1.00  0.00           H
ATOM    245  CA  LEU    17      24.162  37.222  49.395  1.00  0.00           C
ATOM    246  HA  LEU    17      23.556  37.393  50.285  1.00  0.00           H
ATOM    247  CB  LEU    17      23.481  36.186  48.519  1.00  0.00           C
ATOM    248  HB2 LEU    17      22.493  36.593  48.307  1.00  0.00           H
ATOM    249  HB3 LEU    17      24.098  36.051  47.632  1.00  0.00           H
ATOM    250  CG  LEU    17      23.154  34.797  49.230  1.00  0.00           C
ATOM    251  HG  LEU    17      23.205  35.068  50.285  1.00  0.00           H
ATOM    252  CD1 LEU    17      21.751  34.244  48.912  1.00  0.00           C
ATOM    253 HD11 LEU    17      21.628  34.243  47.829  1.00  0.00           H
ATOM    254 HD12 LEU    17      21.000  34.936  49.293  1.00  0.00           H
ATOM    255 HD13 LEU    17      21.635  33.232  49.303  1.00  0.00           H
ATOM    256  CD2 LEU    17      24.186  33.832  48.960  1.00  0.00           C
ATOM    257 HD21 LEU    17      24.201  33.376  47.970  1.00  0.00           H
ATOM    258 HD22 LEU    17      25.197  34.197  49.143  1.00  0.00           H
ATOM    259 HD23 LEU    17      24.010  33.039  49.688  1.00  0.00           H
ATOM    260  C   LEU    17      25.493  36.691  49.911  1.00  0.00           C
ATOM    261  O   LEU    17      25.659  36.288  51.059  1.00  0.00           O
ATOM    262  N   ILE    18      26.530  36.579  49.055  1.00  0.00           N
ATOM    263  H   ILE    18      26.328  36.883  48.113  1.00  0.00           H
ATOM    264  CA  ILE    18      27.881  36.085  49.416  1.00  0.00           C
ATOM    265  HA  ILE    18      27.765  35.055  49.752  1.00  0.00           H
ATOM    266  CB  ILE    18      28.821  36.092  48.196  1.00  0.00           C
ATOM    267  HB  ILE    18      28.719  37.067  47.718  1.00  0.00           H
ATOM    268  CG2 ILE    18      30.349  35.816  48.549  1.00  0.00           C
ATOM    269 HG21 ILE    18      30.727  36.577  49.232  1.00  0.00           H
ATOM    270 HG22 ILE    18      30.863  35.952  47.597  1.00  0.00           H
ATOM    271 HG23 ILE    18      30.528  34.795  48.884  1.00  0.00           H
ATOM    272  CG1 ILE    18      28.322  34.909  47.266  1.00  0.00           C
ATOM    273 HG12 ILE    18      28.511  33.912  47.665  1.00  0.00           H
ATOM    274 HG13 ILE    18      27.257  35.025  47.065  1.00  0.00           H
ATOM    275  CD1 ILE    18      28.919  34.821  45.869  1.00  0.00           C
ATOM    276 HD11 ILE    18      28.720  35.773  45.376  1.00  0.00           H
ATOM    277 HD12 ILE    18      28.374  34.123  45.234  1.00  0.00           H
ATOM    278 HD13 ILE    18      29.988  34.632  45.964  1.00  0.00           H
ATOM    279  C   ILE    18      28.525  36.882  50.517  1.00  0.00           C
ATOM    280  O   ILE    18      29.021  36.352  51.497  1.00  0.00           O
ATOM    281  N   ILE    19      28.534  38.281  50.377  1.00  0.00           N
ATOM    282  H   ILE    19      28.112  38.695  49.558  1.00  0.00           H
ATOM    283  CA  ILE    19      29.133  39.201  51.345  1.00  0.00           C
ATOM    284  HA  ILE    19      30.166  38.857  51.385  1.00  0.00           H
ATOM    285  CB  ILE    19      29.150  40.695  50.853  1.00  0.00           C
ATOM    286  HB  ILE    19      28.169  40.903  50.426  1.00  0.00           H
ATOM    287  CG2 ILE    19      29.327  41.714  51.952  1.00  0.00           C
ATOM    288 HG21 ILE    19      30.214  41.477  52.540  1.00  0.00           H
ATOM    289 HG22 ILE    19      28.413  41.611  52.537  1.00  0.00           H
ATOM    290 HG23 ILE    19      29.359  42.750  51.612  1.00  0.00           H
ATOM    291  CG1 ILE    19      30.114  41.008  49.671  1.00  0.00           C
ATOM    292 HG12 ILE    19      31.116  41.231  50.040  1.00  0.00           H
ATOM    293 HG13 ILE    19      30.181  40.143  49.012  1.00  0.00           H
ATOM    294  CD1 ILE    19      29.664  42.251  48.863  1.00  0.00           C
ATOM    295 HD11 ILE    19      30.157  42.366  47.897  1.00  0.00           H
ATOM    296 HD12 ILE    19      29.983  43.193  49.308  1.00  0.00           H
ATOM    297 HD13 ILE    19      28.588  42.174  48.707  1.00  0.00           H
ATOM    298  C   ILE    19      28.619  38.980  52.740  1.00  0.00           C
ATOM    299  O   ILE    19      29.438  38.892  53.691  1.00  0.00           O
ATOM    300  N   ASN    20      27.287  38.956  52.825  1.00  0.00           N
ATOM    301  H   ASN    20      26.844  38.880  51.920  1.00  0.00           H
ATOM    302  CA  ASN    20      26.485  38.685  54.037  1.00  0.00           C
ATOM    303  HA  ASN    20      26.813  39.393  54.798  1.00  0.00           H
ATOM    304  CB  ASN    20      25.035  38.900  53.666  1.00  0.00           C
ATOM    305  HB2 ASN    20      24.780  38.362  52.753  1.00  0.00           H
ATOM    306  HB3 ASN    20      24.451  38.550  54.516  1.00  0.00           H
ATOM    307  CG  ASN    20      24.696  40.404  53.499  1.00  0.00           C
ATOM    308  OD1 ASN    20      24.659  41.265  54.385  1.00  0.00           O
ATOM    309  ND2 ASN    20      24.381  40.771  52.312  1.00  0.00           N
ATOM    310 HD21 ASN    20      24.095  40.046  51.669  1.00  0.00           H
ATOM    311 HD22 ASN    20      24.135  41.744  52.197  1.00  0.00           H
ATOM    312  C   ASN    20      26.732  37.383  54.765  1.00  0.00           C
ATOM    313  O   ASN    20      27.026  37.330  55.951  1.00  0.00           O
ATOM    314  N   THR    21      26.533  36.272  54.009  1.00  0.00           N
ATOM    315  H   THR    21      26.257  36.564  53.082  1.00  0.00           H
ATOM    316  CA  THR    21      26.821  34.837  54.304  1.00  0.00           C
ATOM    317  HA  THR    21      26.149  34.455  55.072  1.00  0.00           H
ATOM    318  CB  THR    21      26.483  34.036  52.996  1.00  0.00           C
ATOM    319  HB  THR    21      27.079  34.316  52.127  1.00  0.00           H
ATOM    320  CG2 THR    21      26.474  32.556  53.264  1.00  0.00           C
ATOM    321 HG21 THR    21      27.442  32.292  53.690  1.00  0.00           H
ATOM    322 HG22 THR    21      26.454  32.038  52.305  1.00  0.00           H
ATOM    323 HG23 THR    21      25.754  32.213  54.008  1.00  0.00           H
ATOM    324  OG1 THR    21      25.107  34.199  52.798  1.00  0.00           O
ATOM    325  HG1 THR    21      24.947  35.014  52.317  1.00  0.00           H
ATOM    326  C   THR    21      28.302  34.612  54.743  1.00  0.00           C
ATOM    327  O   THR    21      29.167  34.346  53.925  1.00  0.00           O
ATOM    328  N   PHE    22      28.549  34.605  56.049  1.00  0.00           N
ATOM    329  H   PHE    22      27.759  34.694  56.671  1.00  0.00           H
ATOM    330  CA  PHE    22      29.816  34.548  56.690  1.00  0.00           C
ATOM    331  HA  PHE    22      30.549  35.140  56.142  1.00  0.00           H
ATOM    332  CB  PHE    22      29.542  35.110  58.103  1.00  0.00           C
ATOM    333  HB2 PHE    22      29.112  36.106  57.995  1.00  0.00           H
ATOM    334  HB3 PHE    22      28.841  34.459  58.625  1.00  0.00           H
ATOM    335  CG  PHE    22      30.796  35.281  58.975  1.00  0.00           C
ATOM    336  CD1 PHE    22      31.955  35.852  58.528  1.00  0.00           C
ATOM    337  HD1 PHE    22      32.049  36.204  57.512  1.00  0.00           H
ATOM    338  CE1 PHE    22      33.102  35.924  59.316  1.00  0.00           C
ATOM    339  HE1 PHE    22      34.016  36.376  58.962  1.00  0.00           H
ATOM    340  CZ  PHE    22      33.122  35.444  60.609  1.00  0.00           C
ATOM    341  HZ  PHE    22      33.995  35.577  61.231  1.00  0.00           H
ATOM    342  CE2 PHE    22      31.999  34.740  61.037  1.00  0.00           C
ATOM    343  HE2 PHE    22      32.035  34.267  62.007  1.00  0.00           H
ATOM    344  CD2 PHE    22      30.828  34.749  60.286  1.00  0.00           C
ATOM    345  HD2 PHE    22      29.895  34.304  60.598  1.00  0.00           H
ATOM    346  C   PHE    22      30.435  33.137  56.710  1.00  0.00           C
ATOM    347  O   PHE    22      30.629  32.594  57.770  1.00  0.00           O
ATOM    348  N   TYR    23      30.639  32.668  55.507  1.00  0.00           N
ATOM    349  H   TYR    23      30.296  33.220  54.734  1.00  0.00           H
ATOM    350  CA  TYR    23      30.737  31.239  55.239  1.00  0.00           C
ATOM    351  HA  TYR    23      29.887  30.867  55.812  1.00  0.00           H
ATOM    352  CB  TYR    23      30.547  30.884  53.739  1.00  0.00           C
ATOM    353  HB2 TYR    23      29.506  31.096  53.496  1.00  0.00           H
ATOM    354  HB3 TYR    23      31.203  31.569  53.202  1.00  0.00           H
ATOM    355  CG  TYR    23      30.775  29.520  53.241  1.00  0.00           C
ATOM    356  CD1 TYR    23      29.876  28.522  53.497  1.00  0.00           C
ATOM    357  HD1 TYR    23      29.026  28.765  54.118  1.00  0.00           H
ATOM    358  CE1 TYR    23      30.057  27.172  53.071  1.00  0.00           C
ATOM    359  HE1 TYR    23      29.310  26.468  53.406  1.00  0.00           H
ATOM    360  CZ  TYR    23      31.176  26.902  52.246  1.00  0.00           C
ATOM    361  OH  TYR    23      31.439  25.688  51.713  1.00  0.00           O
ATOM    362  HH  TYR    23      30.721  25.140  51.390  1.00  0.00           H
ATOM    363  CE2 TYR    23      32.013  28.006  51.895  1.00  0.00           C
ATOM    364  HE2 TYR    23      32.852  27.757  51.261  1.00  0.00           H
ATOM    365  CD2 TYR    23      31.859  29.325  52.358  1.00  0.00           C
ATOM    366  HD2 TYR    23      32.395  30.167  51.944  1.00  0.00           H
ATOM    367  C   TYR    23      32.024  30.576  55.785  1.00  0.00           C
ATOM    368  O   TYR    23      33.041  31.262  55.920  1.00  0.00           O
ATOM    369  N   SER    24      31.794  29.310  56.144  1.00  0.00           N
ATOM    370  H   SER    24      30.867  28.970  55.927  1.00  0.00           H
ATOM    371  CA  SER    24      32.684  28.371  56.855  1.00  0.00           C
ATOM    372  HA  SER    24      33.090  28.832  57.755  1.00  0.00           H
ATOM    373  CB  SER    24      31.966  27.042  57.124  1.00  0.00           C
ATOM    374  HB2 SER    24      32.753  26.327  57.365  1.00  0.00           H
ATOM    375  HB3 SER    24      31.426  27.007  58.071  1.00  0.00           H
ATOM    376  OG  SER    24      31.197  26.626  56.062  1.00  0.00           O
ATOM    377  HG  SER    24      31.376  25.701  55.881  1.00  0.00           H
ATOM    378  C   SER    24      33.951  28.163  55.973  1.00  0.00           C
ATOM    379  O   SER    24      35.093  28.493  56.441  1.00  0.00           O
ATOM    380  N   ASN    25      33.832  27.738  54.757  1.00  0.00           N
ATOM    381  H   ASN    25      32.886  27.648  54.415  1.00  0.00           H
ATOM    382  CA  ASN    25      34.959  27.260  53.869  1.00  0.00           C
ATOM    383  HA  ASN    25      35.748  27.179  54.616  1.00  0.00           H
ATOM    384  CB  ASN    25      34.654  25.871  53.302  1.00  0.00           C
ATOM    385  HB2 ASN    25      33.674  25.775  52.833  1.00  0.00           H
ATOM    386  HB3 ASN    25      35.360  25.629  52.508  1.00  0.00           H
ATOM    387  CG  ASN    25      34.708  24.743  54.289  1.00  0.00           C
ATOM    388  OD1 ASN    25      33.738  24.416  54.986  1.00  0.00           O
ATOM    389  ND2 ASN    25      35.937  24.338  54.539  1.00  0.00           N
ATOM    390 HD21 ASN    25      36.670  24.915  54.152  1.00  0.00           H
ATOM    391 HD22 ASN    25      36.096  23.707  55.310  1.00  0.00           H
ATOM    392  C   ASN    25      35.330  28.324  52.866  1.00  0.00           C
ATOM    393  O   ASN    25      35.720  27.972  51.746  1.00  0.00           O
ATOM    394  N   LYS    26      35.407  29.609  53.321  1.00  0.00           N
ATOM    395  H   LYS    26      35.100  29.758  54.271  1.00  0.00           H
ATOM    396  CA  LYS    26      35.832  30.803  52.558  1.00  0.00           C
ATOM    397  HA  LYS    26      35.053  30.992  51.820  1.00  0.00           H
ATOM    398  CB  LYS    26      35.912  32.001  53.537  1.00  0.00           C
ATOM    399  HB2 LYS    26      36.043  32.913  52.956  1.00  0.00           H
ATOM    400  HB3 LYS    26      34.982  32.166  54.083  1.00  0.00           H
ATOM    401  CG  LYS    26      37.143  31.961  54.593  1.00  0.00           C
ATOM    402  HG2 LYS    26      37.295  30.969  55.016  1.00  0.00           H
ATOM    403  HG3 LYS    26      38.067  32.349  54.165  1.00  0.00           H
ATOM    404  CD  LYS    26      36.828  32.927  55.801  1.00  0.00           C
ATOM    405  HD2 LYS    26      36.730  33.985  55.558  1.00  0.00           H
ATOM    406  HD3 LYS    26      35.839  32.678  56.183  1.00  0.00           H
ATOM    407  CE  LYS    26      38.000  32.965  56.891  1.00  0.00           C
ATOM    408  HE2 LYS    26      37.508  33.110  57.854  1.00  0.00           H
ATOM    409  HE3 LYS    26      38.450  31.974  56.849  1.00  0.00           H
ATOM    410  NZ  LYS    26      38.987  34.056  56.551  1.00  0.00           N
ATOM    411  HZ1 LYS    26      39.581  33.671  55.831  1.00  0.00           H
ATOM    412  HZ2 LYS    26      39.548  34.047  57.391  1.00  0.00           H
ATOM    413  HZ3 LYS    26      38.491  34.923  56.401  1.00  0.00           H
ATOM    414  C   LYS    26      37.113  30.569  51.730  1.00  0.00           C
ATOM    415  O   LYS    26      37.102  31.258  50.648  1.00  0.00           O
ATOM    416  N   GLU    27      38.064  29.756  52.204  1.00  0.00           N
ATOM    417  H   GLU    27      37.957  29.241  53.067  1.00  0.00           H
ATOM    418  CA  GLU    27      39.292  29.455  51.448  1.00  0.00           C
ATOM    419  HA  GLU    27      39.816  30.396  51.279  1.00  0.00           H
ATOM    420  CB  GLU    27      40.241  28.526  52.165  1.00  0.00           C
ATOM    421  HB2 GLU    27      41.147  28.604  51.564  1.00  0.00           H
ATOM    422  HB3 GLU    27      40.488  29.000  53.116  1.00  0.00           H
ATOM    423  CG  GLU    27      39.828  27.008  52.406  1.00  0.00           C
ATOM    424  HG2 GLU    27      39.350  26.778  51.455  1.00  0.00           H
ATOM    425  HG3 GLU    27      40.716  26.412  52.618  1.00  0.00           H
ATOM    426  CD  GLU    27      38.829  26.790  53.542  1.00  0.00           C
ATOM    427  OE1 GLU    27      38.193  25.708  53.610  1.00  0.00           O
ATOM    428  OE2 GLU    27      38.708  27.650  54.415  1.00  0.00           O
ATOM    429  C   GLU    27      39.013  28.941  50.039  1.00  0.00           C
ATOM    430  O   GLU    27      39.945  29.005  49.191  1.00  0.00           O
ATOM    431  N   ILE    28      37.812  28.357  49.808  1.00  0.00           N
ATOM    432  H   ILE    28      37.129  28.258  50.545  1.00  0.00           H
ATOM    433  CA  ILE    28      37.555  27.788  48.472  1.00  0.00           C
ATOM    434  HA  ILE    28      38.394  27.113  48.306  1.00  0.00           H
ATOM    435  CB  ILE    28      36.234  26.981  48.431  1.00  0.00           C
ATOM    436  HB  ILE    28      36.176  26.614  47.406  1.00  0.00           H
ATOM    437  CG2 ILE    28      36.318  25.680  49.234  1.00  0.00           C
ATOM    438 HG21 ILE    28      36.406  25.991  50.274  1.00  0.00           H
ATOM    439 HG22 ILE    28      37.129  25.038  48.890  1.00  0.00           H
ATOM    440 HG23 ILE    28      35.421  25.064  49.172  1.00  0.00           H
ATOM    441  CG1 ILE    28      34.953  27.791  48.612  1.00  0.00           C
ATOM    442 HG12 ILE    28      34.225  27.251  49.219  1.00  0.00           H
ATOM    443 HG13 ILE    28      35.163  28.739  49.107  1.00  0.00           H
ATOM    444  CD1 ILE    28      34.261  28.263  47.293  1.00  0.00           C
ATOM    445 HD11 ILE    28      33.306  28.666  47.627  1.00  0.00           H
ATOM    446 HD12 ILE    28      34.148  27.419  46.612  1.00  0.00           H
ATOM    447 HD13 ILE    28      34.971  28.933  46.806  1.00  0.00           H
ATOM    448  C   ILE    28      37.602  28.757  47.258  1.00  0.00           C
ATOM    449  O   ILE    28      37.523  28.323  46.064  1.00  0.00           O
ATOM    450  N   PHE    29      37.769  30.057  47.537  1.00  0.00           N
ATOM    451  H   PHE    29      37.963  30.346  48.485  1.00  0.00           H
ATOM    452  CA  PHE    29      38.096  31.097  46.483  1.00  0.00           C
ATOM    453  HA  PHE    29      37.241  31.239  45.821  1.00  0.00           H
ATOM    454  CB  PHE    29      38.322  32.497  47.067  1.00  0.00           C
ATOM    455  HB2 PHE    29      38.374  33.149  46.196  1.00  0.00           H
ATOM    456  HB3 PHE    29      37.413  32.823  47.571  1.00  0.00           H
ATOM    457  CG  PHE    29      39.660  32.752  47.775  1.00  0.00           C
ATOM    458  CD1 PHE    29      39.912  32.438  49.161  1.00  0.00           C
ATOM    459  HD1 PHE    29      39.043  32.188  49.752  1.00  0.00           H
ATOM    460  CE1 PHE    29      41.139  32.625  49.761  1.00  0.00           C
ATOM    461  HE1 PHE    29      41.335  32.295  50.771  1.00  0.00           H
ATOM    462  CZ  PHE    29      42.169  33.072  48.903  1.00  0.00           C
ATOM    463  HZ  PHE    29      43.198  33.035  49.227  1.00  0.00           H
ATOM    464  CE2 PHE    29      41.943  33.344  47.566  1.00  0.00           C
ATOM    465  HE2 PHE    29      42.735  33.544  46.861  1.00  0.00           H
ATOM    466  CD2 PHE    29      40.729  33.154  46.980  1.00  0.00           C
ATOM    467  HD2 PHE    29      40.476  33.367  45.951  1.00  0.00           H
ATOM    468  C   PHE    29      39.263  30.661  45.653  1.00  0.00           C
ATOM    469  O   PHE    29      39.272  30.581  44.458  1.00  0.00           O
ATOM    470  N   LEU    30      40.289  30.227  46.353  1.00  0.00           N
ATOM    471  H   LEU    30      40.290  30.359  47.354  1.00  0.00           H
ATOM    472  CA  LEU    30      41.649  29.898  45.802  1.00  0.00           C
ATOM    473  HA  LEU    30      41.839  30.648  45.034  1.00  0.00           H
ATOM    474  CB  LEU    30      42.536  29.749  47.013  1.00  0.00           C
ATOM    475  HB2 LEU    30      42.185  30.462  47.761  1.00  0.00           H
ATOM    476  HB3 LEU    30      42.496  28.787  47.522  1.00  0.00           H
ATOM    477  CG  LEU    30      44.043  29.959  46.856  1.00  0.00           C
ATOM    478  HG  LEU    30      44.279  30.932  46.426  1.00  0.00           H
ATOM    479  CD1 LEU    30      44.933  29.838  48.139  1.00  0.00           C
ATOM    480 HD11 LEU    30      45.194  28.803  48.363  1.00  0.00           H
ATOM    481 HD12 LEU    30      44.345  30.153  49.001  1.00  0.00           H
ATOM    482 HD13 LEU    30      45.935  30.253  48.038  1.00  0.00           H
ATOM    483  CD2 LEU    30      44.646  29.053  45.824  1.00  0.00           C
ATOM    484 HD21 LEU    30      44.382  28.010  45.996  1.00  0.00           H
ATOM    485 HD22 LEU    30      44.181  29.303  44.870  1.00  0.00           H
ATOM    486 HD23 LEU    30      45.733  29.112  45.770  1.00  0.00           H
ATOM    487  C   LEU    30      41.479  28.560  45.017  1.00  0.00           C
ATOM    488  O   LEU    30      41.991  28.375  43.937  1.00  0.00           O
ATOM    489  N   ARG    31      40.807  27.571  45.569  1.00  0.00           N
ATOM    490  H   ARG    31      40.620  27.614  46.561  1.00  0.00           H
ATOM    491  CA  ARG    31      40.361  26.354  44.866  1.00  0.00           C
ATOM    492  HA  ARG    31      41.222  25.803  44.486  1.00  0.00           H
ATOM    493  CB  ARG    31      39.602  25.332  45.747  1.00  0.00           C
ATOM    494  HB2 ARG    31      40.104  25.160  46.698  1.00  0.00           H
ATOM    495  HB3 ARG    31      38.597  25.642  46.034  1.00  0.00           H
ATOM    496  CG  ARG    31      39.652  23.964  45.028  1.00  0.00           C
ATOM    497  HG2 ARG    31      39.215  24.076  44.036  1.00  0.00           H
ATOM    498  HG3 ARG    31      40.645  23.600  44.760  1.00  0.00           H
ATOM    499  CD  ARG    31      38.756  22.913  45.657  1.00  0.00           C
ATOM    500  HD2 ARG    31      38.664  22.151  44.883  1.00  0.00           H
ATOM    501  HD3 ARG    31      39.234  22.524  46.557  1.00  0.00           H
ATOM    502  NE  ARG    31      37.365  23.370  45.919  1.00  0.00           N
ATOM    503  HE  ARG    31      37.053  24.250  45.533  1.00  0.00           H
ATOM    504  CZ  ARG    31      36.449  22.743  46.650  1.00  0.00           C
ATOM    505  NH1 ARG    31      36.730  21.722  47.348  1.00  0.00           N
ATOM    506 HH11 ARG    31      37.693  21.419  47.311  1.00  0.00           H
ATOM    507 HH12 ARG    31      36.103  21.552  48.119  1.00  0.00           H
ATOM    508  NH2 ARG    31      35.295  23.322  46.726  1.00  0.00           N
ATOM    509 HH21 ARG    31      35.213  24.052  46.032  1.00  0.00           H
ATOM    510 HH22 ARG    31      34.519  22.827  47.141  1.00  0.00           H
ATOM    511  C   ARG    31      39.502  26.671  43.649  1.00  0.00           C
ATOM    512  O   ARG    31      39.870  26.193  42.640  1.00  0.00           O
ATOM    513  N   GLU    32      38.406  27.443  43.683  1.00  0.00           N
ATOM    514  H   GLU    32      38.161  27.845  44.576  1.00  0.00           H
ATOM    515  CA  GLU    32      37.596  27.596  42.462  1.00  0.00           C
ATOM    516  HA  GLU    32      37.418  26.606  42.041  1.00  0.00           H
ATOM    517  CB  GLU    32      36.239  28.174  42.658  1.00  0.00           C
ATOM    518  HB2 GLU    32      36.426  29.183  43.025  1.00  0.00           H
ATOM    519  HB3 GLU    32      35.716  28.301  41.711  1.00  0.00           H
ATOM    520  CG  GLU    32      35.316  27.426  43.736  1.00  0.00           C
ATOM    521  HG2 GLU    32      35.596  27.719  44.746  1.00  0.00           H
ATOM    522  HG3 GLU    32      34.276  27.704  43.569  1.00  0.00           H
ATOM    523  CD  GLU    32      35.510  25.858  43.691  1.00  0.00           C
ATOM    524  OE1 GLU    32      35.458  25.258  42.593  1.00  0.00           O
ATOM    525  OE2 GLU    32      35.701  25.287  44.770  1.00  0.00           O
ATOM    526  C   GLU    32      38.258  28.315  41.347  1.00  0.00           C
ATOM    527  O   GLU    32      37.897  28.109  40.181  1.00  0.00           O
ATOM    528  N   LEU    33      39.126  29.248  41.685  1.00  0.00           N
ATOM    529  H   LEU    33      39.071  29.518  42.657  1.00  0.00           H
ATOM    530  CA  LEU    33      39.852  30.076  40.745  1.00  0.00           C
ATOM    531  HA  LEU    33      39.109  30.300  39.979  1.00  0.00           H
ATOM    532  CB  LEU    33      40.327  31.325  41.492  1.00  0.00           C
ATOM    533  HB2 LEU    33      40.838  31.060  42.418  1.00  0.00           H
ATOM    534  HB3 LEU    33      41.098  31.909  40.990  1.00  0.00           H
ATOM    535  CG  LEU    33      39.192  32.326  41.798  1.00  0.00           C
ATOM    536  HG  LEU    33      38.407  31.759  42.298  1.00  0.00           H
ATOM    537  CD1 LEU    33      39.696  33.419  42.708  1.00  0.00           C
ATOM    538 HD11 LEU    33      40.257  32.945  43.513  1.00  0.00           H
ATOM    539 HD12 LEU    33      38.847  33.930  43.162  1.00  0.00           H
ATOM    540 HD13 LEU    33      40.177  34.171  42.082  1.00  0.00           H
ATOM    541  CD2 LEU    33      38.554  33.030  40.599  1.00  0.00           C
ATOM    542 HD21 LEU    33      39.326  33.696  40.212  1.00  0.00           H
ATOM    543 HD22 LEU    33      38.059  32.339  39.915  1.00  0.00           H
ATOM    544 HD23 LEU    33      37.832  33.730  41.021  1.00  0.00           H
ATOM    545  C   LEU    33      41.055  29.324  40.196  1.00  0.00           C
ATOM    546  O   LEU    33      41.523  29.648  39.031  1.00  0.00           O
ATOM    547  N   ILE    34      41.631  28.327  40.878  1.00  0.00           N
ATOM    548  H   ILE    34      41.402  28.225  41.857  1.00  0.00           H
ATOM    549  CA  ILE    34      42.592  27.366  40.290  1.00  0.00           C
ATOM    550  HA  ILE    34      43.186  27.999  39.630  1.00  0.00           H
ATOM    551  CB  ILE    34      43.471  26.652  41.313  1.00  0.00           C
ATOM    552  HB  ILE    34      42.918  26.450  42.231  1.00  0.00           H
ATOM    553  CG2 ILE    34      44.254  25.410  40.894  1.00  0.00           C
ATOM    554 HG21 ILE    34      43.621  24.731  40.322  1.00  0.00           H
ATOM    555 HG22 ILE    34      44.694  24.924  41.765  1.00  0.00           H
ATOM    556 HG23 ILE    34      45.061  25.621  40.192  1.00  0.00           H
ATOM    557  CG1 ILE    34      44.441  27.698  41.752  1.00  0.00           C
ATOM    558 HG12 ILE    34      45.072  28.081  40.950  1.00  0.00           H
ATOM    559 HG13 ILE    34      43.909  28.482  42.291  1.00  0.00           H
ATOM    560  CD1 ILE    34      45.462  27.231  42.857  1.00  0.00           C
ATOM    561 HD11 ILE    34      44.957  26.626  43.611  1.00  0.00           H
ATOM    562 HD12 ILE    34      45.965  28.124  43.226  1.00  0.00           H
ATOM    563 HD13 ILE    34      46.230  26.615  42.389  1.00  0.00           H
ATOM    564  C   ILE    34      41.968  26.361  39.359  1.00  0.00           C
ATOM    565  O   ILE    34      42.585  26.112  38.302  1.00  0.00           O
ATOM    566  N   SER    35      40.775  25.907  39.666  1.00  0.00           N
ATOM    567  H   SER    35      40.350  26.146  40.551  1.00  0.00           H
ATOM    568  CA  SER    35      40.037  25.039  38.738  1.00  0.00           C
ATOM    569  HA  SER    35      40.612  24.170  38.412  1.00  0.00           H
ATOM    570  CB  SER    35      38.733  24.499  39.441  1.00  0.00           C
ATOM    571  HB2 SER    35      38.172  25.342  39.846  1.00  0.00           H
ATOM    572  HB3 SER    35      38.176  23.882  38.736  1.00  0.00           H
ATOM    573  OG  SER    35      39.185  23.702  40.529  1.00  0.00           O
ATOM    574  HG  SER    35      38.461  23.261  40.979  1.00  0.00           H
ATOM    575  C   SER    35      39.672  25.911  37.504  1.00  0.00           C
ATOM    576  O   SER    35      39.802  25.373  36.402  1.00  0.00           O
ATOM    577  N   ASN    36      39.270  27.233  37.678  1.00  0.00           N
ATOM    578  H   ASN    36      38.846  27.504  38.553  1.00  0.00           H
ATOM    579  CA  ASN    36      38.977  27.932  36.418  1.00  0.00           C
ATOM    580  HA  ASN    36      38.150  27.452  35.895  1.00  0.00           H
ATOM    581  CB  ASN    36      38.478  29.345  36.733  1.00  0.00           C
ATOM    582  HB2 ASN    36      39.164  29.865  37.401  1.00  0.00           H
ATOM    583  HB3 ASN    36      38.338  29.964  35.847  1.00  0.00           H
ATOM    584  CG  ASN    36      37.189  29.506  37.434  1.00  0.00           C
ATOM    585  OD1 ASN    36      36.370  28.598  37.346  1.00  0.00           O
ATOM    586  ND2 ASN    36      36.967  30.600  38.030  1.00  0.00           N
ATOM    587 HD21 ASN    36      37.558  31.414  37.940  1.00  0.00           H
ATOM    588 HD22 ASN    36      36.095  30.756  38.515  1.00  0.00           H
ATOM    589  C   ASN    36      40.226  28.097  35.526  1.00  0.00           C
ATOM    590  O   ASN    36      40.179  27.882  34.327  1.00  0.00           O
ATOM    591  N   SER    37      41.399  28.205  36.196  1.00  0.00           N
ATOM    592  H   SER    37      41.451  28.395  37.187  1.00  0.00           H
ATOM    593  CA  SER    37      42.690  28.169  35.547  1.00  0.00           C
ATOM    594  HA  SER    37      42.612  28.900  34.742  1.00  0.00           H
ATOM    595  CB  SER    37      43.809  28.669  36.560  1.00  0.00           C
ATOM    596  HB2 SER    37      43.696  28.261  37.565  1.00  0.00           H
ATOM    597  HB3 SER    37      44.792  28.259  36.329  1.00  0.00           H
ATOM    598  OG  SER    37      43.764  30.041  36.651  1.00  0.00           O
ATOM    599  HG  SER    37      44.038  30.351  35.785  1.00  0.00           H
ATOM    600  C   SER    37      43.015  26.807  34.911  1.00  0.00           C
ATOM    601  O   SER    37      43.344  26.729  33.767  1.00  0.00           O
ATOM    602  N   SER    38      42.743  25.670  35.568  1.00  0.00           N
ATOM    603  H   SER    38      42.515  25.762  36.549  1.00  0.00           H
ATOM    604  CA  SER    38      43.020  24.369  35.082  1.00  0.00           C
ATOM    605  HA  SER    38      44.083  24.268  34.863  1.00  0.00           H
ATOM    606  CB  SER    38      42.755  23.258  36.178  1.00  0.00           C
ATOM    607  HB2 SER    38      43.231  23.366  37.153  1.00  0.00           H
ATOM    608  HB3 SER    38      41.692  23.380  36.388  1.00  0.00           H
ATOM    609  OG  SER    38      42.998  21.923  35.699  1.00  0.00           O
ATOM    610  HG  SER    38      42.383  21.848  34.967  1.00  0.00           H
ATOM    611  C   SER    38      42.270  24.088  33.801  1.00  0.00           C
ATOM    612  O   SER    38      42.832  23.561  32.871  1.00  0.00           O
ATOM    613  N   ASP    39      40.992  24.410  33.800  1.00  0.00           N
ATOM    614  H   ASP    39      40.570  24.609  34.697  1.00  0.00           H
ATOM    615  CA  ASP    39      40.097  24.310  32.625  1.00  0.00           C
ATOM    616  HA  ASP    39      40.240  23.300  32.240  1.00  0.00           H
ATOM    617  CB  ASP    39      38.636  24.442  33.035  1.00  0.00           C
ATOM    618  HB2 ASP    39      38.434  25.191  33.800  1.00  0.00           H
ATOM    619  HB3 ASP    39      38.092  24.733  32.137  1.00  0.00           H
ATOM    620  CG  ASP    39      38.144  23.111  33.697  1.00  0.00           C
ATOM    621  OD1 ASP    39      37.583  23.367  34.767  1.00  0.00           O
ATOM    622  OD2 ASP    39      38.451  22.026  33.175  1.00  0.00           O
ATOM    623  C   ASP    39      40.505  25.254  31.469  1.00  0.00           C
ATOM    624  O   ASP    39      40.599  24.941  30.313  1.00  0.00           O
ATOM    625  N   ALA    40      40.964  26.471  31.746  1.00  0.00           N
ATOM    626  H   ALA    40      40.970  26.872  32.674  1.00  0.00           H
ATOM    627  CA  ALA    40      41.528  27.359  30.696  1.00  0.00           C
ATOM    628  HA  ALA    40      40.908  27.414  29.800  1.00  0.00           H
ATOM    629  CB  ALA    40      41.634  28.758  31.314  1.00  0.00           C
ATOM    630  HB1 ALA    40      41.677  29.431  30.458  1.00  0.00           H
ATOM    631  HB2 ALA    40      42.497  28.901  31.964  1.00  0.00           H
ATOM    632  HB3 ALA    40      40.716  28.976  31.859  1.00  0.00           H
ATOM    633  C   ALA    40      42.886  26.889  30.168  1.00  0.00           C
ATOM    634  O   ALA    40      43.287  27.215  29.045  1.00  0.00           O
ATOM    635  N   LEU    41      43.703  26.164  30.999  1.00  0.00           N
ATOM    636  H   LEU    41      43.458  25.965  31.958  1.00  0.00           H
ATOM    637  CA  LEU    41      44.937  25.542  30.504  1.00  0.00           C
ATOM    638  HA  LEU    41      45.480  26.164  29.793  1.00  0.00           H
ATOM    639  CB  LEU    41      45.707  25.192  31.726  1.00  0.00           C
ATOM    640  HB2 LEU    41      45.050  24.659  32.414  1.00  0.00           H
ATOM    641  HB3 LEU    41      46.602  24.605  31.519  1.00  0.00           H
ATOM    642  CG  LEU    41      46.217  26.387  32.454  1.00  0.00           C
ATOM    643  HG  LEU    41      45.385  27.090  32.494  1.00  0.00           H
ATOM    644  CD1 LEU    41      46.591  26.057  33.928  1.00  0.00           C
ATOM    645 HD11 LEU    41      45.793  25.542  34.463  1.00  0.00           H
ATOM    646 HD12 LEU    41      46.760  27.097  34.208  1.00  0.00           H
ATOM    647 HD13 LEU    41      47.411  25.338  33.927  1.00  0.00           H
ATOM    648  CD2 LEU    41      47.373  27.133  31.835  1.00  0.00           C
ATOM    649 HD21 LEU    41      47.162  27.513  30.835  1.00  0.00           H
ATOM    650 HD22 LEU    41      47.789  27.961  32.409  1.00  0.00           H
ATOM    651 HD23 LEU    41      48.237  26.483  31.693  1.00  0.00           H
ATOM    652  C   LEU    41      44.557  24.310  29.623  1.00  0.00           C
ATOM    653  O   LEU    41      45.281  24.061  28.637  1.00  0.00           O
ATOM    654  N   ASP    42      43.414  23.643  29.828  1.00  0.00           N
ATOM    655  H   ASP    42      42.836  23.864  30.625  1.00  0.00           H
ATOM    656  CA  ASP    42      42.942  22.605  28.890  1.00  0.00           C
ATOM    657  HA  ASP    42      43.799  21.993  28.608  1.00  0.00           H
ATOM    658  CB  ASP    42      41.824  21.639  29.437  1.00  0.00           C
ATOM    659  HB2 ASP    42      40.997  22.195  29.877  1.00  0.00           H
ATOM    660  HB3 ASP    42      41.468  20.960  28.662  1.00  0.00           H
ATOM    661  CG  ASP    42      42.399  20.602  30.434  1.00  0.00           C
ATOM    662  OD1 ASP    42      41.619  19.761  30.938  1.00  0.00           O
ATOM    663  OD2 ASP    42      43.651  20.478  30.682  1.00  0.00           O
ATOM    664  C   ASP    42      42.365  23.281  27.620  1.00  0.00           C
ATOM    665  O   ASP    42      42.531  22.700  26.545  1.00  0.00           O
ATOM    666  N   LYS    43      41.775  24.496  27.675  1.00  0.00           N
ATOM    667  H   LYS    43      41.651  24.853  28.611  1.00  0.00           H
ATOM    668  CA  LYS    43      41.269  25.251  26.427  1.00  0.00           C
ATOM    669  HA  LYS    43      40.676  24.673  25.719  1.00  0.00           H
ATOM    670  CB  LYS    43      40.197  26.273  26.839  1.00  0.00           C
ATOM    671  HB2 LYS    43      39.392  25.818  27.418  1.00  0.00           H
ATOM    672  HB3 LYS    43      40.829  26.943  27.422  1.00  0.00           H
ATOM    673  CG  LYS    43      39.532  26.985  25.654  1.00  0.00           C
ATOM    674  HG2 LYS    43      40.087  27.845  25.281  1.00  0.00           H
ATOM    675  HG3 LYS    43      39.263  26.435  24.752  1.00  0.00           H
ATOM    676  CD  LYS    43      38.190  27.486  26.112  1.00  0.00           C
ATOM    677  HD2 LYS    43      37.591  26.731  26.622  1.00  0.00           H
ATOM    678  HD3 LYS    43      38.476  28.216  26.868  1.00  0.00           H
ATOM    679  CE  LYS    43      37.421  28.110  24.957  1.00  0.00           C
ATOM    680  HE2 LYS    43      38.259  28.529  24.400  1.00  0.00           H
ATOM    681  HE3 LYS    43      36.957  27.404  24.268  1.00  0.00           H
ATOM    682  NZ  LYS    43      36.448  29.148  25.423  1.00  0.00           N
ATOM    683  HZ1 LYS    43      35.547  28.775  25.684  1.00  0.00           H
ATOM    684  HZ2 LYS    43      36.258  29.881  24.755  1.00  0.00           H
ATOM    685  HZ3 LYS    43      36.795  29.632  26.240  1.00  0.00           H
ATOM    686  C   LYS    43      42.298  25.840  25.508  1.00  0.00           C
ATOM    687  O   LYS    43      42.112  25.924  24.289  1.00  0.00           O
ATOM    688  N   ILE    44      43.479  26.248  26.036  1.00  0.00           N
ATOM    689  H   ILE    44      43.571  26.320  27.039  1.00  0.00           H
ATOM    690  CA  ILE    44      44.603  26.547  25.190  1.00  0.00           C
ATOM    691  HA  ILE    44      44.498  27.294  24.404  1.00  0.00           H
ATOM    692  CB  ILE    44      45.674  27.405  25.855  1.00  0.00           C
ATOM    693  HB  ILE    44      45.102  28.289  26.140  1.00  0.00           H
ATOM    694  CG2 ILE    44      46.313  26.725  27.017  1.00  0.00           C
ATOM    695 HG21 ILE    44      46.981  25.923  26.702  1.00  0.00           H
ATOM    696 HG22 ILE    44      45.543  26.473  27.747  1.00  0.00           H
ATOM    697 HG23 ILE    44      46.869  27.445  27.615  1.00  0.00           H
ATOM    698  CG1 ILE    44      46.875  27.828  24.937  1.00  0.00           C
ATOM    699 HG12 ILE    44      47.447  28.483  25.597  1.00  0.00           H
ATOM    700 HG13 ILE    44      47.539  26.985  24.748  1.00  0.00           H
ATOM    701  CD1 ILE    44      46.652  28.650  23.657  1.00  0.00           C
ATOM    702 HD11 ILE    44      46.335  27.947  22.887  1.00  0.00           H
ATOM    703 HD12 ILE    44      47.579  29.088  23.289  1.00  0.00           H
ATOM    704 HD13 ILE    44      45.995  29.507  23.808  1.00  0.00           H
ATOM    705  C   ILE    44      45.130  25.270  24.441  1.00  0.00           C
ATOM    706  O   ILE    44      45.555  25.249  23.260  1.00  0.00           O
ATOM    707  N   ARG    45      45.022  24.117  25.053  1.00  0.00           N
ATOM    708  H   ARG    45      44.504  24.001  25.912  1.00  0.00           H
ATOM    709  CA  ARG    45      45.369  22.855  24.360  1.00  0.00           C
ATOM    710  HA  ARG    45      46.317  22.932  23.829  1.00  0.00           H
ATOM    711  CB  ARG    45      45.475  21.683  25.368  1.00  0.00           C
ATOM    712  HB2 ARG    45      44.624  21.812  26.037  1.00  0.00           H
ATOM    713  HB3 ARG    45      45.340  20.661  25.013  1.00  0.00           H
ATOM    714  CG  ARG    45      46.804  21.852  26.217  1.00  0.00           C
ATOM    715  HG2 ARG    45      47.693  22.027  25.612  1.00  0.00           H
ATOM    716  HG3 ARG    45      46.513  22.737  26.781  1.00  0.00           H
ATOM    717  CD  ARG    45      47.042  20.595  27.026  1.00  0.00           C
ATOM    718  HD2 ARG    45      47.435  19.776  26.425  1.00  0.00           H
ATOM    719  HD3 ARG    45      47.762  20.927  27.773  1.00  0.00           H
ATOM    720  NE  ARG    45      45.877  20.151  27.840  1.00  0.00           N
ATOM    721  HE  ARG    45      45.618  20.658  28.675  1.00  0.00           H
ATOM    722  CZ  ARG    45      44.980  19.174  27.632  1.00  0.00           C
ATOM    723  NH1 ARG    45      45.007  18.459  26.546  1.00  0.00           N
ATOM    724 HH11 ARG    45      45.880  18.448  26.037  1.00  0.00           H
ATOM    725 HH12 ARG    45      44.237  17.882  26.240  1.00  0.00           H
ATOM    726  NH2 ARG    45      43.984  18.949  28.428  1.00  0.00           N
ATOM    727 HH21 ARG    45      43.923  19.346  29.354  1.00  0.00           H
ATOM    728 HH22 ARG    45      43.266  18.260  28.256  1.00  0.00           H
ATOM    729  C   ARG    45      44.423  22.488  23.262  1.00  0.00           C
ATOM    730  O   ARG    45      44.806  22.088  22.176  1.00  0.00           O
ATOM    731  N   TYR    46      43.124  22.677  23.481  1.00  0.00           N
ATOM    732  H   TYR    46      42.855  22.983  24.405  1.00  0.00           H
ATOM    733  CA  TYR    46      42.077  22.443  22.534  1.00  0.00           C
ATOM    734  HA  TYR    46      42.043  21.467  22.049  1.00  0.00           H
ATOM    735  CB  TYR    46      40.565  22.472  23.080  1.00  0.00           C
ATOM    736  HB2 TYR    46      40.458  21.704  23.847  1.00  0.00           H
ATOM    737  HB3 TYR    46      40.468  23.390  23.660  1.00  0.00           H
ATOM    738  CG  TYR    46      39.458  22.379  22.046  1.00  0.00           C
ATOM    739  CD1 TYR    46      39.415  21.141  21.342  1.00  0.00           C
ATOM    740  HD1 TYR    46      40.081  20.382  21.724  1.00  0.00           H
ATOM    741  CE1 TYR    46      38.412  20.919  20.352  1.00  0.00           C
ATOM    742  HE1 TYR    46      38.221  20.019  19.786  1.00  0.00           H
ATOM    743  CZ  TYR    46      37.504  21.956  20.089  1.00  0.00           C
ATOM    744  OH  TYR    46      36.510  21.872  19.237  1.00  0.00           O
ATOM    745  HH  TYR    46      36.114  22.702  18.963  1.00  0.00           H
ATOM    746  CE2 TYR    46      37.583  23.151  20.771  1.00  0.00           C
ATOM    747  HE2 TYR    46      36.944  23.965  20.462  1.00  0.00           H
ATOM    748  CD2 TYR    46      38.554  23.341  21.775  1.00  0.00           C
ATOM    749  HD2 TYR    46      38.539  24.278  22.312  1.00  0.00           H
ATOM    750  C   TYR    46      42.135  23.415  21.366  1.00  0.00           C
ATOM    751  O   TYR    46      41.926  22.939  20.235  1.00  0.00           O
ATOM    752  N   GLU    47      42.304  24.700  21.635  1.00  0.00           N
ATOM    753  H   GLU    47      42.407  24.975  22.602  1.00  0.00           H
ATOM    754  CA  GLU    47      42.364  25.813  20.634  1.00  0.00           C
ATOM    755  HA  GLU    47      41.494  25.634  20.001  1.00  0.00           H
ATOM    756  CB  GLU    47      42.394  27.171  21.336  1.00  0.00           C
ATOM    757  HB2 GLU    47      41.549  27.244  22.020  1.00  0.00           H
ATOM    758  HB3 GLU    47      43.301  27.059  21.931  1.00  0.00           H
ATOM    759  CG  GLU    47      42.590  28.354  20.376  1.00  0.00           C
ATOM    760  HG2 GLU    47      42.842  29.301  20.851  1.00  0.00           H
ATOM    761  HG3 GLU    47      43.486  28.089  19.814  1.00  0.00           H
ATOM    762  CD  GLU    47      41.382  28.517  19.462  1.00  0.00           C
ATOM    763  OE1 GLU    47      40.232  28.289  19.818  1.00  0.00           O
ATOM    764  OE2 GLU    47      41.608  28.858  18.283  1.00  0.00           O
ATOM    765  C   GLU    47      43.566  25.641  19.741  1.00  0.00           C
ATOM    766  O   GLU    47      43.509  25.615  18.543  1.00  0.00           O
ATOM    767  N   SER    48      44.793  25.327  20.284  1.00  0.00           N
ATOM    768  H   SER    48      44.867  25.335  21.291  1.00  0.00           H
ATOM    769  CA  SER    48      46.015  25.109  19.550  1.00  0.00           C
ATOM    770  HA  SER    48      46.373  25.948  18.954  1.00  0.00           H
ATOM    771  CB  SER    48      47.161  24.940  20.589  1.00  0.00           C
ATOM    772  HB2 SER    48      47.229  25.897  21.107  1.00  0.00           H
ATOM    773  HB3 SER    48      46.931  24.093  21.234  1.00  0.00           H
ATOM    774  OG  SER    48      48.398  24.905  19.894  1.00  0.00           O
ATOM    775  HG  SER    48      48.465  25.750  19.443  1.00  0.00           H
ATOM    776  C   SER    48      45.967  23.814  18.727  1.00  0.00           C
ATOM    777  O   SER    48      46.713  23.560  17.792  1.00  0.00           O
ATOM    778  N   LEU    49      44.921  22.983  18.917  1.00  0.00           N
ATOM    779  H   LEU    49      44.288  23.282  19.644  1.00  0.00           H
ATOM    780  CA  LEU    49      44.669  21.734  18.129  1.00  0.00           C
ATOM    781  HA  LEU    49      45.626  21.219  18.044  1.00  0.00           H
ATOM    782  CB  LEU    49      43.618  20.884  18.796  1.00  0.00           C
ATOM    783  HB2 LEU    49      43.751  20.718  19.865  1.00  0.00           H
ATOM    784  HB3 LEU    49      42.707  21.468  18.662  1.00  0.00           H
ATOM    785  CG  LEU    49      43.397  19.510  18.188  1.00  0.00           C
ATOM    786  HG  LEU    49      43.262  19.668  17.118  1.00  0.00           H
ATOM    787  CD1 LEU    49      44.521  18.524  18.455  1.00  0.00           C
ATOM    788 HD11 LEU    49      45.511  18.906  18.208  1.00  0.00           H
ATOM    789 HD12 LEU    49      44.395  17.608  17.878  1.00  0.00           H
ATOM    790 HD13 LEU    49      44.588  18.343  19.527  1.00  0.00           H
ATOM    791  CD2 LEU    49      42.148  18.720  18.619  1.00  0.00           C
ATOM    792 HD21 LEU    49      42.234  18.463  19.675  1.00  0.00           H
ATOM    793 HD22 LEU    49      41.187  19.189  18.410  1.00  0.00           H
ATOM    794 HD23 LEU    49      42.101  17.786  18.060  1.00  0.00           H
ATOM    795  C   LEU    49      44.287  22.079  16.684  1.00  0.00           C
ATOM    796  O   LEU    49      44.598  21.416  15.753  1.00  0.00           O
ATOM    797  N   THR    50      43.543  23.210  16.464  1.00  0.00           N
ATOM    798  H   THR    50      43.240  23.734  17.272  1.00  0.00           H
ATOM    799  CA  THR    50      43.514  23.928  15.140  1.00  0.00           C
ATOM    800  HA  THR    50      43.382  23.193  14.347  1.00  0.00           H
ATOM    801  CB  THR    50      42.349  24.966  15.050  1.00  0.00           C
ATOM    802  HB  THR    50      42.640  25.682  15.820  1.00  0.00           H
ATOM    803  CG2 THR    50      42.134  25.687  13.698  1.00  0.00           C
ATOM    804 HG21 THR    50      42.809  26.533  13.579  1.00  0.00           H
ATOM    805 HG22 THR    50      41.121  26.075  13.591  1.00  0.00           H
ATOM    806 HG23 THR    50      42.260  24.944  12.911  1.00  0.00           H
ATOM    807  OG1 THR    50      41.166  24.325  15.344  1.00  0.00           O
ATOM    808  HG1 THR    50      41.326  24.051  16.250  1.00  0.00           H
ATOM    809  C   THR    50      44.775  24.674  14.794  1.00  0.00           C
ATOM    810  O   THR    50      45.088  24.678  13.606  1.00  0.00           O
ATOM    811  N   ASP    51      45.422  25.311  15.815  1.00  0.00           N
ATOM    812  H   ASP    51      44.982  25.331  16.723  1.00  0.00           H
ATOM    813  CA  ASP    51      46.420  26.335  15.607  1.00  0.00           C
ATOM    814  HA  ASP    51      46.721  26.072  14.593  1.00  0.00           H
ATOM    815  CB  ASP    51      45.754  27.696  15.512  1.00  0.00           C
ATOM    816  HB2 ASP    51      45.012  27.737  14.714  1.00  0.00           H
ATOM    817  HB3 ASP    51      45.316  27.939  16.480  1.00  0.00           H
ATOM    818  CG  ASP    51      46.763  28.815  15.265  1.00  0.00           C
ATOM    819  OD1 ASP    51      46.475  29.997  15.467  1.00  0.00           O
ATOM    820  OD2 ASP    51      47.947  28.582  14.894  1.00  0.00           O
ATOM    821  C   ASP    51      47.657  26.299  16.522  1.00  0.00           C
ATOM    822  O   ASP    51      47.704  26.999  17.568  1.00  0.00           O
ATOM    823  N   PRO    52      48.797  25.641  16.041  1.00  0.00           N
ATOM    824  CD  PRO    52      48.798  24.682  14.934  1.00  0.00           C
ATOM    825  HD2 PRO    52      48.800  25.304  14.040  1.00  0.00           H
ATOM    826  HD3 PRO    52      47.920  24.057  15.097  1.00  0.00           H
ATOM    827  CG  PRO    52      50.122  23.913  15.007  1.00  0.00           C
ATOM    828  HG2 PRO    52      50.467  23.846  13.975  1.00  0.00           H
ATOM    829  HG3 PRO    52      50.015  22.857  15.253  1.00  0.00           H
ATOM    830  CB  PRO    52      50.969  24.788  15.869  1.00  0.00           C
ATOM    831  HB2 PRO    52      51.600  25.482  15.313  1.00  0.00           H
ATOM    832  HB3 PRO    52      51.562  24.184  16.556  1.00  0.00           H
ATOM    833  CA  PRO    52      50.028  25.645  16.751  1.00  0.00           C
ATOM    834  HA  PRO    52      49.920  25.130  17.705  1.00  0.00           H
ATOM    835  C   PRO    52      50.631  27.088  17.093  1.00  0.00           C
ATOM    836  O   PRO    52      51.334  27.220  18.060  1.00  0.00           O
ATOM    837  N   SER    53      50.350  28.142  16.322  1.00  0.00           N
ATOM    838  H   SER    53      49.537  28.153  15.724  1.00  0.00           H
ATOM    839  CA  SER    53      50.930  29.470  16.530  1.00  0.00           C
ATOM    840  HA  SER    53      52.012  29.377  16.624  1.00  0.00           H
ATOM    841  CB  SER    53      50.788  30.427  15.409  1.00  0.00           C
ATOM    842  HB2 SER    53      51.372  31.326  15.610  1.00  0.00           H
ATOM    843  HB3 SER    53      51.311  30.113  14.504  1.00  0.00           H
ATOM    844  OG  SER    53      49.395  30.642  15.200  1.00  0.00           O
ATOM    845  HG  SER    53      48.946  29.804  15.073  1.00  0.00           H
ATOM    846  C   SER    53      50.306  30.069  17.833  1.00  0.00           C
ATOM    847  O   SER    53      50.940  30.934  18.406  1.00  0.00           O
ATOM    848  N   LYS    54      49.232  29.537  18.349  1.00  0.00           N
ATOM    849  H   LYS    54      48.793  28.784  17.840  1.00  0.00           H
ATOM    850  CA  LYS    54      48.710  29.912  19.615  1.00  0.00           C
ATOM    851  HA  LYS    54      48.564  30.992  19.632  1.00  0.00           H
ATOM    852  CB  LYS    54      47.311  29.360  19.846  1.00  0.00           C
ATOM    853  HB2 LYS    54      46.933  28.966  18.902  1.00  0.00           H
ATOM    854  HB3 LYS    54      47.278  28.494  20.508  1.00  0.00           H
ATOM    855  CG  LYS    54      46.290  30.520  20.179  1.00  0.00           C
ATOM    856  HG2 LYS    54      45.476  30.051  20.732  1.00  0.00           H
ATOM    857  HG3 LYS    54      46.737  31.277  20.824  1.00  0.00           H
ATOM    858  CD  LYS    54      45.810  31.145  18.873  1.00  0.00           C
ATOM    859  HD2 LYS    54      45.336  32.065  19.219  1.00  0.00           H
ATOM    860  HD3 LYS    54      46.707  31.436  18.325  1.00  0.00           H
ATOM    861  CE  LYS    54      44.807  30.234  18.196  1.00  0.00           C
ATOM    862  HE2 LYS    54      45.237  29.249  18.019  1.00  0.00           H
ATOM    863  HE3 LYS    54      43.953  30.144  18.866  1.00  0.00           H
ATOM    864  NZ  LYS    54      44.448  30.886  16.959  1.00  0.00           N
ATOM    865  HZ1 LYS    54      43.759  30.377  16.425  1.00  0.00           H
ATOM    866  HZ2 LYS    54      45.351  30.849  16.509  1.00  0.00           H
ATOM    867  HZ3 LYS    54      44.097  31.823  17.100  1.00  0.00           H
ATOM    868  C   LYS    54      49.554  29.597  20.890  1.00  0.00           C
ATOM    869  O   LYS    54      49.272  30.126  21.960  1.00  0.00           O
ATOM    870  N   LEU    55      50.640  28.847  20.703  1.00  0.00           N
ATOM    871  H   LEU    55      50.838  28.523  19.768  1.00  0.00           H
ATOM    872  CA  LEU    55      51.661  28.528  21.741  1.00  0.00           C
ATOM    873  HA  LEU    55      51.240  28.902  22.674  1.00  0.00           H
ATOM    874  CB  LEU    55      51.997  27.041  21.744  1.00  0.00           C
ATOM    875  HB2 LEU    55      52.448  26.712  20.808  1.00  0.00           H
ATOM    876  HB3 LEU    55      52.770  26.965  22.509  1.00  0.00           H
ATOM    877  CG  LEU    55      50.793  26.140  22.156  1.00  0.00           C
ATOM    878  HG  LEU    55      49.953  26.362  21.497  1.00  0.00           H
ATOM    879  CD1 LEU    55      51.223  24.701  21.919  1.00  0.00           C
ATOM    880 HD11 LEU    55      52.145  24.397  22.413  1.00  0.00           H
ATOM    881 HD12 LEU    55      51.414  24.628  20.847  1.00  0.00           H
ATOM    882 HD13 LEU    55      50.399  24.018  22.127  1.00  0.00           H
ATOM    883  CD2 LEU    55      50.369  26.270  23.604  1.00  0.00           C
ATOM    884 HD21 LEU    55      51.109  25.979  24.351  1.00  0.00           H
ATOM    885 HD22 LEU    55      50.023  27.300  23.691  1.00  0.00           H
ATOM    886 HD23 LEU    55      49.511  25.639  23.837  1.00  0.00           H
ATOM    887  C   LEU    55      52.926  29.376  21.550  1.00  0.00           C
ATOM    888  O   LEU    55      53.818  29.203  22.363  1.00  0.00           O
ATOM    889  N   ASP    56      53.003  30.330  20.689  1.00  0.00           N
ATOM    890  H   ASP    56      52.136  30.632  20.270  1.00  0.00           H
ATOM    891  CA  ASP    56      54.243  31.164  20.301  1.00  0.00           C
ATOM    892  HA  ASP    56      55.106  30.533  20.087  1.00  0.00           H
ATOM    893  CB  ASP    56      54.006  31.905  18.999  1.00  0.00           C
ATOM    894  HB2 ASP    56      53.819  31.150  18.234  1.00  0.00           H
ATOM    895  HB3 ASP    56      53.049  32.426  19.013  1.00  0.00           H
ATOM    896  CG  ASP    56      55.120  32.779  18.507  1.00  0.00           C
ATOM    897  OD1 ASP    56      54.862  33.859  17.917  1.00  0.00           O
ATOM    898  OD2 ASP    56      56.219  32.389  18.876  1.00  0.00           O
ATOM    899  C   ASP    56      54.614  32.203  21.375  1.00  0.00           C
ATOM    900  O   ASP    56      55.740  32.460  21.717  1.00  0.00           O
ATOM    901  N   SER    57      53.539  32.636  22.033  1.00  0.00           N
ATOM    902  H   SER    57      52.701  32.223  21.649  1.00  0.00           H
ATOM    903  CA  SER    57      53.463  33.267  23.364  1.00  0.00           C
ATOM    904  HA  SER    57      53.951  34.226  23.189  1.00  0.00           H
ATOM    905  CB  SER    57      52.021  33.708  23.633  1.00  0.00           C
ATOM    906  HB2 SER    57      51.925  34.168  24.616  1.00  0.00           H
ATOM    907  HB3 SER    57      51.926  34.462  22.851  1.00  0.00           H
ATOM    908  OG  SER    57      51.056  32.635  23.512  1.00  0.00           O
ATOM    909  HG  SER    57      50.601  32.771  22.678  1.00  0.00           H
ATOM    910  C   SER    57      53.956  32.464  24.610  1.00  0.00           C
ATOM    911  O   SER    57      53.979  33.038  25.678  1.00  0.00           O
ATOM    912  N   GLY    58      54.359  31.221  24.422  1.00  0.00           N
ATOM    913  H   GLY    58      54.234  30.807  23.508  1.00  0.00           H
ATOM    914  CA  GLY    58      54.938  30.387  25.445  1.00  0.00           C
ATOM    915  HA2 GLY    58      55.982  30.319  25.141  1.00  0.00           H
ATOM    916  HA3 GLY    58      54.950  30.906  26.403  1.00  0.00           H
ATOM    917  C   GLY    58      54.301  29.063  25.563  1.00  0.00           C
ATOM    918  O   GLY    58      53.099  29.067  25.784  1.00  0.00           O
ATOM    919  N   LYS    59      55.099  28.072  25.448  1.00  0.00           N
ATOM    920  H   LYS    59      56.066  28.249  25.216  1.00  0.00           H
ATOM    921  CA  LYS    59      54.641  26.714  25.449  1.00  0.00           C
ATOM    922  HA  LYS    59      53.696  26.759  24.906  1.00  0.00           H
ATOM    923  CB  LYS    59      55.497  25.843  24.554  1.00  0.00           C
ATOM    924  HB2 LYS    59      55.938  26.411  23.734  1.00  0.00           H
ATOM    925  HB3 LYS    59      56.360  25.552  25.153  1.00  0.00           H
ATOM    926  CG  LYS    59      54.839  24.535  24.130  1.00  0.00           C
ATOM    927  HG2 LYS    59      54.751  23.834  24.960  1.00  0.00           H
ATOM    928  HG3 LYS    59      53.826  24.716  23.769  1.00  0.00           H
ATOM    929  CD  LYS    59      55.666  23.922  22.961  1.00  0.00           C
ATOM    930  HD2 LYS    59      55.162  23.014  22.629  1.00  0.00           H
ATOM    931  HD3 LYS    59      55.618  24.588  22.100  1.00  0.00           H
ATOM    932  CE  LYS    59      57.054  23.614  23.458  1.00  0.00           C
ATOM    933  HE2 LYS    59      57.465  24.458  24.012  1.00  0.00           H
ATOM    934  HE3 LYS    59      56.962  22.780  24.154  1.00  0.00           H
ATOM    935  NZ  LYS    59      57.911  23.113  22.356  1.00  0.00           N
ATOM    936  HZ1 LYS    59      57.543  22.299  21.885  1.00  0.00           H
ATOM    937  HZ2 LYS    59      58.841  22.829  22.632  1.00  0.00           H
ATOM    938  HZ3 LYS    59      58.069  23.860  21.694  1.00  0.00           H
ATOM    939  C   LYS    59      54.297  26.066  26.828  1.00  0.00           C
ATOM    940  O   LYS    59      53.421  25.136  26.957  1.00  0.00           O
ATOM    941  N   GLU    60      54.847  26.581  27.940  1.00  0.00           N
ATOM    942  H   GLU    60      55.295  27.481  27.848  1.00  0.00           H
ATOM    943  CA  GLU    60      54.628  26.080  29.307  1.00  0.00           C
ATOM    944  HA  GLU    60      54.561  24.993  29.252  1.00  0.00           H
ATOM    945  CB  GLU    60      55.761  26.376  30.331  1.00  0.00           C
ATOM    946  HB2 GLU    60      55.708  27.443  30.549  1.00  0.00           H
ATOM    947  HB3 GLU    60      55.620  25.735  31.202  1.00  0.00           H
ATOM    948  CG  GLU    60      57.127  26.058  29.846  1.00  0.00           C
ATOM    949  HG2 GLU    60      57.314  26.666  28.961  1.00  0.00           H
ATOM    950  HG3 GLU    60      57.940  26.316  30.524  1.00  0.00           H
ATOM    951  CD  GLU    60      57.326  24.570  29.624  1.00  0.00           C
ATOM    952  OE1 GLU    60      56.602  23.639  30.071  1.00  0.00           O
ATOM    953  OE2 GLU    60      58.395  24.271  29.025  1.00  0.00           O
ATOM    954  C   GLU    60      53.243  26.452  29.909  1.00  0.00           C
ATOM    955  O   GLU    60      52.928  27.671  29.983  1.00  0.00           O
ATOM    956  N   LEU    61      52.445  25.411  30.282  1.00  0.00           N
ATOM    957  H   LEU    61      52.831  24.480  30.220  1.00  0.00           H
ATOM    958  CA  LEU    61      51.089  25.585  30.876  1.00  0.00           C
ATOM    959  HA  LEU    61      50.710  26.587  30.676  1.00  0.00           H
ATOM    960  CB  LEU    61      50.121  24.571  30.265  1.00  0.00           C
ATOM    961  HB2 LEU    61      50.461  23.572  30.539  1.00  0.00           H
ATOM    962  HB3 LEU    61      49.121  24.639  30.694  1.00  0.00           H
ATOM    963  CG  LEU    61      50.089  24.684  28.733  1.00  0.00           C
ATOM    964  HG  LEU    61      51.050  24.562  28.233  1.00  0.00           H
ATOM    965  CD1 LEU    61      49.265  23.585  28.174  1.00  0.00           C
ATOM    966 HD11 LEU    61      49.575  23.593  27.128  1.00  0.00           H
ATOM    967 HD12 LEU    61      48.212  23.857  28.245  1.00  0.00           H
ATOM    968 HD13 LEU    61      49.518  22.691  28.742  1.00  0.00           H
ATOM    969  CD2 LEU    61      49.475  25.943  28.211  1.00  0.00           C
ATOM    970 HD21 LEU    61      48.521  26.217  28.661  1.00  0.00           H
ATOM    971 HD22 LEU    61      50.204  26.700  28.498  1.00  0.00           H
ATOM    972 HD23 LEU    61      49.405  25.879  27.124  1.00  0.00           H
ATOM    973  C   LEU    61      51.172  25.410  32.439  1.00  0.00           C
ATOM    974  O   LEU    61      51.532  24.300  32.821  1.00  0.00           O
ATOM    975  N   HID    62      50.866  26.470  33.167  1.00  0.00           N
ATOM    976  H   HID    62      50.464  27.285  32.727  1.00  0.00           H
ATOM    977  CA  HID    62      51.142  26.526  34.629  1.00  0.00           C
ATOM    978  HA  HID    62      50.814  25.654  35.194  1.00  0.00           H
ATOM    979  CB  HID    62      52.629  26.585  34.915  1.00  0.00           C
ATOM    980  HB2 HID    62      52.781  26.423  35.982  1.00  0.00           H
ATOM    981  HB3 HID    62      53.081  25.684  34.500  1.00  0.00           H
ATOM    982  CG  HID    62      53.275  27.860  34.354  1.00  0.00           C
ATOM    983  ND1 HID    62      53.088  29.220  34.684  1.00  0.00           N
ATOM    984  HD1 HID    62      52.216  29.650  34.959  1.00  0.00           H
ATOM    985  CE1 HID    62      54.098  29.851  34.186  1.00  0.00           C
ATOM    986  HE1 HID    62      54.156  30.929  34.126  1.00  0.00           H
ATOM    987  NE2 HID    62      54.907  29.058  33.461  1.00  0.00           N
ATOM    988  CD2 HID    62      54.420  27.788  33.618  1.00  0.00           C
ATOM    989  HD2 HID    62      54.793  26.808  33.364  1.00  0.00           H
ATOM    990  C   HID    62      50.423  27.770  35.222  1.00  0.00           C
ATOM    991  O   HID    62      49.913  28.675  34.621  1.00  0.00           O
ATOM    992  N   ILE    63      50.388  27.741  36.525  1.00  0.00           N
ATOM    993  H   ILE    63      50.897  27.004  36.993  1.00  0.00           H
ATOM    994  CA  ILE    63      49.940  28.795  37.412  1.00  0.00           C
ATOM    995  HA  ILE    63      49.600  29.642  36.816  1.00  0.00           H
ATOM    996  CB  ILE    63      48.750  28.318  38.295  1.00  0.00           C
ATOM    997  HB  ILE    63      49.066  27.447  38.869  1.00  0.00           H
ATOM    998  CG2 ILE    63      48.396  29.277  39.417  1.00  0.00           C
ATOM    999 HG21 ILE    63      48.224  30.284  39.034  1.00  0.00           H
ATOM   1000 HG22 ILE    63      49.169  29.304  40.183  1.00  0.00           H
ATOM   1001 HG23 ILE    63      47.460  28.979  39.889  1.00  0.00           H
ATOM   1002  CG1 ILE    63      47.469  27.942  37.524  1.00  0.00           C
ATOM   1003 HG12 ILE    63      46.865  28.848  37.499  1.00  0.00           H
ATOM   1004 HG13 ILE    63      47.625  27.721  36.469  1.00  0.00           H
ATOM   1005  CD1 ILE    63      46.478  26.872  38.116  1.00  0.00           C
ATOM   1006 HD11 ILE    63      46.616  26.939  39.195  1.00  0.00           H
ATOM   1007 HD12 ILE    63      46.716  25.890  37.705  1.00  0.00           H
ATOM   1008 HD13 ILE    63      45.478  27.106  37.748  1.00  0.00           H
ATOM   1009  C   ILE    63      51.121  29.426  38.233  1.00  0.00           C
ATOM   1010  O   ILE    63      52.090  28.707  38.591  1.00  0.00           O
ATOM   1011  N   ASN    64      50.954  30.653  38.648  1.00  0.00           N
ATOM   1012  H   ASN    64      50.117  31.167  38.415  1.00  0.00           H
ATOM   1013  CA  ASN    64      51.720  31.357  39.695  1.00  0.00           C
ATOM   1014  HA  ASN    64      52.198  30.541  40.237  1.00  0.00           H
ATOM   1015  CB  ASN    64      52.688  32.427  39.153  1.00  0.00           C
ATOM   1016  HB2 ASN    64      52.110  33.152  38.580  1.00  0.00           H
ATOM   1017  HB3 ASN    64      53.149  32.844  40.049  1.00  0.00           H
ATOM   1018  CG  ASN    64      53.804  31.904  38.286  1.00  0.00           C
ATOM   1019  OD1 ASN    64      54.729  32.584  37.843  1.00  0.00           O
ATOM   1020  ND2 ASN    64      53.953  30.593  38.147  1.00  0.00           N
ATOM   1021 HD21 ASN    64      53.284  29.960  38.560  1.00  0.00           H
ATOM   1022 HD22 ASN    64      54.588  30.271  37.430  1.00  0.00           H
ATOM   1023  C   ASN    64      50.793  32.056  40.691  1.00  0.00           C
ATOM   1024  O   ASN    64      49.796  32.696  40.306  1.00  0.00           O
ATOM   1025  N   LEU    65      51.171  32.103  41.943  1.00  0.00           N
ATOM   1026  H   LEU    65      51.956  31.581  42.306  1.00  0.00           H
ATOM   1027  CA  LEU    65      50.406  32.708  43.011  1.00  0.00           C
ATOM   1028  HA  LEU    65      49.521  33.179  42.583  1.00  0.00           H
ATOM   1029  CB  LEU    65      49.964  31.514  43.945  1.00  0.00           C
ATOM   1030  HB2 LEU    65      50.886  31.152  44.400  1.00  0.00           H
ATOM   1031  HB3 LEU    65      49.412  32.085  44.693  1.00  0.00           H
ATOM   1032  CG  LEU    65      49.072  30.364  43.439  1.00  0.00           C
ATOM   1033  HG  LEU    65      49.728  29.789  42.785  1.00  0.00           H
ATOM   1034  CD1 LEU    65      48.533  29.478  44.610  1.00  0.00           C
ATOM   1035 HD11 LEU    65      47.793  30.077  45.140  1.00  0.00           H
ATOM   1036 HD12 LEU    65      49.327  29.123  45.267  1.00  0.00           H
ATOM   1037 HD13 LEU    65      48.056  28.562  44.261  1.00  0.00           H
ATOM   1038  CD2 LEU    65      47.864  30.851  42.664  1.00  0.00           C
ATOM   1039 HD21 LEU    65      48.252  31.366  41.785  1.00  0.00           H
ATOM   1040 HD22 LEU    65      47.157  30.086  42.343  1.00  0.00           H
ATOM   1041 HD23 LEU    65      47.447  31.693  43.217  1.00  0.00           H
ATOM   1042  C   LEU    65      51.300  33.727  43.696  1.00  0.00           C
ATOM   1043  O   LEU    65      52.402  33.377  44.172  1.00  0.00           O
ATOM   1044  N   ILE    66      50.949  34.977  43.477  1.00  0.00           N
ATOM   1045  H   ILE    66      50.161  35.145  42.868  1.00  0.00           H
ATOM   1046  CA  ILE    66      51.765  36.104  43.956  1.00  0.00           C
ATOM   1047  HA  ILE    66      52.707  35.802  44.414  1.00  0.00           H
ATOM   1048  CB  ILE    66      52.338  36.829  42.698  1.00  0.00           C
ATOM   1049  HB  ILE    66      51.472  36.923  42.041  1.00  0.00           H
ATOM   1050  CG2 ILE    66      52.933  38.219  43.014  1.00  0.00           C
ATOM   1051 HG21 ILE    66      53.790  38.142  43.683  1.00  0.00           H
ATOM   1052 HG22 ILE    66      52.253  38.907  43.517  1.00  0.00           H
ATOM   1053 HG23 ILE    66      53.334  38.763  42.159  1.00  0.00           H
ATOM   1054  CG1 ILE    66      53.411  35.962  41.984  1.00  0.00           C
ATOM   1055 HG12 ILE    66      54.358  36.500  42.038  1.00  0.00           H
ATOM   1056 HG13 ILE    66      53.663  34.994  42.419  1.00  0.00           H
ATOM   1057  CD1 ILE    66      53.153  35.773  40.503  1.00  0.00           C
ATOM   1058 HD11 ILE    66      54.007  35.254  40.064  1.00  0.00           H
ATOM   1059 HD12 ILE    66      53.202  36.753  40.030  1.00  0.00           H
ATOM   1060 HD13 ILE    66      52.158  35.363  40.339  1.00  0.00           H
ATOM   1061  C   ILE    66      51.022  36.869  45.063  1.00  0.00           C
ATOM   1062  O   ILE    66      50.160  37.618  44.624  1.00  0.00           O
ATOM   1063  N   PRO    67      51.332  36.771  46.326  1.00  0.00           N
ATOM   1064  CD  PRO    67      52.030  35.764  46.957  1.00  0.00           C
ATOM   1065  HD2 PRO    67      53.019  35.531  46.564  1.00  0.00           H
ATOM   1066  HD3 PRO    67      51.434  34.852  46.909  1.00  0.00           H
ATOM   1067  CG  PRO    67      52.210  36.102  48.497  1.00  0.00           C
ATOM   1068  HG2 PRO    67      53.183  36.553  48.691  1.00  0.00           H
ATOM   1069  HG3 PRO    67      52.202  35.225  49.144  1.00  0.00           H
ATOM   1070  CB  PRO    67      51.039  37.059  48.766  1.00  0.00           C
ATOM   1071  HB2 PRO    67      51.373  37.726  49.560  1.00  0.00           H
ATOM   1072  HB3 PRO    67      50.111  36.536  48.999  1.00  0.00           H
ATOM   1073  CA  PRO    67      50.911  37.720  47.421  1.00  0.00           C
ATOM   1074  HA  PRO    67      49.833  37.835  47.302  1.00  0.00           H
ATOM   1075  C   PRO    67      51.749  38.987  47.413  1.00  0.00           C
ATOM   1076  O   PRO    67      52.965  38.946  47.137  1.00  0.00           O
ATOM   1077  N   ASN    68      51.042  40.142  47.625  1.00  0.00           N
ATOM   1078  H   ASN    68      50.039  40.042  47.676  1.00  0.00           H
ATOM   1079  CA  ASN    68      51.639  41.420  47.646  1.00  0.00           C
ATOM   1080  HA  ASN    68      52.721  41.351  47.762  1.00  0.00           H
ATOM   1081  CB  ASN    68      51.559  42.185  46.345  1.00  0.00           C
ATOM   1082  HB2 ASN    68      51.997  41.546  45.578  1.00  0.00           H
ATOM   1083  HB3 ASN    68      50.517  42.320  46.054  1.00  0.00           H
ATOM   1084  CG  ASN    68      52.341  43.511  46.355  1.00  0.00           C
ATOM   1085  OD1 ASN    68      52.401  44.261  47.299  1.00  0.00           O
ATOM   1086  ND2 ASN    68      52.890  43.853  45.234  1.00  0.00           N
ATOM   1087 HD21 ASN    68      52.819  43.221  44.449  1.00  0.00           H
ATOM   1088 HD22 ASN    68      53.243  44.793  45.122  1.00  0.00           H
ATOM   1089  C   ASN    68      51.138  42.264  48.880  1.00  0.00           C
ATOM   1090  O   ASN    68      50.021  42.830  48.946  1.00  0.00           O
ATOM   1091  N   LYS    69      51.967  42.315  49.996  1.00  0.00           N
ATOM   1092  H   LYS    69      52.895  41.938  49.864  1.00  0.00           H
ATOM   1093  CA  LYS    69      51.545  42.983  51.236  1.00  0.00           C
ATOM   1094  HA  LYS    69      50.521  42.699  51.476  1.00  0.00           H
ATOM   1095  CB  LYS    69      52.418  42.498  52.378  1.00  0.00           C
ATOM   1096  HB2 LYS    69      53.467  42.709  52.171  1.00  0.00           H
ATOM   1097  HB3 LYS    69      52.213  43.046  53.298  1.00  0.00           H
ATOM   1098  CG  LYS    69      52.286  41.013  52.702  1.00  0.00           C
ATOM   1099  HG2 LYS    69      51.218  40.805  52.628  1.00  0.00           H
ATOM   1100  HG3 LYS    69      52.834  40.390  51.995  1.00  0.00           H
ATOM   1101  CD  LYS    69      52.962  40.662  53.995  1.00  0.00           C
ATOM   1102  HD2 LYS    69      53.965  40.269  53.831  1.00  0.00           H
ATOM   1103  HD3 LYS    69      53.018  41.515  54.671  1.00  0.00           H
ATOM   1104  CE  LYS    69      52.207  39.489  54.648  1.00  0.00           C
ATOM   1105  HE2 LYS    69      51.197  39.826  54.884  1.00  0.00           H
ATOM   1106  HE3 LYS    69      52.223  38.674  53.923  1.00  0.00           H
ATOM   1107  NZ  LYS    69      52.775  39.099  55.961  1.00  0.00           N
ATOM   1108  HZ1 LYS    69      52.829  39.991  56.432  1.00  0.00           H
ATOM   1109  HZ2 LYS    69      53.688  38.676  55.882  1.00  0.00           H
ATOM   1110  HZ3 LYS    69      52.197  38.462  56.491  1.00  0.00           H
ATOM   1111  C   LYS    69      51.676  44.496  51.222  1.00  0.00           C
ATOM   1112  O   LYS    69      51.110  45.228  52.047  1.00  0.00           O
ATOM   1113  N   GLN    70      52.346  45.119  50.258  1.00  0.00           N
ATOM   1114  H   GLN    70      52.642  44.577  49.460  1.00  0.00           H
ATOM   1115  CA  GLN    70      52.447  46.567  50.171  1.00  0.00           C
ATOM   1116  HA  GLN    70      52.598  47.020  51.150  1.00  0.00           H
ATOM   1117  CB  GLN    70      53.639  46.965  49.210  1.00  0.00           C
ATOM   1118  HB2 GLN    70      54.636  46.760  49.601  1.00  0.00           H
ATOM   1119  HB3 GLN    70      53.493  46.356  48.318  1.00  0.00           H
ATOM   1120  CG  GLN    70      53.539  48.417  48.734  1.00  0.00           C
ATOM   1121  HG2 GLN    70      54.208  48.680  47.915  1.00  0.00           H
ATOM   1122  HG3 GLN    70      52.514  48.720  48.523  1.00  0.00           H
ATOM   1123  CD  GLN    70      53.818  49.430  49.927  1.00  0.00           C
ATOM   1124  OE1 GLN    70      54.097  48.993  51.068  1.00  0.00           O
ATOM   1125  NE2 GLN    70      53.856  50.697  49.604  1.00  0.00           N
ATOM   1126 HE21 GLN    70      53.866  51.365  50.362  1.00  0.00           H
ATOM   1127 HE22 GLN    70      53.647  51.032  48.674  1.00  0.00           H
ATOM   1128  C   GLN    70      51.073  47.113  49.768  1.00  0.00           C
ATOM   1129  O   GLN    70      50.672  48.155  50.186  1.00  0.00           O
ATOM   1130  N   ASP    71      50.332  46.351  48.977  1.00  0.00           N
ATOM   1131  H   ASP    71      50.904  45.636  48.551  1.00  0.00           H
ATOM   1132  CA  ASP    71      48.988  46.737  48.460  1.00  0.00           C
ATOM   1133  HA  ASP    71      48.767  47.789  48.641  1.00  0.00           H
ATOM   1134  CB  ASP    71      48.948  46.706  46.949  1.00  0.00           C
ATOM   1135  HB2 ASP    71      49.256  45.681  46.741  1.00  0.00           H
ATOM   1136  HB3 ASP    71      47.924  46.894  46.625  1.00  0.00           H
ATOM   1137  CG  ASP    71      49.861  47.672  46.241  1.00  0.00           C
ATOM   1138  OD1 ASP    71      50.488  47.344  45.176  1.00  0.00           O
ATOM   1139  OD2 ASP    71      50.003  48.792  46.806  1.00  0.00           O
ATOM   1140  C   ASP    71      47.816  45.955  49.069  1.00  0.00           C
ATOM   1141  O   ASP    71      46.674  46.120  48.679  1.00  0.00           O
ATOM   1142  N   ARG    72      48.183  44.992  49.969  1.00  0.00           N
ATOM   1143  H   ARG    72      49.178  44.936  50.128  1.00  0.00           H
ATOM   1144  CA  ARG    72      47.288  43.970  50.531  1.00  0.00           C
ATOM   1145  HA  ARG    72      47.925  43.177  50.925  1.00  0.00           H
ATOM   1146  CB  ARG    72      46.533  44.453  51.758  1.00  0.00           C
ATOM   1147  HB2 ARG    72      46.022  45.341  51.386  1.00  0.00           H
ATOM   1148  HB3 ARG    72      45.789  43.701  52.019  1.00  0.00           H
ATOM   1149  CG  ARG    72      47.379  44.709  53.055  1.00  0.00           C
ATOM   1150  HG2 ARG    72      47.667  43.687  53.306  1.00  0.00           H
ATOM   1151  HG3 ARG    72      48.167  45.313  52.605  1.00  0.00           H
ATOM   1152  CD  ARG    72      46.692  45.402  54.248  1.00  0.00           C
ATOM   1153  HD2 ARG    72      45.766  44.835  54.338  1.00  0.00           H
ATOM   1154  HD3 ARG    72      47.307  45.255  55.136  1.00  0.00           H
ATOM   1155  NE  ARG    72      46.353  46.774  53.925  1.00  0.00           N
ATOM   1156  HE  ARG    72      46.986  47.238  53.289  1.00  0.00           H
ATOM   1157  CZ  ARG    72      45.177  47.347  54.168  1.00  0.00           C
ATOM   1158  NH1 ARG    72      44.272  46.951  55.042  1.00  0.00           N
ATOM   1159 HH11 ARG    72      44.612  46.390  55.810  1.00  0.00           H
ATOM   1160 HH12 ARG    72      43.496  47.581  55.183  1.00  0.00           H
ATOM   1161  NH2 ARG    72      44.844  48.391  53.453  1.00  0.00           N
ATOM   1162 HH21 ARG    72      45.358  48.505  52.591  1.00  0.00           H
ATOM   1163 HH22 ARG    72      43.884  48.681  53.564  1.00  0.00           H
ATOM   1164  C   ARG    72      46.375  43.234  49.481  1.00  0.00           C
ATOM   1165  O   ARG    72      45.148  42.950  49.650  1.00  0.00           O
ATOM   1166  N   THR    73      47.036  42.804  48.378  1.00  0.00           N
ATOM   1167  H   THR    73      48.036  42.946  48.348  1.00  0.00           H
ATOM   1168  CA  THR    73      46.442  42.009  47.317  1.00  0.00           C
ATOM   1169  HA  THR    73      45.380  41.989  47.557  1.00  0.00           H
ATOM   1170  CB  THR    73      46.674  42.576  45.937  1.00  0.00           C
ATOM   1171  HB  THR    73      46.187  41.911  45.223  1.00  0.00           H
ATOM   1172  CG2 THR    73      46.056  44.012  45.738  1.00  0.00           C
ATOM   1173 HG21 THR    73      46.707  44.731  46.238  1.00  0.00           H
ATOM   1174 HG22 THR    73      45.012  43.956  46.045  1.00  0.00           H
ATOM   1175 HG23 THR    73      46.144  44.338  44.702  1.00  0.00           H
ATOM   1176  OG1 THR    73      48.031  42.686  45.516  1.00  0.00           O
ATOM   1177  HG1 THR    73      48.208  41.970  44.901  1.00  0.00           H
ATOM   1178  C   THR    73      46.938  40.571  47.276  1.00  0.00           C
ATOM   1179  O   THR    73      48.066  40.332  47.678  1.00  0.00           O
ATOM   1180  N   LEU    74      46.238  39.669  46.607  1.00  0.00           N
ATOM   1181  H   LEU    74      45.410  39.994  46.128  1.00  0.00           H
ATOM   1182  CA  LEU    74      46.651  38.338  46.205  1.00  0.00           C
ATOM   1183  HA  LEU    74      47.731  38.245  46.329  1.00  0.00           H
ATOM   1184  CB  LEU    74      45.980  37.240  47.025  1.00  0.00           C
ATOM   1185  HB2 LEU    74      46.193  37.419  48.078  1.00  0.00           H
ATOM   1186  HB3 LEU    74      44.904  37.394  46.940  1.00  0.00           H
ATOM   1187  CG  LEU    74      46.325  35.763  46.675  1.00  0.00           C
ATOM   1188  HG  LEU    74      45.966  35.622  45.655  1.00  0.00           H
ATOM   1189  CD1 LEU    74      47.802  35.399  46.636  1.00  0.00           C
ATOM   1190 HD11 LEU    74      48.214  35.518  47.638  1.00  0.00           H
ATOM   1191 HD12 LEU    74      48.428  36.066  46.041  1.00  0.00           H
ATOM   1192 HD13 LEU    74      48.080  34.402  46.294  1.00  0.00           H
ATOM   1193  CD2 LEU    74      45.538  34.849  47.710  1.00  0.00           C
ATOM   1194 HD21 LEU    74      45.977  35.043  48.689  1.00  0.00           H
ATOM   1195 HD22 LEU    74      44.493  35.075  47.925  1.00  0.00           H
ATOM   1196 HD23 LEU    74      45.599  33.827  47.337  1.00  0.00           H
ATOM   1197  C   LEU    74      46.395  38.257  44.667  1.00  0.00           C
ATOM   1198  O   LEU    74      45.250  38.284  44.229  1.00  0.00           O
ATOM   1199  N   THR    75      47.497  37.938  43.878  1.00  0.00           N
ATOM   1200  H   THR    75      48.420  38.086  44.258  1.00  0.00           H
ATOM   1201  CA  THR    75      47.519  37.466  42.517  1.00  0.00           C
ATOM   1202  HA  THR    75      46.670  37.881  41.976  1.00  0.00           H
ATOM   1203  CB  THR    75      48.615  38.184  41.710  1.00  0.00           C
ATOM   1204  HB  THR    75      49.543  37.922  42.218  1.00  0.00           H
ATOM   1205  CG2 THR    75      48.427  37.712  40.240  1.00  0.00           C
ATOM   1206 HG21 THR    75      48.619  36.639  40.204  1.00  0.00           H
ATOM   1207 HG22 THR    75      49.146  38.142  39.541  1.00  0.00           H
ATOM   1208 HG23 THR    75      47.458  38.006  39.837  1.00  0.00           H
ATOM   1209  OG1 THR    75      48.401  39.560  41.710  1.00  0.00           O
ATOM   1210  HG1 THR    75      48.697  39.823  42.585  1.00  0.00           H
ATOM   1211  C   THR    75      47.459  35.941  42.257  1.00  0.00           C
ATOM   1212  O   THR    75      48.231  35.183  42.692  1.00  0.00           O
ATOM   1213  N   ILE    76      46.436  35.467  41.545  1.00  0.00           N
ATOM   1214  H   ILE    76      45.763  36.174  41.284  1.00  0.00           H
ATOM   1215  CA  ILE    76      46.375  34.117  40.967  1.00  0.00           C
ATOM   1216  HA  ILE    76      47.227  33.561  41.359  1.00  0.00           H
ATOM   1217  CB  ILE    76      45.059  33.507  41.394  1.00  0.00           C
ATOM   1218  HB  ILE    76      44.286  34.267  41.275  1.00  0.00           H
ATOM   1219  CG2 ILE    76      44.583  32.365  40.499  1.00  0.00           C
ATOM   1220 HG21 ILE    76      45.386  31.644  40.343  1.00  0.00           H
ATOM   1221 HG22 ILE    76      44.255  32.725  39.523  1.00  0.00           H
ATOM   1222 HG23 ILE    76      43.794  31.800  40.994  1.00  0.00           H
ATOM   1223  CG1 ILE    76      45.096  32.838  42.823  1.00  0.00           C
ATOM   1224 HG12 ILE    76      45.167  31.750  42.810  1.00  0.00           H
ATOM   1225 HG13 ILE    76      45.899  33.280  43.411  1.00  0.00           H
ATOM   1226  CD1 ILE    76      43.847  33.183  43.624  1.00  0.00           C
ATOM   1227 HD11 ILE    76      42.975  32.747  43.138  1.00  0.00           H
ATOM   1228 HD12 ILE    76      43.629  34.248  43.706  1.00  0.00           H
ATOM   1229 HD13 ILE    76      44.030  32.849  44.645  1.00  0.00           H
ATOM   1230  C   ILE    76      46.545  34.343  39.405  1.00  0.00           C
ATOM   1231  O   ILE    76      45.986  35.266  38.924  1.00  0.00           O
ATOM   1232  N   VAL    77      47.532  33.772  38.767  1.00  0.00           N
ATOM   1233  H   VAL    77      48.123  33.120  39.263  1.00  0.00           H
ATOM   1234  CA  VAL    77      47.706  33.879  37.327  1.00  0.00           C
ATOM   1235  HA  VAL    77      46.854  34.343  36.831  1.00  0.00           H
ATOM   1236  CB  VAL    77      48.784  35.019  37.008  1.00  0.00           C
ATOM   1237  HB  VAL    77      48.405  35.944  37.446  1.00  0.00           H
ATOM   1238  CG1 VAL    77      50.174  34.575  37.527  1.00  0.00           C
ATOM   1239 HG11 VAL    77      50.959  35.274  37.237  1.00  0.00           H
ATOM   1240 HG12 VAL    77      50.103  34.601  38.615  1.00  0.00           H
ATOM   1241 HG13 VAL    77      50.490  33.556  37.305  1.00  0.00           H
ATOM   1242  CG2 VAL    77      48.945  35.236  35.547  1.00  0.00           C
ATOM   1243 HG21 VAL    77      49.164  34.337  34.971  1.00  0.00           H
ATOM   1244 HG22 VAL    77      49.781  35.906  35.345  1.00  0.00           H
ATOM   1245 HG23 VAL    77      48.056  35.732  35.153  1.00  0.00           H
ATOM   1246  C   VAL    77      47.969  32.578  36.625  1.00  0.00           C
ATOM   1247  O   VAL    77      48.624  31.720  37.188  1.00  0.00           O
ATOM   1248  N   ASP    78      47.555  32.416  35.350  1.00  0.00           N
ATOM   1249  H   ASP    78      47.257  33.245  34.856  1.00  0.00           H
ATOM   1250  CA  ASP    78      47.849  31.251  34.592  1.00  0.00           C
ATOM   1251  HA  ASP    78      48.536  30.567  35.089  1.00  0.00           H
ATOM   1252  CB  ASP    78      46.577  30.408  34.359  1.00  0.00           C
ATOM   1253  HB2 ASP    78      46.690  29.489  33.785  1.00  0.00           H
ATOM   1254  HB3 ASP    78      46.216  30.131  35.349  1.00  0.00           H
ATOM   1255  CG  ASP    78      45.418  31.186  33.652  1.00  0.00           C
ATOM   1256  OD1 ASP    78      45.616  31.678  32.516  1.00  0.00           O
ATOM   1257  OD2 ASP    78      44.270  31.251  34.179  1.00  0.00           O
ATOM   1258  C   ASP    78      48.533  31.562  33.247  1.00  0.00           C
ATOM   1259  O   ASP    78      48.589  32.724  32.812  1.00  0.00           O
ATOM   1260  N   THR    79      49.089  30.619  32.547  1.00  0.00           N
ATOM   1261  H   THR    79      49.331  29.829  33.129  1.00  0.00           H
ATOM   1262  CA  THR    79      49.530  30.663  31.150  1.00  0.00           C
ATOM   1263  HA  THR    79      49.612  31.721  30.903  1.00  0.00           H
ATOM   1264  CB  THR    79      50.963  30.095  31.006  1.00  0.00           C
ATOM   1265  HB  THR    79      51.223  29.987  29.953  1.00  0.00           H
ATOM   1266  CG2 THR    79      52.086  30.897  31.618  1.00  0.00           C
ATOM   1267 HG21 THR    79      53.019  30.343  31.520  1.00  0.00           H
ATOM   1268 HG22 THR    79      51.776  31.130  32.637  1.00  0.00           H
ATOM   1269 HG23 THR    79      52.044  31.867  31.120  1.00  0.00           H
ATOM   1270  OG1 THR    79      51.018  28.810  31.614  1.00  0.00           O
ATOM   1271  HG1 THR    79      51.809  28.352  31.320  1.00  0.00           H
ATOM   1272  C   THR    79      48.541  30.064  30.202  1.00  0.00           C
ATOM   1273  O   THR    79      48.915  29.386  29.178  1.00  0.00           O
ATOM   1274  N   GLY    80      47.224  30.322  30.468  1.00  0.00           N
ATOM   1275  H   GLY    80      47.126  30.896  31.292  1.00  0.00           H
ATOM   1276  CA  GLY    80      46.071  29.655  29.743  1.00  0.00           C
ATOM   1277  HA2 GLY    80      46.340  28.670  29.363  1.00  0.00           H
ATOM   1278  HA3 GLY    80      45.137  29.608  30.304  1.00  0.00           H
ATOM   1279  C   GLY    80      45.826  30.338  28.434  1.00  0.00           C
ATOM   1280  O   GLY    80      46.752  30.993  27.900  1.00  0.00           O
ATOM   1281  N   ILE    81      44.562  30.250  28.050  1.00  0.00           N
ATOM   1282  H   ILE    81      43.908  29.863  28.715  1.00  0.00           H
ATOM   1283  CA  ILE    81      44.037  30.832  26.856  1.00  0.00           C
ATOM   1284  HA  ILE    81      44.736  30.615  26.049  1.00  0.00           H
ATOM   1285  CB  ILE    81      42.727  30.093  26.532  1.00  0.00           C
ATOM   1286  HB  ILE    81      42.836  29.008  26.522  1.00  0.00           H
ATOM   1287  CG2 ILE    81      41.634  30.335  27.599  1.00  0.00           C
ATOM   1288 HG21 ILE    81      42.094  30.445  28.581  1.00  0.00           H
ATOM   1289 HG22 ILE    81      41.080  29.396  27.599  1.00  0.00           H
ATOM   1290 HG23 ILE    81      41.093  31.239  27.320  1.00  0.00           H
ATOM   1291  CG1 ILE    81      42.077  30.535  25.199  1.00  0.00           C
ATOM   1292 HG12 ILE    81      41.015  30.320  25.085  1.00  0.00           H
ATOM   1293 HG13 ILE    81      42.382  31.524  24.859  1.00  0.00           H
ATOM   1294  CD1 ILE    81      42.627  29.582  24.116  1.00  0.00           C
ATOM   1295 HD11 ILE    81      43.691  29.762  23.966  1.00  0.00           H
ATOM   1296 HD12 ILE    81      42.065  29.803  23.209  1.00  0.00           H
ATOM   1297 HD13 ILE    81      42.516  28.525  24.365  1.00  0.00           H
ATOM   1298  C   ILE    81      43.891  32.368  26.849  1.00  0.00           C
ATOM   1299  O   ILE    81      44.395  33.011  25.927  1.00  0.00           O
ATOM   1300  N   GLY    82      43.264  32.975  27.904  1.00  0.00           N
ATOM   1301  H   GLY    82      43.017  32.359  28.665  1.00  0.00           H
ATOM   1302  CA  GLY    82      42.742  34.332  27.843  1.00  0.00           C
ATOM   1303  HA2 GLY    82      42.566  34.666  28.865  1.00  0.00           H
ATOM   1304  HA3 GLY    82      43.443  34.933  27.263  1.00  0.00           H
ATOM   1305  C   GLY    82      41.409  34.447  27.118  1.00  0.00           C
ATOM   1306  O   GLY    82      40.910  33.538  26.476  1.00  0.00           O
ATOM   1307  N   MET    83      40.847  35.593  27.116  1.00  0.00           N
ATOM   1308  H   MET    83      41.399  36.287  27.601  1.00  0.00           H
ATOM   1309  CA  MET    83      39.471  35.962  26.622  1.00  0.00           C
ATOM   1310  HA  MET    83      39.180  35.326  25.787  1.00  0.00           H
ATOM   1311  CB  MET    83      38.404  35.635  27.674  1.00  0.00           C
ATOM   1312  HB2 MET    83      37.422  35.641  27.200  1.00  0.00           H
ATOM   1313  HB3 MET    83      38.473  34.586  27.960  1.00  0.00           H
ATOM   1314  CG  MET    83      38.284  36.461  28.908  1.00  0.00           C
ATOM   1315  HG2 MET    83      39.259  36.667  29.348  1.00  0.00           H
ATOM   1316  HG3 MET    83      37.778  37.416  28.767  1.00  0.00           H
ATOM   1317  SD  MET    83      37.451  35.610  30.272  1.00  0.00           S
ATOM   1318  CE  MET    83      38.737  34.362  30.784  1.00  0.00           C
ATOM   1319  HE1 MET    83      38.309  33.967  31.705  1.00  0.00           H
ATOM   1320  HE2 MET    83      38.864  33.640  29.977  1.00  0.00           H
ATOM   1321  HE3 MET    83      39.674  34.874  31.005  1.00  0.00           H
ATOM   1322  C   MET    83      39.389  37.335  26.028  1.00  0.00           C
ATOM   1323  O   MET    83      40.178  38.225  26.266  1.00  0.00           O
ATOM   1324  N   THR    84      38.483  37.575  25.011  1.00  0.00           N
ATOM   1325  H   THR    84      37.862  36.805  24.812  1.00  0.00           H
ATOM   1326  CA  THR    84      38.261  38.873  24.271  1.00  0.00           C
ATOM   1327  HA  THR    84      39.210  39.387  24.124  1.00  0.00           H
ATOM   1328  CB  THR    84      37.463  38.563  23.016  1.00  0.00           C
ATOM   1329  HB  THR    84      37.380  39.414  22.342  1.00  0.00           H
ATOM   1330  CG2 THR    84      37.971  37.275  22.262  1.00  0.00           C
ATOM   1331 HG21 THR    84      37.553  37.268  21.255  1.00  0.00           H
ATOM   1332 HG22 THR    84      37.877  36.328  22.792  1.00  0.00           H
ATOM   1333 HG23 THR    84      39.060  37.293  22.239  1.00  0.00           H
ATOM   1334  OG1 THR    84      36.160  38.278  23.489  1.00  0.00           O
ATOM   1335  HG1 THR    84      36.169  37.368  23.794  1.00  0.00           H
ATOM   1336  C   THR    84      37.552  39.918  25.173  1.00  0.00           C
ATOM   1337  O   THR    84      37.006  39.619  26.256  1.00  0.00           O
ATOM   1338  N   LYS    85      37.466  41.204  24.804  1.00  0.00           N
ATOM   1339  H   LYS    85      37.868  41.374  23.893  1.00  0.00           H
ATOM   1340  CA  LYS    85      36.681  42.293  25.409  1.00  0.00           C
ATOM   1341  HA  LYS    85      36.890  42.577  26.441  1.00  0.00           H
ATOM   1342  CB  LYS    85      37.044  43.563  24.615  1.00  0.00           C
ATOM   1343  HB2 LYS    85      38.127  43.683  24.639  1.00  0.00           H
ATOM   1344  HB3 LYS    85      36.712  43.310  23.608  1.00  0.00           H
ATOM   1345  CG  LYS    85      36.292  44.868  25.191  1.00  0.00           C
ATOM   1346  HG2 LYS    85      35.238  44.636  25.039  1.00  0.00           H
ATOM   1347  HG3 LYS    85      36.389  44.963  26.273  1.00  0.00           H
ATOM   1348  CD  LYS    85      36.686  46.256  24.549  1.00  0.00           C
ATOM   1349  HD2 LYS    85      36.078  47.062  24.961  1.00  0.00           H
ATOM   1350  HD3 LYS    85      37.712  46.530  24.799  1.00  0.00           H
ATOM   1351  CE  LYS    85      36.628  46.210  22.999  1.00  0.00           C
ATOM   1352  HE2 LYS    85      37.278  45.443  22.578  1.00  0.00           H
ATOM   1353  HE3 LYS    85      35.589  46.044  22.711  1.00  0.00           H
ATOM   1354  NZ  LYS    85      37.057  47.571  22.494  1.00  0.00           N
ATOM   1355  HZ1 LYS    85      38.050  47.695  22.627  1.00  0.00           H
ATOM   1356  HZ2 LYS    85      36.653  48.346  23.000  1.00  0.00           H
ATOM   1357  HZ3 LYS    85      36.804  47.901  21.573  1.00  0.00           H
ATOM   1358  C   LYS    85      35.173  42.009  25.402  1.00  0.00           C
ATOM   1359  O   LYS    85      34.500  42.397  26.361  1.00  0.00           O
ATOM   1360  N   ALA    86      34.614  41.385  24.378  1.00  0.00           N
ATOM   1361  H   ALA    86      35.231  41.066  23.645  1.00  0.00           H
ATOM   1362  CA  ALA    86      33.322  40.808  24.411  1.00  0.00           C
ATOM   1363  HA  ALA    86      32.519  41.544  24.455  1.00  0.00           H
ATOM   1364  CB  ALA    86      33.116  40.065  23.072  1.00  0.00           C
ATOM   1365  HB1 ALA    86      34.044  39.696  22.637  1.00  0.00           H
ATOM   1366  HB2 ALA    86      32.472  40.641  22.408  1.00  0.00           H
ATOM   1367  HB3 ALA    86      32.517  39.163  23.187  1.00  0.00           H
ATOM   1368  C   ALA    86      33.000  39.824  25.599  1.00  0.00           C
ATOM   1369  O   ALA    86      31.988  39.987  26.311  1.00  0.00           O
ATOM   1370  N   ASP    87      33.798  38.751  25.787  1.00  0.00           N
ATOM   1371  H   ASP    87      34.609  38.613  25.200  1.00  0.00           H
ATOM   1372  CA  ASP    87      33.652  37.859  27.022  1.00  0.00           C
ATOM   1373  HA  ASP    87      32.673  37.384  26.966  1.00  0.00           H
ATOM   1374  CB  ASP    87      34.695  36.730  26.985  1.00  0.00           C
ATOM   1375  HB2 ASP    87      35.663  37.189  27.182  1.00  0.00           H
ATOM   1376  HB3 ASP    87      34.325  36.003  27.709  1.00  0.00           H
ATOM   1377  CG  ASP    87      34.745  36.016  25.582  1.00  0.00           C
ATOM   1378  OD1 ASP    87      35.803  36.103  24.933  1.00  0.00           O
ATOM   1379  OD2 ASP    87      33.662  35.612  25.176  1.00  0.00           O
ATOM   1380  C   ASP    87      33.713  38.549  28.362  1.00  0.00           C
ATOM   1381  O   ASP    87      33.079  38.096  29.302  1.00  0.00           O
ATOM   1382  N   LEU    88      34.542  39.594  28.563  1.00  0.00           N
ATOM   1383  H   LEU    88      35.060  39.925  27.761  1.00  0.00           H
ATOM   1384  CA  LEU    88      34.592  40.399  29.784  1.00  0.00           C
ATOM   1385  HA  LEU    88      34.791  39.725  30.618  1.00  0.00           H
ATOM   1386  CB  LEU    88      35.654  41.455  29.670  1.00  0.00           C
ATOM   1387  HB2 LEU    88      35.502  41.970  28.721  1.00  0.00           H
ATOM   1388  HB3 LEU    88      35.477  42.150  30.491  1.00  0.00           H
ATOM   1389  CG  LEU    88      37.095  40.979  29.691  1.00  0.00           C
ATOM   1390  HG  LEU    88      37.128  40.266  28.867  1.00  0.00           H
ATOM   1391  CD1 LEU    88      38.241  41.962  29.541  1.00  0.00           C
ATOM   1392 HD11 LEU    88      38.179  42.338  28.520  1.00  0.00           H
ATOM   1393 HD12 LEU    88      39.251  41.583  29.692  1.00  0.00           H
ATOM   1394 HD13 LEU    88      38.171  42.768  30.271  1.00  0.00           H
ATOM   1395  CD2 LEU    88      37.376  40.143  30.946  1.00  0.00           C
ATOM   1396 HD21 LEU    88      38.438  39.899  30.965  1.00  0.00           H
ATOM   1397 HD22 LEU    88      37.037  40.661  31.843  1.00  0.00           H
ATOM   1398 HD23 LEU    88      36.920  39.161  30.820  1.00  0.00           H
ATOM   1399  C   LEU    88      33.220  41.096  29.996  1.00  0.00           C
ATOM   1400  O   LEU    88      32.696  40.964  31.074  1.00  0.00           O
ATOM   1401  N   ILE    89      32.605  41.774  28.997  1.00  0.00           N
ATOM   1402  H   ILE    89      33.083  41.874  28.113  1.00  0.00           H
ATOM   1403  CA  ILE    89      31.221  42.313  29.142  1.00  0.00           C
ATOM   1404  HA  ILE    89      31.181  43.070  29.925  1.00  0.00           H
ATOM   1405  CB  ILE    89      30.915  43.016  27.887  1.00  0.00           C
ATOM   1406  HB  ILE    89      31.080  42.349  27.039  1.00  0.00           H
ATOM   1407  CG2 ILE    89      29.476  43.540  27.845  1.00  0.00           C
ATOM   1408 HG21 ILE    89      29.225  44.268  27.074  1.00  0.00           H
ATOM   1409 HG22 ILE    89      29.191  43.991  28.796  1.00  0.00           H
ATOM   1410 HG23 ILE    89      28.816  42.693  27.660  1.00  0.00           H
ATOM   1411  CG1 ILE    89      31.885  44.233  27.633  1.00  0.00           C
ATOM   1412 HG12 ILE    89      31.654  45.050  28.317  1.00  0.00           H
ATOM   1413 HG13 ILE    89      32.883  44.000  28.006  1.00  0.00           H
ATOM   1414  CD1 ILE    89      31.967  44.584  26.181  1.00  0.00           C
ATOM   1415 HD11 ILE    89      31.041  45.072  25.880  1.00  0.00           H
ATOM   1416 HD12 ILE    89      32.233  43.655  25.676  1.00  0.00           H
ATOM   1417 HD13 ILE    89      32.811  45.265  26.077  1.00  0.00           H
ATOM   1418  C   ILE    89      30.210  41.143  29.443  1.00  0.00           C
ATOM   1419  O   ILE    89      29.177  41.307  30.078  1.00  0.00           O
ATOM   1420  N   ASN    90      30.418  39.944  28.801  1.00  0.00           N
ATOM   1421  H   ASN    90      31.205  39.804  28.184  1.00  0.00           H
ATOM   1422  CA  ASN    90      29.564  38.767  29.075  1.00  0.00           C
ATOM   1423  HA  ASN    90      28.557  39.087  29.341  1.00  0.00           H
ATOM   1424  CB  ASN    90      29.453  38.057  27.710  1.00  0.00           C
ATOM   1425  HB2 ASN    90      30.390  38.224  27.180  1.00  0.00           H
ATOM   1426  HB3 ASN    90      29.170  37.006  27.765  1.00  0.00           H
ATOM   1427  CG  ASN    90      28.473  38.807  26.819  1.00  0.00           C
ATOM   1428  OD1 ASN    90      27.297  38.403  26.553  1.00  0.00           O
ATOM   1429  ND2 ASN    90      28.903  39.924  26.214  1.00  0.00           N
ATOM   1430 HD21 ASN    90      29.869  40.222  26.209  1.00  0.00           H
ATOM   1431 HD22 ASN    90      28.221  40.368  25.616  1.00  0.00           H
ATOM   1432  C   ASN    90      30.177  37.829  30.156  1.00  0.00           C
ATOM   1433  O   ASN    90      30.287  36.636  30.079  1.00  0.00           O
ATOM   1434  N   ASN    91      30.491  38.439  31.312  1.00  0.00           N
ATOM   1435  H   ASN    91      30.200  39.407  31.309  1.00  0.00           H
ATOM   1436  CA  ASN    91      30.711  37.906  32.635  1.00  0.00           C
ATOM   1437  HA  ASN    91      30.922  38.743  33.299  1.00  0.00           H
ATOM   1438  CB  ASN    91      29.438  37.292  33.232  1.00  0.00           C
ATOM   1439  HB2 ASN    91      29.161  36.289  32.909  1.00  0.00           H
ATOM   1440  HB3 ASN    91      29.615  37.212  34.305  1.00  0.00           H
ATOM   1441  CG  ASN    91      28.325  38.326  33.159  1.00  0.00           C
ATOM   1442  OD1 ASN    91      28.287  39.338  33.832  1.00  0.00           O
ATOM   1443  ND2 ASN    91      27.454  38.185  32.182  1.00  0.00           N
ATOM   1444 HD21 ASN    91      27.506  37.326  31.654  1.00  0.00           H
ATOM   1445 HD22 ASN    91      26.724  38.867  32.037  1.00  0.00           H
ATOM   1446  C   ASN    91      32.024  37.047  32.819  1.00  0.00           C
ATOM   1447  O   ASN    91      32.008  36.069  33.548  1.00  0.00           O
ATOM   1448  N   LEU    92      33.082  37.422  32.141  1.00  0.00           N
ATOM   1449  H   LEU    92      32.963  38.229  31.546  1.00  0.00           H
ATOM   1450  CA  LEU    92      34.305  36.692  31.934  1.00  0.00           C
ATOM   1451  HA  LEU    92      34.752  37.216  31.089  1.00  0.00           H
ATOM   1452  CB  LEU    92      35.279  36.569  33.125  1.00  0.00           C
ATOM   1453  HB2 LEU    92      34.946  35.811  33.834  1.00  0.00           H
ATOM   1454  HB3 LEU    92      36.216  36.222  32.689  1.00  0.00           H
ATOM   1455  CG  LEU    92      35.666  37.898  33.880  1.00  0.00           C
ATOM   1456  HG  LEU    92      35.196  38.721  33.341  1.00  0.00           H
ATOM   1457  CD1 LEU    92      35.168  37.914  35.306  1.00  0.00           C
ATOM   1458 HD11 LEU    92      34.165  37.496  35.395  1.00  0.00           H
ATOM   1459 HD12 LEU    92      35.251  38.950  35.633  1.00  0.00           H
ATOM   1460 HD13 LEU    92      35.870  37.321  35.893  1.00  0.00           H
ATOM   1461  CD2 LEU    92      37.168  38.222  33.921  1.00  0.00           C
ATOM   1462 HD21 LEU    92      37.278  39.006  34.670  1.00  0.00           H
ATOM   1463 HD22 LEU    92      37.680  37.422  34.456  1.00  0.00           H
ATOM   1464 HD23 LEU    92      37.586  38.484  32.950  1.00  0.00           H
ATOM   1465  C   LEU    92      34.043  35.358  31.233  1.00  0.00           C
ATOM   1466  O   LEU    92      34.696  34.346  31.505  1.00  0.00           O
ATOM   1467  N   GLY    93      33.036  35.364  30.274  1.00  0.00           N
ATOM   1468  H   GLY    93      32.629  36.212  29.906  1.00  0.00           H
ATOM   1469  CA  GLY    93      32.629  34.178  29.483  1.00  0.00           C
ATOM   1470  HA2 GLY    93      32.125  34.546  28.589  1.00  0.00           H
ATOM   1471  HA3 GLY    93      33.562  33.666  29.250  1.00  0.00           H
ATOM   1472  C   GLY    93      31.805  33.185  30.206  1.00  0.00           C
ATOM   1473  O   GLY    93      31.334  32.279  29.574  1.00  0.00           O
ATOM   1474  N   THR    94      31.621  33.278  31.570  1.00  0.00           N
ATOM   1475  H   THR    94      32.085  34.068  31.995  1.00  0.00           H
ATOM   1476  CA  THR    94      30.853  32.428  32.462  1.00  0.00           C
ATOM   1477  HA  THR    94      31.200  31.399  32.375  1.00  0.00           H
ATOM   1478  CB  THR    94      30.900  32.785  33.954  1.00  0.00           C
ATOM   1479  HB  THR    94      30.374  32.056  34.572  1.00  0.00           H
ATOM   1480  CG2 THR    94      32.375  32.670  34.400  1.00  0.00           C
ATOM   1481 HG21 THR    94      32.848  33.570  34.009  1.00  0.00           H
ATOM   1482 HG22 THR    94      32.911  31.822  33.972  1.00  0.00           H
ATOM   1483 HG23 THR    94      32.434  32.718  35.487  1.00  0.00           H
ATOM   1484  OG1 THR    94      30.375  34.104  34.163  1.00  0.00           O
ATOM   1485  HG1 THR    94      31.041  34.791  34.084  1.00  0.00           H
ATOM   1486  C   THR    94      29.377  32.390  32.143  1.00  0.00           C
ATOM   1487  O   THR    94      28.780  33.411  31.866  1.00  0.00           O
ATOM   1488  N   ILE    95      28.751  31.284  32.452  1.00  0.00           N
ATOM   1489  H   ILE    95      29.338  30.465  32.533  1.00  0.00           H
ATOM   1490  CA  ILE    95      27.277  30.994  32.345  1.00  0.00           C
ATOM   1491  HA  ILE    95      26.941  31.148  31.319  1.00  0.00           H
ATOM   1492  CB  ILE    95      27.064  29.494  32.621  1.00  0.00           C
ATOM   1493  HB  ILE    95      27.825  29.016  32.004  1.00  0.00           H
ATOM   1494  CG2 ILE    95      27.348  29.100  34.129  1.00  0.00           C
ATOM   1495 HG21 ILE    95      28.369  29.447  34.281  1.00  0.00           H
ATOM   1496 HG22 ILE    95      27.230  28.034  34.326  1.00  0.00           H
ATOM   1497 HG23 ILE    95      26.625  29.588  34.783  1.00  0.00           H
ATOM   1498  CG1 ILE    95      25.686  28.864  32.294  1.00  0.00           C
ATOM   1499 HG12 ILE    95      25.590  27.850  32.682  1.00  0.00           H
ATOM   1500 HG13 ILE    95      24.945  29.361  32.920  1.00  0.00           H
ATOM   1501  CD1 ILE    95      25.360  28.966  30.780  1.00  0.00           C
ATOM   1502 HD11 ILE    95      26.183  28.465  30.270  1.00  0.00           H
ATOM   1503 HD12 ILE    95      25.192  29.967  30.382  1.00  0.00           H
ATOM   1504 HD13 ILE    95      24.492  28.382  30.473  1.00  0.00           H
ATOM   1505  C   ILE    95      26.369  31.803  33.284  1.00  0.00           C
ATOM   1506  O   ILE    95      25.224  31.428  33.525  1.00  0.00           O
ATOM   1507  N   ALA    96      26.768  32.944  33.833  1.00  0.00           N
ATOM   1508  H   ALA    96      27.722  33.207  33.632  1.00  0.00           H
ATOM   1509  CA  ALA    96      26.070  33.650  34.877  1.00  0.00           C
ATOM   1510  HA  ALA    96      25.941  32.893  35.650  1.00  0.00           H
ATOM   1511  CB  ALA    96      27.045  34.809  35.437  1.00  0.00           C
ATOM   1512  HB1 ALA    96      26.842  35.197  36.435  1.00  0.00           H
ATOM   1513  HB2 ALA    96      26.971  35.664  34.764  1.00  0.00           H
ATOM   1514  HB3 ALA    96      28.104  34.569  35.350  1.00  0.00           H
ATOM   1515  C   ALA    96      24.708  34.033  34.660  1.00  0.00           C
ATOM   1516  O   ALA    96      23.940  34.129  35.634  1.00  0.00           O
ATOM   1517  N   LYS    97      24.331  34.448  33.493  1.00  0.00           N
ATOM   1518  H   LYS    97      25.030  34.406  32.766  1.00  0.00           H
ATOM   1519  CA  LYS    97      23.031  35.158  33.257  1.00  0.00           C
ATOM   1520  HA  LYS    97      23.128  35.931  34.020  1.00  0.00           H
ATOM   1521  CB  LYS    97      23.078  35.904  31.919  1.00  0.00           C
ATOM   1522  HB2 LYS    97      24.083  36.276  31.718  1.00  0.00           H
ATOM   1523  HB3 LYS    97      22.769  35.255  31.100  1.00  0.00           H
ATOM   1524  CG  LYS    97      22.071  37.075  31.820  1.00  0.00           C
ATOM   1525  HG2 LYS    97      21.053  36.836  32.127  1.00  0.00           H
ATOM   1526  HG3 LYS    97      22.456  37.910  32.406  1.00  0.00           H
ATOM   1527  CD  LYS    97      21.939  37.681  30.414  1.00  0.00           C
ATOM   1528  HD2 LYS    97      21.657  36.807  29.828  1.00  0.00           H
ATOM   1529  HD3 LYS    97      21.102  38.378  30.473  1.00  0.00           H
ATOM   1530  CE  LYS    97      23.141  38.466  30.002  1.00  0.00           C
ATOM   1531  HE2 LYS    97      23.417  38.971  30.927  1.00  0.00           H
ATOM   1532  HE3 LYS    97      23.988  37.862  29.674  1.00  0.00           H
ATOM   1533  NZ  LYS    97      22.718  39.493  29.025  1.00  0.00           N
ATOM   1534  HZ1 LYS    97      22.324  39.091  28.186  1.00  0.00           H
ATOM   1535  HZ2 LYS    97      23.503  40.106  28.865  1.00  0.00           H
ATOM   1536  HZ3 LYS    97      22.003  40.095  29.408  1.00  0.00           H
ATOM   1537  C   LYS    97      21.815  34.318  33.576  1.00  0.00           C
ATOM   1538  O   LYS    97      20.916  34.823  34.254  1.00  0.00           O
ATOM   1539  N   SER    98      21.704  33.005  33.163  1.00  0.00           N
ATOM   1540  H   SER    98      22.265  32.691  32.385  1.00  0.00           H
ATOM   1541  CA  SER    98      20.750  32.059  33.657  1.00  0.00           C
ATOM   1542  HA  SER    98      19.860  32.554  34.047  1.00  0.00           H
ATOM   1543  CB  SER    98      20.305  31.048  32.529  1.00  0.00           C
ATOM   1544  HB2 SER    98      19.403  30.514  32.831  1.00  0.00           H
ATOM   1545  HB3 SER    98      20.001  31.690  31.702  1.00  0.00           H
ATOM   1546  OG  SER    98      21.332  30.176  32.160  1.00  0.00           O
ATOM   1547  HG  SER    98      21.003  29.671  31.413  1.00  0.00           H
ATOM   1548  C   SER    98      21.290  31.218  34.798  1.00  0.00           C
ATOM   1549  O   SER    98      20.575  30.787  35.667  1.00  0.00           O
ATOM   1550  N   GLY    99      22.649  31.015  34.841  1.00  0.00           N
ATOM   1551  H   GLY    99      23.141  31.139  33.968  1.00  0.00           H
ATOM   1552  CA  GLY    99      23.272  30.096  35.824  1.00  0.00           C
ATOM   1553  HA2 GLY    99      22.886  29.088  35.671  1.00  0.00           H
ATOM   1554  HA3 GLY    99      24.333  30.127  35.576  1.00  0.00           H
ATOM   1555  C   GLY    99      23.136  30.517  37.328  1.00  0.00           C
ATOM   1556  O   GLY    99      22.918  29.679  38.182  1.00  0.00           O
ATOM   1557  N   THR   100      23.440  31.801  37.570  1.00  0.00           N
ATOM   1558  H   THR   100      23.804  32.320  36.785  1.00  0.00           H
ATOM   1559  CA  THR   100      23.318  32.410  38.888  1.00  0.00           C
ATOM   1560  HA  THR   100      23.996  31.798  39.482  1.00  0.00           H
ATOM   1561  CB  THR   100      23.728  33.874  38.930  1.00  0.00           C
ATOM   1562  HB  THR   100      23.751  34.095  39.998  1.00  0.00           H
ATOM   1563  CG2 THR   100      25.157  34.080  38.528  1.00  0.00           C
ATOM   1564 HG21 THR   100      25.807  33.388  39.065  1.00  0.00           H
ATOM   1565 HG22 THR   100      25.405  35.126  38.707  1.00  0.00           H
ATOM   1566 HG23 THR   100      25.340  33.768  37.500  1.00  0.00           H
ATOM   1567  OG1 THR   100      22.865  34.746  38.143  1.00  0.00           O
ATOM   1568  HG1 THR   100      23.078  34.597  37.218  1.00  0.00           H
ATOM   1569  C   THR   100      21.943  32.188  39.520  1.00  0.00           C
ATOM   1570  O   THR   100      21.828  31.822  40.702  1.00  0.00           O
ATOM   1571  N   LYS   101      20.814  32.501  38.889  1.00  0.00           N
ATOM   1572  H   LYS   101      20.937  32.889  37.964  1.00  0.00           H
ATOM   1573  CA  LYS   101      19.444  32.290  39.276  1.00  0.00           C
ATOM   1574  HA  LYS   101      19.232  32.957  40.111  1.00  0.00           H
ATOM   1575  CB  LYS   101      18.577  32.570  38.046  1.00  0.00           C
ATOM   1576  HB2 LYS   101      19.050  33.376  37.484  1.00  0.00           H
ATOM   1577  HB3 LYS   101      18.489  31.737  37.348  1.00  0.00           H
ATOM   1578  CG  LYS   101      17.162  33.100  38.413  1.00  0.00           C
ATOM   1579  HG2 LYS   101      17.176  33.564  39.400  1.00  0.00           H
ATOM   1580  HG3 LYS   101      16.818  33.810  37.661  1.00  0.00           H
ATOM   1581  CD  LYS   101      16.238  31.954  38.341  1.00  0.00           C
ATOM   1582  HD2 LYS   101      16.260  31.471  37.364  1.00  0.00           H
ATOM   1583  HD3 LYS   101      16.421  31.184  39.090  1.00  0.00           H
ATOM   1584  CE  LYS   101      14.895  32.614  38.531  1.00  0.00           C
ATOM   1585  HE2 LYS   101      14.783  32.817  39.597  1.00  0.00           H
ATOM   1586  HE3 LYS   101      14.870  33.507  37.908  1.00  0.00           H
ATOM   1587  NZ  LYS   101      13.777  31.693  38.103  1.00  0.00           N
ATOM   1588  HZ1 LYS   101      13.633  30.823  38.594  1.00  0.00           H
ATOM   1589  HZ2 LYS   101      13.899  31.378  37.150  1.00  0.00           H
ATOM   1590  HZ3 LYS   101      12.916  32.166  37.867  1.00  0.00           H
ATOM   1591  C   LYS   101      19.153  30.851  39.714  1.00  0.00           C
ATOM   1592  O   LYS   101      18.363  30.598  40.610  1.00  0.00           O
ATOM   1593  N   ALA   102      19.768  29.850  39.027  1.00  0.00           N
ATOM   1594  H   ALA   102      20.172  30.106  38.138  1.00  0.00           H
ATOM   1595  CA  ALA   102      19.679  28.445  39.383  1.00  0.00           C
ATOM   1596  HA  ALA   102      18.644  28.268  39.675  1.00  0.00           H
ATOM   1597  CB  ALA   102      20.124  27.627  38.150  1.00  0.00           C
ATOM   1598  HB1 ALA   102      19.525  27.889  37.278  1.00  0.00           H
ATOM   1599  HB2 ALA   102      19.987  26.559  38.320  1.00  0.00           H
ATOM   1600  HB3 ALA   102      21.184  27.783  37.956  1.00  0.00           H
ATOM   1601  C   ALA   102      20.531  27.984  40.572  1.00  0.00           C
ATOM   1602  O   ALA   102      20.032  27.162  41.360  1.00  0.00           O
ATOM   1603  N   PHE   103      21.564  28.771  40.869  1.00  0.00           N
ATOM   1604  H   PHE   103      21.857  29.515  40.252  1.00  0.00           H
ATOM   1605  CA  PHE   103      22.429  28.621  42.041  1.00  0.00           C
ATOM   1606  HA  PHE   103      22.500  27.545  42.204  1.00  0.00           H
ATOM   1607  CB  PHE   103      23.816  29.255  41.795  1.00  0.00           C
ATOM   1608  HB2 PHE   103      24.160  28.696  40.924  1.00  0.00           H
ATOM   1609  HB3 PHE   103      23.730  30.295  41.481  1.00  0.00           H
ATOM   1610  CG  PHE   103      24.835  29.071  42.960  1.00  0.00           C
ATOM   1611  CD1 PHE   103      24.756  27.906  43.822  1.00  0.00           C
ATOM   1612  HD1 PHE   103      24.072  27.078  43.700  1.00  0.00           H
ATOM   1613  CE1 PHE   103      25.735  27.677  44.761  1.00  0.00           C
ATOM   1614  HE1 PHE   103      25.783  26.727  45.272  1.00  0.00           H
ATOM   1615  CZ  PHE   103      26.729  28.684  45.053  1.00  0.00           C
ATOM   1616  HZ  PHE   103      27.434  28.500  45.851  1.00  0.00           H
ATOM   1617  CE2 PHE   103      26.656  29.949  44.388  1.00  0.00           C
ATOM   1618  HE2 PHE   103      27.329  30.740  44.685  1.00  0.00           H
ATOM   1619  CD2 PHE   103      25.706  30.125  43.334  1.00  0.00           C
ATOM   1620  HD2 PHE   103      25.654  31.107  42.890  1.00  0.00           H
ATOM   1621  C   PHE   103      21.742  29.307  43.201  1.00  0.00           C
ATOM   1622  O   PHE   103      21.647  28.807  44.324  1.00  0.00           O
ATOM   1623  N   MET   104      21.111  30.449  42.979  1.00  0.00           N
ATOM   1624  H   MET   104      21.311  30.868  42.081  1.00  0.00           H
ATOM   1625  CA  MET   104      20.268  31.159  43.840  1.00  0.00           C
ATOM   1626  HA  MET   104      20.797  31.350  44.774  1.00  0.00           H
ATOM   1627  CB  MET   104      19.949  32.502  43.248  1.00  0.00           C
ATOM   1628  HB2 MET   104      19.489  32.451  42.260  1.00  0.00           H
ATOM   1629  HB3 MET   104      19.164  32.901  43.890  1.00  0.00           H
ATOM   1630  CG  MET   104      21.161  33.398  43.396  1.00  0.00           C
ATOM   1631  HG2 MET   104      22.054  32.839  43.116  1.00  0.00           H
ATOM   1632  HG3 MET   104      21.079  34.260  42.734  1.00  0.00           H
ATOM   1633  SD  MET   104      21.325  33.961  45.162  1.00  0.00           S
ATOM   1634  CE  MET   104      20.330  35.430  45.195  1.00  0.00           C
ATOM   1635  HE1 MET   104      19.269  35.187  45.140  1.00  0.00           H
ATOM   1636  HE2 MET   104      20.491  35.762  46.220  1.00  0.00           H
ATOM   1637  HE3 MET   104      20.577  36.088  44.362  1.00  0.00           H
ATOM   1638  C   MET   104      18.990  30.337  44.201  1.00  0.00           C
ATOM   1639  O   MET   104      18.545  30.348  45.332  1.00  0.00           O
ATOM   1640  N   GLU   105      18.441  29.571  43.349  1.00  0.00           N
ATOM   1641  H   GLU   105      18.697  29.772  42.394  1.00  0.00           H
ATOM   1642  CA  GLU   105      17.428  28.545  43.667  1.00  0.00           C
ATOM   1643  HA  GLU   105      16.645  29.061  44.224  1.00  0.00           H
ATOM   1644  CB  GLU   105      16.669  28.158  42.334  1.00  0.00           C
ATOM   1645  HB2 GLU   105      17.346  27.888  41.524  1.00  0.00           H
ATOM   1646  HB3 GLU   105      16.052  27.289  42.563  1.00  0.00           H
ATOM   1647  CG  GLU   105      15.766  29.258  41.842  1.00  0.00           C
ATOM   1648  HG2 GLU   105      15.031  29.290  42.645  1.00  0.00           H
ATOM   1649  HG3 GLU   105      16.148  30.271  41.973  1.00  0.00           H
ATOM   1650  CD  GLU   105      14.983  29.012  40.508  1.00  0.00           C
ATOM   1651  OE1 GLU   105      14.195  29.879  40.009  1.00  0.00           O
ATOM   1652  OE2 GLU   105      15.125  27.849  40.024  1.00  0.00           O
ATOM   1653  C   GLU   105      17.986  27.323  44.448  1.00  0.00           C
ATOM   1654  O   GLU   105      17.304  26.661  45.272  1.00  0.00           O
ATOM   1655  N   ALA   106      19.191  26.950  44.151  1.00  0.00           N
ATOM   1656  H   ALA   106      19.807  27.473  43.545  1.00  0.00           H
ATOM   1657  CA  ALA   106      19.787  25.791  44.983  1.00  0.00           C
ATOM   1658  HA  ALA   106      19.080  24.964  44.938  1.00  0.00           H
ATOM   1659  CB  ALA   106      20.977  25.221  44.278  1.00  0.00           C
ATOM   1660  HB1 ALA   106      21.463  24.490  44.924  1.00  0.00           H
ATOM   1661  HB2 ALA   106      21.669  25.997  43.951  1.00  0.00           H
ATOM   1662  HB3 ALA   106      20.605  24.683  43.405  1.00  0.00           H
ATOM   1663  C   ALA   106      20.163  26.229  46.435  1.00  0.00           C
ATOM   1664  O   ALA   106      19.931  25.503  47.340  1.00  0.00           O
ATOM   1665  N   LEU   107      20.630  27.477  46.578  1.00  0.00           N
ATOM   1666  H   LEU   107      20.845  27.977  45.726  1.00  0.00           H
ATOM   1667  CA  LEU   107      20.679  28.107  47.848  1.00  0.00           C
ATOM   1668  HA  LEU   107      21.146  27.460  48.589  1.00  0.00           H
ATOM   1669  CB  LEU   107      21.471  29.389  47.832  1.00  0.00           C
ATOM   1670  HB2 LEU   107      20.973  30.077  47.148  1.00  0.00           H
ATOM   1671  HB3 LEU   107      21.425  29.800  48.840  1.00  0.00           H
ATOM   1672  CG  LEU   107      22.958  29.333  47.327  1.00  0.00           C
ATOM   1673  HG  LEU   107      23.216  28.709  46.472  1.00  0.00           H
ATOM   1674  CD1 LEU   107      23.397  30.761  46.993  1.00  0.00           C
ATOM   1675 HD11 LEU   107      23.035  31.445  47.761  1.00  0.00           H
ATOM   1676 HD12 LEU   107      23.017  31.034  46.009  1.00  0.00           H
ATOM   1677 HD13 LEU   107      24.485  30.796  47.040  1.00  0.00           H
ATOM   1678  CD2 LEU   107      23.681  28.881  48.581  1.00  0.00           C
ATOM   1679 HD21 LEU   107      23.610  29.679  49.318  1.00  0.00           H
ATOM   1680 HD22 LEU   107      23.169  28.048  49.064  1.00  0.00           H
ATOM   1681 HD23 LEU   107      24.688  28.510  48.386  1.00  0.00           H
ATOM   1682  C   LEU   107      19.325  28.126  48.534  1.00  0.00           C
ATOM   1683  O   LEU   107      19.327  28.111  49.780  1.00  0.00           O
ATOM   1684  N   GLN   108      18.231  28.327  47.804  1.00  0.00           N
ATOM   1685  H   GLN   108      18.235  28.524  46.812  1.00  0.00           H
ATOM   1686  CA  GLN   108      16.946  28.431  48.514  1.00  0.00           C
ATOM   1687  HA  GLN   108      16.941  29.243  49.242  1.00  0.00           H
ATOM   1688  CB  GLN   108      15.796  28.784  47.575  1.00  0.00           C
ATOM   1689  HB2 GLN   108      16.068  29.708  47.065  1.00  0.00           H
ATOM   1690  HB3 GLN   108      15.725  28.059  46.764  1.00  0.00           H
ATOM   1691  CG  GLN   108      14.409  28.988  48.179  1.00  0.00           C
ATOM   1692  HG2 GLN   108      14.238  28.376  49.064  1.00  0.00           H
ATOM   1693  HG3 GLN   108      14.309  29.996  48.583  1.00  0.00           H
ATOM   1694  CD  GLN   108      13.200  28.651  47.304  1.00  0.00           C
ATOM   1695  OE1 GLN   108      12.597  27.650  47.399  1.00  0.00           O
ATOM   1696  NE2 GLN   108      12.968  29.473  46.329  1.00  0.00           N
ATOM   1697 HE21 GLN   108      12.097  29.484  45.817  1.00  0.00           H
ATOM   1698 HE22 GLN   108      13.554  30.294  46.259  1.00  0.00           H
ATOM   1699  C   GLN   108      16.689  27.021  49.179  1.00  0.00           C
ATOM   1700  O   GLN   108      16.346  26.853  50.353  1.00  0.00           O
ATOM   1701  N   ALA   109      17.012  25.924  48.527  1.00  0.00           N
ATOM   1702  H   ALA   109      17.225  26.092  47.554  1.00  0.00           H
ATOM   1703  CA  ALA   109      17.153  24.541  48.946  1.00  0.00           C
ATOM   1704  HA  ALA   109      16.273  24.472  49.587  1.00  0.00           H
ATOM   1705  CB  ALA   109      16.973  23.567  47.765  1.00  0.00           C
ATOM   1706  HB1 ALA   109      16.758  22.566  48.138  1.00  0.00           H
ATOM   1707  HB2 ALA   109      17.885  23.588  47.167  1.00  0.00           H
ATOM   1708  HB3 ALA   109      16.115  23.871  47.165  1.00  0.00           H
ATOM   1709  C   ALA   109      18.425  24.240  49.758  1.00  0.00           C
ATOM   1710  O   ALA   109      18.845  23.120  49.938  1.00  0.00           O
ATOM   1711  N   GLY   110      19.031  25.280  50.317  1.00  0.00           N
ATOM   1712  H   GLY   110      18.785  26.183  49.936  1.00  0.00           H
ATOM   1713  CA  GLY   110      20.000  25.151  51.435  1.00  0.00           C
ATOM   1714  HA2 GLY   110      20.066  26.128  51.913  1.00  0.00           H
ATOM   1715  HA3 GLY   110      19.652  24.348  52.084  1.00  0.00           H
ATOM   1716  C   GLY   110      21.481  24.769  51.035  1.00  0.00           C
ATOM   1717  O   GLY   110      22.250  24.172  51.757  1.00  0.00           O
ATOM   1718  N   ALA   111      21.816  24.841  49.732  1.00  0.00           N
ATOM   1719  H   ALA   111      21.205  25.204  49.014  1.00  0.00           H
ATOM   1720  CA  ALA   111      23.102  24.258  49.235  1.00  0.00           C
ATOM   1721  HA  ALA   111      23.032  23.203  49.503  1.00  0.00           H
ATOM   1722  CB  ALA   111      23.124  24.545  47.738  1.00  0.00           C
ATOM   1723  HB1 ALA   111      22.256  24.074  47.275  1.00  0.00           H
ATOM   1724  HB2 ALA   111      24.108  24.351  47.312  1.00  0.00           H
ATOM   1725  HB3 ALA   111      22.990  25.603  47.516  1.00  0.00           H
ATOM   1726  C   ALA   111      24.458  24.731  49.816  1.00  0.00           C
ATOM   1727  O   ALA   111      24.470  25.796  50.401  1.00  0.00           O
ATOM   1728  N   ASP   112      25.503  24.021  49.594  1.00  0.00           N
ATOM   1729  H   ASP   112      25.375  23.158  49.087  1.00  0.00           H
ATOM   1730  CA  ASP   112      26.873  24.393  49.945  1.00  0.00           C
ATOM   1731  HA  ASP   112      26.915  24.691  50.992  1.00  0.00           H
ATOM   1732  CB  ASP   112      27.789  23.057  49.830  1.00  0.00           C
ATOM   1733  HB2 ASP   112      27.352  22.199  50.341  1.00  0.00           H
ATOM   1734  HB3 ASP   112      27.898  22.868  48.761  1.00  0.00           H
ATOM   1735  CG  ASP   112      29.201  23.337  50.395  1.00  0.00           C
ATOM   1736  OD1 ASP   112      29.648  24.463  50.380  1.00  0.00           O
ATOM   1737  OD2 ASP   112      29.980  22.441  50.797  1.00  0.00           O
ATOM   1738  C   ASP   112      27.451  25.583  49.077  1.00  0.00           C
ATOM   1739  O   ASP   112      27.414  25.412  47.831  1.00  0.00           O
ATOM   1740  N   ILE   113      27.886  26.714  49.670  1.00  0.00           N
ATOM   1741  H   ILE   113      28.048  26.742  50.666  1.00  0.00           H
ATOM   1742  CA  ILE   113      28.401  27.881  48.939  1.00  0.00           C
ATOM   1743  HA  ILE   113      27.659  28.303  48.260  1.00  0.00           H
ATOM   1744  CB  ILE   113      28.665  28.950  49.971  1.00  0.00           C
ATOM   1745  HB  ILE   113      29.140  28.436  50.806  1.00  0.00           H
ATOM   1746  CG2 ILE   113      29.598  30.054  49.442  1.00  0.00           C
ATOM   1747 HG21 ILE   113      30.638  29.739  49.364  1.00  0.00           H
ATOM   1748 HG22 ILE   113      29.534  30.914  50.108  1.00  0.00           H
ATOM   1749 HG23 ILE   113      29.231  30.398  48.475  1.00  0.00           H
ATOM   1750  CG1 ILE   113      27.383  29.513  50.571  1.00  0.00           C
ATOM   1751 HG12 ILE   113      26.577  28.814  50.791  1.00  0.00           H
ATOM   1752 HG13 ILE   113      27.540  29.953  51.557  1.00  0.00           H
ATOM   1753  CD1 ILE   113      26.754  30.634  49.660  1.00  0.00           C
ATOM   1754 HD11 ILE   113      27.255  31.580  49.867  1.00  0.00           H
ATOM   1755 HD12 ILE   113      25.735  30.664  50.049  1.00  0.00           H
ATOM   1756 HD13 ILE   113      26.690  30.315  48.620  1.00  0.00           H
ATOM   1757  C   ILE   113      29.666  27.502  48.106  1.00  0.00           C
ATOM   1758  O   ILE   113      29.949  28.140  47.112  1.00  0.00           O
ATOM   1759  N   SER   114      30.360  26.346  48.380  1.00  0.00           N
ATOM   1760  H   SER   114      30.114  25.894  49.249  1.00  0.00           H
ATOM   1761  CA  SER   114      31.610  25.867  47.679  1.00  0.00           C
ATOM   1762  HA  SER   114      32.224  26.725  47.404  1.00  0.00           H
ATOM   1763  CB  SER   114      32.526  25.009  48.538  1.00  0.00           C
ATOM   1764  HB2 SER   114      33.458  24.880  47.988  1.00  0.00           H
ATOM   1765  HB3 SER   114      32.652  25.548  49.477  1.00  0.00           H
ATOM   1766  OG  SER   114      31.878  23.812  48.872  1.00  0.00           O
ATOM   1767  HG  SER   114      31.058  23.980  49.344  1.00  0.00           H
ATOM   1768  C   SER   114      31.314  25.165  46.363  1.00  0.00           C
ATOM   1769  O   SER   114      32.179  25.010  45.498  1.00  0.00           O
ATOM   1770  N   MET   115      30.038  24.948  45.993  1.00  0.00           N
ATOM   1771  H   MET   115      29.360  25.064  46.733  1.00  0.00           H
ATOM   1772  CA  MET   115      29.508  24.497  44.735  1.00  0.00           C
ATOM   1773  HA  MET   115      30.246  23.725  44.518  1.00  0.00           H
ATOM   1774  CB  MET   115      28.100  23.969  44.798  1.00  0.00           C
ATOM   1775  HB2 MET   115      27.452  24.523  45.477  1.00  0.00           H
ATOM   1776  HB3 MET   115      27.556  24.066  43.859  1.00  0.00           H
ATOM   1777  CG  MET   115      28.170  22.514  45.169  1.00  0.00           C
ATOM   1778  HG2 MET   115      28.830  21.927  44.530  1.00  0.00           H
ATOM   1779  HG3 MET   115      28.475  22.429  46.212  1.00  0.00           H
ATOM   1780  SD  MET   115      26.581  21.704  45.136  1.00  0.00           S
ATOM   1781  CE  MET   115      25.505  22.822  46.067  1.00  0.00           C
ATOM   1782  HE1 MET   115      25.798  22.869  47.116  1.00  0.00           H
ATOM   1783  HE2 MET   115      25.573  23.790  45.571  1.00  0.00           H
ATOM   1784  HE3 MET   115      24.461  22.516  45.991  1.00  0.00           H
ATOM   1785  C   MET   115      29.671  25.696  43.740  1.00  0.00           C
ATOM   1786  O   MET   115      29.370  25.539  42.632  1.00  0.00           O
ATOM   1787  N   ILE   116      30.010  26.980  44.122  1.00  0.00           N
ATOM   1788  H   ILE   116      30.277  27.038  45.094  1.00  0.00           H
ATOM   1789  CA  ILE   116      30.101  28.189  43.242  1.00  0.00           C
ATOM   1790  HA  ILE   116      29.082  28.409  42.919  1.00  0.00           H
ATOM   1791  CB  ILE   116      30.593  29.366  44.130  1.00  0.00           C
ATOM   1792  HB  ILE   116      29.988  29.458  45.031  1.00  0.00           H
ATOM   1793  CG2 ILE   116      32.024  29.161  44.733  1.00  0.00           C
ATOM   1794 HG21 ILE   116      32.691  29.261  43.877  1.00  0.00           H
ATOM   1795 HG22 ILE   116      32.211  28.148  45.090  1.00  0.00           H
ATOM   1796 HG23 ILE   116      32.345  29.979  45.379  1.00  0.00           H
ATOM   1797  CG1 ILE   116      30.434  30.801  43.413  1.00  0.00           C
ATOM   1798 HG12 ILE   116      31.254  31.020  42.728  1.00  0.00           H
ATOM   1799 HG13 ILE   116      29.472  30.750  42.904  1.00  0.00           H
ATOM   1800  CD1 ILE   116      30.451  31.946  44.468  1.00  0.00           C
ATOM   1801 HD11 ILE   116      31.404  31.869  44.990  1.00  0.00           H
ATOM   1802 HD12 ILE   116      29.660  31.940  45.220  1.00  0.00           H
ATOM   1803 HD13 ILE   116      30.310  32.886  43.937  1.00  0.00           H
ATOM   1804  C   ILE   116      30.987  27.882  41.986  1.00  0.00           C
ATOM   1805  O   ILE   116      30.703  28.411  40.919  1.00  0.00           O
ATOM   1806  N   GLY   117      32.084  27.090  42.098  1.00  0.00           N
ATOM   1807  H   GLY   117      32.355  26.884  43.049  1.00  0.00           H
ATOM   1808  CA  GLY   117      32.801  26.573  40.964  1.00  0.00           C
ATOM   1809  HA2 GLY   117      33.153  27.380  40.322  1.00  0.00           H
ATOM   1810  HA3 GLY   117      33.694  26.047  41.301  1.00  0.00           H
ATOM   1811  C   GLY   117      32.056  25.559  40.083  1.00  0.00           C
ATOM   1812  O   GLY   117      32.038  25.827  38.912  1.00  0.00           O
ATOM   1813  N   GLN   118      31.435  24.560  40.716  1.00  0.00           N
ATOM   1814  H   GLN   118      31.582  24.558  41.715  1.00  0.00           H
ATOM   1815  CA  GLN   118      30.702  23.510  39.978  1.00  0.00           C
ATOM   1816  HA  GLN   118      31.365  23.045  39.248  1.00  0.00           H
ATOM   1817  CB  GLN   118      30.175  22.534  41.016  1.00  0.00           C
ATOM   1818  HB2 GLN   118      31.033  22.226  41.614  1.00  0.00           H
ATOM   1819  HB3 GLN   118      29.672  23.112  41.792  1.00  0.00           H
ATOM   1820  CG  GLN   118      29.318  21.432  40.497  1.00  0.00           C
ATOM   1821  HG2 GLN   118      28.487  21.771  39.878  1.00  0.00           H
ATOM   1822  HG3 GLN   118      29.973  20.774  39.928  1.00  0.00           H
ATOM   1823  CD  GLN   118      28.717  20.598  41.610  1.00  0.00           C
ATOM   1824  OE1 GLN   118      29.356  19.899  42.384  1.00  0.00           O
ATOM   1825  NE2 GLN   118      27.392  20.752  41.920  1.00  0.00           N
ATOM   1826 HE21 GLN   118      26.942  20.222  42.650  1.00  0.00           H
ATOM   1827 HE22 GLN   118      26.735  21.246  41.333  1.00  0.00           H
ATOM   1828  C   GLN   118      29.552  24.066  39.168  1.00  0.00           C
ATOM   1829  O   GLN   118      29.311  23.587  38.036  1.00  0.00           O
ATOM   1830  N   PHE   119      28.905  25.155  39.641  1.00  0.00           N
ATOM   1831  H   PHE   119      29.146  25.548  40.540  1.00  0.00           H
ATOM   1832  CA  PHE   119      27.959  25.938  38.890  1.00  0.00           C
ATOM   1833  HA  PHE   119      27.279  25.319  38.304  1.00  0.00           H
ATOM   1834  CB  PHE   119      27.067  26.705  39.920  1.00  0.00           C
ATOM   1835  HB2 PHE   119      27.670  27.146  40.714  1.00  0.00           H
ATOM   1836  HB3 PHE   119      26.632  27.596  39.466  1.00  0.00           H
ATOM   1837  CG  PHE   119      25.854  25.878  40.415  1.00  0.00           C
ATOM   1838  CD1 PHE   119      24.565  26.123  39.909  1.00  0.00           C
ATOM   1839  HD1 PHE   119      24.448  26.892  39.161  1.00  0.00           H
ATOM   1840  CE1 PHE   119      23.443  25.458  40.366  1.00  0.00           C
ATOM   1841  HE1 PHE   119      22.474  25.762  39.998  1.00  0.00           H
ATOM   1842  CZ  PHE   119      23.605  24.401  41.333  1.00  0.00           C
ATOM   1843  HZ  PHE   119      22.736  24.035  41.858  1.00  0.00           H
ATOM   1844  CE2 PHE   119      24.883  24.077  41.811  1.00  0.00           C
ATOM   1845  HE2 PHE   119      25.082  23.401  42.630  1.00  0.00           H
ATOM   1846  CD2 PHE   119      26.012  24.770  41.289  1.00  0.00           C
ATOM   1847  HD2 PHE   119      27.012  24.590  41.652  1.00  0.00           H
ATOM   1848  C   PHE   119      28.531  26.812  37.790  1.00  0.00           C
ATOM   1849  O   PHE   119      27.851  27.662  37.254  1.00  0.00           O
ATOM   1850  N   GLY   120      29.777  26.563  37.395  1.00  0.00           N
ATOM   1851  H   GLY   120      30.267  25.830  37.889  1.00  0.00           H
ATOM   1852  CA  GLY   120      30.431  27.291  36.297  1.00  0.00           C
ATOM   1853  HA2 GLY   120      31.423  26.851  36.207  1.00  0.00           H
ATOM   1854  HA3 GLY   120      29.952  27.201  35.321  1.00  0.00           H
ATOM   1855  C   GLY   120      30.634  28.822  36.510  1.00  0.00           C
ATOM   1856  O   GLY   120      31.166  29.521  35.603  1.00  0.00           O
ATOM   1857  N   VAL   121      30.372  29.375  37.696  1.00  0.00           N
ATOM   1858  H   VAL   121      30.153  28.671  38.386  1.00  0.00           H
ATOM   1859  CA  VAL   121      30.482  30.868  37.972  1.00  0.00           C
ATOM   1860  HA  VAL   121      30.862  31.409  37.105  1.00  0.00           H
ATOM   1861  CB  VAL   121      29.012  31.387  38.320  1.00  0.00           C
ATOM   1862  HB  VAL   121      29.050  32.428  38.642  1.00  0.00           H
ATOM   1863  CG1 VAL   121      28.190  31.511  37.067  1.00  0.00           C
ATOM   1864 HG11 VAL   121      28.607  32.379  36.556  1.00  0.00           H
ATOM   1865 HG12 VAL   121      28.451  30.585  36.555  1.00  0.00           H
ATOM   1866 HG13 VAL   121      27.111  31.521  37.225  1.00  0.00           H
ATOM   1867  CG2 VAL   121      28.320  30.606  39.463  1.00  0.00           C
ATOM   1868 HG21 VAL   121      28.702  30.973  40.416  1.00  0.00           H
ATOM   1869 HG22 VAL   121      28.348  29.517  39.437  1.00  0.00           H
ATOM   1870 HG23 VAL   121      27.286  30.943  39.547  1.00  0.00           H
ATOM   1871  C   VAL   121      31.380  31.122  39.148  1.00  0.00           C
ATOM   1872  O   VAL   121      31.273  32.132  39.824  1.00  0.00           O
ATOM   1873  N   GLY   122      32.366  30.247  39.422  1.00  0.00           N
ATOM   1874  H   GLY   122      32.435  29.545  38.700  1.00  0.00           H
ATOM   1875  CA  GLY   122      33.347  30.118  40.526  1.00  0.00           C
ATOM   1876  HA2 GLY   122      32.928  29.824  41.488  1.00  0.00           H
ATOM   1877  HA3 GLY   122      33.997  29.297  40.226  1.00  0.00           H
ATOM   1878  C   GLY   122      34.177  31.343  40.765  1.00  0.00           C
ATOM   1879  O   GLY   122      34.747  31.377  41.840  1.00  0.00           O
ATOM   1880  N   PHE   123      34.242  32.190  39.808  1.00  0.00           N
ATOM   1881  H   PHE   123      33.754  31.859  38.989  1.00  0.00           H
ATOM   1882  CA  PHE   123      34.949  33.440  39.745  1.00  0.00           C
ATOM   1883  HA  PHE   123      36.000  33.279  39.983  1.00  0.00           H
ATOM   1884  CB  PHE   123      34.944  34.073  38.374  1.00  0.00           C
ATOM   1885  HB2 PHE   123      35.637  33.533  37.729  1.00  0.00           H
ATOM   1886  HB3 PHE   123      33.942  34.004  37.954  1.00  0.00           H
ATOM   1887  CG  PHE   123      35.310  35.548  38.456  1.00  0.00           C
ATOM   1888  CD1 PHE   123      36.679  35.931  38.754  1.00  0.00           C
ATOM   1889  HD1 PHE   123      37.415  35.143  38.765  1.00  0.00           H
ATOM   1890  CE1 PHE   123      37.069  37.228  38.941  1.00  0.00           C
ATOM   1891  HE1 PHE   123      38.073  37.510  39.221  1.00  0.00           H
ATOM   1892  CZ  PHE   123      36.080  38.191  38.915  1.00  0.00           C
ATOM   1893  HZ  PHE   123      36.370  39.215  39.090  1.00  0.00           H
ATOM   1894  CE2 PHE   123      34.693  37.909  38.759  1.00  0.00           C
ATOM   1895  HE2 PHE   123      33.939  38.668  38.905  1.00  0.00           H
ATOM   1896  CD2 PHE   123      34.279  36.552  38.513  1.00  0.00           C
ATOM   1897  HD2 PHE   123      33.220  36.370  38.401  1.00  0.00           H
ATOM   1898  C   PHE   123      34.461  34.409  40.782  1.00  0.00           C
ATOM   1899  O   PHE   123      35.335  35.019  41.461  1.00  0.00           O
ATOM   1900  N   TYR   124      33.144  34.531  41.026  1.00  0.00           N
ATOM   1901  H   TYR   124      32.454  33.986  40.527  1.00  0.00           H
ATOM   1902  CA  TYR   124      32.567  35.363  42.138  1.00  0.00           C
ATOM   1903  HA  TYR   124      32.789  36.425  42.040  1.00  0.00           H
ATOM   1904  CB  TYR   124      31.044  35.511  41.903  1.00  0.00           C
ATOM   1905  HB2 TYR   124      30.509  34.572  42.048  1.00  0.00           H
ATOM   1906  HB3 TYR   124      30.643  36.153  42.688  1.00  0.00           H
ATOM   1907  CG  TYR   124      30.610  35.996  40.485  1.00  0.00           C
ATOM   1908  CD1 TYR   124      31.016  37.270  39.963  1.00  0.00           C
ATOM   1909  HD1 TYR   124      31.532  38.016  40.550  1.00  0.00           H
ATOM   1910  CE1 TYR   124      30.585  37.677  38.661  1.00  0.00           C
ATOM   1911  HE1 TYR   124      30.886  38.627  38.245  1.00  0.00           H
ATOM   1912  CZ  TYR   124      29.687  36.896  37.924  1.00  0.00           C
ATOM   1913  OH  TYR   124      29.199  37.383  36.770  1.00  0.00           O
ATOM   1914  HH  TYR   124      29.701  38.100  36.378  1.00  0.00           H
ATOM   1915  CE2 TYR   124      29.197  35.701  38.474  1.00  0.00           C
ATOM   1916  HE2 TYR   124      28.565  35.076  37.860  1.00  0.00           H
ATOM   1917  CD2 TYR   124      29.603  35.260  39.778  1.00  0.00           C
ATOM   1918  HD2 TYR   124      29.164  34.339  40.132  1.00  0.00           H
ATOM   1919  C   TYR   124      32.906  34.928  43.582  1.00  0.00           C
ATOM   1920  O   TYR   124      32.730  35.646  44.590  1.00  0.00           O
ATOM   1921  N   SER   125      33.458  33.689  43.835  1.00  0.00           N
ATOM   1922  H   SER   125      33.638  33.130  43.014  1.00  0.00           H
ATOM   1923  CA  SER   125      34.112  33.316  45.128  1.00  0.00           C
ATOM   1924  HA  SER   125      33.353  33.312  45.911  1.00  0.00           H
ATOM   1925  CB  SER   125      34.668  31.866  44.974  1.00  0.00           C
ATOM   1926  HB2 SER   125      35.073  31.551  45.935  1.00  0.00           H
ATOM   1927  HB3 SER   125      33.921  31.166  44.596  1.00  0.00           H
ATOM   1928  OG  SER   125      35.843  31.848  44.192  1.00  0.00           O
ATOM   1929  HG  SER   125      35.559  31.616  43.305  1.00  0.00           H
ATOM   1930  C   SER   125      35.278  34.315  45.605  1.00  0.00           C
ATOM   1931  O   SER   125      35.434  34.439  46.861  1.00  0.00           O
ATOM   1932  N   ALA   126      35.888  35.065  44.677  1.00  0.00           N
ATOM   1933  H   ALA   126      35.797  34.715  43.733  1.00  0.00           H
ATOM   1934  CA  ALA   126      36.791  36.184  45.051  1.00  0.00           C
ATOM   1935  HA  ALA   126      37.785  35.782  45.250  1.00  0.00           H
ATOM   1936  CB  ALA   126      36.893  37.070  43.744  1.00  0.00           C
ATOM   1937  HB1 ALA   126      37.249  36.421  42.945  1.00  0.00           H
ATOM   1938  HB2 ALA   126      37.632  37.837  43.977  1.00  0.00           H
ATOM   1939  HB3 ALA   126      35.925  37.481  43.456  1.00  0.00           H
ATOM   1940  C   ALA   126      36.210  37.039  46.236  1.00  0.00           C
ATOM   1941  O   ALA   126      36.850  37.291  47.242  1.00  0.00           O
ATOM   1942  N   TYR   127      34.976  37.455  46.127  1.00  0.00           N
ATOM   1943  H   TYR   127      34.367  37.034  45.440  1.00  0.00           H
ATOM   1944  CA  TYR   127      34.213  38.278  47.190  1.00  0.00           C
ATOM   1945  HA  TYR   127      34.762  39.155  47.531  1.00  0.00           H
ATOM   1946  CB  TYR   127      32.954  38.810  46.420  1.00  0.00           C
ATOM   1947  HB2 TYR   127      32.332  37.950  46.171  1.00  0.00           H
ATOM   1948  HB3 TYR   127      32.256  39.268  47.121  1.00  0.00           H
ATOM   1949  CG  TYR   127      33.304  39.675  45.219  1.00  0.00           C
ATOM   1950  CD1 TYR   127      33.697  40.989  45.388  1.00  0.00           C
ATOM   1951  HD1 TYR   127      33.678  41.438  46.371  1.00  0.00           H
ATOM   1952  CE1 TYR   127      33.981  41.784  44.265  1.00  0.00           C
ATOM   1953  HE1 TYR   127      34.099  42.840  44.457  1.00  0.00           H
ATOM   1954  CZ  TYR   127      33.924  41.310  42.955  1.00  0.00           C
ATOM   1955  OH  TYR   127      34.096  41.942  41.731  1.00  0.00           O
ATOM   1956  HH  TYR   127      34.669  42.707  41.637  1.00  0.00           H
ATOM   1957  CE2 TYR   127      33.492  40.007  42.823  1.00  0.00           C
ATOM   1958  HE2 TYR   127      33.159  39.656  41.858  1.00  0.00           H
ATOM   1959  CD2 TYR   127      33.175  39.143  43.881  1.00  0.00           C
ATOM   1960  HD2 TYR   127      32.830  38.144  43.658  1.00  0.00           H
ATOM   1961  C   TYR   127      33.893  37.537  48.444  1.00  0.00           C
ATOM   1962  O   TYR   127      33.315  38.152  49.389  1.00  0.00           O
ATOM   1963  N   LEU   128      34.178  36.197  48.621  1.00  0.00           N
ATOM   1964  H   LEU   128      34.659  35.721  47.871  1.00  0.00           H
ATOM   1965  CA  LEU   128      34.186  35.614  50.009  1.00  0.00           C
ATOM   1966  HA  LEU   128      33.270  35.772  50.581  1.00  0.00           H
ATOM   1967  CB  LEU   128      34.531  34.062  49.959  1.00  0.00           C
ATOM   1968  HB2 LEU   128      35.461  33.945  49.401  1.00  0.00           H
ATOM   1969  HB3 LEU   128      34.630  33.666  50.970  1.00  0.00           H
ATOM   1970  CG  LEU   128      33.496  33.194  49.382  1.00  0.00           C
ATOM   1971  HG  LEU   128      32.998  33.667  48.534  1.00  0.00           H
ATOM   1972  CD1 LEU   128      34.060  31.846  48.802  1.00  0.00           C
ATOM   1973 HD11 LEU   128      34.521  31.251  49.591  1.00  0.00           H
ATOM   1974 HD12 LEU   128      34.715  32.100  47.969  1.00  0.00           H
ATOM   1975 HD13 LEU   128      33.198  31.328  48.381  1.00  0.00           H
ATOM   1976  CD2 LEU   128      32.417  32.805  50.388  1.00  0.00           C
ATOM   1977 HD21 LEU   128      32.004  33.661  50.922  1.00  0.00           H
ATOM   1978 HD22 LEU   128      31.573  32.194  50.064  1.00  0.00           H
ATOM   1979 HD23 LEU   128      32.930  32.174  51.113  1.00  0.00           H
ATOM   1980  C   LEU   128      35.227  36.181  50.913  1.00  0.00           C
ATOM   1981  O   LEU   128      35.096  36.002  52.138  1.00  0.00           O
ATOM   1982  N   VAL   129      36.254  36.823  50.307  1.00  0.00           N
ATOM   1983  H   VAL   129      36.311  36.715  49.304  1.00  0.00           H
ATOM   1984  CA  VAL   129      37.393  37.404  51.046  1.00  0.00           C
ATOM   1985  HA  VAL   129      37.165  37.493  52.108  1.00  0.00           H
ATOM   1986  CB  VAL   129      38.574  36.382  51.026  1.00  0.00           C
ATOM   1987  HB  VAL   129      39.467  36.875  51.413  1.00  0.00           H
ATOM   1988  CG1 VAL   129      38.338  35.121  51.806  1.00  0.00           C
ATOM   1989 HG11 VAL   129      37.447  34.623  51.425  1.00  0.00           H
ATOM   1990 HG12 VAL   129      39.187  34.439  51.752  1.00  0.00           H
ATOM   1991 HG13 VAL   129      38.184  35.375  52.854  1.00  0.00           H
ATOM   1992  CG2 VAL   129      38.955  36.014  49.583  1.00  0.00           C
ATOM   1993 HG21 VAL   129      39.849  35.398  49.673  1.00  0.00           H
ATOM   1994 HG22 VAL   129      39.115  36.830  48.880  1.00  0.00           H
ATOM   1995 HG23 VAL   129      38.147  35.474  49.089  1.00  0.00           H
ATOM   1996  C   VAL   129      37.797  38.843  50.557  1.00  0.00           C
ATOM   1997  O   VAL   129      38.200  39.676  51.419  1.00  0.00           O
ATOM   1998  N   ALA   130      37.695  39.162  49.290  1.00  0.00           N
ATOM   1999  H   ALA   130      37.339  38.441  48.678  1.00  0.00           H
ATOM   2000  CA  ALA   130      37.986  40.474  48.781  1.00  0.00           C
ATOM   2001  HA  ALA   130      38.788  40.810  49.437  1.00  0.00           H
ATOM   2002  CB  ALA   130      38.592  40.508  47.382  1.00  0.00           C
ATOM   2003  HB1 ALA   130      37.871  40.082  46.685  1.00  0.00           H
ATOM   2004  HB2 ALA   130      39.365  39.741  47.361  1.00  0.00           H
ATOM   2005  HB3 ALA   130      38.919  41.509  47.097  1.00  0.00           H
ATOM   2006  C   ALA   130      36.813  41.506  48.861  1.00  0.00           C
ATOM   2007  O   ALA   130      35.624  41.219  48.792  1.00  0.00           O
ATOM   2008  N   GLU   131      37.243  42.728  48.976  1.00  0.00           N
ATOM   2009  H   GLU   131      38.229  42.936  49.037  1.00  0.00           H
ATOM   2010  CA  GLU   131      36.358  43.933  48.767  1.00  0.00           C
ATOM   2011  HA  GLU   131      35.373  43.531  49.005  1.00  0.00           H
ATOM   2012  CB  GLU   131      36.694  45.001  49.805  1.00  0.00           C
ATOM   2013  HB2 GLU   131      35.923  45.769  49.869  1.00  0.00           H
ATOM   2014  HB3 GLU   131      36.612  44.479  50.758  1.00  0.00           H
ATOM   2015  CG  GLU   131      38.123  45.630  49.715  1.00  0.00           C
ATOM   2016  HG2 GLU   131      38.866  44.898  50.031  1.00  0.00           H
ATOM   2017  HG3 GLU   131      38.349  45.883  48.679  1.00  0.00           H
ATOM   2018  CD  GLU   131      38.171  46.942  50.416  1.00  0.00           C
ATOM   2019  OE1 GLU   131      37.986  47.925  49.665  1.00  0.00           O
ATOM   2020  OE2 GLU   131      38.510  47.053  51.620  1.00  0.00           O
ATOM   2021  C   GLU   131      36.306  44.438  47.284  1.00  0.00           C
ATOM   2022  O   GLU   131      35.435  45.191  46.972  1.00  0.00           O
ATOM   2023  N   LYS   132      37.321  44.102  46.471  1.00  0.00           N
ATOM   2024  H   LYS   132      37.982  43.381  46.721  1.00  0.00           H
ATOM   2025  CA  LYS   132      37.315  44.452  45.046  1.00  0.00           C
ATOM   2026  HA  LYS   132      36.261  44.369  44.779  1.00  0.00           H
ATOM   2027  CB  LYS   132      37.883  45.923  44.795  1.00  0.00           C
ATOM   2028  HB2 LYS   132      37.442  46.695  45.425  1.00  0.00           H
ATOM   2029  HB3 LYS   132      38.878  46.020  45.228  1.00  0.00           H
ATOM   2030  CG  LYS   132      37.857  46.204  43.258  1.00  0.00           C
ATOM   2031  HG2 LYS   132      38.429  45.470  42.690  1.00  0.00           H
ATOM   2032  HG3 LYS   132      36.806  46.109  42.983  1.00  0.00           H
ATOM   2033  CD  LYS   132      38.402  47.582  42.948  1.00  0.00           C
ATOM   2034  HD2 LYS   132      38.075  47.935  41.970  1.00  0.00           H
ATOM   2035  HD3 LYS   132      37.824  48.253  43.583  1.00  0.00           H
ATOM   2036  CE  LYS   132      39.906  47.730  43.211  1.00  0.00           C
ATOM   2037  HE2 LYS   132      40.134  47.718  44.276  1.00  0.00           H
ATOM   2038  HE3 LYS   132      40.454  46.922  42.725  1.00  0.00           H
ATOM   2039  NZ  LYS   132      40.374  49.098  42.708  1.00  0.00           N
ATOM   2040  HZ1 LYS   132      41.356  49.333  42.744  1.00  0.00           H
ATOM   2041  HZ2 LYS   132      39.770  49.803  43.105  1.00  0.00           H
ATOM   2042  HZ3 LYS   132      40.104  49.081  41.734  1.00  0.00           H
ATOM   2043  C   LYS   132      38.103  43.327  44.291  1.00  0.00           C
ATOM   2044  O   LYS   132      39.035  42.764  44.940  1.00  0.00           O
ATOM   2045  N   VAL   133      37.682  43.096  43.055  1.00  0.00           N
ATOM   2046  H   VAL   133      36.898  43.626  42.702  1.00  0.00           H
ATOM   2047  CA  VAL   133      38.403  42.215  42.175  1.00  0.00           C
ATOM   2048  HA  VAL   133      39.304  41.811  42.638  1.00  0.00           H
ATOM   2049  CB  VAL   133      37.618  40.923  41.732  1.00  0.00           C
ATOM   2050  HB  VAL   133      36.657  41.095  41.246  1.00  0.00           H
ATOM   2051  CG1 VAL   133      38.447  39.975  40.923  1.00  0.00           C
ATOM   2052 HG11 VAL   133      39.378  39.891  41.484  1.00  0.00           H
ATOM   2053 HG12 VAL   133      37.907  39.030  40.856  1.00  0.00           H
ATOM   2054 HG13 VAL   133      38.687  40.402  39.949  1.00  0.00           H
ATOM   2055  CG2 VAL   133      37.276  40.217  43.060  1.00  0.00           C
ATOM   2056 HG21 VAL   133      38.229  39.842  43.432  1.00  0.00           H
ATOM   2057 HG22 VAL   133      36.665  39.366  42.760  1.00  0.00           H
ATOM   2058 HG23 VAL   133      36.763  40.857  43.778  1.00  0.00           H
ATOM   2059  C   VAL   133      38.789  43.030  40.925  1.00  0.00           C
ATOM   2060  O   VAL   133      38.034  43.801  40.297  1.00  0.00           O
ATOM   2061  N   THR   134      40.039  42.872  40.515  1.00  0.00           N
ATOM   2062  H   THR   134      40.661  42.311  41.080  1.00  0.00           H
ATOM   2063  CA  THR   134      40.558  43.278  39.183  1.00  0.00           C
ATOM   2064  HA  THR   134      39.815  43.781  38.564  1.00  0.00           H
ATOM   2065  CB  THR   134      41.712  44.262  39.240  1.00  0.00           C
ATOM   2066  HB  THR   134      42.524  43.609  39.562  1.00  0.00           H
ATOM   2067  CG2 THR   134      42.082  44.936  37.893  1.00  0.00           C
ATOM   2068 HG21 THR   134      42.777  45.763  38.036  1.00  0.00           H
ATOM   2069 HG22 THR   134      41.142  45.395  37.588  1.00  0.00           H
ATOM   2070 HG23 THR   134      42.425  44.218  37.147  1.00  0.00           H
ATOM   2071  OG1 THR   134      41.647  45.313  40.165  1.00  0.00           O
ATOM   2072  HG1 THR   134      41.786  44.886  41.014  1.00  0.00           H
ATOM   2073  C   THR   134      41.070  42.047  38.436  1.00  0.00           C
ATOM   2074  O   THR   134      41.884  41.278  38.983  1.00  0.00           O
ATOM   2075  N   VAL   135      40.559  41.807  37.254  1.00  0.00           N
ATOM   2076  H   VAL   135      40.011  42.511  36.780  1.00  0.00           H
ATOM   2077  CA  VAL   135      41.162  40.747  36.368  1.00  0.00           C
ATOM   2078  HA  VAL   135      41.870  40.172  36.965  1.00  0.00           H
ATOM   2079  CB  VAL   135      40.093  39.676  35.967  1.00  0.00           C
ATOM   2080  HB  VAL   135      39.303  40.065  35.325  1.00  0.00           H
ATOM   2081  CG1 VAL   135      40.724  38.526  35.195  1.00  0.00           C
ATOM   2082 HG11 VAL   135      40.033  37.694  35.062  1.00  0.00           H
ATOM   2083 HG12 VAL   135      41.047  38.755  34.180  1.00  0.00           H
ATOM   2084 HG13 VAL   135      41.700  38.225  35.573  1.00  0.00           H
ATOM   2085  CG2 VAL   135      39.370  39.074  37.156  1.00  0.00           C
ATOM   2086 HG21 VAL   135      40.104  38.781  37.905  1.00  0.00           H
ATOM   2087 HG22 VAL   135      38.714  38.300  36.758  1.00  0.00           H
ATOM   2088 HG23 VAL   135      38.662  39.774  37.600  1.00  0.00           H
ATOM   2089  C   VAL   135      41.815  41.373  35.126  1.00  0.00           C
ATOM   2090  O   VAL   135      41.502  42.475  34.785  1.00  0.00           O
ATOM   2091  N   ILE   136      42.847  40.787  34.535  1.00  0.00           N
ATOM   2092  H   ILE   136      43.211  39.976  35.016  1.00  0.00           H
ATOM   2093  CA  ILE   136      43.632  41.132  33.340  1.00  0.00           C
ATOM   2094  HA  ILE   136      43.088  41.920  32.818  1.00  0.00           H
ATOM   2095  CB  ILE   136      44.983  41.732  33.720  1.00  0.00           C
ATOM   2096  HB  ILE   136      45.479  41.081  34.439  1.00  0.00           H
ATOM   2097  CG2 ILE   136      45.791  41.775  32.368  1.00  0.00           C
ATOM   2098 HG21 ILE   136      46.358  40.896  32.064  1.00  0.00           H
ATOM   2099 HG22 ILE   136      46.563  42.530  32.518  1.00  0.00           H
ATOM   2100 HG23 ILE   136      45.133  42.184  31.602  1.00  0.00           H
ATOM   2101  CG1 ILE   136      44.757  43.014  34.440  1.00  0.00           C
ATOM   2102 HG12 ILE   136      44.079  43.725  33.967  1.00  0.00           H
ATOM   2103 HG13 ILE   136      44.341  42.815  35.427  1.00  0.00           H
ATOM   2104  CD1 ILE   136      46.143  43.692  34.606  1.00  0.00           C
ATOM   2105 HD11 ILE   136      46.123  44.397  35.437  1.00  0.00           H
ATOM   2106 HD12 ILE   136      46.288  44.312  33.722  1.00  0.00           H
ATOM   2107 HD13 ILE   136      46.857  42.891  34.801  1.00  0.00           H
ATOM   2108  C   ILE   136      43.705  39.792  32.564  1.00  0.00           C
ATOM   2109  O   ILE   136      43.780  38.734  33.122  1.00  0.00           O
ATOM   2110  N   THR   137      43.506  39.872  31.259  1.00  0.00           N
ATOM   2111  H   THR   137      43.300  40.794  30.901  1.00  0.00           H
ATOM   2112  CA  THR   137      43.417  38.693  30.331  1.00  0.00           C
ATOM   2113  HA  THR   137      43.895  37.799  30.730  1.00  0.00           H
ATOM   2114  CB  THR   137      41.974  38.184  30.280  1.00  0.00           C
ATOM   2115  HB  THR   137      41.659  37.994  31.306  1.00  0.00           H
ATOM   2116  CG2 THR   137      41.088  39.219  29.610  1.00  0.00           C
ATOM   2117 HG21 THR   137      41.628  39.539  28.720  1.00  0.00           H
ATOM   2118 HG22 THR   137      40.922  40.008  30.344  1.00  0.00           H
ATOM   2119 HG23 THR   137      40.153  38.788  29.251  1.00  0.00           H
ATOM   2120  OG1 THR   137      41.930  37.045  29.431  1.00  0.00           O
ATOM   2121  HG1 THR   137      41.874  36.393  30.134  1.00  0.00           H
ATOM   2122  C   THR   137      44.075  38.997  28.982  1.00  0.00           C
ATOM   2123  O   THR   137      44.150  40.159  28.592  1.00  0.00           O
ATOM   2124  N   LYS   138      44.693  37.948  28.360  1.00  0.00           N
ATOM   2125  H   LYS   138      44.717  37.083  28.880  1.00  0.00           H
ATOM   2126  CA  LYS   138      45.362  38.129  27.094  1.00  0.00           C
ATOM   2127  HA  LYS   138      44.943  39.026  26.640  1.00  0.00           H
ATOM   2128  CB  LYS   138      46.816  38.337  27.378  1.00  0.00           C
ATOM   2129  HB2 LYS   138      46.952  39.269  27.924  1.00  0.00           H
ATOM   2130  HB3 LYS   138      47.105  37.563  28.088  1.00  0.00           H
ATOM   2131  CG  LYS   138      47.826  38.377  26.109  1.00  0.00           C
ATOM   2132  HG2 LYS   138      48.825  38.585  26.491  1.00  0.00           H
ATOM   2133  HG3 LYS   138      47.886  37.411  25.609  1.00  0.00           H
ATOM   2134  CD  LYS   138      47.544  39.523  25.136  1.00  0.00           C
ATOM   2135  HD2 LYS   138      46.580  39.361  24.650  1.00  0.00           H
ATOM   2136  HD3 LYS   138      47.630  40.545  25.506  1.00  0.00           H
ATOM   2137  CE  LYS   138      48.716  39.472  24.141  1.00  0.00           C
ATOM   2138  HE2 LYS   138      49.668  39.441  24.673  1.00  0.00           H
ATOM   2139  HE3 LYS   138      48.606  38.556  23.564  1.00  0.00           H
ATOM   2140  NZ  LYS   138      48.675  40.513  23.106  1.00  0.00           N
ATOM   2141  HZ1 LYS   138      48.799  41.405  23.563  1.00  0.00           H
ATOM   2142  HZ2 LYS   138      47.790  40.514  22.620  1.00  0.00           H
ATOM   2143  HZ3 LYS   138      49.394  40.344  22.416  1.00  0.00           H
ATOM   2144  C   LYS   138      45.247  36.856  26.255  1.00  0.00           C
ATOM   2145  O   LYS   138      45.734  35.769  26.644  1.00  0.00           O
ATOM   2146  N   HIE   139      44.765  37.067  25.014  1.00  0.00           N
ATOM   2147  H   HIE   139      44.497  38.013  24.782  1.00  0.00           H
ATOM   2148  CA  HIE   139      44.727  36.106  23.927  1.00  0.00           C
ATOM   2149  HA  HIE   139      44.591  35.103  24.330  1.00  0.00           H
ATOM   2150  CB  HIE   139      43.469  36.342  23.144  1.00  0.00           C
ATOM   2151  HB2 HIE   139      42.693  36.430  23.905  1.00  0.00           H
ATOM   2152  HB3 HIE   139      43.441  37.253  22.546  1.00  0.00           H
ATOM   2153  CG  HIE   139      43.066  35.174  22.244  1.00  0.00           C
ATOM   2154  ND1 HIE   139      43.496  35.040  20.870  1.00  0.00           N
ATOM   2155  CE1 HIE   139      43.020  33.801  20.402  1.00  0.00           C
ATOM   2156  HE1 HIE   139      42.946  33.502  19.367  1.00  0.00           H
ATOM   2157  NE2 HIE   139      42.312  33.269  21.426  1.00  0.00           N
ATOM   2158  HE2 HIE   139      41.853  32.370  21.401  1.00  0.00           H
ATOM   2159  CD2 HIE   139      42.310  34.103  22.593  1.00  0.00           C
ATOM   2160  HD2 HIE   139      41.738  33.967  23.499  1.00  0.00           H
ATOM   2161  C   HIE   139      45.966  36.291  23.066  1.00  0.00           C
ATOM   2162  O   HIE   139      46.454  37.447  22.899  1.00  0.00           O
ATOM   2163  N   ASN   140      46.473  35.255  22.440  1.00  0.00           N
ATOM   2164  H   ASN   140      46.033  34.348  22.498  1.00  0.00           H
ATOM   2165  CA  ASN   140      47.657  35.323  21.530  1.00  0.00           C
ATOM   2166  HA  ASN   140      48.444  35.807  22.109  1.00  0.00           H
ATOM   2167  CB  ASN   140      47.923  33.873  21.282  1.00  0.00           C
ATOM   2168  HB2 ASN   140      47.968  33.164  22.109  1.00  0.00           H
ATOM   2169  HB3 ASN   140      47.082  33.448  20.733  1.00  0.00           H
ATOM   2170  CG  ASN   140      49.217  33.584  20.491  1.00  0.00           C
ATOM   2171  OD1 ASN   140      50.266  33.354  21.041  1.00  0.00           O
ATOM   2172  ND2 ASN   140      49.047  33.574  19.203  1.00  0.00           N
ATOM   2173 HD21 ASN   140      48.194  33.972  18.837  1.00  0.00           H
ATOM   2174 HD22 ASN   140      49.712  33.056  18.646  1.00  0.00           H
ATOM   2175  C   ASN   140      47.293  36.114  20.232  1.00  0.00           C
ATOM   2176  O   ASN   140      48.203  36.653  19.625  1.00  0.00           O
ATOM   2177  N   ASP   141      46.044  36.180  19.811  1.00  0.00           N
ATOM   2178  H   ASP   141      45.398  35.659  20.386  1.00  0.00           H
ATOM   2179  CA  ASP   141      45.566  36.922  18.622  1.00  0.00           C
ATOM   2180  HA  ASP   141      46.379  37.293  17.999  1.00  0.00           H
ATOM   2181  CB  ASP   141      44.655  36.044  17.700  1.00  0.00           C
ATOM   2182  HB2 ASP   141      43.787  35.813  18.319  1.00  0.00           H
ATOM   2183  HB3 ASP   141      44.404  36.612  16.804  1.00  0.00           H
ATOM   2184  CG  ASP   141      45.190  34.740  17.264  1.00  0.00           C
ATOM   2185  OD1 ASP   141      46.428  34.538  17.355  1.00  0.00           O
ATOM   2186  OD2 ASP   141      44.426  33.912  16.778  1.00  0.00           O
ATOM   2187  C   ASP   141      44.826  38.218  19.063  1.00  0.00           C
ATOM   2188  O   ASP   141      44.318  38.865  18.103  1.00  0.00           O
ATOM   2189  N   ASP   142      44.899  38.803  20.269  1.00  0.00           N
ATOM   2190  H   ASP   142      45.324  38.298  21.034  1.00  0.00           H
ATOM   2191  CA  ASP   142      44.229  40.062  20.614  1.00  0.00           C
ATOM   2192  HA  ASP   142      44.042  40.663  19.724  1.00  0.00           H
ATOM   2193  CB  ASP   142      42.870  39.742  21.239  1.00  0.00           C
ATOM   2194  HB2 ASP   142      42.525  38.786  20.848  1.00  0.00           H
ATOM   2195  HB3 ASP   142      43.010  39.613  22.312  1.00  0.00           H
ATOM   2196  CG  ASP   142      41.713  40.760  20.887  1.00  0.00           C
ATOM   2197  OD1 ASP   142      41.971  42.006  20.726  1.00  0.00           O
ATOM   2198  OD2 ASP   142      40.522  40.432  20.993  1.00  0.00           O
ATOM   2199  C   ASP   142      45.090  40.980  21.570  1.00  0.00           C
ATOM   2200  O   ASP   142      46.190  40.676  21.952  1.00  0.00           O
ATOM   2201  N   GLU   143      44.531  42.158  21.873  1.00  0.00           N
ATOM   2202  H   GLU   143      43.706  42.451  21.370  1.00  0.00           H
ATOM   2203  CA  GLU   143      44.986  43.077  22.938  1.00  0.00           C
ATOM   2204  HA  GLU   143      46.026  43.308  22.710  1.00  0.00           H
ATOM   2205  CB  GLU   143      44.200  44.414  22.924  1.00  0.00           C
ATOM   2206  HB2 GLU   143      43.244  44.247  23.420  1.00  0.00           H
ATOM   2207  HB3 GLU   143      44.687  45.124  23.594  1.00  0.00           H
ATOM   2208  CG  GLU   143      43.975  45.058  21.580  1.00  0.00           C
ATOM   2209  HG2 GLU   143      43.233  44.555  20.960  1.00  0.00           H
ATOM   2210  HG3 GLU   143      43.608  46.081  21.643  1.00  0.00           H
ATOM   2211  CD  GLU   143      45.230  45.019  20.717  1.00  0.00           C
ATOM   2212  OE1 GLU   143      46.181  45.743  20.982  1.00  0.00           O
ATOM   2213  OE2 GLU   143      45.296  44.158  19.803  1.00  0.00           O
ATOM   2214  C   GLU   143      44.869  42.380  24.290  1.00  0.00           C
ATOM   2215  O   GLU   143      44.093  41.447  24.563  1.00  0.00           O
ATOM   2216  N   GLN   144      45.678  42.806  25.238  1.00  0.00           N
ATOM   2217  H   GLN   144      46.546  43.254  24.982  1.00  0.00           H
ATOM   2218  CA  GLN   144      45.493  42.593  26.666  1.00  0.00           C
ATOM   2219  HA  GLN   144      45.229  41.586  26.987  1.00  0.00           H
ATOM   2220  CB  GLN   144      46.843  42.955  27.309  1.00  0.00           C
ATOM   2221  HB2 GLN   144      47.610  42.592  26.625  1.00  0.00           H
ATOM   2222  HB3 GLN   144      46.872  44.038  27.419  1.00  0.00           H
ATOM   2223  CG  GLN   144      46.953  42.312  28.642  1.00  0.00           C
ATOM   2224  HG2 GLN   144      46.368  42.899  29.349  1.00  0.00           H
ATOM   2225  HG3 GLN   144      46.565  41.294  28.635  1.00  0.00           H
ATOM   2226  CD  GLN   144      48.365  42.043  29.075  1.00  0.00           C
ATOM   2227  OE1 GLN   144      49.222  41.543  28.337  1.00  0.00           O
ATOM   2228  NE2 GLN   144      48.781  42.556  30.201  1.00  0.00           N
ATOM   2229 HE21 GLN   144      49.724  42.354  30.502  1.00  0.00           H
ATOM   2230 HE22 GLN   144      48.180  43.227  30.656  1.00  0.00           H
ATOM   2231  C   GLN   144      44.378  43.490  27.243  1.00  0.00           C
ATOM   2232  O   GLN   144      44.563  44.741  27.040  1.00  0.00           O
ATOM   2233  N   TYR   145      43.388  42.921  27.915  1.00  0.00           N
ATOM   2234  H   TYR   145      43.465  41.947  28.171  1.00  0.00           H
ATOM   2235  CA  TYR   145      42.263  43.707  28.485  1.00  0.00           C
ATOM   2236  HA  TYR   145      42.507  44.769  28.444  1.00  0.00           H
ATOM   2237  CB  TYR   145      40.936  43.400  27.733  1.00  0.00           C
ATOM   2238  HB2 TYR   145      40.597  42.391  27.971  1.00  0.00           H
ATOM   2239  HB3 TYR   145      40.184  44.101  28.096  1.00  0.00           H
ATOM   2240  CG  TYR   145      40.917  43.574  26.227  1.00  0.00           C
ATOM   2241  CD1 TYR   145      40.663  44.786  25.659  1.00  0.00           C
ATOM   2242  HD1 TYR   145      40.440  45.621  26.308  1.00  0.00           H
ATOM   2243  CE1 TYR   145      40.484  44.841  24.240  1.00  0.00           C
ATOM   2244  HE1 TYR   145      40.290  45.752  23.693  1.00  0.00           H
ATOM   2245  CZ  TYR   145      40.634  43.699  23.438  1.00  0.00           C
ATOM   2246  OH  TYR   145      40.498  43.769  22.108  1.00  0.00           O
ATOM   2247  HH  TYR   145      40.904  43.018  21.670  1.00  0.00           H
ATOM   2248  CE2 TYR   145      40.829  42.422  24.036  1.00  0.00           C
ATOM   2249  HE2 TYR   145      41.178  41.653  23.363  1.00  0.00           H
ATOM   2250  CD2 TYR   145      41.049  42.344  25.432  1.00  0.00           C
ATOM   2251  HD2 TYR   145      41.255  41.382  25.876  1.00  0.00           H
ATOM   2252  C   TYR   145      42.121  43.567  30.015  1.00  0.00           C
ATOM   2253  O   TYR   145      42.661  42.567  30.575  1.00  0.00           O
ATOM   2254  N   ALA   146      41.413  44.453  30.640  1.00  0.00           N
ATOM   2255  H   ALA   146      41.029  45.241  30.137  1.00  0.00           H
ATOM   2256  CA  ALA   146      41.299  44.498  32.009  1.00  0.00           C
ATOM   2257  HA  ALA   146      41.476  43.507  32.425  1.00  0.00           H
ATOM   2258  CB  ALA   146      42.215  45.554  32.619  1.00  0.00           C
ATOM   2259  HB1 ALA   146      42.000  45.627  33.685  1.00  0.00           H
ATOM   2260  HB2 ALA   146      42.112  46.523  32.130  1.00  0.00           H
ATOM   2261  HB3 ALA   146      43.259  45.307  32.423  1.00  0.00           H
ATOM   2262  C   ALA   146      39.791  44.840  32.369  1.00  0.00           C
ATOM   2263  O   ALA   146      39.109  45.738  31.900  1.00  0.00           O
ATOM   2264  N   TRP   147      39.405  44.185  33.465  1.00  0.00           N
ATOM   2265  H   TRP   147      40.146  43.681  33.930  1.00  0.00           H
ATOM   2266  CA  TRP   147      38.051  44.206  34.090  1.00  0.00           C
ATOM   2267  HA  TRP   147      37.407  44.970  33.656  1.00  0.00           H
ATOM   2268  CB  TRP   147      37.260  42.881  33.772  1.00  0.00           C
ATOM   2269  HB2 TRP   147      37.056  42.968  32.704  1.00  0.00           H
ATOM   2270  HB3 TRP   147      37.964  42.057  33.879  1.00  0.00           H
ATOM   2271  CG  TRP   147      35.975  42.528  34.538  1.00  0.00           C
ATOM   2272  CD1 TRP   147      34.780  42.429  33.932  1.00  0.00           C
ATOM   2273  HD1 TRP   147      34.615  42.556  32.872  1.00  0.00           H
ATOM   2274  NE1 TRP   147      33.850  42.052  34.951  1.00  0.00           N
ATOM   2275  HE1 TRP   147      32.896  41.913  34.649  1.00  0.00           H
ATOM   2276  CE2 TRP   147      34.423  41.773  36.151  1.00  0.00           C
ATOM   2277  CZ2 TRP   147      33.975  41.358  37.411  1.00  0.00           C
ATOM   2278  HZ2 TRP   147      32.926  41.181  37.596  1.00  0.00           H
ATOM   2279  CH2 TRP   147      34.858  41.541  38.536  1.00  0.00           C
ATOM   2280  HH2 TRP   147      34.472  41.483  39.543  1.00  0.00           H
ATOM   2281  CZ3 TRP   147      36.211  41.910  38.363  1.00  0.00           C
ATOM   2282  HZ3 TRP   147      36.849  42.053  39.223  1.00  0.00           H
ATOM   2283  CE3 TRP   147      36.725  42.109  37.030  1.00  0.00           C
ATOM   2284  HE3 TRP   147      37.770  42.318  36.853  1.00  0.00           H
ATOM   2285  CD2 TRP   147      35.788  42.118  35.935  1.00  0.00           C
ATOM   2286  C   TRP   147      38.193  44.512  35.553  1.00  0.00           C
ATOM   2287  O   TRP   147      39.169  44.083  36.188  1.00  0.00           O
ATOM   2288  N   GLU   148      37.183  45.260  36.132  1.00  0.00           N
ATOM   2289  H   GLU   148      36.499  45.641  35.496  1.00  0.00           H
ATOM   2290  CA  GLU   148      37.217  45.705  37.532  1.00  0.00           C
ATOM   2291  HA  GLU   148      37.551  44.904  38.191  1.00  0.00           H
ATOM   2292  CB  GLU   148      38.268  46.933  37.606  1.00  0.00           C
ATOM   2293  HB2 GLU   148      39.194  46.537  37.188  1.00  0.00           H
ATOM   2294  HB3 GLU   148      37.907  47.809  37.067  1.00  0.00           H
ATOM   2295  CG  GLU   148      38.569  47.343  39.016  1.00  0.00           C
ATOM   2296  HG2 GLU   148      37.608  47.583  39.471  1.00  0.00           H
ATOM   2297  HG3 GLU   148      38.864  46.480  39.612  1.00  0.00           H
ATOM   2298  CD  GLU   148      39.645  48.451  38.972  1.00  0.00           C
ATOM   2299  OE1 GLU   148      39.630  49.207  39.945  1.00  0.00           O
ATOM   2300  OE2 GLU   148      40.545  48.524  38.135  1.00  0.00           O
ATOM   2301  C   GLU   148      35.831  46.055  38.060  1.00  0.00           C
ATOM   2302  O   GLU   148      34.993  46.693  37.404  1.00  0.00           O
ATOM   2303  N   SER   149      35.552  45.626  39.303  1.00  0.00           N
ATOM   2304  H   SER   149      36.410  45.371  39.771  1.00  0.00           H
ATOM   2305  CA  SER   149      34.324  45.674  40.025  1.00  0.00           C
ATOM   2306  HA  SER   149      33.705  46.545  39.813  1.00  0.00           H
ATOM   2307  CB  SER   149      33.461  44.523  39.591  1.00  0.00           C
ATOM   2308  HB2 SER   149      33.429  44.512  38.501  1.00  0.00           H
ATOM   2309  HB3 SER   149      33.920  43.587  39.909  1.00  0.00           H
ATOM   2310  OG  SER   149      32.206  44.535  40.235  1.00  0.00           O
ATOM   2311  HG  SER   149      31.628  45.141  39.767  1.00  0.00           H
ATOM   2312  C   SER   149      34.522  45.494  41.547  1.00  0.00           C
ATOM   2313  O   SER   149      35.146  44.535  42.026  1.00  0.00           O
ATOM   2314  N   SER   150      33.857  46.367  42.343  1.00  0.00           N
ATOM   2315  H   SER   150      33.315  47.070  41.859  1.00  0.00           H
ATOM   2316  CA  SER   150      33.775  46.194  43.779  1.00  0.00           C
ATOM   2317  HA  SER   150      34.686  45.713  44.135  1.00  0.00           H
ATOM   2318  CB  SER   150      33.741  47.581  44.472  1.00  0.00           C
ATOM   2319  HB2 SER   150      32.887  48.106  44.042  1.00  0.00           H
ATOM   2320  HB3 SER   150      33.588  47.406  45.536  1.00  0.00           H
ATOM   2321  OG  SER   150      34.987  48.195  44.118  1.00  0.00           O
ATOM   2322  HG  SER   150      35.006  48.368  43.175  1.00  0.00           H
ATOM   2323  C   SER   150      32.517  45.392  44.275  1.00  0.00           C
ATOM   2324  O   SER   150      31.988  45.784  45.320  1.00  0.00           O
ATOM   2325  N   ALA   151      32.075  44.412  43.476  1.00  0.00           N
ATOM   2326  H   ALA   151      32.442  44.197  42.559  1.00  0.00           H
ATOM   2327  CA  ALA   151      30.712  43.767  43.635  1.00  0.00           C
ATOM   2328  HA  ALA   151      30.608  42.971  42.898  1.00  0.00           H
ATOM   2329  CB  ALA   151      30.557  43.051  45.087  1.00  0.00           C
ATOM   2330  HB1 ALA   151      30.783  41.993  44.956  1.00  0.00           H
ATOM   2331  HB2 ALA   151      29.532  43.108  45.453  1.00  0.00           H
ATOM   2332  HB3 ALA   151      31.171  43.510  45.863  1.00  0.00           H
ATOM   2333  C   ALA   151      29.487  44.700  43.335  1.00  0.00           C
ATOM   2334  O   ALA   151      29.682  45.692  42.633  1.00  0.00           O
ATOM   2335  N   GLY   152      28.295  44.355  43.801  1.00  0.00           N
ATOM   2336  H   GLY   152      28.130  43.546  44.383  1.00  0.00           H
ATOM   2337  CA  GLY   152      27.137  45.231  43.574  1.00  0.00           C
ATOM   2338  HA2 GLY   152      26.339  44.850  44.211  1.00  0.00           H
ATOM   2339  HA3 GLY   152      27.341  46.286  43.757  1.00  0.00           H
ATOM   2340  C   GLY   152      26.509  45.051  42.129  1.00  0.00           C
ATOM   2341  O   GLY   152      26.243  43.943  41.656  1.00  0.00           O
ATOM   2342  N   GLY   153      26.221  46.137  41.438  1.00  0.00           N
ATOM   2343  H   GLY   153      26.417  46.992  41.939  1.00  0.00           H
ATOM   2344  CA  GLY   153      25.411  46.265  40.233  1.00  0.00           C
ATOM   2345  HA2 GLY   153      24.934  45.286  40.182  1.00  0.00           H
ATOM   2346  HA3 GLY   153      24.618  47.012  40.244  1.00  0.00           H
ATOM   2347  C   GLY   153      26.253  46.343  39.016  1.00  0.00           C
ATOM   2348  O   GLY   153      25.603  46.345  37.985  1.00  0.00           O
ATOM   2349  N   SER   154      27.582  46.423  39.048  1.00  0.00           N
ATOM   2350  H   SER   154      28.069  46.391  39.932  1.00  0.00           H
ATOM   2351  CA  SER   154      28.360  46.996  38.017  1.00  0.00           C
ATOM   2352  HA  SER   154      28.054  46.523  37.084  1.00  0.00           H
ATOM   2353  CB  SER   154      28.343  48.500  37.994  1.00  0.00           C
ATOM   2354  HB2 SER   154      28.816  48.860  37.081  1.00  0.00           H
ATOM   2355  HB3 SER   154      27.284  48.715  37.854  1.00  0.00           H
ATOM   2356  OG  SER   154      28.758  49.078  39.191  1.00  0.00           O
ATOM   2357  HG  SER   154      29.187  49.923  39.035  1.00  0.00           H
ATOM   2358  C   SER   154      29.841  46.632  37.966  1.00  0.00           C
ATOM   2359  O   SER   154      30.557  46.467  38.949  1.00  0.00           O
ATOM   2360  N   PHE   155      30.417  46.760  36.747  1.00  0.00           N
ATOM   2361  H   PHE   155      29.785  46.993  35.994  1.00  0.00           H
ATOM   2362  CA  PHE   155      31.850  46.609  36.452  1.00  0.00           C
ATOM   2363  HA  PHE   155      32.310  46.880  37.402  1.00  0.00           H
ATOM   2364  CB  PHE   155      32.018  45.129  36.136  1.00  0.00           C
ATOM   2365  HB2 PHE   155      33.100  44.996  36.102  1.00  0.00           H
ATOM   2366  HB3 PHE   155      31.709  44.640  37.061  1.00  0.00           H
ATOM   2367  CG  PHE   155      31.384  44.663  34.805  1.00  0.00           C
ATOM   2368  CD1 PHE   155      32.085  44.625  33.534  1.00  0.00           C
ATOM   2369  HD1 PHE   155      33.119  44.931  33.454  1.00  0.00           H
ATOM   2370  CE1 PHE   155      31.441  44.315  32.317  1.00  0.00           C
ATOM   2371  HE1 PHE   155      31.980  44.489  31.398  1.00  0.00           H
ATOM   2372  CZ  PHE   155      30.110  43.889  32.298  1.00  0.00           C
ATOM   2373  HZ  PHE   155      29.657  43.479  31.407  1.00  0.00           H
ATOM   2374  CE2 PHE   155      29.433  43.899  33.548  1.00  0.00           C
ATOM   2375  HE2 PHE   155      28.427  43.509  33.599  1.00  0.00           H
ATOM   2376  CD2 PHE   155      30.027  44.271  34.783  1.00  0.00           C
ATOM   2377  HD2 PHE   155      29.381  44.235  35.648  1.00  0.00           H
ATOM   2378  C   PHE   155      32.281  47.528  35.290  1.00  0.00           C
ATOM   2379  O   PHE   155      31.498  48.174  34.558  1.00  0.00           O
ATOM   2380  N   THR   156      33.631  47.627  35.057  1.00  0.00           N
ATOM   2381  H   THR   156      34.226  47.252  35.782  1.00  0.00           H
ATOM   2382  CA  THR   156      34.249  48.430  33.930  1.00  0.00           C
ATOM   2383  HA  THR   156      33.538  48.872  33.231  1.00  0.00           H
ATOM   2384  CB  THR   156      34.897  49.702  34.532  1.00  0.00           C
ATOM   2385  HB  THR   156      34.166  50.239  35.135  1.00  0.00           H
ATOM   2386  CG2 THR   156      36.160  49.384  35.330  1.00  0.00           C
ATOM   2387 HG21 THR   156      36.741  50.305  35.265  1.00  0.00           H
ATOM   2388 HG22 THR   156      36.683  48.521  34.918  1.00  0.00           H
ATOM   2389 HG23 THR   156      35.999  49.199  36.392  1.00  0.00           H
ATOM   2390  OG1 THR   156      35.231  50.556  33.462  1.00  0.00           O
ATOM   2391  HG1 THR   156      34.525  50.759  32.844  1.00  0.00           H
ATOM   2392  C   THR   156      35.166  47.543  33.140  1.00  0.00           C
ATOM   2393  O   THR   156      35.571  46.499  33.543  1.00  0.00           O
ATOM   2394  N   VAL   157      35.436  47.956  31.866  1.00  0.00           N
ATOM   2395  H   VAL   157      34.952  48.801  31.598  1.00  0.00           H
ATOM   2396  CA  VAL   157      36.289  47.329  30.838  1.00  0.00           C
ATOM   2397  HA  VAL   157      36.910  46.583  31.333  1.00  0.00           H
ATOM   2398  CB  VAL   157      35.471  46.571  29.757  1.00  0.00           C
ATOM   2399  HB  VAL   157      34.831  47.218  29.158  1.00  0.00           H
ATOM   2400  CG1 VAL   157      36.377  45.849  28.752  1.00  0.00           C
ATOM   2401 HG11 VAL   157      35.740  45.257  28.096  1.00  0.00           H
ATOM   2402 HG12 VAL   157      36.994  46.523  28.157  1.00  0.00           H
ATOM   2403 HG13 VAL   157      37.091  45.256  29.323  1.00  0.00           H
ATOM   2404  CG2 VAL   157      34.580  45.501  30.272  1.00  0.00           C
ATOM   2405 HG21 VAL   157      33.947  45.910  31.060  1.00  0.00           H
ATOM   2406 HG22 VAL   157      35.146  44.711  30.766  1.00  0.00           H
ATOM   2407 HG23 VAL   157      33.930  45.109  29.490  1.00  0.00           H
ATOM   2408  C   VAL   157      37.286  48.371  30.294  1.00  0.00           C
ATOM   2409  O   VAL   157      36.939  49.545  30.052  1.00  0.00           O
ATOM   2410  N   ARG   158      38.548  48.001  30.106  1.00  0.00           N
ATOM   2411  H   ARG   158      38.969  47.223  30.592  1.00  0.00           H
ATOM   2412  CA  ARG   158      39.547  48.784  29.356  1.00  0.00           C
ATOM   2413  HA  ARG   158      39.151  49.334  28.501  1.00  0.00           H
ATOM   2414  CB  ARG   158      40.164  49.746  30.356  1.00  0.00           C
ATOM   2415  HB2 ARG   158      40.834  50.427  29.832  1.00  0.00           H
ATOM   2416  HB3 ARG   158      39.312  50.161  30.895  1.00  0.00           H
ATOM   2417  CG  ARG   158      41.073  49.057  31.405  1.00  0.00           C
ATOM   2418  HG2 ARG   158      40.714  48.032  31.496  1.00  0.00           H
ATOM   2419  HG3 ARG   158      42.050  49.233  30.952  1.00  0.00           H
ATOM   2420  CD  ARG   158      40.975  49.887  32.722  1.00  0.00           C
ATOM   2421  HD2 ARG   158      41.385  50.885  32.564  1.00  0.00           H
ATOM   2422  HD3 ARG   158      39.903  49.958  32.906  1.00  0.00           H
ATOM   2423  NE  ARG   158      41.795  49.159  33.751  1.00  0.00           N
ATOM   2424  HE  ARG   158      42.720  48.867  33.468  1.00  0.00           H
ATOM   2425  CZ  ARG   158      41.432  48.787  34.951  1.00  0.00           C
ATOM   2426  NH1 ARG   158      40.282  49.201  35.455  1.00  0.00           N
ATOM   2427 HH11 ARG   158      39.650  49.853  35.014  1.00  0.00           H
ATOM   2428 HH12 ARG   158      40.237  49.129  36.462  1.00  0.00           H
ATOM   2429  NH2 ARG   158      42.198  48.046  35.778  1.00  0.00           N
ATOM   2430 HH21 ARG   158      43.021  47.586  35.418  1.00  0.00           H
ATOM   2431 HH22 ARG   158      41.897  47.962  36.738  1.00  0.00           H
ATOM   2432  C   ARG   158      40.601  47.908  28.717  1.00  0.00           C
ATOM   2433  O   ARG   158      40.680  46.739  29.103  1.00  0.00           O
ATOM   2434  N   THR   159      41.396  48.440  27.842  1.00  0.00           N
ATOM   2435  H   THR   159      41.104  49.352  27.521  1.00  0.00           H
ATOM   2436  CA  THR   159      42.630  47.927  27.403  1.00  0.00           C
ATOM   2437  HA  THR   159      42.577  46.889  27.074  1.00  0.00           H
ATOM   2438  CB  THR   159      43.127  48.700  26.162  1.00  0.00           C
ATOM   2439  HB  THR   159      44.184  48.458  26.058  1.00  0.00           H
ATOM   2440  CG2 THR   159      42.493  48.155  24.811  1.00  0.00           C
ATOM   2441 HG21 THR   159      41.447  48.422  24.954  1.00  0.00           H
ATOM   2442 HG22 THR   159      42.612  47.073  24.761  1.00  0.00           H
ATOM   2443 HG23 THR   159      42.988  48.747  24.040  1.00  0.00           H
ATOM   2444  OG1 THR   159      43.149  50.090  26.346  1.00  0.00           O
ATOM   2445  HG1 THR   159      43.588  50.083  27.200  1.00  0.00           H
ATOM   2446  C   THR   159      43.673  48.113  28.503  1.00  0.00           C
ATOM   2447  O   THR   159      43.846  49.220  29.090  1.00  0.00           O
ATOM   2448  N   ASP   160      44.353  47.021  28.802  1.00  0.00           N
ATOM   2449  H   ASP   160      44.326  46.167  28.262  1.00  0.00           H
ATOM   2450  CA  ASP   160      45.362  47.127  29.801  1.00  0.00           C
ATOM   2451  HA  ASP   160      44.845  47.494  30.688  1.00  0.00           H
ATOM   2452  CB  ASP   160      45.832  45.694  30.156  1.00  0.00           C
ATOM   2453  HB2 ASP   160      45.011  44.983  30.255  1.00  0.00           H
ATOM   2454  HB3 ASP   160      46.508  45.332  29.382  1.00  0.00           H
ATOM   2455  CG  ASP   160      46.697  45.553  31.444  1.00  0.00           C
ATOM   2456  OD1 ASP   160      47.582  44.653  31.479  1.00  0.00           O
ATOM   2457  OD2 ASP   160      46.550  46.457  32.318  1.00  0.00           O
ATOM   2458  C   ASP   160      46.528  48.110  29.451  1.00  0.00           C
ATOM   2459  O   ASP   160      46.960  48.309  28.261  1.00  0.00           O
ATOM   2460  N   THR   161      47.051  48.550  30.532  1.00  0.00           N
ATOM   2461  H   THR   161      46.740  48.214  31.432  1.00  0.00           H
ATOM   2462  CA  THR   161      48.199  49.472  30.563  1.00  0.00           C
ATOM   2463  HA  THR   161      48.844  49.272  29.709  1.00  0.00           H
ATOM   2464  CB  THR   161      47.578  50.870  30.464  1.00  0.00           C
ATOM   2465  HB  THR   161      46.817  50.860  29.684  1.00  0.00           H
ATOM   2466  CG2 THR   161      46.828  51.454  31.716  1.00  0.00           C
ATOM   2467 HG21 THR   161      46.596  52.511  31.587  1.00  0.00           H
ATOM   2468 HG22 THR   161      47.587  51.529  32.495  1.00  0.00           H
ATOM   2469 HG23 THR   161      45.939  50.889  31.996  1.00  0.00           H
ATOM   2470  OG1 THR   161      48.679  51.694  30.191  1.00  0.00           O
ATOM   2471  HG1 THR   161      48.655  51.901  29.254  1.00  0.00           H
ATOM   2472  C   THR   161      49.212  49.189  31.729  1.00  0.00           C
ATOM   2473  O   THR   161      50.214  49.836  31.958  1.00  0.00           O
ATOM   2474  N   GLY   162      49.024  48.025  32.344  1.00  0.00           N
ATOM   2475  H   GLY   162      48.268  47.421  32.050  1.00  0.00           H
ATOM   2476  CA  GLY   162      50.117  47.470  33.225  1.00  0.00           C
ATOM   2477  HA2 GLY   162      50.475  48.267  33.876  1.00  0.00           H
ATOM   2478  HA3 GLY   162      49.579  46.776  33.870  1.00  0.00           H
ATOM   2479  C   GLY   162      51.246  46.679  32.505  1.00  0.00           C
ATOM   2480  O   GLY   162      51.481  46.926  31.302  1.00  0.00           O
ATOM   2481  N   GLU   163      51.994  45.828  33.186  1.00  0.00           N
ATOM   2482  H   GLU   163      51.949  45.744  34.191  1.00  0.00           H
ATOM   2483  CA  GLU   163      52.989  44.966  32.518  1.00  0.00           C
ATOM   2484  HA  GLU   163      53.587  45.580  31.845  1.00  0.00           H
ATOM   2485  CB  GLU   163      53.911  44.122  33.425  1.00  0.00           C
ATOM   2486  HB2 GLU   163      53.390  43.561  34.200  1.00  0.00           H
ATOM   2487  HB3 GLU   163      54.371  43.279  32.910  1.00  0.00           H
ATOM   2488  CG  GLU   163      55.099  44.912  34.051  1.00  0.00           C
ATOM   2489  HG2 GLU   163      54.783  45.458  34.939  1.00  0.00           H
ATOM   2490  HG3 GLU   163      55.785  44.148  34.417  1.00  0.00           H
ATOM   2491  CD  GLU   163      55.760  45.811  32.971  1.00  0.00           C
ATOM   2492  OE1 GLU   163      56.488  45.254  32.079  1.00  0.00           O
ATOM   2493  OE2 GLU   163      55.534  47.089  32.983  1.00  0.00           O
ATOM   2494  C   GLU   163      52.296  44.062  31.575  1.00  0.00           C
ATOM   2495  O   GLU   163      51.269  43.483  31.897  1.00  0.00           O
ATOM   2496  N   PRO   164      52.860  43.715  30.318  1.00  0.00           N
ATOM   2497  CD  PRO   164      54.010  44.347  29.692  1.00  0.00           C
ATOM   2498  HD2 PRO   164      54.818  44.551  30.395  1.00  0.00           H
ATOM   2499  HD3 PRO   164      53.682  45.249  29.173  1.00  0.00           H
ATOM   2500  CG  PRO   164      54.392  43.416  28.535  1.00  0.00           C
ATOM   2501  HG2 PRO   164      55.104  42.649  28.837  1.00  0.00           H
ATOM   2502  HG3 PRO   164      54.808  43.993  27.709  1.00  0.00           H
ATOM   2503  CB  PRO   164      53.123  42.654  28.109  1.00  0.00           C
ATOM   2504  HB2 PRO   164      53.337  41.649  27.744  1.00  0.00           H
ATOM   2505  HB3 PRO   164      52.463  43.221  27.452  1.00  0.00           H
ATOM   2506  CA  PRO   164      52.308  42.609  29.405  1.00  0.00           C
ATOM   2507  HA  PRO   164      51.251  42.777  29.201  1.00  0.00           H
ATOM   2508  C   PRO   164      52.509  41.234  30.063  1.00  0.00           C
ATOM   2509  O   PRO   164      53.546  41.066  30.630  1.00  0.00           O
ATOM   2510  N   MET   165      51.586  40.297  29.782  1.00  0.00           N
ATOM   2511  H   MET   165      50.817  40.582  29.192  1.00  0.00           H
ATOM   2512  CA  MET   165      51.545  38.883  30.181  1.00  0.00           C
ATOM   2513  HA  MET   165      52.507  38.741  30.675  1.00  0.00           H
ATOM   2514  CB  MET   165      50.456  38.742  31.241  1.00  0.00           C
ATOM   2515  HB2 MET   165      50.634  37.887  31.894  1.00  0.00           H
ATOM   2516  HB3 MET   165      50.407  39.646  31.848  1.00  0.00           H
ATOM   2517  CG  MET   165      49.055  38.615  30.514  1.00  0.00           C
ATOM   2518  HG2 MET   165      48.747  39.524  29.996  1.00  0.00           H
ATOM   2519  HG3 MET   165      48.959  37.703  29.926  1.00  0.00           H
ATOM   2520  SD  MET   165      47.794  38.407  31.835  1.00  0.00           S
ATOM   2521  CE  MET   165      48.306  36.884  32.607  1.00  0.00           C
ATOM   2522  HE1 MET   165      49.049  37.115  33.370  1.00  0.00           H
ATOM   2523  HE2 MET   165      47.410  36.411  33.008  1.00  0.00           H
ATOM   2524  HE3 MET   165      48.667  36.081  31.962  1.00  0.00           H
ATOM   2525  C   MET   165      51.541  37.872  29.013  1.00  0.00           C
ATOM   2526  O   MET   165      51.553  36.649  29.307  1.00  0.00           O
ATOM   2527  N   GLY   166      51.631  38.324  27.766  1.00  0.00           N
ATOM   2528  H   GLY   166      51.766  39.315  27.628  1.00  0.00           H
ATOM   2529  CA  GLY   166      51.884  37.430  26.671  1.00  0.00           C
ATOM   2530  HA2 GLY   166      51.998  38.048  25.780  1.00  0.00           H
ATOM   2531  HA3 GLY   166      52.765  36.932  27.077  1.00  0.00           H
ATOM   2532  C   GLY   166      50.850  36.342  26.319  1.00  0.00           C
ATOM   2533  O   GLY   166      50.410  36.349  25.181  1.00  0.00           O
ATOM   2534  N   ARG   167      50.352  35.526  27.292  1.00  0.00           N
ATOM   2535  H   ARG   167      50.649  35.709  28.240  1.00  0.00           H
ATOM   2536  CA  ARG   167      49.067  34.826  27.184  1.00  0.00           C
ATOM   2537  HA  ARG   167      48.342  35.585  26.886  1.00  0.00           H
ATOM   2538  CB  ARG   167      49.160  33.632  26.167  1.00  0.00           C
ATOM   2539  HB2 ARG   167      49.772  33.987  25.338  1.00  0.00           H
ATOM   2540  HB3 ARG   167      49.731  32.847  26.664  1.00  0.00           H
ATOM   2541  CG  ARG   167      47.823  33.127  25.674  1.00  0.00           C
ATOM   2542  HG2 ARG   167      47.200  32.927  26.545  1.00  0.00           H
ATOM   2543  HG3 ARG   167      47.280  33.839  25.050  1.00  0.00           H
ATOM   2544  CD  ARG   167      48.020  31.820  24.964  1.00  0.00           C
ATOM   2545  HD2 ARG   167      47.040  31.501  24.610  1.00  0.00           H
ATOM   2546  HD3 ARG   167      48.582  31.983  24.044  1.00  0.00           H
ATOM   2547  NE  ARG   167      48.596  30.792  25.928  1.00  0.00           N
ATOM   2548  HE  ARG   167      47.927  30.544  26.643  1.00  0.00           H
ATOM   2549  CZ  ARG   167      49.762  30.151  25.920  1.00  0.00           C
ATOM   2550  NH1 ARG   167      50.595  30.221  24.839  1.00  0.00           N
ATOM   2551 HH11 ARG   167      50.409  30.846  24.068  1.00  0.00           H
ATOM   2552 HH12 ARG   167      51.550  29.958  25.035  1.00  0.00           H
ATOM   2553  NH2 ARG   167      50.233  29.429  26.889  1.00  0.00           N
ATOM   2554 HH21 ARG   167      49.728  29.378  27.762  1.00  0.00           H
ATOM   2555 HH22 ARG   167      51.157  29.032  26.790  1.00  0.00           H
ATOM   2556  C   ARG   167      48.490  34.404  28.534  1.00  0.00           C
ATOM   2557  O   ARG   167      49.140  34.000  29.465  1.00  0.00           O
ATOM   2558  N   GLY   168      47.119  34.357  28.591  1.00  0.00           N
ATOM   2559  H   GLY   168      46.577  34.656  27.793  1.00  0.00           H
ATOM   2560  CA  GLY   168      46.431  33.827  29.801  1.00  0.00           C
ATOM   2561  HA2 GLY   168      45.614  33.136  29.593  1.00  0.00           H
ATOM   2562  HA3 GLY   168      47.098  33.302  30.486  1.00  0.00           H
ATOM   2563  C   GLY   168      45.741  34.860  30.646  1.00  0.00           C
ATOM   2564  O   GLY   168      45.624  36.026  30.284  1.00  0.00           O
ATOM   2565  N   THR   169      45.284  34.420  31.820  1.00  0.00           N
ATOM   2566  H   THR   169      45.291  33.416  31.920  1.00  0.00           H
ATOM   2567  CA  THR   169      44.493  35.271  32.737  1.00  0.00           C
ATOM   2568  HA  THR   169      44.349  36.245  32.271  1.00  0.00           H
ATOM   2569  CB  THR   169      43.079  34.669  32.918  1.00  0.00           C
ATOM   2570  HB  THR   169      43.075  33.726  33.464  1.00  0.00           H
ATOM   2571  CG2 THR   169      42.144  35.558  33.752  1.00  0.00           C
ATOM   2572 HG21 THR   169      42.255  36.585  33.404  1.00  0.00           H
ATOM   2573 HG22 THR   169      42.350  35.469  34.819  1.00  0.00           H
ATOM   2574 HG23 THR   169      41.079  35.350  33.647  1.00  0.00           H
ATOM   2575  OG1 THR   169      42.413  34.499  31.714  1.00  0.00           O
ATOM   2576  HG1 THR   169      41.723  33.853  31.880  1.00  0.00           H
ATOM   2577  C   THR   169      45.233  35.469  34.030  1.00  0.00           C
ATOM   2578  O   THR   169      45.803  34.546  34.531  1.00  0.00           O
ATOM   2579  N   LYS   170      45.230  36.729  34.499  1.00  0.00           N
ATOM   2580  H   LYS   170      44.826  37.437  33.904  1.00  0.00           H
ATOM   2581  CA  LYS   170      45.771  37.203  35.786  1.00  0.00           C
ATOM   2582  HA  LYS   170      46.221  36.365  36.316  1.00  0.00           H
ATOM   2583  CB  LYS   170      46.837  38.271  35.502  1.00  0.00           C
ATOM   2584  HB2 LYS   170      47.607  37.882  34.837  1.00  0.00           H
ATOM   2585  HB3 LYS   170      46.429  39.135  34.976  1.00  0.00           H
ATOM   2586  CG  LYS   170      47.568  38.867  36.717  1.00  0.00           C
ATOM   2587  HG2 LYS   170      46.866  38.953  37.545  1.00  0.00           H
ATOM   2588  HG3 LYS   170      48.336  38.167  37.044  1.00  0.00           H
ATOM   2589  CD  LYS   170      48.309  40.143  36.309  1.00  0.00           C
ATOM   2590  HD2 LYS   170      48.791  39.846  35.377  1.00  0.00           H
ATOM   2591  HD3 LYS   170      47.465  40.792  36.078  1.00  0.00           H
ATOM   2592  CE  LYS   170      49.319  40.759  37.253  1.00  0.00           C
ATOM   2593  HE2 LYS   170      48.781  40.940  38.183  1.00  0.00           H
ATOM   2594  HE3 LYS   170      50.111  40.022  37.392  1.00  0.00           H
ATOM   2595  NZ  LYS   170      49.854  42.027  36.684  1.00  0.00           N
ATOM   2596  HZ1 LYS   170      49.138  42.709  36.479  1.00  0.00           H
ATOM   2597  HZ2 LYS   170      50.292  41.824  35.796  1.00  0.00           H
ATOM   2598  HZ3 LYS   170      50.523  42.449  37.311  1.00  0.00           H
ATOM   2599  C   LYS   170      44.600  37.739  36.579  1.00  0.00           C
ATOM   2600  O   LYS   170      44.208  38.895  36.328  1.00  0.00           O
ATOM   2601  N   VAL   171      44.065  36.998  37.633  1.00  0.00           N
ATOM   2602  H   VAL   171      44.655  36.205  37.841  1.00  0.00           H
ATOM   2603  CA  VAL   171      43.083  37.469  38.646  1.00  0.00           C
ATOM   2604  HA  VAL   171      42.461  38.234  38.181  1.00  0.00           H
ATOM   2605  CB  VAL   171      42.164  36.281  38.984  1.00  0.00           C
ATOM   2606  HB  VAL   171      42.706  35.487  39.498  1.00  0.00           H
ATOM   2607  CG1 VAL   171      41.137  36.842  39.993  1.00  0.00           C
ATOM   2608 HG11 VAL   171      40.629  37.742  39.646  1.00  0.00           H
ATOM   2609 HG12 VAL   171      40.408  36.044  40.129  1.00  0.00           H
ATOM   2610 HG13 VAL   171      41.654  37.091  40.920  1.00  0.00           H
ATOM   2611  CG2 VAL   171      41.508  35.598  37.765  1.00  0.00           C
ATOM   2612 HG21 VAL   171      40.863  34.770  38.058  1.00  0.00           H
ATOM   2613 HG22 VAL   171      42.220  35.102  37.105  1.00  0.00           H
ATOM   2614 HG23 VAL   171      40.832  36.257  37.220  1.00  0.00           H
ATOM   2615  C   VAL   171      43.742  38.080  39.838  1.00  0.00           C
ATOM   2616  O   VAL   171      44.572  37.392  40.494  1.00  0.00           O
ATOM   2617  N   ILE   172      43.313  39.265  40.229  1.00  0.00           N
ATOM   2618  H   ILE   172      42.608  39.695  39.648  1.00  0.00           H
ATOM   2619  CA  ILE   172      43.841  39.828  41.541  1.00  0.00           C
ATOM   2620  HA  ILE   172      44.487  39.128  42.071  1.00  0.00           H
ATOM   2621  CB  ILE   172      44.588  41.177  41.270  1.00  0.00           C
ATOM   2622  HB  ILE   172      43.937  41.920  40.810  1.00  0.00           H
ATOM   2623  CG2 ILE   172      45.055  41.817  42.539  1.00  0.00           C
ATOM   2624 HG21 ILE   172      44.201  42.263  43.052  1.00  0.00           H
ATOM   2625 HG22 ILE   172      45.765  42.632  42.395  1.00  0.00           H
ATOM   2626 HG23 ILE   172      45.489  41.033  43.161  1.00  0.00           H
ATOM   2627  CG1 ILE   172      45.819  40.927  40.341  1.00  0.00           C
ATOM   2628 HG12 ILE   172      46.528  41.724  40.568  1.00  0.00           H
ATOM   2629 HG13 ILE   172      46.172  39.911  40.523  1.00  0.00           H
ATOM   2630  CD1 ILE   172      45.517  41.117  38.845  1.00  0.00           C
ATOM   2631 HD11 ILE   172      45.289  42.178  38.749  1.00  0.00           H
ATOM   2632 HD12 ILE   172      44.693  40.489  38.504  1.00  0.00           H
ATOM   2633 HD13 ILE   172      46.370  41.122  38.167  1.00  0.00           H
ATOM   2634  C   ILE   172      42.651  40.163  42.515  1.00  0.00           C
ATOM   2635  O   ILE   172      41.686  40.780  42.091  1.00  0.00           O
ATOM   2636  N   LEU   173      42.793  39.692  43.776  1.00  0.00           N
ATOM   2637  H   LEU   173      43.707  39.327  44.000  1.00  0.00           H
ATOM   2638  CA  LEU   173      41.832  39.863  44.911  1.00  0.00           C
ATOM   2639  HA  LEU   173      40.863  40.148  44.499  1.00  0.00           H
ATOM   2640  CB  LEU   173      41.518  38.570  45.666  1.00  0.00           C
ATOM   2641  HB2 LEU   173      42.534  38.187  45.760  1.00  0.00           H
ATOM   2642  HB3 LEU   173      41.181  38.831  46.669  1.00  0.00           H
ATOM   2643  CG  LEU   173      40.435  37.553  45.106  1.00  0.00           C
ATOM   2644  HG  LEU   173      39.493  38.087  45.230  1.00  0.00           H
ATOM   2645  CD1 LEU   173      40.618  37.237  43.590  1.00  0.00           C
ATOM   2646 HD11 LEU   173      41.599  36.817  43.369  1.00  0.00           H
ATOM   2647 HD12 LEU   173      40.421  38.122  42.985  1.00  0.00           H
ATOM   2648 HD13 LEU   173      39.899  36.459  43.337  1.00  0.00           H
ATOM   2649  CD2 LEU   173      40.475  36.245  45.917  1.00  0.00           C
ATOM   2650 HD21 LEU   173      39.864  35.462  45.468  1.00  0.00           H
ATOM   2651 HD22 LEU   173      41.479  35.850  45.764  1.00  0.00           H
ATOM   2652 HD23 LEU   173      40.229  36.493  46.950  1.00  0.00           H
ATOM   2653  C   LEU   173      42.385  40.891  45.882  1.00  0.00           C
ATOM   2654  O   LEU   173      43.396  40.728  46.566  1.00  0.00           O
ATOM   2655  N   HID   174      41.628  42.002  45.979  1.00  0.00           N
ATOM   2656  H   HID   174      40.817  42.027  45.377  1.00  0.00           H
ATOM   2657  CA  HID   174      41.926  43.087  46.928  1.00  0.00           C
ATOM   2658  HA  HID   174      43.006  43.146  47.059  1.00  0.00           H
ATOM   2659  CB  HID   174      41.498  44.325  46.270  1.00  0.00           C
ATOM   2660  HB2 HID   174      40.438  44.456  46.053  1.00  0.00           H
ATOM   2661  HB3 HID   174      41.736  45.168  46.919  1.00  0.00           H
ATOM   2662  CG  HID   174      42.230  44.576  44.976  1.00  0.00           C
ATOM   2663  ND1 HID   174      42.899  45.773  44.663  1.00  0.00           N
ATOM   2664  HD1 HID   174      43.106  46.500  45.333  1.00  0.00           H
ATOM   2665  CE1 HID   174      43.114  45.752  43.351  1.00  0.00           C
ATOM   2666  HE1 HID   174      43.563  46.501  42.717  1.00  0.00           H
ATOM   2667  NE2 HID   174      42.654  44.667  42.814  1.00  0.00           N
ATOM   2668  CD2 HID   174      42.039  43.896  43.822  1.00  0.00           C
ATOM   2669  HD2 HID   174      41.312  43.097  43.783  1.00  0.00           H
ATOM   2670  C   HID   174      41.365  42.753  48.320  1.00  0.00           C
ATOM   2671  O   HID   174      40.117  42.895  48.494  1.00  0.00           O
ATOM   2672  N   LEU   175      42.246  42.404  49.274  1.00  0.00           N
ATOM   2673  H   LEU   175      43.192  42.290  48.936  1.00  0.00           H
ATOM   2674  CA  LEU   175      41.821  41.729  50.539  1.00  0.00           C
ATOM   2675  HA  LEU   175      40.968  41.062  50.410  1.00  0.00           H
ATOM   2676  CB  LEU   175      42.934  40.805  51.144  1.00  0.00           C
ATOM   2677  HB2 LEU   175      43.857  41.355  51.324  1.00  0.00           H
ATOM   2678  HB3 LEU   175      42.607  40.484  52.133  1.00  0.00           H
ATOM   2679  CG  LEU   175      43.238  39.628  50.204  1.00  0.00           C
ATOM   2680  HG  LEU   175      43.567  40.062  49.259  1.00  0.00           H
ATOM   2681  CD1 LEU   175      44.360  38.887  50.912  1.00  0.00           C
ATOM   2682 HD11 LEU   175      43.983  38.363  51.790  1.00  0.00           H
ATOM   2683 HD12 LEU   175      45.112  39.637  51.157  1.00  0.00           H
ATOM   2684 HD13 LEU   175      44.819  38.164  50.238  1.00  0.00           H
ATOM   2685  CD2 LEU   175      42.133  38.675  49.952  1.00  0.00           C
ATOM   2686 HD21 LEU   175      41.340  39.118  49.348  1.00  0.00           H
ATOM   2687 HD22 LEU   175      42.458  37.760  49.456  1.00  0.00           H
ATOM   2688 HD23 LEU   175      41.553  38.576  50.870  1.00  0.00           H
ATOM   2689  C   LEU   175      41.340  42.843  51.520  1.00  0.00           C
ATOM   2690  O   LEU   175      41.790  44.022  51.576  1.00  0.00           O
ATOM   2691  N   LYS   176      40.310  42.414  52.233  1.00  0.00           N
ATOM   2692  H   LYS   176      40.002  41.455  52.172  1.00  0.00           H
ATOM   2693  CA  LYS   176      39.968  43.193  53.459  1.00  0.00           C
ATOM   2694  HA  LYS   176      39.922  44.243  53.170  1.00  0.00           H
ATOM   2695  CB  LYS   176      38.551  42.896  53.952  1.00  0.00           C
ATOM   2696  HB2 LYS   176      38.610  41.849  54.248  1.00  0.00           H
ATOM   2697  HB3 LYS   176      38.332  43.520  54.818  1.00  0.00           H
ATOM   2698  CG  LYS   176      37.497  43.181  52.864  1.00  0.00           C
ATOM   2699  HG2 LYS   176      37.383  44.264  52.813  1.00  0.00           H
ATOM   2700  HG3 LYS   176      37.712  42.704  51.908  1.00  0.00           H
ATOM   2701  CD  LYS   176      36.138  42.631  53.234  1.00  0.00           C
ATOM   2702  HD2 LYS   176      35.937  43.025  54.231  1.00  0.00           H
ATOM   2703  HD3 LYS   176      35.353  43.067  52.615  1.00  0.00           H
ATOM   2704  CE  LYS   176      36.087  41.068  53.105  1.00  0.00           C
ATOM   2705  HE2 LYS   176      36.147  40.709  52.078  1.00  0.00           H
ATOM   2706  HE3 LYS   176      36.954  40.660  53.625  1.00  0.00           H
ATOM   2707  NZ  LYS   176      34.852  40.508  53.635  1.00  0.00           N
ATOM   2708  HZ1 LYS   176      34.767  40.770  54.606  1.00  0.00           H
ATOM   2709  HZ2 LYS   176      34.918  39.502  53.701  1.00  0.00           H
ATOM   2710  HZ3 LYS   176      34.024  40.724  53.099  1.00  0.00           H
ATOM   2711  C   LYS   176      40.983  42.935  54.576  1.00  0.00           C
ATOM   2712  O   LYS   176      41.530  41.815  54.655  1.00  0.00           O
ATOM   2713  N   GLU   177      41.114  43.839  55.564  1.00  0.00           N
ATOM   2714  H   GLU   177      40.555  44.679  55.537  1.00  0.00           H
ATOM   2715  CA  GLU   177      42.088  43.771  56.624  1.00  0.00           C
ATOM   2716  HA  GLU   177      43.060  43.674  56.142  1.00  0.00           H
ATOM   2717  CB  GLU   177      42.109  45.050  57.552  1.00  0.00           C
ATOM   2718  HB2 GLU   177      42.176  45.940  56.926  1.00  0.00           H
ATOM   2719  HB3 GLU   177      41.127  45.016  58.024  1.00  0.00           H
ATOM   2720  CG  GLU   177      43.125  45.228  58.674  1.00  0.00           C
ATOM   2721  HG2 GLU   177      43.079  46.252  59.043  1.00  0.00           H
ATOM   2722  HG3 GLU   177      42.848  44.607  59.526  1.00  0.00           H
ATOM   2723  CD  GLU   177      44.597  44.984  58.211  1.00  0.00           C
ATOM   2724  OE1 GLU   177      45.408  44.739  59.146  1.00  0.00           O
ATOM   2725  OE2 GLU   177      45.035  45.132  57.010  1.00  0.00           O
ATOM   2726  C   GLU   177      42.034  42.468  57.552  1.00  0.00           C
ATOM   2727  O   GLU   177      43.070  42.069  58.168  1.00  0.00           O
ATOM   2728  N   ASP   178      40.881  41.872  57.767  1.00  0.00           N
ATOM   2729  H   ASP   178      40.075  42.336  57.373  1.00  0.00           H
ATOM   2730  CA  ASP   178      40.583  40.672  58.609  1.00  0.00           C
ATOM   2731  HA  ASP   178      41.332  40.585  59.396  1.00  0.00           H
ATOM   2732  CB  ASP   178      39.143  40.705  59.215  1.00  0.00           C
ATOM   2733  HB2 ASP   178      39.002  39.661  59.496  1.00  0.00           H
ATOM   2734  HB3 ASP   178      39.003  41.445  60.003  1.00  0.00           H
ATOM   2735  CG  ASP   178      38.031  41.050  58.189  1.00  0.00           C
ATOM   2736  OD1 ASP   178      36.835  41.077  58.582  1.00  0.00           O
ATOM   2737  OD2 ASP   178      38.192  41.314  57.006  1.00  0.00           O
ATOM   2738  C   ASP   178      40.668  39.364  57.796  1.00  0.00           C
ATOM   2739  O   ASP   178      40.783  38.288  58.314  1.00  0.00           O
ATOM   2740  N   GLN   179      40.965  39.512  56.521  1.00  0.00           N
ATOM   2741  H   GLN   179      41.005  40.466  56.193  1.00  0.00           H
ATOM   2742  CA  GLN   179      41.191  38.369  55.515  1.00  0.00           C
ATOM   2743  HA  GLN   179      40.946  37.436  56.023  1.00  0.00           H
ATOM   2744  CB  GLN   179      40.184  38.380  54.263  1.00  0.00           C
ATOM   2745  HB2 GLN   179      40.619  38.965  53.452  1.00  0.00           H
ATOM   2746  HB3 GLN   179      40.293  37.358  53.903  1.00  0.00           H
ATOM   2747  CG  GLN   179      38.730  38.666  54.657  1.00  0.00           C
ATOM   2748  HG2 GLN   179      38.788  39.708  54.971  1.00  0.00           H
ATOM   2749  HG3 GLN   179      38.079  38.638  53.784  1.00  0.00           H
ATOM   2750  CD  GLN   179      38.112  37.837  55.687  1.00  0.00           C
ATOM   2751  OE1 GLN   179      38.241  36.608  55.596  1.00  0.00           O
ATOM   2752  NE2 GLN   179      37.393  38.412  56.659  1.00  0.00           N
ATOM   2753 HE21 GLN   179      37.108  37.860  57.454  1.00  0.00           H
ATOM   2754 HE22 GLN   179      37.370  39.423  56.682  1.00  0.00           H
ATOM   2755  C   GLN   179      42.598  38.225  54.979  1.00  0.00           C
ATOM   2756  O   GLN   179      42.918  37.382  54.133  1.00  0.00           O
ATOM   2757  N   THR   180      43.548  39.049  55.413  1.00  0.00           N
ATOM   2758  H   THR   180      43.302  39.799  56.045  1.00  0.00           H
ATOM   2759  CA  THR   180      44.988  39.067  54.996  1.00  0.00           C
ATOM   2760  HA  THR   180      44.969  39.097  53.907  1.00  0.00           H
ATOM   2761  CB  THR   180      45.749  40.382  55.387  1.00  0.00           C
ATOM   2762  HB  THR   180      46.812  40.166  55.277  1.00  0.00           H
ATOM   2763  CG2 THR   180      45.319  41.577  54.551  1.00  0.00           C
ATOM   2764 HG21 THR   180      44.775  41.223  53.675  1.00  0.00           H
ATOM   2765 HG22 THR   180      46.101  42.274  54.247  1.00  0.00           H
ATOM   2766 HG23 THR   180      44.538  42.143  55.057  1.00  0.00           H
ATOM   2767  OG1 THR   180      45.529  40.703  56.785  1.00  0.00           O
ATOM   2768  HG1 THR   180      45.556  41.662  56.741  1.00  0.00           H
ATOM   2769  C   THR   180      45.827  37.792  55.348  1.00  0.00           C
ATOM   2770  O   THR   180      47.033  37.735  55.020  1.00  0.00           O
ATOM   2771  N   GLU   181      45.218  36.713  55.875  1.00  0.00           N
ATOM   2772  H   GLU   181      44.242  36.782  56.126  1.00  0.00           H
ATOM   2773  CA  GLU   181      45.891  35.460  56.213  1.00  0.00           C
ATOM   2774  HA  GLU   181      46.745  35.686  56.851  1.00  0.00           H
ATOM   2775  CB  GLU   181      44.853  34.639  57.029  1.00  0.00           C
ATOM   2776  HB2 GLU   181      45.424  33.773  57.364  1.00  0.00           H
ATOM   2777  HB3 GLU   181      44.480  35.122  57.933  1.00  0.00           H
ATOM   2778  CG  GLU   181      43.553  34.314  56.262  1.00  0.00           C
ATOM   2779  HG2 GLU   181      43.046  35.244  56.000  1.00  0.00           H
ATOM   2780  HG3 GLU   181      43.694  33.683  55.386  1.00  0.00           H
ATOM   2781  CD  GLU   181      42.679  33.398  57.135  1.00  0.00           C
ATOM   2782  OE1 GLU   181      41.529  33.869  57.426  1.00  0.00           O
ATOM   2783  OE2 GLU   181      43.063  32.268  57.549  1.00  0.00           O
ATOM   2784  C   GLU   181      46.364  34.753  54.916  1.00  0.00           C
ATOM   2785  O   GLU   181      47.324  34.014  54.982  1.00  0.00           O
ATOM   2786  N   TYR   182      45.725  34.978  53.722  1.00  0.00           N
ATOM   2787  H   TYR   182      45.061  35.733  53.639  1.00  0.00           H
ATOM   2788  CA  TYR   182      46.162  34.363  52.486  1.00  0.00           C
ATOM   2789  HA  TYR   182      46.506  33.348  52.686  1.00  0.00           H
ATOM   2790  CB  TYR   182      44.975  34.221  51.537  1.00  0.00           C
ATOM   2791  HB2 TYR   182      44.887  35.102  50.901  1.00  0.00           H
ATOM   2792  HB3 TYR   182      45.201  33.460  50.791  1.00  0.00           H
ATOM   2793  CG  TYR   182      43.698  33.791  52.111  1.00  0.00           C
ATOM   2794  CD1 TYR   182      43.580  32.459  52.581  1.00  0.00           C
ATOM   2795  HD1 TYR   182      44.328  31.738  52.289  1.00  0.00           H
ATOM   2796  CE1 TYR   182      42.472  32.120  53.425  1.00  0.00           C
ATOM   2797  HE1 TYR   182      42.305  31.088  53.692  1.00  0.00           H
ATOM   2798  CZ  TYR   182      41.493  33.116  53.670  1.00  0.00           C
ATOM   2799  OH  TYR   182      40.440  32.836  54.514  1.00  0.00           O
ATOM   2800  HH  TYR   182      40.436  31.951  54.885  1.00  0.00           H
ATOM   2801  CE2 TYR   182      41.647  34.442  53.199  1.00  0.00           C
ATOM   2802  HE2 TYR   182      41.040  35.221  53.637  1.00  0.00           H
ATOM   2803  CD2 TYR   182      42.735  34.819  52.417  1.00  0.00           C
ATOM   2804  HD2 TYR   182      42.851  35.869  52.191  1.00  0.00           H
ATOM   2805  C   TYR   182      47.320  35.128  51.849  1.00  0.00           C
ATOM   2806  O   TYR   182      47.703  34.706  50.747  1.00  0.00           O
ATOM   2807  N   LEU   183      47.871  36.145  52.501  1.00  0.00           N
ATOM   2808  H   LEU   183      47.393  36.497  53.319  1.00  0.00           H
ATOM   2809  CA  LEU   183      49.193  36.700  52.158  1.00  0.00           C
ATOM   2810  HA  LEU   183      49.346  36.513  51.095  1.00  0.00           H
ATOM   2811  CB  LEU   183      49.282  38.199  52.555  1.00  0.00           C
ATOM   2812  HB2 LEU   183      49.397  38.149  53.637  1.00  0.00           H
ATOM   2813  HB3 LEU   183      50.187  38.691  52.198  1.00  0.00           H
ATOM   2814  CG  LEU   183      48.041  38.930  52.071  1.00  0.00           C
ATOM   2815  HG  LEU   183      47.157  38.536  52.573  1.00  0.00           H
ATOM   2816  CD1 LEU   183      48.111  40.396  52.456  1.00  0.00           C
ATOM   2817 HD11 LEU   183      47.131  40.827  52.251  1.00  0.00           H
ATOM   2818 HD12 LEU   183      48.870  40.847  51.816  1.00  0.00           H
ATOM   2819 HD13 LEU   183      48.471  40.506  53.478  1.00  0.00           H
ATOM   2820  CD2 LEU   183      47.874  38.779  50.619  1.00  0.00           C
ATOM   2821 HD21 LEU   183      48.844  38.589  50.157  1.00  0.00           H
ATOM   2822 HD22 LEU   183      47.232  37.918  50.440  1.00  0.00           H
ATOM   2823 HD23 LEU   183      47.422  39.575  50.027  1.00  0.00           H
ATOM   2824  C   LEU   183      50.426  35.886  52.743  1.00  0.00           C
ATOM   2825  O   LEU   183      51.524  36.147  52.279  1.00  0.00           O
ATOM   2826  N   GLU   184      50.177  34.944  53.632  1.00  0.00           N
ATOM   2827  H   GLU   184      49.224  34.679  53.833  1.00  0.00           H
ATOM   2828  CA  GLU   184      51.226  34.028  54.151  1.00  0.00           C
ATOM   2829  HA  GLU   184      52.089  34.692  54.225  1.00  0.00           H
ATOM   2830  CB  GLU   184      50.871  33.641  55.605  1.00  0.00           C
ATOM   2831  HB2 GLU   184      50.089  32.881  55.625  1.00  0.00           H
ATOM   2832  HB3 GLU   184      51.773  33.274  56.095  1.00  0.00           H
ATOM   2833  CG  GLU   184      50.417  34.825  56.484  1.00  0.00           C
ATOM   2834  HG2 GLU   184      49.474  35.253  56.142  1.00  0.00           H
ATOM   2835  HG3 GLU   184      50.407  34.491  57.521  1.00  0.00           H
ATOM   2836  CD  GLU   184      51.366  36.033  56.528  1.00  0.00           C
ATOM   2837  OE1 GLU   184      52.575  35.970  56.134  1.00  0.00           O
ATOM   2838  OE2 GLU   184      50.949  37.084  57.114  1.00  0.00           O
ATOM   2839  C   GLU   184      51.530  32.843  53.274  1.00  0.00           C
ATOM   2840  O   GLU   184      50.629  32.065  52.946  1.00  0.00           O
ATOM   2841  N   GLU   185      52.781  32.537  52.962  1.00  0.00           N
ATOM   2842  H   GLU   185      53.604  33.091  53.157  1.00  0.00           H
ATOM   2843  CA  GLU   185      53.127  31.484  51.964  1.00  0.00           C
ATOM   2844  HA  GLU   185      52.595  31.620  51.023  1.00  0.00           H
ATOM   2845  CB  GLU   185      54.680  31.423  51.683  1.00  0.00           C
ATOM   2846  HB2 GLU   185      55.328  31.305  52.552  1.00  0.00           H
ATOM   2847  HB3 GLU   185      54.915  30.657  50.945  1.00  0.00           H
ATOM   2848  CG  GLU   185      55.243  32.736  51.142  1.00  0.00           C
ATOM   2849  HG2 GLU   185      54.851  32.866  50.133  1.00  0.00           H
ATOM   2850  HG3 GLU   185      55.016  33.593  51.777  1.00  0.00           H
ATOM   2851  CD  GLU   185      56.817  32.640  50.988  1.00  0.00           C
ATOM   2852  OE1 GLU   185      57.413  31.874  50.183  1.00  0.00           O
ATOM   2853  OE2 GLU   185      57.507  33.297  51.808  1.00  0.00           O
ATOM   2854  C   GLU   185      52.858  30.078  52.518  1.00  0.00           C
ATOM   2855  O   GLU   185      52.592  29.200  51.741  1.00  0.00           O
ATOM   2856  N   ARG   186      52.934  29.804  53.836  1.00  0.00           N
ATOM   2857  H   ARG   186      53.220  30.484  54.528  1.00  0.00           H
ATOM   2858  CA  ARG   186      52.504  28.569  54.505  1.00  0.00           C
ATOM   2859  HA  ARG   186      53.075  27.697  54.185  1.00  0.00           H
ATOM   2860  CB  ARG   186      52.869  28.672  56.080  1.00  0.00           C
ATOM   2861  HB2 ARG   186      53.741  29.322  56.146  1.00  0.00           H
ATOM   2862  HB3 ARG   186      52.087  29.161  56.661  1.00  0.00           H
ATOM   2863  CG  ARG   186      53.149  27.192  56.470  1.00  0.00           C
ATOM   2864  HG2 ARG   186      52.376  26.467  56.220  1.00  0.00           H
ATOM   2865  HG3 ARG   186      54.081  26.813  56.049  1.00  0.00           H
ATOM   2866  CD  ARG   186      53.370  27.053  57.984  1.00  0.00           C
ATOM   2867  HD2 ARG   186      53.530  25.994  58.184  1.00  0.00           H
ATOM   2868  HD3 ARG   186      54.215  27.722  58.151  1.00  0.00           H
ATOM   2869  NE  ARG   186      52.285  27.526  58.758  1.00  0.00           N
ATOM   2870  HE  ARG   186      51.449  27.786  58.255  1.00  0.00           H
ATOM   2871  CZ  ARG   186      52.235  27.647  60.092  1.00  0.00           C
ATOM   2872  NH1 ARG   186      53.146  27.161  60.900  1.00  0.00           N
ATOM   2873 HH11 ARG   186      53.934  26.649  60.528  1.00  0.00           H
ATOM   2874 HH12 ARG   186      53.207  27.525  61.840  1.00  0.00           H
ATOM   2875  NH2 ARG   186      51.212  28.223  60.603  1.00  0.00           N
ATOM   2876 HH21 ARG   186      50.511  28.653  60.016  1.00  0.00           H
ATOM   2877 HH22 ARG   186      51.137  28.377  61.598  1.00  0.00           H
ATOM   2878  C   ARG   186      51.035  28.409  54.346  1.00  0.00           C
ATOM   2879  O   ARG   186      50.595  27.290  54.114  1.00  0.00           O
ATOM   2880  N   ARG   187      50.250  29.479  54.480  1.00  0.00           N
ATOM   2881  H   ARG   187      50.631  30.414  54.455  1.00  0.00           H
ATOM   2882  CA  ARG   187      48.773  29.423  54.473  1.00  0.00           C
ATOM   2883  HA  ARG   187      48.525  28.554  55.083  1.00  0.00           H
ATOM   2884  CB  ARG   187      48.235  30.779  54.993  1.00  0.00           C
ATOM   2885  HB2 ARG   187      48.739  31.001  55.932  1.00  0.00           H
ATOM   2886  HB3 ARG   187      48.419  31.604  54.304  1.00  0.00           H
ATOM   2887  CG  ARG   187      46.712  30.638  55.261  1.00  0.00           C
ATOM   2888  HG2 ARG   187      46.464  31.677  55.477  1.00  0.00           H
ATOM   2889  HG3 ARG   187      46.194  30.306  54.361  1.00  0.00           H
ATOM   2890  CD  ARG   187      46.312  29.717  56.443  1.00  0.00           C
ATOM   2891  HD2 ARG   187      46.460  28.653  56.263  1.00  0.00           H
ATOM   2892  HD3 ARG   187      46.879  29.961  57.342  1.00  0.00           H
ATOM   2893  NE  ARG   187      44.869  29.968  56.804  1.00  0.00           N
ATOM   2894  HE  ARG   187      44.716  30.948  56.994  1.00  0.00           H
ATOM   2895  CZ  ARG   187      43.848  29.200  56.686  1.00  0.00           C
ATOM   2896  NH1 ARG   187      43.790  27.966  56.347  1.00  0.00           N
ATOM   2897 HH11 ARG   187      44.699  27.531  56.286  1.00  0.00           H
ATOM   2898 HH12 ARG   187      42.905  27.483  56.290  1.00  0.00           H
ATOM   2899  NH2 ARG   187      42.659  29.606  56.888  1.00  0.00           N
ATOM   2900 HH21 ARG   187      42.607  30.588  57.118  1.00  0.00           H
ATOM   2901 HH22 ARG   187      41.833  29.030  56.804  1.00  0.00           H
ATOM   2902  C   ARG   187      48.311  29.060  53.087  1.00  0.00           C
ATOM   2903  O   ARG   187      47.475  28.196  52.882  1.00  0.00           O
ATOM   2904  N   ILE   188      48.890  29.741  52.051  1.00  0.00           N
ATOM   2905  H   ILE   188      49.604  30.414  52.292  1.00  0.00           H
ATOM   2906  CA  ILE   188      48.732  29.559  50.607  1.00  0.00           C
ATOM   2907  HA  ILE   188      47.680  29.652  50.337  1.00  0.00           H
ATOM   2908  CB  ILE   188      49.479  30.528  49.710  1.00  0.00           C
ATOM   2909  HB  ILE   188      50.481  30.660  50.116  1.00  0.00           H
ATOM   2910  CG2 ILE   188      49.604  30.007  48.306  1.00  0.00           C
ATOM   2911 HG21 ILE   188      50.214  30.608  47.631  1.00  0.00           H
ATOM   2912 HG22 ILE   188      48.651  29.856  47.799  1.00  0.00           H
ATOM   2913 HG23 ILE   188      50.186  29.087  48.345  1.00  0.00           H
ATOM   2914  CG1 ILE   188      48.837  31.899  49.743  1.00  0.00           C
ATOM   2915 HG12 ILE   188      47.865  31.887  49.248  1.00  0.00           H
ATOM   2916 HG13 ILE   188      48.786  32.160  50.800  1.00  0.00           H
ATOM   2917  CD1 ILE   188      49.696  33.008  49.071  1.00  0.00           C
ATOM   2918 HD11 ILE   188      49.045  33.879  48.984  1.00  0.00           H
ATOM   2919 HD12 ILE   188      50.071  32.832  48.063  1.00  0.00           H
ATOM   2920 HD13 ILE   188      50.447  33.247  49.824  1.00  0.00           H
ATOM   2921  C   ILE   188      49.019  28.132  50.265  1.00  0.00           C
ATOM   2922  O   ILE   188      48.128  27.504  49.701  1.00  0.00           O
ATOM   2923  N   LYS   189      50.073  27.493  50.861  1.00  0.00           N
ATOM   2924  H   LYS   189      50.635  28.077  51.466  1.00  0.00           H
ATOM   2925  CA  LYS   189      50.355  26.074  50.756  1.00  0.00           C
ATOM   2926  HA  LYS   189      50.272  25.859  49.691  1.00  0.00           H
ATOM   2927  CB  LYS   189      51.837  25.801  51.109  1.00  0.00           C
ATOM   2928  HB2 LYS   189      52.002  26.257  52.086  1.00  0.00           H
ATOM   2929  HB3 LYS   189      52.066  24.746  51.263  1.00  0.00           H
ATOM   2930  CG  LYS   189      52.766  26.195  49.966  1.00  0.00           C
ATOM   2931  HG2 LYS   189      52.718  25.544  49.094  1.00  0.00           H
ATOM   2932  HG3 LYS   189      52.588  27.221  49.642  1.00  0.00           H
ATOM   2933  CD  LYS   189      54.234  26.098  50.414  1.00  0.00           C
ATOM   2934  HD2 LYS   189      54.345  26.763  51.270  1.00  0.00           H
ATOM   2935  HD3 LYS   189      54.484  25.078  50.707  1.00  0.00           H
ATOM   2936  CE  LYS   189      55.188  26.532  49.301  1.00  0.00           C
ATOM   2937  HE2 LYS   189      54.893  26.168  48.317  1.00  0.00           H
ATOM   2938  HE3 LYS   189      55.178  27.619  49.218  1.00  0.00           H
ATOM   2939  NZ  LYS   189      56.573  26.037  49.573  1.00  0.00           N
ATOM   2940  HZ1 LYS   189      57.055  25.894  48.696  1.00  0.00           H
ATOM   2941  HZ2 LYS   189      56.581  25.126  50.006  1.00  0.00           H
ATOM   2942  HZ3 LYS   189      56.981  26.744  50.169  1.00  0.00           H
ATOM   2943  C   LYS   189      49.394  25.216  51.530  1.00  0.00           C
ATOM   2944  O   LYS   189      48.943  24.208  50.950  1.00  0.00           O
ATOM   2945  N   GLU   190      48.882  25.562  52.694  1.00  0.00           N
ATOM   2946  H   GLU   190      49.148  26.432  53.134  1.00  0.00           H
ATOM   2947  CA  GLU   190      47.977  24.790  53.460  1.00  0.00           C
ATOM   2948  HA  GLU   190      48.404  23.806  53.652  1.00  0.00           H
ATOM   2949  CB  GLU   190      47.807  25.465  54.874  1.00  0.00           C
ATOM   2950  HB2 GLU   190      48.812  25.728  55.200  1.00  0.00           H
ATOM   2951  HB3 GLU   190      47.292  26.405  54.681  1.00  0.00           H
ATOM   2952  CG  GLU   190      47.024  24.514  55.881  1.00  0.00           C
ATOM   2953  HG2 GLU   190      46.531  23.680  55.382  1.00  0.00           H
ATOM   2954  HG3 GLU   190      47.816  24.076  56.488  1.00  0.00           H
ATOM   2955  CD  GLU   190      46.058  25.232  56.817  1.00  0.00           C
ATOM   2956  OE1 GLU   190      46.119  26.471  57.043  1.00  0.00           O
ATOM   2957  OE2 GLU   190      45.205  24.482  57.324  1.00  0.00           O
ATOM   2958  C   GLU   190      46.612  24.540  52.782  1.00  0.00           C
ATOM   2959  O   GLU   190      46.126  23.410  52.810  1.00  0.00           O
ATOM   2960  N   ILE   191      46.154  25.567  52.004  1.00  0.00           N
ATOM   2961  H   ILE   191      46.679  26.422  52.114  1.00  0.00           H
ATOM   2962  CA  ILE   191      44.900  25.533  51.186  1.00  0.00           C
ATOM   2963  HA  ILE   191      44.136  25.095  51.828  1.00  0.00           H
ATOM   2964  CB  ILE   191      44.444  27.037  50.847  1.00  0.00           C
ATOM   2965  HB  ILE   191      45.282  27.568  50.394  1.00  0.00           H
ATOM   2966  CG2 ILE   191      43.310  27.148  49.790  1.00  0.00           C
ATOM   2967 HG21 ILE   191      42.452  26.525  50.039  1.00  0.00           H
ATOM   2968 HG22 ILE   191      43.746  26.838  48.840  1.00  0.00           H
ATOM   2969 HG23 ILE   191      42.961  28.180  49.740  1.00  0.00           H
ATOM   2970  CG1 ILE   191      44.095  27.670  52.237  1.00  0.00           C
ATOM   2971 HG12 ILE   191      43.072  27.486  52.565  1.00  0.00           H
ATOM   2972 HG13 ILE   191      44.849  27.419  52.983  1.00  0.00           H
ATOM   2973  CD1 ILE   191      44.186  29.197  52.221  1.00  0.00           C
ATOM   2974 HD11 ILE   191      43.399  29.624  51.600  1.00  0.00           H
ATOM   2975 HD12 ILE   191      45.172  29.427  51.821  1.00  0.00           H
ATOM   2976 HD13 ILE   191      44.109  29.451  53.279  1.00  0.00           H
ATOM   2977  C   ILE   191      45.118  24.748  49.927  1.00  0.00           C
ATOM   2978  O   ILE   191      44.292  23.857  49.692  1.00  0.00           O
ATOM   2979  N   VAL   192      46.206  25.016  49.208  1.00  0.00           N
ATOM   2980  H   VAL   192      46.745  25.839  49.437  1.00  0.00           H
ATOM   2981  CA  VAL   192      46.570  24.235  48.077  1.00  0.00           C
ATOM   2982  HA  VAL   192      45.714  24.320  47.408  1.00  0.00           H
ATOM   2983  CB  VAL   192      47.854  24.852  47.387  1.00  0.00           C
ATOM   2984  HB  VAL   192      48.512  25.041  48.234  1.00  0.00           H
ATOM   2985  CG1 VAL   192      48.663  23.919  46.443  1.00  0.00           C
ATOM   2986 HG11 VAL   192      48.663  22.917  46.874  1.00  0.00           H
ATOM   2987 HG12 VAL   192      48.184  23.877  45.465  1.00  0.00           H
ATOM   2988 HG13 VAL   192      49.739  24.093  46.425  1.00  0.00           H
ATOM   2989  CG2 VAL   192      47.413  26.173  46.640  1.00  0.00           C
ATOM   2990 HG21 VAL   192      46.658  25.963  45.883  1.00  0.00           H
ATOM   2991 HG22 VAL   192      48.230  26.500  45.996  1.00  0.00           H
ATOM   2992 HG23 VAL   192      47.125  26.966  47.330  1.00  0.00           H
ATOM   2993  C   VAL   192      46.763  22.735  48.447  1.00  0.00           C
ATOM   2994  O   VAL   192      46.159  21.896  47.764  1.00  0.00           O
ATOM   2995  N   LYS   193      47.364  22.384  49.566  1.00  0.00           N
ATOM   2996  H   LYS   193      47.632  23.100  50.224  1.00  0.00           H
ATOM   2997  CA  LYS   193      47.563  20.983  50.047  1.00  0.00           C
ATOM   2998  HA  LYS   193      48.107  20.456  49.263  1.00  0.00           H
ATOM   2999  CB  LYS   193      48.277  20.908  51.352  1.00  0.00           C
ATOM   3000  HB2 LYS   193      47.909  21.727  51.970  1.00  0.00           H
ATOM   3001  HB3 LYS   193      48.134  19.905  51.752  1.00  0.00           H
ATOM   3002  CG  LYS   193      49.734  20.994  51.037  1.00  0.00           C
ATOM   3003  HG2 LYS   193      50.151  20.085  50.601  1.00  0.00           H
ATOM   3004  HG3 LYS   193      49.931  21.651  50.189  1.00  0.00           H
ATOM   3005  CD  LYS   193      50.494  21.359  52.236  1.00  0.00           C
ATOM   3006  HD2 LYS   193      49.997  22.086  52.879  1.00  0.00           H
ATOM   3007  HD3 LYS   193      50.598  20.467  52.853  1.00  0.00           H
ATOM   3008  CE  LYS   193      51.872  21.650  51.846  1.00  0.00           C
ATOM   3009  HE2 LYS   193      52.271  20.789  51.310  1.00  0.00           H
ATOM   3010  HE3 LYS   193      51.961  22.427  51.088  1.00  0.00           H
ATOM   3011  NZ  LYS   193      52.559  22.110  53.031  1.00  0.00           N
ATOM   3012  HZ1 LYS   193      52.110  22.894  53.483  1.00  0.00           H
ATOM   3013  HZ2 LYS   193      53.494  22.357  52.741  1.00  0.00           H
ATOM   3014  HZ3 LYS   193      52.601  21.387  53.736  1.00  0.00           H
ATOM   3015  C   LYS   193      46.280  20.218  50.205  1.00  0.00           C
ATOM   3016  O   LYS   193      46.242  18.982  50.117  1.00  0.00           O
ATOM   3017  N   LYS   194      45.147  20.886  50.472  1.00  0.00           N
ATOM   3018  H   LYS   194      45.274  21.884  50.568  1.00  0.00           H
ATOM   3019  CA  LYS   194      43.810  20.194  50.683  1.00  0.00           C
ATOM   3020  HA  LYS   194      44.075  19.410  51.393  1.00  0.00           H
ATOM   3021  CB  LYS   194      42.799  21.288  51.243  1.00  0.00           C
ATOM   3022  HB2 LYS   194      43.269  22.025  51.892  1.00  0.00           H
ATOM   3023  HB3 LYS   194      42.455  21.840  50.367  1.00  0.00           H
ATOM   3024  CG  LYS   194      41.623  20.681  52.061  1.00  0.00           C
ATOM   3025  HG2 LYS   194      41.177  19.958  51.377  1.00  0.00           H
ATOM   3026  HG3 LYS   194      41.941  20.300  53.031  1.00  0.00           H
ATOM   3027  CD  LYS   194      40.510  21.720  52.310  1.00  0.00           C
ATOM   3028  HD2 LYS   194      40.792  22.595  52.895  1.00  0.00           H
ATOM   3029  HD3 LYS   194      40.298  22.055  51.295  1.00  0.00           H
ATOM   3030  CE  LYS   194      39.244  21.142  52.992  1.00  0.00           C
ATOM   3031  HE2 LYS   194      38.355  21.625  52.581  1.00  0.00           H
ATOM   3032  HE3 LYS   194      39.225  20.151  52.537  1.00  0.00           H
ATOM   3033  NZ  LYS   194      39.389  21.181  54.467  1.00  0.00           N
ATOM   3034  HZ1 LYS   194      39.415  22.117  54.844  1.00  0.00           H
ATOM   3035  HZ2 LYS   194      40.207  20.628  54.684  1.00  0.00           H
ATOM   3036  HZ3 LYS   194      38.619  20.711  54.922  1.00  0.00           H
ATOM   3037  C   LYS   194      43.256  19.508  49.438  1.00  0.00           C
ATOM   3038  O   LYS   194      43.046  18.310  49.432  1.00  0.00           O
ATOM   3039  N   HIE   195      43.175  20.286  48.291  1.00  0.00           N
ATOM   3040  H   HIE   195      43.221  21.294  48.321  1.00  0.00           H
ATOM   3041  CA  HIE   195      42.556  19.751  47.106  1.00  0.00           C
ATOM   3042  HA  HIE   195      42.379  18.677  47.158  1.00  0.00           H
ATOM   3043  CB  HIE   195      41.137  20.320  46.803  1.00  0.00           C
ATOM   3044  HB2 HIE   195      41.161  21.410  46.788  1.00  0.00           H
ATOM   3045  HB3 HIE   195      40.702  19.951  45.874  1.00  0.00           H
ATOM   3046  CG  HIE   195      40.076  19.918  47.796  1.00  0.00           C
ATOM   3047  ND1 HIE   195      39.235  20.699  48.565  1.00  0.00           N
ATOM   3048  CE1 HIE   195      38.459  19.860  49.240  1.00  0.00           C
ATOM   3049  HE1 HIE   195      37.769  20.204  49.995  1.00  0.00           H
ATOM   3050  NE2 HIE   195      38.722  18.609  48.986  1.00  0.00           N
ATOM   3051  HE2 HIE   195      38.098  17.845  49.203  1.00  0.00           H
ATOM   3052  CD2 HIE   195      39.633  18.631  47.972  1.00  0.00           C
ATOM   3053  HD2 HIE   195      39.935  17.661  47.606  1.00  0.00           H
ATOM   3054  C   HIE   195      43.461  19.941  45.852  1.00  0.00           C
ATOM   3055  O   HIE   195      43.934  19.035  45.191  1.00  0.00           O
ATOM   3056  N   SER   196      43.756  21.232  45.489  1.00  0.00           N
ATOM   3057  H   SER   196      43.377  21.956  46.083  1.00  0.00           H
ATOM   3058  CA  SER   196      44.620  21.687  44.385  1.00  0.00           C
ATOM   3059  HA  SER   196      44.048  21.493  43.477  1.00  0.00           H
ATOM   3060  CB  SER   196      44.911  23.157  44.691  1.00  0.00           C
ATOM   3061  HB2 SER   196      45.518  23.139  45.596  1.00  0.00           H
ATOM   3062  HB3 SER   196      45.452  23.552  43.831  1.00  0.00           H
ATOM   3063  OG  SER   196      43.733  23.855  44.873  1.00  0.00           O
ATOM   3064  HG  SER   196      43.322  23.838  44.007  1.00  0.00           H
ATOM   3065  C   SER   196      45.926  20.828  44.188  1.00  0.00           C
ATOM   3066  O   SER   196      46.458  20.825  43.048  1.00  0.00           O
ATOM   3067  N   GLN   197      46.557  20.192  45.189  1.00  0.00           N
ATOM   3068  H   GLN   197      46.236  20.447  46.112  1.00  0.00           H
ATOM   3069  CA  GLN   197      47.883  19.538  44.963  1.00  0.00           C
ATOM   3070  HA  GLN   197      48.612  20.232  44.545  1.00  0.00           H
ATOM   3071  CB  GLN   197      48.328  19.019  46.388  1.00  0.00           C
ATOM   3072  HB2 GLN   197      48.260  19.851  47.088  1.00  0.00           H
ATOM   3073  HB3 GLN   197      47.830  18.130  46.776  1.00  0.00           H
ATOM   3074  CG  GLN   197      49.722  18.484  46.350  1.00  0.00           C
ATOM   3075  HG2 GLN   197      49.973  18.070  47.328  1.00  0.00           H
ATOM   3076  HG3 GLN   197      49.823  17.650  45.655  1.00  0.00           H
ATOM   3077  CD  GLN   197      50.769  19.524  45.981  1.00  0.00           C
ATOM   3078  OE1 GLN   197      50.710  20.740  46.149  1.00  0.00           O
ATOM   3079  NE2 GLN   197      51.885  19.103  45.387  1.00  0.00           N
ATOM   3080 HE21 GLN   197      52.554  19.752  44.997  1.00  0.00           H
ATOM   3081 HE22 GLN   197      52.146  18.134  45.500  1.00  0.00           H
ATOM   3082  C   GLN   197      47.808  18.371  43.902  1.00  0.00           C
ATOM   3083  O   GLN   197      48.782  18.281  43.144  1.00  0.00           O
ATOM   3084  N   PHE   198      46.674  17.676  43.758  1.00  0.00           N
ATOM   3085  H   PHE   198      45.993  17.835  44.486  1.00  0.00           H
ATOM   3086  CA  PHE   198      46.438  16.572  42.763  1.00  0.00           C
ATOM   3087  HA  PHE   198      47.167  15.772  42.894  1.00  0.00           H
ATOM   3088  CB  PHE   198      45.080  16.054  43.110  1.00  0.00           C
ATOM   3089  HB2 PHE   198      45.089  15.755  44.158  1.00  0.00           H
ATOM   3090  HB3 PHE   198      44.349  16.862  43.084  1.00  0.00           H
ATOM   3091  CG  PHE   198      44.611  14.764  42.394  1.00  0.00           C
ATOM   3092  CD1 PHE   198      45.063  13.545  42.890  1.00  0.00           C
ATOM   3093  HD1 PHE   198      45.708  13.560  43.755  1.00  0.00           H
ATOM   3094  CE1 PHE   198      44.702  12.344  42.331  1.00  0.00           C
ATOM   3095  HE1 PHE   198      45.023  11.445  42.835  1.00  0.00           H
ATOM   3096  CZ  PHE   198      43.752  12.287  41.260  1.00  0.00           C
ATOM   3097  HZ  PHE   198      43.430  11.383  40.766  1.00  0.00           H
ATOM   3098  CE2 PHE   198      43.315  13.512  40.788  1.00  0.00           C
ATOM   3099  HE2 PHE   198      42.759  13.479  39.861  1.00  0.00           H
ATOM   3100  CD2 PHE   198      43.762  14.766  41.222  1.00  0.00           C
ATOM   3101  HD2 PHE   198      43.363  15.680  40.806  1.00  0.00           H
ATOM   3102  C   PHE   198      46.551  17.063  41.246  1.00  0.00           C
ATOM   3103  O   PHE   198      46.714  16.271  40.356  1.00  0.00           O
ATOM   3104  N   ILE   199      46.641  18.412  41.000  1.00  0.00           N
ATOM   3105  H   ILE   199      46.586  19.061  41.772  1.00  0.00           H
ATOM   3106  CA  ILE   199      46.864  19.032  39.557  1.00  0.00           C
ATOM   3107  HA  ILE   199      46.235  18.548  38.809  1.00  0.00           H
ATOM   3108  CB  ILE   199      46.324  20.487  39.709  1.00  0.00           C
ATOM   3109  HB  ILE   199      46.664  21.027  40.593  1.00  0.00           H
ATOM   3110  CG2 ILE   199      46.651  21.368  38.529  1.00  0.00           C
ATOM   3111 HG21 ILE   199      46.233  22.370  38.628  1.00  0.00           H
ATOM   3112 HG22 ILE   199      46.487  20.900  37.558  1.00  0.00           H
ATOM   3113 HG23 ILE   199      47.721  21.510  38.676  1.00  0.00           H
ATOM   3114  CG1 ILE   199      44.794  20.381  39.851  1.00  0.00           C
ATOM   3115 HG12 ILE   199      44.397  19.849  38.987  1.00  0.00           H
ATOM   3116 HG13 ILE   199      44.585  19.794  40.746  1.00  0.00           H
ATOM   3117  CD1 ILE   199      43.995  21.662  40.006  1.00  0.00           C
ATOM   3118 HD11 ILE   199      44.418  22.110  40.906  1.00  0.00           H
ATOM   3119 HD12 ILE   199      42.921  21.477  40.052  1.00  0.00           H
ATOM   3120 HD13 ILE   199      44.112  22.407  39.220  1.00  0.00           H
ATOM   3121  C   ILE   199      48.223  18.807  38.972  1.00  0.00           C
ATOM   3122  O   ILE   199      49.202  19.106  39.612  1.00  0.00           O
ATOM   3123  N   GLY   200      48.328  18.548  37.656  1.00  0.00           N
ATOM   3124  H   GLY   200      47.439  18.411  37.197  1.00  0.00           H
ATOM   3125  CA  GLY   200      49.530  18.442  36.878  1.00  0.00           C
ATOM   3126  HA2 GLY   200      50.245  17.876  37.474  1.00  0.00           H
ATOM   3127  HA3 GLY   200      49.290  17.822  36.014  1.00  0.00           H
ATOM   3128  C   GLY   200      50.241  19.764  36.452  1.00  0.00           C
ATOM   3129  O   GLY   200      51.451  19.845  36.483  1.00  0.00           O
ATOM   3130  N   TYR   201      49.515  20.849  36.075  1.00  0.00           N
ATOM   3131  H   TYR   201      48.506  20.874  36.068  1.00  0.00           H
ATOM   3132  CA  TYR   201      50.146  22.134  35.724  1.00  0.00           C
ATOM   3133  HA  TYR   201      50.782  21.970  34.855  1.00  0.00           H
ATOM   3134  CB  TYR   201      48.975  23.082  35.301  1.00  0.00           C
ATOM   3135  HB2 TYR   201      48.287  23.017  36.145  1.00  0.00           H
ATOM   3136  HB3 TYR   201      49.370  24.071  35.073  1.00  0.00           H
ATOM   3137  CG  TYR   201      48.230  22.669  34.076  1.00  0.00           C
ATOM   3138  CD1 TYR   201      48.944  22.451  32.877  1.00  0.00           C
ATOM   3139  HD1 TYR   201      50.023  22.477  32.852  1.00  0.00           H
ATOM   3140  CE1 TYR   201      48.193  22.039  31.704  1.00  0.00           C
ATOM   3141  HE1 TYR   201      48.674  21.705  30.796  1.00  0.00           H
ATOM   3142  CZ  TYR   201      46.831  21.879  31.815  1.00  0.00           C
ATOM   3143  OH  TYR   201      46.192  21.386  30.785  1.00  0.00           O
ATOM   3144  HH  TYR   201      45.244  21.381  30.942  1.00  0.00           H
ATOM   3145  CE2 TYR   201      46.155  22.067  33.094  1.00  0.00           C
ATOM   3146  HE2 TYR   201      45.096  21.868  33.177  1.00  0.00           H
ATOM   3147  CD2 TYR   201      46.839  22.510  34.224  1.00  0.00           C
ATOM   3148  HD2 TYR   201      46.260  22.735  35.107  1.00  0.00           H
ATOM   3149  C   TYR   201      50.780  22.650  37.029  1.00  0.00           C
ATOM   3150  O   TYR   201      50.218  22.692  38.056  1.00  0.00           O
ATOM   3151  N   PRO   202      52.054  23.181  36.923  1.00  0.00           N
ATOM   3152  CD  PRO   202      52.959  22.974  35.755  1.00  0.00           C
ATOM   3153  HD2 PRO   202      52.519  23.390  34.848  1.00  0.00           H
ATOM   3154  HD3 PRO   202      53.061  21.920  35.499  1.00  0.00           H
ATOM   3155  CG  PRO   202      54.315  23.415  36.129  1.00  0.00           C
ATOM   3156  HG2 PRO   202      54.666  24.017  35.291  1.00  0.00           H
ATOM   3157  HG3 PRO   202      54.971  22.558  36.279  1.00  0.00           H
ATOM   3158  CB  PRO   202      54.182  24.185  37.398  1.00  0.00           C
ATOM   3159  HB2 PRO   202      54.110  25.224  37.079  1.00  0.00           H
ATOM   3160  HB3 PRO   202      55.078  24.081  38.009  1.00  0.00           H
ATOM   3161  CA  PRO   202      52.867  23.778  38.021  1.00  0.00           C
ATOM   3162  HA  PRO   202      53.085  22.956  38.702  1.00  0.00           H
ATOM   3163  C   PRO   202      52.174  24.948  38.725  1.00  0.00           C
ATOM   3164  O   PRO   202      51.545  25.726  38.020  1.00  0.00           O
ATOM   3165  N   ILE   203      52.204  24.999  40.034  1.00  0.00           N
ATOM   3166  H   ILE   203      52.757  24.257  40.439  1.00  0.00           H
ATOM   3167  CA  ILE   203      51.685  26.070  40.924  1.00  0.00           C
ATOM   3168  HA  ILE   203      51.312  26.882  40.300  1.00  0.00           H
ATOM   3169  CB  ILE   203      50.394  25.500  41.648  1.00  0.00           C
ATOM   3170  HB  ILE   203      50.690  24.779  42.410  1.00  0.00           H
ATOM   3171  CG2 ILE   203      49.652  26.614  42.376  1.00  0.00           C
ATOM   3172 HG21 ILE   203      48.812  26.209  42.940  1.00  0.00           H
ATOM   3173 HG22 ILE   203      49.450  27.461  41.721  1.00  0.00           H
ATOM   3174 HG23 ILE   203      50.318  27.057  43.116  1.00  0.00           H
ATOM   3175  CG1 ILE   203      49.447  24.796  40.686  1.00  0.00           C
ATOM   3176 HG12 ILE   203      49.054  25.521  39.971  1.00  0.00           H
ATOM   3177 HG13 ILE   203      49.942  23.982  40.157  1.00  0.00           H
ATOM   3178  CD1 ILE   203      48.333  23.955  41.420  1.00  0.00           C
ATOM   3179 HD11 ILE   203      48.710  23.131  42.026  1.00  0.00           H
ATOM   3180 HD12 ILE   203      47.781  23.375  40.678  1.00  0.00           H
ATOM   3181 HD13 ILE   203      47.616  24.556  41.979  1.00  0.00           H
ATOM   3182  C   ILE   203      52.769  26.654  41.826  1.00  0.00           C
ATOM   3183  O   ILE   203      52.739  26.580  43.039  1.00  0.00           O
ATOM   3184  N   THR   204      53.648  27.476  41.280  1.00  0.00           N
ATOM   3185  H   THR   204      53.451  27.845  40.361  1.00  0.00           H
ATOM   3186  CA  THR   204      54.752  28.105  42.025  1.00  0.00           C
ATOM   3187  HA  THR   204      55.110  27.416  42.790  1.00  0.00           H
ATOM   3188  CB  THR   204      56.010  28.205  41.085  1.00  0.00           C
ATOM   3189  HB  THR   204      55.882  29.053  40.412  1.00  0.00           H
ATOM   3190  CG2 THR   204      57.306  28.376  41.933  1.00  0.00           C
ATOM   3191 HG21 THR   204      57.834  29.279  41.624  1.00  0.00           H
ATOM   3192 HG22 THR   204      58.022  27.562  41.824  1.00  0.00           H
ATOM   3193 HG23 THR   204      57.032  28.550  42.974  1.00  0.00           H
ATOM   3194  OG1 THR   204      56.277  27.031  40.340  1.00  0.00           O
ATOM   3195  HG1 THR   204      55.545  27.104  39.723  1.00  0.00           H
ATOM   3196  C   THR   204      54.279  29.453  42.682  1.00  0.00           C
ATOM   3197  O   THR   204      53.603  30.314  42.090  1.00  0.00           O
ATOM   3198  N   LEU   205      54.592  29.561  43.993  1.00  0.00           N
ATOM   3199  H   LEU   205      55.203  28.854  44.375  1.00  0.00           H
ATOM   3200  CA  LEU   205      54.400  30.755  44.798  1.00  0.00           C
ATOM   3201  HA  LEU   205      53.497  31.220  44.403  1.00  0.00           H
ATOM   3202  CB  LEU   205      54.311  30.414  46.273  1.00  0.00           C
ATOM   3203  HB2 LEU   205      54.979  29.592  46.537  1.00  0.00           H
ATOM   3204  HB3 LEU   205      54.740  31.291  46.756  1.00  0.00           H
ATOM   3205  CG  LEU   205      53.001  29.926  46.779  1.00  0.00           C
ATOM   3206  HG  LEU   205      52.300  30.619  46.315  1.00  0.00           H
ATOM   3207  CD1 LEU   205      52.501  28.487  46.312  1.00  0.00           C
ATOM   3208 HD11 LEU   205      51.573  28.132  46.762  1.00  0.00           H
ATOM   3209 HD12 LEU   205      53.314  27.836  46.636  1.00  0.00           H
ATOM   3210 HD13 LEU   205      52.357  28.571  45.236  1.00  0.00           H
ATOM   3211  CD2 LEU   205      53.100  30.046  48.311  1.00  0.00           C
ATOM   3212 HD21 LEU   205      53.455  31.034  48.603  1.00  0.00           H
ATOM   3213 HD22 LEU   205      52.165  29.900  48.851  1.00  0.00           H
ATOM   3214 HD23 LEU   205      53.813  29.306  48.674  1.00  0.00           H
ATOM   3215  C   LEU   205      55.611  31.739  44.517  1.00  0.00           C
ATOM   3216  O   LEU   205      56.763  31.286  44.358  1.00  0.00           O
ATOM   3217  N   PHE   206      55.373  33.038  44.647  1.00  0.00           N
ATOM   3218  H   PHE   206      54.432  33.306  44.896  1.00  0.00           H
ATOM   3219  CA  PHE   206      56.407  34.072  44.843  1.00  0.00           C
ATOM   3220  HA  PHE   206      57.322  33.635  45.243  1.00  0.00           H
ATOM   3221  CB  PHE   206      56.737  34.668  43.463  1.00  0.00           C
ATOM   3222  HB2 PHE   206      55.855  35.051  42.949  1.00  0.00           H
ATOM   3223  HB3 PHE   206      57.352  35.562  43.562  1.00  0.00           H
ATOM   3224  CG  PHE   206      57.499  33.716  42.587  1.00  0.00           C
ATOM   3225  CD1 PHE   206      58.778  33.301  42.988  1.00  0.00           C
ATOM   3226  HD1 PHE   206      59.201  33.675  43.908  1.00  0.00           H
ATOM   3227  CE1 PHE   206      59.455  32.397  42.184  1.00  0.00           C
ATOM   3228  HE1 PHE   206      60.442  32.119  42.523  1.00  0.00           H
ATOM   3229  CZ  PHE   206      58.899  31.854  41.054  1.00  0.00           C
ATOM   3230  HZ  PHE   206      59.472  31.140  40.481  1.00  0.00           H
ATOM   3231  CE2 PHE   206      57.548  32.112  40.707  1.00  0.00           C
ATOM   3232  HE2 PHE   206      57.095  31.678  39.829  1.00  0.00           H
ATOM   3233  CD2 PHE   206      56.859  33.120  41.433  1.00  0.00           C
ATOM   3234  HD2 PHE   206      55.850  33.405  41.170  1.00  0.00           H
ATOM   3235  C   PHE   206      55.876  35.358  45.527  1.00  0.00           C
ATOM   3236  O   PHE   206      54.964  35.997  45.018  1.00  0.00           O
ATOM   3237  N   VAL   207      56.542  35.822  46.621  1.00  0.00           N
ATOM   3238  H   VAL   207      57.314  35.254  46.940  1.00  0.00           H
ATOM   3239  CA  VAL   207      56.174  36.988  47.361  1.00  0.00           C
ATOM   3240  HA  VAL   207      55.086  37.052  47.394  1.00  0.00           H
ATOM   3241  CB  VAL   207      56.621  36.917  48.869  1.00  0.00           C
ATOM   3242  HB  VAL   207      57.706  37.017  48.844  1.00  0.00           H
ATOM   3243  CG1 VAL   207      56.024  38.085  49.635  1.00  0.00           C
ATOM   3244 HG11 VAL   207      56.193  38.019  50.710  1.00  0.00           H
ATOM   3245 HG12 VAL   207      56.447  39.026  49.285  1.00  0.00           H
ATOM   3246 HG13 VAL   207      54.958  38.225  49.461  1.00  0.00           H
ATOM   3247  CG2 VAL   207      56.091  35.760  49.541  1.00  0.00           C
ATOM   3248 HG21 VAL   207      56.482  34.841  49.103  1.00  0.00           H
ATOM   3249 HG22 VAL   207      55.004  35.722  49.468  1.00  0.00           H
ATOM   3250 HG23 VAL   207      56.448  35.880  50.563  1.00  0.00           H
ATOM   3251  C   VAL   207      56.671  38.322  46.756  1.00  0.00           C
ATOM   3252  O   VAL   207      57.878  38.558  46.754  1.00  0.00           O
ATOM   3253  N   GLU   208      55.803  39.133  46.280  1.00  0.00           N
ATOM   3254  H   GLU   208      54.833  38.856  46.218  1.00  0.00           H
ATOM   3255  CA  GLU   208      56.177  40.516  45.870  1.00  0.00           C
ATOM   3256  HA  GLU   208      57.044  40.523  45.210  1.00  0.00           H
ATOM   3257  CB  GLU   208      54.927  40.983  45.064  1.00  0.00           C
ATOM   3258  HB2 GLU   208      54.387  40.174  44.572  1.00  0.00           H
ATOM   3259  HB3 GLU   208      54.221  41.522  45.696  1.00  0.00           H
ATOM   3260  CG  GLU   208      55.259  41.906  43.952  1.00  0.00           C
ATOM   3261  HG2 GLU   208      55.671  42.831  44.355  1.00  0.00           H
ATOM   3262  HG3 GLU   208      56.104  41.436  43.447  1.00  0.00           H
ATOM   3263  CD  GLU   208      54.099  42.053  42.975  1.00  0.00           C
ATOM   3264  OE1 GLU   208      54.338  42.312  41.737  1.00  0.00           O
ATOM   3265  OE2 GLU   208      52.888  41.994  43.246  1.00  0.00           O
ATOM   3266  C   GLU   208      56.612  41.421  46.966  1.00  0.00           C
ATOM   3267  O   GLU   208      56.174  41.329  48.153  1.00  0.00           O
ATOM   3268  OXT GLU   208      57.530  42.249  46.744  1.00  0.00           O
END
