# Supplementary material for: Worth the Weight: Sub-Pocket EXplorer (SubPEx), a Weighted Ensemble Method to Enhance Binding-Pocket Conformational Sampling
Source: J Chem Theory Comput. 2023 Aug 16;19(17):5677–89. doi: 10.1021/acs.jctc.3c00478 (PMC10500992; doi:10.1021/acs.jctc.3c00478)
Supplement: Supplementary file 2 — ct3c00478_si_002.zip [file ct3c00478_si_002.zip › clustered_structures/HSP90/brute-force/rep.c10.aligned.pdb]

HELIX    1   1 ALA      9  ILE     19  1                                  11
HELIX    2   2 LYS     26  GLU     47  1                                  22
HELIX    3   3 PRO     52  GLY     58  1                                   7
HELIX    4   4 LYS     85  ILE     89  1                                   5
HELIX    5   5 ASN     91  GLY     93  1                                   3
HELIX    6   6 ALA     96  ALA    109  1                                  14
HELIX    7   7 ILE    113  GLY    117  1                                   5
HELIX    8   8 GLY    122  LEU    128  1                                   7
HELIX    9   9 GLU    177  LEU    183  1                                   7
HELIX   10  10 GLU    185  GLN    197  1                                  13
SHEET    1   1 1 THR     4  ALA     6  0
SHEET    2   2 1 ILE    63  ASN    68  0
SHEET    3   3 1 THR    73  ASP    78  0
SHEET    4   4 1 ALA   130  LYS   138  0
SHEET    5   5 1 GLN   144  SER   149  0
SHEET    6   6 1 SER   154  THR   159  0
SHEET    7   7 1 GLY   168  LEU   175  0
SHEET    8   8 1 ILE   203  LEU   205  0
CRYST1   70.237   64.441   72.508  90.00  90.00  90.00               1
ATOM      1  N   ALA     1      35.419  58.169  27.736  1.00  0.00           N
ATOM      2  H1  ALA     1      35.861  57.765  28.549  1.00  0.00           H
ATOM      3  H2  ALA     1      36.053  58.786  27.249  1.00  0.00           H
ATOM      4  H3  ALA     1      34.601  58.643  28.089  1.00  0.00           H
ATOM      5  CA  ALA     1      34.837  57.083  26.930  1.00  0.00           C
ATOM      6  HA  ALA     1      34.105  57.548  26.271  1.00  0.00           H
ATOM      7  CB  ALA     1      35.897  56.296  26.256  1.00  0.00           C
ATOM      8  HB1 ALA     1      36.214  56.693  25.290  1.00  0.00           H
ATOM      9  HB2 ALA     1      35.564  55.282  26.035  1.00  0.00           H
ATOM     10  HB3 ALA     1      36.726  56.260  26.962  1.00  0.00           H
ATOM     11  C   ALA     1      33.953  56.137  27.763  1.00  0.00           C
ATOM     12  O   ALA     1      34.025  56.117  28.952  1.00  0.00           O
ATOM     13  N   VAL     2      33.000  55.485  27.070  1.00  0.00           N
ATOM     14  H   VAL     2      32.862  55.744  26.102  1.00  0.00           H
ATOM     15  CA  VAL     2      32.193  54.343  27.668  1.00  0.00           C
ATOM     16  HA  VAL     2      31.750  54.814  28.546  1.00  0.00           H
ATOM     17  CB  VAL     2      31.101  53.890  26.677  1.00  0.00           C
ATOM     18  HB  VAL     2      30.399  54.721  26.759  1.00  0.00           H
ATOM     19  CG1 VAL     2      31.585  53.616  25.220  1.00  0.00           C
ATOM     20 HG11 VAL     2      30.700  53.187  24.751  1.00  0.00           H
ATOM     21 HG12 VAL     2      31.962  54.458  24.639  1.00  0.00           H
ATOM     22 HG13 VAL     2      32.321  52.814  25.188  1.00  0.00           H
ATOM     23  CG2 VAL     2      30.347  52.673  27.256  1.00  0.00           C
ATOM     24 HG21 VAL     2      29.498  52.455  26.609  1.00  0.00           H
ATOM     25 HG22 VAL     2      30.036  52.942  28.265  1.00  0.00           H
ATOM     26 HG23 VAL     2      31.070  51.857  27.263  1.00  0.00           H
ATOM     27  C   VAL     2      33.117  53.230  28.105  1.00  0.00           C
ATOM     28  O   VAL     2      33.959  52.815  27.370  1.00  0.00           O
ATOM     29  N   GLU     3      32.898  52.697  29.317  1.00  0.00           N
ATOM     30  H   GLU     3      32.198  53.219  29.825  1.00  0.00           H
ATOM     31  CA  GLU     3      33.781  51.675  29.931  1.00  0.00           C
ATOM     32  HA  GLU     3      34.119  51.017  29.130  1.00  0.00           H
ATOM     33  CB  GLU     3      35.037  52.395  30.479  1.00  0.00           C
ATOM     34  HB2 GLU     3      35.763  51.643  30.790  1.00  0.00           H
ATOM     35  HB3 GLU     3      35.497  52.975  29.678  1.00  0.00           H
ATOM     36  CG  GLU     3      34.794  53.321  31.650  1.00  0.00           C
ATOM     37  HG2 GLU     3      33.771  53.688  31.572  1.00  0.00           H
ATOM     38  HG3 GLU     3      34.833  52.733  32.566  1.00  0.00           H
ATOM     39  CD  GLU     3      35.702  54.514  31.762  1.00  0.00           C
ATOM     40  OE1 GLU     3      36.800  54.549  31.185  1.00  0.00           O
ATOM     41  OE2 GLU     3      35.394  55.377  32.634  1.00  0.00           O
ATOM     42  C   GLU     3      33.051  50.912  31.006  1.00  0.00           C
ATOM     43  O   GLU     3      33.647  50.015  31.641  1.00  0.00           O
ATOM     44  N   THR     4      31.801  51.261  31.415  1.00  0.00           N
ATOM     45  H   THR     4      31.221  51.817  30.803  1.00  0.00           H
ATOM     46  CA  THR     4      31.256  50.826  32.778  1.00  0.00           C
ATOM     47  HA  THR     4      31.871  50.031  33.198  1.00  0.00           H
ATOM     48  CB  THR     4      31.343  52.038  33.680  1.00  0.00           C
ATOM     49  HB  THR     4      30.682  52.813  33.288  1.00  0.00           H
ATOM     50  CG2 THR     4      30.796  51.794  35.107  1.00  0.00           C
ATOM     51 HG21 THR     4      31.097  50.822  35.497  1.00  0.00           H
ATOM     52 HG22 THR     4      29.722  51.974  35.145  1.00  0.00           H
ATOM     53 HG23 THR     4      31.336  52.473  35.767  1.00  0.00           H
ATOM     54  OG1 THR     4      32.694  52.480  33.820  1.00  0.00           O
ATOM     55  HG1 THR     4      33.138  51.755  34.267  1.00  0.00           H
ATOM     56  C   THR     4      29.814  50.386  32.553  1.00  0.00           C
ATOM     57  O   THR     4      29.023  51.061  31.857  1.00  0.00           O
ATOM     58  N   PHE     5      29.559  49.186  33.103  1.00  0.00           N
ATOM     59  H   PHE     5      30.265  48.709  33.643  1.00  0.00           H
ATOM     60  CA  PHE     5      28.293  48.489  32.905  1.00  0.00           C
ATOM     61  HA  PHE     5      27.620  49.263  32.534  1.00  0.00           H
ATOM     62  CB  PHE     5      28.500  47.515  31.762  1.00  0.00           C
ATOM     63  HB2 PHE     5      29.048  46.636  32.102  1.00  0.00           H
ATOM     64  HB3 PHE     5      27.542  47.178  31.364  1.00  0.00           H
ATOM     65  CG  PHE     5      29.259  47.956  30.542  1.00  0.00           C
ATOM     66  CD1 PHE     5      30.661  47.696  30.553  1.00  0.00           C
ATOM     67  HD1 PHE     5      31.078  47.077  31.333  1.00  0.00           H
ATOM     68  CE1 PHE     5      31.419  48.089  29.450  1.00  0.00           C
ATOM     69  HE1 PHE     5      32.467  47.843  29.373  1.00  0.00           H
ATOM     70  CZ  PHE     5      30.820  48.744  28.415  1.00  0.00           C
ATOM     71  HZ  PHE     5      31.429  49.043  27.575  1.00  0.00           H
ATOM     72  CE2 PHE     5      29.452  49.141  28.469  1.00  0.00           C
ATOM     73  HE2 PHE     5      29.037  49.702  27.644  1.00  0.00           H
ATOM     74  CD2 PHE     5      28.677  48.780  29.585  1.00  0.00           C
ATOM     75  HD2 PHE     5      27.630  49.027  29.679  1.00  0.00           H
ATOM     76  C   PHE     5      27.574  47.860  34.097  1.00  0.00           C
ATOM     77  O   PHE     5      28.174  47.467  35.104  1.00  0.00           O
ATOM     78  N   ALA     6      26.266  47.729  33.972  1.00  0.00           N
ATOM     79  H   ALA     6      25.929  47.810  33.023  1.00  0.00           H
ATOM     80  CA  ALA     6      25.447  47.056  34.935  1.00  0.00           C
ATOM     81  HA  ALA     6      25.970  47.297  35.860  1.00  0.00           H
ATOM     82  CB  ALA     6      24.025  47.686  35.006  1.00  0.00           C
ATOM     83  HB1 ALA     6      23.436  47.220  35.797  1.00  0.00           H
ATOM     84  HB2 ALA     6      23.582  47.503  34.028  1.00  0.00           H
ATOM     85  HB3 ALA     6      23.949  48.761  35.169  1.00  0.00           H
ATOM     86  C   ALA     6      25.385  45.506  34.718  1.00  0.00           C
ATOM     87  O   ALA     6      25.008  45.092  33.583  1.00  0.00           O
ATOM     88  N   PHE     7      25.624  44.725  35.734  1.00  0.00           N
ATOM     89  H   PHE     7      25.911  45.172  36.593  1.00  0.00           H
ATOM     90  CA  PHE     7      25.388  43.307  35.829  1.00  0.00           C
ATOM     91  HA  PHE     7      25.998  42.722  35.140  1.00  0.00           H
ATOM     92  CB  PHE     7      25.674  42.712  37.259  1.00  0.00           C
ATOM     93  HB2 PHE     7      25.032  43.153  38.023  1.00  0.00           H
ATOM     94  HB3 PHE     7      25.386  41.665  37.184  1.00  0.00           H
ATOM     95  CG  PHE     7      27.125  42.501  37.759  1.00  0.00           C
ATOM     96  CD1 PHE     7      28.001  41.806  36.947  1.00  0.00           C
ATOM     97  HD1 PHE     7      27.701  41.438  35.977  1.00  0.00           H
ATOM     98  CE1 PHE     7      29.342  41.606  37.380  1.00  0.00           C
ATOM     99  HE1 PHE     7      29.945  41.111  36.633  1.00  0.00           H
ATOM    100  CZ  PHE     7      29.792  42.101  38.642  1.00  0.00           C
ATOM    101  HZ  PHE     7      30.753  41.924  39.102  1.00  0.00           H
ATOM    102  CE2 PHE     7      28.876  42.815  39.486  1.00  0.00           C
ATOM    103  HE2 PHE     7      29.210  43.079  40.479  1.00  0.00           H
ATOM    104  CD2 PHE     7      27.570  43.023  38.994  1.00  0.00           C
ATOM    105  HD2 PHE     7      26.926  43.655  39.589  1.00  0.00           H
ATOM    106  C   PHE     7      23.899  43.045  35.629  1.00  0.00           C
ATOM    107  O   PHE     7      23.060  43.749  36.167  1.00  0.00           O
ATOM    108  N   GLN     8      23.614  41.970  34.906  1.00  0.00           N
ATOM    109  H   GLN     8      24.306  41.377  34.473  1.00  0.00           H
ATOM    110  CA  GLN     8      22.307  41.323  34.928  1.00  0.00           C
ATOM    111  HA  GLN     8      21.534  41.977  34.526  1.00  0.00           H
ATOM    112  CB  GLN     8      22.445  40.083  33.950  1.00  0.00           C
ATOM    113  HB2 GLN     8      23.436  39.647  34.075  1.00  0.00           H
ATOM    114  HB3 GLN     8      21.723  39.319  34.235  1.00  0.00           H
ATOM    115  CG  GLN     8      22.262  40.623  32.466  1.00  0.00           C
ATOM    116  HG2 GLN     8      21.265  40.277  32.193  1.00  0.00           H
ATOM    117  HG3 GLN     8      22.337  41.707  32.542  1.00  0.00           H
ATOM    118  CD  GLN     8      23.350  40.059  31.459  1.00  0.00           C
ATOM    119  OE1 GLN     8      24.219  39.306  31.782  1.00  0.00           O
ATOM    120  NE2 GLN     8      23.307  40.656  30.279  1.00  0.00           N
ATOM    121 HE21 GLN     8      24.064  40.473  29.636  1.00  0.00           H
ATOM    122 HE22 GLN     8      22.980  41.611  30.268  1.00  0.00           H
ATOM    123  C   GLN     8      21.932  40.797  36.264  1.00  0.00           C
ATOM    124  O   GLN     8      22.751  40.214  36.928  1.00  0.00           O
ATOM    125  N   ALA     9      20.721  41.132  36.642  1.00  0.00           N
ATOM    126  H   ALA     9      20.062  41.670  36.099  1.00  0.00           H
ATOM    127  CA  ALA     9      20.252  40.839  38.009  1.00  0.00           C
ATOM    128  HA  ALA     9      20.486  41.710  38.619  1.00  0.00           H
ATOM    129  CB  ALA     9      18.771  40.957  37.993  1.00  0.00           C
ATOM    130  HB1 ALA     9      18.281  40.232  37.343  1.00  0.00           H
ATOM    131  HB2 ALA     9      18.452  41.951  37.683  1.00  0.00           H
ATOM    132  HB3 ALA     9      18.407  40.892  39.018  1.00  0.00           H
ATOM    133  C   ALA     9      20.717  39.553  38.615  1.00  0.00           C
ATOM    134  O   ALA     9      21.307  39.595  39.695  1.00  0.00           O
ATOM    135  N   GLU    10      20.487  38.386  38.025  1.00  0.00           N
ATOM    136  H   GLU    10      19.894  38.360  37.207  1.00  0.00           H
ATOM    137  CA  GLU    10      21.010  37.114  38.565  1.00  0.00           C
ATOM    138  HA  GLU    10      20.401  36.952  39.455  1.00  0.00           H
ATOM    139  CB  GLU    10      20.717  36.063  37.488  1.00  0.00           C
ATOM    140  HB2 GLU    10      21.130  35.117  37.837  1.00  0.00           H
ATOM    141  HB3 GLU    10      19.640  35.891  37.478  1.00  0.00           H
ATOM    142  CG  GLU    10      21.170  36.411  36.041  1.00  0.00           C
ATOM    143  HG2 GLU    10      21.882  37.236  36.091  1.00  0.00           H
ATOM    144  HG3 GLU    10      21.617  35.481  35.691  1.00  0.00           H
ATOM    145  CD  GLU    10      19.971  36.709  35.117  1.00  0.00           C
ATOM    146  OE1 GLU    10      19.160  37.506  35.675  1.00  0.00           O
ATOM    147  OE2 GLU    10      19.792  36.112  34.086  1.00  0.00           O
ATOM    148  C   GLU    10      22.500  36.976  39.045  1.00  0.00           C
ATOM    149  O   GLU    10      22.670  36.370  40.119  1.00  0.00           O
ATOM    150  N   ILE    11      23.453  37.631  38.339  1.00  0.00           N
ATOM    151  H   ILE    11      23.126  38.202  37.572  1.00  0.00           H
ATOM    152  CA  ILE    11      24.847  37.773  38.782  1.00  0.00           C
ATOM    153  HA  ILE    11      25.118  36.759  39.076  1.00  0.00           H
ATOM    154  CB  ILE    11      25.660  38.256  37.606  1.00  0.00           C
ATOM    155  HB  ILE    11      25.335  39.226  37.233  1.00  0.00           H
ATOM    156  CG2 ILE    11      27.105  38.653  37.980  1.00  0.00           C
ATOM    157 HG21 ILE    11      27.061  39.509  38.654  1.00  0.00           H
ATOM    158 HG22 ILE    11      27.712  38.952  37.125  1.00  0.00           H
ATOM    159 HG23 ILE    11      27.530  37.845  38.576  1.00  0.00           H
ATOM    160  CG1 ILE    11      25.620  37.288  36.483  1.00  0.00           C
ATOM    161 HG12 ILE    11      26.108  36.366  36.797  1.00  0.00           H
ATOM    162 HG13 ILE    11      24.610  36.987  36.206  1.00  0.00           H
ATOM    163  CD1 ILE    11      26.286  37.790  35.176  1.00  0.00           C
ATOM    164 HD11 ILE    11      26.008  37.146  34.342  1.00  0.00           H
ATOM    165 HD12 ILE    11      27.354  37.874  35.374  1.00  0.00           H
ATOM    166 HD13 ILE    11      26.111  38.843  34.957  1.00  0.00           H
ATOM    167  C   ILE    11      24.972  38.536  40.087  1.00  0.00           C
ATOM    168  O   ILE    11      25.734  38.047  40.979  1.00  0.00           O
ATOM    169  N   ALA    12      24.246  39.654  40.221  1.00  0.00           N
ATOM    170  H   ALA    12      23.774  39.950  39.379  1.00  0.00           H
ATOM    171  CA  ALA    12      24.355  40.511  41.446  1.00  0.00           C
ATOM    172  HA  ALA    12      25.387  40.363  41.762  1.00  0.00           H
ATOM    173  CB  ALA    12      24.182  41.981  40.981  1.00  0.00           C
ATOM    174  HB1 ALA    12      24.864  42.223  40.166  1.00  0.00           H
ATOM    175  HB2 ALA    12      24.398  42.561  41.877  1.00  0.00           H
ATOM    176  HB3 ALA    12      23.133  42.022  40.686  1.00  0.00           H
ATOM    177  C   ALA    12      23.529  40.053  42.617  1.00  0.00           C
ATOM    178  O   ALA    12      23.867  40.383  43.724  1.00  0.00           O
ATOM    179  N   GLN    13      22.443  39.287  42.354  1.00  0.00           N
ATOM    180  H   GLN    13      22.193  39.073  41.399  1.00  0.00           H
ATOM    181  CA  GLN    13      21.661  38.690  43.483  1.00  0.00           C
ATOM    182  HA  GLN    13      21.425  39.418  44.260  1.00  0.00           H
ATOM    183  CB  GLN    13      20.361  37.996  42.891  1.00  0.00           C
ATOM    184  HB2 GLN    13      20.620  37.297  42.095  1.00  0.00           H
ATOM    185  HB3 GLN    13      19.885  37.460  43.712  1.00  0.00           H
ATOM    186  CG  GLN    13      19.266  38.975  42.465  1.00  0.00           C
ATOM    187  HG2 GLN    13      18.721  39.213  43.379  1.00  0.00           H
ATOM    188  HG3 GLN    13      19.761  39.816  41.979  1.00  0.00           H
ATOM    189  CD  GLN    13      18.255  38.367  41.546  1.00  0.00           C
ATOM    190  OE1 GLN    13      18.033  37.191  41.657  1.00  0.00           O
ATOM    191  NE2 GLN    13      17.597  39.130  40.689  1.00  0.00           N
ATOM    192 HE21 GLN    13      17.005  38.649  40.029  1.00  0.00           H
ATOM    193 HE22 GLN    13      17.736  40.131  40.684  1.00  0.00           H
ATOM    194  C   GLN    13      22.417  37.612  44.269  1.00  0.00           C
ATOM    195  O   GLN    13      22.431  37.626  45.510  1.00  0.00           O
ATOM    196  N   LEU    14      23.116  36.712  43.546  1.00  0.00           N
ATOM    197  H   LEU    14      23.187  36.847  42.547  1.00  0.00           H
ATOM    198  CA  LEU    14      24.016  35.746  44.161  1.00  0.00           C
ATOM    199  HA  LEU    14      23.567  35.172  44.970  1.00  0.00           H
ATOM    200  CB  LEU    14      24.664  34.844  43.031  1.00  0.00           C
ATOM    201  HB2 LEU    14      23.788  34.379  42.578  1.00  0.00           H
ATOM    202  HB3 LEU    14      25.160  35.412  42.242  1.00  0.00           H
ATOM    203  CG  LEU    14      25.527  33.678  43.390  1.00  0.00           C
ATOM    204  HG  LEU    14      26.378  34.007  43.987  1.00  0.00           H
ATOM    205  CD1 LEU    14      24.759  32.676  44.267  1.00  0.00           C
ATOM    206 HD11 LEU    14      24.016  32.110  43.706  1.00  0.00           H
ATOM    207 HD12 LEU    14      24.315  33.025  45.199  1.00  0.00           H
ATOM    208 HD13 LEU    14      25.405  31.843  44.545  1.00  0.00           H
ATOM    209  CD2 LEU    14      26.045  32.838  42.264  1.00  0.00           C
ATOM    210 HD21 LEU    14      25.237  32.494  41.619  1.00  0.00           H
ATOM    211 HD22 LEU    14      26.745  33.511  41.769  1.00  0.00           H
ATOM    212 HD23 LEU    14      26.701  32.078  42.686  1.00  0.00           H
ATOM    213  C   LEU    14      25.238  36.440  44.791  1.00  0.00           C
ATOM    214  O   LEU    14      25.676  36.054  45.833  1.00  0.00           O
ATOM    215  N   MET    15      25.835  37.458  44.109  1.00  0.00           N
ATOM    216  H   MET    15      25.322  37.863  43.339  1.00  0.00           H
ATOM    217  CA  MET    15      26.940  38.186  44.748  1.00  0.00           C
ATOM    218  HA  MET    15      27.778  37.491  44.799  1.00  0.00           H
ATOM    219  CB  MET    15      27.480  39.265  43.791  1.00  0.00           C
ATOM    220  HB2 MET    15      27.042  39.118  42.805  1.00  0.00           H
ATOM    221  HB3 MET    15      27.364  40.280  44.174  1.00  0.00           H
ATOM    222  CG  MET    15      28.996  39.163  43.545  1.00  0.00           C
ATOM    223  HG2 MET    15      29.490  39.517  44.451  1.00  0.00           H
ATOM    224  HG3 MET    15      29.283  38.126  43.370  1.00  0.00           H
ATOM    225  SD  MET    15      29.499  40.157  42.099  1.00  0.00           S
ATOM    226  CE  MET    15      28.997  39.128  40.717  1.00  0.00           C
ATOM    227  HE1 MET    15      27.942  39.262  40.476  1.00  0.00           H
ATOM    228  HE2 MET    15      29.588  39.591  39.928  1.00  0.00           H
ATOM    229  HE3 MET    15      29.356  38.103  40.816  1.00  0.00           H
ATOM    230  C   MET    15      26.588  38.764  46.090  1.00  0.00           C
ATOM    231  O   MET    15      27.299  38.545  47.064  1.00  0.00           O
ATOM    232  N   SER    16      25.445  39.367  46.127  1.00  0.00           N
ATOM    233  H   SER    16      24.855  39.388  45.306  1.00  0.00           H
ATOM    234  CA  SER    16      24.861  39.858  47.327  1.00  0.00           C
ATOM    235  HA  SER    16      25.578  40.599  47.686  1.00  0.00           H
ATOM    236  CB  SER    16      23.466  40.425  47.065  1.00  0.00           C
ATOM    237  HB2 SER    16      23.522  41.174  46.274  1.00  0.00           H
ATOM    238  HB3 SER    16      22.881  39.527  46.865  1.00  0.00           H
ATOM    239  OG  SER    16      22.994  41.185  48.135  1.00  0.00           O
ATOM    240  HG  SER    16      23.476  42.013  48.075  1.00  0.00           H
ATOM    241  C   SER    16      24.848  38.845  48.510  1.00  0.00           C
ATOM    242  O   SER    16      25.152  39.140  49.624  1.00  0.00           O
ATOM    243  N   LEU    17      24.454  37.591  48.214  1.00  0.00           N
ATOM    244  H   LEU    17      24.292  37.413  47.233  1.00  0.00           H
ATOM    245  CA  LEU    17      24.398  36.460  49.136  1.00  0.00           C
ATOM    246  HA  LEU    17      23.828  36.796  50.002  1.00  0.00           H
ATOM    247  CB  LEU    17      23.584  35.398  48.503  1.00  0.00           C
ATOM    248  HB2 LEU    17      22.680  35.878  48.132  1.00  0.00           H
ATOM    249  HB3 LEU    17      24.112  35.065  47.609  1.00  0.00           H
ATOM    250  CG  LEU    17      23.461  34.052  49.277  1.00  0.00           C
ATOM    251  HG  LEU    17      24.447  33.677  49.551  1.00  0.00           H
ATOM    252  CD1 LEU    17      22.500  34.418  50.466  1.00  0.00           C
ATOM    253 HD11 LEU    17      23.048  35.068  51.147  1.00  0.00           H
ATOM    254 HD12 LEU    17      22.178  33.488  50.936  1.00  0.00           H
ATOM    255 HD13 LEU    17      21.620  34.931  50.079  1.00  0.00           H
ATOM    256  CD2 LEU    17      22.701  33.090  48.356  1.00  0.00           C
ATOM    257 HD21 LEU    17      23.469  32.447  47.928  1.00  0.00           H
ATOM    258 HD22 LEU    17      22.101  32.306  48.821  1.00  0.00           H
ATOM    259 HD23 LEU    17      22.075  33.592  47.618  1.00  0.00           H
ATOM    260  C   LEU    17      25.826  35.962  49.632  1.00  0.00           C
ATOM    261  O   LEU    17      25.978  35.552  50.789  1.00  0.00           O
ATOM    262  N   ILE    18      26.859  36.017  48.765  1.00  0.00           N
ATOM    263  H   ILE    18      26.623  36.467  47.892  1.00  0.00           H
ATOM    264  CA  ILE    18      28.298  35.784  49.080  1.00  0.00           C
ATOM    265  HA  ILE    18      28.426  34.905  49.713  1.00  0.00           H
ATOM    266  CB  ILE    18      29.211  35.481  47.862  1.00  0.00           C
ATOM    267  HB  ILE    18      29.286  36.382  47.253  1.00  0.00           H
ATOM    268  CG2 ILE    18      30.590  35.032  48.229  1.00  0.00           C
ATOM    269 HG21 ILE    18      31.173  35.798  48.743  1.00  0.00           H
ATOM    270 HG22 ILE    18      31.170  34.907  47.315  1.00  0.00           H
ATOM    271 HG23 ILE    18      30.529  34.115  48.815  1.00  0.00           H
ATOM    272  CG1 ILE    18      28.558  34.441  46.855  1.00  0.00           C
ATOM    273 HG12 ILE    18      27.665  34.854  46.385  1.00  0.00           H
ATOM    274 HG13 ILE    18      29.284  34.222  46.072  1.00  0.00           H
ATOM    275  CD1 ILE    18      28.069  33.097  47.327  1.00  0.00           C
ATOM    276 HD11 ILE    18      28.928  32.511  47.654  1.00  0.00           H
ATOM    277 HD12 ILE    18      27.717  32.510  46.478  1.00  0.00           H
ATOM    278 HD13 ILE    18      27.298  33.175  48.094  1.00  0.00           H
ATOM    279  C   ILE    18      28.899  37.004  49.902  1.00  0.00           C
ATOM    280  O   ILE    18      29.603  36.789  50.872  1.00  0.00           O
ATOM    281  N   ILE    19      28.433  38.245  49.693  1.00  0.00           N
ATOM    282  H   ILE    19      27.690  38.353  49.017  1.00  0.00           H
ATOM    283  CA  ILE    19      28.774  39.450  50.522  1.00  0.00           C
ATOM    284  HA  ILE    19      29.848  39.510  50.701  1.00  0.00           H
ATOM    285  CB  ILE    19      28.345  40.699  49.812  1.00  0.00           C
ATOM    286  HB  ILE    19      27.308  40.553  49.511  1.00  0.00           H
ATOM    287  CG2 ILE    19      28.196  41.910  50.793  1.00  0.00           C
ATOM    288 HG21 ILE    19      28.051  42.885  50.325  1.00  0.00           H
ATOM    289 HG22 ILE    19      29.117  42.122  51.336  1.00  0.00           H
ATOM    290 HG23 ILE    19      27.276  41.888  51.377  1.00  0.00           H
ATOM    291  CG1 ILE    19      29.179  40.964  48.550  1.00  0.00           C
ATOM    292 HG12 ILE    19      29.250  40.086  47.908  1.00  0.00           H
ATOM    293 HG13 ILE    19      28.655  41.704  47.944  1.00  0.00           H
ATOM    294  CD1 ILE    19      30.549  41.494  48.849  1.00  0.00           C
ATOM    295 HD11 ILE    19      30.421  42.409  49.426  1.00  0.00           H
ATOM    296 HD12 ILE    19      31.113  41.733  47.947  1.00  0.00           H
ATOM    297 HD13 ILE    19      31.042  40.812  49.541  1.00  0.00           H
ATOM    298  C   ILE    19      28.070  39.341  51.955  1.00  0.00           C
ATOM    299  O   ILE    19      28.644  39.681  52.991  1.00  0.00           O
ATOM    300  N   ASN    20      26.810  38.858  51.971  1.00  0.00           N
ATOM    301  H   ASN    20      26.287  38.721  51.118  1.00  0.00           H
ATOM    302  CA  ASN    20      26.090  38.434  53.158  1.00  0.00           C
ATOM    303  HA  ASN    20      26.372  39.073  53.995  1.00  0.00           H
ATOM    304  CB  ASN    20      24.626  38.775  52.962  1.00  0.00           C
ATOM    305  HB2 ASN    20      24.475  39.829  52.728  1.00  0.00           H
ATOM    306  HB3 ASN    20      24.195  38.145  52.184  1.00  0.00           H
ATOM    307  CG  ASN    20      23.823  38.686  54.261  1.00  0.00           C
ATOM    308  OD1 ASN    20      24.248  39.179  55.280  1.00  0.00           O
ATOM    309  ND2 ASN    20      22.619  38.226  54.302  1.00  0.00           N
ATOM    310 HD21 ASN    20      22.127  37.917  53.476  1.00  0.00           H
ATOM    311 HD22 ASN    20      22.218  38.319  55.226  1.00  0.00           H
ATOM    312  C   ASN    20      26.345  36.949  53.642  1.00  0.00           C
ATOM    313  O   ASN    20      25.554  36.471  54.460  1.00  0.00           O
ATOM    314  N   THR    21      27.404  36.224  53.247  1.00  0.00           N
ATOM    315  H   THR    21      27.859  36.527  52.397  1.00  0.00           H
ATOM    316  CA  THR    21      27.756  34.960  53.925  1.00  0.00           C
ATOM    317  HA  THR    21      26.981  34.770  54.669  1.00  0.00           H
ATOM    318  CB  THR    21      27.867  33.809  53.005  1.00  0.00           C
ATOM    319  HB  THR    21      28.590  34.105  52.245  1.00  0.00           H
ATOM    320  CG2 THR    21      28.313  32.472  53.605  1.00  0.00           C
ATOM    321 HG21 THR    21      29.364  32.490  53.891  1.00  0.00           H
ATOM    322 HG22 THR    21      28.101  31.742  52.824  1.00  0.00           H
ATOM    323 HG23 THR    21      27.648  32.185  54.420  1.00  0.00           H
ATOM    324  OG1 THR    21      26.571  33.589  52.501  1.00  0.00           O
ATOM    325  HG1 THR    21      26.242  34.328  51.983  1.00  0.00           H
ATOM    326  C   THR    21      29.001  35.141  54.732  1.00  0.00           C
ATOM    327  O   THR    21      30.031  35.593  54.225  1.00  0.00           O
ATOM    328  N   PHE    22      28.975  34.695  55.987  1.00  0.00           N
ATOM    329  H   PHE    22      28.095  34.343  56.336  1.00  0.00           H
ATOM    330  CA  PHE    22      30.083  34.921  56.986  1.00  0.00           C
ATOM    331  HA  PHE    22      30.936  35.465  56.583  1.00  0.00           H
ATOM    332  CB  PHE    22      29.520  35.762  58.151  1.00  0.00           C
ATOM    333  HB2 PHE    22      28.807  35.070  58.599  1.00  0.00           H
ATOM    334  HB3 PHE    22      30.312  36.067  58.834  1.00  0.00           H
ATOM    335  CG  PHE    22      28.846  37.012  57.550  1.00  0.00           C
ATOM    336  CD1 PHE    22      27.484  37.294  57.664  1.00  0.00           C
ATOM    337  HD1 PHE    22      26.971  36.690  58.398  1.00  0.00           H
ATOM    338  CE1 PHE    22      26.890  38.437  57.165  1.00  0.00           C
ATOM    339  HE1 PHE    22      25.857  38.677  57.371  1.00  0.00           H
ATOM    340  CZ  PHE    22      27.665  39.381  56.475  1.00  0.00           C
ATOM    341  HZ  PHE    22      27.220  40.284  56.083  1.00  0.00           H
ATOM    342  CE2 PHE    22      29.039  39.128  56.318  1.00  0.00           C
ATOM    343  HE2 PHE    22      29.730  39.728  55.743  1.00  0.00           H
ATOM    344  CD2 PHE    22      29.645  37.917  56.797  1.00  0.00           C
ATOM    345  HD2 PHE    22      30.685  37.717  56.587  1.00  0.00           H
ATOM    346  C   PHE    22      30.678  33.576  57.484  1.00  0.00           C
ATOM    347  O   PHE    22      31.458  33.559  58.419  1.00  0.00           O
ATOM    348  N   TYR    23      30.206  32.421  56.935  1.00  0.00           N
ATOM    349  H   TYR    23      29.427  32.488  56.296  1.00  0.00           H
ATOM    350  CA  TYR    23      30.605  31.078  57.433  1.00  0.00           C
ATOM    351  HA  TYR    23      30.142  31.137  58.418  1.00  0.00           H
ATOM    352  CB  TYR    23      29.969  29.929  56.643  1.00  0.00           C
ATOM    353  HB2 TYR    23      30.088  29.039  57.262  1.00  0.00           H
ATOM    354  HB3 TYR    23      28.895  30.078  56.535  1.00  0.00           H
ATOM    355  CG  TYR    23      30.458  29.590  55.231  1.00  0.00           C
ATOM    356  CD1 TYR    23      30.281  28.299  54.727  1.00  0.00           C
ATOM    357  HD1 TYR    23      29.984  27.495  55.382  1.00  0.00           H
ATOM    358  CE1 TYR    23      30.757  27.957  53.465  1.00  0.00           C
ATOM    359  HE1 TYR    23      30.673  26.924  53.159  1.00  0.00           H
ATOM    360  CZ  TYR    23      31.442  28.887  52.647  1.00  0.00           C
ATOM    361  OH  TYR    23      31.923  28.471  51.477  1.00  0.00           O
ATOM    362  HH  TYR    23      31.877  27.515  51.397  1.00  0.00           H
ATOM    363  CE2 TYR    23      31.608  30.190  53.094  1.00  0.00           C
ATOM    364  HE2 TYR    23      32.120  30.930  52.495  1.00  0.00           H
ATOM    365  CD2 TYR    23      31.112  30.532  54.345  1.00  0.00           C
ATOM    366  HD2 TYR    23      31.237  31.532  54.735  1.00  0.00           H
ATOM    367  C   TYR    23      32.116  30.937  57.541  1.00  0.00           C
ATOM    368  O   TYR    23      32.846  31.660  56.882  1.00  0.00           O
ATOM    369  N   SER    24      32.563  30.019  58.419  1.00  0.00           N
ATOM    370  H   SER    24      31.873  29.558  58.994  1.00  0.00           H
ATOM    371  CA  SER    24      34.011  29.907  58.644  1.00  0.00           C
ATOM    372  HA  SER    24      34.418  30.914  58.725  1.00  0.00           H
ATOM    373  CB  SER    24      34.311  29.158  59.963  1.00  0.00           C
ATOM    374  HB2 SER    24      33.775  29.733  60.718  1.00  0.00           H
ATOM    375  HB3 SER    24      33.856  28.171  60.061  1.00  0.00           H
ATOM    376  OG  SER    24      35.662  29.025  60.340  1.00  0.00           O
ATOM    377  HG  SER    24      35.845  28.082  60.341  1.00  0.00           H
ATOM    378  C   SER    24      34.640  29.059  57.482  1.00  0.00           C
ATOM    379  O   SER    24      35.833  28.963  57.342  1.00  0.00           O
ATOM    380  N   ASN    25      33.786  28.434  56.628  1.00  0.00           N
ATOM    381  H   ASN    25      32.814  28.372  56.895  1.00  0.00           H
ATOM    382  CA  ASN    25      34.384  27.567  55.660  1.00  0.00           C
ATOM    383  HA  ASN    25      35.203  27.018  56.125  1.00  0.00           H
ATOM    384  CB  ASN    25      33.349  26.419  55.257  1.00  0.00           C
ATOM    385  HB2 ASN    25      32.388  26.927  55.170  1.00  0.00           H
ATOM    386  HB3 ASN    25      33.582  26.071  54.250  1.00  0.00           H
ATOM    387  CG  ASN    25      33.250  25.230  56.185  1.00  0.00           C
ATOM    388  OD1 ASN    25      33.712  25.178  57.272  1.00  0.00           O
ATOM    389  ND2 ASN    25      32.454  24.216  55.831  1.00  0.00           N
ATOM    390 HD21 ASN    25      32.110  24.209  54.881  1.00  0.00           H
ATOM    391 HD22 ASN    25      32.484  23.377  56.392  1.00  0.00           H
ATOM    392  C   ASN    25      34.994  28.327  54.436  1.00  0.00           C
ATOM    393  O   ASN    25      35.391  27.719  53.432  1.00  0.00           O
ATOM    394  N   LYS    26      35.142  29.636  54.537  1.00  0.00           N
ATOM    395  H   LYS    26      34.750  30.038  55.376  1.00  0.00           H
ATOM    396  CA  LYS    26      35.392  30.564  53.450  1.00  0.00           C
ATOM    397  HA  LYS    26      34.651  30.279  52.703  1.00  0.00           H
ATOM    398  CB  LYS    26      35.117  31.966  53.913  1.00  0.00           C
ATOM    399  HB2 LYS    26      34.918  32.487  52.976  1.00  0.00           H
ATOM    400  HB3 LYS    26      34.207  31.838  54.501  1.00  0.00           H
ATOM    401  CG  LYS    26      36.171  32.746  54.682  1.00  0.00           C
ATOM    402  HG2 LYS    26      36.895  33.164  53.983  1.00  0.00           H
ATOM    403  HG3 LYS    26      35.715  33.508  55.314  1.00  0.00           H
ATOM    404  CD  LYS    26      36.957  31.916  55.803  1.00  0.00           C
ATOM    405  HD2 LYS    26      36.208  31.435  56.431  1.00  0.00           H
ATOM    406  HD3 LYS    26      37.467  31.011  55.474  1.00  0.00           H
ATOM    407  CE  LYS    26      38.043  32.767  56.635  1.00  0.00           C
ATOM    408  HE2 LYS    26      38.774  33.311  56.036  1.00  0.00           H
ATOM    409  HE3 LYS    26      37.597  33.573  57.219  1.00  0.00           H
ATOM    410  NZ  LYS    26      38.733  31.915  57.668  1.00  0.00           N
ATOM    411  HZ1 LYS    26      39.471  31.297  57.363  1.00  0.00           H
ATOM    412  HZ2 LYS    26      38.143  31.367  58.277  1.00  0.00           H
ATOM    413  HZ3 LYS    26      39.146  32.509  58.373  1.00  0.00           H
ATOM    414  C   LYS    26      36.755  30.428  52.642  1.00  0.00           C
ATOM    415  O   LYS    26      36.891  31.096  51.597  1.00  0.00           O
ATOM    416  N   GLU    27      37.689  29.599  53.139  1.00  0.00           N
ATOM    417  H   GLU    27      37.348  29.037  53.905  1.00  0.00           H
ATOM    418  CA  GLU    27      38.976  29.209  52.499  1.00  0.00           C
ATOM    419  HA  GLU    27      39.506  30.151  52.353  1.00  0.00           H
ATOM    420  CB  GLU    27      39.688  28.332  53.525  1.00  0.00           C
ATOM    421  HB2 GLU    27      39.623  28.816  54.499  1.00  0.00           H
ATOM    422  HB3 GLU    27      39.226  27.360  53.700  1.00  0.00           H
ATOM    423  CG  GLU    27      41.129  28.147  53.156  1.00  0.00           C
ATOM    424  HG2 GLU    27      41.332  27.221  52.616  1.00  0.00           H
ATOM    425  HG3 GLU    27      41.520  28.935  52.512  1.00  0.00           H
ATOM    426  CD  GLU    27      41.976  28.087  54.441  1.00  0.00           C
ATOM    427  OE1 GLU    27      42.680  27.096  54.745  1.00  0.00           O
ATOM    428  OE2 GLU    27      41.993  29.140  55.086  1.00  0.00           O
ATOM    429  C   GLU    27      38.900  28.694  51.053  1.00  0.00           C
ATOM    430  O   GLU    27      39.869  28.849  50.314  1.00  0.00           O
ATOM    431  N   ILE    28      37.704  28.176  50.573  1.00  0.00           N
ATOM    432  H   ILE    28      36.986  28.113  51.281  1.00  0.00           H
ATOM    433  CA  ILE    28      37.391  27.636  49.231  1.00  0.00           C
ATOM    434  HA  ILE    28      38.122  26.840  49.091  1.00  0.00           H
ATOM    435  CB  ILE    28      36.023  26.903  49.180  1.00  0.00           C
ATOM    436  HB  ILE    28      35.960  26.375  48.229  1.00  0.00           H
ATOM    437  CG2 ILE    28      35.870  25.864  50.336  1.00  0.00           C
ATOM    438 HG21 ILE    28      36.772  25.251  50.348  1.00  0.00           H
ATOM    439 HG22 ILE    28      34.942  25.298  50.253  1.00  0.00           H
ATOM    440 HG23 ILE    28      35.829  26.554  51.179  1.00  0.00           H
ATOM    441  CG1 ILE    28      34.680  27.782  49.191  1.00  0.00           C
ATOM    442 HG12 ILE    28      33.819  27.291  49.646  1.00  0.00           H
ATOM    443 HG13 ILE    28      34.833  28.768  49.629  1.00  0.00           H
ATOM    444  CD1 ILE    28      34.154  28.138  47.793  1.00  0.00           C
ATOM    445 HD11 ILE    28      33.304  28.813  47.894  1.00  0.00           H
ATOM    446 HD12 ILE    28      33.760  27.267  47.270  1.00  0.00           H
ATOM    447 HD13 ILE    28      34.907  28.678  47.219  1.00  0.00           H
ATOM    448  C   ILE    28      37.526  28.694  48.118  1.00  0.00           C
ATOM    449  O   ILE    28      37.548  28.249  46.937  1.00  0.00           O
ATOM    450  N   PHE    29      37.791  29.987  48.363  1.00  0.00           N
ATOM    451  H   PHE    29      37.715  30.353  49.301  1.00  0.00           H
ATOM    452  CA  PHE    29      38.069  30.855  47.193  1.00  0.00           C
ATOM    453  HA  PHE    29      37.245  30.813  46.480  1.00  0.00           H
ATOM    454  CB  PHE    29      38.257  32.329  47.567  1.00  0.00           C
ATOM    455  HB2 PHE    29      38.170  32.857  46.617  1.00  0.00           H
ATOM    456  HB3 PHE    29      37.456  32.652  48.233  1.00  0.00           H
ATOM    457  CG  PHE    29      39.600  32.696  48.274  1.00  0.00           C
ATOM    458  CD1 PHE    29      39.702  32.406  49.671  1.00  0.00           C
ATOM    459  HD1 PHE    29      38.811  32.035  50.156  1.00  0.00           H
ATOM    460  CE1 PHE    29      40.825  32.925  50.344  1.00  0.00           C
ATOM    461  HE1 PHE    29      40.873  32.810  51.417  1.00  0.00           H
ATOM    462  CZ  PHE    29      41.921  33.512  49.620  1.00  0.00           C
ATOM    463  HZ  PHE    29      42.816  33.874  50.103  1.00  0.00           H
ATOM    464  CE2 PHE    29      41.835  33.630  48.241  1.00  0.00           C
ATOM    465  HE2 PHE    29      42.685  34.120  47.789  1.00  0.00           H
ATOM    466  CD2 PHE    29      40.702  33.146  47.599  1.00  0.00           C
ATOM    467  HD2 PHE    29      40.842  33.146  46.528  1.00  0.00           H
ATOM    468  C   PHE    29      39.376  30.414  46.486  1.00  0.00           C
ATOM    469  O   PHE    29      39.485  30.370  45.283  1.00  0.00           O
ATOM    470  N   LEU    30      40.395  29.861  47.269  1.00  0.00           N
ATOM    471  H   LEU    30      40.221  29.946  48.260  1.00  0.00           H
ATOM    472  CA  LEU    30      41.715  29.470  46.762  1.00  0.00           C
ATOM    473  HA  LEU    30      42.147  30.245  46.130  1.00  0.00           H
ATOM    474  CB  LEU    30      42.635  29.236  47.994  1.00  0.00           C
ATOM    475  HB2 LEU    30      41.965  29.317  48.850  1.00  0.00           H
ATOM    476  HB3 LEU    30      43.030  28.222  47.930  1.00  0.00           H
ATOM    477  CG  LEU    30      43.619  30.446  48.075  1.00  0.00           C
ATOM    478  HG  LEU    30      43.071  31.331  47.750  1.00  0.00           H
ATOM    479  CD1 LEU    30      44.153  30.677  49.492  1.00  0.00           C
ATOM    480 HD11 LEU    30      43.333  30.826  50.195  1.00  0.00           H
ATOM    481 HD12 LEU    30      44.755  31.585  49.545  1.00  0.00           H
ATOM    482 HD13 LEU    30      44.689  29.779  49.796  1.00  0.00           H
ATOM    483  CD2 LEU    30      44.757  30.146  47.052  1.00  0.00           C
ATOM    484 HD21 LEU    30      45.396  31.028  47.019  1.00  0.00           H
ATOM    485 HD22 LEU    30      45.281  29.263  47.416  1.00  0.00           H
ATOM    486 HD23 LEU    30      44.387  29.861  46.067  1.00  0.00           H
ATOM    487  C   LEU    30      41.478  28.366  45.780  1.00  0.00           C
ATOM    488  O   LEU    30      42.030  28.407  44.757  1.00  0.00           O
ATOM    489  N   ARG    31      40.596  27.413  46.130  1.00  0.00           N
ATOM    490  H   ARG    31      40.132  27.486  47.025  1.00  0.00           H
ATOM    491  CA  ARG    31      40.160  26.304  45.242  1.00  0.00           C
ATOM    492  HA  ARG    31      41.048  25.743  44.951  1.00  0.00           H
ATOM    493  CB  ARG    31      39.280  25.306  45.888  1.00  0.00           C
ATOM    494  HB2 ARG    31      39.699  25.006  46.849  1.00  0.00           H
ATOM    495  HB3 ARG    31      38.308  25.734  46.130  1.00  0.00           H
ATOM    496  CG  ARG    31      39.077  24.029  45.091  1.00  0.00           C
ATOM    497  HG2 ARG    31      38.640  24.302  44.130  1.00  0.00           H
ATOM    498  HG3 ARG    31      40.059  23.558  45.058  1.00  0.00           H
ATOM    499  CD  ARG    31      38.183  23.052  45.766  1.00  0.00           C
ATOM    500  HD2 ARG    31      38.143  22.118  45.205  1.00  0.00           H
ATOM    501  HD3 ARG    31      38.559  22.751  46.743  1.00  0.00           H
ATOM    502  NE  ARG    31      36.764  23.556  45.919  1.00  0.00           N
ATOM    503  HE  ARG    31      36.311  24.147  45.235  1.00  0.00           H
ATOM    504  CZ  ARG    31      35.907  23.179  46.844  1.00  0.00           C
ATOM    505  NH1 ARG    31      36.178  22.217  47.718  1.00  0.00           N
ATOM    506 HH11 ARG    31      36.864  21.511  47.496  1.00  0.00           H
ATOM    507 HH12 ARG    31      35.467  21.843  48.329  1.00  0.00           H
ATOM    508  NH2 ARG    31      34.733  23.709  46.927  1.00  0.00           N
ATOM    509 HH21 ARG    31      34.591  24.434  46.237  1.00  0.00           H
ATOM    510 HH22 ARG    31      34.063  23.326  47.578  1.00  0.00           H
ATOM    511  C   ARG    31      39.550  26.823  43.966  1.00  0.00           C
ATOM    512  O   ARG    31      40.013  26.542  42.844  1.00  0.00           O
ATOM    513  N   GLU    32      38.426  27.554  44.115  1.00  0.00           N
ATOM    514  H   GLU    32      38.095  27.793  45.038  1.00  0.00           H
ATOM    515  CA  GLU    32      37.558  27.912  43.027  1.00  0.00           C
ATOM    516  HA  GLU    32      37.413  26.945  42.548  1.00  0.00           H
ATOM    517  CB  GLU    32      36.272  28.538  43.651  1.00  0.00           C
ATOM    518  HB2 GLU    32      36.504  29.276  44.418  1.00  0.00           H
ATOM    519  HB3 GLU    32      35.617  28.990  42.906  1.00  0.00           H
ATOM    520  CG  GLU    32      35.480  27.520  44.497  1.00  0.00           C
ATOM    521  HG2 GLU    32      35.829  27.287  45.503  1.00  0.00           H
ATOM    522  HG3 GLU    32      34.558  28.051  44.737  1.00  0.00           H
ATOM    523  CD  GLU    32      35.118  26.148  43.844  1.00  0.00           C
ATOM    524  OE1 GLU    32      35.061  26.029  42.608  1.00  0.00           O
ATOM    525  OE2 GLU    32      35.020  25.148  44.577  1.00  0.00           O
ATOM    526  C   GLU    32      38.178  28.882  42.041  1.00  0.00           C
ATOM    527  O   GLU    32      38.011  28.667  40.820  1.00  0.00           O
ATOM    528  N   LEU    33      38.930  29.857  42.493  1.00  0.00           N
ATOM    529  H   LEU    33      38.951  29.891  43.503  1.00  0.00           H
ATOM    530  CA  LEU    33      39.754  30.610  41.479  1.00  0.00           C
ATOM    531  HA  LEU    33      39.071  30.905  40.682  1.00  0.00           H
ATOM    532  CB  LEU    33      40.385  31.794  42.106  1.00  0.00           C
ATOM    533  HB2 LEU    33      40.886  31.455  43.013  1.00  0.00           H
ATOM    534  HB3 LEU    33      41.142  32.312  41.515  1.00  0.00           H
ATOM    535  CG  LEU    33      39.347  32.773  42.691  1.00  0.00           C
ATOM    536  HG  LEU    33      38.527  32.287  43.220  1.00  0.00           H
ATOM    537  CD1 LEU    33      40.108  33.697  43.607  1.00  0.00           C
ATOM    538 HD11 LEU    33      40.500  33.072  44.409  1.00  0.00           H
ATOM    539 HD12 LEU    33      39.407  34.355  44.122  1.00  0.00           H
ATOM    540 HD13 LEU    33      41.051  34.035  43.179  1.00  0.00           H
ATOM    541  CD2 LEU    33      38.756  33.667  41.644  1.00  0.00           C
ATOM    542 HD21 LEU    33      38.489  33.035  40.796  1.00  0.00           H
ATOM    543 HD22 LEU    33      37.869  34.194  41.995  1.00  0.00           H
ATOM    544 HD23 LEU    33      39.591  34.333  41.430  1.00  0.00           H
ATOM    545  C   LEU    33      40.815  29.731  40.788  1.00  0.00           C
ATOM    546  O   LEU    33      41.019  29.909  39.623  1.00  0.00           O
ATOM    547  N   ILE    34      41.460  28.756  41.440  1.00  0.00           N
ATOM    548  H   ILE    34      41.450  28.739  42.450  1.00  0.00           H
ATOM    549  CA  ILE    34      42.459  27.908  40.747  1.00  0.00           C
ATOM    550  HA  ILE    34      43.028  28.575  40.099  1.00  0.00           H
ATOM    551  CB  ILE    34      43.370  27.310  41.894  1.00  0.00           C
ATOM    552  HB  ILE    34      42.772  27.034  42.763  1.00  0.00           H
ATOM    553  CG2 ILE    34      44.144  25.995  41.531  1.00  0.00           C
ATOM    554 HG21 ILE    34      44.930  26.183  40.799  1.00  0.00           H
ATOM    555 HG22 ILE    34      43.444  25.288  41.086  1.00  0.00           H
ATOM    556 HG23 ILE    34      44.601  25.608  42.442  1.00  0.00           H
ATOM    557  CG1 ILE    34      44.364  28.357  42.386  1.00  0.00           C
ATOM    558 HG12 ILE    34      44.905  28.748  41.523  1.00  0.00           H
ATOM    559 HG13 ILE    34      43.851  29.207  42.837  1.00  0.00           H
ATOM    560  CD1 ILE    34      45.261  27.820  43.486  1.00  0.00           C
ATOM    561 HD11 ILE    34      44.650  27.370  44.269  1.00  0.00           H
ATOM    562 HD12 ILE    34      45.906  28.614  43.864  1.00  0.00           H
ATOM    563 HD13 ILE    34      45.966  27.082  43.102  1.00  0.00           H
ATOM    564  C   ILE    34      41.820  26.799  39.912  1.00  0.00           C
ATOM    565  O   ILE    34      42.381  26.482  38.932  1.00  0.00           O
ATOM    566  N   SER    35      40.641  26.311  40.272  1.00  0.00           N
ATOM    567  H   SER    35      40.129  26.641  41.077  1.00  0.00           H
ATOM    568  CA  SER    35      39.818  25.378  39.521  1.00  0.00           C
ATOM    569  HA  SER    35      40.370  24.514  39.151  1.00  0.00           H
ATOM    570  CB  SER    35      38.669  24.794  40.318  1.00  0.00           C
ATOM    571  HB2 SER    35      37.982  25.567  40.662  1.00  0.00           H
ATOM    572  HB3 SER    35      38.159  24.004  39.765  1.00  0.00           H
ATOM    573  OG  SER    35      39.298  24.256  41.430  1.00  0.00           O
ATOM    574  HG  SER    35      39.802  24.955  41.853  1.00  0.00           H
ATOM    575  C   SER    35      39.268  26.008  38.281  1.00  0.00           C
ATOM    576  O   SER    35      39.189  25.341  37.268  1.00  0.00           O
ATOM    577  N   ASN    36      39.090  27.336  38.289  1.00  0.00           N
ATOM    578  H   ASN    36      39.067  27.767  39.202  1.00  0.00           H
ATOM    579  CA  ASN    36      38.762  28.166  37.161  1.00  0.00           C
ATOM    580  HA  ASN    36      37.991  27.559  36.689  1.00  0.00           H
ATOM    581  CB  ASN    36      38.187  29.579  37.608  1.00  0.00           C
ATOM    582  HB2 ASN    36      37.330  29.388  38.255  1.00  0.00           H
ATOM    583  HB3 ASN    36      38.933  30.068  38.235  1.00  0.00           H
ATOM    584  CG  ASN    36      37.779  30.371  36.395  1.00  0.00           C
ATOM    585  OD1 ASN    36      36.830  30.063  35.758  1.00  0.00           O
ATOM    586  ND2 ASN    36      38.411  31.485  36.061  1.00  0.00           N
ATOM    587 HD21 ASN    36      39.219  31.844  36.549  1.00  0.00           H
ATOM    588 HD22 ASN    36      38.179  32.058  35.263  1.00  0.00           H
ATOM    589  C   ASN    36      39.994  28.349  36.225  1.00  0.00           C
ATOM    590  O   ASN    36      39.874  28.335  34.995  1.00  0.00           O
ATOM    591  N   SER    37      41.128  28.649  36.803  1.00  0.00           N
ATOM    592  H   SER    37      41.108  28.608  37.812  1.00  0.00           H
ATOM    593  CA  SER    37      42.395  28.715  36.041  1.00  0.00           C
ATOM    594  HA  SER    37      42.529  29.525  35.325  1.00  0.00           H
ATOM    595  CB  SER    37      43.521  29.158  36.984  1.00  0.00           C
ATOM    596  HB2 SER    37      43.454  28.628  37.935  1.00  0.00           H
ATOM    597  HB3 SER    37      44.454  29.009  36.442  1.00  0.00           H
ATOM    598  OG  SER    37      43.492  30.594  37.158  1.00  0.00           O
ATOM    599  HG  SER    37      43.656  31.037  36.322  1.00  0.00           H
ATOM    600  C   SER    37      42.811  27.382  35.328  1.00  0.00           C
ATOM    601  O   SER    37      43.264  27.368  34.195  1.00  0.00           O
ATOM    602  N   SER    38      42.564  26.190  36.073  1.00  0.00           N
ATOM    603  H   SER    38      42.150  26.190  36.993  1.00  0.00           H
ATOM    604  CA  SER    38      42.743  24.919  35.383  1.00  0.00           C
ATOM    605  HA  SER    38      43.786  24.746  35.117  1.00  0.00           H
ATOM    606  CB  SER    38      42.326  23.860  36.376  1.00  0.00           C
ATOM    607  HB2 SER    38      42.735  24.040  37.370  1.00  0.00           H
ATOM    608  HB3 SER    38      41.238  23.904  36.422  1.00  0.00           H
ATOM    609  OG  SER    38      42.702  22.622  35.826  1.00  0.00           O
ATOM    610  HG  SER    38      42.007  22.277  35.262  1.00  0.00           H
ATOM    611  C   SER    38      41.966  24.829  34.060  1.00  0.00           C
ATOM    612  O   SER    38      42.511  24.281  33.080  1.00  0.00           O
ATOM    613  N   ASP    39      40.749  25.445  33.993  1.00  0.00           N
ATOM    614  H   ASP    39      40.407  25.901  34.827  1.00  0.00           H
ATOM    615  CA  ASP    39      39.959  25.334  32.739  1.00  0.00           C
ATOM    616  HA  ASP    39      40.083  24.346  32.293  1.00  0.00           H
ATOM    617  CB  ASP    39      38.439  25.496  33.097  1.00  0.00           C
ATOM    618  HB2 ASP    39      38.223  26.439  33.599  1.00  0.00           H
ATOM    619  HB3 ASP    39      37.859  25.469  32.174  1.00  0.00           H
ATOM    620  CG  ASP    39      37.891  24.495  34.129  1.00  0.00           C
ATOM    621  OD1 ASP    39      38.578  23.468  34.321  1.00  0.00           O
ATOM    622  OD2 ASP    39      36.773  24.586  34.697  1.00  0.00           O
ATOM    623  C   ASP    39      40.430  26.333  31.689  1.00  0.00           C
ATOM    624  O   ASP    39      40.166  26.252  30.470  1.00  0.00           O
ATOM    625  N   ALA    40      41.203  27.307  32.113  1.00  0.00           N
ATOM    626  H   ALA    40      41.605  27.232  33.037  1.00  0.00           H
ATOM    627  CA  ALA    40      41.723  28.345  31.277  1.00  0.00           C
ATOM    628  HA  ALA    40      40.963  28.700  30.581  1.00  0.00           H
ATOM    629  CB  ALA    40      42.091  29.544  32.169  1.00  0.00           C
ATOM    630  HB1 ALA    40      42.224  30.434  31.555  1.00  0.00           H
ATOM    631  HB2 ALA    40      43.035  29.264  32.637  1.00  0.00           H
ATOM    632  HB3 ALA    40      41.292  29.696  32.895  1.00  0.00           H
ATOM    633  C   ALA    40      42.973  27.765  30.565  1.00  0.00           C
ATOM    634  O   ALA    40      43.222  28.163  29.415  1.00  0.00           O
ATOM    635  N   LEU    41      43.702  26.769  31.152  1.00  0.00           N
ATOM    636  H   LEU    41      43.444  26.477  32.084  1.00  0.00           H
ATOM    637  CA  LEU    41      44.737  26.033  30.454  1.00  0.00           C
ATOM    638  HA  LEU    41      45.295  26.773  29.880  1.00  0.00           H
ATOM    639  CB  LEU    41      45.653  25.453  31.484  1.00  0.00           C
ATOM    640  HB2 LEU    41      45.054  24.744  32.055  1.00  0.00           H
ATOM    641  HB3 LEU    41      46.326  24.794  30.935  1.00  0.00           H
ATOM    642  CG  LEU    41      46.420  26.366  32.452  1.00  0.00           C
ATOM    643  HG  LEU    41      45.631  26.951  32.923  1.00  0.00           H
ATOM    644  CD1 LEU    41      47.197  25.535  33.508  1.00  0.00           C
ATOM    645 HD11 LEU    41      47.759  24.778  32.960  1.00  0.00           H
ATOM    646 HD12 LEU    41      46.446  24.983  34.071  1.00  0.00           H
ATOM    647 HD13 LEU    41      47.838  26.123  34.164  1.00  0.00           H
ATOM    648  CD2 LEU    41      47.362  27.280  31.855  1.00  0.00           C
ATOM    649 HD21 LEU    41      46.782  28.104  31.438  1.00  0.00           H
ATOM    650 HD22 LEU    41      47.950  27.709  32.665  1.00  0.00           H
ATOM    651 HD23 LEU    41      48.144  26.796  31.269  1.00  0.00           H
ATOM    652  C   LEU    41      44.156  24.941  29.505  1.00  0.00           C
ATOM    653  O   LEU    41      44.712  24.645  28.450  1.00  0.00           O
ATOM    654  N   ASP    42      42.964  24.389  29.812  1.00  0.00           N
ATOM    655  H   ASP    42      42.535  24.486  30.721  1.00  0.00           H
ATOM    656  CA  ASP    42      42.357  23.356  28.982  1.00  0.00           C
ATOM    657  HA  ASP    42      43.090  22.629  28.633  1.00  0.00           H
ATOM    658  CB  ASP    42      41.223  22.682  29.646  1.00  0.00           C
ATOM    659  HB2 ASP    42      40.526  23.386  30.102  1.00  0.00           H
ATOM    660  HB3 ASP    42      40.624  22.074  28.967  1.00  0.00           H
ATOM    661  CG  ASP    42      41.601  21.682  30.768  1.00  0.00           C
ATOM    662  OD1 ASP    42      42.756  21.272  30.707  1.00  0.00           O
ATOM    663  OD2 ASP    42      40.870  21.320  31.723  1.00  0.00           O
ATOM    664  C   ASP    42      41.784  23.818  27.594  1.00  0.00           C
ATOM    665  O   ASP    42      41.854  23.084  26.588  1.00  0.00           O
ATOM    666  N   LYS    43      41.208  24.994  27.514  1.00  0.00           N
ATOM    667  H   LYS    43      41.122  25.526  28.368  1.00  0.00           H
ATOM    668  CA  LYS    43      40.821  25.666  26.261  1.00  0.00           C
ATOM    669  HA  LYS    43      40.198  25.025  25.638  1.00  0.00           H
ATOM    670  CB  LYS    43      40.037  26.911  26.547  1.00  0.00           C
ATOM    671  HB2 LYS    43      40.650  27.613  27.113  1.00  0.00           H
ATOM    672  HB3 LYS    43      39.721  27.343  25.598  1.00  0.00           H
ATOM    673  CG  LYS    43      38.768  26.682  27.254  1.00  0.00           C
ATOM    674  HG2 LYS    43      38.122  26.361  26.435  1.00  0.00           H
ATOM    675  HG3 LYS    43      38.865  25.842  27.942  1.00  0.00           H
ATOM    676  CD  LYS    43      38.366  28.007  27.879  1.00  0.00           C
ATOM    677  HD2 LYS    43      38.954  28.142  28.786  1.00  0.00           H
ATOM    678  HD3 LYS    43      38.461  28.771  27.106  1.00  0.00           H
ATOM    679  CE  LYS    43      36.950  28.111  28.418  1.00  0.00           C
ATOM    680  HE2 LYS    43      36.837  27.385  29.224  1.00  0.00           H
ATOM    681  HE3 LYS    43      36.889  29.065  28.942  1.00  0.00           H
ATOM    682  NZ  LYS    43      35.932  27.920  27.371  1.00  0.00           N
ATOM    683  HZ1 LYS    43      36.347  28.304  26.534  1.00  0.00           H
ATOM    684  HZ2 LYS    43      35.089  28.441  27.568  1.00  0.00           H
ATOM    685  HZ3 LYS    43      35.672  26.952  27.239  1.00  0.00           H
ATOM    686  C   LYS    43      41.964  26.030  25.342  1.00  0.00           C
ATOM    687  O   LYS    43      41.799  25.862  24.148  1.00  0.00           O
ATOM    688  N   ILE    44      43.177  26.339  25.806  1.00  0.00           N
ATOM    689  H   ILE    44      43.353  26.368  26.800  1.00  0.00           H
ATOM    690  CA  ILE    44      44.333  26.411  24.980  1.00  0.00           C
ATOM    691  HA  ILE    44      44.034  26.875  24.041  1.00  0.00           H
ATOM    692  CB  ILE    44      45.437  27.308  25.571  1.00  0.00           C
ATOM    693  HB  ILE    44      44.865  28.222  25.736  1.00  0.00           H
ATOM    694  CG2 ILE    44      46.143  26.966  26.881  1.00  0.00           C
ATOM    695 HG21 ILE    44      45.408  27.089  27.677  1.00  0.00           H
ATOM    696 HG22 ILE    44      46.893  27.712  27.143  1.00  0.00           H
ATOM    697 HG23 ILE    44      46.560  25.966  26.772  1.00  0.00           H
ATOM    698  CG1 ILE    44      46.564  27.643  24.555  1.00  0.00           C
ATOM    699 HG12 ILE    44      47.498  27.992  24.995  1.00  0.00           H
ATOM    700 HG13 ILE    44      46.712  26.731  23.976  1.00  0.00           H
ATOM    701  CD1 ILE    44      46.041  28.677  23.593  1.00  0.00           C
ATOM    702 HD11 ILE    44      44.979  28.556  23.384  1.00  0.00           H
ATOM    703 HD12 ILE    44      46.590  28.566  22.656  1.00  0.00           H
ATOM    704 HD13 ILE    44      46.281  29.663  23.991  1.00  0.00           H
ATOM    705  C   ILE    44      44.822  25.003  24.607  1.00  0.00           C
ATOM    706  O   ILE    44      45.141  24.860  23.407  1.00  0.00           O
ATOM    707  N   ARG    45      44.880  23.980  25.505  1.00  0.00           N
ATOM    708  H   ARG    45      44.765  24.181  26.488  1.00  0.00           H
ATOM    709  CA  ARG    45      45.342  22.625  25.099  1.00  0.00           C
ATOM    710  HA  ARG    45      46.319  22.623  24.616  1.00  0.00           H
ATOM    711  CB  ARG    45      45.255  21.751  26.354  1.00  0.00           C
ATOM    712  HB2 ARG    45      46.076  22.132  26.962  1.00  0.00           H
ATOM    713  HB3 ARG    45      44.339  21.987  26.896  1.00  0.00           H
ATOM    714  CG  ARG    45      45.354  20.233  26.095  1.00  0.00           C
ATOM    715  HG2 ARG    45      44.385  19.741  26.017  1.00  0.00           H
ATOM    716  HG3 ARG    45      45.943  20.200  25.178  1.00  0.00           H
ATOM    717  CD  ARG    45      46.097  19.351  27.120  1.00  0.00           C
ATOM    718  HD2 ARG    45      46.209  18.338  26.733  1.00  0.00           H
ATOM    719  HD3 ARG    45      47.124  19.714  27.140  1.00  0.00           H
ATOM    720  NE  ARG    45      45.503  19.437  28.426  1.00  0.00           N
ATOM    721  HE  ARG    45      45.165  20.348  28.700  1.00  0.00           H
ATOM    722  CZ  ARG    45      45.227  18.433  29.214  1.00  0.00           C
ATOM    723  NH1 ARG    45      45.557  17.217  28.986  1.00  0.00           N
ATOM    724 HH11 ARG    45      46.296  16.895  28.377  1.00  0.00           H
ATOM    725 HH12 ARG    45      45.291  16.653  29.780  1.00  0.00           H
ATOM    726  NH2 ARG    45      44.549  18.706  30.273  1.00  0.00           N
ATOM    727 HH21 ARG    45      44.201  19.649  30.385  1.00  0.00           H
ATOM    728 HH22 ARG    45      44.395  17.975  30.953  1.00  0.00           H
ATOM    729  C   ARG    45      44.370  22.108  23.981  1.00  0.00           C
ATOM    730  O   ARG    45      44.795  21.412  23.094  1.00  0.00           O
ATOM    731  N   TYR    46      43.118  22.542  23.990  1.00  0.00           N
ATOM    732  H   TYR    46      42.743  23.087  24.753  1.00  0.00           H
ATOM    733  CA  TYR    46      42.152  22.179  22.891  1.00  0.00           C
ATOM    734  HA  TYR    46      42.248  21.129  22.615  1.00  0.00           H
ATOM    735  CB  TYR    46      40.739  22.477  23.568  1.00  0.00           C
ATOM    736  HB2 TYR    46      40.534  21.706  24.310  1.00  0.00           H
ATOM    737  HB3 TYR    46      40.637  23.495  23.943  1.00  0.00           H
ATOM    738  CG  TYR    46      39.634  22.358  22.492  1.00  0.00           C
ATOM    739  CD1 TYR    46      39.478  21.147  21.858  1.00  0.00           C
ATOM    740  HD1 TYR    46      40.044  20.263  22.115  1.00  0.00           H
ATOM    741  CE1 TYR    46      38.429  21.070  20.899  1.00  0.00           C
ATOM    742  HE1 TYR    46      38.155  20.134  20.436  1.00  0.00           H
ATOM    743  CZ  TYR    46      37.646  22.171  20.599  1.00  0.00           C
ATOM    744  OH  TYR    46      36.855  22.126  19.500  1.00  0.00           O
ATOM    745  HH  TYR    46      36.872  21.244  19.123  1.00  0.00           H
ATOM    746  CE2 TYR    46      37.769  23.333  21.364  1.00  0.00           C
ATOM    747  HE2 TYR    46      37.185  24.237  21.261  1.00  0.00           H
ATOM    748  CD2 TYR    46      38.705  23.386  22.371  1.00  0.00           C
ATOM    749  HD2 TYR    46      38.893  24.174  23.085  1.00  0.00           H
ATOM    750  C   TYR    46      42.206  23.025  21.607  1.00  0.00           C
ATOM    751  O   TYR    46      41.945  22.466  20.523  1.00  0.00           O
ATOM    752  N   GLU    47      42.659  24.304  21.653  1.00  0.00           N
ATOM    753  H   GLU    47      42.894  24.660  22.569  1.00  0.00           H
ATOM    754  CA  GLU    47      42.971  25.144  20.531  1.00  0.00           C
ATOM    755  HA  GLU    47      42.182  25.200  19.782  1.00  0.00           H
ATOM    756  CB  GLU    47      43.182  26.628  21.086  1.00  0.00           C
ATOM    757  HB2 GLU    47      42.398  26.907  21.791  1.00  0.00           H
ATOM    758  HB3 GLU    47      44.113  26.697  21.648  1.00  0.00           H
ATOM    759  CG  GLU    47      43.323  27.763  20.042  1.00  0.00           C
ATOM    760  HG2 GLU    47      44.251  28.333  20.087  1.00  0.00           H
ATOM    761  HG3 GLU    47      43.185  27.253  19.089  1.00  0.00           H
ATOM    762  CD  GLU    47      42.205  28.868  20.074  1.00  0.00           C
ATOM    763  OE1 GLU    47      42.299  29.806  19.335  1.00  0.00           O
ATOM    764  OE2 GLU    47      41.228  28.824  20.923  1.00  0.00           O
ATOM    765  C   GLU    47      44.266  24.677  19.777  1.00  0.00           C
ATOM    766  O   GLU    47      44.287  24.714  18.534  1.00  0.00           O
ATOM    767  N   SER    48      45.213  24.143  20.582  1.00  0.00           N
ATOM    768  H   SER    48      45.104  24.455  21.536  1.00  0.00           H
ATOM    769  CA  SER    48      46.489  23.733  20.081  1.00  0.00           C
ATOM    770  HA  SER    48      46.942  24.530  19.492  1.00  0.00           H
ATOM    771  CB  SER    48      47.479  23.528  21.270  1.00  0.00           C
ATOM    772  HB2 SER    48      48.474  23.493  20.825  1.00  0.00           H
ATOM    773  HB3 SER    48      47.407  24.297  22.039  1.00  0.00           H
ATOM    774  OG  SER    48      47.270  22.313  21.980  1.00  0.00           O
ATOM    775  HG  SER    48      46.327  22.220  22.130  1.00  0.00           H
ATOM    776  C   SER    48      46.456  22.515  19.103  1.00  0.00           C
ATOM    777  O   SER    48      47.400  22.331  18.388  1.00  0.00           O
ATOM    778  N   LEU    49      45.351  21.779  19.095  1.00  0.00           N
ATOM    779  H   LEU    49      44.619  22.102  19.712  1.00  0.00           H
ATOM    780  CA  LEU    49      45.118  20.629  18.119  1.00  0.00           C
ATOM    781  HA  LEU    49      45.968  19.954  18.227  1.00  0.00           H
ATOM    782  CB  LEU    49      43.759  19.917  18.468  1.00  0.00           C
ATOM    783  HB2 LEU    49      42.920  20.612  18.475  1.00  0.00           H
ATOM    784  HB3 LEU    49      43.580  19.312  17.580  1.00  0.00           H
ATOM    785  CG  LEU    49      43.880  19.227  19.811  1.00  0.00           C
ATOM    786  HG  LEU    49      43.835  19.979  20.598  1.00  0.00           H
ATOM    787  CD1 LEU    49      42.714  18.240  20.017  1.00  0.00           C
ATOM    788 HD11 LEU    49      42.774  17.489  19.230  1.00  0.00           H
ATOM    789 HD12 LEU    49      41.792  18.819  20.059  1.00  0.00           H
ATOM    790 HD13 LEU    49      42.766  17.724  20.977  1.00  0.00           H
ATOM    791  CD2 LEU    49      45.212  18.473  20.087  1.00  0.00           C
ATOM    792 HD21 LEU    49      45.966  19.190  20.410  1.00  0.00           H
ATOM    793 HD22 LEU    49      45.200  17.843  20.977  1.00  0.00           H
ATOM    794 HD23 LEU    49      45.518  17.921  19.198  1.00  0.00           H
ATOM    795  C   LEU    49      45.067  21.104  16.598  1.00  0.00           C
ATOM    796  O   LEU    49      45.644  20.520  15.740  1.00  0.00           O
ATOM    797  N   THR    50      44.463  22.245  16.389  1.00  0.00           N
ATOM    798  H   THR    50      43.886  22.630  17.124  1.00  0.00           H
ATOM    799  CA  THR    50      44.295  22.875  15.082  1.00  0.00           C
ATOM    800  HA  THR    50      44.580  22.077  14.397  1.00  0.00           H
ATOM    801  CB  THR    50      42.845  23.244  14.821  1.00  0.00           C
ATOM    802  HB  THR    50      42.164  22.404  14.959  1.00  0.00           H
ATOM    803  CG2 THR    50      42.386  24.359  15.766  1.00  0.00           C
ATOM    804 HG21 THR    50      41.318  24.574  15.725  1.00  0.00           H
ATOM    805 HG22 THR    50      42.919  25.301  15.643  1.00  0.00           H
ATOM    806 HG23 THR    50      42.558  24.010  16.785  1.00  0.00           H
ATOM    807  OG1 THR    50      42.577  23.682  13.582  1.00  0.00           O
ATOM    808  HG1 THR    50      42.725  22.988  12.935  1.00  0.00           H
ATOM    809  C   THR    50      45.242  24.031  14.783  1.00  0.00           C
ATOM    810  O   THR    50      45.621  24.248  13.603  1.00  0.00           O
ATOM    811  N   ASP    51      45.616  24.716  15.834  1.00  0.00           N
ATOM    812  H   ASP    51      45.241  24.526  16.753  1.00  0.00           H
ATOM    813  CA  ASP    51      46.445  25.943  15.747  1.00  0.00           C
ATOM    814  HA  ASP    51      46.906  25.907  14.761  1.00  0.00           H
ATOM    815  CB  ASP    51      45.515  27.152  15.819  1.00  0.00           C
ATOM    816  HB2 ASP    51      44.654  26.960  15.179  1.00  0.00           H
ATOM    817  HB3 ASP    51      45.071  27.224  16.811  1.00  0.00           H
ATOM    818  CG  ASP    51      46.023  28.470  15.295  1.00  0.00           C
ATOM    819  OD1 ASP    51      45.161  29.338  15.134  1.00  0.00           O
ATOM    820  OD2 ASP    51      47.221  28.587  14.983  1.00  0.00           O
ATOM    821  C   ASP    51      47.569  26.174  16.783  1.00  0.00           C
ATOM    822  O   ASP    51      47.419  26.934  17.724  1.00  0.00           O
ATOM    823  N   PRO    52      48.694  25.498  16.480  1.00  0.00           N
ATOM    824  CD  PRO    52      48.861  24.388  15.520  1.00  0.00           C
ATOM    825  HD2 PRO    52      49.100  24.810  14.543  1.00  0.00           H
ATOM    826  HD3 PRO    52      48.018  23.715  15.364  1.00  0.00           H
ATOM    827  CG  PRO    52      49.986  23.596  16.110  1.00  0.00           C
ATOM    828  HG2 PRO    52      50.540  23.001  15.384  1.00  0.00           H
ATOM    829  HG3 PRO    52      49.541  22.958  16.873  1.00  0.00           H
ATOM    830  CB  PRO    52      50.869  24.607  16.771  1.00  0.00           C
ATOM    831  HB2 PRO    52      51.464  25.080  15.990  1.00  0.00           H
ATOM    832  HB3 PRO    52      51.476  24.244  17.601  1.00  0.00           H
ATOM    833  CA  PRO    52      49.815  25.596  17.281  1.00  0.00           C
ATOM    834  HA  PRO    52      49.453  25.343  18.277  1.00  0.00           H
ATOM    835  C   PRO    52      50.365  26.993  17.454  1.00  0.00           C
ATOM    836  O   PRO    52      51.082  27.285  18.425  1.00  0.00           O
ATOM    837  N   SER    53      50.101  28.025  16.643  1.00  0.00           N
ATOM    838  H   SER    53      49.542  27.869  15.817  1.00  0.00           H
ATOM    839  CA  SER    53      50.635  29.354  16.732  1.00  0.00           C
ATOM    840  HA  SER    53      51.679  29.359  17.045  1.00  0.00           H
ATOM    841  CB  SER    53      50.589  30.300  15.485  1.00  0.00           C
ATOM    842  HB2 SER    53      51.191  31.197  15.641  1.00  0.00           H
ATOM    843  HB3 SER    53      51.064  29.791  14.647  1.00  0.00           H
ATOM    844  OG  SER    53      49.286  30.750  15.137  1.00  0.00           O
ATOM    845  HG  SER    53      48.972  30.008  14.613  1.00  0.00           H
ATOM    846  C   SER    53      50.055  30.035  17.980  1.00  0.00           C
ATOM    847  O   SER    53      50.737  30.913  18.505  1.00  0.00           O
ATOM    848  N   LYS    54      48.848  29.666  18.399  1.00  0.00           N
ATOM    849  H   LYS    54      48.468  28.906  17.854  1.00  0.00           H
ATOM    850  CA  LYS    54      48.236  30.156  19.635  1.00  0.00           C
ATOM    851  HA  LYS    54      48.531  31.203  19.707  1.00  0.00           H
ATOM    852  CB  LYS    54      46.746  29.982  19.677  1.00  0.00           C
ATOM    853  HB2 LYS    54      46.498  28.921  19.716  1.00  0.00           H
ATOM    854  HB3 LYS    54      46.403  30.475  20.587  1.00  0.00           H
ATOM    855  CG  LYS    54      46.109  30.497  18.342  1.00  0.00           C
ATOM    856  HG2 LYS    54      46.299  29.779  17.543  1.00  0.00           H
ATOM    857  HG3 LYS    54      45.027  30.417  18.451  1.00  0.00           H
ATOM    858  CD  LYS    54      46.488  31.891  17.784  1.00  0.00           C
ATOM    859  HD2 LYS    54      45.944  32.503  18.504  1.00  0.00           H
ATOM    860  HD3 LYS    54      47.548  32.147  17.786  1.00  0.00           H
ATOM    861  CE  LYS    54      45.886  32.220  16.441  1.00  0.00           C
ATOM    862  HE2 LYS    54      44.833  31.942  16.399  1.00  0.00           H
ATOM    863  HE3 LYS    54      45.972  33.306  16.425  1.00  0.00           H
ATOM    864  NZ  LYS    54      46.623  31.653  15.254  1.00  0.00           N
ATOM    865  HZ1 LYS    54      46.344  30.691  15.120  1.00  0.00           H
ATOM    866  HZ2 LYS    54      47.588  31.572  15.541  1.00  0.00           H
ATOM    867  HZ3 LYS    54      46.623  32.236  14.430  1.00  0.00           H
ATOM    868  C   LYS    54      48.791  29.455  20.820  1.00  0.00           C
ATOM    869  O   LYS    54      48.653  30.060  21.855  1.00  0.00           O
ATOM    870  N   LEU    55      49.389  28.256  20.732  1.00  0.00           N
ATOM    871  H   LEU    55      49.371  27.734  19.867  1.00  0.00           H
ATOM    872  CA  LEU    55      50.136  27.737  21.931  1.00  0.00           C
ATOM    873  HA  LEU    55      49.558  27.867  22.845  1.00  0.00           H
ATOM    874  CB  LEU    55      50.203  26.150  21.803  1.00  0.00           C
ATOM    875  HB2 LEU    55      49.214  25.694  21.756  1.00  0.00           H
ATOM    876  HB3 LEU    55      50.762  25.840  20.920  1.00  0.00           H
ATOM    877  CG  LEU    55      50.991  25.533  22.955  1.00  0.00           C
ATOM    878  HG  LEU    55      52.012  25.906  23.018  1.00  0.00           H
ATOM    879  CD1 LEU    55      50.271  25.806  24.288  1.00  0.00           C
ATOM    880 HD11 LEU    55      49.204  25.593  24.220  1.00  0.00           H
ATOM    881 HD12 LEU    55      50.449  26.851  24.541  1.00  0.00           H
ATOM    882 HD13 LEU    55      50.600  25.133  25.081  1.00  0.00           H
ATOM    883  CD2 LEU    55      50.988  24.022  22.714  1.00  0.00           C
ATOM    884 HD21 LEU    55      51.468  23.871  21.747  1.00  0.00           H
ATOM    885 HD22 LEU    55      51.585  23.713  23.573  1.00  0.00           H
ATOM    886 HD23 LEU    55      50.002  23.560  22.747  1.00  0.00           H
ATOM    887  C   LEU    55      51.579  28.332  21.951  1.00  0.00           C
ATOM    888  O   LEU    55      52.136  28.457  23.008  1.00  0.00           O
ATOM    889  N   ASP    56      52.137  28.645  20.765  1.00  0.00           N
ATOM    890  H   ASP    56      51.624  28.372  19.939  1.00  0.00           H
ATOM    891  CA  ASP    56      53.515  29.096  20.564  1.00  0.00           C
ATOM    892  HA  ASP    56      54.192  28.244  20.631  1.00  0.00           H
ATOM    893  CB  ASP    56      53.694  29.735  19.184  1.00  0.00           C
ATOM    894  HB2 ASP    56      53.210  29.021  18.518  1.00  0.00           H
ATOM    895  HB3 ASP    56      53.192  30.697  19.284  1.00  0.00           H
ATOM    896  CG  ASP    56      55.083  29.981  18.697  1.00  0.00           C
ATOM    897  OD1 ASP    56      55.163  30.623  17.612  1.00  0.00           O
ATOM    898  OD2 ASP    56      56.050  29.362  19.216  1.00  0.00           O
ATOM    899  C   ASP    56      53.897  30.262  21.602  1.00  0.00           C
ATOM    900  O   ASP    56      54.922  30.039  22.289  1.00  0.00           O
ATOM    901  N   SER    57      53.025  31.296  21.831  1.00  0.00           N
ATOM    902  H   SER    57      52.292  31.430  21.149  1.00  0.00           H
ATOM    903  CA  SER    57      53.254  32.358  22.816  1.00  0.00           C
ATOM    904  HA  SER    57      54.309  32.614  22.727  1.00  0.00           H
ATOM    905  CB  SER    57      52.503  33.622  22.359  1.00  0.00           C
ATOM    906  HB2 SER    57      51.499  33.319  22.062  1.00  0.00           H
ATOM    907  HB3 SER    57      52.522  34.296  23.216  1.00  0.00           H
ATOM    908  OG  SER    57      53.188  34.110  21.198  1.00  0.00           O
ATOM    909  HG  SER    57      52.885  34.989  20.961  1.00  0.00           H
ATOM    910  C   SER    57      53.051  31.888  24.305  1.00  0.00           C
ATOM    911  O   SER    57      52.586  32.665  25.085  1.00  0.00           O
ATOM    912  N   GLY    58      53.304  30.665  24.710  1.00  0.00           N
ATOM    913  H   GLY    58      53.587  30.032  23.975  1.00  0.00           H
ATOM    914  CA  GLY    58      53.035  30.187  26.053  1.00  0.00           C
ATOM    915  HA2 GLY    58      53.878  30.499  26.668  1.00  0.00           H
ATOM    916  HA3 GLY    58      52.105  30.613  26.427  1.00  0.00           H
ATOM    917  C   GLY    58      52.980  28.646  26.154  1.00  0.00           C
ATOM    918  O   GLY    58      51.954  28.178  26.610  1.00  0.00           O
ATOM    919  N   LYS    59      54.057  27.946  25.730  1.00  0.00           N
ATOM    920  H   LYS    59      54.893  28.493  25.575  1.00  0.00           H
ATOM    921  CA  LYS    59      53.990  26.486  25.479  1.00  0.00           C
ATOM    922  HA  LYS    59      53.174  26.334  24.772  1.00  0.00           H
ATOM    923  CB  LYS    59      55.277  26.019  24.814  1.00  0.00           C
ATOM    924  HB2 LYS    59      56.122  26.375  25.404  1.00  0.00           H
ATOM    925  HB3 LYS    59      55.383  24.935  24.837  1.00  0.00           H
ATOM    926  CG  LYS    59      55.270  26.585  23.405  1.00  0.00           C
ATOM    927  HG2 LYS    59      54.336  26.232  22.968  1.00  0.00           H
ATOM    928  HG3 LYS    59      55.274  27.675  23.400  1.00  0.00           H
ATOM    929  CD  LYS    59      56.451  26.139  22.569  1.00  0.00           C
ATOM    930  HD2 LYS    59      57.353  26.444  23.097  1.00  0.00           H
ATOM    931  HD3 LYS    59      56.395  25.074  22.346  1.00  0.00           H
ATOM    932  CE  LYS    59      56.571  26.803  21.232  1.00  0.00           C
ATOM    933  HE2 LYS    59      57.385  26.286  20.726  1.00  0.00           H
ATOM    934  HE3 LYS    59      55.617  26.761  20.707  1.00  0.00           H
ATOM    935  NZ  LYS    59      57.072  28.191  21.420  1.00  0.00           N
ATOM    936  HZ1 LYS    59      56.467  28.819  21.932  1.00  0.00           H
ATOM    937  HZ2 LYS    59      57.102  28.662  20.527  1.00  0.00           H
ATOM    938  HZ3 LYS    59      58.044  28.170  21.694  1.00  0.00           H
ATOM    939  C   LYS    59      53.703  25.654  26.681  1.00  0.00           C
ATOM    940  O   LYS    59      53.030  24.638  26.606  1.00  0.00           O
ATOM    941  N   GLU    60      54.168  26.109  27.886  1.00  0.00           N
ATOM    942  H   GLU    60      54.539  27.048  27.861  1.00  0.00           H
ATOM    943  CA  GLU    60      54.324  25.322  29.110  1.00  0.00           C
ATOM    944  HA  GLU    60      54.333  24.253  28.903  1.00  0.00           H
ATOM    945  CB  GLU    60      55.704  25.611  29.786  1.00  0.00           C
ATOM    946  HB2 GLU    60      56.518  25.394  29.095  1.00  0.00           H
ATOM    947  HB3 GLU    60      55.655  26.682  29.980  1.00  0.00           H
ATOM    948  CG  GLU    60      55.903  24.732  31.100  1.00  0.00           C
ATOM    949  HG2 GLU    60      56.573  25.278  31.764  1.00  0.00           H
ATOM    950  HG3 GLU    60      54.929  24.566  31.562  1.00  0.00           H
ATOM    951  CD  GLU    60      56.449  23.345  30.769  1.00  0.00           C
ATOM    952  OE1 GLU    60      56.269  22.810  29.633  1.00  0.00           O
ATOM    953  OE2 GLU    60      56.976  22.669  31.667  1.00  0.00           O
ATOM    954  C   GLU    60      53.103  25.691  29.983  1.00  0.00           C
ATOM    955  O   GLU    60      53.141  26.712  30.689  1.00  0.00           O
ATOM    956  N   LEU    61      52.016  24.881  29.907  1.00  0.00           N
ATOM    957  H   LEU    61      51.985  24.073  29.302  1.00  0.00           H
ATOM    958  CA  LEU    61      50.721  25.189  30.621  1.00  0.00           C
ATOM    959  HA  LEU    61      50.441  26.198  30.322  1.00  0.00           H
ATOM    960  CB  LEU    61      49.603  24.317  30.069  1.00  0.00           C
ATOM    961  HB2 LEU    61      49.758  23.262  30.297  1.00  0.00           H
ATOM    962  HB3 LEU    61      48.706  24.511  30.655  1.00  0.00           H
ATOM    963  CG  LEU    61      49.333  24.527  28.539  1.00  0.00           C
ATOM    964  HG  LEU    61      50.112  24.034  27.958  1.00  0.00           H
ATOM    965  CD1 LEU    61      47.955  23.798  28.258  1.00  0.00           C
ATOM    966 HD11 LEU    61      47.131  24.234  28.824  1.00  0.00           H
ATOM    967 HD12 LEU    61      47.988  22.780  28.645  1.00  0.00           H
ATOM    968 HD13 LEU    61      47.757  23.858  27.188  1.00  0.00           H
ATOM    969  CD2 LEU    61      49.256  25.938  28.062  1.00  0.00           C
ATOM    970 HD21 LEU    61      48.551  26.523  28.652  1.00  0.00           H
ATOM    971 HD22 LEU    61      50.241  26.404  28.046  1.00  0.00           H
ATOM    972 HD23 LEU    61      48.912  26.004  27.031  1.00  0.00           H
ATOM    973  C   LEU    61      50.967  25.143  32.124  1.00  0.00           C
ATOM    974  O   LEU    61      51.251  24.046  32.641  1.00  0.00           O
ATOM    975  N   HID    62      50.902  26.269  32.829  1.00  0.00           N
ATOM    976  H   HID    62      50.730  27.127  32.324  1.00  0.00           H
ATOM    977  CA  HID    62      51.147  26.360  34.228  1.00  0.00           C
ATOM    978  HA  HID    62      50.823  25.430  34.698  1.00  0.00           H
ATOM    979  CB  HID    62      52.604  26.507  34.658  1.00  0.00           C
ATOM    980  HB2 HID    62      52.742  26.094  35.657  1.00  0.00           H
ATOM    981  HB3 HID    62      53.163  25.820  34.022  1.00  0.00           H
ATOM    982  CG  HID    62      53.379  27.761  34.462  1.00  0.00           C
ATOM    983  ND1 HID    62      53.908  28.148  33.258  1.00  0.00           N
ATOM    984  HD1 HID    62      53.747  27.784  32.329  1.00  0.00           H
ATOM    985  CE1 HID    62      54.622  29.297  33.460  1.00  0.00           C
ATOM    986  HE1 HID    62      55.224  29.809  32.724  1.00  0.00           H
ATOM    987  NE2 HID    62      54.546  29.685  34.739  1.00  0.00           N
ATOM    988  CD2 HID    62      53.731  28.681  35.390  1.00  0.00           C
ATOM    989  HD2 HID    62      53.468  28.748  36.436  1.00  0.00           H
ATOM    990  C   HID    62      50.265  27.415  34.973  1.00  0.00           C
ATOM    991  O   HID    62      49.686  28.283  34.341  1.00  0.00           O
ATOM    992  N   ILE    63      50.171  27.329  36.288  1.00  0.00           N
ATOM    993  H   ILE    63      50.624  26.551  36.747  1.00  0.00           H
ATOM    994  CA  ILE    63      49.442  28.324  37.118  1.00  0.00           C
ATOM    995  HA  ILE    63      49.009  29.112  36.500  1.00  0.00           H
ATOM    996  CB  ILE    63      48.289  27.666  37.923  1.00  0.00           C
ATOM    997  HB  ILE    63      48.794  26.932  38.552  1.00  0.00           H
ATOM    998  CG2 ILE    63      47.558  28.735  38.788  1.00  0.00           C
ATOM    999 HG21 ILE    63      48.243  29.235  39.471  1.00  0.00           H
ATOM   1000 HG22 ILE    63      46.744  28.402  39.432  1.00  0.00           H
ATOM   1001 HG23 ILE    63      47.151  29.553  38.193  1.00  0.00           H
ATOM   1002  CG1 ILE    63      47.312  26.910  36.956  1.00  0.00           C
ATOM   1003 HG12 ILE    63      46.852  27.538  36.194  1.00  0.00           H
ATOM   1004 HG13 ILE    63      47.807  26.142  36.362  1.00  0.00           H
ATOM   1005  CD1 ILE    63      46.232  26.179  37.743  1.00  0.00           C
ATOM   1006 HD11 ILE    63      46.651  25.656  38.602  1.00  0.00           H
ATOM   1007 HD12 ILE    63      45.683  25.482  37.110  1.00  0.00           H
ATOM   1008 HD13 ILE    63      45.512  26.905  38.121  1.00  0.00           H
ATOM   1009  C   ILE    63      50.511  29.014  37.944  1.00  0.00           C
ATOM   1010  O   ILE    63      51.513  28.342  38.247  1.00  0.00           O
ATOM   1011  N   ASN    64      50.363  30.295  38.312  1.00  0.00           N
ATOM   1012  H   ASN    64      49.641  30.817  37.834  1.00  0.00           H
ATOM   1013  CA  ASN    64      51.141  31.022  39.230  1.00  0.00           C
ATOM   1014  HA  ASN    64      51.621  30.244  39.823  1.00  0.00           H
ATOM   1015  CB  ASN    64      52.277  31.751  38.572  1.00  0.00           C
ATOM   1016  HB2 ASN    64      52.833  31.009  38.000  1.00  0.00           H
ATOM   1017  HB3 ASN    64      51.817  32.408  37.833  1.00  0.00           H
ATOM   1018  CG  ASN    64      53.123  32.580  39.489  1.00  0.00           C
ATOM   1019  OD1 ASN    64      52.932  33.745  39.570  1.00  0.00           O
ATOM   1020  ND2 ASN    64      54.047  31.870  40.129  1.00  0.00           N
ATOM   1021 HD21 ASN    64      54.096  30.882  39.922  1.00  0.00           H
ATOM   1022 HD22 ASN    64      54.676  32.326  40.773  1.00  0.00           H
ATOM   1023  C   ASN    64      50.335  31.740  40.252  1.00  0.00           C
ATOM   1024  O   ASN    64      49.227  32.183  39.930  1.00  0.00           O
ATOM   1025  N   LEU    65      50.930  31.961  41.401  1.00  0.00           N
ATOM   1026  H   LEU    65      51.782  31.478  41.646  1.00  0.00           H
ATOM   1027  CA  LEU    65      50.413  32.850  42.495  1.00  0.00           C
ATOM   1028  HA  LEU    65      49.539  33.393  42.137  1.00  0.00           H
ATOM   1029  CB  LEU    65      49.839  32.079  43.669  1.00  0.00           C
ATOM   1030  HB2 LEU    65      50.699  31.518  44.032  1.00  0.00           H
ATOM   1031  HB3 LEU    65      49.528  32.803  44.422  1.00  0.00           H
ATOM   1032  CG  LEU    65      48.649  31.202  43.327  1.00  0.00           C
ATOM   1033  HG  LEU    65      47.990  31.650  42.583  1.00  0.00           H
ATOM   1034  CD1 LEU    65      48.964  29.819  42.876  1.00  0.00           C
ATOM   1035 HD11 LEU    65      48.009  29.356  42.628  1.00  0.00           H
ATOM   1036 HD12 LEU    65      49.536  29.301  43.646  1.00  0.00           H
ATOM   1037 HD13 LEU    65      49.627  29.775  42.013  1.00  0.00           H
ATOM   1038  CD2 LEU    65      47.778  31.062  44.599  1.00  0.00           C
ATOM   1039 HD21 LEU    65      48.328  30.463  45.327  1.00  0.00           H
ATOM   1040 HD22 LEU    65      47.614  32.044  45.041  1.00  0.00           H
ATOM   1041 HD23 LEU    65      46.847  30.550  44.360  1.00  0.00           H
ATOM   1042  C   LEU    65      51.386  33.958  43.029  1.00  0.00           C
ATOM   1043  O   LEU    65      52.614  33.681  43.186  1.00  0.00           O
ATOM   1044  N   ILE    66      50.946  35.143  43.456  1.00  0.00           N
ATOM   1045  H   ILE    66      50.032  35.412  43.122  1.00  0.00           H
ATOM   1046  CA  ILE    66      51.736  36.185  44.108  1.00  0.00           C
ATOM   1047  HA  ILE    66      52.620  35.669  44.484  1.00  0.00           H
ATOM   1048  CB  ILE    66      52.222  37.365  43.168  1.00  0.00           C
ATOM   1049  HB  ILE    66      51.460  38.146  43.138  1.00  0.00           H
ATOM   1050  CG2 ILE    66      53.388  38.068  43.936  1.00  0.00           C
ATOM   1051 HG21 ILE    66      53.693  38.935  43.350  1.00  0.00           H
ATOM   1052 HG22 ILE    66      54.283  37.445  43.951  1.00  0.00           H
ATOM   1053 HG23 ILE    66      53.036  38.411  44.909  1.00  0.00           H
ATOM   1054  CG1 ILE    66      52.682  36.903  41.723  1.00  0.00           C
ATOM   1055 HG12 ILE    66      53.163  35.936  41.872  1.00  0.00           H
ATOM   1056 HG13 ILE    66      51.773  36.766  41.137  1.00  0.00           H
ATOM   1057  CD1 ILE    66      53.536  37.942  40.972  1.00  0.00           C
ATOM   1058 HD11 ILE    66      53.676  37.606  39.945  1.00  0.00           H
ATOM   1059 HD12 ILE    66      54.515  38.095  41.426  1.00  0.00           H
ATOM   1060 HD13 ILE    66      52.975  38.865  40.829  1.00  0.00           H
ATOM   1061  C   ILE    66      51.075  36.804  45.315  1.00  0.00           C
ATOM   1062  O   ILE    66      49.994  37.403  45.062  1.00  0.00           O
ATOM   1063  N   PRO    67      51.626  36.630  46.593  1.00  0.00           N
ATOM   1064  CD  PRO    67      52.662  35.637  46.956  1.00  0.00           C
ATOM   1065  HD2 PRO    67      53.644  35.894  46.559  1.00  0.00           H
ATOM   1066  HD3 PRO    67      52.379  34.628  46.656  1.00  0.00           H
ATOM   1067  CG  PRO    67      52.832  35.830  48.503  1.00  0.00           C
ATOM   1068  HG2 PRO    67      53.788  36.264  48.796  1.00  0.00           H
ATOM   1069  HG3 PRO    67      52.692  34.854  48.967  1.00  0.00           H
ATOM   1070  CB  PRO    67      51.579  36.610  48.925  1.00  0.00           C
ATOM   1071  HB2 PRO    67      51.810  37.227  49.793  1.00  0.00           H
ATOM   1072  HB3 PRO    67      50.784  35.924  49.220  1.00  0.00           H
ATOM   1073  CA  PRO    67      51.116  37.358  47.678  1.00  0.00           C
ATOM   1074  HA  PRO    67      50.036  37.501  47.719  1.00  0.00           H
ATOM   1075  C   PRO    67      51.828  38.717  47.690  1.00  0.00           C
ATOM   1076  O   PRO    67      53.058  38.863  47.633  1.00  0.00           O
ATOM   1077  N   ASN    68      51.090  39.816  47.655  1.00  0.00           N
ATOM   1078  H   ASN    68      50.121  39.722  47.391  1.00  0.00           H
ATOM   1079  CA  ASN    68      51.677  41.193  47.704  1.00  0.00           C
ATOM   1080  HA  ASN    68      52.767  41.172  47.718  1.00  0.00           H
ATOM   1081  CB  ASN    68      51.295  41.878  46.383  1.00  0.00           C
ATOM   1082  HB2 ASN    68      51.631  41.354  45.488  1.00  0.00           H
ATOM   1083  HB3 ASN    68      50.219  41.972  46.236  1.00  0.00           H
ATOM   1084  CG  ASN    68      51.855  43.267  46.198  1.00  0.00           C
ATOM   1085  OD1 ASN    68      51.970  44.053  47.152  1.00  0.00           O
ATOM   1086  ND2 ASN    68      52.266  43.619  45.004  1.00  0.00           N
ATOM   1087 HD21 ASN    68      51.993  43.023  44.235  1.00  0.00           H
ATOM   1088 HD22 ASN    68      52.354  44.624  44.943  1.00  0.00           H
ATOM   1089  C   ASN    68      51.195  41.905  48.949  1.00  0.00           C
ATOM   1090  O   ASN    68      50.160  42.540  48.998  1.00  0.00           O
ATOM   1091  N   LYS    69      51.962  41.829  50.042  1.00  0.00           N
ATOM   1092  H   LYS    69      52.840  41.374  49.834  1.00  0.00           H
ATOM   1093  CA  LYS    69      51.499  42.369  51.349  1.00  0.00           C
ATOM   1094  HA  LYS    69      50.496  41.981  51.529  1.00  0.00           H
ATOM   1095  CB  LYS    69      52.453  42.081  52.523  1.00  0.00           C
ATOM   1096  HB2 LYS    69      53.401  42.535  52.231  1.00  0.00           H
ATOM   1097  HB3 LYS    69      52.079  42.669  53.361  1.00  0.00           H
ATOM   1098  CG  LYS    69      52.452  40.609  52.948  1.00  0.00           C
ATOM   1099  HG2 LYS    69      51.388  40.559  53.180  1.00  0.00           H
ATOM   1100  HG3 LYS    69      52.705  39.942  52.124  1.00  0.00           H
ATOM   1101  CD  LYS    69      53.313  40.265  54.175  1.00  0.00           C
ATOM   1102  HD2 LYS    69      54.318  40.278  53.753  1.00  0.00           H
ATOM   1103  HD3 LYS    69      53.230  41.037  54.940  1.00  0.00           H
ATOM   1104  CE  LYS    69      53.040  38.901  54.826  1.00  0.00           C
ATOM   1105  HE2 LYS    69      52.053  38.977  55.281  1.00  0.00           H
ATOM   1106  HE3 LYS    69      53.125  38.027  54.182  1.00  0.00           H
ATOM   1107  NZ  LYS    69      53.961  38.568  56.000  1.00  0.00           N
ATOM   1108  HZ1 LYS    69      53.665  37.660  56.328  1.00  0.00           H
ATOM   1109  HZ2 LYS    69      53.889  39.301  56.691  1.00  0.00           H
ATOM   1110  HZ3 LYS    69      54.904  38.609  55.639  1.00  0.00           H
ATOM   1111  C   LYS    69      51.331  43.901  51.352  1.00  0.00           C
ATOM   1112  O   LYS    69      50.558  44.439  52.122  1.00  0.00           O
ATOM   1113  N   GLN    70      52.082  44.587  50.527  1.00  0.00           N
ATOM   1114  H   GLN    70      52.552  44.014  49.843  1.00  0.00           H
ATOM   1115  CA  GLN    70      52.239  46.035  50.540  1.00  0.00           C
ATOM   1116  HA  GLN    70      52.156  46.397  51.566  1.00  0.00           H
ATOM   1117  CB  GLN    70      53.689  46.411  50.084  1.00  0.00           C
ATOM   1118  HB2 GLN    70      53.815  46.004  49.081  1.00  0.00           H
ATOM   1119  HB3 GLN    70      53.707  47.501  50.118  1.00  0.00           H
ATOM   1120  CG  GLN    70      54.763  45.982  51.055  1.00  0.00           C
ATOM   1121  HG2 GLN    70      54.325  45.977  52.052  1.00  0.00           H
ATOM   1122  HG3 GLN    70      54.934  44.948  50.752  1.00  0.00           H
ATOM   1123  CD  GLN    70      56.107  46.746  51.031  1.00  0.00           C
ATOM   1124  OE1 GLN    70      56.645  46.974  52.117  1.00  0.00           O
ATOM   1125  NE2 GLN    70      56.573  47.403  50.018  1.00  0.00           N
ATOM   1126 HE21 GLN    70      57.376  47.995  50.182  1.00  0.00           H
ATOM   1127 HE22 GLN    70      56.171  47.289  49.098  1.00  0.00           H
ATOM   1128  C   GLN    70      51.120  46.686  49.702  1.00  0.00           C
ATOM   1129  O   GLN    70      50.528  47.658  50.169  1.00  0.00           O
ATOM   1130  N   ASP    71      50.637  46.084  48.607  1.00  0.00           N
ATOM   1131  H   ASP    71      51.045  45.199  48.342  1.00  0.00           H
ATOM   1132  CA  ASP    71      49.449  46.533  47.840  1.00  0.00           C
ATOM   1133  HA  ASP    71      49.378  47.584  48.116  1.00  0.00           H
ATOM   1134  CB  ASP    71      49.581  46.481  46.345  1.00  0.00           C
ATOM   1135  HB2 ASP    71      49.589  45.429  46.056  1.00  0.00           H
ATOM   1136  HB3 ASP    71      48.689  46.986  45.974  1.00  0.00           H
ATOM   1137  CG  ASP    71      50.797  47.112  45.782  1.00  0.00           C
ATOM   1138  OD1 ASP    71      51.526  46.421  45.054  1.00  0.00           O
ATOM   1139  OD2 ASP    71      51.084  48.279  45.899  1.00  0.00           O
ATOM   1140  C   ASP    71      48.263  45.669  48.377  1.00  0.00           C
ATOM   1141  O   ASP    71      47.140  45.990  47.955  1.00  0.00           O
ATOM   1142  N   ARG    72      48.403  44.754  49.348  1.00  0.00           N
ATOM   1143  H   ARG    72      49.371  44.660  49.619  1.00  0.00           H
ATOM   1144  CA  ARG    72      47.415  43.867  50.035  1.00  0.00           C
ATOM   1145  HA  ARG    72      47.919  43.146  50.680  1.00  0.00           H
ATOM   1146  CB  ARG    72      46.522  44.810  50.897  1.00  0.00           C
ATOM   1147  HB2 ARG    72      47.158  45.591  51.315  1.00  0.00           H
ATOM   1148  HB3 ARG    72      45.763  45.253  50.253  1.00  0.00           H
ATOM   1149  CG  ARG    72      45.774  44.154  52.059  1.00  0.00           C
ATOM   1150  HG2 ARG    72      45.009  43.575  51.542  1.00  0.00           H
ATOM   1151  HG3 ARG    72      46.421  43.430  52.553  1.00  0.00           H
ATOM   1152  CD  ARG    72      45.131  45.028  53.148  1.00  0.00           C
ATOM   1153  HD2 ARG    72      44.295  45.620  52.779  1.00  0.00           H
ATOM   1154  HD3 ARG    72      44.741  44.353  53.910  1.00  0.00           H
ATOM   1155  NE  ARG    72      46.201  45.856  53.764  1.00  0.00           N
ATOM   1156  HE  ARG    72      47.101  45.399  53.779  1.00  0.00           H
ATOM   1157  CZ  ARG    72      46.119  47.082  54.340  1.00  0.00           C
ATOM   1158  NH1 ARG    72      44.964  47.528  54.576  1.00  0.00           N
ATOM   1159 HH11 ARG    72      44.186  46.931  54.332  1.00  0.00           H
ATOM   1160 HH12 ARG    72      44.759  48.273  55.226  1.00  0.00           H
ATOM   1161  NH2 ARG    72      47.217  47.736  54.714  1.00  0.00           N
ATOM   1162 HH21 ARG    72      48.095  47.265  54.553  1.00  0.00           H
ATOM   1163 HH22 ARG    72      47.148  48.600  55.232  1.00  0.00           H
ATOM   1164  C   ARG    72      46.705  42.971  49.008  1.00  0.00           C
ATOM   1165  O   ARG    72      45.446  42.922  49.098  1.00  0.00           O
ATOM   1166  N   THR    73      47.394  42.454  47.986  1.00  0.00           N
ATOM   1167  H   THR    73      48.398  42.525  48.061  1.00  0.00           H
ATOM   1168  CA  THR    73      46.688  41.728  46.868  1.00  0.00           C
ATOM   1169  HA  THR    73      45.612  41.735  47.042  1.00  0.00           H
ATOM   1170  CB  THR    73      46.805  42.508  45.492  1.00  0.00           C
ATOM   1171  HB  THR    73      46.381  41.865  44.722  1.00  0.00           H
ATOM   1172  CG2 THR    73      45.914  43.736  45.573  1.00  0.00           C
ATOM   1173 HG21 THR    73      44.846  43.550  45.685  1.00  0.00           H
ATOM   1174 HG22 THR    73      45.861  44.284  44.632  1.00  0.00           H
ATOM   1175 HG23 THR    73      46.194  44.455  46.342  1.00  0.00           H
ATOM   1176  OG1 THR    73      48.117  42.964  45.128  1.00  0.00           O
ATOM   1177  HG1 THR    73      48.106  43.871  45.442  1.00  0.00           H
ATOM   1178  C   THR    73      47.162  40.253  46.770  1.00  0.00           C
ATOM   1179  O   THR    73      48.335  40.014  46.932  1.00  0.00           O
ATOM   1180  N   LEU    74      46.280  39.354  46.384  1.00  0.00           N
ATOM   1181  H   LEU    74      45.343  39.669  46.174  1.00  0.00           H
ATOM   1182  CA  LEU    74      46.707  38.008  45.975  1.00  0.00           C
ATOM   1183  HA  LEU    74      47.787  37.945  46.114  1.00  0.00           H
ATOM   1184  CB  LEU    74      45.985  37.028  46.913  1.00  0.00           C
ATOM   1185  HB2 LEU    74      46.295  37.220  47.940  1.00  0.00           H
ATOM   1186  HB3 LEU    74      44.907  37.138  46.787  1.00  0.00           H
ATOM   1187  CG  LEU    74      46.307  35.618  46.544  1.00  0.00           C
ATOM   1188  HG  LEU    74      45.712  35.386  45.660  1.00  0.00           H
ATOM   1189  CD1 LEU    74      47.820  35.216  46.406  1.00  0.00           C
ATOM   1190 HD11 LEU    74      47.867  34.136  46.269  1.00  0.00           H
ATOM   1191 HD12 LEU    74      48.407  35.514  47.275  1.00  0.00           H
ATOM   1192 HD13 LEU    74      48.373  35.685  45.591  1.00  0.00           H
ATOM   1193  CD2 LEU    74      45.780  34.697  47.646  1.00  0.00           C
ATOM   1194 HD21 LEU    74      46.281  34.974  48.573  1.00  0.00           H
ATOM   1195 HD22 LEU    74      44.716  34.931  47.679  1.00  0.00           H
ATOM   1196 HD23 LEU    74      46.005  33.642  47.495  1.00  0.00           H
ATOM   1197  C   LEU    74      46.297  37.892  44.474  1.00  0.00           C
ATOM   1198  O   LEU    74      45.148  37.973  44.111  1.00  0.00           O
ATOM   1199  N   THR    75      47.324  37.595  43.674  1.00  0.00           N
ATOM   1200  H   THR    75      48.224  37.321  44.041  1.00  0.00           H
ATOM   1201  CA  THR    75      47.294  37.488  42.201  1.00  0.00           C
ATOM   1202  HA  THR    75      46.399  37.941  41.776  1.00  0.00           H
ATOM   1203  CB  THR    75      48.536  38.185  41.733  1.00  0.00           C
ATOM   1204  HB  THR    75      49.302  37.807  42.411  1.00  0.00           H
ATOM   1205  CG2 THR    75      48.814  37.918  40.197  1.00  0.00           C
ATOM   1206 HG21 THR    75      47.932  38.043  39.569  1.00  0.00           H
ATOM   1207 HG22 THR    75      49.052  36.857  40.118  1.00  0.00           H
ATOM   1208 HG23 THR    75      49.642  38.480  39.765  1.00  0.00           H
ATOM   1209  OG1 THR    75      48.452  39.555  41.839  1.00  0.00           O
ATOM   1210  HG1 THR    75      48.620  39.754  42.763  1.00  0.00           H
ATOM   1211  C   THR    75      47.192  35.968  41.924  1.00  0.00           C
ATOM   1212  O   THR    75      48.035  35.281  42.386  1.00  0.00           O
ATOM   1213  N   ILE    76      46.182  35.578  41.109  1.00  0.00           N
ATOM   1214  H   ILE    76      45.546  36.329  40.884  1.00  0.00           H
ATOM   1215  CA  ILE    76      46.177  34.265  40.467  1.00  0.00           C
ATOM   1216  HA  ILE    76      47.109  33.814  40.806  1.00  0.00           H
ATOM   1217  CB  ILE    76      45.074  33.338  41.062  1.00  0.00           C
ATOM   1218  HB  ILE    76      44.074  33.671  40.784  1.00  0.00           H
ATOM   1219  CG2 ILE    76      45.188  32.021  40.414  1.00  0.00           C
ATOM   1220 HG21 ILE    76      44.467  31.306  40.808  1.00  0.00           H
ATOM   1221 HG22 ILE    76      46.201  31.620  40.381  1.00  0.00           H
ATOM   1222 HG23 ILE    76      44.904  32.158  39.370  1.00  0.00           H
ATOM   1223  CG1 ILE    76      45.060  33.335  42.633  1.00  0.00           C
ATOM   1224 HG12 ILE    76      46.075  33.360  43.031  1.00  0.00           H
ATOM   1225 HG13 ILE    76      44.674  34.293  42.980  1.00  0.00           H
ATOM   1226  CD1 ILE    76      44.152  32.340  43.371  1.00  0.00           C
ATOM   1227 HD11 ILE    76      44.079  32.681  44.403  1.00  0.00           H
ATOM   1228 HD12 ILE    76      44.615  31.356  43.296  1.00  0.00           H
ATOM   1229 HD13 ILE    76      43.174  32.273  42.892  1.00  0.00           H
ATOM   1230  C   ILE    76      46.267  34.390  38.904  1.00  0.00           C
ATOM   1231  O   ILE    76      45.427  35.068  38.265  1.00  0.00           O
ATOM   1232  N   VAL    77      47.321  33.820  38.309  1.00  0.00           N
ATOM   1233  H   VAL    77      47.821  33.184  38.915  1.00  0.00           H
ATOM   1234  CA  VAL    77      47.728  34.002  36.934  1.00  0.00           C
ATOM   1235  HA  VAL    77      47.046  34.578  36.309  1.00  0.00           H
ATOM   1236  CB  VAL    77      49.128  34.718  36.809  1.00  0.00           C
ATOM   1237  HB  VAL    77      49.820  34.204  37.476  1.00  0.00           H
ATOM   1238  CG1 VAL    77      49.647  34.888  35.401  1.00  0.00           C
ATOM   1239 HG11 VAL    77      50.024  33.918  35.080  1.00  0.00           H
ATOM   1240 HG12 VAL    77      48.886  35.220  34.695  1.00  0.00           H
ATOM   1241 HG13 VAL    77      50.435  35.638  35.476  1.00  0.00           H
ATOM   1242  CG2 VAL    77      48.837  36.081  37.410  1.00  0.00           C
ATOM   1243 HG21 VAL    77      48.861  36.849  36.637  1.00  0.00           H
ATOM   1244 HG22 VAL    77      49.767  36.248  37.953  1.00  0.00           H
ATOM   1245 HG23 VAL    77      48.035  36.136  38.145  1.00  0.00           H
ATOM   1246  C   VAL    77      47.914  32.680  36.307  1.00  0.00           C
ATOM   1247  O   VAL    77      48.537  31.721  36.757  1.00  0.00           O
ATOM   1248  N   ASP    78      47.340  32.562  35.079  1.00  0.00           N
ATOM   1249  H   ASP    78      46.736  33.338  34.845  1.00  0.00           H
ATOM   1250  CA  ASP    78      47.460  31.376  34.172  1.00  0.00           C
ATOM   1251  HA  ASP    78      48.163  30.635  34.549  1.00  0.00           H
ATOM   1252  CB  ASP    78      46.159  30.731  33.993  1.00  0.00           C
ATOM   1253  HB2 ASP    78      46.317  30.030  33.173  1.00  0.00           H
ATOM   1254  HB3 ASP    78      46.017  30.082  34.857  1.00  0.00           H
ATOM   1255  CG  ASP    78      44.929  31.668  33.828  1.00  0.00           C
ATOM   1256  OD1 ASP    78      44.699  32.194  32.757  1.00  0.00           O
ATOM   1257  OD2 ASP    78      44.196  31.842  34.813  1.00  0.00           O
ATOM   1258  C   ASP    78      48.033  31.842  32.835  1.00  0.00           C
ATOM   1259  O   ASP    78      47.455  32.710  32.168  1.00  0.00           O
ATOM   1260  N   THR    79      49.102  31.196  32.442  1.00  0.00           N
ATOM   1261  H   THR    79      49.489  30.507  33.071  1.00  0.00           H
ATOM   1262  CA  THR    79      49.578  31.010  31.028  1.00  0.00           C
ATOM   1263  HA  THR    79      49.765  32.006  30.627  1.00  0.00           H
ATOM   1264  CB  THR    79      50.855  30.207  30.885  1.00  0.00           C
ATOM   1265  HB  THR    79      51.179  30.318  29.851  1.00  0.00           H
ATOM   1266  CG2 THR    79      52.113  30.721  31.723  1.00  0.00           C
ATOM   1267 HG21 THR    79      53.015  30.194  31.412  1.00  0.00           H
ATOM   1268 HG22 THR    79      51.919  30.575  32.785  1.00  0.00           H
ATOM   1269 HG23 THR    79      52.273  31.791  31.590  1.00  0.00           H
ATOM   1270  OG1 THR    79      50.723  28.853  31.087  1.00  0.00           O
ATOM   1271  HG1 THR    79      50.294  28.575  30.274  1.00  0.00           H
ATOM   1272  C   THR    79      48.500  30.291  30.099  1.00  0.00           C
ATOM   1273  O   THR    79      48.768  29.583  29.119  1.00  0.00           O
ATOM   1274  N   GLY    80      47.162  30.534  30.374  1.00  0.00           N
ATOM   1275  H   GLY    80      47.082  31.090  31.214  1.00  0.00           H
ATOM   1276  CA  GLY    80      45.881  30.112  29.783  1.00  0.00           C
ATOM   1277  HA2 GLY    80      45.744  29.043  29.621  1.00  0.00           H
ATOM   1278  HA3 GLY    80      45.096  30.523  30.419  1.00  0.00           H
ATOM   1279  C   GLY    80      45.443  30.664  28.423  1.00  0.00           C
ATOM   1280  O   GLY    80      46.219  31.249  27.633  1.00  0.00           O
ATOM   1281  N   ILE    81      44.111  30.436  28.187  1.00  0.00           N
ATOM   1282  H   ILE    81      43.503  30.006  28.869  1.00  0.00           H
ATOM   1283  CA  ILE    81      43.492  30.826  26.984  1.00  0.00           C
ATOM   1284  HA  ILE    81      44.101  30.564  26.118  1.00  0.00           H
ATOM   1285  CB  ILE    81      42.143  30.053  26.846  1.00  0.00           C
ATOM   1286  HB  ILE    81      42.277  29.007  27.122  1.00  0.00           H
ATOM   1287  CG2 ILE    81      41.164  30.639  27.936  1.00  0.00           C
ATOM   1288 HG21 ILE    81      41.550  30.480  28.943  1.00  0.00           H
ATOM   1289 HG22 ILE    81      40.267  30.071  27.693  1.00  0.00           H
ATOM   1290 HG23 ILE    81      40.938  31.696  27.787  1.00  0.00           H
ATOM   1291  CG1 ILE    81      41.449  30.244  25.462  1.00  0.00           C
ATOM   1292 HG12 ILE    81      40.545  29.638  25.519  1.00  0.00           H
ATOM   1293 HG13 ILE    81      41.166  31.264  25.204  1.00  0.00           H
ATOM   1294  CD1 ILE    81      42.160  29.642  24.293  1.00  0.00           C
ATOM   1295 HD11 ILE    81      42.908  30.369  23.977  1.00  0.00           H
ATOM   1296 HD12 ILE    81      41.530  29.225  23.506  1.00  0.00           H
ATOM   1297 HD13 ILE    81      42.708  28.762  24.629  1.00  0.00           H
ATOM   1298  C   ILE    81      43.335  32.394  26.807  1.00  0.00           C
ATOM   1299  O   ILE    81      43.372  32.879  25.622  1.00  0.00           O
ATOM   1300  N   GLY    82      42.981  33.181  27.830  1.00  0.00           N
ATOM   1301  H   GLY    82      42.788  32.842  28.762  1.00  0.00           H
ATOM   1302  CA  GLY    82      42.541  34.606  27.616  1.00  0.00           C
ATOM   1303  HA2 GLY    82      42.371  35.167  28.536  1.00  0.00           H
ATOM   1304  HA3 GLY    82      43.355  35.146  27.131  1.00  0.00           H
ATOM   1305  C   GLY    82      41.193  34.848  26.827  1.00  0.00           C
ATOM   1306  O   GLY    82      40.539  33.883  26.371  1.00  0.00           O
ATOM   1307  N   MET    83      40.757  36.115  26.741  1.00  0.00           N
ATOM   1308  H   MET    83      41.196  36.778  27.362  1.00  0.00           H
ATOM   1309  CA  MET    83      39.571  36.499  25.968  1.00  0.00           C
ATOM   1310  HA  MET    83      39.602  35.771  25.157  1.00  0.00           H
ATOM   1311  CB  MET    83      38.198  36.314  26.685  1.00  0.00           C
ATOM   1312  HB2 MET    83      37.331  36.329  26.024  1.00  0.00           H
ATOM   1313  HB3 MET    83      38.183  35.317  27.125  1.00  0.00           H
ATOM   1314  CG  MET    83      37.860  37.317  27.776  1.00  0.00           C
ATOM   1315  HG2 MET    83      38.745  37.917  27.988  1.00  0.00           H
ATOM   1316  HG3 MET    83      37.248  38.080  27.295  1.00  0.00           H
ATOM   1317  SD  MET    83      37.206  36.585  29.286  1.00  0.00           S
ATOM   1318  CE  MET    83      38.794  36.038  29.957  1.00  0.00           C
ATOM   1319  HE1 MET    83      38.675  35.473  30.883  1.00  0.00           H
ATOM   1320  HE2 MET    83      39.119  35.326  29.198  1.00  0.00           H
ATOM   1321  HE3 MET    83      39.542  36.818  30.096  1.00  0.00           H
ATOM   1322  C   MET    83      39.689  37.890  25.268  1.00  0.00           C
ATOM   1323  O   MET    83      40.358  38.718  25.792  1.00  0.00           O
ATOM   1324  N   THR    84      38.987  38.042  24.126  1.00  0.00           N
ATOM   1325  H   THR    84      38.458  37.250  23.788  1.00  0.00           H
ATOM   1326  CA  THR    84      38.879  39.319  23.497  1.00  0.00           C
ATOM   1327  HA  THR    84      39.842  39.799  23.674  1.00  0.00           H
ATOM   1328  CB  THR    84      38.407  39.178  21.970  1.00  0.00           C
ATOM   1329  HB  THR    84      39.139  38.574  21.435  1.00  0.00           H
ATOM   1330  CG2 THR    84      37.009  38.646  21.728  1.00  0.00           C
ATOM   1331 HG21 THR    84      36.909  38.751  20.648  1.00  0.00           H
ATOM   1332 HG22 THR    84      36.196  39.276  22.090  1.00  0.00           H
ATOM   1333 HG23 THR    84      36.878  37.636  22.118  1.00  0.00           H
ATOM   1334  OG1 THR    84      38.409  40.513  21.503  1.00  0.00           O
ATOM   1335  HG1 THR    84      39.329  40.779  21.447  1.00  0.00           H
ATOM   1336  C   THR    84      37.861  40.223  24.219  1.00  0.00           C
ATOM   1337  O   THR    84      37.027  39.740  24.963  1.00  0.00           O
ATOM   1338  N   LYS    85      38.051  41.549  24.068  1.00  0.00           N
ATOM   1339  H   LYS    85      38.681  41.871  23.346  1.00  0.00           H
ATOM   1340  CA  LYS    85      37.384  42.645  24.887  1.00  0.00           C
ATOM   1341  HA  LYS    85      37.867  42.599  25.863  1.00  0.00           H
ATOM   1342  CB  LYS    85      37.753  44.022  24.286  1.00  0.00           C
ATOM   1343  HB2 LYS    85      38.827  44.084  24.110  1.00  0.00           H
ATOM   1344  HB3 LYS    85      37.274  44.037  23.307  1.00  0.00           H
ATOM   1345  CG  LYS    85      37.237  45.225  25.103  1.00  0.00           C
ATOM   1346  HG2 LYS    85      36.223  45.034  25.455  1.00  0.00           H
ATOM   1347  HG3 LYS    85      37.819  45.332  26.019  1.00  0.00           H
ATOM   1348  CD  LYS    85      37.239  46.637  24.438  1.00  0.00           C
ATOM   1349  HD2 LYS    85      38.254  47.005  24.289  1.00  0.00           H
ATOM   1350  HD3 LYS    85      36.727  46.598  23.476  1.00  0.00           H
ATOM   1351  CE  LYS    85      36.594  47.754  25.279  1.00  0.00           C
ATOM   1352  HE2 LYS    85      35.558  47.520  25.527  1.00  0.00           H
ATOM   1353  HE3 LYS    85      37.118  47.783  26.234  1.00  0.00           H
ATOM   1354  NZ  LYS    85      36.689  49.017  24.536  1.00  0.00           N
ATOM   1355  HZ1 LYS    85      36.447  48.990  23.556  1.00  0.00           H
ATOM   1356  HZ2 LYS    85      37.545  49.537  24.666  1.00  0.00           H
ATOM   1357  HZ3 LYS    85      36.035  49.650  24.973  1.00  0.00           H
ATOM   1358  C   LYS    85      35.855  42.423  25.053  1.00  0.00           C
ATOM   1359  O   LYS    85      35.363  42.490  26.187  1.00  0.00           O
ATOM   1360  N   ALA    86      35.226  42.014  23.903  1.00  0.00           N
ATOM   1361  H   ALA    86      35.777  41.749  23.098  1.00  0.00           H
ATOM   1362  CA  ALA    86      33.796  41.834  23.726  1.00  0.00           C
ATOM   1363  HA  ALA    86      33.244  42.766  23.847  1.00  0.00           H
ATOM   1364  CB  ALA    86      33.553  41.463  22.267  1.00  0.00           C
ATOM   1365  HB1 ALA    86      34.018  42.236  21.655  1.00  0.00           H
ATOM   1366  HB2 ALA    86      32.537  41.540  21.880  1.00  0.00           H
ATOM   1367  HB3 ALA    86      34.059  40.523  22.050  1.00  0.00           H
ATOM   1368  C   ALA    86      33.231  40.704  24.656  1.00  0.00           C
ATOM   1369  O   ALA    86      32.247  40.941  25.391  1.00  0.00           O
ATOM   1370  N   ASP    87      34.024  39.613  24.833  1.00  0.00           N
ATOM   1371  H   ASP    87      34.853  39.439  24.284  1.00  0.00           H
ATOM   1372  CA  ASP    87      33.667  38.620  25.770  1.00  0.00           C
ATOM   1373  HA  ASP    87      32.608  38.436  25.595  1.00  0.00           H
ATOM   1374  CB  ASP    87      34.285  37.227  25.386  1.00  0.00           C
ATOM   1375  HB2 ASP    87      35.346  37.220  25.136  1.00  0.00           H
ATOM   1376  HB3 ASP    87      34.194  36.608  26.279  1.00  0.00           H
ATOM   1377  CG  ASP    87      33.686  36.545  24.125  1.00  0.00           C
ATOM   1378  OD1 ASP    87      34.383  36.298  23.114  1.00  0.00           O
ATOM   1379  OD2 ASP    87      32.573  36.130  24.214  1.00  0.00           O
ATOM   1380  C   ASP    87      33.953  38.924  27.238  1.00  0.00           C
ATOM   1381  O   ASP    87      33.187  38.507  28.154  1.00  0.00           O
ATOM   1382  N   LEU    88      34.888  39.877  27.539  1.00  0.00           N
ATOM   1383  H   LEU    88      35.259  40.369  26.739  1.00  0.00           H
ATOM   1384  CA  LEU    88      35.140  40.500  28.858  1.00  0.00           C
ATOM   1385  HA  LEU    88      35.281  39.706  29.590  1.00  0.00           H
ATOM   1386  CB  LEU    88      36.498  41.294  28.820  1.00  0.00           C
ATOM   1387  HB2 LEU    88      37.287  40.714  28.340  1.00  0.00           H
ATOM   1388  HB3 LEU    88      36.203  42.194  28.282  1.00  0.00           H
ATOM   1389  CG  LEU    88      37.089  41.743  30.101  1.00  0.00           C
ATOM   1390  HG  LEU    88      36.345  42.268  30.701  1.00  0.00           H
ATOM   1391  CD1 LEU    88      37.663  40.646  30.963  1.00  0.00           C
ATOM   1392 HD11 LEU    88      36.966  39.815  31.057  1.00  0.00           H
ATOM   1393 HD12 LEU    88      37.909  41.024  31.956  1.00  0.00           H
ATOM   1394 HD13 LEU    88      38.521  40.164  30.497  1.00  0.00           H
ATOM   1395  CD2 LEU    88      38.164  42.772  29.726  1.00  0.00           C
ATOM   1396 HD21 LEU    88      38.999  42.304  29.205  1.00  0.00           H
ATOM   1397 HD22 LEU    88      37.736  43.621  29.193  1.00  0.00           H
ATOM   1398 HD23 LEU    88      38.544  43.134  30.681  1.00  0.00           H
ATOM   1399  C   LEU    88      33.924  41.331  29.305  1.00  0.00           C
ATOM   1400  O   LEU    88      33.551  41.196  30.463  1.00  0.00           O
ATOM   1401  N   ILE    89      33.238  42.163  28.468  1.00  0.00           N
ATOM   1402  H   ILE    89      33.659  42.345  27.568  1.00  0.00           H
ATOM   1403  CA  ILE    89      31.965  42.742  28.769  1.00  0.00           C
ATOM   1404  HA  ILE    89      32.059  43.247  29.731  1.00  0.00           H
ATOM   1405  CB  ILE    89      31.623  43.777  27.641  1.00  0.00           C
ATOM   1406  HB  ILE    89      31.379  43.299  26.692  1.00  0.00           H
ATOM   1407  CG2 ILE    89      30.246  44.375  27.949  1.00  0.00           C
ATOM   1408 HG21 ILE    89      29.536  43.554  27.860  1.00  0.00           H
ATOM   1409 HG22 ILE    89      30.035  45.205  27.275  1.00  0.00           H
ATOM   1410 HG23 ILE    89      30.253  44.878  28.915  1.00  0.00           H
ATOM   1411  CG1 ILE    89      32.699  44.877  27.480  1.00  0.00           C
ATOM   1412 HG12 ILE    89      32.681  45.565  28.325  1.00  0.00           H
ATOM   1413 HG13 ILE    89      33.681  44.406  27.491  1.00  0.00           H
ATOM   1414  CD1 ILE    89      32.664  45.585  26.077  1.00  0.00           C
ATOM   1415 HD11 ILE    89      32.559  44.914  25.225  1.00  0.00           H
ATOM   1416 HD12 ILE    89      33.499  46.284  26.033  1.00  0.00           H
ATOM   1417 HD13 ILE    89      31.852  46.301  25.951  1.00  0.00           H
ATOM   1418  C   ILE    89      30.877  41.715  28.978  1.00  0.00           C
ATOM   1419  O   ILE    89      30.221  41.750  30.040  1.00  0.00           O
ATOM   1420  N   ASN    90      30.765  40.752  28.002  1.00  0.00           N
ATOM   1421  H   ASN    90      31.450  40.821  27.263  1.00  0.00           H
ATOM   1422  CA  ASN    90      29.778  39.669  28.169  1.00  0.00           C
ATOM   1423  HA  ASN    90      28.866  40.160  28.509  1.00  0.00           H
ATOM   1424  CB  ASN    90      29.640  39.023  26.724  1.00  0.00           C
ATOM   1425  HB2 ASN    90      29.833  39.720  25.908  1.00  0.00           H
ATOM   1426  HB3 ASN    90      30.487  38.358  26.561  1.00  0.00           H
ATOM   1427  CG  ASN    90      28.283  38.329  26.506  1.00  0.00           C
ATOM   1428  OD1 ASN    90      27.374  38.705  27.257  1.00  0.00           O
ATOM   1429  ND2 ASN    90      28.061  37.329  25.685  1.00  0.00           N
ATOM   1430 HD21 ASN    90      28.823  36.770  25.330  1.00  0.00           H
ATOM   1431 HD22 ASN    90      27.089  37.061  25.609  1.00  0.00           H
ATOM   1432  C   ASN    90      30.118  38.654  29.219  1.00  0.00           C
ATOM   1433  O   ASN    90      30.227  37.468  28.907  1.00  0.00           O
ATOM   1434  N   ASN    91      30.284  39.023  30.501  1.00  0.00           N
ATOM   1435  H   ASN    91      30.126  39.990  30.745  1.00  0.00           H
ATOM   1436  CA  ASN    91      30.310  38.168  31.723  1.00  0.00           C
ATOM   1437  HA  ASN    91      30.524  38.829  32.563  1.00  0.00           H
ATOM   1438  CB  ASN    91      28.941  37.417  31.979  1.00  0.00           C
ATOM   1439  HB2 ASN    91      28.832  36.626  31.235  1.00  0.00           H
ATOM   1440  HB3 ASN    91      28.967  36.906  32.940  1.00  0.00           H
ATOM   1441  CG  ASN    91      27.730  38.318  32.068  1.00  0.00           C
ATOM   1442  OD1 ASN    91      27.748  39.498  32.477  1.00  0.00           O
ATOM   1443  ND2 ASN    91      26.585  37.818  31.674  1.00  0.00           N
ATOM   1444 HD21 ASN    91      26.644  36.892  31.275  1.00  0.00           H
ATOM   1445 HD22 ASN    91      25.727  38.342  31.766  1.00  0.00           H
ATOM   1446  C   ASN    91      31.510  37.228  31.641  1.00  0.00           C
ATOM   1447  O   ASN    91      31.473  36.050  31.960  1.00  0.00           O
ATOM   1448  N   LEU    92      32.575  37.816  31.162  1.00  0.00           N
ATOM   1449  H   LEU    92      32.433  38.779  30.894  1.00  0.00           H
ATOM   1450  CA  LEU    92      33.852  37.023  30.896  1.00  0.00           C
ATOM   1451  HA  LEU    92      34.516  37.680  30.335  1.00  0.00           H
ATOM   1452  CB  LEU    92      34.637  36.694  32.223  1.00  0.00           C
ATOM   1453  HB2 LEU    92      33.907  36.305  32.932  1.00  0.00           H
ATOM   1454  HB3 LEU    92      35.457  36.006  32.015  1.00  0.00           H
ATOM   1455  CG  LEU    92      35.170  37.976  32.863  1.00  0.00           C
ATOM   1456  HG  LEU    92      35.209  38.781  32.130  1.00  0.00           H
ATOM   1457  CD1 LEU    92      34.197  38.400  33.941  1.00  0.00           C
ATOM   1458 HD11 LEU    92      34.580  39.317  34.389  1.00  0.00           H
ATOM   1459 HD12 LEU    92      34.109  37.790  34.840  1.00  0.00           H
ATOM   1460 HD13 LEU    92      33.196  38.618  33.573  1.00  0.00           H
ATOM   1461  CD2 LEU    92      36.500  37.719  33.417  1.00  0.00           C
ATOM   1462 HD21 LEU    92      36.395  37.187  34.363  1.00  0.00           H
ATOM   1463 HD22 LEU    92      37.162  37.215  32.713  1.00  0.00           H
ATOM   1464 HD23 LEU    92      36.966  38.697  33.535  1.00  0.00           H
ATOM   1465  C   LEU    92      33.705  35.811  29.905  1.00  0.00           C
ATOM   1466  O   LEU    92      34.347  34.759  29.972  1.00  0.00           O
ATOM   1467  N   GLY    93      32.678  35.757  29.063  1.00  0.00           N
ATOM   1468  H   GLY    93      31.983  36.474  29.217  1.00  0.00           H
ATOM   1469  CA  GLY    93      32.326  34.545  28.234  1.00  0.00           C
ATOM   1470  HA2 GLY    93      31.425  34.823  27.686  1.00  0.00           H
ATOM   1471  HA3 GLY    93      33.182  34.229  27.638  1.00  0.00           H
ATOM   1472  C   GLY    93      32.007  33.286  28.987  1.00  0.00           C
ATOM   1473  O   GLY    93      31.908  32.255  28.377  1.00  0.00           O
ATOM   1474  N   THR    94      31.824  33.381  30.330  1.00  0.00           N
ATOM   1475  H   THR    94      31.863  34.310  30.723  1.00  0.00           H
ATOM   1476  CA  THR    94      31.506  32.134  31.147  1.00  0.00           C
ATOM   1477  HA  THR    94      31.924  31.258  30.650  1.00  0.00           H
ATOM   1478  CB  THR    94      32.268  32.211  32.557  1.00  0.00           C
ATOM   1479  HB  THR    94      31.964  31.358  33.163  1.00  0.00           H
ATOM   1480  CG2 THR    94      33.792  32.330  32.567  1.00  0.00           C
ATOM   1481 HG21 THR    94      34.086  33.330  32.252  1.00  0.00           H
ATOM   1482 HG22 THR    94      34.208  31.425  32.125  1.00  0.00           H
ATOM   1483 HG23 THR    94      33.940  32.409  33.644  1.00  0.00           H
ATOM   1484  OG1 THR    94      31.747  33.337  33.174  1.00  0.00           O
ATOM   1485  HG1 THR    94      31.691  34.084  32.573  1.00  0.00           H
ATOM   1486  C   THR    94      29.989  31.845  31.230  1.00  0.00           C
ATOM   1487  O   THR    94      29.200  32.704  30.885  1.00  0.00           O
ATOM   1488  N   ILE    95      29.558  30.693  31.727  1.00  0.00           N
ATOM   1489  H   ILE    95      30.336  30.123  32.026  1.00  0.00           H
ATOM   1490  CA  ILE    95      28.242  30.119  31.862  1.00  0.00           C
ATOM   1491  HA  ILE    95      27.889  30.079  30.832  1.00  0.00           H
ATOM   1492  CB  ILE    95      28.426  28.660  32.377  1.00  0.00           C
ATOM   1493  HB  ILE    95      29.256  28.190  31.850  1.00  0.00           H
ATOM   1494  CG2 ILE    95      28.795  28.490  33.826  1.00  0.00           C
ATOM   1495 HG21 ILE    95      27.942  28.962  34.312  1.00  0.00           H
ATOM   1496 HG22 ILE    95      29.649  29.145  33.997  1.00  0.00           H
ATOM   1497 HG23 ILE    95      28.995  27.440  34.045  1.00  0.00           H
ATOM   1498  CG1 ILE    95      27.206  27.836  31.954  1.00  0.00           C
ATOM   1499 HG12 ILE    95      26.376  27.987  32.646  1.00  0.00           H
ATOM   1500 HG13 ILE    95      26.882  28.063  30.938  1.00  0.00           H
ATOM   1501  CD1 ILE    95      27.542  26.293  31.818  1.00  0.00           C
ATOM   1502 HD11 ILE    95      27.724  25.903  32.820  1.00  0.00           H
ATOM   1503 HD12 ILE    95      28.492  26.115  31.316  1.00  0.00           H
ATOM   1504 HD13 ILE    95      26.793  25.771  31.223  1.00  0.00           H
ATOM   1505  C   ILE    95      27.331  31.019  32.750  1.00  0.00           C
ATOM   1506  O   ILE    95      26.299  30.498  33.238  1.00  0.00           O
ATOM   1507  N   ALA    96      27.734  32.196  33.195  1.00  0.00           N
ATOM   1508  H   ALA    96      28.541  32.593  32.737  1.00  0.00           H
ATOM   1509  CA  ALA    96      27.348  32.901  34.405  1.00  0.00           C
ATOM   1510  HA  ALA    96      27.511  32.273  35.280  1.00  0.00           H
ATOM   1511  CB  ALA    96      28.319  34.101  34.546  1.00  0.00           C
ATOM   1512  HB1 ALA    96      27.995  34.803  35.314  1.00  0.00           H
ATOM   1513  HB2 ALA    96      28.224  34.701  33.641  1.00  0.00           H
ATOM   1514  HB3 ALA    96      29.328  33.739  34.744  1.00  0.00           H
ATOM   1515  C   ALA    96      25.846  33.258  34.458  1.00  0.00           C
ATOM   1516  O   ALA    96      25.241  33.142  35.511  1.00  0.00           O
ATOM   1517  N   LYS    97      25.218  33.589  33.314  1.00  0.00           N
ATOM   1518  H   LYS    97      25.790  33.640  32.482  1.00  0.00           H
ATOM   1519  CA  LYS    97      23.798  34.039  33.277  1.00  0.00           C
ATOM   1520  HA  LYS    97      23.779  34.853  34.001  1.00  0.00           H
ATOM   1521  CB  LYS    97      23.421  34.808  31.894  1.00  0.00           C
ATOM   1522  HB2 LYS    97      24.320  35.294  31.513  1.00  0.00           H
ATOM   1523  HB3 LYS    97      23.170  34.051  31.152  1.00  0.00           H
ATOM   1524  CG  LYS    97      22.101  35.646  31.994  1.00  0.00           C
ATOM   1525  HG2 LYS    97      21.221  35.095  32.328  1.00  0.00           H
ATOM   1526  HG3 LYS    97      22.359  36.407  32.730  1.00  0.00           H
ATOM   1527  CD  LYS    97      21.829  36.290  30.685  1.00  0.00           C
ATOM   1528  HD2 LYS    97      22.758  36.568  30.186  1.00  0.00           H
ATOM   1529  HD3 LYS    97      21.309  35.618  30.001  1.00  0.00           H
ATOM   1530  CE  LYS    97      20.914  37.551  30.866  1.00  0.00           C
ATOM   1531  HE2 LYS    97      21.273  38.376  31.482  1.00  0.00           H
ATOM   1532  HE3 LYS    97      20.823  38.015  29.883  1.00  0.00           H
ATOM   1533  NZ  LYS    97      19.556  37.261  31.365  1.00  0.00           N
ATOM   1534  HZ1 LYS    97      19.626  36.926  32.315  1.00  0.00           H
ATOM   1535  HZ2 LYS    97      19.014  36.569  30.866  1.00  0.00           H
ATOM   1536  HZ3 LYS    97      19.036  38.127  31.394  1.00  0.00           H
ATOM   1537  C   LYS    97      22.921  32.957  33.707  1.00  0.00           C
ATOM   1538  O   LYS    97      22.138  33.208  34.653  1.00  0.00           O
ATOM   1539  N   SER    98      23.124  31.769  33.131  1.00  0.00           N
ATOM   1540  H   SER    98      23.794  31.806  32.375  1.00  0.00           H
ATOM   1541  CA  SER    98      22.336  30.480  33.344  1.00  0.00           C
ATOM   1542  HA  SER    98      21.279  30.749  33.387  1.00  0.00           H
ATOM   1543  CB  SER    98      22.462  29.490  32.173  1.00  0.00           C
ATOM   1544  HB2 SER    98      22.234  30.098  31.297  1.00  0.00           H
ATOM   1545  HB3 SER    98      23.508  29.185  32.131  1.00  0.00           H
ATOM   1546  OG  SER    98      21.698  28.339  32.281  1.00  0.00           O
ATOM   1547  HG  SER    98      21.123  28.237  31.519  1.00  0.00           H
ATOM   1548  C   SER    98      22.711  29.825  34.667  1.00  0.00           C
ATOM   1549  O   SER    98      21.865  29.416  35.380  1.00  0.00           O
ATOM   1550  N   GLY    99      24.058  29.668  34.913  1.00  0.00           N
ATOM   1551  H   GLY    99      24.662  30.228  34.328  1.00  0.00           H
ATOM   1552  CA  GLY    99      24.601  29.129  36.146  1.00  0.00           C
ATOM   1553  HA2 GLY    99      24.160  28.154  36.356  1.00  0.00           H
ATOM   1554  HA3 GLY    99      25.651  28.942  35.922  1.00  0.00           H
ATOM   1555  C   GLY    99      24.399  29.906  37.435  1.00  0.00           C
ATOM   1556  O   GLY    99      24.089  29.256  38.376  1.00  0.00           O
ATOM   1557  N   THR   100      24.572  31.216  37.526  1.00  0.00           N
ATOM   1558  H   THR   100      24.972  31.693  36.732  1.00  0.00           H
ATOM   1559  CA  THR   100      24.201  31.929  38.726  1.00  0.00           C
ATOM   1560  HA  THR   100      24.874  31.455  39.439  1.00  0.00           H
ATOM   1561  CB  THR   100      24.275  33.430  38.629  1.00  0.00           C
ATOM   1562  HB  THR   100      23.765  33.998  39.407  1.00  0.00           H
ATOM   1563  CG2 THR   100      25.747  33.862  38.757  1.00  0.00           C
ATOM   1564 HG21 THR   100      26.405  32.999  38.675  1.00  0.00           H
ATOM   1565 HG22 THR   100      25.936  34.226  39.766  1.00  0.00           H
ATOM   1566 HG23 THR   100      26.061  34.669  38.095  1.00  0.00           H
ATOM   1567  OG1 THR   100      23.629  33.839  37.446  1.00  0.00           O
ATOM   1568  HG1 THR   100      24.188  33.510  36.738  1.00  0.00           H
ATOM   1569  C   THR   100      22.712  31.530  39.171  1.00  0.00           C
ATOM   1570  O   THR   100      22.418  31.210  40.282  1.00  0.00           O
ATOM   1571  N   LYS   101      21.780  31.413  38.267  1.00  0.00           N
ATOM   1572  H   LYS   101      22.103  31.842  37.411  1.00  0.00           H
ATOM   1573  CA  LYS   101      20.291  31.393  38.486  1.00  0.00           C
ATOM   1574  HA  LYS   101      20.084  32.146  39.247  1.00  0.00           H
ATOM   1575  CB  LYS   101      19.666  31.919  37.225  1.00  0.00           C
ATOM   1576  HB2 LYS   101      20.309  32.748  36.929  1.00  0.00           H
ATOM   1577  HB3 LYS   101      19.654  31.234  36.378  1.00  0.00           H
ATOM   1578  CG  LYS   101      18.392  32.703  37.609  1.00  0.00           C
ATOM   1579  HG2 LYS   101      17.674  32.071  38.132  1.00  0.00           H
ATOM   1580  HG3 LYS   101      18.728  33.517  38.251  1.00  0.00           H
ATOM   1581  CD  LYS   101      17.794  33.296  36.342  1.00  0.00           C
ATOM   1582  HD2 LYS   101      18.365  34.095  35.871  1.00  0.00           H
ATOM   1583  HD3 LYS   101      17.748  32.535  35.563  1.00  0.00           H
ATOM   1584  CE  LYS   101      16.410  33.776  36.704  1.00  0.00           C
ATOM   1585  HE2 LYS   101      15.880  32.946  37.171  1.00  0.00           H
ATOM   1586  HE3 LYS   101      16.367  34.623  37.390  1.00  0.00           H
ATOM   1587  NZ  LYS   101      15.727  34.312  35.555  1.00  0.00           N
ATOM   1588  HZ1 LYS   101      14.722  34.259  35.634  1.00  0.00           H
ATOM   1589  HZ2 LYS   101      15.957  33.724  34.766  1.00  0.00           H
ATOM   1590  HZ3 LYS   101      16.018  35.227  35.241  1.00  0.00           H
ATOM   1591  C   LYS   101      19.858  30.036  38.843  1.00  0.00           C
ATOM   1592  O   LYS   101      18.981  29.822  39.688  1.00  0.00           O
ATOM   1593  N   ALA   102      20.515  29.053  38.242  1.00  0.00           N
ATOM   1594  H   ALA   102      21.164  29.250  37.494  1.00  0.00           H
ATOM   1595  CA  ALA   102      20.353  27.700  38.536  1.00  0.00           C
ATOM   1596  HA  ALA   102      19.295  27.447  38.610  1.00  0.00           H
ATOM   1597  CB  ALA   102      21.018  26.826  37.434  1.00  0.00           C
ATOM   1598  HB1 ALA   102      20.629  27.076  36.448  1.00  0.00           H
ATOM   1599  HB2 ALA   102      21.122  25.767  37.672  1.00  0.00           H
ATOM   1600  HB3 ALA   102      21.999  27.301  37.429  1.00  0.00           H
ATOM   1601  C   ALA   102      20.937  27.335  39.954  1.00  0.00           C
ATOM   1602  O   ALA   102      20.453  26.430  40.657  1.00  0.00           O
ATOM   1603  N   PHE   103      22.044  27.978  40.365  1.00  0.00           N
ATOM   1604  H   PHE   103      22.413  28.668  39.726  1.00  0.00           H
ATOM   1605  CA  PHE   103      22.529  27.870  41.717  1.00  0.00           C
ATOM   1606  HA  PHE   103      22.647  26.813  41.952  1.00  0.00           H
ATOM   1607  CB  PHE   103      23.913  28.436  41.976  1.00  0.00           C
ATOM   1608  HB2 PHE   103      24.648  28.044  41.273  1.00  0.00           H
ATOM   1609  HB3 PHE   103      23.795  29.474  41.666  1.00  0.00           H
ATOM   1610  CG  PHE   103      24.650  28.449  43.313  1.00  0.00           C
ATOM   1611  CD1 PHE   103      24.448  27.358  44.163  1.00  0.00           C
ATOM   1612  HD1 PHE   103      23.796  26.639  43.690  1.00  0.00           H
ATOM   1613  CE1 PHE   103      25.245  27.131  45.298  1.00  0.00           C
ATOM   1614  HE1 PHE   103      25.203  26.243  45.912  1.00  0.00           H
ATOM   1615  CZ  PHE   103      26.098  28.134  45.743  1.00  0.00           C
ATOM   1616  HZ  PHE   103      26.817  27.938  46.525  1.00  0.00           H
ATOM   1617  CE2 PHE   103      26.275  29.263  44.914  1.00  0.00           C
ATOM   1618  HE2 PHE   103      27.018  30.000  45.178  1.00  0.00           H
ATOM   1619  CD2 PHE   103      25.598  29.435  43.727  1.00  0.00           C
ATOM   1620  HD2 PHE   103      25.709  30.260  43.040  1.00  0.00           H
ATOM   1621  C   PHE   103      21.679  28.585  42.753  1.00  0.00           C
ATOM   1622  O   PHE   103      21.526  28.185  43.860  1.00  0.00           O
ATOM   1623  N   MET   104      21.240  29.793  42.390  1.00  0.00           N
ATOM   1624  H   MET   104      21.482  30.087  41.456  1.00  0.00           H
ATOM   1625  CA  MET   104      20.297  30.550  43.179  1.00  0.00           C
ATOM   1626  HA  MET   104      20.816  30.978  44.037  1.00  0.00           H
ATOM   1627  CB  MET   104      19.795  31.699  42.407  1.00  0.00           C
ATOM   1628  HB2 MET   104      20.594  32.375  42.100  1.00  0.00           H
ATOM   1629  HB3 MET   104      19.319  31.398  41.474  1.00  0.00           H
ATOM   1630  CG  MET   104      18.795  32.714  43.105  1.00  0.00           C
ATOM   1631  HG2 MET   104      18.572  33.366  42.260  1.00  0.00           H
ATOM   1632  HG3 MET   104      17.844  32.334  43.478  1.00  0.00           H
ATOM   1633  SD  MET   104      19.540  33.620  44.488  1.00  0.00           S
ATOM   1634  CE  MET   104      18.240  34.856  44.885  1.00  0.00           C
ATOM   1635  HE1 MET   104      18.591  35.413  45.754  1.00  0.00           H
ATOM   1636  HE2 MET   104      18.074  35.470  44.000  1.00  0.00           H
ATOM   1637  HE3 MET   104      17.320  34.288  45.026  1.00  0.00           H
ATOM   1638  C   MET   104      19.046  29.799  43.569  1.00  0.00           C
ATOM   1639  O   MET   104      18.516  30.028  44.667  1.00  0.00           O
ATOM   1640  N   GLU   105      18.424  28.939  42.668  1.00  0.00           N
ATOM   1641  H   GLU   105      18.771  28.844  41.724  1.00  0.00           H
ATOM   1642  CA  GLU   105      17.278  28.103  43.018  1.00  0.00           C
ATOM   1643  HA  GLU   105      16.535  28.762  43.469  1.00  0.00           H
ATOM   1644  CB  GLU   105      16.914  27.557  41.652  1.00  0.00           C
ATOM   1645  HB2 GLU   105      16.615  28.484  41.161  1.00  0.00           H
ATOM   1646  HB3 GLU   105      17.757  27.145  41.099  1.00  0.00           H
ATOM   1647  CG  GLU   105      15.834  26.483  41.569  1.00  0.00           C
ATOM   1648  HG2 GLU   105      15.695  26.311  40.502  1.00  0.00           H
ATOM   1649  HG3 GLU   105      16.288  25.575  41.968  1.00  0.00           H
ATOM   1650  CD  GLU   105      14.526  26.779  42.268  1.00  0.00           C
ATOM   1651  OE1 GLU   105      13.758  25.812  42.579  1.00  0.00           O
ATOM   1652  OE2 GLU   105      14.217  27.978  42.544  1.00  0.00           O
ATOM   1653  C   GLU   105      17.604  27.094  44.036  1.00  0.00           C
ATOM   1654  O   GLU   105      16.883  26.824  44.979  1.00  0.00           O
ATOM   1655  N   ALA   106      18.845  26.516  43.988  1.00  0.00           N
ATOM   1656  H   ALA   106      19.441  26.734  43.202  1.00  0.00           H
ATOM   1657  CA  ALA   106      19.317  25.523  44.921  1.00  0.00           C
ATOM   1658  HA  ALA   106      18.561  24.738  44.937  1.00  0.00           H
ATOM   1659  CB  ALA   106      20.558  24.896  44.305  1.00  0.00           C
ATOM   1660  HB1 ALA   106      21.310  25.660  44.111  1.00  0.00           H
ATOM   1661  HB2 ALA   106      20.288  24.249  43.471  1.00  0.00           H
ATOM   1662  HB3 ALA   106      20.982  24.150  44.978  1.00  0.00           H
ATOM   1663  C   ALA   106      19.528  26.064  46.358  1.00  0.00           C
ATOM   1664  O   ALA   106      19.186  25.481  47.377  1.00  0.00           O
ATOM   1665  N   LEU   107      20.188  27.174  46.405  1.00  0.00           N
ATOM   1666  H   LEU   107      20.584  27.473  45.525  1.00  0.00           H
ATOM   1667  CA  LEU   107      20.395  27.960  47.677  1.00  0.00           C
ATOM   1668  HA  LEU   107      21.019  27.416  48.386  1.00  0.00           H
ATOM   1669  CB  LEU   107      21.249  29.261  47.287  1.00  0.00           C
ATOM   1670  HB2 LEU   107      20.846  29.753  46.403  1.00  0.00           H
ATOM   1671  HB3 LEU   107      21.156  29.902  48.164  1.00  0.00           H
ATOM   1672  CG  LEU   107      22.733  29.003  47.099  1.00  0.00           C
ATOM   1673  HG  LEU   107      22.894  28.052  46.594  1.00  0.00           H
ATOM   1674  CD1 LEU   107      23.288  30.176  46.192  1.00  0.00           C
ATOM   1675 HD11 LEU   107      23.106  29.982  45.135  1.00  0.00           H
ATOM   1676 HD12 LEU   107      24.374  30.227  46.272  1.00  0.00           H
ATOM   1677 HD13 LEU   107      22.711  31.072  46.425  1.00  0.00           H
ATOM   1678  CD2 LEU   107      23.475  28.966  48.433  1.00  0.00           C
ATOM   1679 HD21 LEU   107      22.910  28.499  49.239  1.00  0.00           H
ATOM   1680 HD22 LEU   107      24.449  28.490  48.330  1.00  0.00           H
ATOM   1681 HD23 LEU   107      23.505  29.980  48.830  1.00  0.00           H
ATOM   1682  C   LEU   107      19.178  28.357  48.421  1.00  0.00           C
ATOM   1683  O   LEU   107      19.210  28.520  49.616  1.00  0.00           O
ATOM   1684  N   GLN   108      18.062  28.544  47.741  1.00  0.00           N
ATOM   1685  H   GLN   108      18.171  28.546  46.737  1.00  0.00           H
ATOM   1686  CA  GLN   108      16.826  28.732  48.502  1.00  0.00           C
ATOM   1687  HA  GLN   108      16.977  29.431  49.324  1.00  0.00           H
ATOM   1688  CB  GLN   108      15.731  29.335  47.605  1.00  0.00           C
ATOM   1689  HB2 GLN   108      15.475  28.545  46.897  1.00  0.00           H
ATOM   1690  HB3 GLN   108      14.881  29.427  48.281  1.00  0.00           H
ATOM   1691  CG  GLN   108      16.005  30.650  46.915  1.00  0.00           C
ATOM   1692  HG2 GLN   108      16.243  31.374  47.694  1.00  0.00           H
ATOM   1693  HG3 GLN   108      16.761  30.687  46.131  1.00  0.00           H
ATOM   1694  CD  GLN   108      14.688  31.044  46.199  1.00  0.00           C
ATOM   1695  OE1 GLN   108      14.130  30.301  45.394  1.00  0.00           O
ATOM   1696  NE2 GLN   108      14.180  32.222  46.525  1.00  0.00           N
ATOM   1697 HE21 GLN   108      13.257  32.491  46.215  1.00  0.00           H
ATOM   1698 HE22 GLN   108      14.616  32.776  47.248  1.00  0.00           H
ATOM   1699  C   GLN   108      16.358  27.395  49.163  1.00  0.00           C
ATOM   1700  O   GLN   108      15.696  27.421  50.140  1.00  0.00           O
ATOM   1701  N   ALA   109      16.637  26.244  48.509  1.00  0.00           N
ATOM   1702  H   ALA   109      17.272  26.249  47.724  1.00  0.00           H
ATOM   1703  CA  ALA   109      16.261  24.905  48.891  1.00  0.00           C
ATOM   1704  HA  ALA   109      15.317  24.989  49.428  1.00  0.00           H
ATOM   1705  CB  ALA   109      16.244  23.926  47.685  1.00  0.00           C
ATOM   1706  HB1 ALA   109      15.693  24.489  46.932  1.00  0.00           H
ATOM   1707  HB2 ALA   109      15.685  23.061  48.043  1.00  0.00           H
ATOM   1708  HB3 ALA   109      17.232  23.590  47.372  1.00  0.00           H
ATOM   1709  C   ALA   109      17.174  24.344  49.966  1.00  0.00           C
ATOM   1710  O   ALA   109      16.783  23.467  50.765  1.00  0.00           O
ATOM   1711  N   GLY   110      18.507  24.757  49.983  1.00  0.00           N
ATOM   1712  H   GLY   110      18.788  25.277  49.163  1.00  0.00           H
ATOM   1713  CA  GLY   110      19.554  24.356  50.938  1.00  0.00           C
ATOM   1714  HA2 GLY   110      19.584  25.034  51.791  1.00  0.00           H
ATOM   1715  HA3 GLY   110      19.138  23.407  51.276  1.00  0.00           H
ATOM   1716  C   GLY   110      20.963  24.142  50.545  1.00  0.00           C
ATOM   1717  O   GLY   110      21.790  23.592  51.340  1.00  0.00           O
ATOM   1718  N   ALA   111      21.248  24.547  49.317  1.00  0.00           N
ATOM   1719  H   ALA   111      20.524  24.816  48.666  1.00  0.00           H
ATOM   1720  CA  ALA   111      22.559  24.298  48.797  1.00  0.00           C
ATOM   1721  HA  ALA   111      22.679  23.240  48.564  1.00  0.00           H
ATOM   1722  CB  ALA   111      22.772  24.884  47.405  1.00  0.00           C
ATOM   1723  HB1 ALA   111      22.818  25.973  47.391  1.00  0.00           H
ATOM   1724  HB2 ALA   111      21.870  24.595  46.867  1.00  0.00           H
ATOM   1725  HB3 ALA   111      23.662  24.413  46.987  1.00  0.00           H
ATOM   1726  C   ALA   111      23.755  24.693  49.709  1.00  0.00           C
ATOM   1727  O   ALA   111      23.675  25.749  50.387  1.00  0.00           O
ATOM   1728  N   ASP   112      24.890  23.957  49.694  1.00  0.00           N
ATOM   1729  H   ASP   112      24.897  23.025  49.307  1.00  0.00           H
ATOM   1730  CA  ASP   112      26.212  24.383  50.225  1.00  0.00           C
ATOM   1731  HA  ASP   112      26.040  24.816  51.210  1.00  0.00           H
ATOM   1732  CB  ASP   112      27.159  23.184  50.240  1.00  0.00           C
ATOM   1733  HB2 ASP   112      26.600  22.349  50.662  1.00  0.00           H
ATOM   1734  HB3 ASP   112      27.560  22.942  49.256  1.00  0.00           H
ATOM   1735  CG  ASP   112      28.415  23.447  51.113  1.00  0.00           C
ATOM   1736  OD1 ASP   112      28.919  22.483  51.693  1.00  0.00           O
ATOM   1737  OD2 ASP   112      28.886  24.579  51.392  1.00  0.00           O
ATOM   1738  C   ASP   112      26.644  25.598  49.435  1.00  0.00           C
ATOM   1739  O   ASP   112      26.865  25.508  48.189  1.00  0.00           O
ATOM   1740  N   ILE   113      26.895  26.731  50.130  1.00  0.00           N
ATOM   1741  H   ILE   113      26.519  26.919  51.048  1.00  0.00           H
ATOM   1742  CA  ILE   113      27.560  27.906  49.503  1.00  0.00           C
ATOM   1743  HA  ILE   113      26.910  28.278  48.711  1.00  0.00           H
ATOM   1744  CB  ILE   113      27.913  29.075  50.474  1.00  0.00           C
ATOM   1745  HB  ILE   113      28.281  28.618  51.393  1.00  0.00           H
ATOM   1746  CG2 ILE   113      28.931  30.139  49.997  1.00  0.00           C
ATOM   1747 HG21 ILE   113      28.803  30.971  50.689  1.00  0.00           H
ATOM   1748 HG22 ILE   113      28.757  30.436  48.964  1.00  0.00           H
ATOM   1749 HG23 ILE   113      29.958  29.779  50.046  1.00  0.00           H
ATOM   1750  CG1 ILE   113      26.562  29.783  50.901  1.00  0.00           C
ATOM   1751 HG12 ILE   113      25.695  29.160  51.119  1.00  0.00           H
ATOM   1752 HG13 ILE   113      26.632  30.375  51.814  1.00  0.00           H
ATOM   1753  CD1 ILE   113      26.137  30.802  49.769  1.00  0.00           C
ATOM   1754 HD11 ILE   113      25.165  31.226  50.021  1.00  0.00           H
ATOM   1755 HD12 ILE   113      25.851  30.276  48.858  1.00  0.00           H
ATOM   1756 HD13 ILE   113      26.896  31.560  49.578  1.00  0.00           H
ATOM   1757  C   ILE   113      28.841  27.443  48.868  1.00  0.00           C
ATOM   1758  O   ILE   113      29.118  27.845  47.716  1.00  0.00           O
ATOM   1759  N   SER   114      29.600  26.537  49.493  1.00  0.00           N
ATOM   1760  H   SER   114      29.181  26.086  50.294  1.00  0.00           H
ATOM   1761  CA  SER   114      30.793  26.008  48.866  1.00  0.00           C
ATOM   1762  HA  SER   114      31.491  26.832  48.718  1.00  0.00           H
ATOM   1763  CB  SER   114      31.627  25.021  49.777  1.00  0.00           C
ATOM   1764  HB2 SER   114      31.161  24.036  49.787  1.00  0.00           H
ATOM   1765  HB3 SER   114      32.608  24.833  49.342  1.00  0.00           H
ATOM   1766  OG  SER   114      31.851  25.515  51.067  1.00  0.00           O
ATOM   1767  HG  SER   114      31.193  25.182  51.681  1.00  0.00           H
ATOM   1768  C   SER   114      30.667  25.323  47.475  1.00  0.00           C
ATOM   1769  O   SER   114      31.728  25.256  46.734  1.00  0.00           O
ATOM   1770  N   MET   115      29.439  24.933  47.096  1.00  0.00           N
ATOM   1771  H   MET   115      28.643  25.228  47.644  1.00  0.00           H
ATOM   1772  CA  MET   115      29.099  24.181  45.870  1.00  0.00           C
ATOM   1773  HA  MET   115      29.947  23.522  45.688  1.00  0.00           H
ATOM   1774  CB  MET   115      27.862  23.364  46.020  1.00  0.00           C
ATOM   1775  HB2 MET   115      27.988  22.899  46.998  1.00  0.00           H
ATOM   1776  HB3 MET   115      26.969  23.984  46.085  1.00  0.00           H
ATOM   1777  CG  MET   115      27.501  22.362  45.016  1.00  0.00           C
ATOM   1778  HG2 MET   115      27.236  22.856  44.081  1.00  0.00           H
ATOM   1779  HG3 MET   115      28.401  21.758  44.891  1.00  0.00           H
ATOM   1780  SD  MET   115      26.027  21.294  45.288  1.00  0.00           S
ATOM   1781  CE  MET   115      26.747  20.293  46.711  1.00  0.00           C
ATOM   1782  HE1 MET   115      27.603  19.772  46.284  1.00  0.00           H
ATOM   1783  HE2 MET   115      26.996  20.872  47.600  1.00  0.00           H
ATOM   1784  HE3 MET   115      26.029  19.527  47.008  1.00  0.00           H
ATOM   1785  C   MET   115      29.038  25.073  44.573  1.00  0.00           C
ATOM   1786  O   MET   115      28.899  24.572  43.431  1.00  0.00           O
ATOM   1787  N   ILE   116      29.147  26.375  44.772  1.00  0.00           N
ATOM   1788  H   ILE   116      29.201  26.735  45.715  1.00  0.00           H
ATOM   1789  CA  ILE   116      29.260  27.411  43.750  1.00  0.00           C
ATOM   1790  HA  ILE   116      28.287  27.556  43.281  1.00  0.00           H
ATOM   1791  CB  ILE   116      29.637  28.696  44.474  1.00  0.00           C
ATOM   1792  HB  ILE   116      28.988  28.815  45.340  1.00  0.00           H
ATOM   1793  CG2 ILE   116      31.108  28.734  44.979  1.00  0.00           C
ATOM   1794 HG21 ILE   116      31.430  27.818  45.475  1.00  0.00           H
ATOM   1795 HG22 ILE   116      31.304  29.488  45.741  1.00  0.00           H
ATOM   1796 HG23 ILE   116      31.903  28.783  44.235  1.00  0.00           H
ATOM   1797  CG1 ILE   116      29.410  29.867  43.552  1.00  0.00           C
ATOM   1798 HG12 ILE   116      29.978  29.731  42.631  1.00  0.00           H
ATOM   1799 HG13 ILE   116      28.370  29.729  43.255  1.00  0.00           H
ATOM   1800  CD1 ILE   116      29.624  31.248  44.142  1.00  0.00           C
ATOM   1801 HD11 ILE   116      30.652  31.354  44.492  1.00  0.00           H
ATOM   1802 HD12 ILE   116      28.935  31.591  44.913  1.00  0.00           H
ATOM   1803 HD13 ILE   116      29.554  31.988  43.346  1.00  0.00           H
ATOM   1804  C   ILE   116      30.117  27.077  42.500  1.00  0.00           C
ATOM   1805  O   ILE   116      29.605  27.199  41.385  1.00  0.00           O
ATOM   1806  N   GLY   117      31.310  26.505  42.626  1.00  0.00           N
ATOM   1807  H   GLY   117      31.662  26.424  43.569  1.00  0.00           H
ATOM   1808  CA  GLY   117      32.063  25.989  41.525  1.00  0.00           C
ATOM   1809  HA2 GLY   117      32.319  26.795  40.836  1.00  0.00           H
ATOM   1810  HA3 GLY   117      32.992  25.691  42.012  1.00  0.00           H
ATOM   1811  C   GLY   117      31.424  24.836  40.749  1.00  0.00           C
ATOM   1812  O   GLY   117      31.546  24.791  39.560  1.00  0.00           O
ATOM   1813  N   GLN   118      30.636  23.941  41.375  1.00  0.00           N
ATOM   1814  H   GLN   118      30.286  24.121  42.306  1.00  0.00           H
ATOM   1815  CA  GLN   118      30.035  22.809  40.594  1.00  0.00           C
ATOM   1816  HA  GLN   118      30.735  22.241  39.981  1.00  0.00           H
ATOM   1817  CB  GLN   118      29.293  21.932  41.561  1.00  0.00           C
ATOM   1818  HB2 GLN   118      29.917  21.762  42.438  1.00  0.00           H
ATOM   1819  HB3 GLN   118      28.417  22.474  41.915  1.00  0.00           H
ATOM   1820  CG  GLN   118      28.867  20.585  40.902  1.00  0.00           C
ATOM   1821  HG2 GLN   118      28.376  20.734  39.941  1.00  0.00           H
ATOM   1822  HG3 GLN   118      29.774  20.031  40.662  1.00  0.00           H
ATOM   1823  CD  GLN   118      28.012  19.769  41.867  1.00  0.00           C
ATOM   1824  OE1 GLN   118      26.815  19.615  41.801  1.00  0.00           O
ATOM   1825  NE2 GLN   118      28.579  19.256  42.915  1.00  0.00           N
ATOM   1826 HE21 GLN   118      28.024  18.803  43.627  1.00  0.00           H
ATOM   1827 HE22 GLN   118      29.577  19.206  43.060  1.00  0.00           H
ATOM   1828  C   GLN   118      28.979  23.340  39.620  1.00  0.00           C
ATOM   1829  O   GLN   118      28.953  22.854  38.515  1.00  0.00           O
ATOM   1830  N   PHE   119      28.264  24.451  39.971  1.00  0.00           N
ATOM   1831  H   PHE   119      28.501  24.806  40.887  1.00  0.00           H
ATOM   1832  CA  PHE   119      27.291  25.221  39.262  1.00  0.00           C
ATOM   1833  HA  PHE   119      26.563  24.582  38.763  1.00  0.00           H
ATOM   1834  CB  PHE   119      26.453  26.061  40.227  1.00  0.00           C
ATOM   1835  HB2 PHE   119      27.139  26.544  40.924  1.00  0.00           H
ATOM   1836  HB3 PHE   119      26.062  26.872  39.613  1.00  0.00           H
ATOM   1837  CG  PHE   119      25.415  25.247  41.025  1.00  0.00           C
ATOM   1838  CD1 PHE   119      24.221  24.909  40.440  1.00  0.00           C
ATOM   1839  HD1 PHE   119      23.989  25.132  39.410  1.00  0.00           H
ATOM   1840  CE1 PHE   119      23.309  24.112  41.183  1.00  0.00           C
ATOM   1841  HE1 PHE   119      22.352  23.887  40.739  1.00  0.00           H
ATOM   1842  CZ  PHE   119      23.541  23.719  42.530  1.00  0.00           C
ATOM   1843  HZ  PHE   119      22.805  23.098  43.019  1.00  0.00           H
ATOM   1844  CE2 PHE   119      24.734  24.012  43.089  1.00  0.00           C
ATOM   1845  HE2 PHE   119      25.075  23.525  43.992  1.00  0.00           H
ATOM   1846  CD2 PHE   119      25.659  24.831  42.335  1.00  0.00           C
ATOM   1847  HD2 PHE   119      26.604  24.999  42.830  1.00  0.00           H
ATOM   1848  C   PHE   119      27.968  26.045  38.119  1.00  0.00           C
ATOM   1849  O   PHE   119      27.287  26.789  37.396  1.00  0.00           O
ATOM   1850  N   GLY   120      29.346  25.998  38.002  1.00  0.00           N
ATOM   1851  H   GLY   120      29.892  25.412  38.619  1.00  0.00           H
ATOM   1852  CA  GLY   120      30.152  26.665  36.947  1.00  0.00           C
ATOM   1853  HA2 GLY   120      31.016  26.000  36.916  1.00  0.00           H
ATOM   1854  HA3 GLY   120      29.652  26.504  35.992  1.00  0.00           H
ATOM   1855  C   GLY   120      30.583  28.101  37.119  1.00  0.00           C
ATOM   1856  O   GLY   120      31.061  28.679  36.169  1.00  0.00           O
ATOM   1857  N   VAL   121      30.224  28.610  38.291  1.00  0.00           N
ATOM   1858  H   VAL   121      29.897  28.027  39.049  1.00  0.00           H
ATOM   1859  CA  VAL   121      30.221  30.106  38.634  1.00  0.00           C
ATOM   1860  HA  VAL   121      30.838  30.566  37.862  1.00  0.00           H
ATOM   1861  CB  VAL   121      28.866  30.733  38.635  1.00  0.00           C
ATOM   1862  HB  VAL   121      28.891  31.820  38.702  1.00  0.00           H
ATOM   1863  CG1 VAL   121      28.097  30.514  37.267  1.00  0.00           C
ATOM   1864 HG11 VAL   121      27.988  29.454  37.036  1.00  0.00           H
ATOM   1865 HG12 VAL   121      27.230  31.167  37.167  1.00  0.00           H
ATOM   1866 HG13 VAL   121      28.732  30.804  36.431  1.00  0.00           H
ATOM   1867  CG2 VAL   121      28.008  30.256  39.778  1.00  0.00           C
ATOM   1868 HG21 VAL   121      28.086  29.199  40.031  1.00  0.00           H
ATOM   1869 HG22 VAL   121      26.952  30.495  39.650  1.00  0.00           H
ATOM   1870 HG23 VAL   121      28.275  30.646  40.761  1.00  0.00           H
ATOM   1871  C   VAL   121      31.113  30.378  39.918  1.00  0.00           C
ATOM   1872  O   VAL   121      30.796  31.180  40.805  1.00  0.00           O
ATOM   1873  N   GLY   122      32.165  29.602  40.117  1.00  0.00           N
ATOM   1874  H   GLY   122      32.374  28.916  39.406  1.00  0.00           H
ATOM   1875  CA  GLY   122      33.016  29.596  41.323  1.00  0.00           C
ATOM   1876  HA2 GLY   122      32.416  29.208  42.146  1.00  0.00           H
ATOM   1877  HA3 GLY   122      33.762  28.850  41.048  1.00  0.00           H
ATOM   1878  C   GLY   122      33.743  30.934  41.574  1.00  0.00           C
ATOM   1879  O   GLY   122      34.065  31.245  42.703  1.00  0.00           O
ATOM   1880  N   PHE   123      33.966  31.747  40.452  1.00  0.00           N
ATOM   1881  H   PHE   123      33.708  31.364  39.553  1.00  0.00           H
ATOM   1882  CA  PHE   123      34.909  32.909  40.485  1.00  0.00           C
ATOM   1883  HA  PHE   123      35.821  32.437  40.852  1.00  0.00           H
ATOM   1884  CB  PHE   123      35.227  33.475  39.105  1.00  0.00           C
ATOM   1885  HB2 PHE   123      36.084  32.949  38.682  1.00  0.00           H
ATOM   1886  HB3 PHE   123      34.346  33.209  38.519  1.00  0.00           H
ATOM   1887  CG  PHE   123      35.610  34.945  38.895  1.00  0.00           C
ATOM   1888  CD1 PHE   123      37.010  35.316  38.847  1.00  0.00           C
ATOM   1889  HD1 PHE   123      37.771  34.555  38.944  1.00  0.00           H
ATOM   1890  CE1 PHE   123      37.316  36.694  38.674  1.00  0.00           C
ATOM   1891  HE1 PHE   123      38.299  37.117  38.817  1.00  0.00           H
ATOM   1892  CZ  PHE   123      36.297  37.672  38.349  1.00  0.00           C
ATOM   1893  HZ  PHE   123      36.542  38.710  38.175  1.00  0.00           H
ATOM   1894  CE2 PHE   123      34.982  37.242  38.396  1.00  0.00           C
ATOM   1895  HE2 PHE   123      34.252  37.993  38.130  1.00  0.00           H
ATOM   1896  CD2 PHE   123      34.648  35.936  38.674  1.00  0.00           C
ATOM   1897  HD2 PHE   123      33.606  35.653  38.704  1.00  0.00           H
ATOM   1898  C   PHE   123      34.536  33.946  41.517  1.00  0.00           C
ATOM   1899  O   PHE   123      35.293  34.459  42.347  1.00  0.00           O
ATOM   1900  N   TYR   124      33.214  34.180  41.650  1.00  0.00           N
ATOM   1901  H   TYR   124      32.527  33.771  41.033  1.00  0.00           H
ATOM   1902  CA  TYR   124      32.679  35.061  42.611  1.00  0.00           C
ATOM   1903  HA  TYR   124      33.126  36.055  42.648  1.00  0.00           H
ATOM   1904  CB  TYR   124      31.177  35.177  42.254  1.00  0.00           C
ATOM   1905  HB2 TYR   124      30.767  34.203  42.516  1.00  0.00           H
ATOM   1906  HB3 TYR   124      30.703  36.024  42.750  1.00  0.00           H
ATOM   1907  CG  TYR   124      30.730  35.374  40.855  1.00  0.00           C
ATOM   1908  CD1 TYR   124      31.464  36.323  40.037  1.00  0.00           C
ATOM   1909  HD1 TYR   124      32.307  36.900  40.389  1.00  0.00           H
ATOM   1910  CE1 TYR   124      30.905  36.710  38.730  1.00  0.00           C
ATOM   1911  HE1 TYR   124      31.415  37.464  38.150  1.00  0.00           H
ATOM   1912  CZ  TYR   124      29.870  35.953  38.272  1.00  0.00           C
ATOM   1913  OH  TYR   124      29.317  36.419  37.116  1.00  0.00           O
ATOM   1914  HH  TYR   124      29.890  37.018  36.632  1.00  0.00           H
ATOM   1915  CE2 TYR   124      29.165  34.988  39.041  1.00  0.00           C
ATOM   1916  HE2 TYR   124      28.305  34.596  38.517  1.00  0.00           H
ATOM   1917  CD2 TYR   124      29.635  34.712  40.344  1.00  0.00           C
ATOM   1918  HD2 TYR   124      29.036  34.170  41.062  1.00  0.00           H
ATOM   1919  C   TYR   124      32.840  34.759  44.155  1.00  0.00           C
ATOM   1920  O   TYR   124      32.505  35.628  44.957  1.00  0.00           O
ATOM   1921  N   SER   125      33.367  33.606  44.498  1.00  0.00           N
ATOM   1922  H   SER   125      33.484  32.941  43.748  1.00  0.00           H
ATOM   1923  CA  SER   125      33.714  33.124  45.869  1.00  0.00           C
ATOM   1924  HA  SER   125      32.888  33.141  46.580  1.00  0.00           H
ATOM   1925  CB  SER   125      34.099  31.714  45.939  1.00  0.00           C
ATOM   1926  HB2 SER   125      34.267  31.496  46.995  1.00  0.00           H
ATOM   1927  HB3 SER   125      33.271  31.040  45.715  1.00  0.00           H
ATOM   1928  OG  SER   125      35.294  31.419  45.135  1.00  0.00           O
ATOM   1929  HG  SER   125      35.110  31.407  44.193  1.00  0.00           H
ATOM   1930  C   SER   125      34.864  34.007  46.427  1.00  0.00           C
ATOM   1931  O   SER   125      34.917  34.203  47.654  1.00  0.00           O
ATOM   1932  N   ALA   126      35.580  34.721  45.529  1.00  0.00           N
ATOM   1933  H   ALA   126      35.452  34.561  44.541  1.00  0.00           H
ATOM   1934  CA  ALA   126      36.479  35.783  45.816  1.00  0.00           C
ATOM   1935  HA  ALA   126      37.326  35.287  46.289  1.00  0.00           H
ATOM   1936  CB  ALA   126      36.879  36.494  44.521  1.00  0.00           C
ATOM   1937  HB1 ALA   126      37.127  35.682  43.839  1.00  0.00           H
ATOM   1938  HB2 ALA   126      37.757  37.108  44.721  1.00  0.00           H
ATOM   1939  HB3 ALA   126      36.057  37.126  44.182  1.00  0.00           H
ATOM   1940  C   ALA   126      35.871  36.837  46.813  1.00  0.00           C
ATOM   1941  O   ALA   126      36.580  37.232  47.745  1.00  0.00           O
ATOM   1942  N   TYR   127      34.560  37.153  46.731  1.00  0.00           N
ATOM   1943  H   TYR   127      34.044  36.794  45.940  1.00  0.00           H
ATOM   1944  CA  TYR   127      33.829  38.132  47.602  1.00  0.00           C
ATOM   1945  HA  TYR   127      34.487  39.000  47.660  1.00  0.00           H
ATOM   1946  CB  TYR   127      32.612  38.647  46.833  1.00  0.00           C
ATOM   1947  HB2 TYR   127      31.894  37.851  46.633  1.00  0.00           H
ATOM   1948  HB3 TYR   127      31.962  39.292  47.425  1.00  0.00           H
ATOM   1949  CG  TYR   127      32.915  39.522  45.611  1.00  0.00           C
ATOM   1950  CD1 TYR   127      33.543  40.765  45.849  1.00  0.00           C
ATOM   1951  HD1 TYR   127      33.897  41.153  46.793  1.00  0.00           H
ATOM   1952  CE1 TYR   127      33.838  41.637  44.737  1.00  0.00           C
ATOM   1953  HE1 TYR   127      34.323  42.563  45.004  1.00  0.00           H
ATOM   1954  CZ  TYR   127      33.650  41.206  43.456  1.00  0.00           C
ATOM   1955  OH  TYR   127      33.968  41.934  42.350  1.00  0.00           O
ATOM   1956  HH  TYR   127      34.623  42.596  42.584  1.00  0.00           H
ATOM   1957  CE2 TYR   127      33.001  39.966  43.216  1.00  0.00           C
ATOM   1958  HE2 TYR   127      32.822  39.516  42.251  1.00  0.00           H
ATOM   1959  CD2 TYR   127      32.617  39.124  44.311  1.00  0.00           C
ATOM   1960  HD2 TYR   127      32.147  38.190  44.046  1.00  0.00           H
ATOM   1961  C   TYR   127      33.393  37.563  48.991  1.00  0.00           C
ATOM   1962  O   TYR   127      32.862  38.325  49.784  1.00  0.00           O
ATOM   1963  N   LEU   128      33.778  36.306  49.345  1.00  0.00           N
ATOM   1964  H   LEU   128      34.107  35.696  48.610  1.00  0.00           H
ATOM   1965  CA  LEU   128      33.810  35.904  50.682  1.00  0.00           C
ATOM   1966  HA  LEU   128      32.841  36.243  51.048  1.00  0.00           H
ATOM   1967  CB  LEU   128      34.111  34.380  50.821  1.00  0.00           C
ATOM   1968  HB2 LEU   128      35.014  34.165  50.249  1.00  0.00           H
ATOM   1969  HB3 LEU   128      34.254  34.094  51.863  1.00  0.00           H
ATOM   1970  CG  LEU   128      32.997  33.514  50.232  1.00  0.00           C
ATOM   1971  HG  LEU   128      32.647  34.035  49.340  1.00  0.00           H
ATOM   1972  CD1 LEU   128      33.420  32.107  49.947  1.00  0.00           C
ATOM   1973 HD11 LEU   128      32.542  31.589  49.558  1.00  0.00           H
ATOM   1974 HD12 LEU   128      33.848  31.723  50.873  1.00  0.00           H
ATOM   1975 HD13 LEU   128      34.254  32.021  49.250  1.00  0.00           H
ATOM   1976  CD2 LEU   128      31.733  33.503  51.194  1.00  0.00           C
ATOM   1977 HD21 LEU   128      31.381  34.517  51.390  1.00  0.00           H
ATOM   1978 HD22 LEU   128      30.950  32.979  50.645  1.00  0.00           H
ATOM   1979 HD23 LEU   128      32.010  33.085  52.161  1.00  0.00           H
ATOM   1980  C   LEU   128      34.924  36.601  51.458  1.00  0.00           C
ATOM   1981  O   LEU   128      34.859  36.563  52.691  1.00  0.00           O
ATOM   1982  N   VAL   129      35.957  37.171  50.834  1.00  0.00           N
ATOM   1983  H   VAL   129      36.001  36.947  49.849  1.00  0.00           H
ATOM   1984  CA  VAL   129      37.206  37.594  51.511  1.00  0.00           C
ATOM   1985  HA  VAL   129      37.097  37.891  52.553  1.00  0.00           H
ATOM   1986  CB  VAL   129      38.372  36.595  51.496  1.00  0.00           C
ATOM   1987  HB  VAL   129      39.196  37.179  51.905  1.00  0.00           H
ATOM   1988  CG1 VAL   129      38.137  35.372  52.428  1.00  0.00           C
ATOM   1989 HG11 VAL   129      39.070  34.840  52.616  1.00  0.00           H
ATOM   1990 HG12 VAL   129      37.627  35.741  53.318  1.00  0.00           H
ATOM   1991 HG13 VAL   129      37.438  34.780  51.837  1.00  0.00           H
ATOM   1992  CG2 VAL   129      38.716  36.218  50.072  1.00  0.00           C
ATOM   1993 HG21 VAL   129      39.144  37.126  49.646  1.00  0.00           H
ATOM   1994 HG22 VAL   129      37.889  35.973  49.405  1.00  0.00           H
ATOM   1995 HG23 VAL   129      39.474  35.438  50.152  1.00  0.00           H
ATOM   1996  C   VAL   129      37.763  38.934  50.880  1.00  0.00           C
ATOM   1997  O   VAL   129      38.470  39.751  51.496  1.00  0.00           O
ATOM   1998  N   ALA   130      37.453  39.182  49.615  1.00  0.00           N
ATOM   1999  H   ALA   130      36.621  38.710  49.292  1.00  0.00           H
ATOM   2000  CA  ALA   130      37.838  40.387  48.893  1.00  0.00           C
ATOM   2001  HA  ALA   130      38.760  40.741  49.354  1.00  0.00           H
ATOM   2002  CB  ALA   130      38.219  40.120  47.375  1.00  0.00           C
ATOM   2003  HB1 ALA   130      37.303  40.025  46.793  1.00  0.00           H
ATOM   2004  HB2 ALA   130      38.905  39.278  47.279  1.00  0.00           H
ATOM   2005  HB3 ALA   130      38.684  40.955  46.849  1.00  0.00           H
ATOM   2006  C   ALA   130      36.856  41.558  49.036  1.00  0.00           C
ATOM   2007  O   ALA   130      35.654  41.437  49.227  1.00  0.00           O
ATOM   2008  N   GLU   131      37.447  42.829  49.039  1.00  0.00           N
ATOM   2009  H   GLU   131      38.456  42.824  49.088  1.00  0.00           H
ATOM   2010  CA  GLU   131      36.689  44.148  48.870  1.00  0.00           C
ATOM   2011  HA  GLU   131      35.731  44.022  49.374  1.00  0.00           H
ATOM   2012  CB  GLU   131      37.582  45.317  49.489  1.00  0.00           C
ATOM   2013  HB2 GLU   131      38.551  45.481  49.018  1.00  0.00           H
ATOM   2014  HB3 GLU   131      37.016  46.246  49.455  1.00  0.00           H
ATOM   2015  CG  GLU   131      37.982  45.151  50.992  1.00  0.00           C
ATOM   2016  HG2 GLU   131      38.301  44.126  51.181  1.00  0.00           H
ATOM   2017  HG3 GLU   131      38.872  45.744  51.203  1.00  0.00           H
ATOM   2018  CD  GLU   131      36.848  45.532  52.044  1.00  0.00           C
ATOM   2019  OE1 GLU   131      35.809  44.830  51.946  1.00  0.00           O
ATOM   2020  OE2 GLU   131      37.038  46.333  52.974  1.00  0.00           O
ATOM   2021  C   GLU   131      36.327  44.453  47.435  1.00  0.00           C
ATOM   2022  O   GLU   131      35.233  44.849  47.045  1.00  0.00           O
ATOM   2023  N   LYS   132      37.335  44.164  46.512  1.00  0.00           N
ATOM   2024  H   LYS   132      38.143  43.679  46.876  1.00  0.00           H
ATOM   2025  CA  LYS   132      37.341  44.336  45.094  1.00  0.00           C
ATOM   2026  HA  LYS   132      36.307  44.305  44.748  1.00  0.00           H
ATOM   2027  CB  LYS   132      37.879  45.754  44.843  1.00  0.00           C
ATOM   2028  HB2 LYS   132      37.332  46.515  45.399  1.00  0.00           H
ATOM   2029  HB3 LYS   132      38.924  45.688  45.146  1.00  0.00           H
ATOM   2030  CG  LYS   132      37.922  46.252  43.415  1.00  0.00           C
ATOM   2031  HG2 LYS   132      38.312  45.440  42.800  1.00  0.00           H
ATOM   2032  HG3 LYS   132      36.993  46.748  43.134  1.00  0.00           H
ATOM   2033  CD  LYS   132      38.956  47.303  43.234  1.00  0.00           C
ATOM   2034  HD2 LYS   132      38.671  48.214  43.760  1.00  0.00           H
ATOM   2035  HD3 LYS   132      39.878  46.859  43.612  1.00  0.00           H
ATOM   2036  CE  LYS   132      39.150  47.504  41.687  1.00  0.00           C
ATOM   2037  HE2 LYS   132      39.441  46.538  41.275  1.00  0.00           H
ATOM   2038  HE3 LYS   132      38.187  47.730  41.227  1.00  0.00           H
ATOM   2039  NZ  LYS   132      40.145  48.468  41.249  1.00  0.00           N
ATOM   2040  HZ1 LYS   132      39.955  49.370  41.661  1.00  0.00           H
ATOM   2041  HZ2 LYS   132      40.203  48.617  40.252  1.00  0.00           H
ATOM   2042  HZ3 LYS   132      41.062  48.308  41.643  1.00  0.00           H
ATOM   2043  C   LYS   132      38.112  43.167  44.415  1.00  0.00           C
ATOM   2044  O   LYS   132      38.959  42.536  45.018  1.00  0.00           O
ATOM   2045  N   VAL   133      37.746  42.841  43.171  1.00  0.00           N
ATOM   2046  H   VAL   133      36.940  43.327  42.804  1.00  0.00           H
ATOM   2047  CA  VAL   133      38.441  41.889  42.298  1.00  0.00           C
ATOM   2048  HA  VAL   133      39.329  41.497  42.795  1.00  0.00           H
ATOM   2049  CB  VAL   133      37.551  40.641  41.931  1.00  0.00           C
ATOM   2050  HB  VAL   133      36.629  41.025  41.493  1.00  0.00           H
ATOM   2051  CG1 VAL   133      38.270  39.761  40.859  1.00  0.00           C
ATOM   2052 HG11 VAL   133      38.499  40.339  39.965  1.00  0.00           H
ATOM   2053 HG12 VAL   133      39.205  39.331  41.220  1.00  0.00           H
ATOM   2054 HG13 VAL   133      37.629  38.988  40.435  1.00  0.00           H
ATOM   2055  CG2 VAL   133      37.335  39.811  43.223  1.00  0.00           C
ATOM   2056 HG21 VAL   133      36.633  40.356  43.854  1.00  0.00           H
ATOM   2057 HG22 VAL   133      38.195  39.441  43.781  1.00  0.00           H
ATOM   2058 HG23 VAL   133      36.859  38.883  42.908  1.00  0.00           H
ATOM   2059  C   VAL   133      38.804  42.618  40.974  1.00  0.00           C
ATOM   2060  O   VAL   133      37.808  43.066  40.332  1.00  0.00           O
ATOM   2061  N   THR   134      40.065  42.824  40.601  1.00  0.00           N
ATOM   2062  H   THR   134      40.836  42.542  41.189  1.00  0.00           H
ATOM   2063  CA  THR   134      40.494  43.214  39.236  1.00  0.00           C
ATOM   2064  HA  THR   134      39.685  43.738  38.726  1.00  0.00           H
ATOM   2065  CB  THR   134      41.627  44.249  39.275  1.00  0.00           C
ATOM   2066  HB  THR   134      42.437  43.668  39.718  1.00  0.00           H
ATOM   2067  CG2 THR   134      42.035  44.803  37.938  1.00  0.00           C
ATOM   2068 HG21 THR   134      42.445  43.952  37.395  1.00  0.00           H
ATOM   2069 HG22 THR   134      42.805  45.546  38.143  1.00  0.00           H
ATOM   2070 HG23 THR   134      41.185  45.227  37.402  1.00  0.00           H
ATOM   2071  OG1 THR   134      41.360  45.340  40.096  1.00  0.00           O
ATOM   2072  HG1 THR   134      41.895  45.146  40.868  1.00  0.00           H
ATOM   2073  C   THR   134      40.831  41.951  38.440  1.00  0.00           C
ATOM   2074  O   THR   134      41.347  40.962  39.028  1.00  0.00           O
ATOM   2075  N   VAL   135      40.679  41.952  37.128  1.00  0.00           N
ATOM   2076  H   VAL   135      40.600  42.870  36.713  1.00  0.00           H
ATOM   2077  CA  VAL   135      41.115  40.878  36.174  1.00  0.00           C
ATOM   2078  HA  VAL   135      41.945  40.381  36.676  1.00  0.00           H
ATOM   2079  CB  VAL   135      40.123  39.722  36.083  1.00  0.00           C
ATOM   2080  HB  VAL   135      39.906  39.374  37.093  1.00  0.00           H
ATOM   2081  CG1 VAL   135      38.749  40.085  35.597  1.00  0.00           C
ATOM   2082 HG11 VAL   135      38.060  39.307  35.923  1.00  0.00           H
ATOM   2083 HG12 VAL   135      38.464  40.990  36.133  1.00  0.00           H
ATOM   2084 HG13 VAL   135      38.693  40.136  34.510  1.00  0.00           H
ATOM   2085  CG2 VAL   135      40.550  38.501  35.274  1.00  0.00           C
ATOM   2086 HG21 VAL   135      41.511  38.117  35.619  1.00  0.00           H
ATOM   2087 HG22 VAL   135      40.578  38.783  34.222  1.00  0.00           H
ATOM   2088 HG23 VAL   135      39.787  37.727  35.352  1.00  0.00           H
ATOM   2089  C   VAL   135      41.655  41.305  34.796  1.00  0.00           C
ATOM   2090  O   VAL   135      40.928  41.904  33.933  1.00  0.00           O
ATOM   2091  N   ILE   136      42.932  41.094  34.651  1.00  0.00           N
ATOM   2092  H   ILE   136      43.371  40.570  35.396  1.00  0.00           H
ATOM   2093  CA  ILE   136      43.723  41.366  33.446  1.00  0.00           C
ATOM   2094  HA  ILE   136      43.331  42.227  32.904  1.00  0.00           H
ATOM   2095  CB  ILE   136      45.126  41.806  33.867  1.00  0.00           C
ATOM   2096  HB  ILE   136      45.652  41.110  34.519  1.00  0.00           H
ATOM   2097  CG2 ILE   136      46.128  42.100  32.653  1.00  0.00           C
ATOM   2098 HG21 ILE   136      47.008  42.617  33.036  1.00  0.00           H
ATOM   2099 HG22 ILE   136      45.640  42.778  31.954  1.00  0.00           H
ATOM   2100 HG23 ILE   136      46.462  41.202  32.134  1.00  0.00           H
ATOM   2101  CG1 ILE   136      45.016  43.170  34.588  1.00  0.00           C
ATOM   2102 HG12 ILE   136      44.909  43.991  33.879  1.00  0.00           H
ATOM   2103 HG13 ILE   136      44.075  43.169  35.142  1.00  0.00           H
ATOM   2104  CD1 ILE   136      46.066  43.475  35.633  1.00  0.00           C
ATOM   2105 HD11 ILE   136      45.847  42.750  36.417  1.00  0.00           H
ATOM   2106 HD12 ILE   136      45.986  44.462  36.089  1.00  0.00           H
ATOM   2107 HD13 ILE   136      47.047  43.369  35.168  1.00  0.00           H
ATOM   2108  C   ILE   136      43.774  40.110  32.526  1.00  0.00           C
ATOM   2109  O   ILE   136      43.970  39.011  32.971  1.00  0.00           O
ATOM   2110  N   THR   137      43.579  40.336  31.192  1.00  0.00           N
ATOM   2111  H   THR   137      43.307  41.259  30.887  1.00  0.00           H
ATOM   2112  CA  THR   137      43.624  39.282  30.191  1.00  0.00           C
ATOM   2113  HA  THR   137      44.344  38.564  30.582  1.00  0.00           H
ATOM   2114  CB  THR   137      42.289  38.580  29.953  1.00  0.00           C
ATOM   2115  HB  THR   137      41.878  38.279  30.916  1.00  0.00           H
ATOM   2116  CG2 THR   137      41.347  39.447  29.058  1.00  0.00           C
ATOM   2117 HG21 THR   137      41.399  40.459  29.457  1.00  0.00           H
ATOM   2118 HG22 THR   137      40.378  38.976  28.885  1.00  0.00           H
ATOM   2119 HG23 THR   137      41.800  39.608  28.081  1.00  0.00           H
ATOM   2120  OG1 THR   137      42.524  37.444  29.176  1.00  0.00           O
ATOM   2121  HG1 THR   137      42.942  36.831  29.785  1.00  0.00           H
ATOM   2122  C   THR   137      44.340  39.792  28.891  1.00  0.00           C
ATOM   2123  O   THR   137      44.133  40.856  28.360  1.00  0.00           O
ATOM   2124  N   LYS   138      45.280  38.919  28.378  1.00  0.00           N
ATOM   2125  H   LYS   138      45.525  38.084  28.891  1.00  0.00           H
ATOM   2126  CA  LYS   138      45.961  39.012  27.063  1.00  0.00           C
ATOM   2127  HA  LYS   138      45.598  39.868  26.495  1.00  0.00           H
ATOM   2128  CB  LYS   138      47.518  39.204  27.197  1.00  0.00           C
ATOM   2129  HB2 LYS   138      47.583  40.115  27.792  1.00  0.00           H
ATOM   2130  HB3 LYS   138      48.000  38.507  27.882  1.00  0.00           H
ATOM   2131  CG  LYS   138      48.328  39.260  25.918  1.00  0.00           C
ATOM   2132  HG2 LYS   138      49.354  39.362  26.273  1.00  0.00           H
ATOM   2133  HG3 LYS   138      48.314  38.411  25.233  1.00  0.00           H
ATOM   2134  CD  LYS   138      48.052  40.539  25.017  1.00  0.00           C
ATOM   2135  HD2 LYS   138      46.988  40.578  24.790  1.00  0.00           H
ATOM   2136  HD3 LYS   138      48.265  41.421  25.623  1.00  0.00           H
ATOM   2137  CE  LYS   138      48.976  40.627  23.809  1.00  0.00           C
ATOM   2138  HE2 LYS   138      48.735  41.536  23.256  1.00  0.00           H
ATOM   2139  HE3 LYS   138      50.035  40.564  24.059  1.00  0.00           H
ATOM   2140  NZ  LYS   138      48.629  39.604  22.756  1.00  0.00           N
ATOM   2141  HZ1 LYS   138      49.154  39.852  21.930  1.00  0.00           H
ATOM   2142  HZ2 LYS   138      47.649  39.684  22.522  1.00  0.00           H
ATOM   2143  HZ3 LYS   138      48.815  38.662  23.068  1.00  0.00           H
ATOM   2144  C   LYS   138      45.628  37.772  26.202  1.00  0.00           C
ATOM   2145  O   LYS   138      46.223  36.721  26.532  1.00  0.00           O
ATOM   2146  N   HIE   139      44.785  37.927  25.168  1.00  0.00           N
ATOM   2147  H   HIE   139      44.347  38.838  25.172  1.00  0.00           H
ATOM   2148  CA  HIE   139      44.579  36.983  24.066  1.00  0.00           C
ATOM   2149  HA  HIE   139      44.379  35.957  24.375  1.00  0.00           H
ATOM   2150  CB  HIE   139      43.256  37.414  23.284  1.00  0.00           C
ATOM   2151  HB2 HIE   139      42.362  37.310  23.899  1.00  0.00           H
ATOM   2152  HB3 HIE   139      43.325  38.489  23.116  1.00  0.00           H
ATOM   2153  CG  HIE   139      43.044  36.692  21.996  1.00  0.00           C
ATOM   2154  ND1 HIE   139      43.422  37.239  20.707  1.00  0.00           N
ATOM   2155  CE1 HIE   139      42.960  36.296  19.875  1.00  0.00           C
ATOM   2156  HE1 HIE   139      43.010  36.463  18.810  1.00  0.00           H
ATOM   2157  NE2 HIE   139      42.440  35.195  20.492  1.00  0.00           N
ATOM   2158  HE2 HIE   139      42.100  34.363  20.030  1.00  0.00           H
ATOM   2159  CD2 HIE   139      42.479  35.490  21.843  1.00  0.00           C
ATOM   2160  HD2 HIE   139      42.126  34.788  22.584  1.00  0.00           H
ATOM   2161  C   HIE   139      45.765  36.894  23.125  1.00  0.00           C
ATOM   2162  O   HIE   139      46.398  37.906  22.799  1.00  0.00           O
ATOM   2163  N   ASN   140      45.967  35.754  22.455  1.00  0.00           N
ATOM   2164  H   ASN   140      45.527  34.891  22.740  1.00  0.00           H
ATOM   2165  CA  ASN   140      47.162  35.643  21.556  1.00  0.00           C
ATOM   2166  HA  ASN   140      47.982  35.603  22.272  1.00  0.00           H
ATOM   2167  CB  ASN   140      46.982  34.363  20.756  1.00  0.00           C
ATOM   2168  HB2 ASN   140      46.665  33.574  21.437  1.00  0.00           H
ATOM   2169  HB3 ASN   140      46.356  34.588  19.893  1.00  0.00           H
ATOM   2170  CG  ASN   140      48.392  33.793  20.420  1.00  0.00           C
ATOM   2171  OD1 ASN   140      49.216  33.462  21.251  1.00  0.00           O
ATOM   2172  ND2 ASN   140      48.922  33.850  19.187  1.00  0.00           N
ATOM   2173 HD21 ASN   140      48.399  34.185  18.390  1.00  0.00           H
ATOM   2174 HD22 ASN   140      49.928  33.757  19.204  1.00  0.00           H
ATOM   2175  C   ASN   140      47.430  36.775  20.526  1.00  0.00           C
ATOM   2176  O   ASN   140      48.568  37.263  20.353  1.00  0.00           O
ATOM   2177  N   ASP   141      46.340  37.068  19.761  1.00  0.00           N
ATOM   2178  H   ASP   141      45.512  36.574  20.058  1.00  0.00           H
ATOM   2179  CA  ASP   141      46.346  38.064  18.711  1.00  0.00           C
ATOM   2180  HA  ASP   141      47.339  38.167  18.276  1.00  0.00           H
ATOM   2181  CB  ASP   141      45.566  37.560  17.471  1.00  0.00           C
ATOM   2182  HB2 ASP   141      44.508  37.773  17.625  1.00  0.00           H
ATOM   2183  HB3 ASP   141      45.837  38.126  16.579  1.00  0.00           H
ATOM   2184  CG  ASP   141      45.704  36.164  17.117  1.00  0.00           C
ATOM   2185  OD1 ASP   141      44.686  35.481  16.767  1.00  0.00           O
ATOM   2186  OD2 ASP   141      46.862  35.587  17.090  1.00  0.00           O
ATOM   2187  C   ASP   141      45.747  39.467  19.109  1.00  0.00           C
ATOM   2188  O   ASP   141      45.830  40.334  18.294  1.00  0.00           O
ATOM   2189  N   ASP   142      45.286  39.710  20.316  1.00  0.00           N
ATOM   2190  H   ASP   142      45.205  39.033  21.062  1.00  0.00           H
ATOM   2191  CA  ASP   142      44.673  40.980  20.654  1.00  0.00           C
ATOM   2192  HA  ASP   142      44.460  41.605  19.786  1.00  0.00           H
ATOM   2193  CB  ASP   142      43.213  40.719  21.285  1.00  0.00           C
ATOM   2194  HB2 ASP   142      42.874  39.738  20.956  1.00  0.00           H
ATOM   2195  HB3 ASP   142      43.412  40.716  22.356  1.00  0.00           H
ATOM   2196  CG  ASP   142      42.106  41.728  20.871  1.00  0.00           C
ATOM   2197  OD1 ASP   142      42.428  42.941  20.626  1.00  0.00           O
ATOM   2198  OD2 ASP   142      40.958  41.324  21.171  1.00  0.00           O
ATOM   2199  C   ASP   142      45.608  41.858  21.465  1.00  0.00           C
ATOM   2200  O   ASP   142      46.778  41.631  21.600  1.00  0.00           O
ATOM   2201  N   GLU   143      45.024  42.939  21.960  1.00  0.00           N
ATOM   2202  H   GLU   143      44.105  43.170  21.609  1.00  0.00           H
ATOM   2203  CA  GLU   143      45.557  43.910  22.984  1.00  0.00           C
ATOM   2204  HA  GLU   143      46.638  43.881  22.849  1.00  0.00           H
ATOM   2205  CB  GLU   143      45.181  45.283  22.641  1.00  0.00           C
ATOM   2206  HB2 GLU   143      44.108  45.380  22.812  1.00  0.00           H
ATOM   2207  HB3 GLU   143      45.650  46.017  23.294  1.00  0.00           H
ATOM   2208  CG  GLU   143      45.528  45.610  21.145  1.00  0.00           C
ATOM   2209  HG2 GLU   143      45.038  44.955  20.425  1.00  0.00           H
ATOM   2210  HG3 GLU   143      45.207  46.636  20.965  1.00  0.00           H
ATOM   2211  CD  GLU   143      47.037  45.580  21.024  1.00  0.00           C
ATOM   2212  OE1 GLU   143      47.742  46.033  21.944  1.00  0.00           O
ATOM   2213  OE2 GLU   143      47.630  45.162  20.037  1.00  0.00           O
ATOM   2214  C   GLU   143      45.197  43.370  24.401  1.00  0.00           C
ATOM   2215  O   GLU   143      44.426  42.437  24.513  1.00  0.00           O
ATOM   2216  N   GLN   144      45.752  43.909  25.475  1.00  0.00           N
ATOM   2217  H   GLN   144      46.422  44.626  25.238  1.00  0.00           H
ATOM   2218  CA  GLN   144      45.535  43.653  26.912  1.00  0.00           C
ATOM   2219  HA  GLN   144      45.133  42.655  27.091  1.00  0.00           H
ATOM   2220  CB  GLN   144      46.767  43.967  27.704  1.00  0.00           C
ATOM   2221  HB2 GLN   144      47.619  43.483  27.228  1.00  0.00           H
ATOM   2222  HB3 GLN   144      46.993  45.030  27.633  1.00  0.00           H
ATOM   2223  CG  GLN   144      46.787  43.463  29.202  1.00  0.00           C
ATOM   2224  HG2 GLN   144      46.548  44.337  29.808  1.00  0.00           H
ATOM   2225  HG3 GLN   144      46.135  42.615  29.412  1.00  0.00           H
ATOM   2226  CD  GLN   144      48.205  43.042  29.606  1.00  0.00           C
ATOM   2227  OE1 GLN   144      48.883  42.253  28.925  1.00  0.00           O
ATOM   2228  NE2 GLN   144      48.731  43.622  30.667  1.00  0.00           N
ATOM   2229 HE21 GLN   144      49.685  43.532  30.987  1.00  0.00           H
ATOM   2230 HE22 GLN   144      48.127  44.226  31.205  1.00  0.00           H
ATOM   2231  C   GLN   144      44.348  44.513  27.422  1.00  0.00           C
ATOM   2232  O   GLN   144      44.339  45.723  27.295  1.00  0.00           O
ATOM   2233  N   TYR   145      43.422  43.886  28.144  1.00  0.00           N
ATOM   2234  H   TYR   145      43.523  42.890  28.279  1.00  0.00           H
ATOM   2235  CA  TYR   145      42.189  44.505  28.685  1.00  0.00           C
ATOM   2236  HA  TYR   145      42.291  45.554  28.402  1.00  0.00           H
ATOM   2237  CB  TYR   145      40.893  44.166  27.866  1.00  0.00           C
ATOM   2238  HB2 TYR   145      40.729  43.102  28.035  1.00  0.00           H
ATOM   2239  HB3 TYR   145      40.040  44.788  28.137  1.00  0.00           H
ATOM   2240  CG  TYR   145      41.061  44.335  26.337  1.00  0.00           C
ATOM   2241  CD1 TYR   145      40.717  45.591  25.752  1.00  0.00           C
ATOM   2242  HD1 TYR   145      40.269  46.351  26.375  1.00  0.00           H
ATOM   2243  CE1 TYR   145      40.860  45.816  24.322  1.00  0.00           C
ATOM   2244  HE1 TYR   145      40.581  46.738  23.835  1.00  0.00           H
ATOM   2245  CZ  TYR   145      41.310  44.789  23.506  1.00  0.00           C
ATOM   2246  OH  TYR   145      41.400  44.976  22.155  1.00  0.00           O
ATOM   2247  HH  TYR   145      41.648  44.144  21.744  1.00  0.00           H
ATOM   2248  CE2 TYR   145      41.718  43.515  24.096  1.00  0.00           C
ATOM   2249  HE2 TYR   145      42.104  42.697  23.506  1.00  0.00           H
ATOM   2250  CD2 TYR   145      41.554  43.308  25.520  1.00  0.00           C
ATOM   2251  HD2 TYR   145      41.848  42.368  25.963  1.00  0.00           H
ATOM   2252  C   TYR   145      42.110  44.243  30.247  1.00  0.00           C
ATOM   2253  O   TYR   145      42.535  43.163  30.656  1.00  0.00           O
ATOM   2254  N   ALA   146      41.514  45.186  30.993  1.00  0.00           N
ATOM   2255  H   ALA   146      41.160  45.976  30.472  1.00  0.00           H
ATOM   2256  CA  ALA   146      41.318  45.147  32.399  1.00  0.00           C
ATOM   2257  HA  ALA   146      41.521  44.119  32.697  1.00  0.00           H
ATOM   2258  CB  ALA   146      42.236  46.214  33.008  1.00  0.00           C
ATOM   2259  HB1 ALA   146      42.100  46.261  34.089  1.00  0.00           H
ATOM   2260  HB2 ALA   146      42.021  47.247  32.737  1.00  0.00           H
ATOM   2261  HB3 ALA   146      43.234  45.879  32.726  1.00  0.00           H
ATOM   2262  C   ALA   146      39.828  45.254  32.770  1.00  0.00           C
ATOM   2263  O   ALA   146      39.159  46.146  32.307  1.00  0.00           O
ATOM   2264  N   TRP   147      39.313  44.298  33.584  1.00  0.00           N
ATOM   2265  H   TRP   147      39.894  43.528  33.883  1.00  0.00           H
ATOM   2266  CA  TRP   147      38.041  44.225  34.214  1.00  0.00           C
ATOM   2267  HA  TRP   147      37.509  45.097  33.835  1.00  0.00           H
ATOM   2268  CB  TRP   147      37.193  43.023  33.740  1.00  0.00           C
ATOM   2269  HB2 TRP   147      36.949  43.064  32.679  1.00  0.00           H
ATOM   2270  HB3 TRP   147      37.773  42.119  33.924  1.00  0.00           H
ATOM   2271  CG  TRP   147      35.845  42.715  34.328  1.00  0.00           C
ATOM   2272  CD1 TRP   147      34.744  42.520  33.586  1.00  0.00           C
ATOM   2273  HD1 TRP   147      34.573  42.616  32.525  1.00  0.00           H
ATOM   2274  NE1 TRP   147      33.696  42.230  34.486  1.00  0.00           N
ATOM   2275  HE1 TRP   147      32.716  42.223  34.240  1.00  0.00           H
ATOM   2276  CE2 TRP   147      34.080  41.923  35.796  1.00  0.00           C
ATOM   2277  CZ2 TRP   147      33.386  41.596  36.973  1.00  0.00           C
ATOM   2278  HZ2 TRP   147      32.321  41.434  36.907  1.00  0.00           H
ATOM   2279  CH2 TRP   147      34.212  41.351  38.097  1.00  0.00           C
ATOM   2280  HH2 TRP   147      33.900  40.921  39.036  1.00  0.00           H
ATOM   2281  CZ3 TRP   147      35.564  41.752  38.127  1.00  0.00           C
ATOM   2282  HZ3 TRP   147      36.135  41.539  39.019  1.00  0.00           H
ATOM   2283  CE3 TRP   147      36.147  42.288  36.950  1.00  0.00           C
ATOM   2284  HE3 TRP   147      37.166  42.640  37.028  1.00  0.00           H
ATOM   2285  CD2 TRP   147      35.437  42.321  35.713  1.00  0.00           C
ATOM   2286  C   TRP   147      38.132  44.461  35.698  1.00  0.00           C
ATOM   2287  O   TRP   147      39.185  44.056  36.223  1.00  0.00           O
ATOM   2288  N   GLU   148      37.261  45.166  36.377  1.00  0.00           N
ATOM   2289  H   GLU   148      36.476  45.601  35.913  1.00  0.00           H
ATOM   2290  CA  GLU   148      37.183  45.367  37.838  1.00  0.00           C
ATOM   2291  HA  GLU   148      37.592  44.438  38.232  1.00  0.00           H
ATOM   2292  CB  GLU   148      38.099  46.543  38.283  1.00  0.00           C
ATOM   2293  HB2 GLU   148      38.048  46.801  39.341  1.00  0.00           H
ATOM   2294  HB3 GLU   148      39.121  46.282  38.010  1.00  0.00           H
ATOM   2295  CG  GLU   148      37.805  47.900  37.507  1.00  0.00           C
ATOM   2296  HG2 GLU   148      38.015  47.808  36.441  1.00  0.00           H
ATOM   2297  HG3 GLU   148      36.723  48.001  37.595  1.00  0.00           H
ATOM   2298  CD  GLU   148      38.279  49.050  38.219  1.00  0.00           C
ATOM   2299  OE1 GLU   148      38.071  49.190  39.461  1.00  0.00           O
ATOM   2300  OE2 GLU   148      38.684  50.076  37.603  1.00  0.00           O
ATOM   2301  C   GLU   148      35.756  45.523  38.379  1.00  0.00           C
ATOM   2302  O   GLU   148      34.899  46.099  37.709  1.00  0.00           O
ATOM   2303  N   SER   149      35.425  44.955  39.564  1.00  0.00           N
ATOM   2304  H   SER   149      36.195  44.496  40.028  1.00  0.00           H
ATOM   2305  CA  SER   149      34.205  45.188  40.345  1.00  0.00           C
ATOM   2306  HA  SER   149      33.994  46.250  40.208  1.00  0.00           H
ATOM   2307  CB  SER   149      33.116  44.275  39.831  1.00  0.00           C
ATOM   2308  HB2 SER   149      32.969  44.528  38.781  1.00  0.00           H
ATOM   2309  HB3 SER   149      33.526  43.268  39.920  1.00  0.00           H
ATOM   2310  OG  SER   149      31.857  44.338  40.442  1.00  0.00           O
ATOM   2311  HG  SER   149      31.220  44.865  39.954  1.00  0.00           H
ATOM   2312  C   SER   149      34.327  45.052  41.886  1.00  0.00           C
ATOM   2313  O   SER   149      35.171  44.341  42.420  1.00  0.00           O
ATOM   2314  N   SER   150      33.402  45.742  42.550  1.00  0.00           N
ATOM   2315  H   SER   150      32.731  46.270  42.011  1.00  0.00           H
ATOM   2316  CA  SER   150      33.172  45.899  43.959  1.00  0.00           C
ATOM   2317  HA  SER   150      34.011  45.397  44.440  1.00  0.00           H
ATOM   2318  CB  SER   150      33.170  47.446  44.314  1.00  0.00           C
ATOM   2319  HB2 SER   150      32.434  47.901  43.650  1.00  0.00           H
ATOM   2320  HB3 SER   150      32.790  47.468  45.336  1.00  0.00           H
ATOM   2321  OG  SER   150      34.455  47.975  44.160  1.00  0.00           O
ATOM   2322  HG  SER   150      34.617  48.219  43.246  1.00  0.00           H
ATOM   2323  C   SER   150      32.022  45.075  44.485  1.00  0.00           C
ATOM   2324  O   SER   150      31.390  45.342  45.547  1.00  0.00           O
ATOM   2325  N   ALA   151      31.530  44.111  43.638  1.00  0.00           N
ATOM   2326  H   ALA   151      32.010  44.092  42.749  1.00  0.00           H
ATOM   2327  CA  ALA   151      30.301  43.306  43.776  1.00  0.00           C
ATOM   2328  HA  ALA   151      30.382  42.665  42.897  1.00  0.00           H
ATOM   2329  CB  ALA   151      30.527  42.477  45.079  1.00  0.00           C
ATOM   2330  HB1 ALA   151      31.399  41.833  45.195  1.00  0.00           H
ATOM   2331  HB2 ALA   151      29.657  41.823  45.142  1.00  0.00           H
ATOM   2332  HB3 ALA   151      30.474  43.132  45.949  1.00  0.00           H
ATOM   2333  C   ALA   151      28.892  44.020  43.709  1.00  0.00           C
ATOM   2334  O   ALA   151      27.862  43.391  43.644  1.00  0.00           O
ATOM   2335  N   GLY   152      28.905  45.331  43.736  1.00  0.00           N
ATOM   2336  H   GLY   152      29.746  45.807  43.445  1.00  0.00           H
ATOM   2337  CA  GLY   152      27.765  46.187  44.030  1.00  0.00           C
ATOM   2338  HA2 GLY   152      27.078  45.788  44.776  1.00  0.00           H
ATOM   2339  HA3 GLY   152      28.096  47.019  44.653  1.00  0.00           H
ATOM   2340  C   GLY   152      26.885  46.656  42.867  1.00  0.00           C
ATOM   2341  O   GLY   152      26.484  47.775  42.583  1.00  0.00           O
ATOM   2342  N   GLY   153      26.607  45.667  41.963  1.00  0.00           N
ATOM   2343  H   GLY   153      26.964  44.767  42.248  1.00  0.00           H
ATOM   2344  CA  GLY   153      25.687  45.801  40.777  1.00  0.00           C
ATOM   2345  HA2 GLY   153      25.096  44.924  40.512  1.00  0.00           H
ATOM   2346  HA3 GLY   153      24.962  46.592  40.972  1.00  0.00           H
ATOM   2347  C   GLY   153      26.510  46.200  39.492  1.00  0.00           C
ATOM   2348  O   GLY   153      26.150  45.988  38.353  1.00  0.00           O
ATOM   2349  N   SER   154      27.586  47.009  39.699  1.00  0.00           N
ATOM   2350  H   SER   154      27.872  47.303  40.622  1.00  0.00           H
ATOM   2351  CA  SER   154      28.301  47.660  38.588  1.00  0.00           C
ATOM   2352  HA  SER   154      27.910  47.491  37.585  1.00  0.00           H
ATOM   2353  CB  SER   154      28.467  49.234  38.743  1.00  0.00           C
ATOM   2354  HB2 SER   154      27.509  49.660  39.038  1.00  0.00           H
ATOM   2355  HB3 SER   154      29.200  49.381  39.537  1.00  0.00           H
ATOM   2356  OG  SER   154      28.939  49.775  37.572  1.00  0.00           O
ATOM   2357  HG  SER   154      28.352  50.501  37.350  1.00  0.00           H
ATOM   2358  C   SER   154      29.716  47.027  38.473  1.00  0.00           C
ATOM   2359  O   SER   154      30.379  46.644  39.415  1.00  0.00           O
ATOM   2360  N   PHE   155      30.206  46.878  37.201  1.00  0.00           N
ATOM   2361  H   PHE   155      29.547  47.166  36.493  1.00  0.00           H
ATOM   2362  CA  PHE   155      31.593  46.371  36.815  1.00  0.00           C
ATOM   2363  HA  PHE   155      32.175  46.329  37.736  1.00  0.00           H
ATOM   2364  CB  PHE   155      31.552  44.867  36.400  1.00  0.00           C
ATOM   2365  HB2 PHE   155      32.582  44.518  36.476  1.00  0.00           H
ATOM   2366  HB3 PHE   155      31.085  44.337  37.231  1.00  0.00           H
ATOM   2367  CG  PHE   155      30.893  44.617  35.037  1.00  0.00           C
ATOM   2368  CD1 PHE   155      31.725  44.576  33.956  1.00  0.00           C
ATOM   2369  HD1 PHE   155      32.802  44.566  34.029  1.00  0.00           H
ATOM   2370  CE1 PHE   155      31.329  44.246  32.654  1.00  0.00           C
ATOM   2371  HE1 PHE   155      32.083  44.119  31.892  1.00  0.00           H
ATOM   2372  CZ  PHE   155      29.939  43.945  32.434  1.00  0.00           C
ATOM   2373  HZ  PHE   155      29.528  43.643  31.482  1.00  0.00           H
ATOM   2374  CE2 PHE   155      29.081  43.893  33.556  1.00  0.00           C
ATOM   2375  HE2 PHE   155      28.098  43.496  33.354  1.00  0.00           H
ATOM   2376  CD2 PHE   155      29.540  44.365  34.791  1.00  0.00           C
ATOM   2377  HD2 PHE   155      28.928  44.276  35.675  1.00  0.00           H
ATOM   2378  C   PHE   155      32.156  47.354  35.712  1.00  0.00           C
ATOM   2379  O   PHE   155      31.331  48.068  35.072  1.00  0.00           O
ATOM   2380  N   THR   156      33.469  47.366  35.586  1.00  0.00           N
ATOM   2381  H   THR   156      34.008  46.788  36.215  1.00  0.00           H
ATOM   2382  CA  THR   156      34.044  48.238  34.530  1.00  0.00           C
ATOM   2383  HA  THR   156      33.286  48.655  33.867  1.00  0.00           H
ATOM   2384  CB  THR   156      34.626  49.453  35.279  1.00  0.00           C
ATOM   2385  HB  THR   156      35.147  49.113  36.174  1.00  0.00           H
ATOM   2386  CG2 THR   156      35.737  50.273  34.528  1.00  0.00           C
ATOM   2387 HG21 THR   156      36.612  49.642  34.681  1.00  0.00           H
ATOM   2388 HG22 THR   156      35.861  51.212  35.068  1.00  0.00           H
ATOM   2389 HG23 THR   156      35.415  50.432  33.499  1.00  0.00           H
ATOM   2390  OG1 THR   156      33.663  50.384  35.549  1.00  0.00           O
ATOM   2391  HG1 THR   156      33.071  49.976  36.184  1.00  0.00           H
ATOM   2392  C   THR   156      35.156  47.572  33.647  1.00  0.00           C
ATOM   2393  O   THR   156      35.887  46.730  34.209  1.00  0.00           O
ATOM   2394  N   VAL   157      35.322  48.044  32.359  1.00  0.00           N
ATOM   2395  H   VAL   157      34.730  48.827  32.125  1.00  0.00           H
ATOM   2396  CA  VAL   157      36.151  47.349  31.354  1.00  0.00           C
ATOM   2397  HA  VAL   157      36.988  46.830  31.823  1.00  0.00           H
ATOM   2398  CB  VAL   157      35.332  46.488  30.332  1.00  0.00           C
ATOM   2399  HB  VAL   157      34.428  46.962  29.952  1.00  0.00           H
ATOM   2400  CG1 VAL   157      36.225  45.931  29.277  1.00  0.00           C
ATOM   2401 HG11 VAL   157      36.217  46.763  28.572  1.00  0.00           H
ATOM   2402 HG12 VAL   157      37.203  45.683  29.692  1.00  0.00           H
ATOM   2403 HG13 VAL   157      35.869  45.088  28.684  1.00  0.00           H
ATOM   2404  CG2 VAL   157      34.880  45.200  31.071  1.00  0.00           C
ATOM   2405 HG21 VAL   157      34.214  44.598  30.455  1.00  0.00           H
ATOM   2406 HG22 VAL   157      34.375  45.503  31.988  1.00  0.00           H
ATOM   2407 HG23 VAL   157      35.748  44.685  31.486  1.00  0.00           H
ATOM   2408  C   VAL   157      36.926  48.434  30.456  1.00  0.00           C
ATOM   2409  O   VAL   157      36.329  49.310  29.798  1.00  0.00           O
ATOM   2410  N   ARG   158      38.221  48.255  30.344  1.00  0.00           N
ATOM   2411  H   ARG   158      38.643  47.552  30.935  1.00  0.00           H
ATOM   2412  CA  ARG   158      39.109  49.267  29.732  1.00  0.00           C
ATOM   2413  HA  ARG   158      38.581  49.905  29.023  1.00  0.00           H
ATOM   2414  CB  ARG   158      39.830  50.157  30.790  1.00  0.00           C
ATOM   2415  HB2 ARG   158      40.274  49.526  31.560  1.00  0.00           H
ATOM   2416  HB3 ARG   158      40.661  50.563  30.214  1.00  0.00           H
ATOM   2417  CG  ARG   158      38.861  51.183  31.461  1.00  0.00           C
ATOM   2418  HG2 ARG   158      38.346  51.773  30.702  1.00  0.00           H
ATOM   2419  HG3 ARG   158      38.114  50.620  32.020  1.00  0.00           H
ATOM   2420  CD  ARG   158      39.489  52.205  32.362  1.00  0.00           C
ATOM   2421  HD2 ARG   158      39.946  51.676  33.200  1.00  0.00           H
ATOM   2422  HD3 ARG   158      40.166  52.849  31.803  1.00  0.00           H
ATOM   2423  NE  ARG   158      38.507  53.117  32.996  1.00  0.00           N
ATOM   2424  HE  ARG   158      37.931  53.626  32.341  1.00  0.00           H
ATOM   2425  CZ  ARG   158      38.214  53.399  34.246  1.00  0.00           C
ATOM   2426  NH1 ARG   158      38.908  52.850  35.261  1.00  0.00           N
ATOM   2427 HH11 ARG   158      39.661  52.211  35.049  1.00  0.00           H
ATOM   2428 HH12 ARG   158      38.508  52.844  36.189  1.00  0.00           H
ATOM   2429  NH2 ARG   158      37.257  54.349  34.543  1.00  0.00           N
ATOM   2430 HH21 ARG   158      36.814  54.818  33.765  1.00  0.00           H
ATOM   2431 HH22 ARG   158      37.026  54.516  35.512  1.00  0.00           H
ATOM   2432  C   ARG   158      40.219  48.473  28.967  1.00  0.00           C
ATOM   2433  O   ARG   158      40.590  47.367  29.342  1.00  0.00           O
ATOM   2434  N   THR   159      40.807  49.170  28.002  1.00  0.00           N
ATOM   2435  H   THR   159      40.379  50.042  27.728  1.00  0.00           H
ATOM   2436  CA  THR   159      42.150  48.868  27.587  1.00  0.00           C
ATOM   2437  HA  THR   159      42.151  47.823  27.278  1.00  0.00           H
ATOM   2438  CB  THR   159      42.634  49.750  26.400  1.00  0.00           C
ATOM   2439  HB  THR   159      42.692  50.765  26.792  1.00  0.00           H
ATOM   2440  CG2 THR   159      44.054  49.466  25.981  1.00  0.00           C
ATOM   2441 HG21 THR   159      44.259  48.451  25.639  1.00  0.00           H
ATOM   2442 HG22 THR   159      44.717  49.648  26.826  1.00  0.00           H
ATOM   2443 HG23 THR   159      44.302  50.249  25.264  1.00  0.00           H
ATOM   2444  OG1 THR   159      41.960  49.448  25.233  1.00  0.00           O
ATOM   2445  HG1 THR   159      41.108  49.865  25.372  1.00  0.00           H
ATOM   2446  C   THR   159      43.205  49.030  28.772  1.00  0.00           C
ATOM   2447  O   THR   159      43.338  50.118  29.282  1.00  0.00           O
ATOM   2448  N   ASP   160      44.017  47.985  29.108  1.00  0.00           N
ATOM   2449  H   ASP   160      43.808  47.091  28.687  1.00  0.00           H
ATOM   2450  CA  ASP   160      44.993  48.117  30.175  1.00  0.00           C
ATOM   2451  HA  ASP   160      44.559  48.365  31.144  1.00  0.00           H
ATOM   2452  CB  ASP   160      45.585  46.784  30.488  1.00  0.00           C
ATOM   2453  HB2 ASP   160      44.737  46.128  30.681  1.00  0.00           H
ATOM   2454  HB3 ASP   160      46.189  46.413  29.660  1.00  0.00           H
ATOM   2455  CG  ASP   160      46.543  46.706  31.668  1.00  0.00           C
ATOM   2456  OD1 ASP   160      47.275  45.707  31.850  1.00  0.00           O
ATOM   2457  OD2 ASP   160      46.595  47.670  32.497  1.00  0.00           O
ATOM   2458  C   ASP   160      46.170  49.048  29.773  1.00  0.00           C
ATOM   2459  O   ASP   160      46.924  48.701  28.925  1.00  0.00           O
ATOM   2460  N   THR   161      46.376  50.201  30.372  1.00  0.00           N
ATOM   2461  H   THR   161      45.660  50.427  31.046  1.00  0.00           H
ATOM   2462  CA  THR   161      47.607  51.059  30.092  1.00  0.00           C
ATOM   2463  HA  THR   161      47.856  51.218  29.042  1.00  0.00           H
ATOM   2464  CB  THR   161      47.370  52.589  30.442  1.00  0.00           C
ATOM   2465  HB  THR   161      48.231  53.249  30.331  1.00  0.00           H
ATOM   2466  CG2 THR   161      46.284  53.286  29.690  1.00  0.00           C
ATOM   2467 HG21 THR   161      45.965  54.138  30.291  1.00  0.00           H
ATOM   2468 HG22 THR   161      45.421  52.647  29.506  1.00  0.00           H
ATOM   2469 HG23 THR   161      46.566  53.668  28.709  1.00  0.00           H
ATOM   2470  OG1 THR   161      46.926  52.691  31.815  1.00  0.00           O
ATOM   2471  HG1 THR   161      47.716  52.910  32.315  1.00  0.00           H
ATOM   2472  C   THR   161      48.921  50.610  30.759  1.00  0.00           C
ATOM   2473  O   THR   161      49.957  51.230  30.521  1.00  0.00           O
ATOM   2474  N   GLY   162      48.857  49.604  31.616  1.00  0.00           N
ATOM   2475  H   GLY   162      47.927  49.243  31.769  1.00  0.00           H
ATOM   2476  CA  GLY   162      49.949  48.989  32.421  1.00  0.00           C
ATOM   2477  HA2 GLY   162      50.595  49.793  32.774  1.00  0.00           H
ATOM   2478  HA3 GLY   162      49.305  48.485  33.141  1.00  0.00           H
ATOM   2479  C   GLY   162      50.773  48.045  31.529  1.00  0.00           C
ATOM   2480  O   GLY   162      50.593  47.982  30.339  1.00  0.00           O
ATOM   2481  N   GLU   163      51.732  47.367  32.181  1.00  0.00           N
ATOM   2482  H   GLU   163      51.762  47.396  33.190  1.00  0.00           H
ATOM   2483  CA  GLU   163      52.705  46.555  31.492  1.00  0.00           C
ATOM   2484  HA  GLU   163      53.212  46.927  30.602  1.00  0.00           H
ATOM   2485  CB  GLU   163      54.000  46.458  32.379  1.00  0.00           C
ATOM   2486  HB2 GLU   163      54.853  46.150  31.775  1.00  0.00           H
ATOM   2487  HB3 GLU   163      54.224  47.489  32.651  1.00  0.00           H
ATOM   2488  CG  GLU   163      54.041  45.732  33.686  1.00  0.00           C
ATOM   2489  HG2 GLU   163      54.064  44.678  33.407  1.00  0.00           H
ATOM   2490  HG3 GLU   163      54.957  45.973  34.225  1.00  0.00           H
ATOM   2491  CD  GLU   163      52.804  45.811  34.486  1.00  0.00           C
ATOM   2492  OE1 GLU   163      52.445  46.914  34.906  1.00  0.00           O
ATOM   2493  OE2 GLU   163      52.116  44.803  34.692  1.00  0.00           O
ATOM   2494  C   GLU   163      52.274  45.233  30.997  1.00  0.00           C
ATOM   2495  O   GLU   163      51.358  44.531  31.416  1.00  0.00           O
ATOM   2496  N   PRO   164      52.967  44.647  29.990  1.00  0.00           N
ATOM   2497  CD  PRO   164      54.141  45.228  29.281  1.00  0.00           C
ATOM   2498  HD2 PRO   164      54.992  45.019  29.931  1.00  0.00           H
ATOM   2499  HD3 PRO   164      53.989  46.302  29.172  1.00  0.00           H
ATOM   2500  CG  PRO   164      54.223  44.461  27.947  1.00  0.00           C
ATOM   2501  HG2 PRO   164      55.292  44.455  27.732  1.00  0.00           H
ATOM   2502  HG3 PRO   164      53.789  44.990  27.099  1.00  0.00           H
ATOM   2503  CB  PRO   164      53.630  43.133  28.209  1.00  0.00           C
ATOM   2504  HB2 PRO   164      54.384  42.426  28.554  1.00  0.00           H
ATOM   2505  HB3 PRO   164      53.096  42.591  27.429  1.00  0.00           H
ATOM   2506  CA  PRO   164      52.662  43.367  29.390  1.00  0.00           C
ATOM   2507  HA  PRO   164      51.619  43.359  29.071  1.00  0.00           H
ATOM   2508  C   PRO   164      52.840  42.237  30.350  1.00  0.00           C
ATOM   2509  O   PRO   164      53.611  42.335  31.318  1.00  0.00           O
ATOM   2510  N   MET   165      52.192  41.108  30.103  1.00  0.00           N
ATOM   2511  H   MET   165      51.652  41.078  29.249  1.00  0.00           H
ATOM   2512  CA  MET   165      52.322  39.889  30.813  1.00  0.00           C
ATOM   2513  HA  MET   165      53.306  39.941  31.280  1.00  0.00           H
ATOM   2514  CB  MET   165      51.232  39.736  32.003  1.00  0.00           C
ATOM   2515  HB2 MET   165      51.693  39.154  32.802  1.00  0.00           H
ATOM   2516  HB3 MET   165      51.056  40.754  32.348  1.00  0.00           H
ATOM   2517  CG  MET   165      49.939  39.021  31.459  1.00  0.00           C
ATOM   2518  HG2 MET   165      49.575  39.377  30.496  1.00  0.00           H
ATOM   2519  HG3 MET   165      50.191  37.975  31.283  1.00  0.00           H
ATOM   2520  SD  MET   165      48.540  39.086  32.581  1.00  0.00           S
ATOM   2521  CE  MET   165      47.246  38.125  31.735  1.00  0.00           C
ATOM   2522  HE1 MET   165      46.932  38.576  30.795  1.00  0.00           H
ATOM   2523  HE2 MET   165      47.697  37.181  31.424  1.00  0.00           H
ATOM   2524  HE3 MET   165      46.391  38.005  32.400  1.00  0.00           H
ATOM   2525  C   MET   165      52.380  38.677  29.812  1.00  0.00           C
ATOM   2526  O   MET   165      52.864  37.598  30.086  1.00  0.00           O
ATOM   2527  N   GLY   166      51.858  38.827  28.589  1.00  0.00           N
ATOM   2528  H   GLY   166      51.670  39.741  28.200  1.00  0.00           H
ATOM   2529  CA  GLY   166      51.700  37.736  27.651  1.00  0.00           C
ATOM   2530  HA2 GLY   166      51.560  38.157  26.655  1.00  0.00           H
ATOM   2531  HA3 GLY   166      52.663  37.223  27.630  1.00  0.00           H
ATOM   2532  C   GLY   166      50.559  36.796  27.931  1.00  0.00           C
ATOM   2533  O   GLY   166      49.884  36.858  28.986  1.00  0.00           O
ATOM   2534  N   ARG   167      50.391  35.865  26.992  1.00  0.00           N
ATOM   2535  H   ARG   167      51.005  36.036  26.208  1.00  0.00           H
ATOM   2536  CA  ARG   167      49.092  35.126  26.801  1.00  0.00           C
ATOM   2537  HA  ARG   167      48.424  35.970  26.629  1.00  0.00           H
ATOM   2538  CB  ARG   167      49.237  34.224  25.507  1.00  0.00           C
ATOM   2539  HB2 ARG   167      49.584  34.633  24.557  1.00  0.00           H
ATOM   2540  HB3 ARG   167      49.975  33.457  25.744  1.00  0.00           H
ATOM   2541  CG  ARG   167      47.839  33.546  25.119  1.00  0.00           C
ATOM   2542  HG2 ARG   167      47.096  33.500  25.915  1.00  0.00           H
ATOM   2543  HG3 ARG   167      47.472  33.977  24.187  1.00  0.00           H
ATOM   2544  CD  ARG   167      47.814  32.159  24.649  1.00  0.00           C
ATOM   2545  HD2 ARG   167      46.805  31.817  24.420  1.00  0.00           H
ATOM   2546  HD3 ARG   167      48.418  32.067  23.745  1.00  0.00           H
ATOM   2547  NE  ARG   167      48.394  31.190  25.667  1.00  0.00           N
ATOM   2548  HE  ARG   167      47.981  31.364  26.572  1.00  0.00           H
ATOM   2549  CZ  ARG   167      49.288  30.164  25.492  1.00  0.00           C
ATOM   2550  NH1 ARG   167      49.926  30.072  24.348  1.00  0.00           N
ATOM   2551 HH11 ARG   167      49.759  30.666  23.549  1.00  0.00           H
ATOM   2552 HH12 ARG   167      50.660  29.388  24.226  1.00  0.00           H
ATOM   2553  NH2 ARG   167      49.533  29.321  26.493  1.00  0.00           N
ATOM   2554 HH21 ARG   167      48.934  29.372  27.305  1.00  0.00           H
ATOM   2555 HH22 ARG   167      50.349  28.742  26.351  1.00  0.00           H
ATOM   2556  C   ARG   167      48.527  34.402  27.998  1.00  0.00           C
ATOM   2557  O   ARG   167      49.252  33.680  28.629  1.00  0.00           O
ATOM   2558  N   GLY   168      47.197  34.650  28.333  1.00  0.00           N
ATOM   2559  H   GLY   168      46.589  35.190  27.735  1.00  0.00           H
ATOM   2560  CA  GLY   168      46.701  34.295  29.632  1.00  0.00           C
ATOM   2561  HA2 GLY   168      46.138  33.363  29.687  1.00  0.00           H
ATOM   2562  HA3 GLY   168      47.541  34.087  30.294  1.00  0.00           H
ATOM   2563  C   GLY   168      45.828  35.300  30.341  1.00  0.00           C
ATOM   2564  O   GLY   168      45.603  36.413  29.824  1.00  0.00           O
ATOM   2565  N   THR   169      45.491  35.008  31.609  1.00  0.00           N
ATOM   2566  H   THR   169      45.653  34.098  32.017  1.00  0.00           H
ATOM   2567  CA  THR   169      44.562  35.800  32.521  1.00  0.00           C
ATOM   2568  HA  THR   169      44.555  36.788  32.058  1.00  0.00           H
ATOM   2569  CB  THR   169      43.088  35.294  32.523  1.00  0.00           C
ATOM   2570  HB  THR   169      43.035  34.247  32.824  1.00  0.00           H
ATOM   2571  CG2 THR   169      42.145  36.135  33.389  1.00  0.00           C
ATOM   2572 HG21 THR   169      42.239  36.059  34.472  1.00  0.00           H
ATOM   2573 HG22 THR   169      41.112  35.982  33.076  1.00  0.00           H
ATOM   2574 HG23 THR   169      42.279  37.178  33.103  1.00  0.00           H
ATOM   2575  OG1 THR   169      42.658  35.268  31.224  1.00  0.00           O
ATOM   2576  HG1 THR   169      42.916  34.374  30.994  1.00  0.00           H
ATOM   2577  C   THR   169      45.241  35.858  33.911  1.00  0.00           C
ATOM   2578  O   THR   169      46.039  34.998  34.294  1.00  0.00           O
ATOM   2579  N   LYS   170      45.035  36.983  34.651  1.00  0.00           N
ATOM   2580  H   LYS   170      44.468  37.707  34.231  1.00  0.00           H
ATOM   2581  CA  LYS   170      45.659  37.495  35.879  1.00  0.00           C
ATOM   2582  HA  LYS   170      46.014  36.659  36.483  1.00  0.00           H
ATOM   2583  CB  LYS   170      46.747  38.434  35.495  1.00  0.00           C
ATOM   2584  HB2 LYS   170      47.497  37.835  34.979  1.00  0.00           H
ATOM   2585  HB3 LYS   170      46.327  39.103  34.744  1.00  0.00           H
ATOM   2586  CG  LYS   170      47.443  39.267  36.620  1.00  0.00           C
ATOM   2587  HG2 LYS   170      46.805  40.082  36.962  1.00  0.00           H
ATOM   2588  HG3 LYS   170      47.488  38.637  37.509  1.00  0.00           H
ATOM   2589  CD  LYS   170      48.726  39.909  36.201  1.00  0.00           C
ATOM   2590  HD2 LYS   170      49.470  39.180  35.881  1.00  0.00           H
ATOM   2591  HD3 LYS   170      48.416  40.619  35.435  1.00  0.00           H
ATOM   2592  CE  LYS   170      49.399  40.635  37.393  1.00  0.00           C
ATOM   2593  HE2 LYS   170      48.660  41.291  37.853  1.00  0.00           H
ATOM   2594  HE3 LYS   170      49.709  39.838  38.070  1.00  0.00           H
ATOM   2595  NZ  LYS   170      50.562  41.387  36.873  1.00  0.00           N
ATOM   2596  HZ1 LYS   170      51.248  40.798  36.419  1.00  0.00           H
ATOM   2597  HZ2 LYS   170      51.112  41.815  37.604  1.00  0.00           H
ATOM   2598  HZ3 LYS   170      50.282  42.053  36.167  1.00  0.00           H
ATOM   2599  C   LYS   170      44.559  38.165  36.727  1.00  0.00           C
ATOM   2600  O   LYS   170      44.273  39.354  36.686  1.00  0.00           O
ATOM   2601  N   VAL   171      43.929  37.305  37.551  1.00  0.00           N
ATOM   2602  H   VAL   171      44.273  36.359  37.636  1.00  0.00           H
ATOM   2603  CA  VAL   171      42.874  37.673  38.524  1.00  0.00           C
ATOM   2604  HA  VAL   171      42.328  38.515  38.100  1.00  0.00           H
ATOM   2605  CB  VAL   171      41.918  36.470  38.887  1.00  0.00           C
ATOM   2606  HB  VAL   171      41.283  36.873  39.676  1.00  0.00           H
ATOM   2607  CG1 VAL   171      41.008  36.152  37.638  1.00  0.00           C
ATOM   2608 HG11 VAL   171      41.575  35.823  36.766  1.00  0.00           H
ATOM   2609 HG12 VAL   171      40.257  35.380  37.808  1.00  0.00           H
ATOM   2610 HG13 VAL   171      40.434  37.046  37.395  1.00  0.00           H
ATOM   2611  CG2 VAL   171      42.478  35.074  39.416  1.00  0.00           C
ATOM   2612 HG21 VAL   171      41.638  34.382  39.475  1.00  0.00           H
ATOM   2613 HG22 VAL   171      42.881  35.291  40.404  1.00  0.00           H
ATOM   2614 HG23 VAL   171      43.230  34.638  38.757  1.00  0.00           H
ATOM   2615  C   VAL   171      43.582  38.127  39.815  1.00  0.00           C
ATOM   2616  O   VAL   171      44.560  37.572  40.238  1.00  0.00           O
ATOM   2617  N   ILE   172      43.069  39.155  40.432  1.00  0.00           N
ATOM   2618  H   ILE   172      42.295  39.635  39.994  1.00  0.00           H
ATOM   2619  CA  ILE   172      43.723  39.856  41.517  1.00  0.00           C
ATOM   2620  HA  ILE   172      44.495  39.230  41.965  1.00  0.00           H
ATOM   2621  CB  ILE   172      44.334  41.186  41.029  1.00  0.00           C
ATOM   2622  HB  ILE   172      43.546  41.890  40.761  1.00  0.00           H
ATOM   2623  CG2 ILE   172      45.146  41.872  42.126  1.00  0.00           C
ATOM   2624 HG21 ILE   172      45.363  42.917  41.897  1.00  0.00           H
ATOM   2625 HG22 ILE   172      46.006  41.273  42.424  1.00  0.00           H
ATOM   2626 HG23 ILE   172      44.470  42.044  42.963  1.00  0.00           H
ATOM   2627  CG1 ILE   172      45.206  40.866  39.793  1.00  0.00           C
ATOM   2628 HG12 ILE   172      45.604  39.851  39.796  1.00  0.00           H
ATOM   2629 HG13 ILE   172      44.513  40.970  38.959  1.00  0.00           H
ATOM   2630  CD1 ILE   172      46.309  41.929  39.534  1.00  0.00           C
ATOM   2631 HD11 ILE   172      46.801  41.734  38.581  1.00  0.00           H
ATOM   2632 HD12 ILE   172      47.047  41.924  40.337  1.00  0.00           H
ATOM   2633 HD13 ILE   172      45.988  42.954  39.349  1.00  0.00           H
ATOM   2634  C   ILE   172      42.603  40.170  42.567  1.00  0.00           C
ATOM   2635  O   ILE   172      41.606  40.903  42.343  1.00  0.00           O
ATOM   2636  N   LEU   173      42.777  39.567  43.770  1.00  0.00           N
ATOM   2637  H   LEU   173      43.574  38.951  43.844  1.00  0.00           H
ATOM   2638  CA  LEU   173      41.989  39.765  44.958  1.00  0.00           C
ATOM   2639  HA  LEU   173      40.984  40.078  44.669  1.00  0.00           H
ATOM   2640  CB  LEU   173      41.804  38.493  45.708  1.00  0.00           C
ATOM   2641  HB2 LEU   173      42.772  38.026  45.532  1.00  0.00           H
ATOM   2642  HB3 LEU   173      41.727  38.726  46.770  1.00  0.00           H
ATOM   2643  CG  LEU   173      40.638  37.647  45.103  1.00  0.00           C
ATOM   2644  HG  LEU   173      39.706  38.196  45.222  1.00  0.00           H
ATOM   2645  CD1 LEU   173      40.778  37.282  43.680  1.00  0.00           C
ATOM   2646 HD11 LEU   173      40.046  36.521  43.409  1.00  0.00           H
ATOM   2647 HD12 LEU   173      41.732  36.808  43.451  1.00  0.00           H
ATOM   2648 HD13 LEU   173      40.621  38.137  43.021  1.00  0.00           H
ATOM   2649  CD2 LEU   173      40.532  36.306  45.882  1.00  0.00           C
ATOM   2650 HD21 LEU   173      40.687  36.627  46.911  1.00  0.00           H
ATOM   2651 HD22 LEU   173      39.543  35.848  45.915  1.00  0.00           H
ATOM   2652 HD23 LEU   173      41.301  35.590  45.597  1.00  0.00           H
ATOM   2653  C   LEU   173      42.604  40.950  45.740  1.00  0.00           C
ATOM   2654  O   LEU   173      43.700  40.900  46.233  1.00  0.00           O
ATOM   2655  N   HID   174      41.810  41.969  45.966  1.00  0.00           N
ATOM   2656  H   HID   174      40.909  42.090  45.527  1.00  0.00           H
ATOM   2657  CA  HID   174      42.061  43.122  46.911  1.00  0.00           C
ATOM   2658  HA  HID   174      43.133  43.300  46.994  1.00  0.00           H
ATOM   2659  CB  HID   174      41.496  44.427  46.340  1.00  0.00           C
ATOM   2660  HB2 HID   174      40.411  44.368  46.418  1.00  0.00           H
ATOM   2661  HB3 HID   174      41.565  45.193  47.112  1.00  0.00           H
ATOM   2662  CG  HID   174      41.992  44.717  45.002  1.00  0.00           C
ATOM   2663  ND1 HID   174      43.154  45.360  44.872  1.00  0.00           N
ATOM   2664  HD1 HID   174      43.803  45.705  45.564  1.00  0.00           H
ATOM   2665  CE1 HID   174      43.565  45.217  43.570  1.00  0.00           C
ATOM   2666  HE1 HID   174      44.464  45.655  43.162  1.00  0.00           H
ATOM   2667  NE2 HID   174      42.614  44.534  42.896  1.00  0.00           N
ATOM   2668  CD2 HID   174      41.586  44.221  43.800  1.00  0.00           C
ATOM   2669  HD2 HID   174      40.751  43.539  43.734  1.00  0.00           H
ATOM   2670  C   HID   174      41.400  42.714  48.254  1.00  0.00           C
ATOM   2671  O   HID   174      40.146  42.620  48.428  1.00  0.00           O
ATOM   2672  N   LEU   175      42.161  42.374  49.299  1.00  0.00           N
ATOM   2673  H   LEU   175      43.145  42.590  49.221  1.00  0.00           H
ATOM   2674  CA  LEU   175      41.679  41.811  50.555  1.00  0.00           C
ATOM   2675  HA  LEU   175      40.836  41.135  50.414  1.00  0.00           H
ATOM   2676  CB  LEU   175      42.761  40.847  51.072  1.00  0.00           C
ATOM   2677  HB2 LEU   175      43.632  41.501  51.051  1.00  0.00           H
ATOM   2678  HB3 LEU   175      42.547  40.614  52.115  1.00  0.00           H
ATOM   2679  CG  LEU   175      42.910  39.586  50.241  1.00  0.00           C
ATOM   2680  HG  LEU   175      42.986  39.849  49.186  1.00  0.00           H
ATOM   2681  CD1 LEU   175      44.240  38.882  50.578  1.00  0.00           C
ATOM   2682 HD11 LEU   175      45.086  39.494  50.268  1.00  0.00           H
ATOM   2683 HD12 LEU   175      44.322  37.894  50.125  1.00  0.00           H
ATOM   2684 HD13 LEU   175      44.230  38.587  51.628  1.00  0.00           H
ATOM   2685  CD2 LEU   175      41.862  38.455  50.347  1.00  0.00           C
ATOM   2686 HD21 LEU   175      40.926  38.982  50.163  1.00  0.00           H
ATOM   2687 HD22 LEU   175      42.039  37.567  49.739  1.00  0.00           H
ATOM   2688 HD23 LEU   175      41.667  38.170  51.381  1.00  0.00           H
ATOM   2689  C   LEU   175      41.128  42.841  51.538  1.00  0.00           C
ATOM   2690  O   LEU   175      41.640  43.982  51.490  1.00  0.00           O
ATOM   2691  N   LYS   176      40.303  42.340  52.455  1.00  0.00           N
ATOM   2692  H   LYS   176      39.928  41.405  52.379  1.00  0.00           H
ATOM   2693  CA  LYS   176      40.054  42.978  53.732  1.00  0.00           C
ATOM   2694  HA  LYS   176      39.922  44.056  53.640  1.00  0.00           H
ATOM   2695  CB  LYS   176      38.912  42.204  54.347  1.00  0.00           C
ATOM   2696  HB2 LYS   176      39.098  41.143  54.176  1.00  0.00           H
ATOM   2697  HB3 LYS   176      38.767  42.381  55.413  1.00  0.00           H
ATOM   2698  CG  LYS   176      37.560  42.478  53.572  1.00  0.00           C
ATOM   2699  HG2 LYS   176      37.325  43.543  53.584  1.00  0.00           H
ATOM   2700  HG3 LYS   176      37.661  42.074  52.564  1.00  0.00           H
ATOM   2701  CD  LYS   176      36.382  41.817  54.260  1.00  0.00           C
ATOM   2702  HD2 LYS   176      36.752  40.824  54.517  1.00  0.00           H
ATOM   2703  HD3 LYS   176      35.990  42.304  55.152  1.00  0.00           H
ATOM   2704  CE  LYS   176      35.228  41.668  53.270  1.00  0.00           C
ATOM   2705  HE2 LYS   176      35.641  41.353  52.312  1.00  0.00           H
ATOM   2706  HE3 LYS   176      34.611  40.845  53.631  1.00  0.00           H
ATOM   2707  NZ  LYS   176      34.423  42.867  52.933  1.00  0.00           N
ATOM   2708  HZ1 LYS   176      33.758  42.970  53.686  1.00  0.00           H
ATOM   2709  HZ2 LYS   176      33.965  42.706  52.048  1.00  0.00           H
ATOM   2710  HZ3 LYS   176      34.939  43.726  52.806  1.00  0.00           H
ATOM   2711  C   LYS   176      41.236  42.777  54.744  1.00  0.00           C
ATOM   2712  O   LYS   176      41.954  41.739  54.866  1.00  0.00           O
ATOM   2713  N   GLU   177      41.324  43.761  55.651  1.00  0.00           N
ATOM   2714  H   GLU   177      40.729  44.561  55.489  1.00  0.00           H
ATOM   2715  CA  GLU   177      42.168  43.728  56.887  1.00  0.00           C
ATOM   2716  HA  GLU   177      43.219  43.505  56.704  1.00  0.00           H
ATOM   2717  CB  GLU   177      42.109  45.079  57.568  1.00  0.00           C
ATOM   2718  HB2 GLU   177      42.833  45.123  58.382  1.00  0.00           H
ATOM   2719  HB3 GLU   177      42.534  45.721  56.796  1.00  0.00           H
ATOM   2720  CG  GLU   177      40.805  45.531  58.200  1.00  0.00           C
ATOM   2721  HG2 GLU   177      40.715  44.989  59.141  1.00  0.00           H
ATOM   2722  HG3 GLU   177      40.867  46.596  58.425  1.00  0.00           H
ATOM   2723  CD  GLU   177      39.554  45.416  57.330  1.00  0.00           C
ATOM   2724  OE1 GLU   177      38.796  44.413  57.447  1.00  0.00           O
ATOM   2725  OE2 GLU   177      39.492  46.100  56.268  1.00  0.00           O
ATOM   2726  C   GLU   177      41.755  42.634  57.896  1.00  0.00           C
ATOM   2727  O   GLU   177      42.598  42.135  58.637  1.00  0.00           O
ATOM   2728  N   ASP   178      40.603  41.979  57.769  1.00  0.00           N
ATOM   2729  H   ASP   178      39.863  42.484  57.302  1.00  0.00           H
ATOM   2730  CA  ASP   178      40.202  40.773  58.530  1.00  0.00           C
ATOM   2731  HA  ASP   178      40.638  40.801  59.528  1.00  0.00           H
ATOM   2732  CB  ASP   178      38.690  40.741  58.678  1.00  0.00           C
ATOM   2733  HB2 ASP   178      38.431  40.815  57.622  1.00  0.00           H
ATOM   2734  HB3 ASP   178      38.390  39.741  58.991  1.00  0.00           H
ATOM   2735  CG  ASP   178      38.024  41.807  59.520  1.00  0.00           C
ATOM   2736  OD1 ASP   178      38.694  42.334  60.423  1.00  0.00           O
ATOM   2737  OD2 ASP   178      36.809  42.007  59.247  1.00  0.00           O
ATOM   2738  C   ASP   178      40.853  39.473  57.856  1.00  0.00           C
ATOM   2739  O   ASP   178      40.745  38.340  58.292  1.00  0.00           O
ATOM   2740  N   GLN   179      41.414  39.601  56.654  1.00  0.00           N
ATOM   2741  H   GLN   179      41.511  40.545  56.308  1.00  0.00           H
ATOM   2742  CA  GLN   179      41.844  38.440  55.837  1.00  0.00           C
ATOM   2743  HA  GLN   179      41.832  37.522  56.426  1.00  0.00           H
ATOM   2744  CB  GLN   179      40.821  38.306  54.655  1.00  0.00           C
ATOM   2745  HB2 GLN   179      40.993  39.182  54.029  1.00  0.00           H
ATOM   2746  HB3 GLN   179      40.975  37.418  54.043  1.00  0.00           H
ATOM   2747  CG  GLN   179      39.358  38.261  55.151  1.00  0.00           C
ATOM   2748  HG2 GLN   179      38.995  39.089  55.762  1.00  0.00           H
ATOM   2749  HG3 GLN   179      38.722  38.368  54.272  1.00  0.00           H
ATOM   2750  CD  GLN   179      39.001  36.973  55.800  1.00  0.00           C
ATOM   2751  OE1 GLN   179      39.790  36.066  55.986  1.00  0.00           O
ATOM   2752  NE2 GLN   179      37.793  36.838  56.198  1.00  0.00           N
ATOM   2753 HE21 GLN   179      37.576  36.041  56.780  1.00  0.00           H
ATOM   2754 HE22 GLN   179      37.205  37.659  56.228  1.00  0.00           H
ATOM   2755  C   GLN   179      43.251  38.598  55.301  1.00  0.00           C
ATOM   2756  O   GLN   179      43.551  38.150  54.146  1.00  0.00           O
ATOM   2757  N   THR   180      44.102  39.249  56.058  1.00  0.00           N
ATOM   2758  H   THR   180      43.956  39.379  57.048  1.00  0.00           H
ATOM   2759  CA  THR   180      45.483  39.494  55.619  1.00  0.00           C
ATOM   2760  HA  THR   180      45.500  39.777  54.567  1.00  0.00           H
ATOM   2761  CB  THR   180      46.072  40.707  56.300  1.00  0.00           C
ATOM   2762  HB  THR   180      47.120  40.839  56.031  1.00  0.00           H
ATOM   2763  CG2 THR   180      45.320  41.946  56.046  1.00  0.00           C
ATOM   2764 HG21 THR   180      45.812  42.783  56.542  1.00  0.00           H
ATOM   2765 HG22 THR   180      44.290  41.878  56.396  1.00  0.00           H
ATOM   2766 HG23 THR   180      45.219  42.172  54.985  1.00  0.00           H
ATOM   2767  OG1 THR   180      45.907  40.451  57.675  1.00  0.00           O
ATOM   2768  HG1 THR   180      46.634  39.879  57.933  1.00  0.00           H
ATOM   2769  C   THR   180      46.398  38.265  55.758  1.00  0.00           C
ATOM   2770  O   THR   180      47.545  38.252  55.215  1.00  0.00           O
ATOM   2771  N   GLU   181      45.934  37.182  56.385  1.00  0.00           N
ATOM   2772  H   GLU   181      45.192  37.244  57.067  1.00  0.00           H
ATOM   2773  CA  GLU   181      46.616  35.874  56.399  1.00  0.00           C
ATOM   2774  HA  GLU   181      47.595  36.079  56.830  1.00  0.00           H
ATOM   2775  CB  GLU   181      45.722  35.046  57.370  1.00  0.00           C
ATOM   2776  HB2 GLU   181      46.241  34.112  57.589  1.00  0.00           H
ATOM   2777  HB3 GLU   181      45.706  35.620  58.297  1.00  0.00           H
ATOM   2778  CG  GLU   181      44.248  34.828  56.976  1.00  0.00           C
ATOM   2779  HG2 GLU   181      43.808  35.713  56.516  1.00  0.00           H
ATOM   2780  HG3 GLU   181      44.310  34.060  56.205  1.00  0.00           H
ATOM   2781  CD  GLU   181      43.396  34.394  58.146  1.00  0.00           C
ATOM   2782  OE1 GLU   181      42.993  33.231  58.309  1.00  0.00           O
ATOM   2783  OE2 GLU   181      43.138  35.301  59.005  1.00  0.00           O
ATOM   2784  C   GLU   181      46.727  35.177  55.006  1.00  0.00           C
ATOM   2785  O   GLU   181      47.711  34.479  54.778  1.00  0.00           O
ATOM   2786  N   TYR   182      45.776  35.512  54.044  1.00  0.00           N
ATOM   2787  H   TYR   182      44.904  35.970  54.267  1.00  0.00           H
ATOM   2788  CA  TYR   182      45.884  35.192  52.628  1.00  0.00           C
ATOM   2789  HA  TYR   182      46.452  34.279  52.452  1.00  0.00           H
ATOM   2790  CB  TYR   182      44.488  35.059  51.985  1.00  0.00           C
ATOM   2791  HB2 TYR   182      44.027  36.026  51.780  1.00  0.00           H
ATOM   2792  HB3 TYR   182      44.512  34.706  50.954  1.00  0.00           H
ATOM   2793  CG  TYR   182      43.492  34.137  52.663  1.00  0.00           C
ATOM   2794  CD1 TYR   182      43.672  32.712  52.564  1.00  0.00           C
ATOM   2795  HD1 TYR   182      44.588  32.475  52.042  1.00  0.00           H
ATOM   2796  CE1 TYR   182      42.861  31.790  53.245  1.00  0.00           C
ATOM   2797  HE1 TYR   182      43.003  30.720  53.254  1.00  0.00           H
ATOM   2798  CZ  TYR   182      41.772  32.295  53.960  1.00  0.00           C
ATOM   2799  OH  TYR   182      40.921  31.413  54.570  1.00  0.00           O
ATOM   2800  HH  TYR   182      41.357  30.576  54.741  1.00  0.00           H
ATOM   2801  CE2 TYR   182      41.469  33.676  54.009  1.00  0.00           C
ATOM   2802  HE2 TYR   182      40.659  34.087  54.592  1.00  0.00           H
ATOM   2803  CD2 TYR   182      42.334  34.572  53.346  1.00  0.00           C
ATOM   2804  HD2 TYR   182      42.233  35.642  53.452  1.00  0.00           H
ATOM   2805  C   TYR   182      46.830  36.069  51.774  1.00  0.00           C
ATOM   2806  O   TYR   182      46.756  36.260  50.562  1.00  0.00           O
ATOM   2807  N   LEU   183      47.865  36.651  52.453  1.00  0.00           N
ATOM   2808  H   LEU   183      47.891  36.585  53.460  1.00  0.00           H
ATOM   2809  CA  LEU   183      49.104  37.200  51.827  1.00  0.00           C
ATOM   2810  HA  LEU   183      49.127  37.050  50.747  1.00  0.00           H
ATOM   2811  CB  LEU   183      49.096  38.631  52.389  1.00  0.00           C
ATOM   2812  HB2 LEU   183      49.132  38.621  53.479  1.00  0.00           H
ATOM   2813  HB3 LEU   183      50.056  39.033  52.060  1.00  0.00           H
ATOM   2814  CG  LEU   183      47.997  39.553  51.791  1.00  0.00           C
ATOM   2815  HG  LEU   183      47.020  39.078  51.887  1.00  0.00           H
ATOM   2816  CD1 LEU   183      47.776  40.862  52.588  1.00  0.00           C
ATOM   2817 HD11 LEU   183      48.565  41.574  52.340  1.00  0.00           H
ATOM   2818 HD12 LEU   183      47.814  40.578  53.640  1.00  0.00           H
ATOM   2819 HD13 LEU   183      46.794  41.259  52.331  1.00  0.00           H
ATOM   2820  CD2 LEU   183      48.287  39.860  50.338  1.00  0.00           C
ATOM   2821 HD21 LEU   183      49.281  40.305  50.307  1.00  0.00           H
ATOM   2822 HD22 LEU   183      48.385  38.945  49.754  1.00  0.00           H
ATOM   2823 HD23 LEU   183      47.469  40.448  49.923  1.00  0.00           H
ATOM   2824  C   LEU   183      50.341  36.423  52.420  1.00  0.00           C
ATOM   2825  O   LEU   183      51.457  36.876  52.168  1.00  0.00           O
ATOM   2826  N   GLU   184      50.146  35.332  53.282  1.00  0.00           N
ATOM   2827  H   GLU   184      49.218  35.068  53.579  1.00  0.00           H
ATOM   2828  CA  GLU   184      51.249  34.490  53.768  1.00  0.00           C
ATOM   2829  HA  GLU   184      52.148  35.105  53.752  1.00  0.00           H
ATOM   2830  CB  GLU   184      51.112  34.046  55.244  1.00  0.00           C
ATOM   2831  HB2 GLU   184      50.090  33.665  55.223  1.00  0.00           H
ATOM   2832  HB3 GLU   184      51.735  33.202  55.543  1.00  0.00           H
ATOM   2833  CG  GLU   184      51.232  35.142  56.255  1.00  0.00           C
ATOM   2834  HG2 GLU   184      50.522  35.862  55.849  1.00  0.00           H
ATOM   2835  HG3 GLU   184      50.881  34.803  57.230  1.00  0.00           H
ATOM   2836  CD  GLU   184      52.650  35.718  56.491  1.00  0.00           C
ATOM   2837  OE1 GLU   184      53.535  35.540  55.667  1.00  0.00           O
ATOM   2838  OE2 GLU   184      52.849  36.443  57.473  1.00  0.00           O
ATOM   2839  C   GLU   184      51.523  33.280  52.907  1.00  0.00           C
ATOM   2840  O   GLU   184      50.808  32.326  52.757  1.00  0.00           O
ATOM   2841  N   GLU   185      52.689  33.422  52.256  1.00  0.00           N
ATOM   2842  H   GLU   185      53.092  34.348  52.299  1.00  0.00           H
ATOM   2843  CA  GLU   185      53.426  32.388  51.514  1.00  0.00           C
ATOM   2844  HA  GLU   185      53.112  32.320  50.472  1.00  0.00           H
ATOM   2845  CB  GLU   185      54.948  32.816  51.409  1.00  0.00           C
ATOM   2846  HB2 GLU   185      54.936  33.643  50.698  1.00  0.00           H
ATOM   2847  HB3 GLU   185      55.259  33.079  52.420  1.00  0.00           H
ATOM   2848  CG  GLU   185      55.875  31.788  50.892  1.00  0.00           C
ATOM   2849  HG2 GLU   185      55.763  30.849  51.433  1.00  0.00           H
ATOM   2850  HG3 GLU   185      55.690  31.658  49.826  1.00  0.00           H
ATOM   2851  CD  GLU   185      57.416  32.093  50.943  1.00  0.00           C
ATOM   2852  OE1 GLU   185      57.824  33.235  50.596  1.00  0.00           O
ATOM   2853  OE2 GLU   185      58.150  31.230  51.448  1.00  0.00           O
ATOM   2854  C   GLU   185      53.202  30.964  52.118  1.00  0.00           C
ATOM   2855  O   GLU   185      52.771  30.029  51.425  1.00  0.00           O
ATOM   2856  N   ARG   186      53.420  30.774  53.417  1.00  0.00           N
ATOM   2857  H   ARG   186      53.544  31.608  53.975  1.00  0.00           H
ATOM   2858  CA  ARG   186      53.244  29.498  54.100  1.00  0.00           C
ATOM   2859  HA  ARG   186      53.725  28.702  53.533  1.00  0.00           H
ATOM   2860  CB  ARG   186      53.884  29.582  55.466  1.00  0.00           C
ATOM   2861  HB2 ARG   186      53.526  30.473  55.980  1.00  0.00           H
ATOM   2862  HB3 ARG   186      53.462  28.765  56.052  1.00  0.00           H
ATOM   2863  CG  ARG   186      55.379  29.533  55.489  1.00  0.00           C
ATOM   2864  HG2 ARG   186      55.598  28.634  54.913  1.00  0.00           H
ATOM   2865  HG3 ARG   186      55.786  30.443  55.049  1.00  0.00           H
ATOM   2866  CD  ARG   186      55.888  29.439  56.947  1.00  0.00           C
ATOM   2867  HD2 ARG   186      55.371  30.150  57.592  1.00  0.00           H
ATOM   2868  HD3 ARG   186      55.675  28.420  57.269  1.00  0.00           H
ATOM   2869  NE  ARG   186      57.302  29.596  57.056  1.00  0.00           N
ATOM   2870  HE  ARG   186      57.743  30.186  56.363  1.00  0.00           H
ATOM   2871  CZ  ARG   186      58.051  29.006  58.010  1.00  0.00           C
ATOM   2872  NH1 ARG   186      57.564  28.311  58.946  1.00  0.00           N
ATOM   2873 HH11 ARG   186      56.557  28.233  58.982  1.00  0.00           H
ATOM   2874 HH12 ARG   186      58.044  28.062  59.800  1.00  0.00           H
ATOM   2875  NH2 ARG   186      59.292  29.204  58.091  1.00  0.00           N
ATOM   2876 HH21 ARG   186      59.740  29.900  57.511  1.00  0.00           H
ATOM   2877 HH22 ARG   186      59.837  28.717  58.787  1.00  0.00           H
ATOM   2878  C   ARG   186      51.776  29.081  54.209  1.00  0.00           C
ATOM   2879  O   ARG   186      51.522  27.901  54.229  1.00  0.00           O
ATOM   2880  N   ARG   187      50.814  29.994  54.421  1.00  0.00           N
ATOM   2881  H   ARG   187      51.240  30.884  54.635  1.00  0.00           H
ATOM   2882  CA  ARG   187      49.356  29.756  54.358  1.00  0.00           C
ATOM   2883  HA  ARG   187      49.020  29.030  55.098  1.00  0.00           H
ATOM   2884  CB  ARG   187      48.632  31.056  54.757  1.00  0.00           C
ATOM   2885  HB2 ARG   187      49.039  31.439  55.694  1.00  0.00           H
ATOM   2886  HB3 ARG   187      48.800  31.843  54.022  1.00  0.00           H
ATOM   2887  CG  ARG   187      47.122  30.890  55.004  1.00  0.00           C
ATOM   2888  HG2 ARG   187      46.898  31.890  55.374  1.00  0.00           H
ATOM   2889  HG3 ARG   187      46.633  30.985  54.034  1.00  0.00           H
ATOM   2890  CD  ARG   187      46.505  29.688  55.742  1.00  0.00           C
ATOM   2891  HD2 ARG   187      46.634  28.735  55.229  1.00  0.00           H
ATOM   2892  HD3 ARG   187      47.103  29.623  56.651  1.00  0.00           H
ATOM   2893  NE  ARG   187      45.038  29.843  55.998  1.00  0.00           N
ATOM   2894  HE  ARG   187      44.382  29.373  55.390  1.00  0.00           H
ATOM   2895  CZ  ARG   187      44.622  30.605  56.937  1.00  0.00           C
ATOM   2896  NH1 ARG   187      45.326  31.215  57.851  1.00  0.00           N
ATOM   2897 HH11 ARG   187      46.292  30.985  58.031  1.00  0.00           H
ATOM   2898 HH12 ARG   187      44.893  31.856  58.500  1.00  0.00           H
ATOM   2899  NH2 ARG   187      43.341  30.780  57.054  1.00  0.00           N
ATOM   2900 HH21 ARG   187      42.800  30.194  56.434  1.00  0.00           H
ATOM   2901 HH22 ARG   187      43.054  31.708  57.332  1.00  0.00           H
ATOM   2902  C   ARG   187      48.967  29.289  53.049  1.00  0.00           C
ATOM   2903  O   ARG   187      48.402  28.196  52.968  1.00  0.00           O
ATOM   2904  N   ILE   188      49.331  29.979  52.009  1.00  0.00           N
ATOM   2905  H   ILE   188      49.761  30.869  52.217  1.00  0.00           H
ATOM   2906  CA  ILE   188      48.929  29.644  50.667  1.00  0.00           C
ATOM   2907  HA  ILE   188      47.872  29.386  50.734  1.00  0.00           H
ATOM   2908  CB  ILE   188      49.395  30.773  49.758  1.00  0.00           C
ATOM   2909  HB  ILE   188      50.468  30.921  49.880  1.00  0.00           H
ATOM   2910  CG2 ILE   188      49.075  30.510  48.287  1.00  0.00           C
ATOM   2911 HG21 ILE   188      48.003  30.339  48.189  1.00  0.00           H
ATOM   2912 HG22 ILE   188      49.644  29.695  47.840  1.00  0.00           H
ATOM   2913 HG23 ILE   188      49.211  31.417  47.699  1.00  0.00           H
ATOM   2914  CG1 ILE   188      48.616  32.038  50.087  1.00  0.00           C
ATOM   2915 HG12 ILE   188      47.568  31.973  49.793  1.00  0.00           H
ATOM   2916 HG13 ILE   188      48.727  32.151  51.165  1.00  0.00           H
ATOM   2917  CD1 ILE   188      49.218  33.369  49.575  1.00  0.00           C
ATOM   2918 HD11 ILE   188      49.558  33.372  48.538  1.00  0.00           H
ATOM   2919 HD12 ILE   188      50.110  33.499  50.185  1.00  0.00           H
ATOM   2920 HD13 ILE   188      48.477  34.153  49.724  1.00  0.00           H
ATOM   2921  C   ILE   188      49.594  28.304  50.169  1.00  0.00           C
ATOM   2922  O   ILE   188      48.957  27.488  49.479  1.00  0.00           O
ATOM   2923  N   LYS   189      50.881  28.105  50.520  1.00  0.00           N
ATOM   2924  H   LYS   189      51.411  28.837  50.970  1.00  0.00           H
ATOM   2925  CA  LYS   189      51.791  27.006  49.944  1.00  0.00           C
ATOM   2926  HA  LYS   189      51.885  26.931  48.859  1.00  0.00           H
ATOM   2927  CB  LYS   189      53.215  27.286  50.491  1.00  0.00           C
ATOM   2928  HB2 LYS   189      53.407  28.200  49.930  1.00  0.00           H
ATOM   2929  HB3 LYS   189      53.219  27.388  51.575  1.00  0.00           H
ATOM   2930  CG  LYS   189      54.363  26.404  49.991  1.00  0.00           C
ATOM   2931  HG2 LYS   189      54.128  25.456  50.476  1.00  0.00           H
ATOM   2932  HG3 LYS   189      54.226  26.216  48.926  1.00  0.00           H
ATOM   2933  CD  LYS   189      55.808  26.876  50.395  1.00  0.00           C
ATOM   2934  HD2 LYS   189      56.048  27.827  49.920  1.00  0.00           H
ATOM   2935  HD3 LYS   189      55.859  27.020  51.474  1.00  0.00           H
ATOM   2936  CE  LYS   189      56.979  25.993  49.915  1.00  0.00           C
ATOM   2937  HE2 LYS   189      56.640  25.012  50.249  1.00  0.00           H
ATOM   2938  HE3 LYS   189      57.040  25.864  48.835  1.00  0.00           H
ATOM   2939  NZ  LYS   189      58.303  26.253  50.533  1.00  0.00           N
ATOM   2940  HZ1 LYS   189      58.324  26.082  51.527  1.00  0.00           H
ATOM   2941  HZ2 LYS   189      58.487  27.213  50.278  1.00  0.00           H
ATOM   2942  HZ3 LYS   189      59.014  25.716  50.057  1.00  0.00           H
ATOM   2943  C   LYS   189      51.115  25.725  50.423  1.00  0.00           C
ATOM   2944  O   LYS   189      50.919  24.838  49.651  1.00  0.00           O
ATOM   2945  N   GLU   190      50.670  25.695  51.698  1.00  0.00           N
ATOM   2946  H   GLU   190      50.776  26.509  52.287  1.00  0.00           H
ATOM   2947  CA  GLU   190      49.965  24.465  52.197  1.00  0.00           C
ATOM   2948  HA  GLU   190      50.723  23.730  51.924  1.00  0.00           H
ATOM   2949  CB  GLU   190      49.747  24.579  53.726  1.00  0.00           C
ATOM   2950  HB2 GLU   190      50.635  24.995  54.200  1.00  0.00           H
ATOM   2951  HB3 GLU   190      48.939  25.299  53.855  1.00  0.00           H
ATOM   2952  CG  GLU   190      49.481  23.275  54.472  1.00  0.00           C
ATOM   2953  HG2 GLU   190      49.244  23.552  55.499  1.00  0.00           H
ATOM   2954  HG3 GLU   190      48.590  22.866  53.994  1.00  0.00           H
ATOM   2955  CD  GLU   190      50.559  22.167  54.702  1.00  0.00           C
ATOM   2956  OE1 GLU   190      51.758  22.541  54.589  1.00  0.00           O
ATOM   2957  OE2 GLU   190      50.205  21.001  54.798  1.00  0.00           O
ATOM   2958  C   GLU   190      48.631  24.187  51.459  1.00  0.00           C
ATOM   2959  O   GLU   190      48.251  23.106  51.258  1.00  0.00           O
ATOM   2960  N   ILE   191      47.928  25.208  51.003  1.00  0.00           N
ATOM   2961  H   ILE   191      48.287  26.138  51.168  1.00  0.00           H
ATOM   2962  CA  ILE   191      46.615  25.040  50.289  1.00  0.00           C
ATOM   2963  HA  ILE   191      46.001  24.216  50.654  1.00  0.00           H
ATOM   2964  CB  ILE   191      45.756  26.331  50.428  1.00  0.00           C
ATOM   2965  HB  ILE   191      46.444  27.113  50.108  1.00  0.00           H
ATOM   2966  CG2 ILE   191      44.578  26.363  49.400  1.00  0.00           C
ATOM   2967 HG21 ILE   191      44.808  26.671  48.380  1.00  0.00           H
ATOM   2968 HG22 ILE   191      43.770  27.037  49.688  1.00  0.00           H
ATOM   2969 HG23 ILE   191      44.189  25.348  49.326  1.00  0.00           H
ATOM   2970  CG1 ILE   191      45.277  26.598  51.914  1.00  0.00           C
ATOM   2971 HG12 ILE   191      44.498  25.939  52.294  1.00  0.00           H
ATOM   2972 HG13 ILE   191      46.099  26.455  52.616  1.00  0.00           H
ATOM   2973  CD1 ILE   191      44.964  28.118  52.148  1.00  0.00           C
ATOM   2974 HD11 ILE   191      43.959  28.217  51.739  1.00  0.00           H
ATOM   2975 HD12 ILE   191      45.700  28.787  51.704  1.00  0.00           H
ATOM   2976 HD13 ILE   191      44.807  28.241  53.220  1.00  0.00           H
ATOM   2977  C   ILE   191      46.839  24.688  48.820  1.00  0.00           C
ATOM   2978  O   ILE   191      46.129  23.831  48.263  1.00  0.00           O
ATOM   2979  N   VAL   192      47.756  25.317  48.164  1.00  0.00           N
ATOM   2980  H   VAL   192      48.241  26.008  48.720  1.00  0.00           H
ATOM   2981  CA  VAL   192      48.255  24.989  46.832  1.00  0.00           C
ATOM   2982  HA  VAL   192      47.485  25.174  46.084  1.00  0.00           H
ATOM   2983  CB  VAL   192      49.340  25.877  46.460  1.00  0.00           C
ATOM   2984  HB  VAL   192      49.995  26.004  47.322  1.00  0.00           H
ATOM   2985  CG1 VAL   192      50.161  25.399  45.262  1.00  0.00           C
ATOM   2986 HG11 VAL   192      50.842  24.586  45.516  1.00  0.00           H
ATOM   2987 HG12 VAL   192      49.441  25.062  44.517  1.00  0.00           H
ATOM   2988 HG13 VAL   192      50.784  26.216  44.898  1.00  0.00           H
ATOM   2989  CG2 VAL   192      48.775  27.320  46.113  1.00  0.00           C
ATOM   2990 HG21 VAL   192      47.939  27.264  45.416  1.00  0.00           H
ATOM   2991 HG22 VAL   192      49.600  27.913  45.717  1.00  0.00           H
ATOM   2992 HG23 VAL   192      48.403  27.783  47.026  1.00  0.00           H
ATOM   2993  C   VAL   192      48.748  23.544  46.789  1.00  0.00           C
ATOM   2994  O   VAL   192      48.387  22.875  45.850  1.00  0.00           O
ATOM   2995  N   LYS   193      49.422  23.067  47.884  1.00  0.00           N
ATOM   2996  H   LYS   193      49.844  23.787  48.452  1.00  0.00           H
ATOM   2997  CA  LYS   193      49.783  21.660  48.062  1.00  0.00           C
ATOM   2998  HA  LYS   193      50.346  21.298  47.202  1.00  0.00           H
ATOM   2999  CB  LYS   193      50.736  21.572  49.271  1.00  0.00           C
ATOM   3000  HB2 LYS   193      51.459  22.386  49.265  1.00  0.00           H
ATOM   3001  HB3 LYS   193      50.144  21.617  50.185  1.00  0.00           H
ATOM   3002  CG  LYS   193      51.388  20.201  49.185  1.00  0.00           C
ATOM   3003  HG2 LYS   193      50.593  19.480  49.378  1.00  0.00           H
ATOM   3004  HG3 LYS   193      51.731  20.013  48.168  1.00  0.00           H
ATOM   3005  CD  LYS   193      52.642  20.038  50.100  1.00  0.00           C
ATOM   3006  HD2 LYS   193      52.933  18.989  50.067  1.00  0.00           H
ATOM   3007  HD3 LYS   193      53.396  20.700  49.672  1.00  0.00           H
ATOM   3008  CE  LYS   193      52.487  20.396  51.622  1.00  0.00           C
ATOM   3009  HE2 LYS   193      53.423  20.161  52.127  1.00  0.00           H
ATOM   3010  HE3 LYS   193      52.293  21.468  51.668  1.00  0.00           H
ATOM   3011  NZ  LYS   193      51.355  19.638  52.341  1.00  0.00           N
ATOM   3012  HZ1 LYS   193      50.453  19.756  51.902  1.00  0.00           H
ATOM   3013  HZ2 LYS   193      51.341  19.924  53.309  1.00  0.00           H
ATOM   3014  HZ3 LYS   193      51.466  18.635  52.307  1.00  0.00           H
ATOM   3015  C   LYS   193      48.493  20.813  48.162  1.00  0.00           C
ATOM   3016  O   LYS   193      48.432  19.846  47.355  1.00  0.00           O
ATOM   3017  N   LYS   194      47.432  21.211  48.826  1.00  0.00           N
ATOM   3018  H   LYS   194      47.608  21.953  49.490  1.00  0.00           H
ATOM   3019  CA  LYS   194      46.158  20.558  48.880  1.00  0.00           C
ATOM   3020  HA  LYS   194      46.311  19.514  49.155  1.00  0.00           H
ATOM   3021  CB  LYS   194      45.209  21.165  49.958  1.00  0.00           C
ATOM   3022  HB2 LYS   194      45.752  21.331  50.889  1.00  0.00           H
ATOM   3023  HB3 LYS   194      44.780  22.089  49.571  1.00  0.00           H
ATOM   3024  CG  LYS   194      43.902  20.288  50.260  1.00  0.00           C
ATOM   3025  HG2 LYS   194      43.385  20.747  51.102  1.00  0.00           H
ATOM   3026  HG3 LYS   194      43.251  20.314  49.387  1.00  0.00           H
ATOM   3027  CD  LYS   194      44.215  18.815  50.680  1.00  0.00           C
ATOM   3028  HD2 LYS   194      44.546  18.233  49.821  1.00  0.00           H
ATOM   3029  HD3 LYS   194      44.962  18.774  51.473  1.00  0.00           H
ATOM   3030  CE  LYS   194      42.964  18.053  51.205  1.00  0.00           C
ATOM   3031  HE2 LYS   194      42.460  18.754  51.871  1.00  0.00           H
ATOM   3032  HE3 LYS   194      42.351  17.723  50.367  1.00  0.00           H
ATOM   3033  NZ  LYS   194      43.285  16.868  52.011  1.00  0.00           N
ATOM   3034  HZ1 LYS   194      42.474  16.268  51.968  1.00  0.00           H
ATOM   3035  HZ2 LYS   194      43.460  17.188  52.952  1.00  0.00           H
ATOM   3036  HZ3 LYS   194      44.067  16.309  51.698  1.00  0.00           H
ATOM   3037  C   LYS   194      45.542  20.446  47.437  1.00  0.00           C
ATOM   3038  O   LYS   194      45.167  19.373  46.976  1.00  0.00           O
ATOM   3039  N   HIE   195      45.554  21.541  46.681  1.00  0.00           N
ATOM   3040  H   HIE   195      45.784  22.433  47.098  1.00  0.00           H
ATOM   3041  CA  HIE   195      44.920  21.692  45.373  1.00  0.00           C
ATOM   3042  HA  HIE   195      43.978  21.147  45.441  1.00  0.00           H
ATOM   3043  CB  HIE   195      44.633  23.223  45.062  1.00  0.00           C
ATOM   3044  HB2 HIE   195      45.571  23.768  45.164  1.00  0.00           H
ATOM   3045  HB3 HIE   195      44.312  23.262  44.021  1.00  0.00           H
ATOM   3046  CG  HIE   195      43.524  23.723  46.042  1.00  0.00           C
ATOM   3047  ND1 HIE   195      42.583  22.947  46.715  1.00  0.00           N
ATOM   3048  CE1 HIE   195      41.905  23.824  47.522  1.00  0.00           C
ATOM   3049  HE1 HIE   195      41.088  23.608  48.196  1.00  0.00           H
ATOM   3050  NE2 HIE   195      42.426  25.086  47.328  1.00  0.00           N
ATOM   3051  HE2 HIE   195      42.117  25.879  47.872  1.00  0.00           H
ATOM   3052  CD2 HIE   195      43.518  25.027  46.481  1.00  0.00           C
ATOM   3053  HD2 HIE   195      44.049  25.878  46.078  1.00  0.00           H
ATOM   3054  C   HIE   195      45.773  20.963  44.271  1.00  0.00           C
ATOM   3055  O   HIE   195      45.200  20.646  43.222  1.00  0.00           O
ATOM   3056  N   SER   196      47.068  20.795  44.406  1.00  0.00           N
ATOM   3057  H   SER   196      47.587  21.101  45.217  1.00  0.00           H
ATOM   3058  CA  SER   196      47.961  19.990  43.551  1.00  0.00           C
ATOM   3059  HA  SER   196      48.088  20.422  42.559  1.00  0.00           H
ATOM   3060  CB  SER   196      49.416  19.916  43.977  1.00  0.00           C
ATOM   3061  HB2 SER   196      49.429  19.515  44.990  1.00  0.00           H
ATOM   3062  HB3 SER   196      49.970  19.207  43.363  1.00  0.00           H
ATOM   3063  OG  SER   196      49.974  21.259  44.171  1.00  0.00           O
ATOM   3064  HG  SER   196      49.407  21.645  44.843  1.00  0.00           H
ATOM   3065  C   SER   196      47.408  18.479  43.496  1.00  0.00           C
ATOM   3066  O   SER   196      47.732  17.798  42.499  1.00  0.00           O
ATOM   3067  N   GLN   197      46.816  17.982  44.599  1.00  0.00           N
ATOM   3068  H   GLN   197      46.534  18.591  45.353  1.00  0.00           H
ATOM   3069  CA  GLN   197      46.265  16.593  44.597  1.00  0.00           C
ATOM   3070  HA  GLN   197      46.930  15.948  44.021  1.00  0.00           H
ATOM   3071  CB  GLN   197      45.989  16.136  46.092  1.00  0.00           C
ATOM   3072  HB2 GLN   197      45.097  16.616  46.493  1.00  0.00           H
ATOM   3073  HB3 GLN   197      45.720  15.082  46.040  1.00  0.00           H
ATOM   3074  CG  GLN   197      47.189  16.347  47.107  1.00  0.00           C
ATOM   3075  HG2 GLN   197      47.075  17.339  47.547  1.00  0.00           H
ATOM   3076  HG3 GLN   197      47.087  15.569  47.864  1.00  0.00           H
ATOM   3077  CD  GLN   197      48.592  16.187  46.508  1.00  0.00           C
ATOM   3078  OE1 GLN   197      48.850  15.318  45.716  1.00  0.00           O
ATOM   3079  NE2 GLN   197      49.496  17.135  46.853  1.00  0.00           N
ATOM   3080 HE21 GLN   197      50.465  17.060  46.577  1.00  0.00           H
ATOM   3081 HE22 GLN   197      49.246  17.865  47.505  1.00  0.00           H
ATOM   3082  C   GLN   197      44.960  16.373  43.793  1.00  0.00           C
ATOM   3083  O   GLN   197      44.534  15.304  43.582  1.00  0.00           O
ATOM   3084  N   PHE   198      44.279  17.492  43.364  1.00  0.00           N
ATOM   3085  H   PHE   198      44.739  18.353  43.626  1.00  0.00           H
ATOM   3086  CA  PHE   198      43.051  17.515  42.586  1.00  0.00           C
ATOM   3087  HA  PHE   198      42.694  16.505  42.387  1.00  0.00           H
ATOM   3088  CB  PHE   198      41.980  18.202  43.353  1.00  0.00           C
ATOM   3089  HB2 PHE   198      42.313  19.235  43.450  1.00  0.00           H
ATOM   3090  HB3 PHE   198      41.059  18.280  42.776  1.00  0.00           H
ATOM   3091  CG  PHE   198      41.593  17.555  44.764  1.00  0.00           C
ATOM   3092  CD1 PHE   198      41.958  18.252  45.957  1.00  0.00           C
ATOM   3093  HD1 PHE   198      42.665  19.064  45.864  1.00  0.00           H
ATOM   3094  CE1 PHE   198      41.536  17.843  47.237  1.00  0.00           C
ATOM   3095  HE1 PHE   198      41.772  18.386  48.141  1.00  0.00           H
ATOM   3096  CZ  PHE   198      40.672  16.682  47.230  1.00  0.00           C
ATOM   3097  HZ  PHE   198      40.299  16.308  48.172  1.00  0.00           H
ATOM   3098  CE2 PHE   198      40.229  15.964  46.062  1.00  0.00           C
ATOM   3099  HE2 PHE   198      39.645  15.059  46.151  1.00  0.00           H
ATOM   3100  CD2 PHE   198      40.790  16.434  44.879  1.00  0.00           C
ATOM   3101  HD2 PHE   198      40.735  15.774  44.027  1.00  0.00           H
ATOM   3102  C   PHE   198      43.111  18.245  41.271  1.00  0.00           C
ATOM   3103  O   PHE   198      42.304  18.020  40.362  1.00  0.00           O
ATOM   3104  N   ILE   199      44.102  19.108  41.114  1.00  0.00           N
ATOM   3105  H   ILE   199      44.651  19.321  41.936  1.00  0.00           H
ATOM   3106  CA  ILE   199      44.370  19.808  39.807  1.00  0.00           C
ATOM   3107  HA  ILE   199      43.435  19.987  39.277  1.00  0.00           H
ATOM   3108  CB  ILE   199      44.823  21.242  40.112  1.00  0.00           C
ATOM   3109  HB  ILE   199      45.701  21.219  40.759  1.00  0.00           H
ATOM   3110  CG2 ILE   199      45.251  21.985  38.879  1.00  0.00           C
ATOM   3111 HG21 ILE   199      46.164  21.578  38.445  1.00  0.00           H
ATOM   3112 HG22 ILE   199      45.529  23.004  39.145  1.00  0.00           H
ATOM   3113 HG23 ILE   199      44.442  21.993  38.148  1.00  0.00           H
ATOM   3114  CG1 ILE   199      43.627  22.029  40.755  1.00  0.00           C
ATOM   3115 HG12 ILE   199      43.498  21.697  41.785  1.00  0.00           H
ATOM   3116 HG13 ILE   199      43.902  23.049  41.025  1.00  0.00           H
ATOM   3117  CD1 ILE   199      42.195  21.983  40.177  1.00  0.00           C
ATOM   3118 HD11 ILE   199      41.570  22.714  40.692  1.00  0.00           H
ATOM   3119 HD12 ILE   199      41.717  21.025  40.375  1.00  0.00           H
ATOM   3120 HD13 ILE   199      42.228  22.247  39.119  1.00  0.00           H
ATOM   3121  C   ILE   199      45.453  19.069  39.072  1.00  0.00           C
ATOM   3122  O   ILE   199      46.423  18.681  39.651  1.00  0.00           O
ATOM   3123  N   GLY   200      45.341  18.920  37.723  1.00  0.00           N
ATOM   3124  H   GLY   200      44.601  19.455  37.292  1.00  0.00           H
ATOM   3125  CA  GLY   200      46.307  18.181  36.823  1.00  0.00           C
ATOM   3126  HA2 GLY   200      46.696  17.218  37.153  1.00  0.00           H
ATOM   3127  HA3 GLY   200      45.793  18.012  35.877  1.00  0.00           H
ATOM   3128  C   GLY   200      47.505  18.972  36.464  1.00  0.00           C
ATOM   3129  O   GLY   200      48.597  18.383  36.306  1.00  0.00           O
ATOM   3130  N   TYR   201      47.416  20.303  36.404  1.00  0.00           N
ATOM   3131  H   TYR   201      46.504  20.687  36.606  1.00  0.00           H
ATOM   3132  CA  TYR   201      48.417  21.223  35.931  1.00  0.00           C
ATOM   3133  HA  TYR   201      49.002  20.715  35.165  1.00  0.00           H
ATOM   3134  CB  TYR   201      47.683  22.385  35.354  1.00  0.00           C
ATOM   3135  HB2 TYR   201      46.907  22.593  36.090  1.00  0.00           H
ATOM   3136  HB3 TYR   201      48.357  23.238  35.278  1.00  0.00           H
ATOM   3137  CG  TYR   201      47.093  22.167  33.956  1.00  0.00           C
ATOM   3138  CD1 TYR   201      47.892  22.166  32.774  1.00  0.00           C
ATOM   3139  HD1 TYR   201      48.963  22.153  32.910  1.00  0.00           H
ATOM   3140  CE1 TYR   201      47.283  22.009  31.473  1.00  0.00           C
ATOM   3141  HE1 TYR   201      47.906  21.864  30.603  1.00  0.00           H
ATOM   3142  CZ  TYR   201      45.869  21.929  31.421  1.00  0.00           C
ATOM   3143  OH  TYR   201      45.165  21.802  30.252  1.00  0.00           O
ATOM   3144  HH  TYR   201      44.218  21.764  30.403  1.00  0.00           H
ATOM   3145  CE2 TYR   201      45.108  21.978  32.609  1.00  0.00           C
ATOM   3146  HE2 TYR   201      44.030  21.925  32.565  1.00  0.00           H
ATOM   3147  CD2 TYR   201      45.701  22.101  33.901  1.00  0.00           C
ATOM   3148  HD2 TYR   201      45.204  22.146  34.859  1.00  0.00           H
ATOM   3149  C   TYR   201      49.407  21.606  37.011  1.00  0.00           C
ATOM   3150  O   TYR   201      49.028  21.675  38.198  1.00  0.00           O
ATOM   3151  N   PRO   202      50.727  21.854  36.664  1.00  0.00           N
ATOM   3152  CD  PRO   202      51.280  21.737  35.300  1.00  0.00           C
ATOM   3153  HD2 PRO   202      50.621  22.329  34.665  1.00  0.00           H
ATOM   3154  HD3 PRO   202      51.341  20.695  34.986  1.00  0.00           H
ATOM   3155  CG  PRO   202      52.707  22.366  35.396  1.00  0.00           C
ATOM   3156  HG2 PRO   202      52.815  23.439  35.242  1.00  0.00           H
ATOM   3157  HG3 PRO   202      53.423  21.893  34.724  1.00  0.00           H
ATOM   3158  CB  PRO   202      53.069  22.146  36.882  1.00  0.00           C
ATOM   3159  HB2 PRO   202      53.828  22.833  37.257  1.00  0.00           H
ATOM   3160  HB3 PRO   202      53.346  21.095  36.963  1.00  0.00           H
ATOM   3161  CA  PRO   202      51.772  22.215  37.646  1.00  0.00           C
ATOM   3162  HA  PRO   202      51.912  21.377  38.329  1.00  0.00           H
ATOM   3163  C   PRO   202      51.481  23.597  38.289  1.00  0.00           C
ATOM   3164  O   PRO   202      51.587  24.645  37.618  1.00  0.00           O
ATOM   3165  N   ILE   203      51.128  23.749  39.576  1.00  0.00           N
ATOM   3166  H   ILE   203      51.275  22.948  40.173  1.00  0.00           H
ATOM   3167  CA  ILE   203      51.049  25.032  40.192  1.00  0.00           C
ATOM   3168  HA  ILE   203      50.757  25.728  39.405  1.00  0.00           H
ATOM   3169  CB  ILE   203      49.931  25.133  41.291  1.00  0.00           C
ATOM   3170  HB  ILE   203      50.188  24.599  42.206  1.00  0.00           H
ATOM   3171  CG2 ILE   203      49.735  26.616  41.673  1.00  0.00           C
ATOM   3172 HG21 ILE   203      50.633  26.923  42.208  1.00  0.00           H
ATOM   3173 HG22 ILE   203      48.892  26.923  42.293  1.00  0.00           H
ATOM   3174 HG23 ILE   203      49.625  27.251  40.796  1.00  0.00           H
ATOM   3175  CG1 ILE   203      48.483  24.717  40.745  1.00  0.00           C
ATOM   3176 HG12 ILE   203      47.961  25.605  40.390  1.00  0.00           H
ATOM   3177 HG13 ILE   203      48.505  24.015  39.910  1.00  0.00           H
ATOM   3178  CD1 ILE   203      47.619  23.997  41.803  1.00  0.00           C
ATOM   3179 HD11 ILE   203      47.509  24.538  42.744  1.00  0.00           H
ATOM   3180 HD12 ILE   203      47.966  23.028  42.159  1.00  0.00           H
ATOM   3181 HD13 ILE   203      46.642  23.735  41.401  1.00  0.00           H
ATOM   3182  C   ILE   203      52.395  25.541  40.760  1.00  0.00           C
ATOM   3183  O   ILE   203      53.122  24.775  41.395  1.00  0.00           O
ATOM   3184  N   THR   204      52.703  26.857  40.625  1.00  0.00           N
ATOM   3185  H   THR   204      51.935  27.424  40.296  1.00  0.00           H
ATOM   3186  CA  THR   204      53.923  27.542  41.072  1.00  0.00           C
ATOM   3187  HA  THR   204      54.516  26.842  41.661  1.00  0.00           H
ATOM   3188  CB  THR   204      54.624  28.042  39.841  1.00  0.00           C
ATOM   3189  HB  THR   204      55.555  28.508  40.168  1.00  0.00           H
ATOM   3190  CG2 THR   204      54.859  26.979  38.787  1.00  0.00           C
ATOM   3191 HG21 THR   204      54.517  27.223  37.781  1.00  0.00           H
ATOM   3192 HG22 THR   204      54.403  26.021  39.035  1.00  0.00           H
ATOM   3193 HG23 THR   204      55.928  26.767  38.798  1.00  0.00           H
ATOM   3194  OG1 THR   204      53.828  28.980  39.218  1.00  0.00           O
ATOM   3195  HG1 THR   204      53.191  28.460  38.721  1.00  0.00           H
ATOM   3196  C   THR   204      53.597  28.711  41.922  1.00  0.00           C
ATOM   3197  O   THR   204      52.468  29.292  41.854  1.00  0.00           O
ATOM   3198  N   LEU   205      54.430  29.198  42.779  1.00  0.00           N
ATOM   3199  H   LEU   205      55.377  28.847  42.807  1.00  0.00           H
ATOM   3200  CA  LEU   205      54.236  30.252  43.755  1.00  0.00           C
ATOM   3201  HA  LEU   205      53.429  30.864  43.353  1.00  0.00           H
ATOM   3202  CB  LEU   205      53.852  29.546  45.044  1.00  0.00           C
ATOM   3203  HB2 LEU   205      52.804  29.250  45.003  1.00  0.00           H
ATOM   3204  HB3 LEU   205      54.501  28.675  45.132  1.00  0.00           H
ATOM   3205  CG  LEU   205      53.948  30.341  46.337  1.00  0.00           C
ATOM   3206  HG  LEU   205      54.897  30.817  46.588  1.00  0.00           H
ATOM   3207  CD1 LEU   205      52.890  31.437  46.561  1.00  0.00           C
ATOM   3208 HD11 LEU   205      53.160  32.040  45.693  1.00  0.00           H
ATOM   3209 HD12 LEU   205      53.038  31.889  47.541  1.00  0.00           H
ATOM   3210 HD13 LEU   205      51.892  31.153  46.230  1.00  0.00           H
ATOM   3211  CD2 LEU   205      53.593  29.394  47.446  1.00  0.00           C
ATOM   3212 HD21 LEU   205      54.215  28.499  47.509  1.00  0.00           H
ATOM   3213 HD22 LEU   205      53.566  30.009  48.345  1.00  0.00           H
ATOM   3214 HD23 LEU   205      52.621  28.922  47.308  1.00  0.00           H
ATOM   3215  C   LEU   205      55.492  31.113  43.859  1.00  0.00           C
ATOM   3216  O   LEU   205      56.700  30.718  43.866  1.00  0.00           O
ATOM   3217  N   PHE   206      55.238  32.404  43.990  1.00  0.00           N
ATOM   3218  H   PHE   206      54.321  32.729  43.718  1.00  0.00           H
ATOM   3219  CA  PHE   206      56.256  33.432  44.384  1.00  0.00           C
ATOM   3220  HA  PHE   206      57.095  33.374  43.691  1.00  0.00           H
ATOM   3221  CB  PHE   206      55.574  34.780  44.303  1.00  0.00           C
ATOM   3222  HB2 PHE   206      54.905  34.784  43.443  1.00  0.00           H
ATOM   3223  HB3 PHE   206      54.980  34.998  45.191  1.00  0.00           H
ATOM   3224  CG  PHE   206      56.677  35.880  44.035  1.00  0.00           C
ATOM   3225  CD1 PHE   206      57.190  36.151  42.709  1.00  0.00           C
ATOM   3226  HD1 PHE   206      56.782  35.661  41.837  1.00  0.00           H
ATOM   3227  CE1 PHE   206      58.316  36.937  42.546  1.00  0.00           C
ATOM   3228  HE1 PHE   206      58.792  36.992  41.579  1.00  0.00           H
ATOM   3229  CZ  PHE   206      59.069  37.485  43.526  1.00  0.00           C
ATOM   3230  HZ  PHE   206      59.982  38.027  43.325  1.00  0.00           H
ATOM   3231  CE2 PHE   206      58.587  37.304  44.816  1.00  0.00           C
ATOM   3232  HE2 PHE   206      59.071  37.773  45.660  1.00  0.00           H
ATOM   3233  CD2 PHE   206      57.445  36.487  45.042  1.00  0.00           C
ATOM   3234  HD2 PHE   206      57.148  36.313  46.067  1.00  0.00           H
ATOM   3235  C   PHE   206      56.934  33.357  45.706  1.00  0.00           C
ATOM   3236  O   PHE   206      56.237  33.105  46.663  1.00  0.00           O
ATOM   3237  N   VAL   207      58.305  33.609  45.802  1.00  0.00           N
ATOM   3238  H   VAL   207      58.806  33.952  44.994  1.00  0.00           H
ATOM   3239  CA  VAL   207      59.036  33.292  47.007  1.00  0.00           C
ATOM   3240  HA  VAL   207      58.330  33.283  47.839  1.00  0.00           H
ATOM   3241  CB  VAL   207      59.817  31.969  46.945  1.00  0.00           C
ATOM   3242  HB  VAL   207      60.459  31.874  47.821  1.00  0.00           H
ATOM   3243  CG1 VAL   207      58.857  30.844  46.947  1.00  0.00           C
ATOM   3244 HG11 VAL   207      58.329  30.898  45.995  1.00  0.00           H
ATOM   3245 HG12 VAL   207      59.484  29.977  47.159  1.00  0.00           H
ATOM   3246 HG13 VAL   207      58.080  30.938  47.705  1.00  0.00           H
ATOM   3247  CG2 VAL   207      60.612  31.806  45.740  1.00  0.00           C
ATOM   3248 HG21 VAL   207      61.147  30.857  45.788  1.00  0.00           H
ATOM   3249 HG22 VAL   207      61.357  32.599  45.657  1.00  0.00           H
ATOM   3250 HG23 VAL   207      60.107  31.901  44.780  1.00  0.00           H
ATOM   3251  C   VAL   207      60.073  34.366  47.363  1.00  0.00           C
ATOM   3252  O   VAL   207      60.813  34.758  46.507  1.00  0.00           O
ATOM   3253  N   GLU   208      60.071  34.863  48.647  1.00  0.00           N
ATOM   3254  H   GLU   208      59.258  34.551  49.158  1.00  0.00           H
ATOM   3255  CA  GLU   208      61.007  35.775  49.243  1.00  0.00           C
ATOM   3256  HA  GLU   208      61.157  36.648  48.610  1.00  0.00           H
ATOM   3257  CB  GLU   208      60.582  36.348  50.594  1.00  0.00           C
ATOM   3258  HB2 GLU   208      59.619  36.841  50.454  1.00  0.00           H
ATOM   3259  HB3 GLU   208      60.491  35.543  51.325  1.00  0.00           H
ATOM   3260  CG  GLU   208      61.536  37.338  51.243  1.00  0.00           C
ATOM   3261  HG2 GLU   208      61.161  37.351  52.266  1.00  0.00           H
ATOM   3262  HG3 GLU   208      62.532  36.906  51.343  1.00  0.00           H
ATOM   3263  CD  GLU   208      61.537  38.755  50.661  1.00  0.00           C
ATOM   3264  OE1 GLU   208      62.084  39.693  51.351  1.00  0.00           O
ATOM   3265  OE2 GLU   208      61.133  38.925  49.464  1.00  0.00           O
ATOM   3266  C   GLU   208      62.415  35.158  49.285  1.00  0.00           C
ATOM   3267  O   GLU   208      63.354  35.860  48.850  1.00  0.00           O
ATOM   3268  OXT GLU   208      62.598  34.026  49.750  1.00  0.00           O
END
