# Supplementary material for: Worth the Weight: Sub-Pocket EXplorer (SubPEx), a Weighted Ensemble Method to Enhance Binding-Pocket Conformational Sampling
Source: J Chem Theory Comput. 2023 Aug 16;19(17):5677–89. doi: 10.1021/acs.jctc.3c00478 (PMC10500992; doi:10.1021/acs.jctc.3c00478)
Supplement: Supplementary file 2 — ct3c00478_si_002.zip [file ct3c00478_si_002.zip › clustered_structures/HSP90/brute-force/rep.c22.aligned.pdb]

HELIX    1   1 ALA      9  ILE     19  1                                  11
HELIX    2   2 LYS     26  THR     50  1                                  25
HELIX    3   3 PRO     52  LYS     54  1                                   3
HELIX    4   4 LYS     85  ILE     89  1                                   5
HELIX    5   5 ALA     96  ALA    109  1                                  14
HELIX    6   6 ILE    113  ILE    116  1                                   4
HELIX    7   7 GLY    122  LEU    128  1                                   7
HELIX    8   8 GLU    177  LEU    183  1                                   7
HELIX    9   9 GLU    185  HIE    195  1                                  11
SHEET    1   1 1 THR     4  ALA     6  0
SHEET    2   2 1 ILE    63  ASN    68  0
SHEET    3   3 1 THR    73  ASP    78  0
SHEET    4   4 1 ALA   130  LYS   138  0
SHEET    5   5 1 GLN   144  SER   149  0
SHEET    6   6 1 SER   154  THR   159  0
SHEET    7   7 1 GLY   168  LEU   175  0
SHEET    8   8 1 ILE   203  LEU   205  0
CRYST1   70.321   64.517   72.594  90.00  90.00  90.00               1
ATOM      1  N   ALA     1      30.592  55.662  23.073  1.00  0.00           N
ATOM      2  H1  ALA     1      30.751  55.684  22.076  1.00  0.00           H
ATOM      3  H2  ALA     1      29.784  56.235  23.271  1.00  0.00           H
ATOM      4  H3  ALA     1      31.385  56.117  23.503  1.00  0.00           H
ATOM      5  CA  ALA     1      30.403  54.268  23.587  1.00  0.00           C
ATOM      6  HA  ALA     1      29.339  54.030  23.540  1.00  0.00           H
ATOM      7  CB  ALA     1      31.202  53.340  22.724  1.00  0.00           C
ATOM      8  HB1 ALA     1      31.198  52.328  23.131  1.00  0.00           H
ATOM      9  HB2 ALA     1      32.214  53.739  22.672  1.00  0.00           H
ATOM     10  HB3 ALA     1      30.783  53.293  21.718  1.00  0.00           H
ATOM     11  C   ALA     1      30.774  54.076  25.073  1.00  0.00           C
ATOM     12  O   ALA     1      31.667  54.686  25.584  1.00  0.00           O
ATOM     13  N   VAL     2      29.921  53.250  25.719  1.00  0.00           N
ATOM     14  H   VAL     2      29.208  52.827  25.141  1.00  0.00           H
ATOM     15  CA  VAL     2      29.916  52.847  27.083  1.00  0.00           C
ATOM     16  HA  VAL     2      29.910  53.804  27.604  1.00  0.00           H
ATOM     17  CB  VAL     2      28.544  52.223  27.530  1.00  0.00           C
ATOM     18  HB  VAL     2      28.597  51.316  26.926  1.00  0.00           H
ATOM     19  CG1 VAL     2      28.422  51.996  29.043  1.00  0.00           C
ATOM     20 HG11 VAL     2      27.544  51.366  29.187  1.00  0.00           H
ATOM     21 HG12 VAL     2      29.250  51.414  29.447  1.00  0.00           H
ATOM     22 HG13 VAL     2      28.254  52.957  29.529  1.00  0.00           H
ATOM     23  CG2 VAL     2      27.360  53.060  27.057  1.00  0.00           C
ATOM     24 HG21 VAL     2      27.435  54.114  27.323  1.00  0.00           H
ATOM     25 HG22 VAL     2      26.464  52.626  27.500  1.00  0.00           H
ATOM     26 HG23 VAL     2      27.200  52.888  25.991  1.00  0.00           H
ATOM     27  C   VAL     2      31.048  51.893  27.495  1.00  0.00           C
ATOM     28  O   VAL     2      31.447  51.019  26.723  1.00  0.00           O
ATOM     29  N   GLU     3      31.535  52.011  28.726  1.00  0.00           N
ATOM     30  H   GLU     3      31.070  52.788  29.174  1.00  0.00           H
ATOM     31  CA  GLU     3      32.699  51.482  29.370  1.00  0.00           C
ATOM     32  HA  GLU     3      33.158  50.619  28.890  1.00  0.00           H
ATOM     33  CB  GLU     3      33.736  52.570  29.386  1.00  0.00           C
ATOM     34  HB2 GLU     3      33.313  53.425  29.914  1.00  0.00           H
ATOM     35  HB3 GLU     3      34.611  52.306  29.980  1.00  0.00           H
ATOM     36  CG  GLU     3      34.155  52.924  27.945  1.00  0.00           C
ATOM     37  HG2 GLU     3      34.339  52.072  27.292  1.00  0.00           H
ATOM     38  HG3 GLU     3      33.341  53.547  27.573  1.00  0.00           H
ATOM     39  CD  GLU     3      35.429  53.712  27.984  1.00  0.00           C
ATOM     40  OE1 GLU     3      35.341  54.914  28.314  1.00  0.00           O
ATOM     41  OE2 GLU     3      36.558  53.187  27.872  1.00  0.00           O
ATOM     42  C   GLU     3      32.379  50.861  30.805  1.00  0.00           C
ATOM     43  O   GLU     3      33.219  50.149  31.322  1.00  0.00           O
ATOM     44  N   THR     4      31.246  51.079  31.409  1.00  0.00           N
ATOM     45  H   THR     4      30.601  51.539  30.784  1.00  0.00           H
ATOM     46  CA  THR     4      30.805  50.722  32.771  1.00  0.00           C
ATOM     47  HA  THR     4      31.307  49.812  33.099  1.00  0.00           H
ATOM     48  CB  THR     4      31.152  51.859  33.785  1.00  0.00           C
ATOM     49  HB  THR     4      30.854  52.812  33.348  1.00  0.00           H
ATOM     50  CG2 THR     4      30.503  51.707  35.136  1.00  0.00           C
ATOM     51 HG21 THR     4      30.680  50.701  35.512  1.00  0.00           H
ATOM     52 HG22 THR     4      29.469  52.039  35.238  1.00  0.00           H
ATOM     53 HG23 THR     4      30.995  52.437  35.779  1.00  0.00           H
ATOM     54  OG1 THR     4      32.493  51.653  33.964  1.00  0.00           O
ATOM     55  HG1 THR     4      32.852  51.557  33.079  1.00  0.00           H
ATOM     56  C   THR     4      29.329  50.500  32.838  1.00  0.00           C
ATOM     57  O   THR     4      28.560  51.386  32.493  1.00  0.00           O
ATOM     58  N   PHE     5      28.974  49.237  33.024  1.00  0.00           N
ATOM     59  H   PHE     5      29.633  48.597  33.443  1.00  0.00           H
ATOM     60  CA  PHE     5      27.686  48.667  32.693  1.00  0.00           C
ATOM     61  HA  PHE     5      27.012  49.337  32.160  1.00  0.00           H
ATOM     62  CB  PHE     5      27.904  47.585  31.666  1.00  0.00           C
ATOM     63  HB2 PHE     5      28.584  46.882  32.145  1.00  0.00           H
ATOM     64  HB3 PHE     5      26.972  47.055  31.467  1.00  0.00           H
ATOM     65  CG  PHE     5      28.441  48.076  30.326  1.00  0.00           C
ATOM     66  CD1 PHE     5      29.781  48.048  29.983  1.00  0.00           C
ATOM     67  HD1 PHE     5      30.463  47.930  30.812  1.00  0.00           H
ATOM     68  CE1 PHE     5      30.292  48.393  28.737  1.00  0.00           C
ATOM     69  HE1 PHE     5      31.372  48.390  28.714  1.00  0.00           H
ATOM     70  CZ  PHE     5      29.414  48.754  27.701  1.00  0.00           C
ATOM     71  HZ  PHE     5      29.712  48.835  26.666  1.00  0.00           H
ATOM     72  CE2 PHE     5      28.028  48.799  27.997  1.00  0.00           C
ATOM     73  HE2 PHE     5      27.307  49.084  27.245  1.00  0.00           H
ATOM     74  CD2 PHE     5      27.557  48.450  29.283  1.00  0.00           C
ATOM     75  HD2 PHE     5      26.486  48.429  29.416  1.00  0.00           H
ATOM     76  C   PHE     5      27.137  48.029  33.999  1.00  0.00           C
ATOM     77  O   PHE     5      27.915  47.472  34.769  1.00  0.00           O
ATOM     78  N   ALA     6      25.820  48.074  34.304  1.00  0.00           N
ATOM     79  H   ALA     6      25.195  48.541  33.662  1.00  0.00           H
ATOM     80  CA  ALA     6      25.228  47.398  35.430  1.00  0.00           C
ATOM     81  HA  ALA     6      25.922  47.497  36.264  1.00  0.00           H
ATOM     82  CB  ALA     6      23.903  48.011  35.720  1.00  0.00           C
ATOM     83  HB1 ALA     6      23.464  47.688  36.663  1.00  0.00           H
ATOM     84  HB2 ALA     6      23.229  47.618  34.960  1.00  0.00           H
ATOM     85  HB3 ALA     6      23.974  49.092  35.596  1.00  0.00           H
ATOM     86  C   ALA     6      25.068  45.798  35.221  1.00  0.00           C
ATOM     87  O   ALA     6      24.897  45.343  34.097  1.00  0.00           O
ATOM     88  N   PHE     7      25.238  45.070  36.290  1.00  0.00           N
ATOM     89  H   PHE     7      25.405  45.495  37.190  1.00  0.00           H
ATOM     90  CA  PHE     7      24.990  43.712  36.277  1.00  0.00           C
ATOM     91  HA  PHE     7      25.594  43.279  35.482  1.00  0.00           H
ATOM     92  CB  PHE     7      25.596  43.160  37.586  1.00  0.00           C
ATOM     93  HB2 PHE     7      25.230  43.805  38.386  1.00  0.00           H
ATOM     94  HB3 PHE     7      25.326  42.126  37.795  1.00  0.00           H
ATOM     95  CG  PHE     7      27.099  43.218  37.684  1.00  0.00           C
ATOM     96  CD1 PHE     7      27.945  42.439  36.854  1.00  0.00           C
ATOM     97  HD1 PHE     7      27.474  41.991  35.992  1.00  0.00           H
ATOM     98  CE1 PHE     7      29.320  42.408  37.108  1.00  0.00           C
ATOM     99  HE1 PHE     7      29.989  41.938  36.402  1.00  0.00           H
ATOM    100  CZ  PHE     7      29.929  43.140  38.196  1.00  0.00           C
ATOM    101  HZ  PHE     7      30.980  43.166  38.436  1.00  0.00           H
ATOM    102  CE2 PHE     7      29.031  43.754  39.104  1.00  0.00           C
ATOM    103  HE2 PHE     7      29.571  44.222  39.914  1.00  0.00           H
ATOM    104  CD2 PHE     7      27.658  43.832  38.806  1.00  0.00           C
ATOM    105  HD2 PHE     7      26.935  44.256  39.487  1.00  0.00           H
ATOM    106  C   PHE     7      23.561  43.247  36.120  1.00  0.00           C
ATOM    107  O   PHE     7      22.612  43.898  36.639  1.00  0.00           O
ATOM    108  N   GLN     8      23.316  42.002  35.641  1.00  0.00           N
ATOM    109  H   GLN     8      24.058  41.433  35.260  1.00  0.00           H
ATOM    110  CA  GLN     8      22.061  41.323  35.765  1.00  0.00           C
ATOM    111  HA  GLN     8      21.320  41.787  35.114  1.00  0.00           H
ATOM    112  CB  GLN     8      22.350  39.885  35.312  1.00  0.00           C
ATOM    113  HB2 GLN     8      23.150  39.458  35.918  1.00  0.00           H
ATOM    114  HB3 GLN     8      21.529  39.249  35.648  1.00  0.00           H
ATOM    115  CG  GLN     8      22.626  39.585  33.801  1.00  0.00           C
ATOM    116  HG2 GLN     8      21.829  39.927  33.140  1.00  0.00           H
ATOM    117  HG3 GLN     8      23.426  40.284  33.558  1.00  0.00           H
ATOM    118  CD  GLN     8      23.187  38.169  33.411  1.00  0.00           C
ATOM    119  OE1 GLN     8      24.031  38.034  32.457  1.00  0.00           O
ATOM    120  NE2 GLN     8      22.835  37.174  34.207  1.00  0.00           N
ATOM    121 HE21 GLN     8      23.087  36.293  33.782  1.00  0.00           H
ATOM    122 HE22 GLN     8      22.116  37.175  34.917  1.00  0.00           H
ATOM    123  C   GLN     8      21.556  41.250  37.198  1.00  0.00           C
ATOM    124  O   GLN     8      22.390  41.099  38.110  1.00  0.00           O
ATOM    125  N   ALA     9      20.237  41.284  37.368  1.00  0.00           N
ATOM    126  H   ALA     9      19.623  41.396  36.574  1.00  0.00           H
ATOM    127  CA  ALA     9      19.663  41.401  38.722  1.00  0.00           C
ATOM    128  HA  ALA     9      20.082  42.294  39.187  1.00  0.00           H
ATOM    129  CB  ALA     9      18.140  41.446  38.585  1.00  0.00           C
ATOM    130  HB1 ALA     9      17.555  41.050  39.415  1.00  0.00           H
ATOM    131  HB2 ALA     9      17.901  40.830  37.718  1.00  0.00           H
ATOM    132  HB3 ALA     9      17.784  42.439  38.309  1.00  0.00           H
ATOM    133  C   ALA     9      20.088  40.207  39.630  1.00  0.00           C
ATOM    134  O   ALA     9      20.540  40.434  40.758  1.00  0.00           O
ATOM    135  N   GLU    10      20.015  38.956  39.190  1.00  0.00           N
ATOM    136  H   GLU    10      19.613  38.777  38.280  1.00  0.00           H
ATOM    137  CA  GLU    10      20.562  37.860  39.977  1.00  0.00           C
ATOM    138  HA  GLU    10      20.295  38.019  41.022  1.00  0.00           H
ATOM    139  CB  GLU    10      20.057  36.536  39.517  1.00  0.00           C
ATOM    140  HB2 GLU    10      20.229  35.818  40.318  1.00  0.00           H
ATOM    141  HB3 GLU    10      18.969  36.552  39.450  1.00  0.00           H
ATOM    142  CG  GLU    10      20.541  35.882  38.215  1.00  0.00           C
ATOM    143  HG2 GLU    10      21.596  35.633  38.334  1.00  0.00           H
ATOM    144  HG3 GLU    10      19.967  34.956  38.226  1.00  0.00           H
ATOM    145  CD  GLU    10      20.353  36.685  36.916  1.00  0.00           C
ATOM    146  OE1 GLU    10      19.451  37.549  36.810  1.00  0.00           O
ATOM    147  OE2 GLU    10      21.059  36.362  35.944  1.00  0.00           O
ATOM    148  C   GLU    10      22.083  37.665  40.009  1.00  0.00           C
ATOM    149  O   GLU    10      22.603  36.987  40.872  1.00  0.00           O
ATOM    150  N   ILE    11      22.850  38.407  39.184  1.00  0.00           N
ATOM    151  H   ILE    11      22.356  39.110  38.653  1.00  0.00           H
ATOM    152  CA  ILE    11      24.329  38.502  39.361  1.00  0.00           C
ATOM    153  HA  ILE    11      24.748  37.589  39.784  1.00  0.00           H
ATOM    154  CB  ILE    11      25.085  38.895  38.061  1.00  0.00           C
ATOM    155  HB  ILE    11      24.574  39.745  37.607  1.00  0.00           H
ATOM    156  CG2 ILE    11      26.577  39.370  38.180  1.00  0.00           C
ATOM    157 HG21 ILE    11      27.187  38.520  38.485  1.00  0.00           H
ATOM    158 HG22 ILE    11      26.536  40.239  38.837  1.00  0.00           H
ATOM    159 HG23 ILE    11      26.838  39.823  37.223  1.00  0.00           H
ATOM    160  CG1 ILE    11      24.974  37.709  37.075  1.00  0.00           C
ATOM    161 HG12 ILE    11      25.231  36.824  37.656  1.00  0.00           H
ATOM    162 HG13 ILE    11      23.917  37.601  36.831  1.00  0.00           H
ATOM    163  CD1 ILE    11      25.842  37.877  35.757  1.00  0.00           C
ATOM    164 HD11 ILE    11      25.638  38.841  35.290  1.00  0.00           H
ATOM    165 HD12 ILE    11      25.652  36.969  35.186  1.00  0.00           H
ATOM    166 HD13 ILE    11      26.912  37.853  35.967  1.00  0.00           H
ATOM    167  C   ILE    11      24.575  39.487  40.495  1.00  0.00           C
ATOM    168  O   ILE    11      25.405  39.217  41.341  1.00  0.00           O
ATOM    169  N   ALA    12      23.831  40.646  40.508  1.00  0.00           N
ATOM    170  H   ALA    12      23.160  40.737  39.757  1.00  0.00           H
ATOM    171  CA  ALA    12      23.822  41.606  41.592  1.00  0.00           C
ATOM    172  HA  ALA    12      24.859  41.908  41.738  1.00  0.00           H
ATOM    173  CB  ALA    12      22.942  42.806  41.146  1.00  0.00           C
ATOM    174  HB1 ALA    12      22.225  42.529  40.372  1.00  0.00           H
ATOM    175  HB2 ALA    12      23.583  43.625  40.821  1.00  0.00           H
ATOM    176  HB3 ALA    12      22.251  43.218  41.880  1.00  0.00           H
ATOM    177  C   ALA    12      23.272  41.032  42.920  1.00  0.00           C
ATOM    178  O   ALA    12      23.786  41.403  43.982  1.00  0.00           O
ATOM    179  N   GLN    13      22.292  40.093  42.855  1.00  0.00           N
ATOM    180  H   GLN    13      21.920  39.915  41.933  1.00  0.00           H
ATOM    181  CA  GLN    13      22.002  39.222  43.991  1.00  0.00           C
ATOM    182  HA  GLN    13      21.828  39.959  44.774  1.00  0.00           H
ATOM    183  CB  GLN    13      20.706  38.475  43.795  1.00  0.00           C
ATOM    184  HB2 GLN    13      19.816  39.096  43.697  1.00  0.00           H
ATOM    185  HB3 GLN    13      20.739  37.863  42.893  1.00  0.00           H
ATOM    186  CG  GLN    13      20.417  37.607  45.027  1.00  0.00           C
ATOM    187  HG2 GLN    13      21.274  36.992  45.303  1.00  0.00           H
ATOM    188  HG3 GLN    13      20.191  38.216  45.903  1.00  0.00           H
ATOM    189  CD  GLN    13      19.280  36.671  44.828  1.00  0.00           C
ATOM    190  OE1 GLN    13      18.996  36.217  43.767  1.00  0.00           O
ATOM    191  NE2 GLN    13      18.464  36.459  45.782  1.00  0.00           N
ATOM    192 HE21 GLN    13      17.784  35.722  45.663  1.00  0.00           H
ATOM    193 HE22 GLN    13      18.683  36.936  46.646  1.00  0.00           H
ATOM    194  C   GLN    13      23.218  38.391  44.407  1.00  0.00           C
ATOM    195  O   GLN    13      23.565  38.263  45.576  1.00  0.00           O
ATOM    196  N   LEU    14      23.983  37.796  43.485  1.00  0.00           N
ATOM    197  H   LEU    14      23.653  37.758  42.531  1.00  0.00           H
ATOM    198  CA  LEU    14      25.033  36.850  43.848  1.00  0.00           C
ATOM    199  HA  LEU    14      24.595  36.066  44.466  1.00  0.00           H
ATOM    200  CB  LEU    14      25.551  36.145  42.630  1.00  0.00           C
ATOM    201  HB2 LEU    14      24.715  35.617  42.169  1.00  0.00           H
ATOM    202  HB3 LEU    14      25.855  36.877  41.882  1.00  0.00           H
ATOM    203  CG  LEU    14      26.614  35.016  42.814  1.00  0.00           C
ATOM    204  HG  LEU    14      27.495  35.414  43.320  1.00  0.00           H
ATOM    205  CD1 LEU    14      26.153  33.913  43.753  1.00  0.00           C
ATOM    206 HD11 LEU    14      26.838  33.065  43.769  1.00  0.00           H
ATOM    207 HD12 LEU    14      25.215  33.469  43.421  1.00  0.00           H
ATOM    208 HD13 LEU    14      26.063  34.207  44.799  1.00  0.00           H
ATOM    209  CD2 LEU    14      27.104  34.530  41.478  1.00  0.00           C
ATOM    210 HD21 LEU    14      27.934  33.846  41.656  1.00  0.00           H
ATOM    211 HD22 LEU    14      26.385  33.798  41.109  1.00  0.00           H
ATOM    212 HD23 LEU    14      27.359  35.298  40.747  1.00  0.00           H
ATOM    213  C   LEU    14      26.246  37.467  44.621  1.00  0.00           C
ATOM    214  O   LEU    14      26.746  36.867  45.559  1.00  0.00           O
ATOM    215  N   MET    15      26.721  38.641  44.250  1.00  0.00           N
ATOM    216  H   MET    15      26.184  39.050  43.498  1.00  0.00           H
ATOM    217  CA  MET    15      27.945  39.248  44.811  1.00  0.00           C
ATOM    218  HA  MET    15      28.605  38.384  44.881  1.00  0.00           H
ATOM    219  CB  MET    15      28.614  40.145  43.798  1.00  0.00           C
ATOM    220  HB2 MET    15      28.132  41.097  43.575  1.00  0.00           H
ATOM    221  HB3 MET    15      29.534  40.466  44.286  1.00  0.00           H
ATOM    222  CG  MET    15      28.911  39.471  42.421  1.00  0.00           C
ATOM    223  HG2 MET    15      29.776  38.831  42.594  1.00  0.00           H
ATOM    224  HG3 MET    15      28.172  38.718  42.150  1.00  0.00           H
ATOM    225  SD  MET    15      29.232  40.654  41.094  1.00  0.00           S
ATOM    226  CE  MET    15      30.690  41.584  41.736  1.00  0.00           C
ATOM    227  HE1 MET    15      30.368  42.072  42.656  1.00  0.00           H
ATOM    228  HE2 MET    15      31.526  40.921  41.962  1.00  0.00           H
ATOM    229  HE3 MET    15      31.175  42.160  40.948  1.00  0.00           H
ATOM    230  C   MET    15      27.684  39.838  46.224  1.00  0.00           C
ATOM    231  O   MET    15      28.522  39.577  47.058  1.00  0.00           O
ATOM    232  N   SER    16      26.572  40.361  46.547  1.00  0.00           N
ATOM    233  H   SER    16      25.851  40.496  45.852  1.00  0.00           H
ATOM    234  CA  SER    16      26.126  40.870  47.862  1.00  0.00           C
ATOM    235  HA  SER    16      26.975  41.326  48.373  1.00  0.00           H
ATOM    236  CB  SER    16      24.980  41.836  47.566  1.00  0.00           C
ATOM    237  HB2 SER    16      24.468  42.120  48.485  1.00  0.00           H
ATOM    238  HB3 SER    16      25.300  42.746  47.059  1.00  0.00           H
ATOM    239  OG  SER    16      23.892  41.167  46.935  1.00  0.00           O
ATOM    240  HG  SER    16      23.532  41.768  46.280  1.00  0.00           H
ATOM    241  C   SER    16      25.686  39.662  48.761  1.00  0.00           C
ATOM    242  O   SER    16      25.998  39.688  49.934  1.00  0.00           O
ATOM    243  N   LEU    17      25.085  38.539  48.298  1.00  0.00           N
ATOM    244  H   LEU    17      24.888  38.527  47.307  1.00  0.00           H
ATOM    245  CA  LEU    17      24.822  37.285  49.060  1.00  0.00           C
ATOM    246  HA  LEU    17      24.370  37.470  50.034  1.00  0.00           H
ATOM    247  CB  LEU    17      23.864  36.366  48.222  1.00  0.00           C
ATOM    248  HB2 LEU    17      22.947  36.945  48.330  1.00  0.00           H
ATOM    249  HB3 LEU    17      24.275  36.261  47.219  1.00  0.00           H
ATOM    250  CG  LEU    17      23.555  34.946  48.765  1.00  0.00           C
ATOM    251  HG  LEU    17      23.412  35.092  49.836  1.00  0.00           H
ATOM    252  CD1 LEU    17      22.195  34.538  48.236  1.00  0.00           C
ATOM    253 HD11 LEU    17      21.814  33.580  48.594  1.00  0.00           H
ATOM    254 HD12 LEU    17      22.231  34.632  47.151  1.00  0.00           H
ATOM    255 HD13 LEU    17      21.470  35.284  48.562  1.00  0.00           H
ATOM    256  CD2 LEU    17      24.520  33.871  48.401  1.00  0.00           C
ATOM    257 HD21 LEU    17      24.114  33.025  48.954  1.00  0.00           H
ATOM    258 HD22 LEU    17      24.645  33.631  47.346  1.00  0.00           H
ATOM    259 HD23 LEU    17      25.476  34.177  48.826  1.00  0.00           H
ATOM    260  C   LEU    17      26.153  36.549  49.407  1.00  0.00           C
ATOM    261  O   LEU    17      26.257  36.077  50.529  1.00  0.00           O
ATOM    262  N   ILE    18      27.151  36.583  48.535  1.00  0.00           N
ATOM    263  H   ILE    18      26.974  36.846  47.576  1.00  0.00           H
ATOM    264  CA  ILE    18      28.525  36.268  48.800  1.00  0.00           C
ATOM    265  HA  ILE    18      28.626  35.251  49.179  1.00  0.00           H
ATOM    266  CB  ILE    18      29.304  36.147  47.409  1.00  0.00           C
ATOM    267  HB  ILE    18      29.009  36.933  46.714  1.00  0.00           H
ATOM    268  CG2 ILE    18      30.801  36.334  47.632  1.00  0.00           C
ATOM    269 HG21 ILE    18      31.422  36.270  46.738  1.00  0.00           H
ATOM    270 HG22 ILE    18      31.109  35.511  48.275  1.00  0.00           H
ATOM    271 HG23 ILE    18      30.976  37.306  48.094  1.00  0.00           H
ATOM    272  CG1 ILE    18      28.917  34.804  46.708  1.00  0.00           C
ATOM    273 HG12 ILE    18      29.497  33.994  47.149  1.00  0.00           H
ATOM    274 HG13 ILE    18      27.862  34.576  46.859  1.00  0.00           H
ATOM    275  CD1 ILE    18      29.261  34.848  45.201  1.00  0.00           C
ATOM    276 HD11 ILE    18      30.326  34.637  45.108  1.00  0.00           H
ATOM    277 HD12 ILE    18      29.208  35.819  44.709  1.00  0.00           H
ATOM    278 HD13 ILE    18      28.744  34.018  44.720  1.00  0.00           H
ATOM    279  C   ILE    18      29.220  37.190  49.997  1.00  0.00           C
ATOM    280  O   ILE    18      29.867  36.634  50.874  1.00  0.00           O
ATOM    281  N   ILE    19      28.970  38.517  49.927  1.00  0.00           N
ATOM    282  H   ILE    19      28.559  38.791  49.046  1.00  0.00           H
ATOM    283  CA  ILE    19      29.406  39.388  50.984  1.00  0.00           C
ATOM    284  HA  ILE    19      30.455  39.144  51.151  1.00  0.00           H
ATOM    285  CB  ILE    19      29.392  40.847  50.409  1.00  0.00           C
ATOM    286  HB  ILE    19      28.377  40.951  50.027  1.00  0.00           H
ATOM    287  CG2 ILE    19      29.675  41.904  51.447  1.00  0.00           C
ATOM    288 HG21 ILE    19      29.728  42.857  50.922  1.00  0.00           H
ATOM    289 HG22 ILE    19      30.641  41.703  51.909  1.00  0.00           H
ATOM    290 HG23 ILE    19      28.918  41.973  52.228  1.00  0.00           H
ATOM    291  CG1 ILE    19      30.505  40.932  49.284  1.00  0.00           C
ATOM    292 HG12 ILE    19      31.488  41.067  49.736  1.00  0.00           H
ATOM    293 HG13 ILE    19      30.649  40.050  48.660  1.00  0.00           H
ATOM    294  CD1 ILE    19      30.275  42.066  48.317  1.00  0.00           C
ATOM    295 HD11 ILE    19      30.386  42.961  48.929  1.00  0.00           H
ATOM    296 HD12 ILE    19      29.276  41.910  47.912  1.00  0.00           H
ATOM    297 HD13 ILE    19      30.977  42.090  47.482  1.00  0.00           H
ATOM    298  C   ILE    19      28.650  39.239  52.388  1.00  0.00           C
ATOM    299  O   ILE    19      29.323  39.147  53.451  1.00  0.00           O
ATOM    300  N   ASN    20      27.336  38.942  52.290  1.00  0.00           N
ATOM    301  H   ASN    20      26.845  39.069  51.417  1.00  0.00           H
ATOM    302  CA  ASN    20      26.503  38.521  53.422  1.00  0.00           C
ATOM    303  HA  ASN    20      26.776  39.018  54.353  1.00  0.00           H
ATOM    304  CB  ASN    20      25.036  38.878  53.078  1.00  0.00           C
ATOM    305  HB2 ASN    20      24.792  38.561  52.065  1.00  0.00           H
ATOM    306  HB3 ASN    20      24.284  38.407  53.711  1.00  0.00           H
ATOM    307  CG  ASN    20      24.906  40.416  53.212  1.00  0.00           C
ATOM    308  OD1 ASN    20      24.628  40.973  54.234  1.00  0.00           O
ATOM    309  ND2 ASN    20      25.196  41.206  52.172  1.00  0.00           N
ATOM    310 HD21 ASN    20      25.394  40.801  51.267  1.00  0.00           H
ATOM    311 HD22 ASN    20      25.223  42.214  52.223  1.00  0.00           H
ATOM    312  C   ASN    20      26.649  37.006  53.637  1.00  0.00           C
ATOM    313  O   ASN    20      25.810  36.304  54.118  1.00  0.00           O
ATOM    314  N   THR    21      27.783  36.377  53.212  1.00  0.00           N
ATOM    315  H   THR    21      28.440  37.005  52.772  1.00  0.00           H
ATOM    316  CA  THR    21      28.136  35.011  53.667  1.00  0.00           C
ATOM    317  HA  THR    21      27.292  34.634  54.244  1.00  0.00           H
ATOM    318  CB  THR    21      28.427  34.049  52.491  1.00  0.00           C
ATOM    319  HB  THR    21      29.194  34.491  51.855  1.00  0.00           H
ATOM    320  CG2 THR    21      28.974  32.637  52.737  1.00  0.00           C
ATOM    321 HG21 THR    21      29.370  32.143  51.849  1.00  0.00           H
ATOM    322 HG22 THR    21      28.138  32.036  53.093  1.00  0.00           H
ATOM    323 HG23 THR    21      29.795  32.731  53.447  1.00  0.00           H
ATOM    324  OG1 THR    21      27.221  33.927  51.884  1.00  0.00           O
ATOM    325  HG1 THR    21      26.977  34.776  51.505  1.00  0.00           H
ATOM    326  C   THR    21      29.304  34.936  54.647  1.00  0.00           C
ATOM    327  O   THR    21      30.401  35.369  54.362  1.00  0.00           O
ATOM    328  N   PHE    22      29.018  34.360  55.826  1.00  0.00           N
ATOM    329  H   PHE    22      28.066  34.075  56.007  1.00  0.00           H
ATOM    330  CA  PHE    22      30.028  34.354  56.959  1.00  0.00           C
ATOM    331  HA  PHE    22      30.954  34.775  56.567  1.00  0.00           H
ATOM    332  CB  PHE    22      29.369  35.246  58.086  1.00  0.00           C
ATOM    333  HB2 PHE    22      28.619  34.642  58.595  1.00  0.00           H
ATOM    334  HB3 PHE    22      30.192  35.379  58.788  1.00  0.00           H
ATOM    335  CG  PHE    22      28.807  36.594  57.539  1.00  0.00           C
ATOM    336  CD1 PHE    22      29.689  37.620  57.191  1.00  0.00           C
ATOM    337  HD1 PHE    22      30.737  37.363  57.223  1.00  0.00           H
ATOM    338  CE1 PHE    22      29.169  38.894  56.875  1.00  0.00           C
ATOM    339  HE1 PHE    22      29.984  39.599  56.812  1.00  0.00           H
ATOM    340  CZ  PHE    22      27.796  39.051  56.772  1.00  0.00           C
ATOM    341  HZ  PHE    22      27.413  40.017  56.480  1.00  0.00           H
ATOM    342  CE2 PHE    22      26.921  38.031  57.122  1.00  0.00           C
ATOM    343  HE2 PHE    22      25.875  38.167  56.889  1.00  0.00           H
ATOM    344  CD2 PHE    22      27.431  36.793  57.438  1.00  0.00           C
ATOM    345  HD2 PHE    22      26.785  35.961  57.675  1.00  0.00           H
ATOM    346  C   PHE    22      30.386  32.983  57.412  1.00  0.00           C
ATOM    347  O   PHE    22      30.906  32.634  58.465  1.00  0.00           O
ATOM    348  N   TYR    23      29.986  31.994  56.621  1.00  0.00           N
ATOM    349  H   TYR    23      29.499  32.228  55.767  1.00  0.00           H
ATOM    350  CA  TYR    23      30.007  30.610  56.907  1.00  0.00           C
ATOM    351  HA  TYR    23      29.602  30.569  57.918  1.00  0.00           H
ATOM    352  CB  TYR    23      29.122  29.881  55.820  1.00  0.00           C
ATOM    353  HB2 TYR    23      28.592  29.058  56.298  1.00  0.00           H
ATOM    354  HB3 TYR    23      28.267  30.467  55.484  1.00  0.00           H
ATOM    355  CG  TYR    23      29.819  29.382  54.525  1.00  0.00           C
ATOM    356  CD1 TYR    23      29.499  28.129  54.020  1.00  0.00           C
ATOM    357  HD1 TYR    23      28.704  27.657  54.579  1.00  0.00           H
ATOM    358  CE1 TYR    23      30.089  27.667  52.875  1.00  0.00           C
ATOM    359  HE1 TYR    23      29.941  26.637  52.587  1.00  0.00           H
ATOM    360  CZ  TYR    23      31.042  28.438  52.203  1.00  0.00           C
ATOM    361  OH  TYR    23      31.770  27.912  51.200  1.00  0.00           O
ATOM    362  HH  TYR    23      32.708  28.070  51.321  1.00  0.00           H
ATOM    363  CE2 TYR    23      31.354  29.743  52.705  1.00  0.00           C
ATOM    364  HE2 TYR    23      32.133  30.392  52.334  1.00  0.00           H
ATOM    365  CD2 TYR    23      30.776  30.170  53.907  1.00  0.00           C
ATOM    366  HD2 TYR    23      31.175  30.953  54.535  1.00  0.00           H
ATOM    367  C   TYR    23      31.425  29.974  57.102  1.00  0.00           C
ATOM    368  O   TYR    23      32.438  30.419  56.492  1.00  0.00           O
ATOM    369  N   SER    24      31.480  28.971  58.026  1.00  0.00           N
ATOM    370  H   SER    24      30.671  28.589  58.495  1.00  0.00           H
ATOM    371  CA  SER    24      32.736  28.331  58.378  1.00  0.00           C
ATOM    372  HA  SER    24      33.239  28.920  59.144  1.00  0.00           H
ATOM    373  CB  SER    24      32.375  27.154  59.292  1.00  0.00           C
ATOM    374  HB2 SER    24      33.300  26.734  59.687  1.00  0.00           H
ATOM    375  HB3 SER    24      31.684  27.477  60.071  1.00  0.00           H
ATOM    376  OG  SER    24      31.605  26.223  58.502  1.00  0.00           O
ATOM    377  HG  SER    24      30.711  26.540  58.362  1.00  0.00           H
ATOM    378  C   SER    24      33.589  27.956  57.133  1.00  0.00           C
ATOM    379  O   SER    24      34.823  28.199  57.146  1.00  0.00           O
ATOM    380  N   ASN    25      32.963  27.345  56.129  1.00  0.00           N
ATOM    381  H   ASN    25      31.965  27.198  56.079  1.00  0.00           H
ATOM    382  CA  ASN    25      33.760  26.930  54.927  1.00  0.00           C
ATOM    383  HA  ASN    25      34.689  26.479  55.277  1.00  0.00           H
ATOM    384  CB  ASN    25      32.893  25.785  54.286  1.00  0.00           C
ATOM    385  HB2 ASN    25      32.510  25.085  55.028  1.00  0.00           H
ATOM    386  HB3 ASN    25      32.014  26.201  53.795  1.00  0.00           H
ATOM    387  CG  ASN    25      33.731  24.986  53.277  1.00  0.00           C
ATOM    388  OD1 ASN    25      34.949  24.914  53.310  1.00  0.00           O
ATOM    389  ND2 ASN    25      33.058  24.356  52.378  1.00  0.00           N
ATOM    390 HD21 ASN    25      32.050  24.342  52.453  1.00  0.00           H
ATOM    391 HD22 ASN    25      33.473  23.592  51.863  1.00  0.00           H
ATOM    392  C   ASN    25      34.156  28.136  54.034  1.00  0.00           C
ATOM    393  O   ASN    25      33.940  28.110  52.833  1.00  0.00           O
ATOM    394  N   LYS    26      34.832  29.207  54.517  1.00  0.00           N
ATOM    395  H   LYS    26      35.096  29.145  55.489  1.00  0.00           H
ATOM    396  CA  LYS    26      35.341  30.336  53.675  1.00  0.00           C
ATOM    397  HA  LYS    26      34.513  30.569  53.007  1.00  0.00           H
ATOM    398  CB  LYS    26      35.673  31.585  54.380  1.00  0.00           C
ATOM    399  HB2 LYS    26      35.798  32.415  53.683  1.00  0.00           H
ATOM    400  HB3 LYS    26      34.808  31.765  55.019  1.00  0.00           H
ATOM    401  CG  LYS    26      36.918  31.356  55.271  1.00  0.00           C
ATOM    402  HG2 LYS    26      36.636  30.884  56.212  1.00  0.00           H
ATOM    403  HG3 LYS    26      37.761  30.768  54.907  1.00  0.00           H
ATOM    404  CD  LYS    26      37.531  32.702  55.587  1.00  0.00           C
ATOM    405  HD2 LYS    26      37.868  33.225  54.692  1.00  0.00           H
ATOM    406  HD3 LYS    26      36.793  33.322  56.094  1.00  0.00           H
ATOM    407  CE  LYS    26      38.739  32.488  56.612  1.00  0.00           C
ATOM    408  HE2 LYS    26      38.406  31.777  57.367  1.00  0.00           H
ATOM    409  HE3 LYS    26      39.510  32.030  55.991  1.00  0.00           H
ATOM    410  NZ  LYS    26      39.288  33.702  57.257  1.00  0.00           N
ATOM    411  HZ1 LYS    26      39.160  34.517  56.676  1.00  0.00           H
ATOM    412  HZ2 LYS    26      40.259  33.679  57.533  1.00  0.00           H
ATOM    413  HZ3 LYS    26      38.843  33.892  58.144  1.00  0.00           H
ATOM    414  C   LYS    26      36.397  30.028  52.621  1.00  0.00           C
ATOM    415  O   LYS    26      36.455  30.595  51.541  1.00  0.00           O
ATOM    416  N   GLU    27      37.270  29.070  53.007  1.00  0.00           N
ATOM    417  H   GLU    27      37.109  28.603  53.887  1.00  0.00           H
ATOM    418  CA  GLU    27      38.430  28.571  52.239  1.00  0.00           C
ATOM    419  HA  GLU    27      39.147  29.387  52.173  1.00  0.00           H
ATOM    420  CB  GLU    27      39.103  27.444  53.082  1.00  0.00           C
ATOM    421  HB2 GLU    27      38.830  27.734  54.097  1.00  0.00           H
ATOM    422  HB3 GLU    27      38.652  26.482  52.836  1.00  0.00           H
ATOM    423  CG  GLU    27      40.676  27.219  52.941  1.00  0.00           C
ATOM    424  HG2 GLU    27      40.908  26.170  53.121  1.00  0.00           H
ATOM    425  HG3 GLU    27      41.002  27.513  51.943  1.00  0.00           H
ATOM    426  CD  GLU    27      41.462  28.027  54.003  1.00  0.00           C
ATOM    427  OE1 GLU    27      42.542  27.671  54.541  1.00  0.00           O
ATOM    428  OE2 GLU    27      40.983  29.119  54.347  1.00  0.00           O
ATOM    429  C   GLU    27      38.253  28.050  50.756  1.00  0.00           C
ATOM    430  O   GLU    27      39.215  27.703  50.105  1.00  0.00           O
ATOM    431  N   ILE    28      36.993  27.874  50.366  1.00  0.00           N
ATOM    432  H   ILE    28      36.252  28.107  51.012  1.00  0.00           H
ATOM    433  CA  ILE    28      36.691  27.396  49.005  1.00  0.00           C
ATOM    434  HA  ILE    28      37.227  26.499  48.693  1.00  0.00           H
ATOM    435  CB  ILE    28      35.166  27.105  48.878  1.00  0.00           C
ATOM    436  HB  ILE    28      34.891  26.670  47.918  1.00  0.00           H
ATOM    437  CG2 ILE    28      34.695  26.079  50.023  1.00  0.00           C
ATOM    438 HG21 ILE    28      34.712  26.584  50.989  1.00  0.00           H
ATOM    439 HG22 ILE    28      35.405  25.253  50.047  1.00  0.00           H
ATOM    440 HG23 ILE    28      33.739  25.578  49.872  1.00  0.00           H
ATOM    441  CG1 ILE    28      34.167  28.270  48.858  1.00  0.00           C
ATOM    442 HG12 ILE    28      33.160  27.868  48.976  1.00  0.00           H
ATOM    443 HG13 ILE    28      34.368  29.060  49.582  1.00  0.00           H
ATOM    444  CD1 ILE    28      34.092  28.869  47.442  1.00  0.00           C
ATOM    445 HD11 ILE    28      33.664  28.143  46.751  1.00  0.00           H
ATOM    446 HD12 ILE    28      34.992  29.104  46.873  1.00  0.00           H
ATOM    447 HD13 ILE    28      33.402  29.712  47.457  1.00  0.00           H
ATOM    448  C   ILE    28      37.079  28.379  47.982  1.00  0.00           C
ATOM    449  O   ILE    28      37.229  27.978  46.872  1.00  0.00           O
ATOM    450  N   PHE    29      37.228  29.694  48.282  1.00  0.00           N
ATOM    451  H   PHE    29      36.944  30.044  49.186  1.00  0.00           H
ATOM    452  CA  PHE    29      37.527  30.609  47.112  1.00  0.00           C
ATOM    453  HA  PHE    29      36.632  30.519  46.497  1.00  0.00           H
ATOM    454  CB  PHE    29      37.484  32.034  47.685  1.00  0.00           C
ATOM    455  HB2 PHE    29      37.189  32.602  46.802  1.00  0.00           H
ATOM    456  HB3 PHE    29      36.780  32.097  48.515  1.00  0.00           H
ATOM    457  CG  PHE    29      38.802  32.488  48.229  1.00  0.00           C
ATOM    458  CD1 PHE    29      39.156  32.119  49.560  1.00  0.00           C
ATOM    459  HD1 PHE    29      38.386  31.743  50.216  1.00  0.00           H
ATOM    460  CE1 PHE    29      40.471  32.378  50.059  1.00  0.00           C
ATOM    461  HE1 PHE    29      40.628  32.323  51.126  1.00  0.00           H
ATOM    462  CZ  PHE    29      41.466  32.916  49.196  1.00  0.00           C
ATOM    463  HZ  PHE    29      42.432  33.185  49.595  1.00  0.00           H
ATOM    464  CE2 PHE    29      41.068  33.332  47.913  1.00  0.00           C
ATOM    465  HE2 PHE    29      41.775  33.715  47.192  1.00  0.00           H
ATOM    466  CD2 PHE    29      39.755  33.122  47.434  1.00  0.00           C
ATOM    467  HD2 PHE    29      39.617  33.369  46.392  1.00  0.00           H
ATOM    468  C   PHE    29      38.814  30.313  46.239  1.00  0.00           C
ATOM    469  O   PHE    29      38.663  30.353  44.993  1.00  0.00           O
ATOM    470  N   LEU    30      40.029  29.955  46.767  1.00  0.00           N
ATOM    471  H   LEU    30      40.043  29.877  47.774  1.00  0.00           H
ATOM    472  CA  LEU    30      41.309  29.779  46.077  1.00  0.00           C
ATOM    473  HA  LEU    30      41.413  30.581  45.346  1.00  0.00           H
ATOM    474  CB  LEU    30      42.423  29.856  47.167  1.00  0.00           C
ATOM    475  HB2 LEU    30      42.015  29.991  48.170  1.00  0.00           H
ATOM    476  HB3 LEU    30      42.837  28.865  47.349  1.00  0.00           H
ATOM    477  CG  LEU    30      43.487  31.009  46.895  1.00  0.00           C
ATOM    478  HG  LEU    30      42.914  31.885  46.591  1.00  0.00           H
ATOM    479  CD1 LEU    30      44.473  31.240  48.048  1.00  0.00           C
ATOM    480 HD11 LEU    30      45.159  32.016  47.707  1.00  0.00           H
ATOM    481 HD12 LEU    30      44.966  30.294  48.271  1.00  0.00           H
ATOM    482 HD13 LEU    30      43.808  31.495  48.873  1.00  0.00           H
ATOM    483  CD2 LEU    30      44.385  30.607  45.701  1.00  0.00           C
ATOM    484 HD21 LEU    30      43.741  30.289  44.881  1.00  0.00           H
ATOM    485 HD22 LEU    30      45.012  31.454  45.422  1.00  0.00           H
ATOM    486 HD23 LEU    30      45.094  29.859  46.056  1.00  0.00           H
ATOM    487  C   LEU    30      41.245  28.477  45.273  1.00  0.00           C
ATOM    488  O   LEU    30      42.043  28.314  44.270  1.00  0.00           O
ATOM    489  N   ARG    31      40.332  27.508  45.638  1.00  0.00           N
ATOM    490  H   ARG    31      39.589  27.848  46.233  1.00  0.00           H
ATOM    491  CA  ARG    31      40.002  26.235  45.006  1.00  0.00           C
ATOM    492  HA  ARG    31      40.901  25.699  44.703  1.00  0.00           H
ATOM    493  CB  ARG    31      39.196  25.450  45.996  1.00  0.00           C
ATOM    494  HB2 ARG    31      39.546  25.582  47.020  1.00  0.00           H
ATOM    495  HB3 ARG    31      38.208  25.891  46.122  1.00  0.00           H
ATOM    496  CG  ARG    31      38.913  23.990  45.647  1.00  0.00           C
ATOM    497  HG2 ARG    31      38.447  23.847  44.673  1.00  0.00           H
ATOM    498  HG3 ARG    31      39.868  23.471  45.566  1.00  0.00           H
ATOM    499  CD  ARG    31      37.968  23.306  46.740  1.00  0.00           C
ATOM    500  HD2 ARG    31      38.187  22.262  46.963  1.00  0.00           H
ATOM    501  HD3 ARG    31      38.175  23.846  47.664  1.00  0.00           H
ATOM    502  NE  ARG    31      36.556  23.577  46.314  1.00  0.00           N
ATOM    503  HE  ARG    31      36.505  24.401  45.733  1.00  0.00           H
ATOM    504  CZ  ARG    31      35.398  23.099  46.686  1.00  0.00           C
ATOM    505  NH1 ARG    31      35.337  22.096  47.478  1.00  0.00           N
ATOM    506 HH11 ARG    31      36.167  21.684  47.880  1.00  0.00           H
ATOM    507 HH12 ARG    31      34.459  21.770  47.855  1.00  0.00           H
ATOM    508  NH2 ARG    31      34.275  23.625  46.327  1.00  0.00           N
ATOM    509 HH21 ARG    31      34.324  24.406  45.688  1.00  0.00           H
ATOM    510 HH22 ARG    31      33.356  23.207  46.359  1.00  0.00           H
ATOM    511  C   ARG    31      39.162  26.307  43.761  1.00  0.00           C
ATOM    512  O   ARG    31      39.496  25.708  42.701  1.00  0.00           O
ATOM    513  N   GLU    32      38.079  27.107  43.800  1.00  0.00           N
ATOM    514  H   GLU    32      37.759  27.486  44.680  1.00  0.00           H
ATOM    515  CA  GLU    32      37.337  27.525  42.657  1.00  0.00           C
ATOM    516  HA  GLU    32      36.973  26.642  42.131  1.00  0.00           H
ATOM    517  CB  GLU    32      36.185  28.436  43.115  1.00  0.00           C
ATOM    518  HB2 GLU    32      36.675  29.274  43.610  1.00  0.00           H
ATOM    519  HB3 GLU    32      35.584  28.775  42.271  1.00  0.00           H
ATOM    520  CG  GLU    32      35.174  27.788  44.054  1.00  0.00           C
ATOM    521  HG2 GLU    32      35.463  28.058  45.069  1.00  0.00           H
ATOM    522  HG3 GLU    32      34.200  28.270  43.977  1.00  0.00           H
ATOM    523  CD  GLU    32      34.910  26.277  43.894  1.00  0.00           C
ATOM    524  OE1 GLU    32      35.577  25.516  44.579  1.00  0.00           O
ATOM    525  OE2 GLU    32      34.054  25.928  43.024  1.00  0.00           O
ATOM    526  C   GLU    32      38.272  28.245  41.638  1.00  0.00           C
ATOM    527  O   GLU    32      38.161  27.966  40.481  1.00  0.00           O
ATOM    528  N   LEU    33      38.972  29.301  42.038  1.00  0.00           N
ATOM    529  H   LEU    33      38.894  29.520  43.021  1.00  0.00           H
ATOM    530  CA  LEU    33      39.682  30.201  41.100  1.00  0.00           C
ATOM    531  HA  LEU    33      39.008  30.653  40.372  1.00  0.00           H
ATOM    532  CB  LEU    33      40.207  31.365  41.955  1.00  0.00           C
ATOM    533  HB2 LEU    33      40.576  30.913  42.875  1.00  0.00           H
ATOM    534  HB3 LEU    33      40.987  31.942  41.457  1.00  0.00           H
ATOM    535  CG  LEU    33      39.141  32.390  42.253  1.00  0.00           C
ATOM    536  HG  LEU    33      38.276  31.759  42.452  1.00  0.00           H
ATOM    537  CD1 LEU    33      39.346  33.383  43.408  1.00  0.00           C
ATOM    538 HD11 LEU    33      40.219  33.997  43.185  1.00  0.00           H
ATOM    539 HD12 LEU    33      39.490  32.782  44.306  1.00  0.00           H
ATOM    540 HD13 LEU    33      38.471  34.019  43.549  1.00  0.00           H
ATOM    541  CD2 LEU    33      38.808  33.272  41.026  1.00  0.00           C
ATOM    542 HD21 LEU    33      38.005  33.987  41.210  1.00  0.00           H
ATOM    543 HD22 LEU    33      39.635  33.642  40.421  1.00  0.00           H
ATOM    544 HD23 LEU    33      38.278  32.736  40.238  1.00  0.00           H
ATOM    545  C   LEU    33      40.874  29.547  40.369  1.00  0.00           C
ATOM    546  O   LEU    33      40.993  29.693  39.190  1.00  0.00           O
ATOM    547  N   ILE    34      41.638  28.685  41.024  1.00  0.00           N
ATOM    548  H   ILE    34      41.439  28.653  42.014  1.00  0.00           H
ATOM    549  CA  ILE    34      42.603  27.770  40.381  1.00  0.00           C
ATOM    550  HA  ILE    34      43.289  28.350  39.764  1.00  0.00           H
ATOM    551  CB  ILE    34      43.572  27.211  41.508  1.00  0.00           C
ATOM    552  HB  ILE    34      42.963  26.760  42.291  1.00  0.00           H
ATOM    553  CG2 ILE    34      44.412  26.018  41.044  1.00  0.00           C
ATOM    554 HG21 ILE    34      45.247  26.524  40.558  1.00  0.00           H
ATOM    555 HG22 ILE    34      43.853  25.396  40.346  1.00  0.00           H
ATOM    556 HG23 ILE    34      44.866  25.517  41.899  1.00  0.00           H
ATOM    557  CG1 ILE    34      44.484  28.403  42.086  1.00  0.00           C
ATOM    558 HG12 ILE    34      45.148  28.752  41.295  1.00  0.00           H
ATOM    559 HG13 ILE    34      43.715  29.135  42.335  1.00  0.00           H
ATOM    560  CD1 ILE    34      45.327  27.985  43.281  1.00  0.00           C
ATOM    561 HD11 ILE    34      45.998  27.211  42.907  1.00  0.00           H
ATOM    562 HD12 ILE    34      44.614  27.519  43.961  1.00  0.00           H
ATOM    563 HD13 ILE    34      45.949  28.755  43.740  1.00  0.00           H
ATOM    564  C   ILE    34      41.924  26.682  39.508  1.00  0.00           C
ATOM    565  O   ILE    34      42.473  26.237  38.519  1.00  0.00           O
ATOM    566  N   SER    35      40.699  26.154  39.793  1.00  0.00           N
ATOM    567  H   SER    35      40.426  26.337  40.747  1.00  0.00           H
ATOM    568  CA  SER    35      40.001  25.233  38.898  1.00  0.00           C
ATOM    569  HA  SER    35      40.714  24.459  38.615  1.00  0.00           H
ATOM    570  CB  SER    35      38.794  24.535  39.562  1.00  0.00           C
ATOM    571  HB2 SER    35      38.141  25.286  40.006  1.00  0.00           H
ATOM    572  HB3 SER    35      38.348  23.907  38.789  1.00  0.00           H
ATOM    573  OG  SER    35      39.353  23.843  40.683  1.00  0.00           O
ATOM    574  HG  SER    35      39.464  24.430  41.434  1.00  0.00           H
ATOM    575  C   SER    35      39.560  25.901  37.600  1.00  0.00           C
ATOM    576  O   SER    35      39.741  25.268  36.552  1.00  0.00           O
ATOM    577  N   ASN    36      39.290  27.211  37.586  1.00  0.00           N
ATOM    578  H   ASN    36      39.284  27.795  38.410  1.00  0.00           H
ATOM    579  CA  ASN    36      38.925  27.983  36.383  1.00  0.00           C
ATOM    580  HA  ASN    36      38.187  27.371  35.866  1.00  0.00           H
ATOM    581  CB  ASN    36      38.318  29.357  36.821  1.00  0.00           C
ATOM    582  HB2 ASN    36      38.922  29.867  37.572  1.00  0.00           H
ATOM    583  HB3 ASN    36      38.302  29.942  35.902  1.00  0.00           H
ATOM    584  CG  ASN    36      36.843  29.206  37.185  1.00  0.00           C
ATOM    585  OD1 ASN    36      35.952  29.462  36.318  1.00  0.00           O
ATOM    586  ND2 ASN    36      36.449  29.001  38.465  1.00  0.00           N
ATOM    587 HD21 ASN    36      37.117  28.795  39.195  1.00  0.00           H
ATOM    588 HD22 ASN    36      35.481  28.754  38.606  1.00  0.00           H
ATOM    589  C   ASN    36      40.235  28.186  35.632  1.00  0.00           C
ATOM    590  O   ASN    36      40.242  28.187  34.408  1.00  0.00           O
ATOM    591  N   SER    37      41.386  28.416  36.329  1.00  0.00           N
ATOM    592  H   SER    37      41.332  28.263  37.326  1.00  0.00           H
ATOM    593  CA  SER    37      42.757  28.352  35.749  1.00  0.00           C
ATOM    594  HA  SER    37      42.755  29.080  34.938  1.00  0.00           H
ATOM    595  CB  SER    37      43.901  28.806  36.712  1.00  0.00           C
ATOM    596  HB2 SER    37      43.846  28.127  37.562  1.00  0.00           H
ATOM    597  HB3 SER    37      44.877  28.726  36.231  1.00  0.00           H
ATOM    598  OG  SER    37      43.762  30.159  37.036  1.00  0.00           O
ATOM    599  HG  SER    37      43.859  30.634  36.208  1.00  0.00           H
ATOM    600  C   SER    37      43.110  27.045  35.081  1.00  0.00           C
ATOM    601  O   SER    37      43.682  27.086  33.986  1.00  0.00           O
ATOM    602  N   SER    38      42.674  25.863  35.619  1.00  0.00           N
ATOM    603  H   SER    38      42.456  25.940  36.602  1.00  0.00           H
ATOM    604  CA  SER    38      42.874  24.498  35.039  1.00  0.00           C
ATOM    605  HA  SER    38      43.913  24.312  34.768  1.00  0.00           H
ATOM    606  CB  SER    38      42.534  23.406  35.991  1.00  0.00           C
ATOM    607  HB2 SER    38      43.187  23.522  36.857  1.00  0.00           H
ATOM    608  HB3 SER    38      41.472  23.439  36.235  1.00  0.00           H
ATOM    609  OG  SER    38      42.781  22.182  35.361  1.00  0.00           O
ATOM    610  HG  SER    38      41.941  22.064  34.910  1.00  0.00           H
ATOM    611  C   SER    38      42.047  24.378  33.730  1.00  0.00           C
ATOM    612  O   SER    38      42.498  23.752  32.804  1.00  0.00           O
ATOM    613  N   ASP    39      40.833  24.988  33.715  1.00  0.00           N
ATOM    614  H   ASP    39      40.572  25.364  34.615  1.00  0.00           H
ATOM    615  CA  ASP    39      39.899  25.025  32.556  1.00  0.00           C
ATOM    616  HA  ASP    39      39.784  24.022  32.144  1.00  0.00           H
ATOM    617  CB  ASP    39      38.544  25.537  33.019  1.00  0.00           C
ATOM    618  HB2 ASP    39      38.890  26.093  33.890  1.00  0.00           H
ATOM    619  HB3 ASP    39      38.037  26.230  32.347  1.00  0.00           H
ATOM    620  CG  ASP    39      37.585  24.440  33.460  1.00  0.00           C
ATOM    621  OD1 ASP    39      38.032  23.282  33.589  1.00  0.00           O
ATOM    622  OD2 ASP    39      36.410  24.698  33.808  1.00  0.00           O
ATOM    623  C   ASP    39      40.365  25.915  31.397  1.00  0.00           C
ATOM    624  O   ASP    39      40.249  25.554  30.255  1.00  0.00           O
ATOM    625  N   ALA    40      41.093  26.992  31.725  1.00  0.00           N
ATOM    626  H   ALA    40      41.090  27.231  32.706  1.00  0.00           H
ATOM    627  CA  ALA    40      41.669  27.790  30.657  1.00  0.00           C
ATOM    628  HA  ALA    40      40.927  28.035  29.897  1.00  0.00           H
ATOM    629  CB  ALA    40      42.053  29.210  31.155  1.00  0.00           C
ATOM    630  HB1 ALA    40      42.349  29.682  30.219  1.00  0.00           H
ATOM    631  HB2 ALA    40      42.889  29.324  31.845  1.00  0.00           H
ATOM    632  HB3 ALA    40      41.122  29.649  31.513  1.00  0.00           H
ATOM    633  C   ALA    40      42.895  27.095  29.989  1.00  0.00           C
ATOM    634  O   ALA    40      43.168  27.205  28.819  1.00  0.00           O
ATOM    635  N   LEU    41      43.759  26.471  30.805  1.00  0.00           N
ATOM    636  H   LEU    41      43.572  26.557  31.793  1.00  0.00           H
ATOM    637  CA  LEU    41      44.906  25.673  30.454  1.00  0.00           C
ATOM    638  HA  LEU    41      45.448  26.355  29.799  1.00  0.00           H
ATOM    639  CB  LEU    41      45.696  25.286  31.756  1.00  0.00           C
ATOM    640  HB2 LEU    41      45.037  24.867  32.518  1.00  0.00           H
ATOM    641  HB3 LEU    41      46.396  24.494  31.490  1.00  0.00           H
ATOM    642  CG  LEU    41      46.340  26.600  32.331  1.00  0.00           C
ATOM    643  HG  LEU    41      45.558  27.358  32.383  1.00  0.00           H
ATOM    644  CD1 LEU    41      46.716  26.223  33.807  1.00  0.00           C
ATOM    645 HD11 LEU    41      46.996  27.087  34.410  1.00  0.00           H
ATOM    646 HD12 LEU    41      47.313  25.311  33.807  1.00  0.00           H
ATOM    647 HD13 LEU    41      45.882  25.935  34.445  1.00  0.00           H
ATOM    648  CD2 LEU    41      47.502  27.045  31.434  1.00  0.00           C
ATOM    649 HD21 LEU    41      47.197  27.340  30.431  1.00  0.00           H
ATOM    650 HD22 LEU    41      48.044  27.873  31.888  1.00  0.00           H
ATOM    651 HD23 LEU    41      48.135  26.184  31.216  1.00  0.00           H
ATOM    652  C   LEU    41      44.467  24.429  29.654  1.00  0.00           C
ATOM    653  O   LEU    41      45.189  24.105  28.737  1.00  0.00           O
ATOM    654  N   ASP    42      43.235  23.897  29.889  1.00  0.00           N
ATOM    655  H   ASP    42      42.790  24.043  30.785  1.00  0.00           H
ATOM    656  CA  ASP    42      42.557  22.863  29.044  1.00  0.00           C
ATOM    657  HA  ASP    42      43.331  22.111  28.895  1.00  0.00           H
ATOM    658  CB  ASP    42      41.409  22.109  29.757  1.00  0.00           C
ATOM    659  HB2 ASP    42      40.735  22.895  30.096  1.00  0.00           H
ATOM    660  HB3 ASP    42      40.848  21.593  28.979  1.00  0.00           H
ATOM    661  CG  ASP    42      41.909  21.080  30.786  1.00  0.00           C
ATOM    662  OD1 ASP    42      42.868  20.342  30.546  1.00  0.00           O
ATOM    663  OD2 ASP    42      41.213  21.033  31.781  1.00  0.00           O
ATOM    664  C   ASP    42      42.110  23.438  27.670  1.00  0.00           C
ATOM    665  O   ASP    42      42.226  22.705  26.722  1.00  0.00           O
ATOM    666  N   LYS    43      41.799  24.718  27.639  1.00  0.00           N
ATOM    667  H   LYS    43      41.872  25.233  28.504  1.00  0.00           H
ATOM    668  CA  LYS    43      41.243  25.272  26.382  1.00  0.00           C
ATOM    669  HA  LYS    43      40.651  24.540  25.835  1.00  0.00           H
ATOM    670  CB  LYS    43      40.208  26.397  26.677  1.00  0.00           C
ATOM    671  HB2 LYS    43      40.690  27.029  27.423  1.00  0.00           H
ATOM    672  HB3 LYS    43      40.118  27.025  25.791  1.00  0.00           H
ATOM    673  CG  LYS    43      38.784  25.945  27.200  1.00  0.00           C
ATOM    674  HG2 LYS    43      38.285  25.281  26.495  1.00  0.00           H
ATOM    675  HG3 LYS    43      38.984  25.369  28.103  1.00  0.00           H
ATOM    676  CD  LYS    43      37.925  27.134  27.508  1.00  0.00           C
ATOM    677  HD2 LYS    43      38.120  27.937  26.797  1.00  0.00           H
ATOM    678  HD3 LYS    43      36.873  26.856  27.562  1.00  0.00           H
ATOM    679  CE  LYS    43      38.278  27.645  28.894  1.00  0.00           C
ATOM    680  HE2 LYS    43      38.625  26.809  29.503  1.00  0.00           H
ATOM    681  HE3 LYS    43      39.079  28.376  28.780  1.00  0.00           H
ATOM    682  NZ  LYS    43      37.086  28.159  29.605  1.00  0.00           N
ATOM    683  HZ1 LYS    43      36.354  27.476  29.734  1.00  0.00           H
ATOM    684  HZ2 LYS    43      36.596  28.949  29.213  1.00  0.00           H
ATOM    685  HZ3 LYS    43      37.364  28.449  30.532  1.00  0.00           H
ATOM    686  C   LYS    43      42.311  25.657  25.379  1.00  0.00           C
ATOM    687  O   LYS    43      42.186  25.359  24.221  1.00  0.00           O
ATOM    688  N   ILE    44      43.391  26.196  25.854  1.00  0.00           N
ATOM    689  H   ILE    44      43.534  26.328  26.844  1.00  0.00           H
ATOM    690  CA  ILE    44      44.624  26.331  24.988  1.00  0.00           C
ATOM    691  HA  ILE    44      44.239  26.757  24.061  1.00  0.00           H
ATOM    692  CB  ILE    44      45.676  27.318  25.566  1.00  0.00           C
ATOM    693  HB  ILE    44      45.096  28.238  25.640  1.00  0.00           H
ATOM    694  CG2 ILE    44      46.307  26.938  26.977  1.00  0.00           C
ATOM    695 HG21 ILE    44      46.593  25.890  26.900  1.00  0.00           H
ATOM    696 HG22 ILE    44      45.589  26.928  27.798  1.00  0.00           H
ATOM    697 HG23 ILE    44      47.140  27.590  27.241  1.00  0.00           H
ATOM    698  CG1 ILE    44      46.917  27.572  24.725  1.00  0.00           C
ATOM    699 HG12 ILE    44      47.711  28.074  25.279  1.00  0.00           H
ATOM    700 HG13 ILE    44      47.414  26.633  24.486  1.00  0.00           H
ATOM    701  CD1 ILE    44      46.582  28.354  23.486  1.00  0.00           C
ATOM    702 HD11 ILE    44      47.412  28.292  22.781  1.00  0.00           H
ATOM    703 HD12 ILE    44      46.561  29.390  23.822  1.00  0.00           H
ATOM    704 HD13 ILE    44      45.583  28.061  23.159  1.00  0.00           H
ATOM    705  C   ILE    44      45.183  25.052  24.648  1.00  0.00           C
ATOM    706  O   ILE    44      45.486  24.783  23.457  1.00  0.00           O
ATOM    707  N   ARG    45      45.416  24.060  25.504  1.00  0.00           N
ATOM    708  H   ARG    45      45.212  24.148  26.489  1.00  0.00           H
ATOM    709  CA  ARG    45      45.736  22.693  25.268  1.00  0.00           C
ATOM    710  HA  ARG    45      46.784  22.677  24.968  1.00  0.00           H
ATOM    711  CB  ARG    45      45.520  21.789  26.525  1.00  0.00           C
ATOM    712  HB2 ARG    45      46.220  22.052  27.318  1.00  0.00           H
ATOM    713  HB3 ARG    45      44.514  21.897  26.934  1.00  0.00           H
ATOM    714  CG  ARG    45      45.756  20.307  26.259  1.00  0.00           C
ATOM    715  HG2 ARG    45      45.048  19.940  25.514  1.00  0.00           H
ATOM    716  HG3 ARG    45      46.804  20.192  25.982  1.00  0.00           H
ATOM    717  CD  ARG    45      45.845  19.340  27.502  1.00  0.00           C
ATOM    718  HD2 ARG    45      46.293  18.399  27.185  1.00  0.00           H
ATOM    719  HD3 ARG    45      46.554  19.815  28.179  1.00  0.00           H
ATOM    720  NE  ARG    45      44.580  19.213  28.362  1.00  0.00           N
ATOM    721  HE  ARG    45      44.312  20.080  28.805  1.00  0.00           H
ATOM    722  CZ  ARG    45      43.986  18.045  28.498  1.00  0.00           C
ATOM    723  NH1 ARG    45      44.322  16.960  27.880  1.00  0.00           N
ATOM    724 HH11 ARG    45      44.905  17.066  27.062  1.00  0.00           H
ATOM    725 HH12 ARG    45      44.002  16.036  28.133  1.00  0.00           H
ATOM    726  NH2 ARG    45      43.060  18.022  29.380  1.00  0.00           N
ATOM    727 HH21 ARG    45      42.695  18.812  29.894  1.00  0.00           H
ATOM    728 HH22 ARG    45      42.487  17.192  29.341  1.00  0.00           H
ATOM    729  C   ARG    45      44.940  22.096  24.070  1.00  0.00           C
ATOM    730  O   ARG    45      45.509  21.432  23.254  1.00  0.00           O
ATOM    731  N   TYR    46      43.600  22.352  24.022  1.00  0.00           N
ATOM    732  H   TYR    46      43.221  22.890  24.788  1.00  0.00           H
ATOM    733  CA  TYR    46      42.696  21.794  22.966  1.00  0.00           C
ATOM    734  HA  TYR    46      43.007  20.755  22.854  1.00  0.00           H
ATOM    735  CB  TYR    46      41.249  21.907  23.505  1.00  0.00           C
ATOM    736  HB2 TYR    46      41.224  21.509  24.519  1.00  0.00           H
ATOM    737  HB3 TYR    46      40.973  22.961  23.534  1.00  0.00           H
ATOM    738  CG  TYR    46      40.411  21.071  22.665  1.00  0.00           C
ATOM    739  CD1 TYR    46      40.269  19.665  22.871  1.00  0.00           C
ATOM    740  HD1 TYR    46      40.995  19.137  23.471  1.00  0.00           H
ATOM    741  CE1 TYR    46      39.285  18.907  22.229  1.00  0.00           C
ATOM    742  HE1 TYR    46      39.303  17.832  22.330  1.00  0.00           H
ATOM    743  CZ  TYR    46      38.415  19.499  21.301  1.00  0.00           C
ATOM    744  OH  TYR    46      37.359  18.860  20.720  1.00  0.00           O
ATOM    745  HH  TYR    46      36.897  19.251  19.975  1.00  0.00           H
ATOM    746  CE2 TYR    46      38.522  20.876  21.137  1.00  0.00           C
ATOM    747  HE2 TYR    46      37.743  21.392  20.597  1.00  0.00           H
ATOM    748  CD2 TYR    46      39.496  21.681  21.816  1.00  0.00           C
ATOM    749  HD2 TYR    46      39.376  22.753  21.860  1.00  0.00           H
ATOM    750  C   TYR    46      42.751  22.434  21.576  1.00  0.00           C
ATOM    751  O   TYR    46      42.846  21.696  20.565  1.00  0.00           O
ATOM    752  N   GLU    47      42.920  23.733  21.534  1.00  0.00           N
ATOM    753  H   GLU    47      42.883  24.207  22.425  1.00  0.00           H
ATOM    754  CA  GLU    47      43.224  24.558  20.379  1.00  0.00           C
ATOM    755  HA  GLU    47      42.478  24.274  19.638  1.00  0.00           H
ATOM    756  CB  GLU    47      42.998  26.094  20.667  1.00  0.00           C
ATOM    757  HB2 GLU    47      41.953  26.166  20.965  1.00  0.00           H
ATOM    758  HB3 GLU    47      43.644  26.396  21.492  1.00  0.00           H
ATOM    759  CG  GLU    47      43.287  27.053  19.456  1.00  0.00           C
ATOM    760  HG2 GLU    47      43.140  28.097  19.734  1.00  0.00           H
ATOM    761  HG3 GLU    47      44.293  26.938  19.052  1.00  0.00           H
ATOM    762  CD  GLU    47      42.299  26.970  18.277  1.00  0.00           C
ATOM    763  OE1 GLU    47      42.491  27.597  17.235  1.00  0.00           O
ATOM    764  OE2 GLU    47      41.366  26.147  18.381  1.00  0.00           O
ATOM    765  C   GLU    47      44.708  24.337  19.888  1.00  0.00           C
ATOM    766  O   GLU    47      45.086  24.556  18.743  1.00  0.00           O
ATOM    767  N   SER    48      45.598  23.932  20.879  1.00  0.00           N
ATOM    768  H   SER    48      45.220  23.754  21.798  1.00  0.00           H
ATOM    769  CA  SER    48      46.966  23.810  20.525  1.00  0.00           C
ATOM    770  HA  SER    48      47.226  24.669  19.905  1.00  0.00           H
ATOM    771  CB  SER    48      47.857  23.703  21.751  1.00  0.00           C
ATOM    772  HB2 SER    48      47.559  22.868  22.385  1.00  0.00           H
ATOM    773  HB3 SER    48      48.815  23.333  21.385  1.00  0.00           H
ATOM    774  OG  SER    48      47.945  24.985  22.413  1.00  0.00           O
ATOM    775  HG  SER    48      47.129  24.929  22.914  1.00  0.00           H
ATOM    776  C   SER    48      47.070  22.562  19.598  1.00  0.00           C
ATOM    777  O   SER    48      47.945  22.509  18.758  1.00  0.00           O
ATOM    778  N   LEU    49      46.084  21.601  19.669  1.00  0.00           N
ATOM    779  H   LEU    49      45.421  21.628  20.430  1.00  0.00           H
ATOM    780  CA  LEU    49      45.993  20.461  18.727  1.00  0.00           C
ATOM    781  HA  LEU    49      46.962  19.965  18.777  1.00  0.00           H
ATOM    782  CB  LEU    49      44.840  19.581  19.060  1.00  0.00           C
ATOM    783  HB2 LEU    49      43.913  20.106  18.833  1.00  0.00           H
ATOM    784  HB3 LEU    49      44.875  18.675  18.456  1.00  0.00           H
ATOM    785  CG  LEU    49      44.782  19.176  20.552  1.00  0.00           C
ATOM    786  HG  LEU    49      44.740  20.098  21.133  1.00  0.00           H
ATOM    787  CD1 LEU    49      43.562  18.325  20.750  1.00  0.00           C
ATOM    788 HD11 LEU    49      43.750  17.295  20.446  1.00  0.00           H
ATOM    789 HD12 LEU    49      42.648  18.587  20.217  1.00  0.00           H
ATOM    790 HD13 LEU    49      43.327  18.214  21.809  1.00  0.00           H
ATOM    791  CD2 LEU    49      45.976  18.279  20.850  1.00  0.00           C
ATOM    792 HD21 LEU    49      46.829  18.927  20.649  1.00  0.00           H
ATOM    793 HD22 LEU    49      45.995  18.084  21.923  1.00  0.00           H
ATOM    794 HD23 LEU    49      45.950  17.425  20.173  1.00  0.00           H
ATOM    795  C   LEU    49      45.874  20.920  17.259  1.00  0.00           C
ATOM    796  O   LEU    49      46.459  20.323  16.326  1.00  0.00           O
ATOM    797  N   THR    50      45.031  21.938  17.082  1.00  0.00           N
ATOM    798  H   THR    50      44.528  22.289  17.885  1.00  0.00           H
ATOM    799  CA  THR    50      44.693  22.516  15.793  1.00  0.00           C
ATOM    800  HA  THR    50      44.520  21.699  15.092  1.00  0.00           H
ATOM    801  CB  THR    50      43.449  23.480  15.924  1.00  0.00           C
ATOM    802  HB  THR    50      43.544  24.334  16.597  1.00  0.00           H
ATOM    803  CG2 THR    50      43.027  24.116  14.591  1.00  0.00           C
ATOM    804 HG21 THR    50      42.961  23.356  13.813  1.00  0.00           H
ATOM    805 HG22 THR    50      43.757  24.822  14.197  1.00  0.00           H
ATOM    806 HG23 THR    50      42.100  24.658  14.775  1.00  0.00           H
ATOM    807  OG1 THR    50      42.418  22.558  16.212  1.00  0.00           O
ATOM    808  HG1 THR    50      41.965  23.064  16.889  1.00  0.00           H
ATOM    809  C   THR    50      45.780  23.315  15.240  1.00  0.00           C
ATOM    810  O   THR    50      46.063  23.210  14.001  1.00  0.00           O
ATOM    811  N   ASP    51      46.413  24.123  16.082  1.00  0.00           N
ATOM    812  H   ASP    51      46.161  24.092  17.060  1.00  0.00           H
ATOM    813  CA  ASP    51      47.410  25.118  15.671  1.00  0.00           C
ATOM    814  HA  ASP    51      47.984  24.741  14.823  1.00  0.00           H
ATOM    815  CB  ASP    51      46.832  26.444  15.214  1.00  0.00           C
ATOM    816  HB2 ASP    51      46.022  26.227  14.520  1.00  0.00           H
ATOM    817  HB3 ASP    51      46.303  26.785  16.104  1.00  0.00           H
ATOM    818  CG  ASP    51      47.868  27.458  14.651  1.00  0.00           C
ATOM    819  OD1 ASP    51      49.099  27.119  14.636  1.00  0.00           O
ATOM    820  OD2 ASP    51      47.391  28.455  14.138  1.00  0.00           O
ATOM    821  C   ASP    51      48.386  25.341  16.806  1.00  0.00           C
ATOM    822  O   ASP    51      48.252  26.208  17.641  1.00  0.00           O
ATOM    823  N   PRO    52      49.497  24.645  16.831  1.00  0.00           N
ATOM    824  CD  PRO    52      49.976  23.533  15.938  1.00  0.00           C
ATOM    825  HD2 PRO    52      50.246  23.985  14.984  1.00  0.00           H
ATOM    826  HD3 PRO    52      49.208  22.780  15.763  1.00  0.00           H
ATOM    827  CG  PRO    52      51.116  22.818  16.613  1.00  0.00           C
ATOM    828  HG2 PRO    52      52.020  23.007  16.036  1.00  0.00           H
ATOM    829  HG3 PRO    52      50.984  21.737  16.593  1.00  0.00           H
ATOM    830  CB  PRO    52      51.324  23.443  18.023  1.00  0.00           C
ATOM    831  HB2 PRO    52      52.324  23.875  18.060  1.00  0.00           H
ATOM    832  HB3 PRO    52      51.232  22.692  18.808  1.00  0.00           H
ATOM    833  CA  PRO    52      50.366  24.668  18.039  1.00  0.00           C
ATOM    834  HA  PRO    52      49.755  24.490  18.925  1.00  0.00           H
ATOM    835  C   PRO    52      51.174  25.964  18.214  1.00  0.00           C
ATOM    836  O   PRO    52      51.766  26.121  19.253  1.00  0.00           O
ATOM    837  N   SER    53      51.198  26.881  17.222  1.00  0.00           N
ATOM    838  H   SER    53      50.706  26.617  16.381  1.00  0.00           H
ATOM    839  CA  SER    53      51.789  28.201  17.333  1.00  0.00           C
ATOM    840  HA  SER    53      52.826  28.102  17.653  1.00  0.00           H
ATOM    841  CB  SER    53      51.525  28.951  15.999  1.00  0.00           C
ATOM    842  HB2 SER    53      52.147  29.844  15.957  1.00  0.00           H
ATOM    843  HB3 SER    53      51.762  28.314  15.148  1.00  0.00           H
ATOM    844  OG  SER    53      50.150  29.364  15.863  1.00  0.00           O
ATOM    845  HG  SER    53      49.739  28.707  15.297  1.00  0.00           H
ATOM    846  C   SER    53      51.134  29.073  18.403  1.00  0.00           C
ATOM    847  O   SER    53      51.681  30.052  18.917  1.00  0.00           O
ATOM    848  N   LYS    54      49.943  28.650  18.950  1.00  0.00           N
ATOM    849  H   LYS    54      49.525  27.828  18.538  1.00  0.00           H
ATOM    850  CA  LYS    54      49.219  29.281  20.037  1.00  0.00           C
ATOM    851  HA  LYS    54      49.277  30.370  20.046  1.00  0.00           H
ATOM    852  CB  LYS    54      47.729  29.037  20.045  1.00  0.00           C
ATOM    853  HB2 LYS    54      47.548  27.968  20.158  1.00  0.00           H
ATOM    854  HB3 LYS    54      47.229  29.671  20.777  1.00  0.00           H
ATOM    855  CG  LYS    54      47.066  29.463  18.725  1.00  0.00           C
ATOM    856  HG2 LYS    54      47.332  28.735  17.959  1.00  0.00           H
ATOM    857  HG3 LYS    54      45.993  29.506  18.909  1.00  0.00           H
ATOM    858  CD  LYS    54      47.350  30.848  18.186  1.00  0.00           C
ATOM    859  HD2 LYS    54      47.085  31.673  18.847  1.00  0.00           H
ATOM    860  HD3 LYS    54      48.394  30.735  17.896  1.00  0.00           H
ATOM    861  CE  LYS    54      46.599  31.045  16.862  1.00  0.00           C
ATOM    862  HE2 LYS    54      46.804  30.125  16.313  1.00  0.00           H
ATOM    863  HE3 LYS    54      45.527  31.160  17.027  1.00  0.00           H
ATOM    864  NZ  LYS    54      47.092  32.170  16.051  1.00  0.00           N
ATOM    865  HZ1 LYS    54      46.879  33.011  16.570  1.00  0.00           H
ATOM    866  HZ2 LYS    54      46.588  32.271  15.182  1.00  0.00           H
ATOM    867  HZ3 LYS    54      48.082  32.187  15.851  1.00  0.00           H
ATOM    868  C   LYS    54      49.859  28.919  21.377  1.00  0.00           C
ATOM    869  O   LYS    54      49.769  29.616  22.335  1.00  0.00           O
ATOM    870  N   LEU    55      50.583  27.813  21.373  1.00  0.00           N
ATOM    871  H   LEU    55      50.653  27.264  20.528  1.00  0.00           H
ATOM    872  CA  LEU    55      51.457  27.286  22.453  1.00  0.00           C
ATOM    873  HA  LEU    55      51.173  27.921  23.294  1.00  0.00           H
ATOM    874  CB  LEU    55      51.263  25.758  22.638  1.00  0.00           C
ATOM    875  HB2 LEU    55      50.207  25.555  22.815  1.00  0.00           H
ATOM    876  HB3 LEU    55      51.524  25.235  21.718  1.00  0.00           H
ATOM    877  CG  LEU    55      52.060  25.159  23.856  1.00  0.00           C
ATOM    878  HG  LEU    55      53.140  25.309  23.837  1.00  0.00           H
ATOM    879  CD1 LEU    55      51.685  25.860  25.178  1.00  0.00           C
ATOM    880 HD11 LEU    55      50.618  25.888  25.397  1.00  0.00           H
ATOM    881 HD12 LEU    55      52.080  26.873  25.116  1.00  0.00           H
ATOM    882 HD13 LEU    55      52.197  25.380  26.012  1.00  0.00           H
ATOM    883  CD2 LEU    55      51.782  23.649  23.993  1.00  0.00           C
ATOM    884 HD21 LEU    55      51.997  23.182  23.032  1.00  0.00           H
ATOM    885 HD22 LEU    55      52.335  23.197  24.817  1.00  0.00           H
ATOM    886 HD23 LEU    55      50.757  23.345  24.202  1.00  0.00           H
ATOM    887  C   LEU    55      52.905  27.727  22.346  1.00  0.00           C
ATOM    888  O   LEU    55      53.590  28.068  23.395  1.00  0.00           O
ATOM    889  N   ASP    56      53.464  27.888  21.161  1.00  0.00           N
ATOM    890  H   ASP    56      53.021  27.538  20.324  1.00  0.00           H
ATOM    891  CA  ASP    56      54.914  28.383  21.035  1.00  0.00           C
ATOM    892  HA  ASP    56      55.637  27.810  21.617  1.00  0.00           H
ATOM    893  CB  ASP    56      55.297  28.426  19.542  1.00  0.00           C
ATOM    894  HB2 ASP    56      54.493  29.004  19.087  1.00  0.00           H
ATOM    895  HB3 ASP    56      56.236  28.981  19.566  1.00  0.00           H
ATOM    896  CG  ASP    56      55.414  26.997  18.893  1.00  0.00           C
ATOM    897  OD1 ASP    56      55.082  26.896  17.708  1.00  0.00           O
ATOM    898  OD2 ASP    56      55.883  26.051  19.534  1.00  0.00           O
ATOM    899  C   ASP    56      55.096  29.815  21.627  1.00  0.00           C
ATOM    900  O   ASP    56      56.269  30.129  22.052  1.00  0.00           O
ATOM    901  N   SER    57      54.084  30.667  21.773  1.00  0.00           N
ATOM    902  H   SER    57      53.162  30.266  21.671  1.00  0.00           H
ATOM    903  CA  SER    57      54.124  32.036  22.222  1.00  0.00           C
ATOM    904  HA  SER    57      54.968  32.560  21.776  1.00  0.00           H
ATOM    905  CB  SER    57      52.828  32.858  21.844  1.00  0.00           C
ATOM    906  HB2 SER    57      52.788  33.870  22.249  1.00  0.00           H
ATOM    907  HB3 SER    57      52.697  32.939  20.764  1.00  0.00           H
ATOM    908  OG  SER    57      51.687  32.259  22.485  1.00  0.00           O
ATOM    909  HG  SER    57      50.989  32.663  21.965  1.00  0.00           H
ATOM    910  C   SER    57      54.278  32.162  23.702  1.00  0.00           C
ATOM    911  O   SER    57      54.615  33.225  24.233  1.00  0.00           O
ATOM    912  N   GLY    58      53.989  31.112  24.428  1.00  0.00           N
ATOM    913  H   GLY    58      53.734  30.250  23.967  1.00  0.00           H
ATOM    914  CA  GLY    58      54.126  31.111  25.827  1.00  0.00           C
ATOM    915  HA2 GLY    58      55.036  31.603  26.169  1.00  0.00           H
ATOM    916  HA3 GLY    58      53.174  31.513  26.172  1.00  0.00           H
ATOM    917  C   GLY    58      54.164  29.632  26.250  1.00  0.00           C
ATOM    918  O   GLY    58      53.031  29.112  26.447  1.00  0.00           O
ATOM    919  N   LYS    59      55.330  29.138  26.440  1.00  0.00           N
ATOM    920  H   LYS    59      56.130  29.751  26.373  1.00  0.00           H
ATOM    921  CA  LYS    59      55.478  27.679  26.397  1.00  0.00           C
ATOM    922  HA  LYS    59      54.806  27.371  25.597  1.00  0.00           H
ATOM    923  CB  LYS    59      56.900  27.305  25.862  1.00  0.00           C
ATOM    924  HB2 LYS    59      57.615  27.564  26.642  1.00  0.00           H
ATOM    925  HB3 LYS    59      57.019  26.240  25.671  1.00  0.00           H
ATOM    926  CG  LYS    59      57.326  28.107  24.579  1.00  0.00           C
ATOM    927  HG2 LYS    59      56.482  28.111  23.889  1.00  0.00           H
ATOM    928  HG3 LYS    59      57.600  29.128  24.843  1.00  0.00           H
ATOM    929  CD  LYS    59      58.509  27.463  23.890  1.00  0.00           C
ATOM    930  HD2 LYS    59      59.342  27.388  24.589  1.00  0.00           H
ATOM    931  HD3 LYS    59      58.262  26.478  23.493  1.00  0.00           H
ATOM    932  CE  LYS    59      59.061  28.362  22.726  1.00  0.00           C
ATOM    933  HE2 LYS    59      58.476  27.993  21.883  1.00  0.00           H
ATOM    934  HE3 LYS    59      58.902  29.383  23.074  1.00  0.00           H
ATOM    935  NZ  LYS    59      60.494  28.173  22.444  1.00  0.00           N
ATOM    936  HZ1 LYS    59      61.138  27.881  23.164  1.00  0.00           H
ATOM    937  HZ2 LYS    59      60.894  29.048  22.134  1.00  0.00           H
ATOM    938  HZ3 LYS    59      60.677  27.600  21.632  1.00  0.00           H
ATOM    939  C   LYS    59      55.070  26.929  27.700  1.00  0.00           C
ATOM    940  O   LYS    59      54.825  25.714  27.595  1.00  0.00           O
ATOM    941  N   GLU    60      55.002  27.603  28.845  1.00  0.00           N
ATOM    942  H   GLU    60      55.171  28.595  28.941  1.00  0.00           H
ATOM    943  CA  GLU    60      54.726  26.852  30.114  1.00  0.00           C
ATOM    944  HA  GLU    60      54.838  25.768  30.095  1.00  0.00           H
ATOM    945  CB  GLU    60      55.684  27.251  31.249  1.00  0.00           C
ATOM    946  HB2 GLU    60      55.259  26.816  32.153  1.00  0.00           H
ATOM    947  HB3 GLU    60      56.691  26.934  30.977  1.00  0.00           H
ATOM    948  CG  GLU    60      55.919  28.772  31.576  1.00  0.00           C
ATOM    949  HG2 GLU    60      54.947  29.266  31.558  1.00  0.00           H
ATOM    950  HG3 GLU    60      56.249  28.841  32.613  1.00  0.00           H
ATOM    951  CD  GLU    60      56.959  29.534  30.639  1.00  0.00           C
ATOM    952  OE1 GLU    60      56.474  29.760  29.458  1.00  0.00           O
ATOM    953  OE2 GLU    60      57.918  30.067  31.208  1.00  0.00           O
ATOM    954  C   GLU    60      53.193  26.960  30.545  1.00  0.00           C
ATOM    955  O   GLU    60      52.804  27.884  31.190  1.00  0.00           O
ATOM    956  N   LEU    61      52.399  25.913  30.440  1.00  0.00           N
ATOM    957  H   LEU    61      52.794  25.115  29.961  1.00  0.00           H
ATOM    958  CA  LEU    61      51.058  25.648  30.888  1.00  0.00           C
ATOM    959  HA  LEU    61      50.390  26.469  30.623  1.00  0.00           H
ATOM    960  CB  LEU    61      50.590  24.460  30.089  1.00  0.00           C
ATOM    961  HB2 LEU    61      51.306  23.663  30.285  1.00  0.00           H
ATOM    962  HB3 LEU    61      49.635  24.144  30.510  1.00  0.00           H
ATOM    963  CG  LEU    61      50.488  24.725  28.582  1.00  0.00           C
ATOM    964  HG  LEU    61      51.461  24.922  28.130  1.00  0.00           H
ATOM    965  CD1 LEU    61      50.029  23.383  27.948  1.00  0.00           C
ATOM    966 HD11 LEU    61      50.839  22.688  28.176  1.00  0.00           H
ATOM    967 HD12 LEU    61      49.940  23.495  26.869  1.00  0.00           H
ATOM    968 HD13 LEU    61      49.050  23.132  28.358  1.00  0.00           H
ATOM    969  CD2 LEU    61      49.491  25.827  28.229  1.00  0.00           C
ATOM    970 HD21 LEU    61      48.561  25.779  28.795  1.00  0.00           H
ATOM    971 HD22 LEU    61      49.886  26.824  28.422  1.00  0.00           H
ATOM    972 HD23 LEU    61      49.165  25.741  27.192  1.00  0.00           H
ATOM    973  C   LEU    61      51.000  25.515  32.411  1.00  0.00           C
ATOM    974  O   LEU    61      51.217  24.349  32.898  1.00  0.00           O
ATOM    975  N   HID    62      50.897  26.609  33.169  1.00  0.00           N
ATOM    976  H   HID    62      50.622  27.468  32.714  1.00  0.00           H
ATOM    977  CA  HID    62      50.994  26.539  34.644  1.00  0.00           C
ATOM    978  HA  HID    62      50.686  25.605  35.113  1.00  0.00           H
ATOM    979  CB  HID    62      52.514  26.736  34.967  1.00  0.00           C
ATOM    980  HB2 HID    62      52.704  26.465  36.005  1.00  0.00           H
ATOM    981  HB3 HID    62      53.170  26.124  34.349  1.00  0.00           H
ATOM    982  CG  HID    62      53.008  28.131  34.928  1.00  0.00           C
ATOM    983  ND1 HID    62      53.212  28.900  33.791  1.00  0.00           N
ATOM    984  HD1 HID    62      52.867  28.678  32.868  1.00  0.00           H
ATOM    985  CE1 HID    62      53.721  30.125  34.158  1.00  0.00           C
ATOM    986  HE1 HID    62      53.938  30.950  33.495  1.00  0.00           H
ATOM    987  NE2 HID    62      53.882  30.133  35.545  1.00  0.00           N
ATOM    988  CD2 HID    62      53.506  28.871  35.984  1.00  0.00           C
ATOM    989  HD2 HID    62      53.736  28.507  36.974  1.00  0.00           H
ATOM    990  C   HID    62      50.114  27.597  35.307  1.00  0.00           C
ATOM    991  O   HID    62      49.602  28.606  34.700  1.00  0.00           O
ATOM    992  N   ILE    63      49.963  27.439  36.621  1.00  0.00           N
ATOM    993  H   ILE    63      50.356  26.600  37.023  1.00  0.00           H
ATOM    994  CA  ILE    63      49.385  28.461  37.493  1.00  0.00           C
ATOM    995  HA  ILE    63      48.953  29.246  36.872  1.00  0.00           H
ATOM    996  CB  ILE    63      48.295  27.848  38.437  1.00  0.00           C
ATOM    997  HB  ILE    63      48.778  27.026  38.966  1.00  0.00           H
ATOM    998  CG2 ILE    63      47.832  28.980  39.413  1.00  0.00           C
ATOM    999 HG21 ILE    63      47.102  28.627  40.142  1.00  0.00           H
ATOM   1000 HG22 ILE    63      47.338  29.741  38.809  1.00  0.00           H
ATOM   1001 HG23 ILE    63      48.634  29.516  39.919  1.00  0.00           H
ATOM   1002  CG1 ILE    63      47.183  27.264  37.475  1.00  0.00           C
ATOM   1003 HG12 ILE    63      46.210  27.412  37.945  1.00  0.00           H
ATOM   1004 HG13 ILE    63      47.150  27.872  36.572  1.00  0.00           H
ATOM   1005  CD1 ILE    63      47.386  25.725  37.168  1.00  0.00           C
ATOM   1006 HD11 ILE    63      46.668  25.456  36.393  1.00  0.00           H
ATOM   1007 HD12 ILE    63      47.356  25.063  38.032  1.00  0.00           H
ATOM   1008 HD13 ILE    63      48.379  25.574  36.745  1.00  0.00           H
ATOM   1009  C   ILE    63      50.559  29.196  38.206  1.00  0.00           C
ATOM   1010  O   ILE    63      51.471  28.529  38.659  1.00  0.00           O
ATOM   1011  N   ASN    64      50.417  30.455  38.509  1.00  0.00           N
ATOM   1012  H   ASN    64      49.787  31.114  38.076  1.00  0.00           H
ATOM   1013  CA  ASN    64      51.327  31.148  39.447  1.00  0.00           C
ATOM   1014  HA  ASN    64      51.976  30.431  39.948  1.00  0.00           H
ATOM   1015  CB  ASN    64      52.349  31.978  38.610  1.00  0.00           C
ATOM   1016  HB2 ASN    64      52.845  31.394  37.835  1.00  0.00           H
ATOM   1017  HB3 ASN    64      51.779  32.762  38.109  1.00  0.00           H
ATOM   1018  CG  ASN    64      53.437  32.521  39.445  1.00  0.00           C
ATOM   1019  OD1 ASN    64      53.553  32.260  40.677  1.00  0.00           O
ATOM   1020  ND2 ASN    64      54.189  33.308  38.831  1.00  0.00           N
ATOM   1021 HD21 ASN    64      54.002  33.389  37.842  1.00  0.00           H
ATOM   1022 HD22 ASN    64      54.815  33.898  39.360  1.00  0.00           H
ATOM   1023  C   ASN    64      50.544  32.049  40.397  1.00  0.00           C
ATOM   1024  O   ASN    64      49.460  32.579  40.008  1.00  0.00           O
ATOM   1025  N   LEU    65      51.010  32.228  41.646  1.00  0.00           N
ATOM   1026  H   LEU    65      51.906  31.816  41.864  1.00  0.00           H
ATOM   1027  CA  LEU    65      50.354  33.001  42.773  1.00  0.00           C
ATOM   1028  HA  LEU    65      49.410  33.479  42.509  1.00  0.00           H
ATOM   1029  CB  LEU    65      50.108  32.047  43.851  1.00  0.00           C
ATOM   1030  HB2 LEU    65      50.990  31.445  44.079  1.00  0.00           H
ATOM   1031  HB3 LEU    65      49.624  32.534  44.696  1.00  0.00           H
ATOM   1032  CG  LEU    65      49.315  30.844  43.431  1.00  0.00           C
ATOM   1033  HG  LEU    65      49.806  30.266  42.648  1.00  0.00           H
ATOM   1034  CD1 LEU    65      49.115  29.877  44.678  1.00  0.00           C
ATOM   1035 HD11 LEU    65      50.027  29.315  44.877  1.00  0.00           H
ATOM   1036 HD12 LEU    65      48.291  29.177  44.536  1.00  0.00           H
ATOM   1037 HD13 LEU    65      48.817  30.521  45.506  1.00  0.00           H
ATOM   1038  CD2 LEU    65      48.009  31.302  42.992  1.00  0.00           C
ATOM   1039 HD21 LEU    65      47.288  30.518  42.762  1.00  0.00           H
ATOM   1040 HD22 LEU    65      47.665  31.876  43.853  1.00  0.00           H
ATOM   1041 HD23 LEU    65      48.128  31.864  42.066  1.00  0.00           H
ATOM   1042  C   LEU    65      51.330  34.037  43.287  1.00  0.00           C
ATOM   1043  O   LEU    65      52.453  33.793  43.752  1.00  0.00           O
ATOM   1044  N   ILE    66      50.895  35.274  43.210  1.00  0.00           N
ATOM   1045  H   ILE    66      49.967  35.564  42.936  1.00  0.00           H
ATOM   1046  CA  ILE    66      51.801  36.381  43.489  1.00  0.00           C
ATOM   1047  HA  ILE    66      52.730  36.020  43.928  1.00  0.00           H
ATOM   1048  CB  ILE    66      52.322  37.097  42.291  1.00  0.00           C
ATOM   1049  HB  ILE    66      51.617  37.784  41.822  1.00  0.00           H
ATOM   1050  CG2 ILE    66      53.535  37.996  42.762  1.00  0.00           C
ATOM   1051 HG21 ILE    66      54.260  37.322  43.218  1.00  0.00           H
ATOM   1052 HG22 ILE    66      53.252  38.753  43.495  1.00  0.00           H
ATOM   1053 HG23 ILE    66      53.928  38.407  41.833  1.00  0.00           H
ATOM   1054  CG1 ILE    66      52.912  36.110  41.290  1.00  0.00           C
ATOM   1055 HG12 ILE    66      53.701  36.668  40.784  1.00  0.00           H
ATOM   1056 HG13 ILE    66      53.324  35.187  41.695  1.00  0.00           H
ATOM   1057  CD1 ILE    66      51.974  35.840  40.064  1.00  0.00           C
ATOM   1058 HD11 ILE    66      51.250  35.053  40.273  1.00  0.00           H
ATOM   1059 HD12 ILE    66      52.656  35.631  39.240  1.00  0.00           H
ATOM   1060 HD13 ILE    66      51.501  36.736  39.661  1.00  0.00           H
ATOM   1061  C   ILE    66      51.071  37.298  44.538  1.00  0.00           C
ATOM   1062  O   ILE    66      50.280  38.135  44.111  1.00  0.00           O
ATOM   1063  N   PRO    67      51.455  37.181  45.882  1.00  0.00           N
ATOM   1064  CD  PRO    67      52.112  36.057  46.538  1.00  0.00           C
ATOM   1065  HD2 PRO    67      53.184  36.179  46.685  1.00  0.00           H
ATOM   1066  HD3 PRO    67      51.876  35.162  45.961  1.00  0.00           H
ATOM   1067  CG  PRO    67      51.382  35.957  47.941  1.00  0.00           C
ATOM   1068  HG2 PRO    67      52.042  35.314  48.523  1.00  0.00           H
ATOM   1069  HG3 PRO    67      50.415  35.463  47.848  1.00  0.00           H
ATOM   1070  CB  PRO    67      51.366  37.495  48.286  1.00  0.00           C
ATOM   1071  HB2 PRO    67      52.390  37.757  48.553  1.00  0.00           H
ATOM   1072  HB3 PRO    67      50.711  37.734  49.124  1.00  0.00           H
ATOM   1073  CA  PRO    67      50.981  38.115  46.907  1.00  0.00           C
ATOM   1074  HA  PRO    67      49.902  38.264  46.899  1.00  0.00           H
ATOM   1075  C   PRO    67      51.573  39.451  46.819  1.00  0.00           C
ATOM   1076  O   PRO    67      52.626  39.680  46.153  1.00  0.00           O
ATOM   1077  N   ASN    68      50.987  40.398  47.454  1.00  0.00           N
ATOM   1078  H   ASN    68      50.061  40.247  47.828  1.00  0.00           H
ATOM   1079  CA  ASN    68      51.622  41.686  47.759  1.00  0.00           C
ATOM   1080  HA  ASN    68      52.709  41.621  47.814  1.00  0.00           H
ATOM   1081  CB  ASN    68      51.406  42.770  46.627  1.00  0.00           C
ATOM   1082  HB2 ASN    68      51.794  42.464  45.656  1.00  0.00           H
ATOM   1083  HB3 ASN    68      50.322  42.883  46.598  1.00  0.00           H
ATOM   1084  CG  ASN    68      51.953  44.127  47.005  1.00  0.00           C
ATOM   1085  OD1 ASN    68      51.321  44.848  47.743  1.00  0.00           O
ATOM   1086  ND2 ASN    68      53.193  44.449  46.640  1.00  0.00           N
ATOM   1087 HD21 ASN    68      53.669  43.848  45.984  1.00  0.00           H
ATOM   1088 HD22 ASN    68      53.608  45.287  47.021  1.00  0.00           H
ATOM   1089  C   ASN    68      51.155  42.211  49.041  1.00  0.00           C
ATOM   1090  O   ASN    68      49.940  42.431  49.289  1.00  0.00           O
ATOM   1091  N   LYS    69      52.098  42.442  49.992  1.00  0.00           N
ATOM   1092  H   LYS    69      53.024  42.169  49.696  1.00  0.00           H
ATOM   1093  CA  LYS    69      51.955  42.843  51.420  1.00  0.00           C
ATOM   1094  HA  LYS    69      51.058  42.416  51.866  1.00  0.00           H
ATOM   1095  CB  LYS    69      53.116  42.311  52.329  1.00  0.00           C
ATOM   1096  HB2 LYS    69      54.160  42.309  52.014  1.00  0.00           H
ATOM   1097  HB3 LYS    69      53.075  42.984  53.187  1.00  0.00           H
ATOM   1098  CG  LYS    69      52.871  40.878  52.833  1.00  0.00           C
ATOM   1099  HG2 LYS    69      51.974  40.843  53.451  1.00  0.00           H
ATOM   1100  HG3 LYS    69      52.794  40.145  52.029  1.00  0.00           H
ATOM   1101  CD  LYS    69      54.049  40.388  53.641  1.00  0.00           C
ATOM   1102  HD2 LYS    69      54.878  40.254  52.946  1.00  0.00           H
ATOM   1103  HD3 LYS    69      54.301  41.198  54.327  1.00  0.00           H
ATOM   1104  CE  LYS    69      53.700  39.027  54.295  1.00  0.00           C
ATOM   1105  HE2 LYS    69      52.714  39.157  54.743  1.00  0.00           H
ATOM   1106  HE3 LYS    69      53.712  38.378  53.420  1.00  0.00           H
ATOM   1107  NZ  LYS    69      54.633  38.596  55.371  1.00  0.00           N
ATOM   1108  HZ1 LYS    69      55.523  38.412  54.931  1.00  0.00           H
ATOM   1109  HZ2 LYS    69      54.247  37.746  55.757  1.00  0.00           H
ATOM   1110  HZ3 LYS    69      54.676  39.234  56.153  1.00  0.00           H
ATOM   1111  C   LYS    69      51.806  44.308  51.563  1.00  0.00           C
ATOM   1112  O   LYS    69      50.933  44.688  52.372  1.00  0.00           O
ATOM   1113  N   GLN    70      52.672  45.036  50.894  1.00  0.00           N
ATOM   1114  H   GLN    70      53.488  44.517  50.603  1.00  0.00           H
ATOM   1115  CA  GLN    70      52.584  46.556  50.864  1.00  0.00           C
ATOM   1116  HA  GLN    70      52.891  46.988  51.816  1.00  0.00           H
ATOM   1117  CB  GLN    70      53.650  47.079  49.821  1.00  0.00           C
ATOM   1118  HB2 GLN    70      54.687  46.791  49.994  1.00  0.00           H
ATOM   1119  HB3 GLN    70      53.385  46.880  48.782  1.00  0.00           H
ATOM   1120  CG  GLN    70      53.711  48.662  49.751  1.00  0.00           C
ATOM   1121  HG2 GLN    70      52.750  49.086  49.459  1.00  0.00           H
ATOM   1122  HG3 GLN    70      54.021  49.015  50.734  1.00  0.00           H
ATOM   1123  CD  GLN    70      54.760  49.231  48.786  1.00  0.00           C
ATOM   1124  OE1 GLN    70      55.966  48.988  48.882  1.00  0.00           O
ATOM   1125  NE2 GLN    70      54.311  49.888  47.766  1.00  0.00           N
ATOM   1126 HE21 GLN    70      54.940  50.497  47.263  1.00  0.00           H
ATOM   1127 HE22 GLN    70      53.317  49.941  47.598  1.00  0.00           H
ATOM   1128  C   GLN    70      51.187  47.107  50.640  1.00  0.00           C
ATOM   1129  O   GLN    70      50.889  48.121  51.265  1.00  0.00           O
ATOM   1130  N   ASP    71      50.432  46.522  49.764  1.00  0.00           N
ATOM   1131  H   ASP    71      50.745  45.703  49.261  1.00  0.00           H
ATOM   1132  CA  ASP    71      49.091  46.961  49.370  1.00  0.00           C
ATOM   1133  HA  ASP    71      48.745  47.780  50.001  1.00  0.00           H
ATOM   1134  CB  ASP    71      49.126  47.544  47.935  1.00  0.00           C
ATOM   1135  HB2 ASP    71      49.591  46.784  47.308  1.00  0.00           H
ATOM   1136  HB3 ASP    71      48.174  47.888  47.530  1.00  0.00           H
ATOM   1137  CG  ASP    71      50.088  48.761  47.866  1.00  0.00           C
ATOM   1138  OD1 ASP    71      50.977  48.681  47.072  1.00  0.00           O
ATOM   1139  OD2 ASP    71      49.820  49.802  48.497  1.00  0.00           O
ATOM   1140  C   ASP    71      47.899  45.941  49.357  1.00  0.00           C
ATOM   1141  O   ASP    71      46.854  46.074  48.757  1.00  0.00           O
ATOM   1142  N   ARG    72      48.155  44.797  49.960  1.00  0.00           N
ATOM   1143  H   ARG    72      49.083  44.509  50.236  1.00  0.00           H
ATOM   1144  CA  ARG    72      47.073  43.875  50.340  1.00  0.00           C
ATOM   1145  HA  ARG    72      47.576  43.255  51.081  1.00  0.00           H
ATOM   1146  CB  ARG    72      46.003  44.650  51.167  1.00  0.00           C
ATOM   1147  HB2 ARG    72      46.479  45.404  51.795  1.00  0.00           H
ATOM   1148  HB3 ARG    72      45.362  45.045  50.378  1.00  0.00           H
ATOM   1149  CG  ARG    72      45.203  43.701  52.031  1.00  0.00           C
ATOM   1150  HG2 ARG    72      44.469  43.211  51.391  1.00  0.00           H
ATOM   1151  HG3 ARG    72      45.785  42.836  52.348  1.00  0.00           H
ATOM   1152  CD  ARG    72      44.605  44.352  53.315  1.00  0.00           C
ATOM   1153  HD2 ARG    72      44.140  43.606  53.959  1.00  0.00           H
ATOM   1154  HD3 ARG    72      45.318  44.859  53.963  1.00  0.00           H
ATOM   1155  NE  ARG    72      43.510  45.282  52.969  1.00  0.00           N
ATOM   1156  HE  ARG    72      43.056  45.108  52.083  1.00  0.00           H
ATOM   1157  CZ  ARG    72      42.829  46.112  53.774  1.00  0.00           C
ATOM   1158  NH1 ARG    72      43.069  46.255  55.036  1.00  0.00           N
ATOM   1159 HH11 ARG    72      43.709  45.707  55.594  1.00  0.00           H
ATOM   1160 HH12 ARG    72      42.457  46.870  55.555  1.00  0.00           H
ATOM   1161  NH2 ARG    72      41.875  46.799  53.229  1.00  0.00           N
ATOM   1162 HH21 ARG    72      41.780  46.584  52.247  1.00  0.00           H
ATOM   1163 HH22 ARG    72      41.104  47.307  53.639  1.00  0.00           H
ATOM   1164  C   ARG    72      46.612  42.945  49.251  1.00  0.00           C
ATOM   1165  O   ARG    72      45.617  42.327  49.398  1.00  0.00           O
ATOM   1166  N   THR    73      47.278  42.923  48.101  1.00  0.00           N
ATOM   1167  H   THR    73      48.227  43.262  48.153  1.00  0.00           H
ATOM   1168  CA  THR    73      46.713  42.162  46.925  1.00  0.00           C
ATOM   1169  HA  THR    73      45.632  42.097  47.048  1.00  0.00           H
ATOM   1170  CB  THR    73      46.884  42.798  45.565  1.00  0.00           C
ATOM   1171  HB  THR    73      46.356  42.104  44.913  1.00  0.00           H
ATOM   1172  CG2 THR    73      46.195  44.073  45.575  1.00  0.00           C
ATOM   1173 HG21 THR    73      45.180  43.932  45.947  1.00  0.00           H
ATOM   1174 HG22 THR    73      46.068  44.368  44.533  1.00  0.00           H
ATOM   1175 HG23 THR    73      46.755  44.821  46.134  1.00  0.00           H
ATOM   1176  OG1 THR    73      48.215  42.950  45.191  1.00  0.00           O
ATOM   1177  HG1 THR    73      48.630  42.104  45.010  1.00  0.00           H
ATOM   1178  C   THR    73      47.172  40.663  46.971  1.00  0.00           C
ATOM   1179  O   THR    73      48.271  40.335  47.448  1.00  0.00           O
ATOM   1180  N   LEU    74      46.336  39.855  46.422  1.00  0.00           N
ATOM   1181  H   LEU    74      45.417  40.190  46.170  1.00  0.00           H
ATOM   1182  CA  LEU    74      46.591  38.428  46.077  1.00  0.00           C
ATOM   1183  HA  LEU    74      47.661  38.243  46.180  1.00  0.00           H
ATOM   1184  CB  LEU    74      45.806  37.560  47.031  1.00  0.00           C
ATOM   1185  HB2 LEU    74      46.225  37.768  48.016  1.00  0.00           H
ATOM   1186  HB3 LEU    74      44.764  37.861  46.917  1.00  0.00           H
ATOM   1187  CG  LEU    74      45.993  36.080  46.715  1.00  0.00           C
ATOM   1188  HG  LEU    74      45.603  35.791  45.739  1.00  0.00           H
ATOM   1189  CD1 LEU    74      47.476  35.593  46.836  1.00  0.00           C
ATOM   1190 HD11 LEU    74      47.996  36.091  46.017  1.00  0.00           H
ATOM   1191 HD12 LEU    74      47.526  34.505  46.794  1.00  0.00           H
ATOM   1192 HD13 LEU    74      47.852  35.960  47.792  1.00  0.00           H
ATOM   1193  CD2 LEU    74      45.071  35.198  47.628  1.00  0.00           C
ATOM   1194 HD21 LEU    74      45.345  35.198  48.682  1.00  0.00           H
ATOM   1195 HD22 LEU    74      44.095  35.673  47.527  1.00  0.00           H
ATOM   1196 HD23 LEU    74      45.062  34.150  47.329  1.00  0.00           H
ATOM   1197  C   LEU    74      46.252  38.101  44.613  1.00  0.00           C
ATOM   1198  O   LEU    74      45.090  37.999  44.205  1.00  0.00           O
ATOM   1199  N   THR    75      47.291  37.911  43.799  1.00  0.00           N
ATOM   1200  H   THR    75      48.200  37.935  44.239  1.00  0.00           H
ATOM   1201  CA  THR    75      47.277  37.642  42.362  1.00  0.00           C
ATOM   1202  HA  THR    75      46.503  38.246  41.889  1.00  0.00           H
ATOM   1203  CB  THR    75      48.545  37.973  41.590  1.00  0.00           C
ATOM   1204  HB  THR    75      49.338  37.425  42.097  1.00  0.00           H
ATOM   1205  CG2 THR    75      48.462  37.678  40.071  1.00  0.00           C
ATOM   1206 HG21 THR    75      48.337  36.614  39.873  1.00  0.00           H
ATOM   1207 HG22 THR    75      49.408  37.995  39.633  1.00  0.00           H
ATOM   1208 HG23 THR    75      47.662  38.322  39.704  1.00  0.00           H
ATOM   1209  OG1 THR    75      48.806  39.364  41.611  1.00  0.00           O
ATOM   1210  HG1 THR    75      49.105  39.644  42.479  1.00  0.00           H
ATOM   1211  C   THR    75      47.037  36.086  42.181  1.00  0.00           C
ATOM   1212  O   THR    75      47.712  35.333  42.893  1.00  0.00           O
ATOM   1213  N   ILE    76      46.223  35.737  41.155  1.00  0.00           N
ATOM   1214  H   ILE    76      45.751  36.468  40.646  1.00  0.00           H
ATOM   1215  CA  ILE    76      46.103  34.376  40.703  1.00  0.00           C
ATOM   1216  HA  ILE    76      47.014  33.882  41.043  1.00  0.00           H
ATOM   1217  CB  ILE    76      44.932  33.564  41.306  1.00  0.00           C
ATOM   1218  HB  ILE    76      44.037  34.094  40.982  1.00  0.00           H
ATOM   1219  CG2 ILE    76      44.892  32.128  40.728  1.00  0.00           C
ATOM   1220 HG21 ILE    76      44.929  32.206  39.642  1.00  0.00           H
ATOM   1221 HG22 ILE    76      43.984  31.620  41.051  1.00  0.00           H
ATOM   1222 HG23 ILE    76      45.720  31.519  41.090  1.00  0.00           H
ATOM   1223  CG1 ILE    76      44.926  33.694  42.883  1.00  0.00           C
ATOM   1224 HG12 ILE    76      45.824  33.231  43.294  1.00  0.00           H
ATOM   1225 HG13 ILE    76      44.908  34.742  43.182  1.00  0.00           H
ATOM   1226  CD1 ILE    76      43.611  33.141  43.506  1.00  0.00           C
ATOM   1227 HD11 ILE    76      42.724  33.651  43.128  1.00  0.00           H
ATOM   1228 HD12 ILE    76      43.621  33.334  44.578  1.00  0.00           H
ATOM   1229 HD13 ILE    76      43.566  32.053  43.504  1.00  0.00           H
ATOM   1230  C   ILE    76      46.092  34.402  39.180  1.00  0.00           C
ATOM   1231  O   ILE    76      45.315  35.162  38.600  1.00  0.00           O
ATOM   1232  N   VAL    77      47.030  33.786  38.508  1.00  0.00           N
ATOM   1233  H   VAL    77      47.648  33.225  39.077  1.00  0.00           H
ATOM   1234  CA  VAL    77      47.279  33.964  37.062  1.00  0.00           C
ATOM   1235  HA  VAL    77      46.396  34.306  36.520  1.00  0.00           H
ATOM   1236  CB  VAL    77      48.438  34.984  36.869  1.00  0.00           C
ATOM   1237  HB  VAL    77      48.021  35.931  37.210  1.00  0.00           H
ATOM   1238  CG1 VAL    77      49.753  34.698  37.551  1.00  0.00           C
ATOM   1239 HG11 VAL    77      49.566  34.559  38.616  1.00  0.00           H
ATOM   1240 HG12 VAL    77      50.181  33.761  37.197  1.00  0.00           H
ATOM   1241 HG13 VAL    77      50.411  35.548  37.379  1.00  0.00           H
ATOM   1242  CG2 VAL    77      48.788  35.099  35.385  1.00  0.00           C
ATOM   1243 HG21 VAL    77      47.879  35.024  34.788  1.00  0.00           H
ATOM   1244 HG22 VAL    77      49.544  34.375  35.086  1.00  0.00           H
ATOM   1245 HG23 VAL    77      49.297  36.029  35.131  1.00  0.00           H
ATOM   1246  C   VAL    77      47.644  32.672  36.335  1.00  0.00           C
ATOM   1247  O   VAL    77      48.382  31.787  36.771  1.00  0.00           O
ATOM   1248  N   ASP    78      47.139  32.516  35.107  1.00  0.00           N
ATOM   1249  H   ASP    78      46.526  33.212  34.707  1.00  0.00           H
ATOM   1250  CA  ASP    78      47.325  31.387  34.248  1.00  0.00           C
ATOM   1251  HA  ASP    78      48.020  30.672  34.692  1.00  0.00           H
ATOM   1252  CB  ASP    78      46.054  30.506  34.052  1.00  0.00           C
ATOM   1253  HB2 ASP    78      46.415  29.748  33.357  1.00  0.00           H
ATOM   1254  HB3 ASP    78      45.888  29.808  34.873  1.00  0.00           H
ATOM   1255  CG  ASP    78      44.770  31.240  33.561  1.00  0.00           C
ATOM   1256  OD1 ASP    78      44.778  31.682  32.377  1.00  0.00           O
ATOM   1257  OD2 ASP    78      43.780  31.252  34.309  1.00  0.00           O
ATOM   1258  C   ASP    78      47.810  31.828  32.903  1.00  0.00           C
ATOM   1259  O   ASP    78      47.540  32.900  32.320  1.00  0.00           O
ATOM   1260  N   THR    79      48.565  30.900  32.270  1.00  0.00           N
ATOM   1261  H   THR    79      48.750  30.116  32.880  1.00  0.00           H
ATOM   1262  CA  THR    79      49.031  30.864  30.835  1.00  0.00           C
ATOM   1263  HA  THR    79      49.039  31.900  30.496  1.00  0.00           H
ATOM   1264  CB  THR    79      50.438  30.305  30.704  1.00  0.00           C
ATOM   1265  HB  THR    79      50.664  30.193  29.643  1.00  0.00           H
ATOM   1266  CG2 THR    79      51.522  31.181  31.273  1.00  0.00           C
ATOM   1267 HG21 THR    79      51.404  31.314  32.348  1.00  0.00           H
ATOM   1268 HG22 THR    79      51.490  32.094  30.679  1.00  0.00           H
ATOM   1269 HG23 THR    79      52.502  30.705  31.244  1.00  0.00           H
ATOM   1270  OG1 THR    79      50.450  29.064  31.310  1.00  0.00           O
ATOM   1271  HG1 THR    79      51.354  28.760  31.203  1.00  0.00           H
ATOM   1272  C   THR    79      48.031  30.148  29.943  1.00  0.00           C
ATOM   1273  O   THR    79      48.380  29.504  28.977  1.00  0.00           O
ATOM   1274  N   GLY    80      46.710  30.405  30.178  1.00  0.00           N
ATOM   1275  H   GLY    80      46.582  31.107  30.892  1.00  0.00           H
ATOM   1276  CA  GLY    80      45.530  29.946  29.457  1.00  0.00           C
ATOM   1277  HA2 GLY    80      45.458  28.861  29.532  1.00  0.00           H
ATOM   1278  HA3 GLY    80      44.727  30.406  30.033  1.00  0.00           H
ATOM   1279  C   GLY    80      45.265  30.438  28.023  1.00  0.00           C
ATOM   1280  O   GLY    80      46.136  30.925  27.267  1.00  0.00           O
ATOM   1281  N   ILE    81      44.033  30.200  27.655  1.00  0.00           N
ATOM   1282  H   ILE    81      43.376  29.777  28.294  1.00  0.00           H
ATOM   1283  CA  ILE    81      43.511  30.706  26.370  1.00  0.00           C
ATOM   1284  HA  ILE    81      44.256  30.478  25.608  1.00  0.00           H
ATOM   1285  CB  ILE    81      42.259  29.908  26.169  1.00  0.00           C
ATOM   1286  HB  ILE    81      42.553  28.868  26.316  1.00  0.00           H
ATOM   1287  CG2 ILE    81      41.206  30.180  27.287  1.00  0.00           C
ATOM   1288 HG21 ILE    81      40.745  31.115  26.968  1.00  0.00           H
ATOM   1289 HG22 ILE    81      41.558  30.351  28.304  1.00  0.00           H
ATOM   1290 HG23 ILE    81      40.310  29.573  27.159  1.00  0.00           H
ATOM   1291  CG1 ILE    81      41.655  29.921  24.759  1.00  0.00           C
ATOM   1292 HG12 ILE    81      40.634  29.541  24.739  1.00  0.00           H
ATOM   1293 HG13 ILE    81      41.626  30.968  24.454  1.00  0.00           H
ATOM   1294  CD1 ILE    81      42.526  29.285  23.683  1.00  0.00           C
ATOM   1295 HD11 ILE    81      42.162  29.543  22.688  1.00  0.00           H
ATOM   1296 HD12 ILE    81      42.533  28.203  23.823  1.00  0.00           H
ATOM   1297 HD13 ILE    81      43.510  29.746  23.760  1.00  0.00           H
ATOM   1298  C   ILE    81      43.285  32.234  26.286  1.00  0.00           C
ATOM   1299  O   ILE    81      43.371  32.819  25.246  1.00  0.00           O
ATOM   1300  N   GLY    82      42.897  32.852  27.417  1.00  0.00           N
ATOM   1301  H   GLY    82      42.899  32.381  28.312  1.00  0.00           H
ATOM   1302  CA  GLY    82      42.468  34.258  27.470  1.00  0.00           C
ATOM   1303  HA2 GLY    82      42.368  34.536  28.520  1.00  0.00           H
ATOM   1304  HA3 GLY    82      43.185  34.908  26.971  1.00  0.00           H
ATOM   1305  C   GLY    82      41.046  34.539  26.912  1.00  0.00           C
ATOM   1306  O   GLY    82      40.328  33.554  26.638  1.00  0.00           O
ATOM   1307  N   MET    83      40.650  35.818  26.915  1.00  0.00           N
ATOM   1308  H   MET    83      41.305  36.537  27.193  1.00  0.00           H
ATOM   1309  CA  MET    83      39.286  36.267  26.715  1.00  0.00           C
ATOM   1310  HA  MET    83      38.837  35.596  25.983  1.00  0.00           H
ATOM   1311  CB  MET    83      38.453  36.267  27.950  1.00  0.00           C
ATOM   1312  HB2 MET    83      38.661  37.178  28.511  1.00  0.00           H
ATOM   1313  HB3 MET    83      37.397  36.317  27.687  1.00  0.00           H
ATOM   1314  CG  MET    83      38.570  35.078  28.961  1.00  0.00           C
ATOM   1315  HG2 MET    83      37.987  34.290  28.486  1.00  0.00           H
ATOM   1316  HG3 MET    83      39.516  34.580  29.172  1.00  0.00           H
ATOM   1317  SD  MET    83      37.741  35.405  30.557  1.00  0.00           S
ATOM   1318  CE  MET    83      39.043  36.385  31.404  1.00  0.00           C
ATOM   1319  HE1 MET    83      39.140  36.053  32.438  1.00  0.00           H
ATOM   1320  HE2 MET    83      39.993  36.169  30.918  1.00  0.00           H
ATOM   1321  HE3 MET    83      38.890  37.463  31.345  1.00  0.00           H
ATOM   1322  C   MET    83      39.309  37.627  26.018  1.00  0.00           C
ATOM   1323  O   MET    83      40.321  38.344  26.154  1.00  0.00           O
ATOM   1324  N   THR    84      38.265  38.039  25.232  1.00  0.00           N
ATOM   1325  H   THR    84      37.403  37.513  25.217  1.00  0.00           H
ATOM   1326  CA  THR    84      38.147  39.373  24.665  1.00  0.00           C
ATOM   1327  HA  THR    84      39.134  39.816  24.528  1.00  0.00           H
ATOM   1328  CB  THR    84      37.708  39.189  23.155  1.00  0.00           C
ATOM   1329  HB  THR    84      38.152  38.282  22.745  1.00  0.00           H
ATOM   1330  CG2 THR    84      36.167  38.926  23.074  1.00  0.00           C
ATOM   1331 HG21 THR    84      35.918  38.084  23.721  1.00  0.00           H
ATOM   1332 HG22 THR    84      35.932  38.693  22.037  1.00  0.00           H
ATOM   1333 HG23 THR    84      35.614  39.823  23.352  1.00  0.00           H
ATOM   1334  OG1 THR    84      37.956  40.344  22.354  1.00  0.00           O
ATOM   1335  HG1 THR    84      38.771  40.151  21.886  1.00  0.00           H
ATOM   1336  C   THR    84      37.160  40.203  25.372  1.00  0.00           C
ATOM   1337  O   THR    84      36.364  39.798  26.226  1.00  0.00           O
ATOM   1338  N   LYS    85      37.177  41.479  25.081  1.00  0.00           N
ATOM   1339  H   LYS    85      37.957  41.808  24.531  1.00  0.00           H
ATOM   1340  CA  LYS    85      36.267  42.466  25.652  1.00  0.00           C
ATOM   1341  HA  LYS    85      36.683  42.591  26.651  1.00  0.00           H
ATOM   1342  CB  LYS    85      36.418  43.721  24.795  1.00  0.00           C
ATOM   1343  HB2 LYS    85      37.452  43.993  24.583  1.00  0.00           H
ATOM   1344  HB3 LYS    85      35.917  43.559  23.841  1.00  0.00           H
ATOM   1345  CG  LYS    85      35.710  44.910  25.414  1.00  0.00           C
ATOM   1346  HG2 LYS    85      34.647  44.675  25.452  1.00  0.00           H
ATOM   1347  HG3 LYS    85      36.329  44.972  26.310  1.00  0.00           H
ATOM   1348  CD  LYS    85      35.799  46.229  24.639  1.00  0.00           C
ATOM   1349  HD2 LYS    85      36.832  46.578  24.685  1.00  0.00           H
ATOM   1350  HD3 LYS    85      35.431  45.983  23.643  1.00  0.00           H
ATOM   1351  CE  LYS    85      34.823  47.249  25.207  1.00  0.00           C
ATOM   1352  HE2 LYS    85      33.775  46.964  25.122  1.00  0.00           H
ATOM   1353  HE3 LYS    85      35.096  47.286  26.261  1.00  0.00           H
ATOM   1354  NZ  LYS    85      34.998  48.598  24.629  1.00  0.00           N
ATOM   1355  HZ1 LYS    85      34.166  49.132  24.832  1.00  0.00           H
ATOM   1356  HZ2 LYS    85      35.189  48.522  23.640  1.00  0.00           H
ATOM   1357  HZ3 LYS    85      35.843  49.010  24.999  1.00  0.00           H
ATOM   1358  C   LYS    85      34.794  42.125  25.704  1.00  0.00           C
ATOM   1359  O   LYS    85      34.138  42.186  26.777  1.00  0.00           O
ATOM   1360  N   ALA    86      34.262  41.527  24.683  1.00  0.00           N
ATOM   1361  H   ALA    86      34.858  41.566  23.869  1.00  0.00           H
ATOM   1362  CA  ALA    86      32.936  40.939  24.599  1.00  0.00           C
ATOM   1363  HA  ALA    86      32.128  41.652  24.765  1.00  0.00           H
ATOM   1364  CB  ALA    86      32.799  40.537  23.129  1.00  0.00           C
ATOM   1365  HB1 ALA    86      33.523  39.832  22.722  1.00  0.00           H
ATOM   1366  HB2 ALA    86      32.938  41.405  22.485  1.00  0.00           H
ATOM   1367  HB3 ALA    86      31.834  40.050  22.986  1.00  0.00           H
ATOM   1368  C   ALA    86      32.648  39.727  25.522  1.00  0.00           C
ATOM   1369  O   ALA    86      31.525  39.287  25.722  1.00  0.00           O
ATOM   1370  N   ASP    87      33.662  39.069  26.012  1.00  0.00           N
ATOM   1371  H   ASP    87      34.596  39.409  25.837  1.00  0.00           H
ATOM   1372  CA  ASP    87      33.663  38.038  27.117  1.00  0.00           C
ATOM   1373  HA  ASP    87      32.851  37.314  27.066  1.00  0.00           H
ATOM   1374  CB  ASP    87      34.929  37.094  26.975  1.00  0.00           C
ATOM   1375  HB2 ASP    87      35.848  37.640  27.190  1.00  0.00           H
ATOM   1376  HB3 ASP    87      34.843  36.287  27.703  1.00  0.00           H
ATOM   1377  CG  ASP    87      35.052  36.394  25.680  1.00  0.00           C
ATOM   1378  OD1 ASP    87      34.058  36.054  24.945  1.00  0.00           O
ATOM   1379  OD2 ASP    87      36.181  36.107  25.357  1.00  0.00           O
ATOM   1380  C   ASP    87      33.595  38.610  28.541  1.00  0.00           C
ATOM   1381  O   ASP    87      32.815  38.100  29.353  1.00  0.00           O
ATOM   1382  N   LEU    88      34.278  39.693  28.794  1.00  0.00           N
ATOM   1383  H   LEU    88      34.772  40.056  27.991  1.00  0.00           H
ATOM   1384  CA  LEU    88      34.281  40.501  29.988  1.00  0.00           C
ATOM   1385  HA  LEU    88      34.432  39.933  30.905  1.00  0.00           H
ATOM   1386  CB  LEU    88      35.455  41.573  30.042  1.00  0.00           C
ATOM   1387  HB2 LEU    88      35.214  42.410  29.388  1.00  0.00           H
ATOM   1388  HB3 LEU    88      35.508  41.912  31.077  1.00  0.00           H
ATOM   1389  CG  LEU    88      36.852  41.014  29.796  1.00  0.00           C
ATOM   1390  HG  LEU    88      36.916  40.655  28.768  1.00  0.00           H
ATOM   1391  CD1 LEU    88      37.957  42.084  29.886  1.00  0.00           C
ATOM   1392 HD11 LEU    88      38.888  41.714  29.455  1.00  0.00           H
ATOM   1393 HD12 LEU    88      38.125  42.418  30.910  1.00  0.00           H
ATOM   1394 HD13 LEU    88      37.646  42.966  29.327  1.00  0.00           H
ATOM   1395  CD2 LEU    88      37.362  39.850  30.659  1.00  0.00           C
ATOM   1396 HD21 LEU    88      38.322  39.472  30.309  1.00  0.00           H
ATOM   1397 HD22 LEU    88      37.407  40.191  31.692  1.00  0.00           H
ATOM   1398 HD23 LEU    88      36.695  38.989  30.603  1.00  0.00           H
ATOM   1399  C   LEU    88      32.983  41.259  30.182  1.00  0.00           C
ATOM   1400  O   LEU    88      32.388  41.159  31.207  1.00  0.00           O
ATOM   1401  N   ILE    89      32.341  41.732  29.072  1.00  0.00           N
ATOM   1402  H   ILE    89      32.888  41.758  28.223  1.00  0.00           H
ATOM   1403  CA  ILE    89      30.955  42.208  29.072  1.00  0.00           C
ATOM   1404  HA  ILE    89      30.748  42.868  29.915  1.00  0.00           H
ATOM   1405  CB  ILE    89      30.665  42.985  27.754  1.00  0.00           C
ATOM   1406  HB  ILE    89      31.150  42.486  26.915  1.00  0.00           H
ATOM   1407  CG2 ILE    89      29.170  43.201  27.425  1.00  0.00           C
ATOM   1408 HG21 ILE    89      29.039  43.962  26.657  1.00  0.00           H
ATOM   1409 HG22 ILE    89      28.713  43.606  28.329  1.00  0.00           H
ATOM   1410 HG23 ILE    89      28.738  42.299  26.992  1.00  0.00           H
ATOM   1411  CG1 ILE    89      31.390  44.316  27.941  1.00  0.00           C
ATOM   1412 HG12 ILE    89      31.115  44.851  28.849  1.00  0.00           H
ATOM   1413 HG13 ILE    89      32.463  44.155  28.050  1.00  0.00           H
ATOM   1414  CD1 ILE    89      31.408  45.180  26.670  1.00  0.00           C
ATOM   1415 HD11 ILE    89      32.048  46.050  26.812  1.00  0.00           H
ATOM   1416 HD12 ILE    89      30.419  45.612  26.517  1.00  0.00           H
ATOM   1417 HD13 ILE    89      31.617  44.591  25.776  1.00  0.00           H
ATOM   1418  C   ILE    89      29.987  41.058  29.267  1.00  0.00           C
ATOM   1419  O   ILE    89      29.217  41.184  30.208  1.00  0.00           O
ATOM   1420  N   ASN    90      30.178  39.928  28.590  1.00  0.00           N
ATOM   1421  H   ASN    90      30.763  39.845  27.770  1.00  0.00           H
ATOM   1422  CA  ASN    90      29.333  38.763  28.785  1.00  0.00           C
ATOM   1423  HA  ASN    90      28.316  39.112  28.967  1.00  0.00           H
ATOM   1424  CB  ASN    90      29.337  37.848  27.662  1.00  0.00           C
ATOM   1425  HB2 ASN    90      30.352  37.480  27.515  1.00  0.00           H
ATOM   1426  HB3 ASN    90      28.795  36.930  27.886  1.00  0.00           H
ATOM   1427  CG  ASN    90      28.877  38.430  26.331  1.00  0.00           C
ATOM   1428  OD1 ASN    90      28.367  39.535  26.321  1.00  0.00           O
ATOM   1429  ND2 ASN    90      28.994  37.671  25.239  1.00  0.00           N
ATOM   1430 HD21 ASN    90      29.436  36.768  25.331  1.00  0.00           H
ATOM   1431 HD22 ASN    90      28.655  38.057  24.369  1.00  0.00           H
ATOM   1432  C   ASN    90      29.718  37.944  30.062  1.00  0.00           C
ATOM   1433  O   ASN    90      29.999  36.744  30.062  1.00  0.00           O
ATOM   1434  N   ASN    91      29.946  38.621  31.175  1.00  0.00           N
ATOM   1435  H   ASN    91      29.666  39.591  31.198  1.00  0.00           H
ATOM   1436  CA  ASN    91      30.150  38.012  32.469  1.00  0.00           C
ATOM   1437  HA  ASN    91      30.129  38.878  33.131  1.00  0.00           H
ATOM   1438  CB  ASN    91      28.978  37.155  33.009  1.00  0.00           C
ATOM   1439  HB2 ASN    91      28.999  36.144  32.606  1.00  0.00           H
ATOM   1440  HB3 ASN    91      29.192  37.021  34.069  1.00  0.00           H
ATOM   1441  CG  ASN    91      27.624  37.720  32.852  1.00  0.00           C
ATOM   1442  OD1 ASN    91      27.371  38.796  33.309  1.00  0.00           O
ATOM   1443  ND2 ASN    91      26.734  36.942  32.427  1.00  0.00           N
ATOM   1444 HD21 ASN    91      27.047  36.099  31.969  1.00  0.00           H
ATOM   1445 HD22 ASN    91      25.823  37.367  32.338  1.00  0.00           H
ATOM   1446  C   ASN    91      31.478  37.254  32.607  1.00  0.00           C
ATOM   1447  O   ASN    91      31.449  36.028  32.802  1.00  0.00           O
ATOM   1448  N   LEU    92      32.614  37.863  32.384  1.00  0.00           N
ATOM   1449  H   LEU    92      32.618  38.867  32.277  1.00  0.00           H
ATOM   1450  CA  LEU    92      34.014  37.229  32.448  1.00  0.00           C
ATOM   1451  HA  LEU    92      34.674  37.974  32.003  1.00  0.00           H
ATOM   1452  CB  LEU    92      34.457  36.988  33.903  1.00  0.00           C
ATOM   1453  HB2 LEU    92      33.799  36.277  34.403  1.00  0.00           H
ATOM   1454  HB3 LEU    92      35.402  36.461  34.034  1.00  0.00           H
ATOM   1455  CG  LEU    92      34.693  38.299  34.731  1.00  0.00           C
ATOM   1456  HG  LEU    92      34.563  39.171  34.090  1.00  0.00           H
ATOM   1457  CD1 LEU    92      33.814  38.426  35.924  1.00  0.00           C
ATOM   1458 HD11 LEU    92      33.901  37.504  36.497  1.00  0.00           H
ATOM   1459 HD12 LEU    92      32.775  38.643  35.675  1.00  0.00           H
ATOM   1460 HD13 LEU    92      34.153  39.246  36.557  1.00  0.00           H
ATOM   1461  CD2 LEU    92      36.164  38.357  35.236  1.00  0.00           C
ATOM   1462 HD21 LEU    92      36.756  38.452  34.327  1.00  0.00           H
ATOM   1463 HD22 LEU    92      36.309  39.224  35.881  1.00  0.00           H
ATOM   1464 HD23 LEU    92      36.484  37.463  35.771  1.00  0.00           H
ATOM   1465  C   LEU    92      34.162  35.933  31.614  1.00  0.00           C
ATOM   1466  O   LEU    92      35.078  35.170  32.045  1.00  0.00           O
ATOM   1467  N   GLY    93      33.526  35.689  30.497  1.00  0.00           N
ATOM   1468  H   GLY    93      32.843  36.368  30.192  1.00  0.00           H
ATOM   1469  CA  GLY    93      33.594  34.409  29.776  1.00  0.00           C
ATOM   1470  HA2 GLY    93      33.045  34.511  28.839  1.00  0.00           H
ATOM   1471  HA3 GLY    93      34.630  34.105  29.622  1.00  0.00           H
ATOM   1472  C   GLY    93      33.027  33.206  30.559  1.00  0.00           C
ATOM   1473  O   GLY    93      33.105  32.090  30.118  1.00  0.00           O
ATOM   1474  N   THR    94      32.464  33.467  31.716  1.00  0.00           N
ATOM   1475  H   THR    94      32.364  34.418  32.044  1.00  0.00           H
ATOM   1476  CA  THR    94      31.766  32.439  32.503  1.00  0.00           C
ATOM   1477  HA  THR    94      32.394  31.549  32.532  1.00  0.00           H
ATOM   1478  CB  THR    94      31.601  32.812  33.996  1.00  0.00           C
ATOM   1479  HB  THR    94      31.214  31.952  34.543  1.00  0.00           H
ATOM   1480  CG2 THR    94      32.843  33.258  34.707  1.00  0.00           C
ATOM   1481 HG21 THR    94      33.122  34.246  34.339  1.00  0.00           H
ATOM   1482 HG22 THR    94      33.595  32.486  34.544  1.00  0.00           H
ATOM   1483 HG23 THR    94      32.625  33.557  35.732  1.00  0.00           H
ATOM   1484  OG1 THR    94      30.556  33.840  34.079  1.00  0.00           O
ATOM   1485  HG1 THR    94      30.809  34.572  33.511  1.00  0.00           H
ATOM   1486  C   THR    94      30.409  32.138  31.892  1.00  0.00           C
ATOM   1487  O   THR    94      29.866  32.933  31.113  1.00  0.00           O
ATOM   1488  N   ILE    95      29.679  31.142  32.449  1.00  0.00           N
ATOM   1489  H   ILE    95      30.193  30.433  32.951  1.00  0.00           H
ATOM   1490  CA  ILE    95      28.335  30.760  31.995  1.00  0.00           C
ATOM   1491  HA  ILE    95      28.223  30.942  30.926  1.00  0.00           H
ATOM   1492  CB  ILE    95      28.196  29.162  32.060  1.00  0.00           C
ATOM   1493  HB  ILE    95      29.118  28.825  31.586  1.00  0.00           H
ATOM   1494  CG2 ILE    95      28.110  28.483  33.462  1.00  0.00           C
ATOM   1495 HG21 ILE    95      28.799  28.934  34.176  1.00  0.00           H
ATOM   1496 HG22 ILE    95      28.524  27.484  33.333  1.00  0.00           H
ATOM   1497 HG23 ILE    95      27.145  28.519  33.969  1.00  0.00           H
ATOM   1498  CG1 ILE    95      27.120  28.541  31.100  1.00  0.00           C
ATOM   1499 HG12 ILE    95      26.142  28.874  31.449  1.00  0.00           H
ATOM   1500 HG13 ILE    95      27.159  29.014  30.118  1.00  0.00           H
ATOM   1501  CD1 ILE    95      27.110  27.000  30.920  1.00  0.00           C
ATOM   1502 HD11 ILE    95      28.152  26.714  31.060  1.00  0.00           H
ATOM   1503 HD12 ILE    95      26.756  26.531  30.002  1.00  0.00           H
ATOM   1504 HD13 ILE    95      26.592  26.657  31.816  1.00  0.00           H
ATOM   1505  C   ILE    95      27.225  31.582  32.784  1.00  0.00           C
ATOM   1506  O   ILE    95      26.065  31.186  32.776  1.00  0.00           O
ATOM   1507  N   ALA    96      27.590  32.673  33.514  1.00  0.00           N
ATOM   1508  H   ALA    96      28.509  33.093  33.481  1.00  0.00           H
ATOM   1509  CA  ALA    96      26.708  33.228  34.560  1.00  0.00           C
ATOM   1510  HA  ALA    96      26.441  32.358  35.159  1.00  0.00           H
ATOM   1511  CB  ALA    96      27.456  34.401  35.266  1.00  0.00           C
ATOM   1512  HB1 ALA    96      28.366  34.147  35.810  1.00  0.00           H
ATOM   1513  HB2 ALA    96      26.741  34.861  35.948  1.00  0.00           H
ATOM   1514  HB3 ALA    96      27.754  35.081  34.469  1.00  0.00           H
ATOM   1515  C   ALA    96      25.361  33.750  33.987  1.00  0.00           C
ATOM   1516  O   ALA    96      24.477  33.914  34.786  1.00  0.00           O
ATOM   1517  N   LYS    97      25.241  33.925  32.664  1.00  0.00           N
ATOM   1518  H   LYS    97      26.062  33.736  32.107  1.00  0.00           H
ATOM   1519  CA  LYS    97      24.094  34.620  32.026  1.00  0.00           C
ATOM   1520  HA  LYS    97      24.200  35.678  32.267  1.00  0.00           H
ATOM   1521  CB  LYS    97      24.308  34.430  30.575  1.00  0.00           C
ATOM   1522  HB2 LYS    97      25.192  34.984  30.262  1.00  0.00           H
ATOM   1523  HB3 LYS    97      24.372  33.369  30.330  1.00  0.00           H
ATOM   1524  CG  LYS    97      23.108  34.841  29.737  1.00  0.00           C
ATOM   1525  HG2 LYS    97      23.327  34.614  28.693  1.00  0.00           H
ATOM   1526  HG3 LYS    97      22.235  34.251  30.019  1.00  0.00           H
ATOM   1527  CD  LYS    97      22.768  36.356  29.715  1.00  0.00           C
ATOM   1528  HD2 LYS    97      21.962  36.444  28.987  1.00  0.00           H
ATOM   1529  HD3 LYS    97      22.416  36.666  30.698  1.00  0.00           H
ATOM   1530  CE  LYS    97      23.923  37.269  29.379  1.00  0.00           C
ATOM   1531  HE2 LYS    97      23.704  38.283  29.711  1.00  0.00           H
ATOM   1532  HE3 LYS    97      24.887  37.030  29.829  1.00  0.00           H
ATOM   1533  NZ  LYS    97      24.155  37.228  27.893  1.00  0.00           N
ATOM   1534  HZ1 LYS    97      23.247  36.896  27.599  1.00  0.00           H
ATOM   1535  HZ2 LYS    97      24.833  36.557  27.560  1.00  0.00           H
ATOM   1536  HZ3 LYS    97      24.416  38.084  27.425  1.00  0.00           H
ATOM   1537  C   LYS    97      22.692  34.042  32.442  1.00  0.00           C
ATOM   1538  O   LYS    97      21.728  34.803  32.503  1.00  0.00           O
ATOM   1539  N   SER    98      22.664  32.712  32.667  1.00  0.00           N
ATOM   1540  H   SER    98      23.401  32.137  32.285  1.00  0.00           H
ATOM   1541  CA  SER    98      21.471  32.011  33.205  1.00  0.00           C
ATOM   1542  HA  SER    98      20.877  32.707  33.798  1.00  0.00           H
ATOM   1543  CB  SER    98      20.615  31.543  32.111  1.00  0.00           C
ATOM   1544  HB2 SER    98      21.265  30.981  31.440  1.00  0.00           H
ATOM   1545  HB3 SER    98      19.727  31.066  32.524  1.00  0.00           H
ATOM   1546  OG  SER    98      20.157  32.624  31.317  1.00  0.00           O
ATOM   1547  HG  SER    98      19.404  33.036  31.747  1.00  0.00           H
ATOM   1548  C   SER    98      21.829  30.817  34.124  1.00  0.00           C
ATOM   1549  O   SER    98      21.062  30.346  34.885  1.00  0.00           O
ATOM   1550  N   GLY    99      23.096  30.384  34.150  1.00  0.00           N
ATOM   1551  H   GLY    99      23.784  30.757  33.510  1.00  0.00           H
ATOM   1552  CA  GLY    99      23.696  29.427  35.141  1.00  0.00           C
ATOM   1553  HA2 GLY    99      23.041  28.557  35.152  1.00  0.00           H
ATOM   1554  HA3 GLY    99      24.747  29.199  34.959  1.00  0.00           H
ATOM   1555  C   GLY    99      23.693  30.026  36.566  1.00  0.00           C
ATOM   1556  O   GLY    99      23.569  29.198  37.498  1.00  0.00           O
ATOM   1557  N   THR   100      23.654  31.349  36.811  1.00  0.00           N
ATOM   1558  H   THR   100      23.624  32.002  36.043  1.00  0.00           H
ATOM   1559  CA  THR   100      23.622  31.989  38.131  1.00  0.00           C
ATOM   1560  HA  THR   100      24.368  31.549  38.793  1.00  0.00           H
ATOM   1561  CB  THR   100      23.945  33.477  38.056  1.00  0.00           C
ATOM   1562  HB  THR   100      23.246  34.132  37.538  1.00  0.00           H
ATOM   1563  CG2 THR   100      24.047  34.165  39.457  1.00  0.00           C
ATOM   1564 HG21 THR   100      24.406  35.193  39.419  1.00  0.00           H
ATOM   1565 HG22 THR   100      24.731  33.610  40.099  1.00  0.00           H
ATOM   1566 HG23 THR   100      23.100  34.190  39.997  1.00  0.00           H
ATOM   1567  OG1 THR   100      25.285  33.705  37.567  1.00  0.00           O
ATOM   1568  HG1 THR   100      25.184  33.903  36.633  1.00  0.00           H
ATOM   1569  C   THR   100      22.204  31.860  38.760  1.00  0.00           C
ATOM   1570  O   THR   100      22.010  31.515  39.942  1.00  0.00           O
ATOM   1571  N   LYS   101      21.138  31.979  37.894  1.00  0.00           N
ATOM   1572  H   LYS   101      21.235  32.306  36.943  1.00  0.00           H
ATOM   1573  CA  LYS   101      19.797  31.681  38.284  1.00  0.00           C
ATOM   1574  HA  LYS   101      19.566  32.223  39.200  1.00  0.00           H
ATOM   1575  CB  LYS   101      18.920  32.230  37.184  1.00  0.00           C
ATOM   1576  HB2 LYS   101      19.215  33.278  37.125  1.00  0.00           H
ATOM   1577  HB3 LYS   101      19.059  31.768  36.207  1.00  0.00           H
ATOM   1578  CG  LYS   101      17.404  32.279  37.533  1.00  0.00           C
ATOM   1579  HG2 LYS   101      16.957  31.287  37.597  1.00  0.00           H
ATOM   1580  HG3 LYS   101      17.428  32.757  38.512  1.00  0.00           H
ATOM   1581  CD  LYS   101      16.547  33.118  36.555  1.00  0.00           C
ATOM   1582  HD2 LYS   101      16.879  32.987  35.526  1.00  0.00           H
ATOM   1583  HD3 LYS   101      15.576  32.664  36.752  1.00  0.00           H
ATOM   1584  CE  LYS   101      16.559  34.580  36.884  1.00  0.00           C
ATOM   1585  HE2 LYS   101      16.378  34.551  37.957  1.00  0.00           H
ATOM   1586  HE3 LYS   101      17.507  35.059  36.640  1.00  0.00           H
ATOM   1587  NZ  LYS   101      15.484  35.399  36.195  1.00  0.00           N
ATOM   1588  HZ1 LYS   101      14.580  34.972  36.336  1.00  0.00           H
ATOM   1589  HZ2 LYS   101      15.573  35.418  35.189  1.00  0.00           H
ATOM   1590  HZ3 LYS   101      15.566  36.325  36.593  1.00  0.00           H
ATOM   1591  C   LYS   101      19.645  30.153  38.510  1.00  0.00           C
ATOM   1592  O   LYS   101      18.930  29.749  39.425  1.00  0.00           O
ATOM   1593  N   ALA   102      20.378  29.326  37.775  1.00  0.00           N
ATOM   1594  H   ALA   102      20.886  29.798  37.041  1.00  0.00           H
ATOM   1595  CA  ALA   102      20.439  27.825  37.966  1.00  0.00           C
ATOM   1596  HA  ALA   102      19.397  27.505  37.929  1.00  0.00           H
ATOM   1597  CB  ALA   102      21.098  26.995  36.830  1.00  0.00           C
ATOM   1598  HB1 ALA   102      20.704  27.278  35.853  1.00  0.00           H
ATOM   1599  HB2 ALA   102      21.158  25.931  37.059  1.00  0.00           H
ATOM   1600  HB3 ALA   102      22.147  27.259  36.696  1.00  0.00           H
ATOM   1601  C   ALA   102      21.111  27.473  39.289  1.00  0.00           C
ATOM   1602  O   ALA   102      20.879  26.386  39.835  1.00  0.00           O
ATOM   1603  N   PHE   103      22.038  28.346  39.750  1.00  0.00           N
ATOM   1604  H   PHE   103      22.400  29.003  39.073  1.00  0.00           H
ATOM   1605  CA  PHE   103      22.689  28.177  41.014  1.00  0.00           C
ATOM   1606  HA  PHE   103      22.858  27.116  41.196  1.00  0.00           H
ATOM   1607  CB  PHE   103      24.110  28.889  41.009  1.00  0.00           C
ATOM   1608  HB2 PHE   103      24.764  28.408  40.282  1.00  0.00           H
ATOM   1609  HB3 PHE   103      23.933  29.913  40.681  1.00  0.00           H
ATOM   1610  CG  PHE   103      24.834  28.808  42.393  1.00  0.00           C
ATOM   1611  CD1 PHE   103      25.121  27.588  43.025  1.00  0.00           C
ATOM   1612  HD1 PHE   103      24.961  26.698  42.434  1.00  0.00           H
ATOM   1613  CE1 PHE   103      25.748  27.562  44.298  1.00  0.00           C
ATOM   1614  HE1 PHE   103      25.835  26.651  44.872  1.00  0.00           H
ATOM   1615  CZ  PHE   103      26.104  28.759  44.877  1.00  0.00           C
ATOM   1616  HZ  PHE   103      26.595  28.753  45.839  1.00  0.00           H
ATOM   1617  CE2 PHE   103      25.687  29.957  44.280  1.00  0.00           C
ATOM   1618  HE2 PHE   103      25.866  30.812  44.915  1.00  0.00           H
ATOM   1619  CD2 PHE   103      24.976  30.046  43.052  1.00  0.00           C
ATOM   1620  HD2 PHE   103      24.771  30.992  42.572  1.00  0.00           H
ATOM   1621  C   PHE   103      21.816  28.729  42.229  1.00  0.00           C
ATOM   1622  O   PHE   103      21.851  28.017  43.272  1.00  0.00           O
ATOM   1623  N   MET   104      21.294  29.951  42.239  1.00  0.00           N
ATOM   1624  H   MET   104      21.533  30.520  41.440  1.00  0.00           H
ATOM   1625  CA  MET   104      20.174  30.330  43.089  1.00  0.00           C
ATOM   1626  HA  MET   104      20.602  30.584  44.058  1.00  0.00           H
ATOM   1627  CB  MET   104      19.558  31.671  42.559  1.00  0.00           C
ATOM   1628  HB2 MET   104      19.185  31.480  41.552  1.00  0.00           H
ATOM   1629  HB3 MET   104      18.656  31.907  43.123  1.00  0.00           H
ATOM   1630  CG  MET   104      20.485  32.940  42.562  1.00  0.00           C
ATOM   1631  HG2 MET   104      21.452  32.626  42.169  1.00  0.00           H
ATOM   1632  HG3 MET   104      20.084  33.776  41.993  1.00  0.00           H
ATOM   1633  SD  MET   104      20.790  33.387  44.315  1.00  0.00           S
ATOM   1634  CE  MET   104      22.413  34.231  44.045  1.00  0.00           C
ATOM   1635  HE1 MET   104      22.805  34.756  44.917  1.00  0.00           H
ATOM   1636  HE2 MET   104      23.128  33.547  43.589  1.00  0.00           H
ATOM   1637  HE3 MET   104      22.155  34.953  43.269  1.00  0.00           H
ATOM   1638  C   MET   104      19.176  29.188  43.264  1.00  0.00           C
ATOM   1639  O   MET   104      18.594  29.059  44.336  1.00  0.00           O
ATOM   1640  N   GLU   105      18.929  28.327  42.249  1.00  0.00           N
ATOM   1641  H   GLU   105      19.196  28.509  41.292  1.00  0.00           H
ATOM   1642  CA  GLU   105      17.967  27.162  42.413  1.00  0.00           C
ATOM   1643  HA  GLU   105      17.057  27.541  42.881  1.00  0.00           H
ATOM   1644  CB  GLU   105      17.404  26.739  41.027  1.00  0.00           C
ATOM   1645  HB2 GLU   105      16.542  27.313  40.689  1.00  0.00           H
ATOM   1646  HB3 GLU   105      18.144  26.980  40.264  1.00  0.00           H
ATOM   1647  CG  GLU   105      17.257  25.201  40.858  1.00  0.00           C
ATOM   1648  HG2 GLU   105      18.140  24.671  41.216  1.00  0.00           H
ATOM   1649  HG3 GLU   105      16.401  24.918  41.468  1.00  0.00           H
ATOM   1650  CD  GLU   105      16.913  24.720  39.409  1.00  0.00           C
ATOM   1651  OE1 GLU   105      17.353  23.619  38.963  1.00  0.00           O
ATOM   1652  OE2 GLU   105      16.277  25.412  38.622  1.00  0.00           O
ATOM   1653  C   GLU   105      18.562  26.055  43.314  1.00  0.00           C
ATOM   1654  O   GLU   105      17.899  25.406  44.117  1.00  0.00           O
ATOM   1655  N   ALA   106      19.834  25.871  43.208  1.00  0.00           N
ATOM   1656  H   ALA   106      20.277  26.430  42.493  1.00  0.00           H
ATOM   1657  CA  ALA   106      20.683  25.072  43.999  1.00  0.00           C
ATOM   1658  HA  ALA   106      20.239  24.076  43.979  1.00  0.00           H
ATOM   1659  CB  ALA   106      22.028  24.785  43.343  1.00  0.00           C
ATOM   1660  HB1 ALA   106      21.905  24.563  42.283  1.00  0.00           H
ATOM   1661  HB2 ALA   106      22.538  24.009  43.913  1.00  0.00           H
ATOM   1662  HB3 ALA   106      22.554  25.739  43.365  1.00  0.00           H
ATOM   1663  C   ALA   106      20.750  25.568  45.468  1.00  0.00           C
ATOM   1664  O   ALA   106      20.591  24.942  46.499  1.00  0.00           O
ATOM   1665  N   LEU   107      21.003  26.862  45.628  1.00  0.00           N
ATOM   1666  H   LEU   107      21.126  27.486  44.843  1.00  0.00           H
ATOM   1667  CA  LEU   107      20.820  27.545  46.956  1.00  0.00           C
ATOM   1668  HA  LEU   107      21.455  27.073  47.705  1.00  0.00           H
ATOM   1669  CB  LEU   107      21.277  29.037  46.965  1.00  0.00           C
ATOM   1670  HB2 LEU   107      20.549  29.553  46.340  1.00  0.00           H
ATOM   1671  HB3 LEU   107      21.133  29.415  47.977  1.00  0.00           H
ATOM   1672  CG  LEU   107      22.686  29.352  46.499  1.00  0.00           C
ATOM   1673  HG  LEU   107      22.783  29.186  45.426  1.00  0.00           H
ATOM   1674  CD1 LEU   107      23.068  30.789  46.791  1.00  0.00           C
ATOM   1675 HD11 LEU   107      22.296  31.466  46.425  1.00  0.00           H
ATOM   1676 HD12 LEU   107      24.042  31.104  46.417  1.00  0.00           H
ATOM   1677 HD13 LEU   107      23.187  30.905  47.868  1.00  0.00           H
ATOM   1678  CD2 LEU   107      23.735  28.432  47.164  1.00  0.00           C
ATOM   1679 HD21 LEU   107      24.755  28.761  46.969  1.00  0.00           H
ATOM   1680 HD22 LEU   107      23.867  28.351  48.243  1.00  0.00           H
ATOM   1681 HD23 LEU   107      23.678  27.448  46.699  1.00  0.00           H
ATOM   1682  C   LEU   107      19.436  27.297  47.637  1.00  0.00           C
ATOM   1683  O   LEU   107      19.419  26.853  48.765  1.00  0.00           O
ATOM   1684  N   GLN   108      18.306  27.481  46.912  1.00  0.00           N
ATOM   1685  H   GLN   108      18.399  28.006  46.055  1.00  0.00           H
ATOM   1686  CA  GLN   108      16.928  27.119  47.365  1.00  0.00           C
ATOM   1687  HA  GLN   108      16.659  27.789  48.181  1.00  0.00           H
ATOM   1688  CB  GLN   108      15.865  27.507  46.217  1.00  0.00           C
ATOM   1689  HB2 GLN   108      15.654  28.576  46.181  1.00  0.00           H
ATOM   1690  HB3 GLN   108      16.340  27.247  45.272  1.00  0.00           H
ATOM   1691  CG  GLN   108      14.485  26.842  46.374  1.00  0.00           C
ATOM   1692  HG2 GLN   108      13.954  27.058  45.446  1.00  0.00           H
ATOM   1693  HG3 GLN   108      14.553  25.758  46.466  1.00  0.00           H
ATOM   1694  CD  GLN   108      13.565  27.457  47.437  1.00  0.00           C
ATOM   1695  OE1 GLN   108      13.960  28.082  48.409  1.00  0.00           O
ATOM   1696  NE2 GLN   108      12.290  27.238  47.367  1.00  0.00           N
ATOM   1697 HE21 GLN   108      11.740  27.542  48.157  1.00  0.00           H
ATOM   1698 HE22 GLN   108      11.842  26.813  46.568  1.00  0.00           H
ATOM   1699  C   GLN   108      16.730  25.666  47.745  1.00  0.00           C
ATOM   1700  O   GLN   108      16.066  25.245  48.727  1.00  0.00           O
ATOM   1701  N   ALA   109      17.564  24.795  47.156  1.00  0.00           N
ATOM   1702  H   ALA   109      18.228  25.246  46.543  1.00  0.00           H
ATOM   1703  CA  ALA   109      17.597  23.386  47.316  1.00  0.00           C
ATOM   1704  HA  ALA   109      16.552  23.078  47.340  1.00  0.00           H
ATOM   1705  CB  ALA   109      18.117  22.804  46.001  1.00  0.00           C
ATOM   1706  HB1 ALA   109      17.290  22.869  45.294  1.00  0.00           H
ATOM   1707  HB2 ALA   109      18.412  21.754  46.000  1.00  0.00           H
ATOM   1708  HB3 ALA   109      18.855  23.493  45.591  1.00  0.00           H
ATOM   1709  C   ALA   109      18.445  22.826  48.534  1.00  0.00           C
ATOM   1710  O   ALA   109      18.441  21.702  48.914  1.00  0.00           O
ATOM   1711  N   GLY   110      19.208  23.711  49.188  1.00  0.00           N
ATOM   1712  H   GLY   110      19.249  24.669  48.872  1.00  0.00           H
ATOM   1713  CA  GLY   110      20.080  23.341  50.300  1.00  0.00           C
ATOM   1714  HA2 GLY   110      19.886  23.992  51.153  1.00  0.00           H
ATOM   1715  HA3 GLY   110      19.825  22.343  50.655  1.00  0.00           H
ATOM   1716  C   GLY   110      21.550  23.375  50.122  1.00  0.00           C
ATOM   1717  O   GLY   110      22.260  22.809  50.980  1.00  0.00           O
ATOM   1718  N   ALA   111      22.031  23.963  49.019  1.00  0.00           N
ATOM   1719  H   ALA   111      21.332  24.388  48.425  1.00  0.00           H
ATOM   1720  CA  ALA   111      23.402  23.995  48.729  1.00  0.00           C
ATOM   1721  HA  ALA   111      23.934  23.060  48.907  1.00  0.00           H
ATOM   1722  CB  ALA   111      23.556  24.341  47.230  1.00  0.00           C
ATOM   1723  HB1 ALA   111      22.964  23.640  46.642  1.00  0.00           H
ATOM   1724  HB2 ALA   111      24.599  24.350  46.912  1.00  0.00           H
ATOM   1725  HB3 ALA   111      23.096  25.310  47.035  1.00  0.00           H
ATOM   1726  C   ALA   111      24.208  25.035  49.584  1.00  0.00           C
ATOM   1727  O   ALA   111      23.857  26.231  49.691  1.00  0.00           O
ATOM   1728  N   ASP   112      25.371  24.585  50.018  1.00  0.00           N
ATOM   1729  H   ASP   112      25.640  23.612  50.005  1.00  0.00           H
ATOM   1730  CA  ASP   112      26.410  25.517  50.547  1.00  0.00           C
ATOM   1731  HA  ASP   112      25.892  26.293  51.109  1.00  0.00           H
ATOM   1732  CB  ASP   112      27.377  24.790  51.450  1.00  0.00           C
ATOM   1733  HB2 ASP   112      27.574  23.796  51.049  1.00  0.00           H
ATOM   1734  HB3 ASP   112      28.356  25.267  51.499  1.00  0.00           H
ATOM   1735  CG  ASP   112      26.854  24.516  52.851  1.00  0.00           C
ATOM   1736  OD1 ASP   112      25.689  24.811  53.154  1.00  0.00           O
ATOM   1737  OD2 ASP   112      27.595  23.955  53.668  1.00  0.00           O
ATOM   1738  C   ASP   112      27.122  26.264  49.392  1.00  0.00           C
ATOM   1739  O   ASP   112      27.030  25.878  48.205  1.00  0.00           O
ATOM   1740  N   ILE   113      27.907  27.293  49.699  1.00  0.00           N
ATOM   1741  H   ILE   113      28.105  27.546  50.657  1.00  0.00           H
ATOM   1742  CA  ILE   113      28.644  28.031  48.658  1.00  0.00           C
ATOM   1743  HA  ILE   113      28.007  28.114  47.777  1.00  0.00           H
ATOM   1744  CB  ILE   113      28.890  29.496  49.185  1.00  0.00           C
ATOM   1745  HB  ILE   113      29.309  29.211  50.150  1.00  0.00           H
ATOM   1746  CG2 ILE   113      30.013  30.352  48.454  1.00  0.00           C
ATOM   1747 HG21 ILE   113      30.920  29.749  48.388  1.00  0.00           H
ATOM   1748 HG22 ILE   113      30.216  31.310  48.934  1.00  0.00           H
ATOM   1749 HG23 ILE   113      29.720  30.478  47.412  1.00  0.00           H
ATOM   1750  CG1 ILE   113      27.584  30.276  49.505  1.00  0.00           C
ATOM   1751 HG12 ILE   113      26.808  29.677  49.982  1.00  0.00           H
ATOM   1752 HG13 ILE   113      27.773  31.084  50.211  1.00  0.00           H
ATOM   1753  CD1 ILE   113      26.937  31.056  48.355  1.00  0.00           C
ATOM   1754 HD11 ILE   113      25.894  31.343  48.491  1.00  0.00           H
ATOM   1755 HD12 ILE   113      27.049  30.455  47.451  1.00  0.00           H
ATOM   1756 HD13 ILE   113      27.431  32.025  48.282  1.00  0.00           H
ATOM   1757  C   ILE   113      29.917  27.268  48.177  1.00  0.00           C
ATOM   1758  O   ILE   113      30.613  27.710  47.242  1.00  0.00           O
ATOM   1759  N   SER   114      30.225  26.075  48.813  1.00  0.00           N
ATOM   1760  H   SER   114      29.615  25.738  49.544  1.00  0.00           H
ATOM   1761  CA  SER   114      31.149  25.131  48.114  1.00  0.00           C
ATOM   1762  HA  SER   114      32.143  25.561  47.994  1.00  0.00           H
ATOM   1763  CB  SER   114      31.287  23.852  48.914  1.00  0.00           C
ATOM   1764  HB2 SER   114      31.846  23.085  48.377  1.00  0.00           H
ATOM   1765  HB3 SER   114      31.837  24.109  49.820  1.00  0.00           H
ATOM   1766  OG  SER   114      29.989  23.385  49.203  1.00  0.00           O
ATOM   1767  HG  SER   114      29.742  22.662  48.621  1.00  0.00           H
ATOM   1768  C   SER   114      30.614  24.797  46.713  1.00  0.00           C
ATOM   1769  O   SER   114      31.381  24.701  45.714  1.00  0.00           O
ATOM   1770  N   MET   115      29.264  24.739  46.500  1.00  0.00           N
ATOM   1771  H   MET   115      28.646  24.908  47.281  1.00  0.00           H
ATOM   1772  CA  MET   115      28.750  24.231  45.181  1.00  0.00           C
ATOM   1773  HA  MET   115      29.443  23.451  44.865  1.00  0.00           H
ATOM   1774  CB  MET   115      27.389  23.550  45.394  1.00  0.00           C
ATOM   1775  HB2 MET   115      26.679  24.345  45.618  1.00  0.00           H
ATOM   1776  HB3 MET   115      27.076  23.122  44.443  1.00  0.00           H
ATOM   1777  CG  MET   115      27.133  22.443  46.477  1.00  0.00           C
ATOM   1778  HG2 MET   115      28.002  21.785  46.520  1.00  0.00           H
ATOM   1779  HG3 MET   115      27.215  22.878  47.472  1.00  0.00           H
ATOM   1780  SD  MET   115      25.636  21.506  46.202  1.00  0.00           S
ATOM   1781  CE  MET   115      25.440  20.725  47.765  1.00  0.00           C
ATOM   1782  HE1 MET   115      25.072  19.699  47.751  1.00  0.00           H
ATOM   1783  HE2 MET   115      26.505  20.675  47.994  1.00  0.00           H
ATOM   1784  HE3 MET   115      24.942  21.412  48.448  1.00  0.00           H
ATOM   1785  C   MET   115      28.678  25.307  44.095  1.00  0.00           C
ATOM   1786  O   MET   115      28.007  25.116  43.064  1.00  0.00           O
ATOM   1787  N   ILE   116      29.346  26.451  44.218  1.00  0.00           N
ATOM   1788  H   ILE   116      29.802  26.532  45.115  1.00  0.00           H
ATOM   1789  CA  ILE   116      29.312  27.559  43.257  1.00  0.00           C
ATOM   1790  HA  ILE   116      28.277  27.877  43.132  1.00  0.00           H
ATOM   1791  CB  ILE   116      29.829  28.762  43.988  1.00  0.00           C
ATOM   1792  HB  ILE   116      29.258  28.971  44.893  1.00  0.00           H
ATOM   1793  CG2 ILE   116      31.362  28.708  44.324  1.00  0.00           C
ATOM   1794 HG21 ILE   116      31.464  29.655  44.854  1.00  0.00           H
ATOM   1795 HG22 ILE   116      31.993  28.692  43.435  1.00  0.00           H
ATOM   1796 HG23 ILE   116      31.622  27.915  45.026  1.00  0.00           H
ATOM   1797  CG1 ILE   116      29.484  30.041  43.275  1.00  0.00           C
ATOM   1798 HG12 ILE   116      29.918  30.102  42.276  1.00  0.00           H
ATOM   1799 HG13 ILE   116      28.398  30.075  43.186  1.00  0.00           H
ATOM   1800  CD1 ILE   116      29.804  31.412  43.845  1.00  0.00           C
ATOM   1801 HD11 ILE   116      29.258  32.178  43.293  1.00  0.00           H
ATOM   1802 HD12 ILE   116      30.887  31.505  43.779  1.00  0.00           H
ATOM   1803 HD13 ILE   116      29.576  31.502  44.907  1.00  0.00           H
ATOM   1804  C   ILE   116      29.900  27.283  41.877  1.00  0.00           C
ATOM   1805  O   ILE   116      29.375  27.806  40.938  1.00  0.00           O
ATOM   1806  N   GLY   117      31.010  26.566  41.700  1.00  0.00           N
ATOM   1807  H   GLY   117      31.502  26.251  42.525  1.00  0.00           H
ATOM   1808  CA  GLY   117      31.538  26.094  40.424  1.00  0.00           C
ATOM   1809  HA2 GLY   117      31.397  26.813  39.618  1.00  0.00           H
ATOM   1810  HA3 GLY   117      32.591  25.839  40.550  1.00  0.00           H
ATOM   1811  C   GLY   117      30.750  24.896  39.914  1.00  0.00           C
ATOM   1812  O   GLY   117      30.688  24.683  38.743  1.00  0.00           O
ATOM   1813  N   GLN   118      30.109  24.125  40.814  1.00  0.00           N
ATOM   1814  H   GLN   118      30.228  24.381  41.783  1.00  0.00           H
ATOM   1815  CA  GLN   118      29.291  22.917  40.428  1.00  0.00           C
ATOM   1816  HA  GLN   118      29.909  22.278  39.798  1.00  0.00           H
ATOM   1817  CB  GLN   118      29.015  21.973  41.634  1.00  0.00           C
ATOM   1818  HB2 GLN   118      28.640  22.582  42.456  1.00  0.00           H
ATOM   1819  HB3 GLN   118      28.270  21.257  41.289  1.00  0.00           H
ATOM   1820  CG  GLN   118      30.110  21.113  42.043  1.00  0.00           C
ATOM   1821  HG2 GLN   118      30.057  20.211  41.434  1.00  0.00           H
ATOM   1822  HG3 GLN   118      30.979  21.773  42.042  1.00  0.00           H
ATOM   1823  CD  GLN   118      29.816  20.557  43.449  1.00  0.00           C
ATOM   1824  OE1 GLN   118      30.665  20.659  44.351  1.00  0.00           O
ATOM   1825  NE2 GLN   118      28.678  19.907  43.764  1.00  0.00           N
ATOM   1826 HE21 GLN   118      28.713  19.422  44.648  1.00  0.00           H
ATOM   1827 HE22 GLN   118      28.044  19.696  43.006  1.00  0.00           H
ATOM   1828  C   GLN   118      28.050  23.209  39.597  1.00  0.00           C
ATOM   1829  O   GLN   118      27.638  22.447  38.741  1.00  0.00           O
ATOM   1830  N   PHE   119      27.501  24.398  39.717  1.00  0.00           N
ATOM   1831  H   PHE   119      27.849  24.973  40.471  1.00  0.00           H
ATOM   1832  CA  PHE   119      26.489  24.949  38.876  1.00  0.00           C
ATOM   1833  HA  PHE   119      26.021  24.166  38.278  1.00  0.00           H
ATOM   1834  CB  PHE   119      25.316  25.452  39.818  1.00  0.00           C
ATOM   1835  HB2 PHE   119      25.651  26.164  40.572  1.00  0.00           H
ATOM   1836  HB3 PHE   119      24.554  25.960  39.227  1.00  0.00           H
ATOM   1837  CG  PHE   119      24.687  24.221  40.567  1.00  0.00           C
ATOM   1838  CD1 PHE   119      23.721  23.444  39.987  1.00  0.00           C
ATOM   1839  HD1 PHE   119      23.454  23.758  38.989  1.00  0.00           H
ATOM   1840  CE1 PHE   119      23.186  22.307  40.651  1.00  0.00           C
ATOM   1841  HE1 PHE   119      22.426  21.709  40.169  1.00  0.00           H
ATOM   1842  CZ  PHE   119      23.667  21.917  41.921  1.00  0.00           C
ATOM   1843  HZ  PHE   119      23.285  21.013  42.372  1.00  0.00           H
ATOM   1844  CE2 PHE   119      24.688  22.595  42.492  1.00  0.00           C
ATOM   1845  HE2 PHE   119      25.111  22.296  43.439  1.00  0.00           H
ATOM   1846  CD2 PHE   119      25.152  23.813  41.825  1.00  0.00           C
ATOM   1847  HD2 PHE   119      25.931  24.318  42.376  1.00  0.00           H
ATOM   1848  C   PHE   119      27.108  25.983  37.841  1.00  0.00           C
ATOM   1849  O   PHE   119      26.363  26.679  37.090  1.00  0.00           O
ATOM   1850  N   GLY   120      28.430  26.051  37.805  1.00  0.00           N
ATOM   1851  H   GLY   120      28.951  25.502  38.474  1.00  0.00           H
ATOM   1852  CA  GLY   120      29.313  26.562  36.730  1.00  0.00           C
ATOM   1853  HA2 GLY   120      30.160  25.876  36.729  1.00  0.00           H
ATOM   1854  HA3 GLY   120      28.700  26.362  35.851  1.00  0.00           H
ATOM   1855  C   GLY   120      29.819  28.019  36.895  1.00  0.00           C
ATOM   1856  O   GLY   120      30.591  28.455  36.031  1.00  0.00           O
ATOM   1857  N   VAL   121      29.433  28.711  37.980  1.00  0.00           N
ATOM   1858  H   VAL   121      28.890  28.177  38.642  1.00  0.00           H
ATOM   1859  CA  VAL   121      29.560  30.190  38.145  1.00  0.00           C
ATOM   1860  HA  VAL   121      30.118  30.633  37.321  1.00  0.00           H
ATOM   1861  CB  VAL   121      28.204  30.905  38.207  1.00  0.00           C
ATOM   1862  HB  VAL   121      28.368  31.980  38.280  1.00  0.00           H
ATOM   1863  CG1 VAL   121      27.283  30.708  36.931  1.00  0.00           C
ATOM   1864 HG11 VAL   121      27.304  29.632  36.758  1.00  0.00           H
ATOM   1865 HG12 VAL   121      26.255  31.065  36.973  1.00  0.00           H
ATOM   1866 HG13 VAL   121      27.818  31.188  36.111  1.00  0.00           H
ATOM   1867  CG2 VAL   121      27.339  30.373  39.405  1.00  0.00           C
ATOM   1868 HG21 VAL   121      27.900  30.502  40.331  1.00  0.00           H
ATOM   1869 HG22 VAL   121      27.125  29.305  39.367  1.00  0.00           H
ATOM   1870 HG23 VAL   121      26.364  30.861  39.431  1.00  0.00           H
ATOM   1871  C   VAL   121      30.535  30.610  39.303  1.00  0.00           C
ATOM   1872  O   VAL   121      30.165  31.482  40.067  1.00  0.00           O
ATOM   1873  N   GLY   122      31.756  30.040  39.336  1.00  0.00           N
ATOM   1874  H   GLY   122      31.988  29.408  38.583  1.00  0.00           H
ATOM   1875  CA  GLY   122      32.654  29.850  40.514  1.00  0.00           C
ATOM   1876  HA2 GLY   122      32.081  29.675  41.424  1.00  0.00           H
ATOM   1877  HA3 GLY   122      33.226  28.948  40.297  1.00  0.00           H
ATOM   1878  C   GLY   122      33.532  30.981  40.849  1.00  0.00           C
ATOM   1879  O   GLY   122      34.033  31.088  41.976  1.00  0.00           O
ATOM   1880  N   PHE   123      33.734  31.969  39.971  1.00  0.00           N
ATOM   1881  H   PHE   123      33.353  31.822  39.047  1.00  0.00           H
ATOM   1882  CA  PHE   123      34.683  33.114  40.147  1.00  0.00           C
ATOM   1883  HA  PHE   123      35.656  32.686  40.393  1.00  0.00           H
ATOM   1884  CB  PHE   123      34.726  33.829  38.759  1.00  0.00           C
ATOM   1885  HB2 PHE   123      35.323  33.253  38.052  1.00  0.00           H
ATOM   1886  HB3 PHE   123      33.695  33.909  38.415  1.00  0.00           H
ATOM   1887  CG  PHE   123      35.190  35.308  38.853  1.00  0.00           C
ATOM   1888  CD1 PHE   123      36.546  35.524  38.625  1.00  0.00           C
ATOM   1889  HD1 PHE   123      37.254  34.769  38.316  1.00  0.00           H
ATOM   1890  CE1 PHE   123      37.021  36.874  38.722  1.00  0.00           C
ATOM   1891  HE1 PHE   123      38.065  37.027  38.489  1.00  0.00           H
ATOM   1892  CZ  PHE   123      36.205  37.946  38.966  1.00  0.00           C
ATOM   1893  HZ  PHE   123      36.578  38.958  38.991  1.00  0.00           H
ATOM   1894  CE2 PHE   123      34.851  37.706  39.331  1.00  0.00           C
ATOM   1895  HE2 PHE   123      34.209  38.525  39.622  1.00  0.00           H
ATOM   1896  CD2 PHE   123      34.336  36.369  39.269  1.00  0.00           C
ATOM   1897  HD2 PHE   123      33.291  36.200  39.482  1.00  0.00           H
ATOM   1898  C   PHE   123      34.402  34.001  41.393  1.00  0.00           C
ATOM   1899  O   PHE   123      35.292  34.464  42.091  1.00  0.00           O
ATOM   1900  N   TYR   124      33.031  34.205  41.533  1.00  0.00           N
ATOM   1901  H   TYR   124      32.379  33.659  40.988  1.00  0.00           H
ATOM   1902  CA  TYR   124      32.455  35.278  42.256  1.00  0.00           C
ATOM   1903  HA  TYR   124      32.900  36.227  41.958  1.00  0.00           H
ATOM   1904  CB  TYR   124      30.932  35.451  41.971  1.00  0.00           C
ATOM   1905  HB2 TYR   124      30.429  34.486  42.018  1.00  0.00           H
ATOM   1906  HB3 TYR   124      30.531  36.087  42.760  1.00  0.00           H
ATOM   1907  CG  TYR   124      30.646  35.970  40.517  1.00  0.00           C
ATOM   1908  CD1 TYR   124      30.951  37.354  40.174  1.00  0.00           C
ATOM   1909  HD1 TYR   124      31.392  38.036  40.885  1.00  0.00           H
ATOM   1910  CE1 TYR   124      30.595  37.790  38.890  1.00  0.00           C
ATOM   1911  HE1 TYR   124      30.762  38.840  38.698  1.00  0.00           H
ATOM   1912  CZ  TYR   124      30.139  37.019  37.901  1.00  0.00           C
ATOM   1913  OH  TYR   124      30.011  37.645  36.705  1.00  0.00           O
ATOM   1914  HH  TYR   124      29.692  37.122  35.965  1.00  0.00           H
ATOM   1915  CE2 TYR   124      29.895  35.621  38.162  1.00  0.00           C
ATOM   1916  HE2 TYR   124      29.465  34.932  37.451  1.00  0.00           H
ATOM   1917  CD2 TYR   124      30.247  35.126  39.442  1.00  0.00           C
ATOM   1918  HD2 TYR   124      30.249  34.097  39.771  1.00  0.00           H
ATOM   1919  C   TYR   124      32.736  35.085  43.811  1.00  0.00           C
ATOM   1920  O   TYR   124      32.669  36.073  44.526  1.00  0.00           O
ATOM   1921  N   SER   125      33.218  33.864  44.182  1.00  0.00           N
ATOM   1922  H   SER   125      33.397  33.244  43.406  1.00  0.00           H
ATOM   1923  CA  SER   125      33.695  33.437  45.505  1.00  0.00           C
ATOM   1924  HA  SER   125      32.795  33.499  46.116  1.00  0.00           H
ATOM   1925  CB  SER   125      34.014  31.901  45.359  1.00  0.00           C
ATOM   1926  HB2 SER   125      34.199  31.463  46.340  1.00  0.00           H
ATOM   1927  HB3 SER   125      33.219  31.306  44.908  1.00  0.00           H
ATOM   1928  OG  SER   125      35.230  31.862  44.608  1.00  0.00           O
ATOM   1929  HG  SER   125      35.202  31.214  43.901  1.00  0.00           H
ATOM   1930  C   SER   125      34.834  34.254  46.090  1.00  0.00           C
ATOM   1931  O   SER   125      34.836  34.495  47.230  1.00  0.00           O
ATOM   1932  N   ALA   126      35.558  34.988  45.279  1.00  0.00           N
ATOM   1933  H   ALA   126      35.549  34.811  44.284  1.00  0.00           H
ATOM   1934  CA  ALA   126      36.475  36.042  45.724  1.00  0.00           C
ATOM   1935  HA  ALA   126      37.326  35.675  46.298  1.00  0.00           H
ATOM   1936  CB  ALA   126      37.018  36.694  44.501  1.00  0.00           C
ATOM   1937  HB1 ALA   126      37.538  37.612  44.774  1.00  0.00           H
ATOM   1938  HB2 ALA   126      36.212  36.950  43.813  1.00  0.00           H
ATOM   1939  HB3 ALA   126      37.775  35.999  44.138  1.00  0.00           H
ATOM   1940  C   ALA   126      35.798  37.122  46.573  1.00  0.00           C
ATOM   1941  O   ALA   126      36.418  37.465  47.539  1.00  0.00           O
ATOM   1942  N   TYR   127      34.579  37.553  46.345  1.00  0.00           N
ATOM   1943  H   TYR   127      34.093  37.141  45.561  1.00  0.00           H
ATOM   1944  CA  TYR   127      33.963  38.531  47.308  1.00  0.00           C
ATOM   1945  HA  TYR   127      34.570  39.371  47.642  1.00  0.00           H
ATOM   1946  CB  TYR   127      32.818  39.207  46.620  1.00  0.00           C
ATOM   1947  HB2 TYR   127      32.055  38.493  46.312  1.00  0.00           H
ATOM   1948  HB3 TYR   127      32.345  39.866  47.348  1.00  0.00           H
ATOM   1949  CG  TYR   127      33.329  39.943  45.399  1.00  0.00           C
ATOM   1950  CD1 TYR   127      33.864  41.248  45.435  1.00  0.00           C
ATOM   1951  HD1 TYR   127      33.859  41.852  46.331  1.00  0.00           H
ATOM   1952  CE1 TYR   127      34.158  41.966  44.242  1.00  0.00           C
ATOM   1953  HE1 TYR   127      34.563  42.964  44.165  1.00  0.00           H
ATOM   1954  CZ  TYR   127      33.976  41.382  42.985  1.00  0.00           C
ATOM   1955  OH  TYR   127      34.275  42.040  41.814  1.00  0.00           O
ATOM   1956  HH  TYR   127      34.791  42.847  41.886  1.00  0.00           H
ATOM   1957  CE2 TYR   127      33.609  40.000  42.928  1.00  0.00           C
ATOM   1958  HE2 TYR   127      33.570  39.527  41.958  1.00  0.00           H
ATOM   1959  CD2 TYR   127      33.246  39.303  44.162  1.00  0.00           C
ATOM   1960  HD2 TYR   127      32.926  38.276  44.062  1.00  0.00           H
ATOM   1961  C   TYR   127      33.572  37.902  48.727  1.00  0.00           C
ATOM   1962  O   TYR   127      32.955  38.585  49.542  1.00  0.00           O
ATOM   1963  N   LEU   128      33.951  36.609  49.030  1.00  0.00           N
ATOM   1964  H   LEU   128      34.482  36.104  48.335  1.00  0.00           H
ATOM   1965  CA  LEU   128      33.919  36.069  50.374  1.00  0.00           C
ATOM   1966  HA  LEU   128      32.975  36.349  50.840  1.00  0.00           H
ATOM   1967  CB  LEU   128      34.036  34.572  50.360  1.00  0.00           C
ATOM   1968  HB2 LEU   128      34.933  34.269  49.819  1.00  0.00           H
ATOM   1969  HB3 LEU   128      34.015  34.224  51.393  1.00  0.00           H
ATOM   1970  CG  LEU   128      32.836  33.776  49.685  1.00  0.00           C
ATOM   1971  HG  LEU   128      32.660  34.197  48.695  1.00  0.00           H
ATOM   1972  CD1 LEU   128      33.200  32.292  49.546  1.00  0.00           C
ATOM   1973 HD11 LEU   128      33.569  31.860  50.476  1.00  0.00           H
ATOM   1974 HD12 LEU   128      34.013  32.060  48.858  1.00  0.00           H
ATOM   1975 HD13 LEU   128      32.344  31.762  49.126  1.00  0.00           H
ATOM   1976  CD2 LEU   128      31.581  33.637  50.597  1.00  0.00           C
ATOM   1977 HD21 LEU   128      31.733  32.975  51.449  1.00  0.00           H
ATOM   1978 HD22 LEU   128      31.153  34.539  51.034  1.00  0.00           H
ATOM   1979 HD23 LEU   128      30.765  33.335  49.940  1.00  0.00           H
ATOM   1980  C   LEU   128      35.087  36.508  51.258  1.00  0.00           C
ATOM   1981  O   LEU   128      35.005  36.508  52.463  1.00  0.00           O
ATOM   1982  N   VAL   129      36.172  36.904  50.518  1.00  0.00           N
ATOM   1983  H   VAL   129      36.059  36.933  49.514  1.00  0.00           H
ATOM   1984  CA  VAL   129      37.512  37.383  51.055  1.00  0.00           C
ATOM   1985  HA  VAL   129      37.503  37.270  52.139  1.00  0.00           H
ATOM   1986  CB  VAL   129      38.683  36.408  50.830  1.00  0.00           C
ATOM   1987  HB  VAL   129      39.514  36.630  51.499  1.00  0.00           H
ATOM   1988  CG1 VAL   129      38.145  34.920  51.101  1.00  0.00           C
ATOM   1989 HG11 VAL   129      39.011  34.276  51.252  1.00  0.00           H
ATOM   1990 HG12 VAL   129      37.578  34.902  52.032  1.00  0.00           H
ATOM   1991 HG13 VAL   129      37.534  34.544  50.280  1.00  0.00           H
ATOM   1992  CG2 VAL   129      39.197  36.398  49.446  1.00  0.00           C
ATOM   1993 HG21 VAL   129      39.997  35.658  49.440  1.00  0.00           H
ATOM   1994 HG22 VAL   129      39.660  37.359  49.223  1.00  0.00           H
ATOM   1995 HG23 VAL   129      38.382  36.171  48.758  1.00  0.00           H
ATOM   1996  C   VAL   129      37.934  38.807  50.712  1.00  0.00           C
ATOM   1997  O   VAL   129      38.842  39.454  51.288  1.00  0.00           O
ATOM   1998  N   ALA   130      37.249  39.375  49.646  1.00  0.00           N
ATOM   1999  H   ALA   130      36.570  38.742  49.248  1.00  0.00           H
ATOM   2000  CA  ALA   130      37.775  40.551  48.977  1.00  0.00           C
ATOM   2001  HA  ALA   130      38.649  40.941  49.498  1.00  0.00           H
ATOM   2002  CB  ALA   130      38.179  40.069  47.623  1.00  0.00           C
ATOM   2003  HB1 ALA   130      37.264  39.836  47.080  1.00  0.00           H
ATOM   2004  HB2 ALA   130      38.704  39.115  47.667  1.00  0.00           H
ATOM   2005  HB3 ALA   130      38.827  40.844  47.212  1.00  0.00           H
ATOM   2006  C   ALA   130      36.840  41.705  48.977  1.00  0.00           C
ATOM   2007  O   ALA   130      35.640  41.545  48.726  1.00  0.00           O
ATOM   2008  N   GLU   131      37.413  42.870  49.126  1.00  0.00           N
ATOM   2009  H   GLU   131      38.409  42.978  49.262  1.00  0.00           H
ATOM   2010  CA  GLU   131      36.611  44.117  49.062  1.00  0.00           C
ATOM   2011  HA  GLU   131      35.552  43.983  49.284  1.00  0.00           H
ATOM   2012  CB  GLU   131      37.169  45.188  50.032  1.00  0.00           C
ATOM   2013  HB2 GLU   131      36.702  46.129  49.740  1.00  0.00           H
ATOM   2014  HB3 GLU   131      36.788  44.922  51.019  1.00  0.00           H
ATOM   2015  CG  GLU   131      38.673  45.256  50.125  1.00  0.00           C
ATOM   2016  HG2 GLU   131      38.958  44.352  50.665  1.00  0.00           H
ATOM   2017  HG3 GLU   131      39.010  45.233  49.089  1.00  0.00           H
ATOM   2018  CD  GLU   131      39.236  46.661  50.556  1.00  0.00           C
ATOM   2019  OE1 GLU   131      38.553  47.742  50.462  1.00  0.00           O
ATOM   2020  OE2 GLU   131      40.453  46.773  50.861  1.00  0.00           O
ATOM   2021  C   GLU   131      36.459  44.603  47.567  1.00  0.00           C
ATOM   2022  O   GLU   131      35.579  45.406  47.317  1.00  0.00           O
ATOM   2023  N   LYS   132      37.294  44.122  46.621  1.00  0.00           N
ATOM   2024  H   LYS   132      38.148  43.663  46.901  1.00  0.00           H
ATOM   2025  CA  LYS   132      37.220  44.467  45.158  1.00  0.00           C
ATOM   2026  HA  LYS   132      36.204  44.372  44.773  1.00  0.00           H
ATOM   2027  CB  LYS   132      37.835  45.896  45.027  1.00  0.00           C
ATOM   2028  HB2 LYS   132      37.159  46.569  45.554  1.00  0.00           H
ATOM   2029  HB3 LYS   132      38.837  46.047  45.427  1.00  0.00           H
ATOM   2030  CG  LYS   132      37.926  46.331  43.549  1.00  0.00           C
ATOM   2031  HG2 LYS   132      38.591  45.676  42.987  1.00  0.00           H
ATOM   2032  HG3 LYS   132      36.891  46.453  43.228  1.00  0.00           H
ATOM   2033  CD  LYS   132      38.567  47.706  43.594  1.00  0.00           C
ATOM   2034  HD2 LYS   132      37.938  48.399  44.152  1.00  0.00           H
ATOM   2035  HD3 LYS   132      39.548  47.721  44.068  1.00  0.00           H
ATOM   2036  CE  LYS   132      38.677  48.192  42.227  1.00  0.00           C
ATOM   2037  HE2 LYS   132      39.272  47.498  41.633  1.00  0.00           H
ATOM   2038  HE3 LYS   132      37.682  48.240  41.782  1.00  0.00           H
ATOM   2039  NZ  LYS   132      38.994  49.642  42.111  1.00  0.00           N
ATOM   2040  HZ1 LYS   132      38.329  50.163  42.664  1.00  0.00           H
ATOM   2041  HZ2 LYS   132      38.823  50.005  41.184  1.00  0.00           H
ATOM   2042  HZ3 LYS   132      39.965  49.764  42.363  1.00  0.00           H
ATOM   2043  C   LYS   132      38.016  43.378  44.430  1.00  0.00           C
ATOM   2044  O   LYS   132      38.935  42.764  45.042  1.00  0.00           O
ATOM   2045  N   VAL   133      37.760  43.207  43.107  1.00  0.00           N
ATOM   2046  H   VAL   133      37.073  43.755  42.608  1.00  0.00           H
ATOM   2047  CA  VAL   133      38.611  42.322  42.296  1.00  0.00           C
ATOM   2048  HA  VAL   133      39.558  42.095  42.787  1.00  0.00           H
ATOM   2049  CB  VAL   133      37.852  40.984  42.030  1.00  0.00           C
ATOM   2050  HB  VAL   133      36.985  41.177  41.399  1.00  0.00           H
ATOM   2051  CG1 VAL   133      38.730  39.970  41.290  1.00  0.00           C
ATOM   2052 HG11 VAL   133      39.684  39.886  41.812  1.00  0.00           H
ATOM   2053 HG12 VAL   133      38.298  38.973  41.202  1.00  0.00           H
ATOM   2054 HG13 VAL   133      38.937  40.221  40.250  1.00  0.00           H
ATOM   2055  CG2 VAL   133      37.387  40.300  43.261  1.00  0.00           C
ATOM   2056 HG21 VAL   133      36.780  39.455  42.937  1.00  0.00           H
ATOM   2057 HG22 VAL   133      36.759  40.940  43.881  1.00  0.00           H
ATOM   2058 HG23 VAL   133      38.208  39.827  43.801  1.00  0.00           H
ATOM   2059  C   VAL   133      38.903  43.004  40.939  1.00  0.00           C
ATOM   2060  O   VAL   133      38.060  43.751  40.420  1.00  0.00           O
ATOM   2061  N   THR   134      40.039  42.636  40.397  1.00  0.00           N
ATOM   2062  H   THR   134      40.589  41.950  40.893  1.00  0.00           H
ATOM   2063  CA  THR   134      40.605  43.159  39.156  1.00  0.00           C
ATOM   2064  HA  THR   134      39.837  43.698  38.600  1.00  0.00           H
ATOM   2065  CB  THR   134      41.736  44.175  39.450  1.00  0.00           C
ATOM   2066  HB  THR   134      42.570  43.659  39.927  1.00  0.00           H
ATOM   2067  CG2 THR   134      42.069  45.000  38.213  1.00  0.00           C
ATOM   2068 HG21 THR   134      42.507  44.281  37.522  1.00  0.00           H
ATOM   2069 HG22 THR   134      42.849  45.738  38.397  1.00  0.00           H
ATOM   2070 HG23 THR   134      41.170  45.492  37.840  1.00  0.00           H
ATOM   2071  OG1 THR   134      41.272  45.203  40.302  1.00  0.00           O
ATOM   2072  HG1 THR   134      41.382  44.867  41.196  1.00  0.00           H
ATOM   2073  C   THR   134      41.095  42.045  38.184  1.00  0.00           C
ATOM   2074  O   THR   134      41.509  40.987  38.748  1.00  0.00           O
ATOM   2075  N   VAL   135      40.892  42.161  36.902  1.00  0.00           N
ATOM   2076  H   VAL   135      40.274  42.873  36.542  1.00  0.00           H
ATOM   2077  CA  VAL   135      40.984  41.007  35.996  1.00  0.00           C
ATOM   2078  HA  VAL   135      41.682  40.273  36.398  1.00  0.00           H
ATOM   2079  CB  VAL   135      39.641  40.293  35.759  1.00  0.00           C
ATOM   2080  HB  VAL   135      38.905  40.999  35.375  1.00  0.00           H
ATOM   2081  CG1 VAL   135      39.815  39.094  34.795  1.00  0.00           C
ATOM   2082 HG11 VAL   135      40.129  39.300  33.771  1.00  0.00           H
ATOM   2083 HG12 VAL   135      40.576  38.451  35.236  1.00  0.00           H
ATOM   2084 HG13 VAL   135      38.972  38.403  34.757  1.00  0.00           H
ATOM   2085  CG2 VAL   135      39.123  39.732  37.045  1.00  0.00           C
ATOM   2086 HG21 VAL   135      39.900  39.225  37.617  1.00  0.00           H
ATOM   2087 HG22 VAL   135      38.307  39.078  36.738  1.00  0.00           H
ATOM   2088 HG23 VAL   135      38.763  40.526  37.697  1.00  0.00           H
ATOM   2089  C   VAL   135      41.597  41.484  34.703  1.00  0.00           C
ATOM   2090  O   VAL   135      41.026  42.195  33.963  1.00  0.00           O
ATOM   2091  N   ILE   136      42.816  41.091  34.498  1.00  0.00           N
ATOM   2092  H   ILE   136      43.295  40.591  35.233  1.00  0.00           H
ATOM   2093  CA  ILE   136      43.514  41.271  33.211  1.00  0.00           C
ATOM   2094  HA  ILE   136      42.946  42.005  32.640  1.00  0.00           H
ATOM   2095  CB  ILE   136      44.921  41.802  33.427  1.00  0.00           C
ATOM   2096  HB  ILE   136      45.468  41.090  34.044  1.00  0.00           H
ATOM   2097  CG2 ILE   136      45.727  41.868  32.122  1.00  0.00           C
ATOM   2098 HG21 ILE   136      45.159  42.366  31.337  1.00  0.00           H
ATOM   2099 HG22 ILE   136      45.881  40.915  31.614  1.00  0.00           H
ATOM   2100 HG23 ILE   136      46.620  42.487  32.214  1.00  0.00           H
ATOM   2101  CG1 ILE   136      45.018  43.171  34.118  1.00  0.00           C
ATOM   2102 HG12 ILE   136      46.011  43.600  33.975  1.00  0.00           H
ATOM   2103 HG13 ILE   136      44.309  43.840  33.629  1.00  0.00           H
ATOM   2104  CD1 ILE   136      44.652  43.139  35.601  1.00  0.00           C
ATOM   2105 HD11 ILE   136      45.088  44.046  36.020  1.00  0.00           H
ATOM   2106 HD12 ILE   136      45.094  42.249  36.049  1.00  0.00           H
ATOM   2107 HD13 ILE   136      43.568  43.165  35.718  1.00  0.00           H
ATOM   2108  C   ILE   136      43.341  39.947  32.342  1.00  0.00           C
ATOM   2109  O   ILE   136      43.259  38.797  32.860  1.00  0.00           O
ATOM   2110  N   THR   137      43.282  40.127  31.018  1.00  0.00           N
ATOM   2111  H   THR   137      43.120  41.053  30.648  1.00  0.00           H
ATOM   2112  CA  THR   137      43.306  38.977  30.099  1.00  0.00           C
ATOM   2113  HA  THR   137      43.825  38.161  30.600  1.00  0.00           H
ATOM   2114  CB  THR   137      41.896  38.463  29.888  1.00  0.00           C
ATOM   2115  HB  THR   137      41.420  38.428  30.868  1.00  0.00           H
ATOM   2116  CG2 THR   137      41.019  39.367  28.996  1.00  0.00           C
ATOM   2117 HG21 THR   137      40.015  38.941  28.979  1.00  0.00           H
ATOM   2118 HG22 THR   137      41.383  39.316  27.969  1.00  0.00           H
ATOM   2119 HG23 THR   137      41.093  40.375  29.402  1.00  0.00           H
ATOM   2120  OG1 THR   137      41.969  37.189  29.359  1.00  0.00           O
ATOM   2121  HG1 THR   137      42.355  36.558  29.972  1.00  0.00           H
ATOM   2122  C   THR   137      44.074  39.387  28.786  1.00  0.00           C
ATOM   2123  O   THR   137      44.035  40.536  28.324  1.00  0.00           O
ATOM   2124  N   LYS   138      44.776  38.333  28.235  1.00  0.00           N
ATOM   2125  H   LYS   138      45.029  37.561  28.834  1.00  0.00           H
ATOM   2126  CA  LYS   138      45.411  38.455  26.883  1.00  0.00           C
ATOM   2127  HA  LYS   138      44.973  39.294  26.343  1.00  0.00           H
ATOM   2128  CB  LYS   138      46.881  38.811  27.187  1.00  0.00           C
ATOM   2129  HB2 LYS   138      46.932  39.727  27.775  1.00  0.00           H
ATOM   2130  HB3 LYS   138      47.216  37.989  27.820  1.00  0.00           H
ATOM   2131  CG  LYS   138      47.775  38.925  25.953  1.00  0.00           C
ATOM   2132  HG2 LYS   138      48.797  39.067  26.306  1.00  0.00           H
ATOM   2133  HG3 LYS   138      47.723  37.888  25.622  1.00  0.00           H
ATOM   2134  CD  LYS   138      47.337  40.039  24.987  1.00  0.00           C
ATOM   2135  HD2 LYS   138      46.282  39.836  24.801  1.00  0.00           H
ATOM   2136  HD3 LYS   138      47.347  41.006  25.491  1.00  0.00           H
ATOM   2137  CE  LYS   138      48.208  40.196  23.767  1.00  0.00           C
ATOM   2138  HE2 LYS   138      47.942  41.145  23.302  1.00  0.00           H
ATOM   2139  HE3 LYS   138      49.264  40.201  24.039  1.00  0.00           H
ATOM   2140  NZ  LYS   138      47.944  39.179  22.760  1.00  0.00           N
ATOM   2141  HZ1 LYS   138      47.048  39.306  22.313  1.00  0.00           H
ATOM   2142  HZ2 LYS   138      48.160  38.258  23.115  1.00  0.00           H
ATOM   2143  HZ3 LYS   138      48.544  39.355  21.967  1.00  0.00           H
ATOM   2144  C   LYS   138      45.233  37.146  26.130  1.00  0.00           C
ATOM   2145  O   LYS   138      45.881  36.174  26.451  1.00  0.00           O
ATOM   2146  N   HIE   139      44.348  37.128  25.137  1.00  0.00           N
ATOM   2147  H   HIE   139      43.713  37.895  24.970  1.00  0.00           H
ATOM   2148  CA  HIE   139      44.293  36.056  24.129  1.00  0.00           C
ATOM   2149  HA  HIE   139      44.389  35.096  24.637  1.00  0.00           H
ATOM   2150  CB  HIE   139      42.915  36.216  23.427  1.00  0.00           C
ATOM   2151  HB2 HIE   139      42.182  36.137  24.230  1.00  0.00           H
ATOM   2152  HB3 HIE   139      42.768  37.239  23.078  1.00  0.00           H
ATOM   2153  CG  HIE   139      42.644  35.193  22.389  1.00  0.00           C
ATOM   2154  ND1 HIE   139      43.264  35.120  21.148  1.00  0.00           N
ATOM   2155  CE1 HIE   139      42.791  34.009  20.513  1.00  0.00           C
ATOM   2156  HE1 HIE   139      42.973  33.722  19.489  1.00  0.00           H
ATOM   2157  NE2 HIE   139      41.849  33.440  21.318  1.00  0.00           N
ATOM   2158  HE2 HIE   139      41.259  32.633  21.172  1.00  0.00           H
ATOM   2159  CD2 HIE   139      41.837  34.096  22.486  1.00  0.00           C
ATOM   2160  HD2 HIE   139      41.194  33.835  23.314  1.00  0.00           H
ATOM   2161  C   HIE   139      45.417  36.246  23.104  1.00  0.00           C
ATOM   2162  O   HIE   139      45.735  37.369  22.783  1.00  0.00           O
ATOM   2163  N   ASN   140      46.025  35.218  22.566  1.00  0.00           N
ATOM   2164  H   ASN   140      45.761  34.256  22.726  1.00  0.00           H
ATOM   2165  CA  ASN   140      47.188  35.299  21.702  1.00  0.00           C
ATOM   2166  HA  ASN   140      48.023  35.756  22.232  1.00  0.00           H
ATOM   2167  CB  ASN   140      47.463  33.840  21.255  1.00  0.00           C
ATOM   2168  HB2 ASN   140      47.612  33.171  22.102  1.00  0.00           H
ATOM   2169  HB3 ASN   140      46.600  33.470  20.702  1.00  0.00           H
ATOM   2170  CG  ASN   140      48.728  33.663  20.493  1.00  0.00           C
ATOM   2171  OD1 ASN   140      49.828  33.502  21.080  1.00  0.00           O
ATOM   2172  ND2 ASN   140      48.761  33.760  19.236  1.00  0.00           N
ATOM   2173 HD21 ASN   140      47.834  33.838  18.843  1.00  0.00           H
ATOM   2174 HD22 ASN   140      49.634  33.537  18.778  1.00  0.00           H
ATOM   2175  C   ASN   140      46.965  36.289  20.541  1.00  0.00           C
ATOM   2176  O   ASN   140      47.853  37.118  20.316  1.00  0.00           O
ATOM   2177  N   ASP   141      45.856  36.122  19.794  1.00  0.00           N
ATOM   2178  H   ASP   141      45.136  35.552  20.217  1.00  0.00           H
ATOM   2179  CA  ASP   141      45.558  36.948  18.697  1.00  0.00           C
ATOM   2180  HA  ASP   141      46.522  37.215  18.262  1.00  0.00           H
ATOM   2181  CB  ASP   141      44.756  36.018  17.823  1.00  0.00           C
ATOM   2182  HB2 ASP   141      43.818  35.758  18.314  1.00  0.00           H
ATOM   2183  HB3 ASP   141      44.347  36.523  16.947  1.00  0.00           H
ATOM   2184  CG  ASP   141      45.421  34.750  17.274  1.00  0.00           C
ATOM   2185  OD1 ASP   141      44.671  33.760  17.033  1.00  0.00           O
ATOM   2186  OD2 ASP   141      46.675  34.785  17.035  1.00  0.00           O
ATOM   2187  C   ASP   141      44.745  38.247  18.913  1.00  0.00           C
ATOM   2188  O   ASP   141      44.208  38.746  17.935  1.00  0.00           O
ATOM   2189  N   ASP   142      44.727  38.821  20.177  1.00  0.00           N
ATOM   2190  H   ASP   142      45.125  38.226  20.889  1.00  0.00           H
ATOM   2191  CA  ASP   142      43.866  39.987  20.534  1.00  0.00           C
ATOM   2192  HA  ASP   142      43.700  40.437  19.555  1.00  0.00           H
ATOM   2193  CB  ASP   142      42.536  39.623  21.225  1.00  0.00           C
ATOM   2194  HB2 ASP   142      42.268  38.581  21.047  1.00  0.00           H
ATOM   2195  HB3 ASP   142      42.579  39.679  22.312  1.00  0.00           H
ATOM   2196  CG  ASP   142      41.342  40.555  20.824  1.00  0.00           C
ATOM   2197  OD1 ASP   142      41.526  41.757  20.452  1.00  0.00           O
ATOM   2198  OD2 ASP   142      40.221  40.059  20.972  1.00  0.00           O
ATOM   2199  C   ASP   142      44.634  40.995  21.441  1.00  0.00           C
ATOM   2200  O   ASP   142      45.842  40.842  21.759  1.00  0.00           O
ATOM   2201  N   GLU   143      43.936  42.071  21.826  1.00  0.00           N
ATOM   2202  H   GLU   143      43.081  42.314  21.349  1.00  0.00           H
ATOM   2203  CA  GLU   143      44.525  43.095  22.706  1.00  0.00           C
ATOM   2204  HA  GLU   143      45.557  43.318  22.438  1.00  0.00           H
ATOM   2205  CB  GLU   143      43.643  44.350  22.628  1.00  0.00           C
ATOM   2206  HB2 GLU   143      42.623  44.079  22.903  1.00  0.00           H
ATOM   2207  HB3 GLU   143      44.060  45.172  23.210  1.00  0.00           H
ATOM   2208  CG  GLU   143      43.454  44.783  21.094  1.00  0.00           C
ATOM   2209  HG2 GLU   143      42.922  43.960  20.618  1.00  0.00           H
ATOM   2210  HG3 GLU   143      42.872  45.692  20.949  1.00  0.00           H
ATOM   2211  CD  GLU   143      44.777  44.969  20.350  1.00  0.00           C
ATOM   2212  OE1 GLU   143      44.739  44.989  19.121  1.00  0.00           O
ATOM   2213  OE2 GLU   143      45.795  45.260  20.925  1.00  0.00           O
ATOM   2214  C   GLU   143      44.548  42.673  24.205  1.00  0.00           C
ATOM   2215  O   GLU   143      43.752  41.785  24.574  1.00  0.00           O
ATOM   2216  N   GLN   144      45.407  43.270  25.045  1.00  0.00           N
ATOM   2217  H   GLN   144      46.016  43.926  24.578  1.00  0.00           H
ATOM   2218  CA  GLN   144      45.333  43.173  26.515  1.00  0.00           C
ATOM   2219  HA  GLN   144      45.140  42.120  26.717  1.00  0.00           H
ATOM   2220  CB  GLN   144      46.653  43.560  27.187  1.00  0.00           C
ATOM   2221  HB2 GLN   144      47.491  43.364  26.518  1.00  0.00           H
ATOM   2222  HB3 GLN   144      46.621  44.646  27.270  1.00  0.00           H
ATOM   2223  CG  GLN   144      46.792  42.845  28.459  1.00  0.00           C
ATOM   2224  HG2 GLN   144      46.366  43.444  29.264  1.00  0.00           H
ATOM   2225  HG3 GLN   144      46.419  41.831  28.605  1.00  0.00           H
ATOM   2226  CD  GLN   144      48.254  42.695  28.908  1.00  0.00           C
ATOM   2227  OE1 GLN   144      48.992  41.758  28.549  1.00  0.00           O
ATOM   2228  NE2 GLN   144      48.730  43.569  29.787  1.00  0.00           N
ATOM   2229 HE21 GLN   144      49.667  43.423  30.133  1.00  0.00           H
ATOM   2230 HE22 GLN   144      48.136  44.279  30.189  1.00  0.00           H
ATOM   2231  C   GLN   144      44.122  43.924  27.108  1.00  0.00           C
ATOM   2232  O   GLN   144      44.125  45.141  27.115  1.00  0.00           O
ATOM   2233  N   TYR   145      43.090  43.225  27.547  1.00  0.00           N
ATOM   2234  H   TYR   145      43.141  42.224  27.421  1.00  0.00           H
ATOM   2235  CA  TYR   145      41.872  43.840  28.082  1.00  0.00           C
ATOM   2236  HA  TYR   145      41.860  44.899  27.824  1.00  0.00           H
ATOM   2237  CB  TYR   145      40.585  43.209  27.586  1.00  0.00           C
ATOM   2238  HB2 TYR   145      40.395  42.199  27.949  1.00  0.00           H
ATOM   2239  HB3 TYR   145      39.770  43.763  28.051  1.00  0.00           H
ATOM   2240  CG  TYR   145      40.429  43.299  26.056  1.00  0.00           C
ATOM   2241  CD1 TYR   145      40.012  44.533  25.472  1.00  0.00           C
ATOM   2242  HD1 TYR   145      39.960  45.370  26.153  1.00  0.00           H
ATOM   2243  CE1 TYR   145      39.841  44.637  24.093  1.00  0.00           C
ATOM   2244  HE1 TYR   145      39.650  45.587  23.616  1.00  0.00           H
ATOM   2245  CZ  TYR   145      40.123  43.488  23.304  1.00  0.00           C
ATOM   2246  OH  TYR   145      40.147  43.717  21.984  1.00  0.00           O
ATOM   2247  HH  TYR   145      40.673  43.050  21.537  1.00  0.00           H
ATOM   2248  CE2 TYR   145      40.441  42.220  23.888  1.00  0.00           C
ATOM   2249  HE2 TYR   145      40.845  41.411  23.299  1.00  0.00           H
ATOM   2250  CD2 TYR   145      40.476  42.106  25.301  1.00  0.00           C
ATOM   2251  HD2 TYR   145      40.782  41.148  25.695  1.00  0.00           H
ATOM   2252  C   TYR   145      41.833  43.783  29.635  1.00  0.00           C
ATOM   2253  O   TYR   145      42.274  42.811  30.235  1.00  0.00           O
ATOM   2254  N   ALA   146      41.183  44.726  30.289  1.00  0.00           N
ATOM   2255  H   ALA   146      40.914  45.566  29.798  1.00  0.00           H
ATOM   2256  CA  ALA   146      41.111  44.735  31.781  1.00  0.00           C
ATOM   2257  HA  ALA   146      41.442  43.806  32.247  1.00  0.00           H
ATOM   2258  CB  ALA   146      42.032  45.833  32.233  1.00  0.00           C
ATOM   2259  HB1 ALA   146      41.847  46.702  31.601  1.00  0.00           H
ATOM   2260  HB2 ALA   146      43.083  45.547  32.186  1.00  0.00           H
ATOM   2261  HB3 ALA   146      41.827  46.229  33.228  1.00  0.00           H
ATOM   2262  C   ALA   146      39.689  44.941  32.214  1.00  0.00           C
ATOM   2263  O   ALA   146      38.951  45.806  31.639  1.00  0.00           O
ATOM   2264  N   TRP   147      39.217  44.276  33.287  1.00  0.00           N
ATOM   2265  H   TRP   147      39.844  43.538  33.575  1.00  0.00           H
ATOM   2266  CA  TRP   147      37.936  44.421  33.943  1.00  0.00           C
ATOM   2267  HA  TRP   147      37.445  45.327  33.584  1.00  0.00           H
ATOM   2268  CB  TRP   147      37.064  43.233  33.528  1.00  0.00           C
ATOM   2269  HB2 TRP   147      37.003  43.409  32.454  1.00  0.00           H
ATOM   2270  HB3 TRP   147      37.585  42.329  33.844  1.00  0.00           H
ATOM   2271  CG  TRP   147      35.755  42.987  34.186  1.00  0.00           C
ATOM   2272  CD1 TRP   147      34.550  43.069  33.598  1.00  0.00           C
ATOM   2273  HD1 TRP   147      34.562  43.509  32.612  1.00  0.00           H
ATOM   2274  NE1 TRP   147      33.514  42.593  34.338  1.00  0.00           N
ATOM   2275  HE1 TRP   147      32.554  42.773  34.085  1.00  0.00           H
ATOM   2276  CE2 TRP   147      34.070  42.155  35.580  1.00  0.00           C
ATOM   2277  CZ2 TRP   147      33.416  41.731  36.771  1.00  0.00           C
ATOM   2278  HZ2 TRP   147      32.352  41.587  36.889  1.00  0.00           H
ATOM   2279  CH2 TRP   147      34.226  41.402  37.884  1.00  0.00           C
ATOM   2280  HH2 TRP   147      33.864  41.183  38.877  1.00  0.00           H
ATOM   2281  CZ3 TRP   147      35.668  41.546  37.761  1.00  0.00           C
ATOM   2282  HZ3 TRP   147      36.309  41.458  38.626  1.00  0.00           H
ATOM   2283  CE3 TRP   147      36.243  42.073  36.616  1.00  0.00           C
ATOM   2284  HE3 TRP   147      37.312  42.225  36.580  1.00  0.00           H
ATOM   2285  CD2 TRP   147      35.478  42.366  35.480  1.00  0.00           C
ATOM   2286  C   TRP   147      38.079  44.678  35.498  1.00  0.00           C
ATOM   2287  O   TRP   147      39.038  44.176  36.160  1.00  0.00           O
ATOM   2288  N   GLU   148      37.119  45.358  36.114  1.00  0.00           N
ATOM   2289  H   GLU   148      36.296  45.590  35.578  1.00  0.00           H
ATOM   2290  CA  GLU   148      37.182  45.819  37.506  1.00  0.00           C
ATOM   2291  HA  GLU   148      37.754  45.185  38.183  1.00  0.00           H
ATOM   2292  CB  GLU   148      37.759  47.169  37.414  1.00  0.00           C
ATOM   2293  HB2 GLU   148      38.621  47.163  36.746  1.00  0.00           H
ATOM   2294  HB3 GLU   148      36.957  47.775  36.992  1.00  0.00           H
ATOM   2295  CG  GLU   148      38.108  47.761  38.809  1.00  0.00           C
ATOM   2296  HG2 GLU   148      37.172  47.801  39.367  1.00  0.00           H
ATOM   2297  HG3 GLU   148      38.843  47.207  39.393  1.00  0.00           H
ATOM   2298  CD  GLU   148      38.772  49.145  38.574  1.00  0.00           C
ATOM   2299  OE1 GLU   148      39.734  49.276  37.769  1.00  0.00           O
ATOM   2300  OE2 GLU   148      38.412  50.049  39.385  1.00  0.00           O
ATOM   2301  C   GLU   148      35.768  45.847  38.087  1.00  0.00           C
ATOM   2302  O   GLU   148      34.789  46.267  37.432  1.00  0.00           O
ATOM   2303  N   SER   149      35.593  45.408  39.321  1.00  0.00           N
ATOM   2304  H   SER   149      36.380  44.972  39.780  1.00  0.00           H
ATOM   2305  CA  SER   149      34.354  45.587  40.091  1.00  0.00           C
ATOM   2306  HA  SER   149      33.910  46.579  40.005  1.00  0.00           H
ATOM   2307  CB  SER   149      33.270  44.667  39.575  1.00  0.00           C
ATOM   2308  HB2 SER   149      33.074  44.844  38.518  1.00  0.00           H
ATOM   2309  HB3 SER   149      33.623  43.639  39.661  1.00  0.00           H
ATOM   2310  OG  SER   149      32.056  44.833  40.331  1.00  0.00           O
ATOM   2311  HG  SER   149      31.600  45.606  39.993  1.00  0.00           H
ATOM   2312  C   SER   149      34.619  45.498  41.590  1.00  0.00           C
ATOM   2313  O   SER   149      35.190  44.586  42.148  1.00  0.00           O
ATOM   2314  N   SER   150      34.037  46.508  42.244  1.00  0.00           N
ATOM   2315  H   SER   150      33.645  47.325  41.798  1.00  0.00           H
ATOM   2316  CA  SER   150      33.971  46.643  43.673  1.00  0.00           C
ATOM   2317  HA  SER   150      34.777  46.039  44.091  1.00  0.00           H
ATOM   2318  CB  SER   150      34.097  48.094  44.175  1.00  0.00           C
ATOM   2319  HB2 SER   150      33.344  48.695  43.664  1.00  0.00           H
ATOM   2320  HB3 SER   150      33.985  48.190  45.255  1.00  0.00           H
ATOM   2321  OG  SER   150      35.355  48.586  43.843  1.00  0.00           O
ATOM   2322  HG  SER   150      35.272  49.017  42.990  1.00  0.00           H
ATOM   2323  C   SER   150      32.710  45.975  44.376  1.00  0.00           C
ATOM   2324  O   SER   150      32.543  46.221  45.564  1.00  0.00           O
ATOM   2325  N   ALA   151      31.886  45.303  43.597  1.00  0.00           N
ATOM   2326  H   ALA   151      32.133  45.339  42.618  1.00  0.00           H
ATOM   2327  CA  ALA   151      30.557  44.733  43.853  1.00  0.00           C
ATOM   2328  HA  ALA   151      30.202  44.231  42.953  1.00  0.00           H
ATOM   2329  CB  ALA   151      30.762  43.689  44.912  1.00  0.00           C
ATOM   2330  HB1 ALA   151      31.414  42.878  44.588  1.00  0.00           H
ATOM   2331  HB2 ALA   151      29.723  43.371  44.985  1.00  0.00           H
ATOM   2332  HB3 ALA   151      31.110  44.161  45.832  1.00  0.00           H
ATOM   2333  C   ALA   151      29.599  45.832  44.101  1.00  0.00           C
ATOM   2334  O   ALA   151      28.772  45.689  45.067  1.00  0.00           O
ATOM   2335  N   GLY   152      29.747  46.918  43.318  1.00  0.00           N
ATOM   2336  H   GLY   152      30.510  47.048  42.670  1.00  0.00           H
ATOM   2337  CA  GLY   152      28.691  47.994  43.346  1.00  0.00           C
ATOM   2338  HA2 GLY   152      28.297  48.121  44.353  1.00  0.00           H
ATOM   2339  HA3 GLY   152      29.098  48.964  43.061  1.00  0.00           H
ATOM   2340  C   GLY   152      27.516  47.861  42.387  1.00  0.00           C
ATOM   2341  O   GLY   152      26.878  48.856  42.109  1.00  0.00           O
ATOM   2342  N   GLY   153      27.246  46.682  41.867  1.00  0.00           N
ATOM   2343  H   GLY   153      27.856  45.906  42.086  1.00  0.00           H
ATOM   2344  CA  GLY   153      26.061  46.436  41.023  1.00  0.00           C
ATOM   2345  HA2 GLY   153      25.615  45.481  41.299  1.00  0.00           H
ATOM   2346  HA3 GLY   153      25.217  47.032  41.371  1.00  0.00           H
ATOM   2347  C   GLY   153      26.358  46.719  39.538  1.00  0.00           C
ATOM   2348  O   GLY   153      25.503  46.478  38.700  1.00  0.00           O
ATOM   2349  N   SER   154      27.631  47.092  39.213  1.00  0.00           N
ATOM   2350  H   SER   154      28.374  47.154  39.895  1.00  0.00           H
ATOM   2351  CA  SER   154      28.103  47.484  37.895  1.00  0.00           C
ATOM   2352  HA  SER   154      27.593  46.997  37.064  1.00  0.00           H
ATOM   2353  CB  SER   154      28.105  48.966  37.655  1.00  0.00           C
ATOM   2354  HB2 SER   154      28.574  49.417  38.529  1.00  0.00           H
ATOM   2355  HB3 SER   154      28.700  49.118  36.755  1.00  0.00           H
ATOM   2356  OG  SER   154      26.743  49.410  37.509  1.00  0.00           O
ATOM   2357  HG  SER   154      26.281  49.211  38.327  1.00  0.00           H
ATOM   2358  C   SER   154      29.526  46.900  37.821  1.00  0.00           C
ATOM   2359  O   SER   154      30.113  46.664  38.908  1.00  0.00           O
ATOM   2360  N   PHE   155      30.053  46.791  36.641  1.00  0.00           N
ATOM   2361  H   PHE   155      29.491  47.125  35.870  1.00  0.00           H
ATOM   2362  CA  PHE   155      31.488  46.578  36.431  1.00  0.00           C
ATOM   2363  HA  PHE   155      31.944  46.730  37.409  1.00  0.00           H
ATOM   2364  CB  PHE   155      31.633  45.173  35.955  1.00  0.00           C
ATOM   2365  HB2 PHE   155      32.693  44.930  35.880  1.00  0.00           H
ATOM   2366  HB3 PHE   155      31.164  44.388  36.548  1.00  0.00           H
ATOM   2367  CG  PHE   155      31.055  44.899  34.581  1.00  0.00           C
ATOM   2368  CD1 PHE   155      31.918  44.990  33.514  1.00  0.00           C
ATOM   2369  HD1 PHE   155      32.949  45.285  33.644  1.00  0.00           H
ATOM   2370  CE1 PHE   155      31.396  44.810  32.248  1.00  0.00           C
ATOM   2371  HE1 PHE   155      32.011  44.915  31.367  1.00  0.00           H
ATOM   2372  CZ  PHE   155      30.045  44.589  32.170  1.00  0.00           C
ATOM   2373  HZ  PHE   155      29.560  44.558  31.206  1.00  0.00           H
ATOM   2374  CE2 PHE   155      29.159  44.408  33.223  1.00  0.00           C
ATOM   2375  HE2 PHE   155      28.100  44.239  33.099  1.00  0.00           H
ATOM   2376  CD2 PHE   155      29.698  44.540  34.509  1.00  0.00           C
ATOM   2377  HD2 PHE   155      29.119  44.437  35.413  1.00  0.00           H
ATOM   2378  C   PHE   155      32.050  47.534  35.343  1.00  0.00           C
ATOM   2379  O   PHE   155      31.309  48.152  34.576  1.00  0.00           O
ATOM   2380  N   THR   156      33.300  47.671  35.251  1.00  0.00           N
ATOM   2381  H   THR   156      33.821  47.290  36.028  1.00  0.00           H
ATOM   2382  CA  THR   156      33.970  48.592  34.358  1.00  0.00           C
ATOM   2383  HA  THR   156      33.255  48.890  33.590  1.00  0.00           H
ATOM   2384  CB  THR   156      34.660  49.680  35.225  1.00  0.00           C
ATOM   2385  HB  THR   156      35.425  49.190  35.829  1.00  0.00           H
ATOM   2386  CG2 THR   156      35.287  50.804  34.394  1.00  0.00           C
ATOM   2387 HG21 THR   156      35.078  51.774  34.844  1.00  0.00           H
ATOM   2388 HG22 THR   156      35.134  50.819  33.315  1.00  0.00           H
ATOM   2389 HG23 THR   156      36.352  50.681  34.588  1.00  0.00           H
ATOM   2390  OG1 THR   156      33.714  50.276  36.131  1.00  0.00           O
ATOM   2391  HG1 THR   156      33.180  50.930  35.674  1.00  0.00           H
ATOM   2392  C   THR   156      35.011  47.899  33.419  1.00  0.00           C
ATOM   2393  O   THR   156      35.678  47.010  33.869  1.00  0.00           O
ATOM   2394  N   VAL   157      35.151  48.325  32.138  1.00  0.00           N
ATOM   2395  H   VAL   157      34.556  49.015  31.702  1.00  0.00           H
ATOM   2396  CA  VAL   157      35.980  47.589  31.094  1.00  0.00           C
ATOM   2397  HA  VAL   157      36.701  47.028  31.688  1.00  0.00           H
ATOM   2398  CB  VAL   157      35.233  46.453  30.357  1.00  0.00           C
ATOM   2399  HB  VAL   157      35.205  45.719  31.163  1.00  0.00           H
ATOM   2400  CG1 VAL   157      33.794  46.812  30.015  1.00  0.00           C
ATOM   2401 HG11 VAL   157      33.645  47.619  29.298  1.00  0.00           H
ATOM   2402 HG12 VAL   157      33.273  45.931  29.639  1.00  0.00           H
ATOM   2403 HG13 VAL   157      33.340  47.040  30.979  1.00  0.00           H
ATOM   2404  CG2 VAL   157      35.941  45.814  29.094  1.00  0.00           C
ATOM   2405 HG21 VAL   157      36.886  45.392  29.435  1.00  0.00           H
ATOM   2406 HG22 VAL   157      36.158  46.483  28.260  1.00  0.00           H
ATOM   2407 HG23 VAL   157      35.305  44.946  28.917  1.00  0.00           H
ATOM   2408  C   VAL   157      36.564  48.616  30.108  1.00  0.00           C
ATOM   2409  O   VAL   157      36.050  49.703  29.900  1.00  0.00           O
ATOM   2410  N   ARG   158      37.801  48.350  29.724  1.00  0.00           N
ATOM   2411  H   ARG   158      38.143  47.420  29.919  1.00  0.00           H
ATOM   2412  CA  ARG   158      38.896  49.094  29.087  1.00  0.00           C
ATOM   2413  HA  ARG   158      38.482  49.703  28.283  1.00  0.00           H
ATOM   2414  CB  ARG   158      39.561  49.920  30.168  1.00  0.00           C
ATOM   2415  HB2 ARG   158      40.440  50.406  29.742  1.00  0.00           H
ATOM   2416  HB3 ARG   158      38.863  50.731  30.374  1.00  0.00           H
ATOM   2417  CG  ARG   158      39.886  49.159  31.500  1.00  0.00           C
ATOM   2418  HG2 ARG   158      38.982  49.039  32.097  1.00  0.00           H
ATOM   2419  HG3 ARG   158      40.050  48.088  31.388  1.00  0.00           H
ATOM   2420  CD  ARG   158      40.969  49.857  32.294  1.00  0.00           C
ATOM   2421  HD2 ARG   158      41.848  49.778  31.655  1.00  0.00           H
ATOM   2422  HD3 ARG   158      40.857  50.929  32.458  1.00  0.00           H
ATOM   2423  NE  ARG   158      41.306  49.108  33.521  1.00  0.00           N
ATOM   2424  HE  ARG   158      42.168  48.583  33.536  1.00  0.00           H
ATOM   2425  CZ  ARG   158      40.878  49.314  34.714  1.00  0.00           C
ATOM   2426  NH1 ARG   158      39.798  49.983  34.973  1.00  0.00           N
ATOM   2427 HH11 ARG   158      39.239  50.340  34.211  1.00  0.00           H
ATOM   2428 HH12 ARG   158      39.693  50.268  35.937  1.00  0.00           H
ATOM   2429  NH2 ARG   158      41.462  48.615  35.691  1.00  0.00           N
ATOM   2430 HH21 ARG   158      42.154  47.895  35.537  1.00  0.00           H
ATOM   2431 HH22 ARG   158      41.015  48.811  36.575  1.00  0.00           H
ATOM   2432  C   ARG   158      39.854  48.097  28.418  1.00  0.00           C
ATOM   2433  O   ARG   158      40.052  46.950  28.838  1.00  0.00           O
ATOM   2434  N   THR   159      40.727  48.691  27.624  1.00  0.00           N
ATOM   2435  H   THR   159      40.553  49.627  27.287  1.00  0.00           H
ATOM   2436  CA  THR   159      42.062  48.148  27.390  1.00  0.00           C
ATOM   2437  HA  THR   159      42.000  47.075  27.204  1.00  0.00           H
ATOM   2438  CB  THR   159      42.678  48.767  26.130  1.00  0.00           C
ATOM   2439  HB  THR   159      43.683  48.347  26.175  1.00  0.00           H
ATOM   2440  CG2 THR   159      42.041  48.548  24.783  1.00  0.00           C
ATOM   2441 HG21 THR   159      42.149  47.521  24.435  1.00  0.00           H
ATOM   2442 HG22 THR   159      42.533  49.152  24.020  1.00  0.00           H
ATOM   2443 HG23 THR   159      41.002  48.877  24.763  1.00  0.00           H
ATOM   2444  OG1 THR   159      42.831  50.146  26.281  1.00  0.00           O
ATOM   2445  HG1 THR   159      43.726  50.271  26.607  1.00  0.00           H
ATOM   2446  C   THR   159      42.884  48.370  28.617  1.00  0.00           C
ATOM   2447  O   THR   159      42.800  49.314  29.398  1.00  0.00           O
ATOM   2448  N   ASP   160      43.873  47.486  28.830  1.00  0.00           N
ATOM   2449  H   ASP   160      43.951  46.682  28.223  1.00  0.00           H
ATOM   2450  CA  ASP   160      44.647  47.450  30.005  1.00  0.00           C
ATOM   2451  HA  ASP   160      43.993  47.558  30.869  1.00  0.00           H
ATOM   2452  CB  ASP   160      45.314  46.062  30.129  1.00  0.00           C
ATOM   2453  HB2 ASP   160      44.520  45.315  30.154  1.00  0.00           H
ATOM   2454  HB3 ASP   160      45.933  45.803  29.270  1.00  0.00           H
ATOM   2455  CG  ASP   160      46.081  45.828  31.468  1.00  0.00           C
ATOM   2456  OD1 ASP   160      47.005  44.952  31.470  1.00  0.00           O
ATOM   2457  OD2 ASP   160      45.757  46.487  32.490  1.00  0.00           O
ATOM   2458  C   ASP   160      45.755  48.500  30.021  1.00  0.00           C
ATOM   2459  O   ASP   160      46.599  48.646  29.116  1.00  0.00           O
ATOM   2460  N   THR   161      45.844  49.187  31.137  1.00  0.00           N
ATOM   2461  H   THR   161      45.191  48.985  31.879  1.00  0.00           H
ATOM   2462  CA  THR   161      46.889  50.106  31.473  1.00  0.00           C
ATOM   2463  HA  THR   161      47.152  50.605  30.540  1.00  0.00           H
ATOM   2464  CB  THR   161      46.414  51.161  32.455  1.00  0.00           C
ATOM   2465  HB  THR   161      47.248  51.828  32.673  1.00  0.00           H
ATOM   2466  CG2 THR   161      45.246  52.024  31.961  1.00  0.00           C
ATOM   2467 HG21 THR   161      45.634  52.751  31.247  1.00  0.00           H
ATOM   2468 HG22 THR   161      44.815  52.571  32.800  1.00  0.00           H
ATOM   2469 HG23 THR   161      44.445  51.396  31.570  1.00  0.00           H
ATOM   2470  OG1 THR   161      46.032  50.637  33.689  1.00  0.00           O
ATOM   2471  HG1 THR   161      46.826  50.466  34.200  1.00  0.00           H
ATOM   2472  C   THR   161      48.126  49.417  31.990  1.00  0.00           C
ATOM   2473  O   THR   161      49.169  50.028  31.943  1.00  0.00           O
ATOM   2474  N   GLY   162      47.938  48.196  32.580  1.00  0.00           N
ATOM   2475  H   GLY   162      47.052  47.711  32.541  1.00  0.00           H
ATOM   2476  CA  GLY   162      49.100  47.466  33.166  1.00  0.00           C
ATOM   2477  HA2 GLY   162      49.489  48.125  33.943  1.00  0.00           H
ATOM   2478  HA3 GLY   162      48.601  46.592  33.584  1.00  0.00           H
ATOM   2479  C   GLY   162      50.097  47.015  32.055  1.00  0.00           C
ATOM   2480  O   GLY   162      49.896  46.874  30.878  1.00  0.00           O
ATOM   2481  N   GLU   163      51.219  46.633  32.573  1.00  0.00           N
ATOM   2482  H   GLU   163      51.074  46.527  33.567  1.00  0.00           H
ATOM   2483  CA  GLU   163      52.375  46.017  31.834  1.00  0.00           C
ATOM   2484  HA  GLU   163      52.691  46.774  31.116  1.00  0.00           H
ATOM   2485  CB  GLU   163      53.540  45.862  32.815  1.00  0.00           C
ATOM   2486  HB2 GLU   163      54.320  45.319  32.278  1.00  0.00           H
ATOM   2487  HB3 GLU   163      53.925  46.864  32.999  1.00  0.00           H
ATOM   2488  CG  GLU   163      53.387  45.137  34.178  1.00  0.00           C
ATOM   2489  HG2 GLU   163      53.017  44.116  34.080  1.00  0.00           H
ATOM   2490  HG3 GLU   163      54.380  45.029  34.615  1.00  0.00           H
ATOM   2491  CD  GLU   163      52.452  45.728  35.133  1.00  0.00           C
ATOM   2492  OE1 GLU   163      51.269  45.357  35.200  1.00  0.00           O
ATOM   2493  OE2 GLU   163      52.896  46.426  36.093  1.00  0.00           O
ATOM   2494  C   GLU   163      52.060  44.697  31.122  1.00  0.00           C
ATOM   2495  O   GLU   163      51.282  43.896  31.593  1.00  0.00           O
ATOM   2496  N   PRO   164      52.745  44.232  30.013  1.00  0.00           N
ATOM   2497  CD  PRO   164      53.604  45.143  29.265  1.00  0.00           C
ATOM   2498  HD2 PRO   164      54.622  45.103  29.654  1.00  0.00           H
ATOM   2499  HD3 PRO   164      53.247  46.171  29.203  1.00  0.00           H
ATOM   2500  CG  PRO   164      53.610  44.500  27.816  1.00  0.00           C
ATOM   2501  HG2 PRO   164      54.571  44.724  27.353  1.00  0.00           H
ATOM   2502  HG3 PRO   164      52.797  44.888  27.202  1.00  0.00           H
ATOM   2503  CB  PRO   164      53.231  42.982  28.132  1.00  0.00           C
ATOM   2504  HB2 PRO   164      54.124  42.387  28.321  1.00  0.00           H
ATOM   2505  HB3 PRO   164      52.699  42.490  27.317  1.00  0.00           H
ATOM   2506  CA  PRO   164      52.375  42.992  29.390  1.00  0.00           C
ATOM   2507  HA  PRO   164      51.355  43.160  29.047  1.00  0.00           H
ATOM   2508  C   PRO   164      52.405  41.620  30.083  1.00  0.00           C
ATOM   2509  O   PRO   164      53.429  41.261  30.697  1.00  0.00           O
ATOM   2510  N   MET   165      51.313  40.834  29.948  1.00  0.00           N
ATOM   2511  H   MET   165      50.464  41.140  29.494  1.00  0.00           H
ATOM   2512  CA  MET   165      51.112  39.502  30.682  1.00  0.00           C
ATOM   2513  HA  MET   165      51.920  39.340  31.395  1.00  0.00           H
ATOM   2514  CB  MET   165      49.850  39.561  31.597  1.00  0.00           C
ATOM   2515  HB2 MET   165      49.985  38.954  32.492  1.00  0.00           H
ATOM   2516  HB3 MET   165      49.673  40.539  32.045  1.00  0.00           H
ATOM   2517  CG  MET   165      48.616  39.045  30.830  1.00  0.00           C
ATOM   2518  HG2 MET   165      48.244  39.858  30.206  1.00  0.00           H
ATOM   2519  HG3 MET   165      48.843  38.223  30.151  1.00  0.00           H
ATOM   2520  SD  MET   165      47.287  38.361  31.851  1.00  0.00           S
ATOM   2521  CE  MET   165      47.868  36.771  32.303  1.00  0.00           C
ATOM   2522  HE1 MET   165      48.205  36.219  31.426  1.00  0.00           H
ATOM   2523  HE2 MET   165      48.713  36.865  32.985  1.00  0.00           H
ATOM   2524  HE3 MET   165      47.110  36.125  32.749  1.00  0.00           H
ATOM   2525  C   MET   165      51.380  38.249  29.851  1.00  0.00           C
ATOM   2526  O   MET   165      50.961  37.115  30.217  1.00  0.00           O
ATOM   2527  N   GLY   166      52.093  38.418  28.753  1.00  0.00           N
ATOM   2528  H   GLY   166      52.479  39.325  28.532  1.00  0.00           H
ATOM   2529  CA  GLY   166      52.546  37.304  27.843  1.00  0.00           C
ATOM   2530  HA2 GLY   166      53.202  37.756  27.097  1.00  0.00           H
ATOM   2531  HA3 GLY   166      53.049  36.572  28.473  1.00  0.00           H
ATOM   2532  C   GLY   166      51.242  36.612  27.202  1.00  0.00           C
ATOM   2533  O   GLY   166      50.775  37.139  26.196  1.00  0.00           O
ATOM   2534  N   ARG   167      50.689  35.571  27.796  1.00  0.00           N
ATOM   2535  H   ARG   167      51.253  35.074  28.471  1.00  0.00           H
ATOM   2536  CA  ARG   167      49.347  35.070  27.396  1.00  0.00           C
ATOM   2537  HA  ARG   167      48.743  35.881  26.988  1.00  0.00           H
ATOM   2538  CB  ARG   167      49.388  33.924  26.395  1.00  0.00           C
ATOM   2539  HB2 ARG   167      50.075  34.149  25.580  1.00  0.00           H
ATOM   2540  HB3 ARG   167      49.827  33.070  26.912  1.00  0.00           H
ATOM   2541  CG  ARG   167      48.046  33.404  25.710  1.00  0.00           C
ATOM   2542  HG2 ARG   167      47.322  33.121  26.473  1.00  0.00           H
ATOM   2543  HG3 ARG   167      47.520  34.208  25.194  1.00  0.00           H
ATOM   2544  CD  ARG   167      48.453  32.193  24.848  1.00  0.00           C
ATOM   2545  HD2 ARG   167      47.687  31.786  24.188  1.00  0.00           H
ATOM   2546  HD3 ARG   167      49.322  32.521  24.277  1.00  0.00           H
ATOM   2547  NE  ARG   167      48.789  31.034  25.727  1.00  0.00           N
ATOM   2548  HE  ARG   167      48.140  30.862  26.481  1.00  0.00           H
ATOM   2549  CZ  ARG   167      49.961  30.379  25.718  1.00  0.00           C
ATOM   2550  NH1 ARG   167      50.880  30.459  24.809  1.00  0.00           N
ATOM   2551 HH11 ARG   167      50.637  31.019  24.004  1.00  0.00           H
ATOM   2552 HH12 ARG   167      51.679  29.845  24.878  1.00  0.00           H
ATOM   2553  NH2 ARG   167      50.279  29.504  26.684  1.00  0.00           N
ATOM   2554 HH21 ARG   167      49.691  29.415  27.499  1.00  0.00           H
ATOM   2555 HH22 ARG   167      51.262  29.288  26.768  1.00  0.00           H
ATOM   2556  C   ARG   167      48.591  34.538  28.556  1.00  0.00           C
ATOM   2557  O   ARG   167      49.181  34.110  29.540  1.00  0.00           O
ATOM   2558  N   GLY   168      47.256  34.511  28.478  1.00  0.00           N
ATOM   2559  H   GLY   168      46.808  34.950  27.686  1.00  0.00           H
ATOM   2560  CA  GLY   168      46.390  33.768  29.426  1.00  0.00           C
ATOM   2561  HA2 GLY   168      45.738  33.216  28.749  1.00  0.00           H
ATOM   2562  HA3 GLY   168      46.939  33.101  30.091  1.00  0.00           H
ATOM   2563  C   GLY   168      45.418  34.709  30.226  1.00  0.00           C
ATOM   2564  O   GLY   168      45.094  35.775  29.699  1.00  0.00           O
ATOM   2565  N   THR   169      45.029  34.450  31.440  1.00  0.00           N
ATOM   2566  H   THR   169      45.259  33.541  31.817  1.00  0.00           H
ATOM   2567  CA  THR   169      44.257  35.382  32.327  1.00  0.00           C
ATOM   2568  HA  THR   169      44.167  36.318  31.777  1.00  0.00           H
ATOM   2569  CB  THR   169      42.877  34.850  32.412  1.00  0.00           C
ATOM   2570  HB  THR   169      42.910  33.794  32.683  1.00  0.00           H
ATOM   2571  CG2 THR   169      41.874  35.505  33.411  1.00  0.00           C
ATOM   2572 HG21 THR   169      42.153  35.322  34.449  1.00  0.00           H
ATOM   2573 HG22 THR   169      40.879  35.101  33.221  1.00  0.00           H
ATOM   2574 HG23 THR   169      41.928  36.593  33.451  1.00  0.00           H
ATOM   2575  OG1 THR   169      42.285  35.045  31.159  1.00  0.00           O
ATOM   2576  HG1 THR   169      41.493  34.513  31.263  1.00  0.00           H
ATOM   2577  C   THR   169      44.831  35.661  33.756  1.00  0.00           C
ATOM   2578  O   THR   169      45.359  34.726  34.354  1.00  0.00           O
ATOM   2579  N   LYS   170      44.809  36.939  34.277  1.00  0.00           N
ATOM   2580  H   LYS   170      44.312  37.661  33.777  1.00  0.00           H
ATOM   2581  CA  LYS   170      45.332  37.389  35.564  1.00  0.00           C
ATOM   2582  HA  LYS   170      45.817  36.622  36.168  1.00  0.00           H
ATOM   2583  CB  LYS   170      46.587  38.345  35.258  1.00  0.00           C
ATOM   2584  HB2 LYS   170      47.303  37.870  34.587  1.00  0.00           H
ATOM   2585  HB3 LYS   170      46.304  39.141  34.570  1.00  0.00           H
ATOM   2586  CG  LYS   170      47.394  38.881  36.376  1.00  0.00           C
ATOM   2587  HG2 LYS   170      46.674  39.471  36.943  1.00  0.00           H
ATOM   2588  HG3 LYS   170      47.736  38.041  36.980  1.00  0.00           H
ATOM   2589  CD  LYS   170      48.587  39.820  36.186  1.00  0.00           C
ATOM   2590  HD2 LYS   170      49.120  39.995  37.121  1.00  0.00           H
ATOM   2591  HD3 LYS   170      49.210  39.191  35.552  1.00  0.00           H
ATOM   2592  CE  LYS   170      48.200  41.098  35.451  1.00  0.00           C
ATOM   2593  HE2 LYS   170      47.605  40.759  34.603  1.00  0.00           H
ATOM   2594  HE3 LYS   170      47.631  41.844  36.006  1.00  0.00           H
ATOM   2595  NZ  LYS   170      49.382  41.856  35.016  1.00  0.00           N
ATOM   2596  HZ1 LYS   170      50.050  41.245  34.566  1.00  0.00           H
ATOM   2597  HZ2 LYS   170      49.869  42.321  35.769  1.00  0.00           H
ATOM   2598  HZ3 LYS   170      49.249  42.594  34.340  1.00  0.00           H
ATOM   2599  C   LYS   170      44.298  38.017  36.450  1.00  0.00           C
ATOM   2600  O   LYS   170      43.866  39.133  36.210  1.00  0.00           O
ATOM   2601  N   VAL   171      43.796  37.357  37.470  1.00  0.00           N
ATOM   2602  H   VAL   171      44.296  36.499  37.655  1.00  0.00           H
ATOM   2603  CA  VAL   171      42.769  37.814  38.471  1.00  0.00           C
ATOM   2604  HA  VAL   171      42.119  38.540  37.983  1.00  0.00           H
ATOM   2605  CB  VAL   171      41.888  36.650  38.873  1.00  0.00           C
ATOM   2606  HB  VAL   171      42.570  35.860  39.189  1.00  0.00           H
ATOM   2607  CG1 VAL   171      40.978  36.925  40.088  1.00  0.00           C
ATOM   2608 HG11 VAL   171      41.501  36.974  41.042  1.00  0.00           H
ATOM   2609 HG12 VAL   171      40.445  37.866  39.951  1.00  0.00           H
ATOM   2610 HG13 VAL   171      40.266  36.129  40.300  1.00  0.00           H
ATOM   2611  CG2 VAL   171      40.931  36.194  37.770  1.00  0.00           C
ATOM   2612 HG21 VAL   171      40.326  37.047  37.462  1.00  0.00           H
ATOM   2613 HG22 VAL   171      40.267  35.395  38.098  1.00  0.00           H
ATOM   2614 HG23 VAL   171      41.460  35.839  36.886  1.00  0.00           H
ATOM   2615  C   VAL   171      43.586  38.389  39.700  1.00  0.00           C
ATOM   2616  O   VAL   171      44.618  37.820  40.080  1.00  0.00           O
ATOM   2617  N   ILE   172      43.107  39.474  40.311  1.00  0.00           N
ATOM   2618  H   ILE   172      42.213  39.787  39.960  1.00  0.00           H
ATOM   2619  CA  ILE   172      43.767  40.062  41.516  1.00  0.00           C
ATOM   2620  HA  ILE   172      44.338  39.330  42.086  1.00  0.00           H
ATOM   2621  CB  ILE   172      44.523  41.304  41.127  1.00  0.00           C
ATOM   2622  HB  ILE   172      43.907  42.138  40.792  1.00  0.00           H
ATOM   2623  CG2 ILE   172      45.202  42.038  42.295  1.00  0.00           C
ATOM   2624 HG21 ILE   172      46.070  41.531  42.717  1.00  0.00           H
ATOM   2625 HG22 ILE   172      44.493  42.205  43.106  1.00  0.00           H
ATOM   2626 HG23 ILE   172      45.343  43.078  42.000  1.00  0.00           H
ATOM   2627  CG1 ILE   172      45.497  41.000  39.938  1.00  0.00           C
ATOM   2628 HG12 ILE   172      46.265  41.772  39.997  1.00  0.00           H
ATOM   2629 HG13 ILE   172      46.083  40.093  40.092  1.00  0.00           H
ATOM   2630  CD1 ILE   172      44.922  41.212  38.556  1.00  0.00           C
ATOM   2631 HD11 ILE   172      44.541  42.232  38.485  1.00  0.00           H
ATOM   2632 HD12 ILE   172      44.064  40.578  38.336  1.00  0.00           H
ATOM   2633 HD13 ILE   172      45.706  40.952  37.845  1.00  0.00           H
ATOM   2634  C   ILE   172      42.664  40.365  42.549  1.00  0.00           C
ATOM   2635  O   ILE   172      41.936  41.388  42.473  1.00  0.00           O
ATOM   2636  N   LEU   173      42.549  39.475  43.589  1.00  0.00           N
ATOM   2637  H   LEU   173      43.294  38.795  43.652  1.00  0.00           H
ATOM   2638  CA  LEU   173      41.709  39.790  44.778  1.00  0.00           C
ATOM   2639  HA  LEU   173      40.694  40.089  44.511  1.00  0.00           H
ATOM   2640  CB  LEU   173      41.687  38.474  45.646  1.00  0.00           C
ATOM   2641  HB2 LEU   173      42.681  38.029  45.589  1.00  0.00           H
ATOM   2642  HB3 LEU   173      41.420  38.698  46.679  1.00  0.00           H
ATOM   2643  CG  LEU   173      40.747  37.443  45.055  1.00  0.00           C
ATOM   2644  HG  LEU   173      39.758  37.886  45.169  1.00  0.00           H
ATOM   2645  CD1 LEU   173      40.940  37.104  43.548  1.00  0.00           C
ATOM   2646 HD11 LEU   173      41.931  36.730  43.292  1.00  0.00           H
ATOM   2647 HD12 LEU   173      40.712  37.983  42.947  1.00  0.00           H
ATOM   2648 HD13 LEU   173      40.171  36.371  43.304  1.00  0.00           H
ATOM   2649  CD2 LEU   173      40.731  36.195  45.926  1.00  0.00           C
ATOM   2650 HD21 LEU   173      41.667  35.652  45.804  1.00  0.00           H
ATOM   2651 HD22 LEU   173      40.663  36.487  46.974  1.00  0.00           H
ATOM   2652 HD23 LEU   173      40.003  35.510  45.492  1.00  0.00           H
ATOM   2653  C   LEU   173      42.288  40.852  45.665  1.00  0.00           C
ATOM   2654  O   LEU   173      43.354  40.648  46.222  1.00  0.00           O
ATOM   2655  N   HID   174      41.524  41.989  45.836  1.00  0.00           N
ATOM   2656  H   HID   174      40.573  42.021  45.498  1.00  0.00           H
ATOM   2657  CA  HID   174      41.974  42.988  46.803  1.00  0.00           C
ATOM   2658  HA  HID   174      43.059  42.948  46.901  1.00  0.00           H
ATOM   2659  CB  HID   174      41.565  44.435  46.403  1.00  0.00           C
ATOM   2660  HB2 HID   174      40.476  44.442  46.472  1.00  0.00           H
ATOM   2661  HB3 HID   174      41.980  45.091  47.167  1.00  0.00           H
ATOM   2662  CG  HID   174      42.099  44.886  45.106  1.00  0.00           C
ATOM   2663  ND1 HID   174      43.308  45.465  44.925  1.00  0.00           N
ATOM   2664  HD1 HID   174      43.992  45.575  45.659  1.00  0.00           H
ATOM   2665  CE1 HID   174      43.513  45.564  43.608  1.00  0.00           C
ATOM   2666  HE1 HID   174      44.385  45.772  43.004  1.00  0.00           H
ATOM   2667  NE2 HID   174      42.419  45.171  42.940  1.00  0.00           N
ATOM   2668  CD2 HID   174      41.483  44.815  43.930  1.00  0.00           C
ATOM   2669  HD2 HID   174      40.453  44.539  43.757  1.00  0.00           H
ATOM   2670  C   HID   174      41.489  42.634  48.195  1.00  0.00           C
ATOM   2671  O   HID   174      40.305  42.782  48.470  1.00  0.00           O
ATOM   2672  N   LEU   175      42.303  42.023  49.088  1.00  0.00           N
ATOM   2673  H   LEU   175      43.274  41.878  48.855  1.00  0.00           H
ATOM   2674  CA  LEU   175      41.813  41.306  50.314  1.00  0.00           C
ATOM   2675  HA  LEU   175      40.977  40.622  50.171  1.00  0.00           H
ATOM   2676  CB  LEU   175      43.024  40.500  50.876  1.00  0.00           C
ATOM   2677  HB2 LEU   175      43.926  41.112  50.890  1.00  0.00           H
ATOM   2678  HB3 LEU   175      42.813  40.205  51.904  1.00  0.00           H
ATOM   2679  CG  LEU   175      43.419  39.231  50.081  1.00  0.00           C
ATOM   2680  HG  LEU   175      43.696  39.523  49.070  1.00  0.00           H
ATOM   2681  CD1 LEU   175      44.702  38.641  50.755  1.00  0.00           C
ATOM   2682 HD11 LEU   175      45.482  39.398  50.683  1.00  0.00           H
ATOM   2683 HD12 LEU   175      45.018  37.810  50.123  1.00  0.00           H
ATOM   2684 HD13 LEU   175      44.639  38.213  51.756  1.00  0.00           H
ATOM   2685  CD2 LEU   175      42.301  38.146  50.099  1.00  0.00           C
ATOM   2686 HD21 LEU   175      42.723  37.316  49.533  1.00  0.00           H
ATOM   2687 HD22 LEU   175      42.069  37.798  51.107  1.00  0.00           H
ATOM   2688 HD23 LEU   175      41.422  38.579  49.622  1.00  0.00           H
ATOM   2689  C   LEU   175      41.338  42.361  51.334  1.00  0.00           C
ATOM   2690  O   LEU   175      41.951  43.439  51.430  1.00  0.00           O
ATOM   2691  N   LYS   176      40.395  41.914  52.173  1.00  0.00           N
ATOM   2692  H   LYS   176      40.041  40.978  52.034  1.00  0.00           H
ATOM   2693  CA  LYS   176      39.983  42.608  53.395  1.00  0.00           C
ATOM   2694  HA  LYS   176      39.934  43.694  53.311  1.00  0.00           H
ATOM   2695  CB  LYS   176      38.591  41.948  53.721  1.00  0.00           C
ATOM   2696  HB2 LYS   176      38.692  40.864  53.658  1.00  0.00           H
ATOM   2697  HB3 LYS   176      38.269  41.993  54.762  1.00  0.00           H
ATOM   2698  CG  LYS   176      37.381  42.521  52.867  1.00  0.00           C
ATOM   2699  HG2 LYS   176      37.312  43.603  52.980  1.00  0.00           H
ATOM   2700  HG3 LYS   176      37.587  42.267  51.827  1.00  0.00           H
ATOM   2701  CD  LYS   176      35.974  41.987  53.331  1.00  0.00           C
ATOM   2702  HD2 LYS   176      35.867  40.929  53.092  1.00  0.00           H
ATOM   2703  HD3 LYS   176      36.013  41.942  54.418  1.00  0.00           H
ATOM   2704  CE  LYS   176      34.734  42.700  52.974  1.00  0.00           C
ATOM   2705  HE2 LYS   176      34.873  43.769  53.141  1.00  0.00           H
ATOM   2706  HE3 LYS   176      34.668  42.484  51.907  1.00  0.00           H
ATOM   2707  NZ  LYS   176      33.532  42.117  53.638  1.00  0.00           N
ATOM   2708  HZ1 LYS   176      33.652  42.039  54.638  1.00  0.00           H
ATOM   2709  HZ2 LYS   176      33.394  41.142  53.416  1.00  0.00           H
ATOM   2710  HZ3 LYS   176      32.697  42.590  53.323  1.00  0.00           H
ATOM   2711  C   LYS   176      41.058  42.288  54.501  1.00  0.00           C
ATOM   2712  O   LYS   176      41.884  41.413  54.337  1.00  0.00           O
ATOM   2713  N   GLU   177      41.050  43.041  55.588  1.00  0.00           N
ATOM   2714  H   GLU   177      40.372  43.789  55.635  1.00  0.00           H
ATOM   2715  CA  GLU   177      42.016  42.923  56.623  1.00  0.00           C
ATOM   2716  HA  GLU   177      42.965  42.898  56.087  1.00  0.00           H
ATOM   2717  CB  GLU   177      41.959  44.065  57.560  1.00  0.00           C
ATOM   2718  HB2 GLU   177      41.844  44.898  56.866  1.00  0.00           H
ATOM   2719  HB3 GLU   177      41.068  44.046  58.188  1.00  0.00           H
ATOM   2720  CG  GLU   177      43.090  44.372  58.468  1.00  0.00           C
ATOM   2721  HG2 GLU   177      43.055  45.422  58.757  1.00  0.00           H
ATOM   2722  HG3 GLU   177      42.986  43.757  59.361  1.00  0.00           H
ATOM   2723  CD  GLU   177      44.502  44.239  57.809  1.00  0.00           C
ATOM   2724  OE1 GLU   177      45.354  43.542  58.445  1.00  0.00           O
ATOM   2725  OE2 GLU   177      44.725  44.915  56.785  1.00  0.00           O
ATOM   2726  C   GLU   177      41.919  41.540  57.357  1.00  0.00           C
ATOM   2727  O   GLU   177      42.944  41.083  57.778  1.00  0.00           O
ATOM   2728  N   ASP   178      40.734  40.994  57.568  1.00  0.00           N
ATOM   2729  H   ASP   178      39.858  41.468  57.404  1.00  0.00           H
ATOM   2730  CA  ASP   178      40.537  39.708  58.239  1.00  0.00           C
ATOM   2731  HA  ASP   178      41.333  39.620  58.979  1.00  0.00           H
ATOM   2732  CB  ASP   178      39.345  39.607  59.124  1.00  0.00           C
ATOM   2733  HB2 ASP   178      39.453  38.630  59.596  1.00  0.00           H
ATOM   2734  HB3 ASP   178      39.429  40.384  59.884  1.00  0.00           H
ATOM   2735  CG  ASP   178      38.051  39.642  58.371  1.00  0.00           C
ATOM   2736  OD1 ASP   178      38.036  40.194  57.227  1.00  0.00           O
ATOM   2737  OD2 ASP   178      37.041  38.997  58.785  1.00  0.00           O
ATOM   2738  C   ASP   178      40.769  38.544  57.296  1.00  0.00           C
ATOM   2739  O   ASP   178      40.518  37.430  57.668  1.00  0.00           O
ATOM   2740  N   GLN   179      41.310  38.745  56.083  1.00  0.00           N
ATOM   2741  H   GLN   179      41.584  39.646  55.718  1.00  0.00           H
ATOM   2742  CA  GLN   179      41.495  37.721  55.036  1.00  0.00           C
ATOM   2743  HA  GLN   179      41.123  36.781  55.444  1.00  0.00           H
ATOM   2744  CB  GLN   179      40.491  37.913  53.903  1.00  0.00           C
ATOM   2745  HB2 GLN   179      40.799  38.818  53.380  1.00  0.00           H
ATOM   2746  HB3 GLN   179      40.473  36.966  53.363  1.00  0.00           H
ATOM   2747  CG  GLN   179      39.023  38.141  54.466  1.00  0.00           C
ATOM   2748  HG2 GLN   179      39.030  39.038  55.085  1.00  0.00           H
ATOM   2749  HG3 GLN   179      38.233  38.170  53.715  1.00  0.00           H
ATOM   2750  CD  GLN   179      38.514  37.045  55.474  1.00  0.00           C
ATOM   2751  OE1 GLN   179      38.841  35.886  55.391  1.00  0.00           O
ATOM   2752  NE2 GLN   179      37.717  37.367  56.426  1.00  0.00           N
ATOM   2753 HE21 GLN   179      37.575  36.741  57.206  1.00  0.00           H
ATOM   2754 HE22 GLN   179      37.478  38.346  56.477  1.00  0.00           H
ATOM   2755  C   GLN   179      42.994  37.793  54.639  1.00  0.00           C
ATOM   2756  O   GLN   179      43.392  37.208  53.601  1.00  0.00           O
ATOM   2757  N   THR   180      43.821  38.595  55.257  1.00  0.00           N
ATOM   2758  H   THR   180      43.443  39.233  55.942  1.00  0.00           H
ATOM   2759  CA  THR   180      45.267  38.772  54.975  1.00  0.00           C
ATOM   2760  HA  THR   180      45.427  38.928  53.908  1.00  0.00           H
ATOM   2761  CB  THR   180      45.824  40.005  55.814  1.00  0.00           C
ATOM   2762  HB  THR   180      46.906  40.097  55.725  1.00  0.00           H
ATOM   2763  CG2 THR   180      45.391  41.390  55.331  1.00  0.00           C
ATOM   2764 HG21 THR   180      44.306  41.478  55.292  1.00  0.00           H
ATOM   2765 HG22 THR   180      45.843  41.538  54.351  1.00  0.00           H
ATOM   2766 HG23 THR   180      45.755  42.145  56.029  1.00  0.00           H
ATOM   2767  OG1 THR   180      45.432  39.986  57.123  1.00  0.00           O
ATOM   2768  HG1 THR   180      45.328  40.928  57.278  1.00  0.00           H
ATOM   2769  C   THR   180      46.170  37.536  55.226  1.00  0.00           C
ATOM   2770  O   THR   180      47.299  37.542  54.730  1.00  0.00           O
ATOM   2771  N   GLU   181      45.700  36.407  55.809  1.00  0.00           N
ATOM   2772  H   GLU   181      44.779  36.529  56.204  1.00  0.00           H
ATOM   2773  CA  GLU   181      46.292  35.130  55.927  1.00  0.00           C
ATOM   2774  HA  GLU   181      47.102  35.120  56.656  1.00  0.00           H
ATOM   2775  CB  GLU   181      45.228  34.243  56.666  1.00  0.00           C
ATOM   2776  HB2 GLU   181      45.518  33.198  56.556  1.00  0.00           H
ATOM   2777  HB3 GLU   181      45.378  34.659  57.663  1.00  0.00           H
ATOM   2778  CG  GLU   181      43.843  34.323  56.123  1.00  0.00           C
ATOM   2779  HG2 GLU   181      43.841  34.808  55.147  1.00  0.00           H
ATOM   2780  HG3 GLU   181      43.436  33.332  55.923  1.00  0.00           H
ATOM   2781  CD  GLU   181      42.854  35.020  56.957  1.00  0.00           C
ATOM   2782  OE1 GLU   181      41.900  34.480  57.516  1.00  0.00           O
ATOM   2783  OE2 GLU   181      43.169  36.193  57.269  1.00  0.00           O
ATOM   2784  C   GLU   181      46.645  34.457  54.574  1.00  0.00           C
ATOM   2785  O   GLU   181      47.735  33.923  54.475  1.00  0.00           O
ATOM   2786  N   TYR   182      45.865  34.593  53.510  1.00  0.00           N
ATOM   2787  H   TYR   182      45.037  35.146  53.678  1.00  0.00           H
ATOM   2788  CA  TYR   182      46.213  34.146  52.189  1.00  0.00           C
ATOM   2789  HA  TYR   182      46.580  33.137  52.378  1.00  0.00           H
ATOM   2790  CB  TYR   182      44.905  34.093  51.401  1.00  0.00           C
ATOM   2791  HB2 TYR   182      44.669  35.081  51.005  1.00  0.00           H
ATOM   2792  HB3 TYR   182      45.055  33.587  50.448  1.00  0.00           H
ATOM   2793  CG  TYR   182      43.766  33.440  52.117  1.00  0.00           C
ATOM   2794  CD1 TYR   182      43.776  32.008  52.351  1.00  0.00           C
ATOM   2795  HD1 TYR   182      44.520  31.405  51.849  1.00  0.00           H
ATOM   2796  CE1 TYR   182      42.701  31.402  52.996  1.00  0.00           C
ATOM   2797  HE1 TYR   182      42.601  30.335  53.134  1.00  0.00           H
ATOM   2798  CZ  TYR   182      41.715  32.220  53.581  1.00  0.00           C
ATOM   2799  OH  TYR   182      40.692  31.618  54.205  1.00  0.00           O
ATOM   2800  HH  TYR   182      40.877  30.679  54.123  1.00  0.00           H
ATOM   2801  CE2 TYR   182      41.739  33.642  53.418  1.00  0.00           C
ATOM   2802  HE2 TYR   182      40.912  34.289  53.673  1.00  0.00           H
ATOM   2803  CD2 TYR   182      42.823  34.247  52.739  1.00  0.00           C
ATOM   2804  HD2 TYR   182      42.771  35.300  52.505  1.00  0.00           H
ATOM   2805  C   TYR   182      47.319  34.932  51.551  1.00  0.00           C
ATOM   2806  O   TYR   182      47.695  34.510  50.477  1.00  0.00           O
ATOM   2807  N   LEU   183      47.934  35.937  52.176  1.00  0.00           N
ATOM   2808  H   LEU   183      47.575  36.315  53.041  1.00  0.00           H
ATOM   2809  CA  LEU   183      49.253  36.484  51.708  1.00  0.00           C
ATOM   2810  HA  LEU   183      49.252  36.474  50.619  1.00  0.00           H
ATOM   2811  CB  LEU   183      49.385  37.942  52.198  1.00  0.00           C
ATOM   2812  HB2 LEU   183      49.151  37.870  53.260  1.00  0.00           H
ATOM   2813  HB3 LEU   183      50.409  38.276  52.030  1.00  0.00           H
ATOM   2814  CG  LEU   183      48.258  38.922  51.601  1.00  0.00           C
ATOM   2815  HG  LEU   183      47.281  38.523  51.870  1.00  0.00           H
ATOM   2816  CD1 LEU   183      48.355  40.290  52.382  1.00  0.00           C
ATOM   2817 HD11 LEU   183      48.086  40.000  53.399  1.00  0.00           H
ATOM   2818 HD12 LEU   183      47.618  40.959  51.940  1.00  0.00           H
ATOM   2819 HD13 LEU   183      49.362  40.695  52.488  1.00  0.00           H
ATOM   2820  CD2 LEU   183      48.287  39.173  50.070  1.00  0.00           C
ATOM   2821 HD21 LEU   183      48.198  38.236  49.521  1.00  0.00           H
ATOM   2822 HD22 LEU   183      47.515  39.913  49.863  1.00  0.00           H
ATOM   2823 HD23 LEU   183      49.201  39.672  49.747  1.00  0.00           H
ATOM   2824  C   LEU   183      50.526  35.685  52.071  1.00  0.00           C
ATOM   2825  O   LEU   183      51.622  35.953  51.523  1.00  0.00           O
ATOM   2826  N   GLU   184      50.482  34.841  53.132  1.00  0.00           N
ATOM   2827  H   GLU   184      49.601  34.774  53.623  1.00  0.00           H
ATOM   2828  CA  GLU   184      51.660  34.293  53.804  1.00  0.00           C
ATOM   2829  HA  GLU   184      52.488  35.004  53.796  1.00  0.00           H
ATOM   2830  CB  GLU   184      51.321  34.055  55.300  1.00  0.00           C
ATOM   2831  HB2 GLU   184      50.597  33.249  55.416  1.00  0.00           H
ATOM   2832  HB3 GLU   184      52.191  33.619  55.791  1.00  0.00           H
ATOM   2833  CG  GLU   184      51.007  35.270  56.198  1.00  0.00           C
ATOM   2834  HG2 GLU   184      50.024  35.643  55.909  1.00  0.00           H
ATOM   2835  HG3 GLU   184      50.904  34.938  57.231  1.00  0.00           H
ATOM   2836  CD  GLU   184      52.166  36.288  56.090  1.00  0.00           C
ATOM   2837  OE1 GLU   184      53.353  35.909  55.923  1.00  0.00           O
ATOM   2838  OE2 GLU   184      51.869  37.507  56.195  1.00  0.00           O
ATOM   2839  C   GLU   184      52.123  33.013  53.221  1.00  0.00           C
ATOM   2840  O   GLU   184      51.250  32.129  52.815  1.00  0.00           O
ATOM   2841  N   GLU   185      53.374  32.887  53.058  1.00  0.00           N
ATOM   2842  H   GLU   185      53.933  33.663  53.383  1.00  0.00           H
ATOM   2843  CA  GLU   185      54.057  31.707  52.456  1.00  0.00           C
ATOM   2844  HA  GLU   185      53.751  31.703  51.411  1.00  0.00           H
ATOM   2845  CB  GLU   185      55.547  31.945  52.469  1.00  0.00           C
ATOM   2846  HB2 GLU   185      55.871  32.827  51.916  1.00  0.00           H
ATOM   2847  HB3 GLU   185      55.890  32.055  53.498  1.00  0.00           H
ATOM   2848  CG  GLU   185      56.271  30.704  52.030  1.00  0.00           C
ATOM   2849  HG2 GLU   185      56.091  29.890  52.731  1.00  0.00           H
ATOM   2850  HG3 GLU   185      55.936  30.370  51.048  1.00  0.00           H
ATOM   2851  CD  GLU   185      57.788  30.841  51.987  1.00  0.00           C
ATOM   2852  OE1 GLU   185      58.474  29.998  51.301  1.00  0.00           O
ATOM   2853  OE2 GLU   185      58.397  31.803  52.511  1.00  0.00           O
ATOM   2854  C   GLU   185      53.649  30.382  53.078  1.00  0.00           C
ATOM   2855  O   GLU   185      53.113  29.630  52.301  1.00  0.00           O
ATOM   2856  N   ARG   186      53.634  30.169  54.396  1.00  0.00           N
ATOM   2857  H   ARG   186      53.992  30.934  54.947  1.00  0.00           H
ATOM   2858  CA  ARG   186      53.163  28.953  55.085  1.00  0.00           C
ATOM   2859  HA  ARG   186      53.675  28.160  54.543  1.00  0.00           H
ATOM   2860  CB  ARG   186      53.550  28.854  56.533  1.00  0.00           C
ATOM   2861  HB2 ARG   186      54.499  29.389  56.576  1.00  0.00           H
ATOM   2862  HB3 ARG   186      52.956  29.504  57.175  1.00  0.00           H
ATOM   2863  CG  ARG   186      53.774  27.492  57.220  1.00  0.00           C
ATOM   2864  HG2 ARG   186      52.873  26.890  57.100  1.00  0.00           H
ATOM   2865  HG3 ARG   186      54.474  26.991  56.551  1.00  0.00           H
ATOM   2866  CD  ARG   186      54.302  27.546  58.650  1.00  0.00           C
ATOM   2867  HD2 ARG   186      54.760  26.583  58.876  1.00  0.00           H
ATOM   2868  HD3 ARG   186      55.121  28.264  58.690  1.00  0.00           H
ATOM   2869  NE  ARG   186      53.358  27.793  59.740  1.00  0.00           N
ATOM   2870  HE  ARG   186      52.390  27.863  59.463  1.00  0.00           H
ATOM   2871  CZ  ARG   186      53.657  28.068  61.000  1.00  0.00           C
ATOM   2872  NH1 ARG   186      54.900  28.320  61.332  1.00  0.00           N
ATOM   2873 HH11 ARG   186      55.608  28.023  60.675  1.00  0.00           H
ATOM   2874 HH12 ARG   186      55.041  28.642  62.279  1.00  0.00           H
ATOM   2875  NH2 ARG   186      52.812  28.101  61.938  1.00  0.00           N
ATOM   2876 HH21 ARG   186      51.884  27.757  61.735  1.00  0.00           H
ATOM   2877 HH22 ARG   186      53.169  28.268  62.868  1.00  0.00           H
ATOM   2878  C   ARG   186      51.661  28.656  54.826  1.00  0.00           C
ATOM   2879  O   ARG   186      51.399  27.468  54.445  1.00  0.00           O
ATOM   2880  N   ARG   187      50.787  29.677  54.901  1.00  0.00           N
ATOM   2881  H   ARG   187      51.165  30.606  55.016  1.00  0.00           H
ATOM   2882  CA  ARG   187      49.332  29.497  54.769  1.00  0.00           C
ATOM   2883  HA  ARG   187      49.083  28.645  55.402  1.00  0.00           H
ATOM   2884  CB  ARG   187      48.519  30.756  55.132  1.00  0.00           C
ATOM   2885  HB2 ARG   187      48.704  30.983  56.182  1.00  0.00           H
ATOM   2886  HB3 ARG   187      48.838  31.558  54.467  1.00  0.00           H
ATOM   2887  CG  ARG   187      46.986  30.681  54.843  1.00  0.00           C
ATOM   2888  HG2 ARG   187      46.430  31.557  55.176  1.00  0.00           H
ATOM   2889  HG3 ARG   187      46.857  30.414  53.795  1.00  0.00           H
ATOM   2890  CD  ARG   187      46.300  29.505  55.584  1.00  0.00           C
ATOM   2891  HD2 ARG   187      46.635  28.559  55.158  1.00  0.00           H
ATOM   2892  HD3 ARG   187      46.548  29.473  56.645  1.00  0.00           H
ATOM   2893  NE  ARG   187      44.840  29.532  55.532  1.00  0.00           N
ATOM   2894  HE  ARG   187      44.280  28.950  54.925  1.00  0.00           H
ATOM   2895  CZ  ARG   187      44.040  30.138  56.385  1.00  0.00           C
ATOM   2896  NH1 ARG   187      44.486  30.831  57.394  1.00  0.00           N
ATOM   2897 HH11 ARG   187      45.458  30.773  57.665  1.00  0.00           H
ATOM   2898 HH12 ARG   187      43.771  31.361  57.869  1.00  0.00           H
ATOM   2899  NH2 ARG   187      42.728  30.231  56.385  1.00  0.00           N
ATOM   2900 HH21 ARG   187      42.323  29.652  55.662  1.00  0.00           H
ATOM   2901 HH22 ARG   187      42.225  30.659  57.148  1.00  0.00           H
ATOM   2902  C   ARG   187      49.103  28.990  53.241  1.00  0.00           C
ATOM   2903  O   ARG   187      48.505  27.941  53.062  1.00  0.00           O
ATOM   2904  N   ILE   188      49.517  29.820  52.293  1.00  0.00           N
ATOM   2905  H   ILE   188      50.024  30.638  52.599  1.00  0.00           H
ATOM   2906  CA  ILE   188      49.452  29.529  50.825  1.00  0.00           C
ATOM   2907  HA  ILE   188      48.402  29.564  50.532  1.00  0.00           H
ATOM   2908  CB  ILE   188      50.235  30.531  49.993  1.00  0.00           C
ATOM   2909  HB  ILE   188      51.271  30.433  50.314  1.00  0.00           H
ATOM   2910  CG2 ILE   188      49.954  30.201  48.499  1.00  0.00           C
ATOM   2911 HG21 ILE   188      50.314  30.957  47.799  1.00  0.00           H
ATOM   2912 HG22 ILE   188      48.869  30.173  48.399  1.00  0.00           H
ATOM   2913 HG23 ILE   188      50.471  29.275  48.250  1.00  0.00           H
ATOM   2914  CG1 ILE   188      49.611  31.955  50.236  1.00  0.00           C
ATOM   2915 HG12 ILE   188      48.618  32.082  49.805  1.00  0.00           H
ATOM   2916 HG13 ILE   188      49.535  32.237  51.286  1.00  0.00           H
ATOM   2917  CD1 ILE   188      50.600  33.001  49.664  1.00  0.00           C
ATOM   2918 HD11 ILE   188      51.638  32.712  49.824  1.00  0.00           H
ATOM   2919 HD12 ILE   188      50.332  33.982  50.056  1.00  0.00           H
ATOM   2920 HD13 ILE   188      50.524  33.192  48.593  1.00  0.00           H
ATOM   2921  C   ILE   188      49.940  28.143  50.527  1.00  0.00           C
ATOM   2922  O   ILE   188      49.406  27.235  49.856  1.00  0.00           O
ATOM   2923  N   LYS   189      51.100  27.908  51.159  1.00  0.00           N
ATOM   2924  H   LYS   189      51.597  28.645  51.637  1.00  0.00           H
ATOM   2925  CA  LYS   189      51.795  26.611  50.956  1.00  0.00           C
ATOM   2926  HA  LYS   189      51.957  26.392  49.900  1.00  0.00           H
ATOM   2927  CB  LYS   189      53.261  26.698  51.382  1.00  0.00           C
ATOM   2928  HB2 LYS   189      53.685  27.636  51.022  1.00  0.00           H
ATOM   2929  HB3 LYS   189      53.336  26.644  52.468  1.00  0.00           H
ATOM   2930  CG  LYS   189      54.171  25.543  50.761  1.00  0.00           C
ATOM   2931  HG2 LYS   189      53.767  24.532  50.723  1.00  0.00           H
ATOM   2932  HG3 LYS   189      54.284  25.817  49.713  1.00  0.00           H
ATOM   2933  CD  LYS   189      55.530  25.479  51.429  1.00  0.00           C
ATOM   2934  HD2 LYS   189      55.381  25.216  52.476  1.00  0.00           H
ATOM   2935  HD3 LYS   189      55.928  24.721  50.754  1.00  0.00           H
ATOM   2936  CE  LYS   189      56.255  26.782  51.181  1.00  0.00           C
ATOM   2937  HE2 LYS   189      56.150  26.978  50.113  1.00  0.00           H
ATOM   2938  HE3 LYS   189      55.686  27.549  51.706  1.00  0.00           H
ATOM   2939  NZ  LYS   189      57.656  26.881  51.583  1.00  0.00           N
ATOM   2940  HZ1 LYS   189      58.087  27.735  51.257  1.00  0.00           H
ATOM   2941  HZ2 LYS   189      58.194  26.037  51.447  1.00  0.00           H
ATOM   2942  HZ3 LYS   189      57.748  27.062  52.572  1.00  0.00           H
ATOM   2943  C   LYS   189      51.176  25.319  51.482  1.00  0.00           C
ATOM   2944  O   LYS   189      51.172  24.302  50.788  1.00  0.00           O
ATOM   2945  N   GLU   190      50.582  25.372  52.663  1.00  0.00           N
ATOM   2946  H   GLU   190      50.638  26.206  53.231  1.00  0.00           H
ATOM   2947  CA  GLU   190      49.614  24.385  53.158  1.00  0.00           C
ATOM   2948  HA  GLU   190      50.125  23.425  53.089  1.00  0.00           H
ATOM   2949  CB  GLU   190      49.316  24.671  54.590  1.00  0.00           C
ATOM   2950  HB2 GLU   190      50.107  25.212  55.112  1.00  0.00           H
ATOM   2951  HB3 GLU   190      48.393  25.242  54.701  1.00  0.00           H
ATOM   2952  CG  GLU   190      48.977  23.388  55.370  1.00  0.00           C
ATOM   2953  HG2 GLU   190      48.489  23.630  56.314  1.00  0.00           H
ATOM   2954  HG3 GLU   190      48.268  22.770  54.818  1.00  0.00           H
ATOM   2955  CD  GLU   190      50.191  22.585  55.738  1.00  0.00           C
ATOM   2956  OE1 GLU   190      51.348  22.941  55.420  1.00  0.00           O
ATOM   2957  OE2 GLU   190      49.929  21.466  56.181  1.00  0.00           O
ATOM   2958  C   GLU   190      48.305  24.150  52.309  1.00  0.00           C
ATOM   2959  O   GLU   190      48.049  22.976  52.040  1.00  0.00           O
ATOM   2960  N   ILE   191      47.752  25.253  51.679  1.00  0.00           N
ATOM   2961  H   ILE   191      48.059  26.146  52.037  1.00  0.00           H
ATOM   2962  CA  ILE   191      46.763  25.201  50.607  1.00  0.00           C
ATOM   2963  HA  ILE   191      45.876  24.629  50.880  1.00  0.00           H
ATOM   2964  CB  ILE   191      46.175  26.654  50.300  1.00  0.00           C
ATOM   2965  HB  ILE   191      46.994  27.297  49.976  1.00  0.00           H
ATOM   2966  CG2 ILE   191      45.153  26.625  49.189  1.00  0.00           C
ATOM   2967 HG21 ILE   191      44.199  26.233  49.541  1.00  0.00           H
ATOM   2968 HG22 ILE   191      45.625  26.109  48.354  1.00  0.00           H
ATOM   2969 HG23 ILE   191      44.877  27.639  48.900  1.00  0.00           H
ATOM   2970  CG1 ILE   191      45.494  27.417  51.439  1.00  0.00           C
ATOM   2971 HG12 ILE   191      44.429  27.185  51.420  1.00  0.00           H
ATOM   2972 HG13 ILE   191      45.929  26.906  52.298  1.00  0.00           H
ATOM   2973  CD1 ILE   191      45.581  28.944  51.473  1.00  0.00           C
ATOM   2974 HD11 ILE   191      44.979  29.320  50.645  1.00  0.00           H
ATOM   2975 HD12 ILE   191      46.561  29.301  51.158  1.00  0.00           H
ATOM   2976 HD13 ILE   191      45.264  29.287  52.457  1.00  0.00           H
ATOM   2977  C   ILE   191      47.146  24.424  49.303  1.00  0.00           C
ATOM   2978  O   ILE   191      46.380  23.620  48.848  1.00  0.00           O
ATOM   2979  N   VAL   192      48.308  24.774  48.659  1.00  0.00           N
ATOM   2980  H   VAL   192      48.774  25.545  49.115  1.00  0.00           H
ATOM   2981  CA  VAL   192      48.786  24.192  47.427  1.00  0.00           C
ATOM   2982  HA  VAL   192      48.008  24.315  46.675  1.00  0.00           H
ATOM   2983  CB  VAL   192      50.089  24.690  46.833  1.00  0.00           C
ATOM   2984  HB  VAL   192      50.961  24.427  47.430  1.00  0.00           H
ATOM   2985  CG1 VAL   192      50.315  24.213  45.455  1.00  0.00           C
ATOM   2986 HG11 VAL   192      49.686  24.784  44.773  1.00  0.00           H
ATOM   2987 HG12 VAL   192      51.350  24.388  45.162  1.00  0.00           H
ATOM   2988 HG13 VAL   192      50.111  23.148  45.340  1.00  0.00           H
ATOM   2989  CG2 VAL   192      50.109  26.215  46.626  1.00  0.00           C
ATOM   2990 HG21 VAL   192      51.115  26.557  46.387  1.00  0.00           H
ATOM   2991 HG22 VAL   192      49.789  26.745  47.525  1.00  0.00           H
ATOM   2992 HG23 VAL   192      49.510  26.560  45.784  1.00  0.00           H
ATOM   2993  C   VAL   192      48.944  22.669  47.522  1.00  0.00           C
ATOM   2994  O   VAL   192      48.417  21.968  46.640  1.00  0.00           O
ATOM   2995  N   LYS   193      49.591  22.195  48.589  1.00  0.00           N
ATOM   2996  H   LYS   193      50.008  22.762  49.313  1.00  0.00           H
ATOM   2997  CA  LYS   193      49.873  20.728  48.804  1.00  0.00           C
ATOM   2998  HA  LYS   193      50.536  20.371  48.016  1.00  0.00           H
ATOM   2999  CB  LYS   193      50.605  20.552  50.188  1.00  0.00           C
ATOM   3000  HB2 LYS   193      50.073  21.035  51.008  1.00  0.00           H
ATOM   3001  HB3 LYS   193      50.661  19.550  50.613  1.00  0.00           H
ATOM   3002  CG  LYS   193      52.037  21.130  50.118  1.00  0.00           C
ATOM   3003  HG2 LYS   193      52.542  20.599  49.311  1.00  0.00           H
ATOM   3004  HG3 LYS   193      52.082  22.190  49.865  1.00  0.00           H
ATOM   3005  CD  LYS   193      52.847  20.819  51.405  1.00  0.00           C
ATOM   3006  HD2 LYS   193      53.032  19.747  51.491  1.00  0.00           H
ATOM   3007  HD3 LYS   193      53.759  21.414  51.434  1.00  0.00           H
ATOM   3008  CE  LYS   193      52.051  21.326  52.609  1.00  0.00           C
ATOM   3009  HE2 LYS   193      51.772  22.365  52.437  1.00  0.00           H
ATOM   3010  HE3 LYS   193      51.188  20.676  52.751  1.00  0.00           H
ATOM   3011  NZ  LYS   193      52.853  21.245  53.819  1.00  0.00           N
ATOM   3012  HZ1 LYS   193      52.540  20.532  54.461  1.00  0.00           H
ATOM   3013  HZ2 LYS   193      52.688  22.052  54.405  1.00  0.00           H
ATOM   3014  HZ3 LYS   193      53.839  21.095  53.662  1.00  0.00           H
ATOM   3015  C   LYS   193      48.538  19.885  48.774  1.00  0.00           C
ATOM   3016  O   LYS   193      48.548  18.678  48.516  1.00  0.00           O
ATOM   3017  N   LYS   194      47.349  20.491  49.068  1.00  0.00           N
ATOM   3018  H   LYS   194      47.419  21.489  49.210  1.00  0.00           H
ATOM   3019  CA  LYS   194      45.995  19.858  48.899  1.00  0.00           C
ATOM   3020  HA  LYS   194      46.111  18.784  49.041  1.00  0.00           H
ATOM   3021  CB  LYS   194      45.135  20.193  50.089  1.00  0.00           C
ATOM   3022  HB2 LYS   194      45.539  19.674  50.959  1.00  0.00           H
ATOM   3023  HB3 LYS   194      45.125  21.277  50.192  1.00  0.00           H
ATOM   3024  CG  LYS   194      43.732  19.570  50.049  1.00  0.00           C
ATOM   3025  HG2 LYS   194      43.292  19.804  49.079  1.00  0.00           H
ATOM   3026  HG3 LYS   194      43.791  18.493  50.205  1.00  0.00           H
ATOM   3027  CD  LYS   194      42.899  20.214  51.271  1.00  0.00           C
ATOM   3028  HD2 LYS   194      43.532  20.140  52.156  1.00  0.00           H
ATOM   3029  HD3 LYS   194      42.594  21.207  50.940  1.00  0.00           H
ATOM   3030  CE  LYS   194      41.628  19.371  51.632  1.00  0.00           C
ATOM   3031  HE2 LYS   194      41.069  19.144  50.724  1.00  0.00           H
ATOM   3032  HE3 LYS   194      41.934  18.473  52.168  1.00  0.00           H
ATOM   3033  NZ  LYS   194      40.694  20.169  52.567  1.00  0.00           N
ATOM   3034  HZ1 LYS   194      41.315  20.470  53.305  1.00  0.00           H
ATOM   3035  HZ2 LYS   194      39.945  19.553  52.848  1.00  0.00           H
ATOM   3036  HZ3 LYS   194      40.224  20.933  52.103  1.00  0.00           H
ATOM   3037  C   LYS   194      45.299  20.014  47.607  1.00  0.00           C
ATOM   3038  O   LYS   194      44.746  19.133  47.043  1.00  0.00           O
ATOM   3039  N   HIE   195      45.342  21.165  46.960  1.00  0.00           N
ATOM   3040  H   HIE   195      45.917  21.893  47.360  1.00  0.00           H
ATOM   3041  CA  HIE   195      44.987  21.452  45.558  1.00  0.00           C
ATOM   3042  HA  HIE   195      43.911  21.281  45.522  1.00  0.00           H
ATOM   3043  CB  HIE   195      45.370  22.920  45.195  1.00  0.00           C
ATOM   3044  HB2 HIE   195      46.374  23.204  45.511  1.00  0.00           H
ATOM   3045  HB3 HIE   195      45.411  23.020  44.110  1.00  0.00           H
ATOM   3046  CG  HIE   195      44.516  24.006  45.773  1.00  0.00           C
ATOM   3047  ND1 HIE   195      44.798  25.355  45.605  1.00  0.00           N
ATOM   3048  CE1 HIE   195      43.784  26.011  46.124  1.00  0.00           C
ATOM   3049  HE1 HIE   195      43.728  27.089  46.148  1.00  0.00           H
ATOM   3050  NE2 HIE   195      42.867  25.176  46.644  1.00  0.00           N
ATOM   3051  HE2 HIE   195      42.016  25.362  47.156  1.00  0.00           H
ATOM   3052  CD2 HIE   195      43.336  23.897  46.499  1.00  0.00           C
ATOM   3053  HD2 HIE   195      42.785  23.023  46.810  1.00  0.00           H
ATOM   3054  C   HIE   195      45.678  20.549  44.568  1.00  0.00           C
ATOM   3055  O   HIE   195      44.994  20.176  43.655  1.00  0.00           O
ATOM   3056  N   SER   196      46.947  20.245  44.744  1.00  0.00           N
ATOM   3057  H   SER   196      47.406  20.667  45.539  1.00  0.00           H
ATOM   3058  CA  SER   196      47.843  19.725  43.777  1.00  0.00           C
ATOM   3059  HA  SER   196      47.748  20.414  42.937  1.00  0.00           H
ATOM   3060  CB  SER   196      49.344  19.739  44.241  1.00  0.00           C
ATOM   3061  HB2 SER   196      49.981  19.413  43.419  1.00  0.00           H
ATOM   3062  HB3 SER   196      49.615  20.761  44.507  1.00  0.00           H
ATOM   3063  OG  SER   196      49.443  19.002  45.395  1.00  0.00           O
ATOM   3064  HG  SER   196      50.359  18.775  45.568  1.00  0.00           H
ATOM   3065  C   SER   196      47.424  18.347  43.322  1.00  0.00           C
ATOM   3066  O   SER   196      47.559  18.017  42.169  1.00  0.00           O
ATOM   3067  N   GLN   197      46.777  17.600  44.218  1.00  0.00           N
ATOM   3068  H   GLN   197      46.689  17.913  45.174  1.00  0.00           H
ATOM   3069  CA  GLN   197      46.389  16.259  44.054  1.00  0.00           C
ATOM   3070  HA  GLN   197      47.161  15.651  43.584  1.00  0.00           H
ATOM   3071  CB  GLN   197      45.993  15.690  45.443  1.00  0.00           C
ATOM   3072  HB2 GLN   197      44.982  15.943  45.764  1.00  0.00           H
ATOM   3073  HB3 GLN   197      45.992  14.601  45.460  1.00  0.00           H
ATOM   3074  CG  GLN   197      46.872  16.127  46.631  1.00  0.00           C
ATOM   3075  HG2 GLN   197      46.757  17.202  46.771  1.00  0.00           H
ATOM   3076  HG3 GLN   197      46.493  15.837  47.610  1.00  0.00           H
ATOM   3077  CD  GLN   197      48.305  15.708  46.571  1.00  0.00           C
ATOM   3078  OE1 GLN   197      48.665  14.666  46.039  1.00  0.00           O
ATOM   3079  NE2 GLN   197      49.319  16.469  47.018  1.00  0.00           N
ATOM   3080 HE21 GLN   197      50.183  15.962  47.139  1.00  0.00           H
ATOM   3081 HE22 GLN   197      49.149  17.380  47.418  1.00  0.00           H
ATOM   3082  C   GLN   197      45.085  16.059  43.170  1.00  0.00           C
ATOM   3083  O   GLN   197      44.714  14.954  42.799  1.00  0.00           O
ATOM   3084  N   PHE   198      44.529  17.198  42.681  1.00  0.00           N
ATOM   3085  H   PHE   198      44.836  18.047  43.134  1.00  0.00           H
ATOM   3086  CA  PHE   198      43.416  17.167  41.718  1.00  0.00           C
ATOM   3087  HA  PHE   198      43.358  16.194  41.231  1.00  0.00           H
ATOM   3088  CB  PHE   198      42.005  17.352  42.268  1.00  0.00           C
ATOM   3089  HB2 PHE   198      41.329  16.778  41.634  1.00  0.00           H
ATOM   3090  HB3 PHE   198      41.944  16.905  43.260  1.00  0.00           H
ATOM   3091  CG  PHE   198      41.461  18.770  42.399  1.00  0.00           C
ATOM   3092  CD1 PHE   198      40.585  19.269  41.416  1.00  0.00           C
ATOM   3093  HD1 PHE   198      40.578  18.808  40.438  1.00  0.00           H
ATOM   3094  CE1 PHE   198      40.176  20.650  41.552  1.00  0.00           C
ATOM   3095  HE1 PHE   198      39.598  21.041  40.729  1.00  0.00           H
ATOM   3096  CZ  PHE   198      40.425  21.360  42.718  1.00  0.00           C
ATOM   3097  HZ  PHE   198      39.852  22.264  42.861  1.00  0.00           H
ATOM   3098  CE2 PHE   198      41.129  20.778  43.770  1.00  0.00           C
ATOM   3099  HE2 PHE   198      41.208  21.332  44.694  1.00  0.00           H
ATOM   3100  CD2 PHE   198      41.707  19.468  43.576  1.00  0.00           C
ATOM   3101  HD2 PHE   198      42.280  18.928  44.317  1.00  0.00           H
ATOM   3102  C   PHE   198      43.588  18.129  40.474  1.00  0.00           C
ATOM   3103  O   PHE   198      43.196  17.774  39.358  1.00  0.00           O
ATOM   3104  N   ILE   199      44.264  19.286  40.561  1.00  0.00           N
ATOM   3105  H   ILE   199      44.280  19.609  41.518  1.00  0.00           H
ATOM   3106  CA  ILE   199      44.560  20.218  39.425  1.00  0.00           C
ATOM   3107  HA  ILE   199      43.669  20.316  38.805  1.00  0.00           H
ATOM   3108  CB  ILE   199      44.967  21.653  39.951  1.00  0.00           C
ATOM   3109  HB  ILE   199      45.786  21.580  40.667  1.00  0.00           H
ATOM   3110  CG2 ILE   199      45.490  22.634  38.802  1.00  0.00           C
ATOM   3111 HG21 ILE   199      46.373  22.213  38.322  1.00  0.00           H
ATOM   3112 HG22 ILE   199      45.727  23.590  39.270  1.00  0.00           H
ATOM   3113 HG23 ILE   199      44.749  22.786  38.017  1.00  0.00           H
ATOM   3114  CG1 ILE   199      43.768  22.279  40.664  1.00  0.00           C
ATOM   3115 HG12 ILE   199      43.506  21.779  41.596  1.00  0.00           H
ATOM   3116 HG13 ILE   199      44.169  23.245  40.970  1.00  0.00           H
ATOM   3117  CD1 ILE   199      42.544  22.530  39.818  1.00  0.00           C
ATOM   3118 HD11 ILE   199      42.116  21.575  39.511  1.00  0.00           H
ATOM   3119 HD12 ILE   199      42.695  23.257  39.019  1.00  0.00           H
ATOM   3120 HD13 ILE   199      41.751  22.994  40.404  1.00  0.00           H
ATOM   3121  C   ILE   199      45.652  19.584  38.501  1.00  0.00           C
ATOM   3122  O   ILE   199      46.613  18.966  39.003  1.00  0.00           O
ATOM   3123  N   GLY   200      45.472  19.693  37.207  1.00  0.00           N
ATOM   3124  H   GLY   200      44.662  20.252  36.983  1.00  0.00           H
ATOM   3125  CA  GLY   200      46.171  18.895  36.154  1.00  0.00           C
ATOM   3126  HA2 GLY   200      46.258  17.850  36.454  1.00  0.00           H
ATOM   3127  HA3 GLY   200      45.546  18.959  35.263  1.00  0.00           H
ATOM   3128  C   GLY   200      47.576  19.386  35.857  1.00  0.00           C
ATOM   3129  O   GLY   200      48.341  18.787  35.124  1.00  0.00           O
ATOM   3130  N   TYR   201      47.918  20.507  36.466  1.00  0.00           N
ATOM   3131  H   TYR   201      47.438  20.816  37.299  1.00  0.00           H
ATOM   3132  CA  TYR   201      48.993  21.442  36.012  1.00  0.00           C
ATOM   3133  HA  TYR   201      49.580  20.843  35.315  1.00  0.00           H
ATOM   3134  CB  TYR   201      48.466  22.683  35.447  1.00  0.00           C
ATOM   3135  HB2 TYR   201      47.944  23.245  36.222  1.00  0.00           H
ATOM   3136  HB3 TYR   201      49.266  23.318  35.068  1.00  0.00           H
ATOM   3137  CG  TYR   201      47.530  22.422  34.313  1.00  0.00           C
ATOM   3138  CD1 TYR   201      48.201  22.171  33.069  1.00  0.00           C
ATOM   3139  HD1 TYR   201      49.271  22.274  32.973  1.00  0.00           H
ATOM   3140  CE1 TYR   201      47.424  21.872  31.861  1.00  0.00           C
ATOM   3141  HE1 TYR   201      47.790  21.644  30.871  1.00  0.00           H
ATOM   3142  CZ  TYR   201      46.028  21.811  31.994  1.00  0.00           C
ATOM   3143  OH  TYR   201      45.354  21.486  30.911  1.00  0.00           O
ATOM   3144  HH  TYR   201      44.429  21.238  30.982  1.00  0.00           H
ATOM   3145  CE2 TYR   201      45.322  22.032  33.289  1.00  0.00           C
ATOM   3146  HE2 TYR   201      44.246  22.091  33.348  1.00  0.00           H
ATOM   3147  CD2 TYR   201      46.144  22.337  34.368  1.00  0.00           C
ATOM   3148  HD2 TYR   201      45.647  22.502  35.312  1.00  0.00           H
ATOM   3149  C   TYR   201      49.914  21.848  37.242  1.00  0.00           C
ATOM   3150  O   TYR   201      49.378  21.833  38.343  1.00  0.00           O
ATOM   3151  N   PRO   202      51.239  22.100  37.172  1.00  0.00           N
ATOM   3152  CD  PRO   202      51.987  21.787  35.995  1.00  0.00           C
ATOM   3153  HD2 PRO   202      51.350  22.058  35.154  1.00  0.00           H
ATOM   3154  HD3 PRO   202      52.203  20.723  36.083  1.00  0.00           H
ATOM   3155  CG  PRO   202      53.167  22.763  36.075  1.00  0.00           C
ATOM   3156  HG2 PRO   202      52.932  23.784  35.774  1.00  0.00           H
ATOM   3157  HG3 PRO   202      54.037  22.395  35.532  1.00  0.00           H
ATOM   3158  CB  PRO   202      53.471  22.808  37.546  1.00  0.00           C
ATOM   3159  HB2 PRO   202      54.019  23.711  37.813  1.00  0.00           H
ATOM   3160  HB3 PRO   202      54.060  21.946  37.859  1.00  0.00           H
ATOM   3161  CA  PRO   202      52.067  22.773  38.168  1.00  0.00           C
ATOM   3162  HA  PRO   202      52.045  22.173  39.078  1.00  0.00           H
ATOM   3163  C   PRO   202      51.426  24.106  38.490  1.00  0.00           C
ATOM   3164  O   PRO   202      51.173  24.941  37.640  1.00  0.00           O
ATOM   3165  N   ILE   203      51.175  24.305  39.765  1.00  0.00           N
ATOM   3166  H   ILE   203      51.551  23.637  40.423  1.00  0.00           H
ATOM   3167  CA  ILE   203      50.898  25.534  40.395  1.00  0.00           C
ATOM   3168  HA  ILE   203      50.576  26.186  39.584  1.00  0.00           H
ATOM   3169  CB  ILE   203      49.937  25.322  41.560  1.00  0.00           C
ATOM   3170  HB  ILE   203      50.493  24.810  42.346  1.00  0.00           H
ATOM   3171  CG2 ILE   203      49.547  26.653  42.264  1.00  0.00           C
ATOM   3172 HG21 ILE   203      48.727  26.516  42.969  1.00  0.00           H
ATOM   3173 HG22 ILE   203      49.303  27.465  41.579  1.00  0.00           H
ATOM   3174 HG23 ILE   203      50.388  27.002  42.862  1.00  0.00           H
ATOM   3175  CG1 ILE   203      48.754  24.435  41.208  1.00  0.00           C
ATOM   3176 HG12 ILE   203      48.199  24.986  40.449  1.00  0.00           H
ATOM   3177 HG13 ILE   203      49.127  23.488  40.820  1.00  0.00           H
ATOM   3178  CD1 ILE   203      47.835  24.073  42.372  1.00  0.00           C
ATOM   3179 HD11 ILE   203      48.425  23.673  43.197  1.00  0.00           H
ATOM   3180 HD12 ILE   203      47.165  23.252  42.115  1.00  0.00           H
ATOM   3181 HD13 ILE   203      47.224  24.939  42.624  1.00  0.00           H
ATOM   3182  C   ILE   203      52.244  25.999  40.928  1.00  0.00           C
ATOM   3183  O   ILE   203      53.105  25.227  41.248  1.00  0.00           O
ATOM   3184  N   THR   204      52.482  27.348  41.020  1.00  0.00           N
ATOM   3185  H   THR   204      51.799  27.930  40.555  1.00  0.00           H
ATOM   3186  CA  THR   204      53.737  27.970  41.491  1.00  0.00           C
ATOM   3187  HA  THR   204      54.285  27.199  42.033  1.00  0.00           H
ATOM   3188  CB  THR   204      54.607  28.402  40.253  1.00  0.00           C
ATOM   3189  HB  THR   204      55.471  28.942  40.642  1.00  0.00           H
ATOM   3190  CG2 THR   204      55.122  27.204  39.479  1.00  0.00           C
ATOM   3191 HG21 THR   204      54.279  26.714  38.993  1.00  0.00           H
ATOM   3192 HG22 THR   204      55.675  26.516  40.121  1.00  0.00           H
ATOM   3193 HG23 THR   204      55.739  27.480  38.624  1.00  0.00           H
ATOM   3194  OG1 THR   204      53.934  29.193  39.357  1.00  0.00           O
ATOM   3195  HG1 THR   204      53.070  28.835  39.144  1.00  0.00           H
ATOM   3196  C   THR   204      53.351  29.149  42.386  1.00  0.00           C
ATOM   3197  O   THR   204      52.247  29.669  42.207  1.00  0.00           O
ATOM   3198  N   LEU   205      54.139  29.509  43.435  1.00  0.00           N
ATOM   3199  H   LEU   205      54.995  28.985  43.547  1.00  0.00           H
ATOM   3200  CA  LEU   205      53.902  30.674  44.316  1.00  0.00           C
ATOM   3201  HA  LEU   205      53.132  31.237  43.789  1.00  0.00           H
ATOM   3202  CB  LEU   205      53.295  30.254  45.743  1.00  0.00           C
ATOM   3203  HB2 LEU   205      53.169  31.169  46.322  1.00  0.00           H
ATOM   3204  HB3 LEU   205      52.320  29.769  45.680  1.00  0.00           H
ATOM   3205  CG  LEU   205      54.160  29.320  46.615  1.00  0.00           C
ATOM   3206  HG  LEU   205      55.201  29.571  46.413  1.00  0.00           H
ATOM   3207  CD1 LEU   205      54.079  29.557  48.169  1.00  0.00           C
ATOM   3208 HD11 LEU   205      54.838  28.917  48.620  1.00  0.00           H
ATOM   3209 HD12 LEU   205      53.084  29.368  48.571  1.00  0.00           H
ATOM   3210 HD13 LEU   205      54.493  30.504  48.519  1.00  0.00           H
ATOM   3211  CD2 LEU   205      54.107  27.816  46.377  1.00  0.00           C
ATOM   3212 HD21 LEU   205      53.974  27.773  45.297  1.00  0.00           H
ATOM   3213 HD22 LEU   205      55.022  27.345  46.739  1.00  0.00           H
ATOM   3214 HD23 LEU   205      53.253  27.480  46.967  1.00  0.00           H
ATOM   3215  C   LEU   205      55.229  31.496  44.390  1.00  0.00           C
ATOM   3216  O   LEU   205      56.188  30.802  44.397  1.00  0.00           O
ATOM   3217  N   PHE   206      55.156  32.815  44.401  1.00  0.00           N
ATOM   3218  H   PHE   206      54.208  33.099  44.201  1.00  0.00           H
ATOM   3219  CA  PHE   206      56.268  33.755  44.453  1.00  0.00           C
ATOM   3220  HA  PHE   206      57.102  33.451  43.820  1.00  0.00           H
ATOM   3221  CB  PHE   206      55.877  35.168  43.901  1.00  0.00           C
ATOM   3222  HB2 PHE   206      55.552  35.016  42.873  1.00  0.00           H
ATOM   3223  HB3 PHE   206      55.003  35.449  44.490  1.00  0.00           H
ATOM   3224  CG  PHE   206      56.957  36.285  43.798  1.00  0.00           C
ATOM   3225  CD1 PHE   206      57.848  36.198  42.774  1.00  0.00           C
ATOM   3226  HD1 PHE   206      57.824  35.346  42.110  1.00  0.00           H
ATOM   3227  CE1 PHE   206      58.793  37.213  42.536  1.00  0.00           C
ATOM   3228  HE1 PHE   206      59.653  36.927  41.949  1.00  0.00           H
ATOM   3229  CZ  PHE   206      58.907  38.391  43.369  1.00  0.00           C
ATOM   3230  HZ  PHE   206      59.730  39.079  43.244  1.00  0.00           H
ATOM   3231  CE2 PHE   206      57.958  38.457  44.444  1.00  0.00           C
ATOM   3232  HE2 PHE   206      57.940  39.248  45.180  1.00  0.00           H
ATOM   3233  CD2 PHE   206      57.024  37.403  44.643  1.00  0.00           C
ATOM   3234  HD2 PHE   206      56.397  37.454  45.520  1.00  0.00           H
ATOM   3235  C   PHE   206      56.905  33.849  45.819  1.00  0.00           C
ATOM   3236  O   PHE   206      56.146  33.964  46.828  1.00  0.00           O
ATOM   3237  N   VAL   207      58.245  33.710  45.961  1.00  0.00           N
ATOM   3238  H   VAL   207      58.744  33.602  45.090  1.00  0.00           H
ATOM   3239  CA  VAL   207      59.030  34.001  47.177  1.00  0.00           C
ATOM   3240  HA  VAL   207      58.590  33.432  47.996  1.00  0.00           H
ATOM   3241  CB  VAL   207      60.464  33.441  47.072  1.00  0.00           C
ATOM   3242  HB  VAL   207      60.420  32.390  46.789  1.00  0.00           H
ATOM   3243  CG1 VAL   207      61.403  34.223  46.097  1.00  0.00           C
ATOM   3244 HG11 VAL   207      60.992  34.287  45.090  1.00  0.00           H
ATOM   3245 HG12 VAL   207      61.524  35.207  46.551  1.00  0.00           H
ATOM   3246 HG13 VAL   207      62.383  33.745  46.112  1.00  0.00           H
ATOM   3247  CG2 VAL   207      61.212  33.389  48.432  1.00  0.00           C
ATOM   3248 HG21 VAL   207      61.892  32.538  48.487  1.00  0.00           H
ATOM   3249 HG22 VAL   207      60.450  33.242  49.197  1.00  0.00           H
ATOM   3250 HG23 VAL   207      61.560  34.395  48.667  1.00  0.00           H
ATOM   3251  C   VAL   207      58.985  35.489  47.660  1.00  0.00           C
ATOM   3252  O   VAL   207      59.226  36.384  46.809  1.00  0.00           O
ATOM   3253  N   GLU   208      58.853  35.786  48.912  1.00  0.00           N
ATOM   3254  H   GLU   208      58.920  35.049  49.600  1.00  0.00           H
ATOM   3255  CA  GLU   208      58.742  37.080  49.466  1.00  0.00           C
ATOM   3256  HA  GLU   208      58.066  37.693  48.871  1.00  0.00           H
ATOM   3257  CB  GLU   208      58.066  36.906  50.898  1.00  0.00           C
ATOM   3258  HB2 GLU   208      57.455  36.008  50.801  1.00  0.00           H
ATOM   3259  HB3 GLU   208      58.746  36.638  51.708  1.00  0.00           H
ATOM   3260  CG  GLU   208      57.215  38.117  51.316  1.00  0.00           C
ATOM   3261  HG2 GLU   208      57.851  39.002  51.299  1.00  0.00           H
ATOM   3262  HG3 GLU   208      56.521  38.325  50.500  1.00  0.00           H
ATOM   3263  CD  GLU   208      56.462  37.947  52.620  1.00  0.00           C
ATOM   3264  OE1 GLU   208      56.679  38.656  53.616  1.00  0.00           O
ATOM   3265  OE2 GLU   208      55.617  37.009  52.715  1.00  0.00           O
ATOM   3266  C   GLU   208      60.096  37.816  49.446  1.00  0.00           C
ATOM   3267  O   GLU   208      60.979  37.375  50.230  1.00  0.00           O
ATOM   3268  OXT GLU   208      60.276  38.803  48.736  1.00  0.00           O
END
