# Supplementary material for: Worth the Weight: Sub-Pocket EXplorer (SubPEx), a Weighted Ensemble Method to Enhance Binding-Pocket Conformational Sampling
Source: J Chem Theory Comput. 2023 Aug 16;19(17):5677–89. doi: 10.1021/acs.jctc.3c00478 (PMC10500992; doi:10.1021/acs.jctc.3c00478)
Supplement: Supplementary file 2 — ct3c00478_si_002.zip [file ct3c00478_si_002.zip › clustered_structures/HSP90/brute-force/rep.c19.aligned.pdb]

HELIX    1   1 ALA      9  ALA     12  1                                   4
HELIX    2   2 LEU     14  ASN     20  1                                   7
HELIX    3   3 LYS     26  LEU     49  1                                  24
HELIX    4   4 LYS     85  ILE     89  1                                   5
HELIX    5   5 ALA     96  ALA    106  1                                  11
HELIX    6   6 ILE    113  GLY    117  1                                   5
HELIX    7   7 GLY    122  LEU    128  1                                   7
HELIX    8   8 THR    180  TYR    182  1                                   3
HELIX    9   9 GLU    185  GLN    197  1                                  13
SHEET    1   1 1 THR     4  ALA     6  0
SHEET    2   2 1 ILE    63  ASN    68  0
SHEET    3   3 1 THR    73  ASP    78  0
SHEET    4   4 1 ALA   130  LYS   138  0
SHEET    5   5 1 TYR   145  SER   149  0
SHEET    6   6 1 SER   154  THR   159  0
SHEET    7   7 1 GLY   168  LEU   175  0
SHEET    8   8 1 ILE   203  LEU   205  0
CRYST1   70.217   64.422   72.487  90.00  90.00  90.00               1
ATOM      1  N   ALA     1      35.442  56.907  25.558  1.00  0.00           N
ATOM      2  H1  ALA     1      35.254  57.341  26.450  1.00  0.00           H
ATOM      3  H2  ALA     1      36.404  56.689  25.340  1.00  0.00           H
ATOM      4  H3  ALA     1      35.246  57.633  24.884  1.00  0.00           H
ATOM      5  CA  ALA     1      34.563  55.780  25.291  1.00  0.00           C
ATOM      6  HA  ALA     1      33.771  56.178  24.654  1.00  0.00           H
ATOM      7  CB  ALA     1      35.436  54.698  24.557  1.00  0.00           C
ATOM      8  HB1 ALA     1      36.354  54.436  25.082  1.00  0.00           H
ATOM      9  HB2 ALA     1      35.696  55.004  23.542  1.00  0.00           H
ATOM     10  HB3 ALA     1      34.886  53.763  24.459  1.00  0.00           H
ATOM     11  C   ALA     1      34.030  55.234  26.632  1.00  0.00           C
ATOM     12  O   ALA     1      34.423  55.614  27.758  1.00  0.00           O
ATOM     13  N   VAL     2      32.997  54.351  26.594  1.00  0.00           N
ATOM     14  H   VAL     2      32.596  54.108  25.700  1.00  0.00           H
ATOM     15  CA  VAL     2      32.524  53.524  27.731  1.00  0.00           C
ATOM     16  HA  VAL     2      32.067  54.151  28.498  1.00  0.00           H
ATOM     17  CB  VAL     2      31.412  52.543  27.348  1.00  0.00           C
ATOM     18  HB  VAL     2      30.564  53.099  26.951  1.00  0.00           H
ATOM     19  CG1 VAL     2      31.751  51.409  26.374  1.00  0.00           C
ATOM     20 HG11 VAL     2      32.670  50.945  26.731  1.00  0.00           H
ATOM     21 HG12 VAL     2      30.880  50.756  26.437  1.00  0.00           H
ATOM     22 HG13 VAL     2      31.978  51.753  25.365  1.00  0.00           H
ATOM     23  CG2 VAL     2      30.731  52.018  28.663  1.00  0.00           C
ATOM     24 HG21 VAL     2      30.560  52.821  29.380  1.00  0.00           H
ATOM     25 HG22 VAL     2      31.379  51.194  28.965  1.00  0.00           H
ATOM     26 HG23 VAL     2      29.812  51.515  28.364  1.00  0.00           H
ATOM     27  C   VAL     2      33.540  52.755  28.510  1.00  0.00           C
ATOM     28  O   VAL     2      34.529  52.295  27.961  1.00  0.00           O
ATOM     29  N   GLU     3      33.429  52.788  29.891  1.00  0.00           N
ATOM     30  H   GLU     3      32.689  53.354  30.281  1.00  0.00           H
ATOM     31  CA  GLU     3      34.100  51.837  30.775  1.00  0.00           C
ATOM     32  HA  GLU     3      34.627  51.105  30.162  1.00  0.00           H
ATOM     33  CB  GLU     3      35.225  52.575  31.532  1.00  0.00           C
ATOM     34  HB2 GLU     3      36.001  52.006  32.044  1.00  0.00           H
ATOM     35  HB3 GLU     3      35.804  53.153  30.812  1.00  0.00           H
ATOM     36  CG  GLU     3      34.799  53.499  32.638  1.00  0.00           C
ATOM     37  HG2 GLU     3      34.443  52.911  33.484  1.00  0.00           H
ATOM     38  HG3 GLU     3      35.712  53.912  33.067  1.00  0.00           H
ATOM     39  CD  GLU     3      33.913  54.740  32.306  1.00  0.00           C
ATOM     40  OE1 GLU     3      32.651  54.569  32.237  1.00  0.00           O
ATOM     41  OE2 GLU     3      34.492  55.835  31.929  1.00  0.00           O
ATOM     42  C   GLU     3      33.164  51.054  31.747  1.00  0.00           C
ATOM     43  O   GLU     3      33.422  49.873  32.080  1.00  0.00           O
ATOM     44  N   THR     4      32.102  51.662  32.178  1.00  0.00           N
ATOM     45  H   THR     4      31.893  52.619  31.931  1.00  0.00           H
ATOM     46  CA  THR     4      31.260  51.133  33.253  1.00  0.00           C
ATOM     47  HA  THR     4      31.877  50.376  33.736  1.00  0.00           H
ATOM     48  CB  THR     4      30.853  52.175  34.293  1.00  0.00           C
ATOM     49  HB  THR     4      30.079  52.852  33.929  1.00  0.00           H
ATOM     50  CG2 THR     4      30.241  51.564  35.561  1.00  0.00           C
ATOM     51 HG21 THR     4      30.076  52.273  36.371  1.00  0.00           H
ATOM     52 HG22 THR     4      31.009  50.857  35.875  1.00  0.00           H
ATOM     53 HG23 THR     4      29.313  51.047  35.312  1.00  0.00           H
ATOM     54  OG1 THR     4      32.019  52.904  34.586  1.00  0.00           O
ATOM     55  HG1 THR     4      32.314  53.385  33.810  1.00  0.00           H
ATOM     56  C   THR     4      29.952  50.460  32.711  1.00  0.00           C
ATOM     57  O   THR     4      29.428  51.026  31.819  1.00  0.00           O
ATOM     58  N   PHE     5      29.667  49.283  33.236  1.00  0.00           N
ATOM     59  H   PHE     5      30.336  48.790  33.809  1.00  0.00           H
ATOM     60  CA  PHE     5      28.439  48.619  32.912  1.00  0.00           C
ATOM     61  HA  PHE     5      27.825  49.249  32.267  1.00  0.00           H
ATOM     62  CB  PHE     5      28.742  47.482  32.078  1.00  0.00           C
ATOM     63  HB2 PHE     5      29.398  46.825  32.647  1.00  0.00           H
ATOM     64  HB3 PHE     5      27.976  46.733  31.879  1.00  0.00           H
ATOM     65  CG  PHE     5      29.286  47.935  30.739  1.00  0.00           C
ATOM     66  CD1 PHE     5      30.661  47.968  30.538  1.00  0.00           C
ATOM     67  HD1 PHE     5      31.430  47.951  31.296  1.00  0.00           H
ATOM     68  CE1 PHE     5      31.157  48.195  29.266  1.00  0.00           C
ATOM     69  HE1 PHE     5      32.225  48.102  29.129  1.00  0.00           H
ATOM     70  CZ  PHE     5      30.345  48.394  28.208  1.00  0.00           C
ATOM     71  HZ  PHE     5      30.783  48.733  27.281  1.00  0.00           H
ATOM     72  CE2 PHE     5      28.937  48.371  28.348  1.00  0.00           C
ATOM     73  HE2 PHE     5      28.309  48.543  27.486  1.00  0.00           H
ATOM     74  CD2 PHE     5      28.407  48.050  29.627  1.00  0.00           C
ATOM     75  HD2 PHE     5      27.336  48.040  29.765  1.00  0.00           H
ATOM     76  C   PHE     5      27.643  48.186  34.171  1.00  0.00           C
ATOM     77  O   PHE     5      28.229  47.627  35.100  1.00  0.00           O
ATOM     78  N   ALA     6      26.363  48.306  34.258  1.00  0.00           N
ATOM     79  H   ALA     6      25.997  49.023  33.649  1.00  0.00           H
ATOM     80  CA  ALA     6      25.513  47.787  35.351  1.00  0.00           C
ATOM     81  HA  ALA     6      25.843  48.026  36.362  1.00  0.00           H
ATOM     82  CB  ALA     6      24.163  48.403  35.325  1.00  0.00           C
ATOM     83  HB1 ALA     6      24.291  49.479  35.217  1.00  0.00           H
ATOM     84  HB2 ALA     6      23.636  48.271  36.270  1.00  0.00           H
ATOM     85  HB3 ALA     6      23.489  48.030  34.555  1.00  0.00           H
ATOM     86  C   ALA     6      25.469  46.168  35.207  1.00  0.00           C
ATOM     87  O   ALA     6      25.414  45.566  34.134  1.00  0.00           O
ATOM     88  N   PHE     7      25.474  45.480  36.360  1.00  0.00           N
ATOM     89  H   PHE     7      25.672  46.038  37.177  1.00  0.00           H
ATOM     90  CA  PHE     7      25.079  44.094  36.481  1.00  0.00           C
ATOM     91  HA  PHE     7      25.493  43.569  35.620  1.00  0.00           H
ATOM     92  CB  PHE     7      25.608  43.475  37.788  1.00  0.00           C
ATOM     93  HB2 PHE     7      25.318  44.249  38.497  1.00  0.00           H
ATOM     94  HB3 PHE     7      24.898  42.692  38.054  1.00  0.00           H
ATOM     95  CG  PHE     7      27.006  43.019  37.811  1.00  0.00           C
ATOM     96  CD1 PHE     7      27.354  42.029  36.974  1.00  0.00           C
ATOM     97  HD1 PHE     7      26.614  41.544  36.355  1.00  0.00           H
ATOM     98  CE1 PHE     7      28.604  41.540  36.901  1.00  0.00           C
ATOM     99  HE1 PHE     7      28.831  40.728  36.225  1.00  0.00           H
ATOM    100  CZ  PHE     7      29.587  42.161  37.680  1.00  0.00           C
ATOM    101  HZ  PHE     7      30.584  41.755  37.604  1.00  0.00           H
ATOM    102  CE2 PHE     7      29.245  43.317  38.467  1.00  0.00           C
ATOM    103  HE2 PHE     7      29.997  43.868  39.012  1.00  0.00           H
ATOM    104  CD2 PHE     7      27.942  43.745  38.564  1.00  0.00           C
ATOM    105  HD2 PHE     7      27.688  44.654  39.089  1.00  0.00           H
ATOM    106  C   PHE     7      23.559  43.972  36.399  1.00  0.00           C
ATOM    107  O   PHE     7      22.851  44.727  37.144  1.00  0.00           O
ATOM    108  N   GLN     8      23.063  42.958  35.635  1.00  0.00           N
ATOM    109  H   GLN     8      23.650  42.563  34.914  1.00  0.00           H
ATOM    110  CA  GLN     8      21.656  42.585  35.699  1.00  0.00           C
ATOM    111  HA  GLN     8      21.175  43.546  35.517  1.00  0.00           H
ATOM    112  CB  GLN     8      21.380  41.728  34.487  1.00  0.00           C
ATOM    113  HB2 GLN     8      20.303  41.723  34.317  1.00  0.00           H
ATOM    114  HB3 GLN     8      21.824  42.343  33.704  1.00  0.00           H
ATOM    115  CG  GLN     8      22.062  40.322  34.448  1.00  0.00           C
ATOM    116  HG2 GLN     8      23.145  40.378  34.336  1.00  0.00           H
ATOM    117  HG3 GLN     8      21.701  39.816  35.343  1.00  0.00           H
ATOM    118  CD  GLN     8      21.651  39.540  33.259  1.00  0.00           C
ATOM    119  OE1 GLN     8      22.177  39.645  32.141  1.00  0.00           O
ATOM    120  NE2 GLN     8      20.565  38.870  33.432  1.00  0.00           N
ATOM    121 HE21 GLN     8      20.132  38.444  32.625  1.00  0.00           H
ATOM    122 HE22 GLN     8      20.083  38.929  34.318  1.00  0.00           H
ATOM    123  C   GLN     8      21.345  41.930  37.057  1.00  0.00           C
ATOM    124  O   GLN     8      22.080  41.263  37.785  1.00  0.00           O
ATOM    125  N   ALA     9      20.069  42.145  37.517  1.00  0.00           N
ATOM    126  H   ALA     9      19.398  42.511  36.857  1.00  0.00           H
ATOM    127  CA  ALA     9      19.642  42.079  38.961  1.00  0.00           C
ATOM    128  HA  ALA     9      20.287  42.765  39.512  1.00  0.00           H
ATOM    129  CB  ALA     9      18.154  42.382  39.045  1.00  0.00           C
ATOM    130  HB1 ALA     9      17.873  43.254  38.455  1.00  0.00           H
ATOM    131  HB2 ALA     9      18.020  42.500  40.121  1.00  0.00           H
ATOM    132  HB3 ALA     9      17.618  41.464  38.805  1.00  0.00           H
ATOM    133  C   ALA     9      19.938  40.740  39.710  1.00  0.00           C
ATOM    134  O   ALA     9      20.399  40.793  40.862  1.00  0.00           O
ATOM    135  N   GLU    10      19.767  39.584  39.126  1.00  0.00           N
ATOM    136  H   GLU    10      19.404  39.584  38.184  1.00  0.00           H
ATOM    137  CA  GLU    10      20.163  38.298  39.627  1.00  0.00           C
ATOM    138  HA  GLU    10      19.744  38.241  40.632  1.00  0.00           H
ATOM    139  CB  GLU    10      19.598  37.146  38.781  1.00  0.00           C
ATOM    140  HB2 GLU    10      19.770  36.158  39.207  1.00  0.00           H
ATOM    141  HB3 GLU    10      18.509  37.154  38.734  1.00  0.00           H
ATOM    142  CG  GLU    10      20.114  37.215  37.279  1.00  0.00           C
ATOM    143  HG2 GLU    10      21.133  37.603  37.251  1.00  0.00           H
ATOM    144  HG3 GLU    10      20.174  36.195  36.899  1.00  0.00           H
ATOM    145  CD  GLU    10      19.109  37.945  36.290  1.00  0.00           C
ATOM    146  OE1 GLU    10      18.072  37.429  35.919  1.00  0.00           O
ATOM    147  OE2 GLU    10      19.314  39.161  36.079  1.00  0.00           O
ATOM    148  C   GLU    10      21.679  37.975  39.865  1.00  0.00           C
ATOM    149  O   GLU    10      22.074  37.129  40.635  1.00  0.00           O
ATOM    150  N   ILE    11      22.599  38.861  39.343  1.00  0.00           N
ATOM    151  H   ILE    11      22.183  39.529  38.709  1.00  0.00           H
ATOM    152  CA  ILE    11      24.054  38.898  39.548  1.00  0.00           C
ATOM    153  HA  ILE    11      24.388  37.944  39.952  1.00  0.00           H
ATOM    154  CB  ILE    11      24.877  39.197  38.242  1.00  0.00           C
ATOM    155  HB  ILE    11      24.696  40.248  38.015  1.00  0.00           H
ATOM    156  CG2 ILE    11      26.432  38.986  38.535  1.00  0.00           C
ATOM    157 HG21 ILE    11      26.505  38.026  39.046  1.00  0.00           H
ATOM    158 HG22 ILE    11      26.678  39.776  39.245  1.00  0.00           H
ATOM    159 HG23 ILE    11      27.013  39.047  37.616  1.00  0.00           H
ATOM    160  CG1 ILE    11      24.469  38.399  37.024  1.00  0.00           C
ATOM    161 HG12 ILE    11      24.588  37.322  37.136  1.00  0.00           H
ATOM    162 HG13 ILE    11      23.415  38.602  36.834  1.00  0.00           H
ATOM    163  CD1 ILE    11      25.316  38.716  35.741  1.00  0.00           C
ATOM    164 HD11 ILE    11      25.487  39.774  35.541  1.00  0.00           H
ATOM    165 HD12 ILE    11      24.870  38.237  34.870  1.00  0.00           H
ATOM    166 HD13 ILE    11      26.324  38.310  35.831  1.00  0.00           H
ATOM    167  C   ILE    11      24.482  39.845  40.646  1.00  0.00           C
ATOM    168  O   ILE    11      25.262  39.480  41.523  1.00  0.00           O
ATOM    169  N   ALA    12      23.817  40.939  40.561  1.00  0.00           N
ATOM    170  H   ALA    12      23.255  41.066  39.731  1.00  0.00           H
ATOM    171  CA  ALA    12      23.879  41.985  41.649  1.00  0.00           C
ATOM    172  HA  ALA    12      24.923  42.186  41.885  1.00  0.00           H
ATOM    173  CB  ALA    12      23.250  43.271  41.253  1.00  0.00           C
ATOM    174  HB1 ALA    12      22.209  43.117  40.970  1.00  0.00           H
ATOM    175  HB2 ALA    12      23.805  43.823  40.495  1.00  0.00           H
ATOM    176  HB3 ALA    12      23.323  43.870  42.161  1.00  0.00           H
ATOM    177  C   ALA    12      23.268  41.416  42.955  1.00  0.00           C
ATOM    178  O   ALA    12      23.499  41.890  44.073  1.00  0.00           O
ATOM    179  N   GLN    13      22.283  40.521  42.935  1.00  0.00           N
ATOM    180  H   GLN    13      21.793  40.400  42.060  1.00  0.00           H
ATOM    181  CA  GLN    13      21.839  39.819  44.099  1.00  0.00           C
ATOM    182  HA  GLN    13      21.652  40.566  44.869  1.00  0.00           H
ATOM    183  CB  GLN    13      20.483  39.115  43.782  1.00  0.00           C
ATOM    184  HB2 GLN    13      19.785  39.889  43.462  1.00  0.00           H
ATOM    185  HB3 GLN    13      20.654  38.432  42.950  1.00  0.00           H
ATOM    186  CG  GLN    13      19.865  38.326  44.903  1.00  0.00           C
ATOM    187  HG2 GLN    13      20.426  37.436  45.184  1.00  0.00           H
ATOM    188  HG3 GLN    13      19.768  38.955  45.788  1.00  0.00           H
ATOM    189  CD  GLN    13      18.503  37.879  44.368  1.00  0.00           C
ATOM    190  OE1 GLN    13      18.089  37.843  43.172  1.00  0.00           O
ATOM    191  NE2 GLN    13      17.667  37.596  45.279  1.00  0.00           N
ATOM    192 HE21 GLN    13      16.685  37.449  45.096  1.00  0.00           H
ATOM    193 HE22 GLN    13      18.021  37.712  46.218  1.00  0.00           H
ATOM    194  C   GLN    13      22.785  38.753  44.653  1.00  0.00           C
ATOM    195  O   GLN    13      23.008  38.693  45.859  1.00  0.00           O
ATOM    196  N   LEU    14      23.398  37.952  43.861  1.00  0.00           N
ATOM    197  H   LEU    14      23.369  38.279  42.906  1.00  0.00           H
ATOM    198  CA  LEU    14      24.224  36.794  44.218  1.00  0.00           C
ATOM    199  HA  LEU    14      23.657  36.323  45.022  1.00  0.00           H
ATOM    200  CB  LEU    14      24.486  35.890  42.972  1.00  0.00           C
ATOM    201  HB2 LEU    14      23.557  35.441  42.620  1.00  0.00           H
ATOM    202  HB3 LEU    14      24.844  36.555  42.186  1.00  0.00           H
ATOM    203  CG  LEU    14      25.628  34.748  43.213  1.00  0.00           C
ATOM    204  HG  LEU    14      26.509  35.175  43.693  1.00  0.00           H
ATOM    205  CD1 LEU    14      25.072  33.594  44.138  1.00  0.00           C
ATOM    206 HD11 LEU    14      25.900  32.899  44.276  1.00  0.00           H
ATOM    207 HD12 LEU    14      24.306  33.063  43.573  1.00  0.00           H
ATOM    208 HD13 LEU    14      24.630  34.022  45.038  1.00  0.00           H
ATOM    209  CD2 LEU    14      26.241  34.072  41.952  1.00  0.00           C
ATOM    210 HD21 LEU    14      26.962  33.293  42.201  1.00  0.00           H
ATOM    211 HD22 LEU    14      25.391  33.666  41.404  1.00  0.00           H
ATOM    212 HD23 LEU    14      26.617  34.964  41.451  1.00  0.00           H
ATOM    213  C   LEU    14      25.507  37.287  44.902  1.00  0.00           C
ATOM    214  O   LEU    14      25.762  36.826  46.039  1.00  0.00           O
ATOM    215  N   MET    15      26.317  38.237  44.309  1.00  0.00           N
ATOM    216  H   MET    15      26.118  38.591  43.384  1.00  0.00           H
ATOM    217  CA  MET    15      27.571  38.680  44.826  1.00  0.00           C
ATOM    218  HA  MET    15      28.252  37.834  44.920  1.00  0.00           H
ATOM    219  CB  MET    15      28.290  39.749  43.986  1.00  0.00           C
ATOM    220  HB2 MET    15      27.613  40.603  43.979  1.00  0.00           H
ATOM    221  HB3 MET    15      29.136  40.106  44.574  1.00  0.00           H
ATOM    222  CG  MET    15      28.710  39.370  42.541  1.00  0.00           C
ATOM    223  HG2 MET    15      29.123  38.366  42.629  1.00  0.00           H
ATOM    224  HG3 MET    15      27.752  39.226  42.041  1.00  0.00           H
ATOM    225  SD  MET    15      29.796  40.543  41.711  1.00  0.00           S
ATOM    226  CE  MET    15      28.638  41.910  41.547  1.00  0.00           C
ATOM    227  HE1 MET    15      27.818  41.670  40.871  1.00  0.00           H
ATOM    228  HE2 MET    15      28.286  42.146  42.551  1.00  0.00           H
ATOM    229  HE3 MET    15      29.147  42.835  41.276  1.00  0.00           H
ATOM    230  C   MET    15      27.473  39.251  46.250  1.00  0.00           C
ATOM    231  O   MET    15      28.223  38.909  47.170  1.00  0.00           O
ATOM    232  N   SER    16      26.359  39.988  46.463  1.00  0.00           N
ATOM    233  H   SER    16      25.770  40.169  45.662  1.00  0.00           H
ATOM    234  CA  SER    16      25.822  40.408  47.770  1.00  0.00           C
ATOM    235  HA  SER    16      26.558  40.981  48.332  1.00  0.00           H
ATOM    236  CB  SER    16      24.565  41.293  47.565  1.00  0.00           C
ATOM    237  HB2 SER    16      23.902  40.680  46.955  1.00  0.00           H
ATOM    238  HB3 SER    16      24.088  41.535  48.514  1.00  0.00           H
ATOM    239  OG  SER    16      24.849  42.421  46.824  1.00  0.00           O
ATOM    240  HG  SER    16      25.453  42.957  47.343  1.00  0.00           H
ATOM    241  C   SER    16      25.500  39.202  48.678  1.00  0.00           C
ATOM    242  O   SER    16      25.813  39.162  49.837  1.00  0.00           O
ATOM    243  N   LEU    17      24.831  38.159  48.130  1.00  0.00           N
ATOM    244  H   LEU    17      24.658  38.219  47.138  1.00  0.00           H
ATOM    245  CA  LEU    17      24.416  36.980  49.013  1.00  0.00           C
ATOM    246  HA  LEU    17      23.935  37.303  49.937  1.00  0.00           H
ATOM    247  CB  LEU    17      23.459  36.155  48.167  1.00  0.00           C
ATOM    248  HB2 LEU    17      22.850  36.932  47.707  1.00  0.00           H
ATOM    249  HB3 LEU    17      23.898  35.746  47.257  1.00  0.00           H
ATOM    250  CG  LEU    17      22.462  35.224  48.981  1.00  0.00           C
ATOM    251  HG  LEU    17      21.865  35.825  49.668  1.00  0.00           H
ATOM    252  CD1 LEU    17      21.344  34.751  47.953  1.00  0.00           C
ATOM    253 HD11 LEU    17      20.450  34.543  48.540  1.00  0.00           H
ATOM    254 HD12 LEU    17      21.774  33.880  47.459  1.00  0.00           H
ATOM    255 HD13 LEU    17      21.138  35.599  47.300  1.00  0.00           H
ATOM    256  CD2 LEU    17      22.973  34.006  49.818  1.00  0.00           C
ATOM    257 HD21 LEU    17      23.262  33.172  49.178  1.00  0.00           H
ATOM    258 HD22 LEU    17      23.782  34.260  50.503  1.00  0.00           H
ATOM    259 HD23 LEU    17      22.160  33.871  50.529  1.00  0.00           H
ATOM    260  C   LEU    17      25.604  36.146  49.466  1.00  0.00           C
ATOM    261  O   LEU    17      25.712  35.764  50.611  1.00  0.00           O
ATOM    262  N   ILE    18      26.593  35.931  48.577  1.00  0.00           N
ATOM    263  H   ILE    18      26.460  36.340  47.663  1.00  0.00           H
ATOM    264  CA  ILE    18      27.939  35.340  48.910  1.00  0.00           C
ATOM    265  HA  ILE    18      27.865  34.273  49.119  1.00  0.00           H
ATOM    266  CB  ILE    18      28.871  35.417  47.744  1.00  0.00           C
ATOM    267  HB  ILE    18      28.922  36.456  47.423  1.00  0.00           H
ATOM    268  CG2 ILE    18      30.329  34.906  47.891  1.00  0.00           C
ATOM    269 HG21 ILE    18      30.314  33.847  48.147  1.00  0.00           H
ATOM    270 HG22 ILE    18      30.926  35.362  48.681  1.00  0.00           H
ATOM    271 HG23 ILE    18      30.817  35.037  46.924  1.00  0.00           H
ATOM    272  CG1 ILE    18      28.234  34.439  46.658  1.00  0.00           C
ATOM    273 HG12 ILE    18      28.477  33.418  46.951  1.00  0.00           H
ATOM    274 HG13 ILE    18      27.146  34.446  46.591  1.00  0.00           H
ATOM    275  CD1 ILE    18      28.702  34.632  45.244  1.00  0.00           C
ATOM    276 HD11 ILE    18      28.753  35.652  44.863  1.00  0.00           H
ATOM    277 HD12 ILE    18      28.227  33.883  44.611  1.00  0.00           H
ATOM    278 HD13 ILE    18      29.718  34.243  45.177  1.00  0.00           H
ATOM    279  C   ILE    18      28.557  35.972  50.186  1.00  0.00           C
ATOM    280  O   ILE    18      28.927  35.315  51.140  1.00  0.00           O
ATOM    281  N   ILE    19      28.504  37.314  50.134  1.00  0.00           N
ATOM    282  H   ILE    19      28.120  37.685  49.277  1.00  0.00           H
ATOM    283  CA  ILE    19      29.016  38.239  51.193  1.00  0.00           C
ATOM    284  HA  ILE    19      29.988  37.948  51.592  1.00  0.00           H
ATOM    285  CB  ILE    19      29.148  39.699  50.578  1.00  0.00           C
ATOM    286  HB  ILE    19      28.225  40.036  50.108  1.00  0.00           H
ATOM    287  CG2 ILE    19      29.266  40.655  51.815  1.00  0.00           C
ATOM    288 HG21 ILE    19      29.383  41.640  51.362  1.00  0.00           H
ATOM    289 HG22 ILE    19      30.156  40.408  52.393  1.00  0.00           H
ATOM    290 HG23 ILE    19      28.317  40.542  52.338  1.00  0.00           H
ATOM    291  CG1 ILE    19      30.228  39.834  49.527  1.00  0.00           C
ATOM    292 HG12 ILE    19      31.260  39.748  49.868  1.00  0.00           H
ATOM    293 HG13 ILE    19      30.097  39.007  48.828  1.00  0.00           H
ATOM    294  CD1 ILE    19      30.163  41.212  48.856  1.00  0.00           C
ATOM    295 HD11 ILE    19      29.104  41.446  48.749  1.00  0.00           H
ATOM    296 HD12 ILE    19      30.717  41.222  47.918  1.00  0.00           H
ATOM    297 HD13 ILE    19      30.541  41.996  49.514  1.00  0.00           H
ATOM    298  C   ILE    19      28.156  38.199  52.465  1.00  0.00           C
ATOM    299  O   ILE    19      28.603  38.129  53.548  1.00  0.00           O
ATOM    300  N   ASN    20      26.831  38.306  52.286  1.00  0.00           N
ATOM    301  H   ASN    20      26.406  38.440  51.380  1.00  0.00           H
ATOM    302  CA  ASN    20      25.920  38.410  53.432  1.00  0.00           C
ATOM    303  HA  ASN    20      26.459  38.899  54.243  1.00  0.00           H
ATOM    304  CB  ASN    20      24.779  39.355  53.026  1.00  0.00           C
ATOM    305  HB2 ASN    20      24.239  38.922  52.185  1.00  0.00           H
ATOM    306  HB3 ASN    20      24.003  39.348  53.792  1.00  0.00           H
ATOM    307  CG  ASN    20      25.177  40.808  52.914  1.00  0.00           C
ATOM    308  OD1 ASN    20      25.489  41.478  53.906  1.00  0.00           O
ATOM    309  ND2 ASN    20      25.338  41.335  51.709  1.00  0.00           N
ATOM    310 HD21 ASN    20      25.130  40.724  50.932  1.00  0.00           H
ATOM    311 HD22 ASN    20      25.534  42.326  51.732  1.00  0.00           H
ATOM    312  C   ASN    20      25.385  37.102  53.988  1.00  0.00           C
ATOM    313  O   ASN    20      24.736  37.125  55.012  1.00  0.00           O
ATOM    314  N   THR    21      25.864  35.970  53.449  1.00  0.00           N
ATOM    315  H   THR    21      26.443  35.983  52.622  1.00  0.00           H
ATOM    316  CA  THR    21      25.931  34.714  54.224  1.00  0.00           C
ATOM    317  HA  THR    21      25.050  34.612  54.858  1.00  0.00           H
ATOM    318  CB  THR    21      25.901  33.519  53.281  1.00  0.00           C
ATOM    319  HB  THR    21      26.734  33.467  52.579  1.00  0.00           H
ATOM    320  CG2 THR    21      25.892  32.322  54.159  1.00  0.00           C
ATOM    321 HG21 THR    21      25.908  31.465  53.485  1.00  0.00           H
ATOM    322 HG22 THR    21      24.938  32.250  54.682  1.00  0.00           H
ATOM    323 HG23 THR    21      26.804  32.295  54.755  1.00  0.00           H
ATOM    324  OG1 THR    21      24.684  33.646  52.575  1.00  0.00           O
ATOM    325  HG1 THR    21      24.779  34.368  51.950  1.00  0.00           H
ATOM    326  C   THR    21      27.099  34.765  55.226  1.00  0.00           C
ATOM    327  O   THR    21      28.217  35.178  54.864  1.00  0.00           O
ATOM    328  N   PHE    22      26.874  34.296  56.447  1.00  0.00           N
ATOM    329  H   PHE    22      25.904  34.123  56.663  1.00  0.00           H
ATOM    330  CA  PHE    22      27.857  34.096  57.535  1.00  0.00           C
ATOM    331  HA  PHE    22      28.556  34.932  57.531  1.00  0.00           H
ATOM    332  CB  PHE    22      27.173  34.213  58.926  1.00  0.00           C
ATOM    333  HB2 PHE    22      26.436  34.994  58.745  1.00  0.00           H
ATOM    334  HB3 PHE    22      26.614  33.294  59.103  1.00  0.00           H
ATOM    335  CG  PHE    22      28.159  34.422  60.025  1.00  0.00           C
ATOM    336  CD1 PHE    22      28.715  35.703  60.154  1.00  0.00           C
ATOM    337  HD1 PHE    22      28.701  36.439  59.364  1.00  0.00           H
ATOM    338  CE1 PHE    22      29.590  36.004  61.182  1.00  0.00           C
ATOM    339  HE1 PHE    22      29.970  37.013  61.244  1.00  0.00           H
ATOM    340  CZ  PHE    22      29.775  35.033  62.220  1.00  0.00           C
ATOM    341  HZ  PHE    22      30.393  35.317  63.059  1.00  0.00           H
ATOM    342  CE2 PHE    22      29.323  33.717  62.000  1.00  0.00           C
ATOM    343  HE2 PHE    22      29.524  32.875  62.647  1.00  0.00           H
ATOM    344  CD2 PHE    22      28.495  33.415  60.977  1.00  0.00           C
ATOM    345  HD2 PHE    22      28.060  32.433  60.860  1.00  0.00           H
ATOM    346  C   PHE    22      28.612  32.743  57.241  1.00  0.00           C
ATOM    347  O   PHE    22      28.749  31.862  58.111  1.00  0.00           O
ATOM    348  N   TYR    23      29.154  32.592  55.985  1.00  0.00           N
ATOM    349  H   TYR    23      29.189  33.360  55.330  1.00  0.00           H
ATOM    350  CA  TYR    23      29.938  31.475  55.534  1.00  0.00           C
ATOM    351  HA  TYR    23      29.440  30.547  55.811  1.00  0.00           H
ATOM    352  CB  TYR    23      30.113  31.485  54.002  1.00  0.00           C
ATOM    353  HB2 TYR    23      29.136  31.722  53.581  1.00  0.00           H
ATOM    354  HB3 TYR    23      30.878  32.215  53.739  1.00  0.00           H
ATOM    355  CG  TYR    23      30.413  30.109  53.436  1.00  0.00           C
ATOM    356  CD1 TYR    23      29.433  29.123  53.378  1.00  0.00           C
ATOM    357  HD1 TYR    23      28.478  29.405  53.795  1.00  0.00           H
ATOM    358  CE1 TYR    23      29.635  27.874  52.921  1.00  0.00           C
ATOM    359  HE1 TYR    23      28.798  27.192  52.880  1.00  0.00           H
ATOM    360  CZ  TYR    23      30.973  27.584  52.393  1.00  0.00           C
ATOM    361  OH  TYR    23      31.196  26.419  51.766  1.00  0.00           O
ATOM    362  HH  TYR    23      30.405  25.889  51.648  1.00  0.00           H
ATOM    363  CE2 TYR    23      31.981  28.540  52.401  1.00  0.00           C
ATOM    364  HE2 TYR    23      32.897  28.342  51.865  1.00  0.00           H
ATOM    365  CD2 TYR    23      31.696  29.817  52.955  1.00  0.00           C
ATOM    366  HD2 TYR    23      32.559  30.463  53.016  1.00  0.00           H
ATOM    367  C   TYR    23      31.308  31.526  56.286  1.00  0.00           C
ATOM    368  O   TYR    23      32.129  32.393  56.018  1.00  0.00           O
ATOM    369  N   SER    24      31.536  30.571  57.181  1.00  0.00           N
ATOM    370  H   SER    24      30.710  30.122  57.551  1.00  0.00           H
ATOM    371  CA  SER    24      32.781  30.345  57.897  1.00  0.00           C
ATOM    372  HA  SER    24      33.266  31.250  58.263  1.00  0.00           H
ATOM    373  CB  SER    24      32.470  29.434  59.079  1.00  0.00           C
ATOM    374  HB2 SER    24      32.223  28.459  58.659  1.00  0.00           H
ATOM    375  HB3 SER    24      33.402  29.320  59.632  1.00  0.00           H
ATOM    376  OG  SER    24      31.507  29.857  60.026  1.00  0.00           O
ATOM    377  HG  SER    24      31.925  30.473  60.633  1.00  0.00           H
ATOM    378  C   SER    24      33.844  29.543  57.139  1.00  0.00           C
ATOM    379  O   SER    24      35.032  29.815  57.355  1.00  0.00           O
ATOM    380  N   ASN    25      33.414  28.734  56.172  1.00  0.00           N
ATOM    381  H   ASN    25      32.413  28.723  56.034  1.00  0.00           H
ATOM    382  CA  ASN    25      34.250  27.910  55.352  1.00  0.00           C
ATOM    383  HA  ASN    25      34.993  27.478  56.023  1.00  0.00           H
ATOM    384  CB  ASN    25      33.334  26.771  54.891  1.00  0.00           C
ATOM    385  HB2 ASN    25      32.811  26.380  55.763  1.00  0.00           H
ATOM    386  HB3 ASN    25      32.481  27.148  54.325  1.00  0.00           H
ATOM    387  CG  ASN    25      34.100  25.573  54.268  1.00  0.00           C
ATOM    388  OD1 ASN    25      35.094  25.117  54.805  1.00  0.00           O
ATOM    389  ND2 ASN    25      33.587  25.070  53.207  1.00  0.00           N
ATOM    390 HD21 ASN    25      32.714  25.388  52.812  1.00  0.00           H
ATOM    391 HD22 ASN    25      34.076  24.361  52.679  1.00  0.00           H
ATOM    392  C   ASN    25      34.990  28.624  54.175  1.00  0.00           C
ATOM    393  O   ASN    25      35.123  28.064  53.085  1.00  0.00           O
ATOM    394  N   LYS    26      35.334  29.891  54.396  1.00  0.00           N
ATOM    395  H   LYS    26      35.341  30.230  55.347  1.00  0.00           H
ATOM    396  CA  LYS    26      35.904  30.764  53.419  1.00  0.00           C
ATOM    397  HA  LYS    26      35.136  31.021  52.690  1.00  0.00           H
ATOM    398  CB  LYS    26      36.270  32.106  54.067  1.00  0.00           C
ATOM    399  HB2 LYS    26      36.862  31.782  54.923  1.00  0.00           H
ATOM    400  HB3 LYS    26      36.937  32.781  53.530  1.00  0.00           H
ATOM    401  CG  LYS    26      35.058  32.973  54.451  1.00  0.00           C
ATOM    402  HG2 LYS    26      34.585  33.325  53.533  1.00  0.00           H
ATOM    403  HG3 LYS    26      34.318  32.451  55.057  1.00  0.00           H
ATOM    404  CD  LYS    26      35.621  34.229  55.150  1.00  0.00           C
ATOM    405  HD2 LYS    26      36.200  33.985  56.041  1.00  0.00           H
ATOM    406  HD3 LYS    26      36.234  34.808  54.461  1.00  0.00           H
ATOM    407  CE  LYS    26      34.428  35.154  55.544  1.00  0.00           C
ATOM    408  HE2 LYS    26      34.886  36.083  55.885  1.00  0.00           H
ATOM    409  HE3 LYS    26      33.813  35.336  54.662  1.00  0.00           H
ATOM    410  NZ  LYS    26      33.686  34.601  56.627  1.00  0.00           N
ATOM    411  HZ1 LYS    26      33.045  35.298  56.980  1.00  0.00           H
ATOM    412  HZ2 LYS    26      34.195  34.184  57.393  1.00  0.00           H
ATOM    413  HZ3 LYS    26      33.151  33.790  56.353  1.00  0.00           H
ATOM    414  C   LYS    26      36.996  30.316  52.510  1.00  0.00           C
ATOM    415  O   LYS    26      37.018  30.684  51.358  1.00  0.00           O
ATOM    416  N   GLU    27      37.843  29.468  52.961  1.00  0.00           N
ATOM    417  H   GLU    27      37.905  29.404  53.967  1.00  0.00           H
ATOM    418  CA  GLU    27      38.925  28.781  52.343  1.00  0.00           C
ATOM    419  HA  GLU    27      39.672  29.575  52.397  1.00  0.00           H
ATOM    420  CB  GLU    27      39.172  27.526  53.177  1.00  0.00           C
ATOM    421  HB2 GLU    27      38.668  27.673  54.133  1.00  0.00           H
ATOM    422  HB3 GLU    27      38.748  26.631  52.722  1.00  0.00           H
ATOM    423  CG  GLU    27      40.661  27.216  53.406  1.00  0.00           C
ATOM    424  HG2 GLU    27      40.842  26.189  53.722  1.00  0.00           H
ATOM    425  HG3 GLU    27      41.168  27.245  52.442  1.00  0.00           H
ATOM    426  CD  GLU    27      41.431  28.078  54.413  1.00  0.00           C
ATOM    427  OE1 GLU    27      42.511  27.623  54.894  1.00  0.00           O
ATOM    428  OE2 GLU    27      41.014  29.244  54.688  1.00  0.00           O
ATOM    429  C   GLU    27      38.776  28.410  50.873  1.00  0.00           C
ATOM    430  O   GLU    27      39.738  28.318  50.158  1.00  0.00           O
ATOM    431  N   ILE    28      37.554  28.100  50.405  1.00  0.00           N
ATOM    432  H   ILE    28      36.764  28.149  51.032  1.00  0.00           H
ATOM    433  CA  ILE    28      37.346  27.512  49.085  1.00  0.00           C
ATOM    434  HA  ILE    28      38.069  26.716  48.909  1.00  0.00           H
ATOM    435  CB  ILE    28      35.976  26.717  48.928  1.00  0.00           C
ATOM    436  HB  ILE    28      36.041  26.180  47.982  1.00  0.00           H
ATOM    437  CG2 ILE    28      35.846  25.723  50.117  1.00  0.00           C
ATOM    438 HG21 ILE    28      35.067  24.991  49.902  1.00  0.00           H
ATOM    439 HG22 ILE    28      35.655  26.179  51.088  1.00  0.00           H
ATOM    440 HG23 ILE    28      36.790  25.177  50.138  1.00  0.00           H
ATOM    441  CG1 ILE    28      34.737  27.613  48.686  1.00  0.00           C
ATOM    442 HG12 ILE    28      33.935  27.189  49.291  1.00  0.00           H
ATOM    443 HG13 ILE    28      34.973  28.632  48.995  1.00  0.00           H
ATOM    444  CD1 ILE    28      34.207  27.815  47.261  1.00  0.00           C
ATOM    445 HD11 ILE    28      33.224  28.287  47.292  1.00  0.00           H
ATOM    446 HD12 ILE    28      34.134  26.828  46.805  1.00  0.00           H
ATOM    447 HD13 ILE    28      34.940  28.386  46.693  1.00  0.00           H
ATOM    448  C   ILE    28      37.589  28.440  47.942  1.00  0.00           C
ATOM    449  O   ILE    28      37.830  27.982  46.816  1.00  0.00           O
ATOM    450  N   PHE    29      37.653  29.797  48.066  1.00  0.00           N
ATOM    451  H   PHE    29      37.568  30.285  48.947  1.00  0.00           H
ATOM    452  CA  PHE    29      37.740  30.607  46.849  1.00  0.00           C
ATOM    453  HA  PHE    29      36.824  30.553  46.260  1.00  0.00           H
ATOM    454  CB  PHE    29      37.797  32.072  47.303  1.00  0.00           C
ATOM    455  HB2 PHE    29      37.717  32.699  46.415  1.00  0.00           H
ATOM    456  HB3 PHE    29      37.006  32.284  48.024  1.00  0.00           H
ATOM    457  CG  PHE    29      39.105  32.474  47.991  1.00  0.00           C
ATOM    458  CD1 PHE    29      39.457  31.952  49.224  1.00  0.00           C
ATOM    459  HD1 PHE    29      38.744  31.530  49.919  1.00  0.00           H
ATOM    460  CE1 PHE    29      40.743  32.189  49.802  1.00  0.00           C
ATOM    461  HE1 PHE    29      41.029  31.879  50.796  1.00  0.00           H
ATOM    462  CZ  PHE    29      41.716  32.920  49.114  1.00  0.00           C
ATOM    463  HZ  PHE    29      42.672  33.111  49.579  1.00  0.00           H
ATOM    464  CE2 PHE    29      41.435  33.234  47.775  1.00  0.00           C
ATOM    465  HE2 PHE    29      42.248  33.680  47.223  1.00  0.00           H
ATOM    466  CD2 PHE    29      40.134  33.030  47.263  1.00  0.00           C
ATOM    467  HD2 PHE    29      40.033  33.168  46.196  1.00  0.00           H
ATOM    468  C   PHE    29      38.954  30.225  45.875  1.00  0.00           C
ATOM    469  O   PHE    29      38.773  29.899  44.676  1.00  0.00           O
ATOM    470  N   LEU    30      40.167  29.965  46.474  1.00  0.00           N
ATOM    471  H   LEU    30      40.297  30.205  47.448  1.00  0.00           H
ATOM    472  CA  LEU    30      41.352  29.575  45.643  1.00  0.00           C
ATOM    473  HA  LEU    30      41.381  30.328  44.856  1.00  0.00           H
ATOM    474  CB  LEU    30      42.641  29.744  46.504  1.00  0.00           C
ATOM    475  HB2 LEU    30      42.641  30.731  46.966  1.00  0.00           H
ATOM    476  HB3 LEU    30      42.634  28.917  47.215  1.00  0.00           H
ATOM    477  CG  LEU    30      43.951  29.699  45.697  1.00  0.00           C
ATOM    478  HG  LEU    30      44.046  28.684  45.309  1.00  0.00           H
ATOM    479  CD1 LEU    30      43.957  30.864  44.659  1.00  0.00           C
ATOM    480 HD11 LEU    30      44.980  30.973  44.297  1.00  0.00           H
ATOM    481 HD12 LEU    30      43.529  31.748  45.130  1.00  0.00           H
ATOM    482 HD13 LEU    30      43.438  30.451  43.795  1.00  0.00           H
ATOM    483  CD2 LEU    30      45.150  29.944  46.600  1.00  0.00           C
ATOM    484 HD21 LEU    30      45.226  29.374  47.526  1.00  0.00           H
ATOM    485 HD22 LEU    30      46.065  29.888  46.010  1.00  0.00           H
ATOM    486 HD23 LEU    30      45.073  30.997  46.875  1.00  0.00           H
ATOM    487  C   LEU    30      41.136  28.265  44.898  1.00  0.00           C
ATOM    488  O   LEU    30      41.748  28.159  43.860  1.00  0.00           O
ATOM    489  N   ARG    31      40.415  27.261  45.441  1.00  0.00           N
ATOM    490  H   ARG    31      40.162  27.445  46.402  1.00  0.00           H
ATOM    491  CA  ARG    31      40.105  26.034  44.735  1.00  0.00           C
ATOM    492  HA  ARG    31      41.060  25.562  44.503  1.00  0.00           H
ATOM    493  CB  ARG    31      39.353  25.141  45.684  1.00  0.00           C
ATOM    494  HB2 ARG    31      39.836  25.177  46.660  1.00  0.00           H
ATOM    495  HB3 ARG    31      38.395  25.639  45.835  1.00  0.00           H
ATOM    496  CG  ARG    31      39.098  23.751  45.116  1.00  0.00           C
ATOM    497  HG2 ARG    31      38.796  23.716  44.070  1.00  0.00           H
ATOM    498  HG3 ARG    31      40.019  23.168  45.108  1.00  0.00           H
ATOM    499  CD  ARG    31      38.083  22.958  45.913  1.00  0.00           C
ATOM    500  HD2 ARG    31      38.090  21.960  45.475  1.00  0.00           H
ATOM    501  HD3 ARG    31      38.358  22.939  46.967  1.00  0.00           H
ATOM    502  NE  ARG    31      36.735  23.536  45.759  1.00  0.00           N
ATOM    503  HE  ARG    31      36.387  24.054  44.966  1.00  0.00           H
ATOM    504  CZ  ARG    31      35.797  23.474  46.618  1.00  0.00           C
ATOM    505  NH1 ARG    31      35.876  23.167  47.855  1.00  0.00           N
ATOM    506 HH11 ARG    31      36.787  22.858  48.162  1.00  0.00           H
ATOM    507 HH12 ARG    31      35.075  22.862  48.388  1.00  0.00           H
ATOM    508  NH2 ARG    31      34.619  23.891  46.229  1.00  0.00           N
ATOM    509 HH21 ARG    31      34.595  24.370  45.342  1.00  0.00           H
ATOM    510 HH22 ARG    31      33.952  24.042  46.974  1.00  0.00           H
ATOM    511  C   ARG    31      39.318  26.243  43.419  1.00  0.00           C
ATOM    512  O   ARG    31      39.747  25.878  42.327  1.00  0.00           O
ATOM    513  N   GLU    32      38.225  26.927  43.501  1.00  0.00           N
ATOM    514  H   GLU    32      37.896  27.049  44.448  1.00  0.00           H
ATOM    515  CA  GLU    32      37.470  27.432  42.338  1.00  0.00           C
ATOM    516  HA  GLU    32      37.136  26.553  41.786  1.00  0.00           H
ATOM    517  CB  GLU    32      36.350  28.309  42.868  1.00  0.00           C
ATOM    518  HB2 GLU    32      36.842  29.160  43.340  1.00  0.00           H
ATOM    519  HB3 GLU    32      35.589  28.682  42.183  1.00  0.00           H
ATOM    520  CG  GLU    32      35.437  27.559  43.839  1.00  0.00           C
ATOM    521  HG2 GLU    32      35.974  27.454  44.782  1.00  0.00           H
ATOM    522  HG3 GLU    32      34.517  28.111  44.029  1.00  0.00           H
ATOM    523  CD  GLU    32      35.171  26.169  43.258  1.00  0.00           C
ATOM    524  OE1 GLU    32      34.629  26.053  42.107  1.00  0.00           O
ATOM    525  OE2 GLU    32      35.497  25.154  43.966  1.00  0.00           O
ATOM    526  C   GLU    32      38.337  28.211  41.269  1.00  0.00           C
ATOM    527  O   GLU    32      38.356  27.825  40.092  1.00  0.00           O
ATOM    528  N   LEU    33      39.133  29.193  41.677  1.00  0.00           N
ATOM    529  H   LEU    33      39.065  29.445  42.653  1.00  0.00           H
ATOM    530  CA  LEU    33      40.004  30.041  40.877  1.00  0.00           C
ATOM    531  HA  LEU    33      39.406  30.381  40.031  1.00  0.00           H
ATOM    532  CB  LEU    33      40.558  31.109  41.806  1.00  0.00           C
ATOM    533  HB2 LEU    33      40.920  30.586  42.692  1.00  0.00           H
ATOM    534  HB3 LEU    33      41.418  31.614  41.366  1.00  0.00           H
ATOM    535  CG  LEU    33      39.585  32.194  42.132  1.00  0.00           C
ATOM    536  HG  LEU    33      38.677  31.673  42.438  1.00  0.00           H
ATOM    537  CD1 LEU    33      40.045  33.004  43.363  1.00  0.00           C
ATOM    538 HD11 LEU    33      40.054  32.283  44.180  1.00  0.00           H
ATOM    539 HD12 LEU    33      39.468  33.897  43.596  1.00  0.00           H
ATOM    540 HD13 LEU    33      41.091  33.290  43.244  1.00  0.00           H
ATOM    541  CD2 LEU    33      39.276  33.136  40.953  1.00  0.00           C
ATOM    542 HD21 LEU    33      40.042  33.911  40.941  1.00  0.00           H
ATOM    543 HD22 LEU    33      39.443  32.527  40.064  1.00  0.00           H
ATOM    544 HD23 LEU    33      38.199  33.302  40.947  1.00  0.00           H
ATOM    545  C   LEU    33      41.081  29.173  40.168  1.00  0.00           C
ATOM    546  O   LEU    33      40.972  29.054  38.925  1.00  0.00           O
ATOM    547  N   ILE    34      41.904  28.434  40.982  1.00  0.00           N
ATOM    548  H   ILE    34      41.791  28.490  41.984  1.00  0.00           H
ATOM    549  CA  ILE    34      42.932  27.498  40.431  1.00  0.00           C
ATOM    550  HA  ILE    34      43.697  28.009  39.847  1.00  0.00           H
ATOM    551  CB  ILE    34      43.797  26.898  41.590  1.00  0.00           C
ATOM    552  HB  ILE    34      43.126  26.698  42.424  1.00  0.00           H
ATOM    553  CG2 ILE    34      44.402  25.515  41.196  1.00  0.00           C
ATOM    554 HG21 ILE    34      44.784  25.607  40.179  1.00  0.00           H
ATOM    555 HG22 ILE    34      43.659  24.736  41.367  1.00  0.00           H
ATOM    556 HG23 ILE    34      45.208  25.200  41.859  1.00  0.00           H
ATOM    557  CG1 ILE    34      44.886  27.967  41.932  1.00  0.00           C
ATOM    558 HG12 ILE    34      45.491  28.049  41.029  1.00  0.00           H
ATOM    559 HG13 ILE    34      44.466  28.962  42.075  1.00  0.00           H
ATOM    560  CD1 ILE    34      45.635  27.566  43.191  1.00  0.00           C
ATOM    561 HD11 ILE    34      45.025  27.076  43.950  1.00  0.00           H
ATOM    562 HD12 ILE    34      46.010  28.467  43.676  1.00  0.00           H
ATOM    563 HD13 ILE    34      46.423  26.904  42.832  1.00  0.00           H
ATOM    564  C   ILE    34      42.259  26.478  39.420  1.00  0.00           C
ATOM    565  O   ILE    34      42.868  26.298  38.345  1.00  0.00           O
ATOM    566  N   SER    35      41.099  25.928  39.771  1.00  0.00           N
ATOM    567  H   SER    35      40.725  26.250  40.652  1.00  0.00           H
ATOM    568  CA  SER    35      40.517  24.864  38.991  1.00  0.00           C
ATOM    569  HA  SER    35      41.300  24.147  38.739  1.00  0.00           H
ATOM    570  CB  SER    35      39.435  24.166  39.805  1.00  0.00           C
ATOM    571  HB2 SER    35      39.923  23.685  40.652  1.00  0.00           H
ATOM    572  HB3 SER    35      38.780  24.829  40.372  1.00  0.00           H
ATOM    573  OG  SER    35      38.759  23.250  38.994  1.00  0.00           O
ATOM    574  HG  SER    35      38.612  22.439  39.485  1.00  0.00           H
ATOM    575  C   SER    35      39.936  25.461  37.700  1.00  0.00           C
ATOM    576  O   SER    35      40.160  24.984  36.605  1.00  0.00           O
ATOM    577  N   ASN    36      39.254  26.595  37.723  1.00  0.00           N
ATOM    578  H   ASN    36      39.204  27.188  38.539  1.00  0.00           H
ATOM    579  CA  ASN    36      39.042  27.421  36.519  1.00  0.00           C
ATOM    580  HA  ASN    36      38.445  26.862  35.798  1.00  0.00           H
ATOM    581  CB  ASN    36      38.146  28.618  36.790  1.00  0.00           C
ATOM    582  HB2 ASN    36      37.224  28.347  37.304  1.00  0.00           H
ATOM    583  HB3 ASN    36      38.714  29.271  37.452  1.00  0.00           H
ATOM    584  CG  ASN    36      37.779  29.389  35.529  1.00  0.00           C
ATOM    585  OD1 ASN    36      36.931  29.088  34.763  1.00  0.00           O
ATOM    586  ND2 ASN    36      38.466  30.551  35.450  1.00  0.00           N
ATOM    587 HD21 ASN    36      39.156  30.772  36.155  1.00  0.00           H
ATOM    588 HD22 ASN    36      38.366  31.124  34.625  1.00  0.00           H
ATOM    589  C   ASN    36      40.272  27.798  35.638  1.00  0.00           C
ATOM    590  O   ASN    36      40.152  27.832  34.409  1.00  0.00           O
ATOM    591  N   SER    37      41.412  28.106  36.251  1.00  0.00           N
ATOM    592  H   SER    37      41.424  28.132  37.260  1.00  0.00           H
ATOM    593  CA  SER    37      42.688  28.331  35.527  1.00  0.00           C
ATOM    594  HA  SER    37      42.496  29.011  34.697  1.00  0.00           H
ATOM    595  CB  SER    37      43.751  28.886  36.590  1.00  0.00           C
ATOM    596  HB2 SER    37      43.730  28.375  37.552  1.00  0.00           H
ATOM    597  HB3 SER    37      44.748  28.766  36.164  1.00  0.00           H
ATOM    598  OG  SER    37      43.576  30.278  36.789  1.00  0.00           O
ATOM    599  HG  SER    37      43.726  30.621  35.905  1.00  0.00           H
ATOM    600  C   SER    37      43.222  27.026  34.907  1.00  0.00           C
ATOM    601  O   SER    37      43.515  27.026  33.740  1.00  0.00           O
ATOM    602  N   SER    38      43.310  25.934  35.644  1.00  0.00           N
ATOM    603  H   SER    38      43.070  25.941  36.626  1.00  0.00           H
ATOM    604  CA  SER    38      43.517  24.621  35.069  1.00  0.00           C
ATOM    605  HA  SER    38      44.543  24.574  34.705  1.00  0.00           H
ATOM    606  CB  SER    38      43.195  23.592  36.126  1.00  0.00           C
ATOM    607  HB2 SER    38      43.775  23.713  37.041  1.00  0.00           H
ATOM    608  HB3 SER    38      42.194  23.655  36.553  1.00  0.00           H
ATOM    609  OG  SER    38      43.423  22.316  35.616  1.00  0.00           O
ATOM    610  HG  SER    38      42.662  22.012  35.116  1.00  0.00           H
ATOM    611  C   SER    38      42.662  24.239  33.892  1.00  0.00           C
ATOM    612  O   SER    38      43.213  23.768  32.856  1.00  0.00           O
ATOM    613  N   ASP    39      41.400  24.500  33.912  1.00  0.00           N
ATOM    614  H   ASP    39      41.033  24.922  34.754  1.00  0.00           H
ATOM    615  CA  ASP    39      40.481  24.441  32.740  1.00  0.00           C
ATOM    616  HA  ASP    39      40.448  23.431  32.332  1.00  0.00           H
ATOM    617  CB  ASP    39      39.058  24.661  33.145  1.00  0.00           C
ATOM    618  HB2 ASP    39      38.912  25.712  33.393  1.00  0.00           H
ATOM    619  HB3 ASP    39      38.396  24.508  32.293  1.00  0.00           H
ATOM    620  CG  ASP    39      38.581  23.825  34.324  1.00  0.00           C
ATOM    621  OD1 ASP    39      39.029  22.643  34.506  1.00  0.00           O
ATOM    622  OD2 ASP    39      37.652  24.280  35.021  1.00  0.00           O
ATOM    623  C   ASP    39      40.831  25.438  31.641  1.00  0.00           C
ATOM    624  O   ASP    39      40.571  25.258  30.454  1.00  0.00           O
ATOM    625  N   ALA    40      41.410  26.588  31.955  1.00  0.00           N
ATOM    626  H   ALA    40      41.616  26.721  32.936  1.00  0.00           H
ATOM    627  CA  ALA    40      41.799  27.618  30.998  1.00  0.00           C
ATOM    628  HA  ALA    40      40.974  27.810  30.313  1.00  0.00           H
ATOM    629  CB  ALA    40      41.924  28.986  31.623  1.00  0.00           C
ATOM    630  HB1 ALA    40      41.025  29.319  32.140  1.00  0.00           H
ATOM    631  HB2 ALA    40      42.086  29.638  30.765  1.00  0.00           H
ATOM    632  HB3 ALA    40      42.786  29.014  32.290  1.00  0.00           H
ATOM    633  C   ALA    40      42.894  27.137  30.083  1.00  0.00           C
ATOM    634  O   ALA    40      42.895  27.277  28.875  1.00  0.00           O
ATOM    635  N   LEU    41      43.874  26.524  30.818  1.00  0.00           N
ATOM    636  H   LEU    41      43.774  26.613  31.818  1.00  0.00           H
ATOM    637  CA  LEU    41      45.015  25.849  30.219  1.00  0.00           C
ATOM    638  HA  LEU    41      45.517  26.569  29.572  1.00  0.00           H
ATOM    639  CB  LEU    41      45.911  25.469  31.388  1.00  0.00           C
ATOM    640  HB2 LEU    41      45.295  24.954  32.126  1.00  0.00           H
ATOM    641  HB3 LEU    41      46.777  24.906  31.041  1.00  0.00           H
ATOM    642  CG  LEU    41      46.471  26.705  32.168  1.00  0.00           C
ATOM    643  HG  LEU    41      45.814  27.562  32.317  1.00  0.00           H
ATOM    644  CD1 LEU    41      46.824  26.193  33.563  1.00  0.00           C
ATOM    645 HD11 LEU    41      47.274  27.007  34.131  1.00  0.00           H
ATOM    646 HD12 LEU    41      47.544  25.376  33.540  1.00  0.00           H
ATOM    647 HD13 LEU    41      45.886  25.931  34.053  1.00  0.00           H
ATOM    648  CD2 LEU    41      47.745  27.176  31.568  1.00  0.00           C
ATOM    649 HD21 LEU    41      48.491  26.382  31.542  1.00  0.00           H
ATOM    650 HD22 LEU    41      47.570  27.380  30.512  1.00  0.00           H
ATOM    651 HD23 LEU    41      48.021  28.046  32.165  1.00  0.00           H
ATOM    652  C   LEU    41      44.515  24.693  29.339  1.00  0.00           C
ATOM    653  O   LEU    41      45.022  24.540  28.253  1.00  0.00           O
ATOM    654  N   ASP    42      43.576  23.900  29.759  1.00  0.00           N
ATOM    655  H   ASP    42      43.177  24.116  30.661  1.00  0.00           H
ATOM    656  CA  ASP    42      43.019  22.815  28.897  1.00  0.00           C
ATOM    657  HA  ASP    42      43.887  22.176  28.736  1.00  0.00           H
ATOM    658  CB  ASP    42      41.927  21.959  29.703  1.00  0.00           C
ATOM    659  HB2 ASP    42      41.174  22.677  30.031  1.00  0.00           H
ATOM    660  HB3 ASP    42      41.461  21.236  29.034  1.00  0.00           H
ATOM    661  CG  ASP    42      42.490  21.124  30.862  1.00  0.00           C
ATOM    662  OD1 ASP    42      43.593  20.582  30.732  1.00  0.00           O
ATOM    663  OD2 ASP    42      41.687  20.837  31.768  1.00  0.00           O
ATOM    664  C   ASP    42      42.435  23.381  27.584  1.00  0.00           C
ATOM    665  O   ASP    42      42.736  22.858  26.543  1.00  0.00           O
ATOM    666  N   LYS    43      41.721  24.531  27.641  1.00  0.00           N
ATOM    667  H   LYS    43      41.457  24.992  28.500  1.00  0.00           H
ATOM    668  CA  LYS    43      41.163  25.011  26.368  1.00  0.00           C
ATOM    669  HA  LYS    43      40.545  24.222  25.939  1.00  0.00           H
ATOM    670  CB  LYS    43      40.360  26.303  26.641  1.00  0.00           C
ATOM    671  HB2 LYS    43      41.045  26.924  27.219  1.00  0.00           H
ATOM    672  HB3 LYS    43      40.183  26.719  25.649  1.00  0.00           H
ATOM    673  CG  LYS    43      39.025  26.083  27.410  1.00  0.00           C
ATOM    674  HG2 LYS    43      38.352  25.321  27.017  1.00  0.00           H
ATOM    675  HG3 LYS    43      39.320  25.672  28.376  1.00  0.00           H
ATOM    676  CD  LYS    43      38.347  27.398  27.896  1.00  0.00           C
ATOM    677  HD2 LYS    43      39.186  27.951  28.320  1.00  0.00           H
ATOM    678  HD3 LYS    43      38.098  27.853  26.938  1.00  0.00           H
ATOM    679  CE  LYS    43      37.142  27.116  28.799  1.00  0.00           C
ATOM    680  HE2 LYS    43      36.774  28.035  29.256  1.00  0.00           H
ATOM    681  HE3 LYS    43      36.310  26.650  28.273  1.00  0.00           H
ATOM    682  NZ  LYS    43      37.287  26.262  29.992  1.00  0.00           N
ATOM    683  HZ1 LYS    43      38.099  26.585  30.500  1.00  0.00           H
ATOM    684  HZ2 LYS    43      37.504  25.300  29.773  1.00  0.00           H
ATOM    685  HZ3 LYS    43      36.567  26.304  30.699  1.00  0.00           H
ATOM    686  C   LYS    43      42.226  25.399  25.377  1.00  0.00           C
ATOM    687  O   LYS    43      42.074  25.155  24.207  1.00  0.00           O
ATOM    688  N   ILE    44      43.336  25.990  25.761  1.00  0.00           N
ATOM    689  H   ILE    44      43.435  26.314  26.713  1.00  0.00           H
ATOM    690  CA  ILE    44      44.534  26.190  24.898  1.00  0.00           C
ATOM    691  HA  ILE    44      44.174  26.698  24.003  1.00  0.00           H
ATOM    692  CB  ILE    44      45.594  27.253  25.416  1.00  0.00           C
ATOM    693  HB  ILE    44      45.046  28.195  25.441  1.00  0.00           H
ATOM    694  CG2 ILE    44      46.089  27.133  26.859  1.00  0.00           C
ATOM    695 HG21 ILE    44      46.716  27.994  27.093  1.00  0.00           H
ATOM    696 HG22 ILE    44      46.702  26.276  27.136  1.00  0.00           H
ATOM    697 HG23 ILE    44      45.315  27.039  27.621  1.00  0.00           H
ATOM    698  CG1 ILE    44      46.752  27.479  24.456  1.00  0.00           C
ATOM    699 HG12 ILE    44      47.373  28.247  24.915  1.00  0.00           H
ATOM    700 HG13 ILE    44      47.376  26.595  24.317  1.00  0.00           H
ATOM    701  CD1 ILE    44      46.461  27.922  23.034  1.00  0.00           C
ATOM    702 HD11 ILE    44      47.326  27.844  22.376  1.00  0.00           H
ATOM    703 HD12 ILE    44      46.255  28.992  23.060  1.00  0.00           H
ATOM    704 HD13 ILE    44      45.671  27.259  22.681  1.00  0.00           H
ATOM    705  C   ILE    44      45.239  24.928  24.435  1.00  0.00           C
ATOM    706  O   ILE    44      45.634  24.678  23.308  1.00  0.00           O
ATOM    707  N   ARG    45      45.299  23.987  25.346  1.00  0.00           N
ATOM    708  H   ARG    45      45.107  24.309  26.284  1.00  0.00           H
ATOM    709  CA  ARG    45      45.966  22.697  25.067  1.00  0.00           C
ATOM    710  HA  ARG    45      46.984  22.805  24.691  1.00  0.00           H
ATOM    711  CB  ARG    45      46.132  21.951  26.403  1.00  0.00           C
ATOM    712  HB2 ARG    45      46.623  22.573  27.152  1.00  0.00           H
ATOM    713  HB3 ARG    45      45.167  21.692  26.841  1.00  0.00           H
ATOM    714  CG  ARG    45      46.944  20.655  26.312  1.00  0.00           C
ATOM    715  HG2 ARG    45      46.541  19.966  25.570  1.00  0.00           H
ATOM    716  HG3 ARG    45      47.944  20.952  25.994  1.00  0.00           H
ATOM    717  CD  ARG    45      47.009  19.896  27.664  1.00  0.00           C
ATOM    718  HD2 ARG    45      47.527  18.972  27.405  1.00  0.00           H
ATOM    719  HD3 ARG    45      47.546  20.491  28.402  1.00  0.00           H
ATOM    720  NE  ARG    45      45.635  19.673  28.287  1.00  0.00           N
ATOM    721  HE  ARG    45      45.185  20.419  28.798  1.00  0.00           H
ATOM    722  CZ  ARG    45      44.909  18.556  28.303  1.00  0.00           C
ATOM    723  NH1 ARG    45      45.195  17.511  27.676  1.00  0.00           N
ATOM    724 HH11 ARG    45      45.978  17.528  27.040  1.00  0.00           H
ATOM    725 HH12 ARG    45      44.547  16.736  27.698  1.00  0.00           H
ATOM    726  NH2 ARG    45      43.696  18.576  28.923  1.00  0.00           N
ATOM    727 HH21 ARG    45      43.622  19.245  29.676  1.00  0.00           H
ATOM    728 HH22 ARG    45      43.163  17.721  28.986  1.00  0.00           H
ATOM    729  C   ARG    45      45.216  21.857  23.991  1.00  0.00           C
ATOM    730  O   ARG    45      45.795  21.279  23.145  1.00  0.00           O
ATOM    731  N   TYR    46      43.907  21.888  24.053  1.00  0.00           N
ATOM    732  H   TYR    46      43.458  22.149  24.920  1.00  0.00           H
ATOM    733  CA  TYR    46      43.057  21.274  23.068  1.00  0.00           C
ATOM    734  HA  TYR    46      43.399  20.303  22.711  1.00  0.00           H
ATOM    735  CB  TYR    46      41.623  21.108  23.622  1.00  0.00           C
ATOM    736  HB2 TYR    46      41.149  22.052  23.886  1.00  0.00           H
ATOM    737  HB3 TYR    46      41.022  20.793  22.769  1.00  0.00           H
ATOM    738  CG  TYR    46      41.412  20.112  24.693  1.00  0.00           C
ATOM    739  CD1 TYR    46      40.749  20.388  25.901  1.00  0.00           C
ATOM    740  HD1 TYR    46      40.313  21.372  25.993  1.00  0.00           H
ATOM    741  CE1 TYR    46      40.519  19.391  26.841  1.00  0.00           C
ATOM    742  HE1 TYR    46      40.063  19.502  27.815  1.00  0.00           H
ATOM    743  CZ  TYR    46      40.927  18.082  26.627  1.00  0.00           C
ATOM    744  OH  TYR    46      40.822  17.106  27.519  1.00  0.00           O
ATOM    745  HH  TYR    46      40.955  16.228  27.156  1.00  0.00           H
ATOM    746  CE2 TYR    46      41.586  17.814  25.466  1.00  0.00           C
ATOM    747  HE2 TYR    46      41.937  16.816  25.254  1.00  0.00           H
ATOM    748  CD2 TYR    46      41.898  18.825  24.504  1.00  0.00           C
ATOM    749  HD2 TYR    46      42.386  18.613  23.564  1.00  0.00           H
ATOM    750  C   TYR    46      43.099  22.110  21.793  1.00  0.00           C
ATOM    751  O   TYR    46      43.249  21.564  20.722  1.00  0.00           O
ATOM    752  N   GLU    47      43.048  23.421  21.990  1.00  0.00           N
ATOM    753  H   GLU    47      42.731  23.755  22.889  1.00  0.00           H
ATOM    754  CA  GLU    47      42.973  24.304  20.757  1.00  0.00           C
ATOM    755  HA  GLU    47      42.106  23.947  20.202  1.00  0.00           H
ATOM    756  CB  GLU    47      42.689  25.772  21.157  1.00  0.00           C
ATOM    757  HB2 GLU    47      41.752  25.921  21.693  1.00  0.00           H
ATOM    758  HB3 GLU    47      43.488  26.030  21.852  1.00  0.00           H
ATOM    759  CG  GLU    47      42.648  26.665  19.894  1.00  0.00           C
ATOM    760  HG2 GLU    47      42.680  27.685  20.276  1.00  0.00           H
ATOM    761  HG3 GLU    47      43.611  26.603  19.387  1.00  0.00           H
ATOM    762  CD  GLU    47      41.525  26.487  18.931  1.00  0.00           C
ATOM    763  OE1 GLU    47      40.533  25.817  19.260  1.00  0.00           O
ATOM    764  OE2 GLU    47      41.566  27.047  17.817  1.00  0.00           O
ATOM    765  C   GLU    47      44.281  24.191  19.917  1.00  0.00           C
ATOM    766  O   GLU    47      44.331  24.273  18.653  1.00  0.00           O
ATOM    767  N   SER    48      45.395  24.022  20.586  1.00  0.00           N
ATOM    768  H   SER    48      45.240  23.861  21.571  1.00  0.00           H
ATOM    769  CA  SER    48      46.688  23.928  20.007  1.00  0.00           C
ATOM    770  HA  SER    48      46.736  24.648  19.191  1.00  0.00           H
ATOM    771  CB  SER    48      47.858  24.168  20.990  1.00  0.00           C
ATOM    772  HB2 SER    48      47.751  23.402  21.759  1.00  0.00           H
ATOM    773  HB3 SER    48      48.842  24.124  20.523  1.00  0.00           H
ATOM    774  OG  SER    48      47.660  25.384  21.636  1.00  0.00           O
ATOM    775  HG  SER    48      46.893  25.187  22.179  1.00  0.00           H
ATOM    776  C   SER    48      46.996  22.646  19.212  1.00  0.00           C
ATOM    777  O   SER    48      48.094  22.606  18.579  1.00  0.00           O
ATOM    778  N   LEU    49      46.067  21.685  19.214  1.00  0.00           N
ATOM    779  H   LEU    49      45.159  21.798  19.640  1.00  0.00           H
ATOM    780  CA  LEU    49      46.120  20.446  18.372  1.00  0.00           C
ATOM    781  HA  LEU    49      47.122  20.019  18.374  1.00  0.00           H
ATOM    782  CB  LEU    49      45.298  19.299  18.929  1.00  0.00           C
ATOM    783  HB2 LEU    49      44.263  19.640  18.967  1.00  0.00           H
ATOM    784  HB3 LEU    49      45.407  18.421  18.294  1.00  0.00           H
ATOM    785  CG  LEU    49      45.643  18.950  20.381  1.00  0.00           C
ATOM    786  HG  LEU    49      45.640  19.818  21.039  1.00  0.00           H
ATOM    787  CD1 LEU    49      44.461  18.181  20.944  1.00  0.00           C
ATOM    788 HD11 LEU    49      44.683  17.872  21.966  1.00  0.00           H
ATOM    789 HD12 LEU    49      44.507  17.225  20.422  1.00  0.00           H
ATOM    790 HD13 LEU    49      43.526  18.710  20.759  1.00  0.00           H
ATOM    791  CD2 LEU    49      46.989  18.247  20.645  1.00  0.00           C
ATOM    792 HD21 LEU    49      46.789  17.506  19.870  1.00  0.00           H
ATOM    793 HD22 LEU    49      47.818  18.900  20.372  1.00  0.00           H
ATOM    794 HD23 LEU    49      46.997  17.790  21.635  1.00  0.00           H
ATOM    795  C   LEU    49      45.752  20.848  16.931  1.00  0.00           C
ATOM    796  O   LEU    49      46.254  20.217  16.029  1.00  0.00           O
ATOM    797  N   THR    50      44.904  21.852  16.790  1.00  0.00           N
ATOM    798  H   THR    50      44.564  22.389  17.575  1.00  0.00           H
ATOM    799  CA  THR    50      44.521  22.296  15.444  1.00  0.00           C
ATOM    800  HA  THR    50      44.533  21.440  14.770  1.00  0.00           H
ATOM    801  CB  THR    50      43.042  22.828  15.466  1.00  0.00           C
ATOM    802  HB  THR    50      42.936  23.616  16.214  1.00  0.00           H
ATOM    803  CG2 THR    50      42.585  23.170  14.096  1.00  0.00           C
ATOM    804 HG21 THR    50      41.536  23.319  14.351  1.00  0.00           H
ATOM    805 HG22 THR    50      42.561  22.306  13.432  1.00  0.00           H
ATOM    806 HG23 THR    50      42.998  24.047  13.598  1.00  0.00           H
ATOM    807  OG1 THR    50      42.237  21.729  15.983  1.00  0.00           O
ATOM    808  HG1 THR    50      41.724  22.153  16.675  1.00  0.00           H
ATOM    809  C   THR    50      45.488  23.303  14.871  1.00  0.00           C
ATOM    810  O   THR    50      45.641  23.391  13.661  1.00  0.00           O
ATOM    811  N   ASP    51      46.259  24.047  15.678  1.00  0.00           N
ATOM    812  H   ASP    51      46.068  24.065  16.669  1.00  0.00           H
ATOM    813  CA  ASP    51      47.307  24.937  15.210  1.00  0.00           C
ATOM    814  HA  ASP    51      47.645  24.433  14.305  1.00  0.00           H
ATOM    815  CB  ASP    51      46.666  26.361  14.844  1.00  0.00           C
ATOM    816  HB2 ASP    51      45.942  26.159  14.054  1.00  0.00           H
ATOM    817  HB3 ASP    51      46.171  26.673  15.764  1.00  0.00           H
ATOM    818  CG  ASP    51      47.640  27.461  14.537  1.00  0.00           C
ATOM    819  OD1 ASP    51      48.905  27.211  14.385  1.00  0.00           O
ATOM    820  OD2 ASP    51      47.114  28.559  14.242  1.00  0.00           O
ATOM    821  C   ASP    51      48.436  25.157  16.310  1.00  0.00           C
ATOM    822  O   ASP    51      48.102  25.950  17.232  1.00  0.00           O
ATOM    823  N   PRO    52      49.554  24.483  16.265  1.00  0.00           N
ATOM    824  CD  PRO    52      49.937  23.421  15.354  1.00  0.00           C
ATOM    825  HD2 PRO    52      49.875  23.836  14.348  1.00  0.00           H
ATOM    826  HD3 PRO    52      49.158  22.665  15.463  1.00  0.00           H
ATOM    827  CG  PRO    52      51.365  23.045  15.648  1.00  0.00           C
ATOM    828  HG2 PRO    52      52.102  23.678  15.153  1.00  0.00           H
ATOM    829  HG3 PRO    52      51.446  22.008  15.323  1.00  0.00           H
ATOM    830  CB  PRO    52      51.383  23.265  17.159  1.00  0.00           C
ATOM    831  HB2 PRO    52      52.379  23.471  17.551  1.00  0.00           H
ATOM    832  HB3 PRO    52      51.063  22.315  17.584  1.00  0.00           H
ATOM    833  CA  PRO    52      50.367  24.389  17.380  1.00  0.00           C
ATOM    834  HA  PRO    52      49.762  24.256  18.277  1.00  0.00           H
ATOM    835  C   PRO    52      51.121  25.726  17.674  1.00  0.00           C
ATOM    836  O   PRO    52      51.765  25.804  18.754  1.00  0.00           O
ATOM    837  N   SER    53      51.031  26.692  16.755  1.00  0.00           N
ATOM    838  H   SER    53      50.545  26.456  15.902  1.00  0.00           H
ATOM    839  CA  SER    53      51.684  28.037  16.825  1.00  0.00           C
ATOM    840  HA  SER    53      52.720  27.949  17.155  1.00  0.00           H
ATOM    841  CB  SER    53      51.743  28.704  15.450  1.00  0.00           C
ATOM    842  HB2 SER    53      52.584  29.392  15.370  1.00  0.00           H
ATOM    843  HB3 SER    53      51.957  28.031  14.620  1.00  0.00           H
ATOM    844  OG  SER    53      50.518  29.396  15.199  1.00  0.00           O
ATOM    845  HG  SER    53      49.834  28.775  14.938  1.00  0.00           H
ATOM    846  C   SER    53      50.937  28.949  17.776  1.00  0.00           C
ATOM    847  O   SER    53      51.589  29.850  18.376  1.00  0.00           O
ATOM    848  N   LYS    54      49.659  28.618  18.095  1.00  0.00           N
ATOM    849  H   LYS    54      49.141  27.966  17.524  1.00  0.00           H
ATOM    850  CA  LYS    54      48.943  29.361  19.194  1.00  0.00           C
ATOM    851  HA  LYS    54      49.086  30.425  19.007  1.00  0.00           H
ATOM    852  CB  LYS    54      47.453  29.164  19.159  1.00  0.00           C
ATOM    853  HB2 LYS    54      47.093  28.144  19.288  1.00  0.00           H
ATOM    854  HB3 LYS    54      47.064  29.716  20.014  1.00  0.00           H
ATOM    855  CG  LYS    54      46.787  29.879  17.982  1.00  0.00           C
ATOM    856  HG2 LYS    54      47.337  30.804  17.810  1.00  0.00           H
ATOM    857  HG3 LYS    54      47.003  29.215  17.145  1.00  0.00           H
ATOM    858  CD  LYS    54      45.329  30.043  18.202  1.00  0.00           C
ATOM    859  HD2 LYS    54      44.928  29.104  18.582  1.00  0.00           H
ATOM    860  HD3 LYS    54      45.058  30.830  18.907  1.00  0.00           H
ATOM    861  CE  LYS    54      44.789  30.425  16.827  1.00  0.00           C
ATOM    862  HE2 LYS    54      45.507  31.158  16.460  1.00  0.00           H
ATOM    863  HE3 LYS    54      44.896  29.550  16.184  1.00  0.00           H
ATOM    864  NZ  LYS    54      43.454  30.962  16.849  1.00  0.00           N
ATOM    865  HZ1 LYS    54      43.037  31.147  15.948  1.00  0.00           H
ATOM    866  HZ2 LYS    54      43.552  31.889  17.238  1.00  0.00           H
ATOM    867  HZ3 LYS    54      42.835  30.413  17.428  1.00  0.00           H
ATOM    868  C   LYS    54      49.400  29.150  20.608  1.00  0.00           C
ATOM    869  O   LYS    54      49.207  29.985  21.491  1.00  0.00           O
ATOM    870  N   LEU    55      50.098  28.034  20.830  1.00  0.00           N
ATOM    871  H   LEU    55      50.161  27.388  20.056  1.00  0.00           H
ATOM    872  CA  LEU    55      50.645  27.685  22.170  1.00  0.00           C
ATOM    873  HA  LEU    55      49.798  27.715  22.856  1.00  0.00           H
ATOM    874  CB  LEU    55      50.984  26.148  22.157  1.00  0.00           C
ATOM    875  HB2 LEU    55      50.071  25.606  21.913  1.00  0.00           H
ATOM    876  HB3 LEU    55      51.626  25.915  21.308  1.00  0.00           H
ATOM    877  CG  LEU    55      51.615  25.520  23.455  1.00  0.00           C
ATOM    878  HG  LEU    55      52.525  26.075  23.684  1.00  0.00           H
ATOM    879  CD1 LEU    55      50.600  25.589  24.614  1.00  0.00           C
ATOM    880 HD11 LEU    55      51.173  25.224  25.466  1.00  0.00           H
ATOM    881 HD12 LEU    55      49.829  24.832  24.478  1.00  0.00           H
ATOM    882 HD13 LEU    55      50.189  26.580  24.806  1.00  0.00           H
ATOM    883  CD2 LEU    55      52.020  24.048  23.165  1.00  0.00           C
ATOM    884 HD21 LEU    55      51.242  23.452  22.688  1.00  0.00           H
ATOM    885 HD22 LEU    55      52.906  24.011  22.532  1.00  0.00           H
ATOM    886 HD23 LEU    55      52.372  23.654  24.118  1.00  0.00           H
ATOM    887  C   LEU    55      51.872  28.506  22.543  1.00  0.00           C
ATOM    888  O   LEU    55      52.001  28.784  23.750  1.00  0.00           O
ATOM    889  N   ASP    56      52.703  28.865  21.487  1.00  0.00           N
ATOM    890  H   ASP    56      52.502  28.399  20.613  1.00  0.00           H
ATOM    891  CA  ASP    56      54.009  29.522  21.590  1.00  0.00           C
ATOM    892  HA  ASP    56      54.626  28.793  22.117  1.00  0.00           H
ATOM    893  CB  ASP    56      54.754  29.761  20.272  1.00  0.00           C
ATOM    894  HB2 ASP    56      54.250  30.476  19.622  1.00  0.00           H
ATOM    895  HB3 ASP    56      55.731  30.199  20.477  1.00  0.00           H
ATOM    896  CG  ASP    56      55.020  28.473  19.508  1.00  0.00           C
ATOM    897  OD1 ASP    56      55.136  28.492  18.263  1.00  0.00           O
ATOM    898  OD2 ASP    56      55.070  27.434  20.128  1.00  0.00           O
ATOM    899  C   ASP    56      54.022  30.802  22.491  1.00  0.00           C
ATOM    900  O   ASP    56      54.981  31.049  23.176  1.00  0.00           O
ATOM    901  N   SER    57      52.904  31.533  22.588  1.00  0.00           N
ATOM    902  H   SER    57      52.208  31.201  21.934  1.00  0.00           H
ATOM    903  CA  SER    57      52.731  32.818  23.356  1.00  0.00           C
ATOM    904  HA  SER    57      53.750  33.206  23.374  1.00  0.00           H
ATOM    905  CB  SER    57      51.858  33.855  22.686  1.00  0.00           C
ATOM    906  HB2 SER    57      51.911  34.765  23.284  1.00  0.00           H
ATOM    907  HB3 SER    57      52.242  33.939  21.669  1.00  0.00           H
ATOM    908  OG  SER    57      50.507  33.519  22.541  1.00  0.00           O
ATOM    909  HG  SER    57      50.301  33.096  21.704  1.00  0.00           H
ATOM    910  C   SER    57      52.398  32.629  24.871  1.00  0.00           C
ATOM    911  O   SER    57      51.860  33.503  25.530  1.00  0.00           O
ATOM    912  N   GLY    58      52.924  31.523  25.413  1.00  0.00           N
ATOM    913  H   GLY    58      53.473  30.944  24.794  1.00  0.00           H
ATOM    914  CA  GLY    58      52.778  30.871  26.684  1.00  0.00           C
ATOM    915  HA2 GLY    58      53.482  31.280  27.408  1.00  0.00           H
ATOM    916  HA3 GLY    58      51.830  31.194  27.117  1.00  0.00           H
ATOM    917  C   GLY    58      52.961  29.318  26.549  1.00  0.00           C
ATOM    918  O   GLY    58      52.031  28.550  26.628  1.00  0.00           O
ATOM    919  N   LYS    59      54.156  28.862  26.236  1.00  0.00           N
ATOM    920  H   LYS    59      54.837  29.600  26.133  1.00  0.00           H
ATOM    921  CA  LYS    59      54.395  27.511  25.718  1.00  0.00           C
ATOM    922  HA  LYS    59      53.572  27.243  25.056  1.00  0.00           H
ATOM    923  CB  LYS    59      55.763  27.390  25.057  1.00  0.00           C
ATOM    924  HB2 LYS    59      55.925  28.264  24.427  1.00  0.00           H
ATOM    925  HB3 LYS    59      56.549  27.328  25.809  1.00  0.00           H
ATOM    926  CG  LYS    59      55.749  26.107  24.287  1.00  0.00           C
ATOM    927  HG2 LYS    59      55.928  25.333  25.033  1.00  0.00           H
ATOM    928  HG3 LYS    59      54.781  25.921  23.821  1.00  0.00           H
ATOM    929  CD  LYS    59      56.890  25.894  23.260  1.00  0.00           C
ATOM    930  HD2 LYS    59      56.871  26.660  22.484  1.00  0.00           H
ATOM    931  HD3 LYS    59      57.799  25.928  23.859  1.00  0.00           H
ATOM    932  CE  LYS    59      56.945  24.482  22.695  1.00  0.00           C
ATOM    933  HE2 LYS    59      57.613  23.893  23.323  1.00  0.00           H
ATOM    934  HE3 LYS    59      55.957  24.026  22.744  1.00  0.00           H
ATOM    935  NZ  LYS    59      57.305  24.431  21.213  1.00  0.00           N
ATOM    936  HZ1 LYS    59      57.023  25.233  20.668  1.00  0.00           H
ATOM    937  HZ2 LYS    59      56.820  23.621  20.855  1.00  0.00           H
ATOM    938  HZ3 LYS    59      58.297  24.431  21.026  1.00  0.00           H
ATOM    939  C   LYS    59      54.144  26.524  26.861  1.00  0.00           C
ATOM    940  O   LYS    59      53.623  25.441  26.635  1.00  0.00           O
ATOM    941  N   GLU    60      54.715  26.860  27.957  1.00  0.00           N
ATOM    942  H   GLU    60      55.039  27.812  28.040  1.00  0.00           H
ATOM    943  CA  GLU    60      54.535  26.025  29.174  1.00  0.00           C
ATOM    944  HA  GLU    60      54.483  24.975  28.887  1.00  0.00           H
ATOM    945  CB  GLU    60      55.832  26.282  30.032  1.00  0.00           C
ATOM    946  HB2 GLU    60      56.791  26.042  29.574  1.00  0.00           H
ATOM    947  HB3 GLU    60      55.794  27.372  30.035  1.00  0.00           H
ATOM    948  CG  GLU    60      55.729  25.625  31.429  1.00  0.00           C
ATOM    949  HG2 GLU    60      56.535  26.023  32.044  1.00  0.00           H
ATOM    950  HG3 GLU    60      54.877  26.064  31.948  1.00  0.00           H
ATOM    951  CD  GLU    60      55.585  24.113  31.508  1.00  0.00           C
ATOM    952  OE1 GLU    60      55.323  23.633  32.615  1.00  0.00           O
ATOM    953  OE2 GLU    60      55.722  23.396  30.503  1.00  0.00           O
ATOM    954  C   GLU    60      53.260  26.441  29.940  1.00  0.00           C
ATOM    955  O   GLU    60      53.055  27.561  30.296  1.00  0.00           O
ATOM    956  N   LEU    61      52.364  25.448  30.163  1.00  0.00           N
ATOM    957  H   LEU    61      52.530  24.519  29.800  1.00  0.00           H
ATOM    958  CA  LEU    61      51.060  25.531  30.890  1.00  0.00           C
ATOM    959  HA  LEU    61      50.506  26.455  30.721  1.00  0.00           H
ATOM    960  CB  LEU    61      50.243  24.355  30.296  1.00  0.00           C
ATOM    961  HB2 LEU    61      50.865  23.471  30.432  1.00  0.00           H
ATOM    962  HB3 LEU    61      49.314  24.257  30.859  1.00  0.00           H
ATOM    963  CG  LEU    61      49.925  24.460  28.812  1.00  0.00           C
ATOM    964  HG  LEU    61      50.849  24.589  28.250  1.00  0.00           H
ATOM    965  CD1 LEU    61      49.062  23.281  28.404  1.00  0.00           C
ATOM    966 HD11 LEU    61      49.597  22.446  28.855  1.00  0.00           H
ATOM    967 HD12 LEU    61      49.102  23.046  27.339  1.00  0.00           H
ATOM    968 HD13 LEU    61      48.061  23.309  28.832  1.00  0.00           H
ATOM    969  CD2 LEU    61      49.169  25.702  28.493  1.00  0.00           C
ATOM    970 HD21 LEU    61      49.728  26.626  28.647  1.00  0.00           H
ATOM    971 HD22 LEU    61      48.969  25.546  27.433  1.00  0.00           H
ATOM    972 HD23 LEU    61      48.263  25.617  29.093  1.00  0.00           H
ATOM    973  C   LEU    61      51.343  25.373  32.400  1.00  0.00           C
ATOM    974  O   LEU    61      51.367  24.265  32.949  1.00  0.00           O
ATOM    975  N   HID    62      51.299  26.495  33.088  1.00  0.00           N
ATOM    976  H   HID    62      51.196  27.349  32.559  1.00  0.00           H
ATOM    977  CA  HID    62      51.440  26.632  34.521  1.00  0.00           C
ATOM    978  HA  HID    62      51.056  25.730  34.998  1.00  0.00           H
ATOM    979  CB  HID    62      52.919  26.819  34.960  1.00  0.00           C
ATOM    980  HB2 HID    62      53.008  26.805  36.045  1.00  0.00           H
ATOM    981  HB3 HID    62      53.503  25.961  34.629  1.00  0.00           H
ATOM    982  CG  HID    62      53.490  28.219  34.566  1.00  0.00           C
ATOM    983  ND1 HID    62      53.701  28.699  33.274  1.00  0.00           N
ATOM    984  HD1 HID    62      53.606  28.376  32.323  1.00  0.00           H
ATOM    985  CE1 HID    62      54.224  29.950  33.447  1.00  0.00           C
ATOM    986  HE1 HID    62      54.473  30.628  32.644  1.00  0.00           H
ATOM    987  NE2 HID    62      54.314  30.261  34.748  1.00  0.00           N
ATOM    988  CD2 HID    62      53.882  29.148  35.435  1.00  0.00           C
ATOM    989  HD2 HID    62      53.788  29.042  36.506  1.00  0.00           H
ATOM    990  C   HID    62      50.565  27.744  35.059  1.00  0.00           C
ATOM    991  O   HID    62      50.257  28.745  34.502  1.00  0.00           O
ATOM    992  N   ILE    63      50.167  27.602  36.305  1.00  0.00           N
ATOM    993  H   ILE    63      50.632  26.836  36.772  1.00  0.00           H
ATOM    994  CA  ILE    63      49.623  28.670  37.206  1.00  0.00           C
ATOM    995  HA  ILE    63      49.045  29.370  36.603  1.00  0.00           H
ATOM    996  CB  ILE    63      48.494  28.122  38.056  1.00  0.00           C
ATOM    997  HB  ILE    63      48.953  27.366  38.691  1.00  0.00           H
ATOM    998  CG2 ILE    63      48.057  29.239  38.965  1.00  0.00           C
ATOM    999 HG21 ILE    63      47.747  30.126  38.410  1.00  0.00           H
ATOM   1000 HG22 ILE    63      48.746  29.493  39.770  1.00  0.00           H
ATOM   1001 HG23 ILE    63      47.159  28.854  39.449  1.00  0.00           H
ATOM   1002  CG1 ILE    63      47.345  27.423  37.281  1.00  0.00           C
ATOM   1003 HG12 ILE    63      46.835  28.234  36.759  1.00  0.00           H
ATOM   1004 HG13 ILE    63      47.927  26.755  36.646  1.00  0.00           H
ATOM   1005  CD1 ILE    63      46.417  26.529  38.192  1.00  0.00           C
ATOM   1006 HD11 ILE    63      47.026  25.858  38.798  1.00  0.00           H
ATOM   1007 HD12 ILE    63      45.703  26.092  37.493  1.00  0.00           H
ATOM   1008 HD13 ILE    63      45.794  27.153  38.831  1.00  0.00           H
ATOM   1009  C   ILE    63      50.863  29.313  37.976  1.00  0.00           C
ATOM   1010  O   ILE    63      51.831  28.635  38.175  1.00  0.00           O
ATOM   1011  N   ASN    64      50.806  30.671  38.344  1.00  0.00           N
ATOM   1012  H   ASN    64      49.878  31.037  38.186  1.00  0.00           H
ATOM   1013  CA  ASN    64      51.715  31.296  39.255  1.00  0.00           C
ATOM   1014  HA  ASN    64      52.347  30.598  39.804  1.00  0.00           H
ATOM   1015  CB  ASN    64      52.671  32.226  38.482  1.00  0.00           C
ATOM   1016  HB2 ASN    64      52.952  31.678  37.585  1.00  0.00           H
ATOM   1017  HB3 ASN    64      52.104  33.118  38.212  1.00  0.00           H
ATOM   1018  CG  ASN    64      53.912  32.647  39.196  1.00  0.00           C
ATOM   1019  OD1 ASN    64      54.068  32.230  40.330  1.00  0.00           O
ATOM   1020  ND2 ASN    64      54.752  33.428  38.555  1.00  0.00           N
ATOM   1021 HD21 ASN    64      54.743  33.552  37.553  1.00  0.00           H
ATOM   1022 HD22 ASN    64      55.471  33.876  39.104  1.00  0.00           H
ATOM   1023  C   ASN    64      50.894  32.110  40.341  1.00  0.00           C
ATOM   1024  O   ASN    64      49.762  32.545  40.074  1.00  0.00           O
ATOM   1025  N   LEU    65      51.511  32.327  41.527  1.00  0.00           N
ATOM   1026  H   LEU    65      52.347  31.783  41.690  1.00  0.00           H
ATOM   1027  CA  LEU    65      50.843  33.042  42.640  1.00  0.00           C
ATOM   1028  HA  LEU    65      49.889  33.547  42.486  1.00  0.00           H
ATOM   1029  CB  LEU    65      50.534  31.931  43.661  1.00  0.00           C
ATOM   1030  HB2 LEU    65      51.437  31.361  43.875  1.00  0.00           H
ATOM   1031  HB3 LEU    65      50.279  32.484  44.564  1.00  0.00           H
ATOM   1032  CG  LEU    65      49.333  30.890  43.370  1.00  0.00           C
ATOM   1033  HG  LEU    65      49.338  30.709  42.296  1.00  0.00           H
ATOM   1034  CD1 LEU    65      49.481  29.598  44.196  1.00  0.00           C
ATOM   1035 HD11 LEU    65      50.403  29.078  43.933  1.00  0.00           H
ATOM   1036 HD12 LEU    65      48.664  28.907  43.990  1.00  0.00           H
ATOM   1037 HD13 LEU    65      49.464  29.865  45.252  1.00  0.00           H
ATOM   1038  CD2 LEU    65      48.044  31.675  43.652  1.00  0.00           C
ATOM   1039 HD21 LEU    65      48.018  31.927  44.712  1.00  0.00           H
ATOM   1040 HD22 LEU    65      48.044  32.638  43.141  1.00  0.00           H
ATOM   1041 HD23 LEU    65      47.149  31.073  43.495  1.00  0.00           H
ATOM   1042  C   LEU    65      51.822  34.099  43.247  1.00  0.00           C
ATOM   1043  O   LEU    65      53.007  33.800  43.373  1.00  0.00           O
ATOM   1044  N   ILE    66      51.296  35.272  43.578  1.00  0.00           N
ATOM   1045  H   ILE    66      50.370  35.460  43.219  1.00  0.00           H
ATOM   1046  CA  ILE    66      51.997  36.434  44.195  1.00  0.00           C
ATOM   1047  HA  ILE    66      52.988  36.149  44.550  1.00  0.00           H
ATOM   1048  CB  ILE    66      52.381  37.442  43.121  1.00  0.00           C
ATOM   1049  HB  ILE    66      51.467  37.962  42.836  1.00  0.00           H
ATOM   1050  CG2 ILE    66      53.279  38.523  43.815  1.00  0.00           C
ATOM   1051 HG21 ILE    66      53.581  39.264  43.076  1.00  0.00           H
ATOM   1052 HG22 ILE    66      54.193  38.155  44.282  1.00  0.00           H
ATOM   1053 HG23 ILE    66      52.670  39.089  44.520  1.00  0.00           H
ATOM   1054  CG1 ILE    66      53.244  36.959  41.973  1.00  0.00           C
ATOM   1055 HG12 ILE    66      54.054  37.655  41.754  1.00  0.00           H
ATOM   1056 HG13 ILE    66      53.643  35.995  42.289  1.00  0.00           H
ATOM   1057  CD1 ILE    66      52.309  36.815  40.755  1.00  0.00           C
ATOM   1058 HD11 ILE    66      51.720  37.690  40.481  1.00  0.00           H
ATOM   1059 HD12 ILE    66      51.676  35.965  41.006  1.00  0.00           H
ATOM   1060 HD13 ILE    66      52.898  36.677  39.849  1.00  0.00           H
ATOM   1061  C   ILE    66      51.204  36.991  45.435  1.00  0.00           C
ATOM   1062  O   ILE    66      50.325  37.908  45.248  1.00  0.00           O
ATOM   1063  N   PRO    67      51.454  36.511  46.656  1.00  0.00           N
ATOM   1064  CD  PRO    67      52.088  35.269  47.092  1.00  0.00           C
ATOM   1065  HD2 PRO    67      53.106  35.439  47.444  1.00  0.00           H
ATOM   1066  HD3 PRO    67      52.085  34.413  46.418  1.00  0.00           H
ATOM   1067  CG  PRO    67      51.366  34.780  48.368  1.00  0.00           C
ATOM   1068  HG2 PRO    67      52.086  34.301  49.033  1.00  0.00           H
ATOM   1069  HG3 PRO    67      50.446  34.293  48.047  1.00  0.00           H
ATOM   1070  CB  PRO    67      50.972  36.164  48.968  1.00  0.00           C
ATOM   1071  HB2 PRO    67      51.838  36.573  49.490  1.00  0.00           H
ATOM   1072  HB3 PRO    67      50.118  36.124  49.644  1.00  0.00           H
ATOM   1073  CA  PRO    67      50.799  37.151  47.801  1.00  0.00           C
ATOM   1074  HA  PRO    67      49.735  37.377  47.720  1.00  0.00           H
ATOM   1075  C   PRO    67      51.454  38.486  48.064  1.00  0.00           C
ATOM   1076  O   PRO    67      52.661  38.590  47.863  1.00  0.00           O
ATOM   1077  N   ASN    68      50.709  39.563  48.375  1.00  0.00           N
ATOM   1078  H   ASN    68      49.711  39.494  48.512  1.00  0.00           H
ATOM   1079  CA  ASN    68      51.330  40.851  48.541  1.00  0.00           C
ATOM   1080  HA  ASN    68      52.417  40.767  48.563  1.00  0.00           H
ATOM   1081  CB  ASN    68      51.141  41.649  47.268  1.00  0.00           C
ATOM   1082  HB2 ASN    68      51.621  41.180  46.409  1.00  0.00           H
ATOM   1083  HB3 ASN    68      50.057  41.685  47.162  1.00  0.00           H
ATOM   1084  CG  ASN    68      51.676  43.108  47.218  1.00  0.00           C
ATOM   1085  OD1 ASN    68      51.725  43.838  48.188  1.00  0.00           O
ATOM   1086  ND2 ASN    68      52.074  43.575  46.020  1.00  0.00           N
ATOM   1087 HD21 ASN    68      51.917  42.971  45.226  1.00  0.00           H
ATOM   1088 HD22 ASN    68      52.004  44.575  45.897  1.00  0.00           H
ATOM   1089  C   ASN    68      50.800  41.650  49.842  1.00  0.00           C
ATOM   1090  O   ASN    68      49.658  42.116  49.771  1.00  0.00           O
ATOM   1091  N   LYS    69      51.593  41.877  50.907  1.00  0.00           N
ATOM   1092  H   LYS    69      52.572  41.647  50.824  1.00  0.00           H
ATOM   1093  CA  LYS    69      51.176  42.605  52.126  1.00  0.00           C
ATOM   1094  HA  LYS    69      50.185  42.212  52.349  1.00  0.00           H
ATOM   1095  CB  LYS    69      52.184  42.267  53.195  1.00  0.00           C
ATOM   1096  HB2 LYS    69      53.181  42.361  52.767  1.00  0.00           H
ATOM   1097  HB3 LYS    69      52.032  43.027  53.963  1.00  0.00           H
ATOM   1098  CG  LYS    69      52.054  40.913  53.775  1.00  0.00           C
ATOM   1099  HG2 LYS    69      51.042  40.862  54.174  1.00  0.00           H
ATOM   1100  HG3 LYS    69      52.299  40.161  53.024  1.00  0.00           H
ATOM   1101  CD  LYS    69      53.082  40.631  54.921  1.00  0.00           C
ATOM   1102  HD2 LYS    69      54.097  40.712  54.533  1.00  0.00           H
ATOM   1103  HD3 LYS    69      52.983  41.375  55.712  1.00  0.00           H
ATOM   1104  CE  LYS    69      52.973  39.306  55.725  1.00  0.00           C
ATOM   1105  HE2 LYS    69      53.842  39.200  56.375  1.00  0.00           H
ATOM   1106  HE3 LYS    69      52.059  39.362  56.315  1.00  0.00           H
ATOM   1107  NZ  LYS    69      53.108  38.100  54.855  1.00  0.00           N
ATOM   1108  HZ1 LYS    69      52.340  38.132  54.200  1.00  0.00           H
ATOM   1109  HZ2 LYS    69      53.086  37.259  55.414  1.00  0.00           H
ATOM   1110  HZ3 LYS    69      54.003  38.267  54.415  1.00  0.00           H
ATOM   1111  C   LYS    69      51.004  44.092  51.967  1.00  0.00           C
ATOM   1112  O   LYS    69      50.078  44.605  52.565  1.00  0.00           O
ATOM   1113  N   GLN    70      51.832  44.760  51.198  1.00  0.00           N
ATOM   1114  H   GLN    70      52.521  44.226  50.687  1.00  0.00           H
ATOM   1115  CA  GLN    70      51.928  46.203  51.050  1.00  0.00           C
ATOM   1116  HA  GLN    70      51.995  46.796  51.962  1.00  0.00           H
ATOM   1117  CB  GLN    70      53.348  46.478  50.439  1.00  0.00           C
ATOM   1118  HB2 GLN    70      53.344  47.566  50.513  1.00  0.00           H
ATOM   1119  HB3 GLN    70      54.065  46.222  51.218  1.00  0.00           H
ATOM   1120  CG  GLN    70      53.678  45.998  49.072  1.00  0.00           C
ATOM   1121  HG2 GLN    70      52.773  45.895  48.476  1.00  0.00           H
ATOM   1122  HG3 GLN    70      54.319  46.767  48.643  1.00  0.00           H
ATOM   1123  CD  GLN    70      54.380  44.639  49.025  1.00  0.00           C
ATOM   1124  OE1 GLN    70      54.182  43.728  49.867  1.00  0.00           O
ATOM   1125  NE2 GLN    70      55.194  44.432  48.019  1.00  0.00           N
ATOM   1126 HE21 GLN    70      55.574  43.523  47.801  1.00  0.00           H
ATOM   1127 HE22 GLN    70      55.329  45.142  47.313  1.00  0.00           H
ATOM   1128  C   GLN    70      50.811  46.819  50.267  1.00  0.00           C
ATOM   1129  O   GLN    70      50.446  47.952  50.518  1.00  0.00           O
ATOM   1130  N   ASP    71      50.251  46.076  49.312  1.00  0.00           N
ATOM   1131  H   ASP    71      50.656  45.161  49.171  1.00  0.00           H
ATOM   1132  CA  ASP    71      49.075  46.405  48.567  1.00  0.00           C
ATOM   1133  HA  ASP    71      48.878  47.460  48.758  1.00  0.00           H
ATOM   1134  CB  ASP    71      49.356  46.161  47.098  1.00  0.00           C
ATOM   1135  HB2 ASP    71      49.546  45.096  46.960  1.00  0.00           H
ATOM   1136  HB3 ASP    71      48.448  46.305  46.514  1.00  0.00           H
ATOM   1137  CG  ASP    71      50.546  46.961  46.476  1.00  0.00           C
ATOM   1138  OD1 ASP    71      51.355  46.374  45.706  1.00  0.00           O
ATOM   1139  OD2 ASP    71      50.746  48.193  46.756  1.00  0.00           O
ATOM   1140  C   ASP    71      47.826  45.668  49.095  1.00  0.00           C
ATOM   1141  O   ASP    71      46.754  46.102  48.763  1.00  0.00           O
ATOM   1142  N   ARG    72      47.938  44.632  49.893  1.00  0.00           N
ATOM   1143  H   ARG    72      48.864  44.319  50.141  1.00  0.00           H
ATOM   1144  CA  ARG    72      46.874  43.725  50.445  1.00  0.00           C
ATOM   1145  HA  ARG    72      47.463  42.978  50.977  1.00  0.00           H
ATOM   1146  CB  ARG    72      45.910  44.419  51.430  1.00  0.00           C
ATOM   1147  HB2 ARG    72      45.323  45.245  51.029  1.00  0.00           H
ATOM   1148  HB3 ARG    72      45.091  43.764  51.726  1.00  0.00           H
ATOM   1149  CG  ARG    72      46.621  45.100  52.662  1.00  0.00           C
ATOM   1150  HG2 ARG    72      47.186  44.347  53.211  1.00  0.00           H
ATOM   1151  HG3 ARG    72      47.230  45.939  52.324  1.00  0.00           H
ATOM   1152  CD  ARG    72      45.556  45.747  53.551  1.00  0.00           C
ATOM   1153  HD2 ARG    72      45.006  46.503  52.989  1.00  0.00           H
ATOM   1154  HD3 ARG    72      44.880  44.936  53.827  1.00  0.00           H
ATOM   1155  NE  ARG    72      46.128  46.224  54.774  1.00  0.00           N
ATOM   1156  HE  ARG    72      47.136  46.220  54.712  1.00  0.00           H
ATOM   1157  CZ  ARG    72      45.555  46.642  55.849  1.00  0.00           C
ATOM   1158  NH1 ARG    72      44.269  46.588  55.924  1.00  0.00           N
ATOM   1159 HH11 ARG    72      43.816  46.306  55.067  1.00  0.00           H
ATOM   1160 HH12 ARG    72      43.780  47.079  56.658  1.00  0.00           H
ATOM   1161  NH2 ARG    72      46.313  47.192  56.755  1.00  0.00           N
ATOM   1162 HH21 ARG    72      47.322  47.243  56.739  1.00  0.00           H
ATOM   1163 HH22 ARG    72      45.841  47.652  57.521  1.00  0.00           H
ATOM   1164  C   ARG    72      46.159  42.929  49.400  1.00  0.00           C
ATOM   1165  O   ARG    72      44.985  42.644  49.449  1.00  0.00           O
ATOM   1166  N   THR    73      46.960  42.364  48.504  1.00  0.00           N
ATOM   1167  H   THR    73      47.947  42.583  48.510  1.00  0.00           H
ATOM   1168  CA  THR    73      46.569  41.640  47.315  1.00  0.00           C
ATOM   1169  HA  THR    73      45.485  41.594  47.411  1.00  0.00           H
ATOM   1170  CB  THR    73      46.940  42.412  46.040  1.00  0.00           C
ATOM   1171  HB  THR    73      46.704  41.836  45.145  1.00  0.00           H
ATOM   1172  CG2 THR    73      46.134  43.651  45.820  1.00  0.00           C
ATOM   1173 HG21 THR    73      46.383  44.391  46.581  1.00  0.00           H
ATOM   1174 HG22 THR    73      45.051  43.536  45.840  1.00  0.00           H
ATOM   1175 HG23 THR    73      46.420  44.077  44.858  1.00  0.00           H
ATOM   1176  OG1 THR    73      48.303  42.816  45.949  1.00  0.00           O
ATOM   1177  HG1 THR    73      48.838  42.023  45.863  1.00  0.00           H
ATOM   1178  C   THR    73      47.031  40.224  47.220  1.00  0.00           C
ATOM   1179  O   THR    73      48.104  39.792  47.666  1.00  0.00           O
ATOM   1180  N   LEU    74      46.313  39.378  46.477  1.00  0.00           N
ATOM   1181  H   LEU    74      45.465  39.689  46.025  1.00  0.00           H
ATOM   1182  CA  LEU    74      46.699  38.077  46.100  1.00  0.00           C
ATOM   1183  HA  LEU    74      47.772  37.944  46.242  1.00  0.00           H
ATOM   1184  CB  LEU    74      45.903  36.998  46.876  1.00  0.00           C
ATOM   1185  HB2 LEU    74      46.193  36.955  47.925  1.00  0.00           H
ATOM   1186  HB3 LEU    74      44.854  37.269  46.742  1.00  0.00           H
ATOM   1187  CG  LEU    74      46.087  35.523  46.434  1.00  0.00           C
ATOM   1188  HG  LEU    74      45.738  35.455  45.405  1.00  0.00           H
ATOM   1189  CD1 LEU    74      47.534  34.951  46.434  1.00  0.00           C
ATOM   1190 HD11 LEU    74      47.984  35.301  45.505  1.00  0.00           H
ATOM   1191 HD12 LEU    74      47.521  33.862  46.465  1.00  0.00           H
ATOM   1192 HD13 LEU    74      48.013  35.230  47.373  1.00  0.00           H
ATOM   1193  CD2 LEU    74      45.279  34.645  47.449  1.00  0.00           C
ATOM   1194 HD21 LEU    74      44.316  35.097  47.688  1.00  0.00           H
ATOM   1195 HD22 LEU    74      45.126  33.685  46.956  1.00  0.00           H
ATOM   1196 HD23 LEU    74      45.877  34.509  48.351  1.00  0.00           H
ATOM   1197  C   LEU    74      46.450  37.972  44.653  1.00  0.00           C
ATOM   1198  O   LEU    74      45.360  37.676  44.180  1.00  0.00           O
ATOM   1199  N   THR    75      47.515  38.007  43.877  1.00  0.00           N
ATOM   1200  H   THR    75      48.441  38.012  44.282  1.00  0.00           H
ATOM   1201  CA  THR    75      47.448  37.841  42.382  1.00  0.00           C
ATOM   1202  HA  THR    75      46.526  38.150  41.889  1.00  0.00           H
ATOM   1203  CB  THR    75      48.602  38.661  41.716  1.00  0.00           C
ATOM   1204  HB  THR    75      49.538  38.520  42.258  1.00  0.00           H
ATOM   1205  CG2 THR    75      48.827  38.393  40.228  1.00  0.00           C
ATOM   1206 HG21 THR    75      47.891  38.550  39.692  1.00  0.00           H
ATOM   1207 HG22 THR    75      49.094  37.378  39.936  1.00  0.00           H
ATOM   1208 HG23 THR    75      49.547  39.182  40.011  1.00  0.00           H
ATOM   1209  OG1 THR    75      48.312  40.072  41.936  1.00  0.00           O
ATOM   1210  HG1 THR    75      48.588  40.271  42.833  1.00  0.00           H
ATOM   1211  C   THR    75      47.602  36.361  42.098  1.00  0.00           C
ATOM   1212  O   THR    75      48.501  35.667  42.602  1.00  0.00           O
ATOM   1213  N   ILE    76      46.812  35.850  41.150  1.00  0.00           N
ATOM   1214  H   ILE    76      46.148  36.521  40.791  1.00  0.00           H
ATOM   1215  CA  ILE    76      46.821  34.473  40.582  1.00  0.00           C
ATOM   1216  HA  ILE    76      47.661  33.889  40.960  1.00  0.00           H
ATOM   1217  CB  ILE    76      45.559  33.820  41.018  1.00  0.00           C
ATOM   1218  HB  ILE    76      44.848  34.349  40.384  1.00  0.00           H
ATOM   1219  CG2 ILE    76      45.624  32.404  40.442  1.00  0.00           C
ATOM   1220 HG21 ILE    76      46.601  31.976  40.669  1.00  0.00           H
ATOM   1221 HG22 ILE    76      45.576  32.386  39.353  1.00  0.00           H
ATOM   1222 HG23 ILE    76      44.805  31.819  40.861  1.00  0.00           H
ATOM   1223  CG1 ILE    76      45.121  33.748  42.467  1.00  0.00           C
ATOM   1224 HG12 ILE    76      45.275  32.696  42.707  1.00  0.00           H
ATOM   1225 HG13 ILE    76      45.831  34.359  43.026  1.00  0.00           H
ATOM   1226  CD1 ILE    76      43.697  34.175  42.683  1.00  0.00           C
ATOM   1227 HD11 ILE    76      43.538  35.165  42.254  1.00  0.00           H
ATOM   1228 HD12 ILE    76      43.583  34.191  43.767  1.00  0.00           H
ATOM   1229 HD13 ILE    76      43.049  33.432  42.217  1.00  0.00           H
ATOM   1230  C   ILE    76      46.894  34.662  39.077  1.00  0.00           C
ATOM   1231  O   ILE    76      46.148  35.462  38.503  1.00  0.00           O
ATOM   1232  N   VAL    77      47.742  33.906  38.322  1.00  0.00           N
ATOM   1233  H   VAL    77      48.507  33.370  38.708  1.00  0.00           H
ATOM   1234  CA  VAL    77      47.831  34.005  36.835  1.00  0.00           C
ATOM   1235  HA  VAL    77      46.900  34.347  36.383  1.00  0.00           H
ATOM   1236  CB  VAL    77      48.872  35.008  36.365  1.00  0.00           C
ATOM   1237  HB  VAL    77      48.584  35.937  36.856  1.00  0.00           H
ATOM   1238  CG1 VAL    77      50.305  34.795  36.912  1.00  0.00           C
ATOM   1239 HG11 VAL    77      50.911  35.696  36.811  1.00  0.00           H
ATOM   1240 HG12 VAL    77      50.172  34.498  37.952  1.00  0.00           H
ATOM   1241 HG13 VAL    77      50.762  33.959  36.382  1.00  0.00           H
ATOM   1242  CG2 VAL    77      48.926  35.318  34.896  1.00  0.00           C
ATOM   1243 HG21 VAL    77      49.268  36.317  34.625  1.00  0.00           H
ATOM   1244 HG22 VAL    77      47.919  35.134  34.521  1.00  0.00           H
ATOM   1245 HG23 VAL    77      49.465  34.507  34.406  1.00  0.00           H
ATOM   1246  C   VAL    77      47.942  32.660  36.221  1.00  0.00           C
ATOM   1247  O   VAL    77      48.755  31.821  36.555  1.00  0.00           O
ATOM   1248  N   ASP    78      47.299  32.503  35.067  1.00  0.00           N
ATOM   1249  H   ASP    78      46.784  33.292  34.703  1.00  0.00           H
ATOM   1250  CA  ASP    78      47.464  31.309  34.182  1.00  0.00           C
ATOM   1251  HA  ASP    78      48.191  30.690  34.706  1.00  0.00           H
ATOM   1252  CB  ASP    78      46.234  30.506  34.025  1.00  0.00           C
ATOM   1253  HB2 ASP    78      46.479  29.611  33.453  1.00  0.00           H
ATOM   1254  HB3 ASP    78      45.925  30.074  34.977  1.00  0.00           H
ATOM   1255  CG  ASP    78      44.997  31.246  33.518  1.00  0.00           C
ATOM   1256  OD1 ASP    78      44.951  31.813  32.431  1.00  0.00           O
ATOM   1257  OD2 ASP    78      44.030  31.282  34.343  1.00  0.00           O
ATOM   1258  C   ASP    78      48.141  31.730  32.804  1.00  0.00           C
ATOM   1259  O   ASP    78      47.791  32.745  32.249  1.00  0.00           O
ATOM   1260  N   THR    79      49.015  30.898  32.209  1.00  0.00           N
ATOM   1261  H   THR    79      49.439  30.121  32.697  1.00  0.00           H
ATOM   1262  CA  THR    79      49.288  30.890  30.771  1.00  0.00           C
ATOM   1263  HA  THR    79      49.469  31.933  30.513  1.00  0.00           H
ATOM   1264  CB  THR    79      50.636  30.212  30.580  1.00  0.00           C
ATOM   1265  HB  THR    79      50.750  30.036  29.511  1.00  0.00           H
ATOM   1266  CG2 THR    79      51.710  31.096  31.040  1.00  0.00           C
ATOM   1267 HG21 THR    79      51.643  31.427  32.076  1.00  0.00           H
ATOM   1268 HG22 THR    79      51.817  32.017  30.467  1.00  0.00           H
ATOM   1269 HG23 THR    79      52.612  30.488  30.980  1.00  0.00           H
ATOM   1270  OG1 THR    79      50.704  28.920  31.213  1.00  0.00           O
ATOM   1271  HG1 THR    79      51.288  28.383  30.673  1.00  0.00           H
ATOM   1272  C   THR    79      48.141  30.321  29.929  1.00  0.00           C
ATOM   1273  O   THR    79      48.523  29.835  28.874  1.00  0.00           O
ATOM   1274  N   GLY    80      46.856  30.346  30.321  1.00  0.00           N
ATOM   1275  H   GLY    80      46.667  30.805  31.201  1.00  0.00           H
ATOM   1276  CA  GLY    80      45.728  29.726  29.591  1.00  0.00           C
ATOM   1277  HA2 GLY    80      45.961  28.700  29.307  1.00  0.00           H
ATOM   1278  HA3 GLY    80      44.847  29.820  30.225  1.00  0.00           H
ATOM   1279  C   GLY    80      45.404  30.426  28.223  1.00  0.00           C
ATOM   1280  O   GLY    80      46.243  31.175  27.692  1.00  0.00           O
ATOM   1281  N   ILE    81      44.184  30.111  27.762  1.00  0.00           N
ATOM   1282  H   ILE    81      43.694  29.463  28.363  1.00  0.00           H
ATOM   1283  CA  ILE    81      43.672  30.547  26.429  1.00  0.00           C
ATOM   1284  HA  ILE    81      44.358  30.324  25.612  1.00  0.00           H
ATOM   1285  CB  ILE    81      42.365  29.833  26.117  1.00  0.00           C
ATOM   1286  HB  ILE    81      42.649  28.781  26.153  1.00  0.00           H
ATOM   1287  CG2 ILE    81      41.370  29.973  27.239  1.00  0.00           C
ATOM   1288 HG21 ILE    81      41.237  31.045  27.380  1.00  0.00           H
ATOM   1289 HG22 ILE    81      41.732  29.442  28.121  1.00  0.00           H
ATOM   1290 HG23 ILE    81      40.429  29.475  27.005  1.00  0.00           H
ATOM   1291  CG1 ILE    81      41.604  30.111  24.789  1.00  0.00           C
ATOM   1292 HG12 ILE    81      40.663  29.573  24.899  1.00  0.00           H
ATOM   1293 HG13 ILE    81      41.351  31.171  24.778  1.00  0.00           H
ATOM   1294  CD1 ILE    81      42.317  29.755  23.500  1.00  0.00           C
ATOM   1295 HD11 ILE    81      41.705  30.128  22.678  1.00  0.00           H
ATOM   1296 HD12 ILE    81      42.352  28.666  23.540  1.00  0.00           H
ATOM   1297 HD13 ILE    81      43.352  30.096  23.459  1.00  0.00           H
ATOM   1298  C   ILE    81      43.350  32.070  26.286  1.00  0.00           C
ATOM   1299  O   ILE    81      43.442  32.613  25.159  1.00  0.00           O
ATOM   1300  N   GLY    82      43.011  32.764  27.399  1.00  0.00           N
ATOM   1301  H   GLY    82      43.149  32.365  28.316  1.00  0.00           H
ATOM   1302  CA  GLY    82      42.815  34.225  27.368  1.00  0.00           C
ATOM   1303  HA2 GLY    82      43.017  34.589  28.375  1.00  0.00           H
ATOM   1304  HA3 GLY    82      43.492  34.670  26.639  1.00  0.00           H
ATOM   1305  C   GLY    82      41.329  34.422  26.947  1.00  0.00           C
ATOM   1306  O   GLY    82      40.580  33.532  26.542  1.00  0.00           O
ATOM   1307  N   MET    83      40.865  35.690  27.015  1.00  0.00           N
ATOM   1308  H   MET    83      41.428  36.417  27.435  1.00  0.00           H
ATOM   1309  CA  MET    83      39.566  36.127  26.439  1.00  0.00           C
ATOM   1310  HA  MET    83      39.405  35.491  25.567  1.00  0.00           H
ATOM   1311  CB  MET    83      38.572  35.714  27.535  1.00  0.00           C
ATOM   1312  HB2 MET    83      37.570  35.902  27.151  1.00  0.00           H
ATOM   1313  HB3 MET    83      38.741  34.644  27.654  1.00  0.00           H
ATOM   1314  CG  MET    83      38.649  36.631  28.818  1.00  0.00           C
ATOM   1315  HG2 MET    83      39.566  36.483  29.387  1.00  0.00           H
ATOM   1316  HG3 MET    83      38.582  37.658  28.459  1.00  0.00           H
ATOM   1317  SD  MET    83      37.359  36.397  29.998  1.00  0.00           S
ATOM   1318  CE  MET    83      37.975  34.862  30.773  1.00  0.00           C
ATOM   1319  HE1 MET    83      37.379  34.520  31.619  1.00  0.00           H
ATOM   1320  HE2 MET    83      37.986  33.979  30.134  1.00  0.00           H
ATOM   1321  HE3 MET    83      39.004  35.059  31.071  1.00  0.00           H
ATOM   1322  C   MET    83      39.576  37.567  25.892  1.00  0.00           C
ATOM   1323  O   MET    83      40.638  38.176  25.982  1.00  0.00           O
ATOM   1324  N   THR    84      38.462  38.111  25.374  1.00  0.00           N
ATOM   1325  H   THR    84      37.613  37.581  25.508  1.00  0.00           H
ATOM   1326  CA  THR    84      38.364  39.437  24.684  1.00  0.00           C
ATOM   1327  HA  THR    84      39.359  39.839  24.491  1.00  0.00           H
ATOM   1328  CB  THR    84      37.735  39.277  23.281  1.00  0.00           C
ATOM   1329  HB  THR    84      38.255  38.506  22.712  1.00  0.00           H
ATOM   1330  CG2 THR    84      36.205  39.117  23.046  1.00  0.00           C
ATOM   1331 HG21 THR    84      35.865  38.082  23.088  1.00  0.00           H
ATOM   1332 HG22 THR    84      35.900  39.522  22.081  1.00  0.00           H
ATOM   1333 HG23 THR    84      35.681  39.582  23.881  1.00  0.00           H
ATOM   1334  OG1 THR    84      38.009  40.452  22.550  1.00  0.00           O
ATOM   1335  HG1 THR    84      38.846  40.436  22.081  1.00  0.00           H
ATOM   1336  C   THR    84      37.543  40.451  25.492  1.00  0.00           C
ATOM   1337  O   THR    84      36.897  40.080  26.458  1.00  0.00           O
ATOM   1338  N   LYS    85      37.368  41.677  25.004  1.00  0.00           N
ATOM   1339  H   LYS    85      37.905  41.819  24.161  1.00  0.00           H
ATOM   1340  CA  LYS    85      36.476  42.593  25.746  1.00  0.00           C
ATOM   1341  HA  LYS    85      36.721  42.590  26.809  1.00  0.00           H
ATOM   1342  CB  LYS    85      36.613  43.997  25.122  1.00  0.00           C
ATOM   1343  HB2 LYS    85      36.015  44.736  25.657  1.00  0.00           H
ATOM   1344  HB3 LYS    85      37.652  44.253  25.331  1.00  0.00           H
ATOM   1345  CG  LYS    85      36.330  44.189  23.593  1.00  0.00           C
ATOM   1346  HG2 LYS    85      37.018  43.496  23.109  1.00  0.00           H
ATOM   1347  HG3 LYS    85      35.324  43.831  23.373  1.00  0.00           H
ATOM   1348  CD  LYS    85      36.441  45.591  23.029  1.00  0.00           C
ATOM   1349  HD2 LYS    85      35.592  46.183  23.372  1.00  0.00           H
ATOM   1350  HD3 LYS    85      37.352  46.029  23.436  1.00  0.00           H
ATOM   1351  CE  LYS    85      36.419  45.639  21.551  1.00  0.00           C
ATOM   1352  HE2 LYS    85      35.502  45.202  21.159  1.00  0.00           H
ATOM   1353  HE3 LYS    85      36.556  46.652  21.172  1.00  0.00           H
ATOM   1354  NZ  LYS    85      37.406  44.736  20.888  1.00  0.00           N
ATOM   1355  HZ1 LYS    85      37.214  43.769  21.108  1.00  0.00           H
ATOM   1356  HZ2 LYS    85      38.337  45.100  21.033  1.00  0.00           H
ATOM   1357  HZ3 LYS    85      37.284  44.837  19.891  1.00  0.00           H
ATOM   1358  C   LYS    85      34.967  42.289  25.753  1.00  0.00           C
ATOM   1359  O   LYS    85      34.294  42.458  26.766  1.00  0.00           O
ATOM   1360  N   ALA    86      34.462  41.607  24.727  1.00  0.00           N
ATOM   1361  H   ALA    86      35.119  41.474  23.971  1.00  0.00           H
ATOM   1362  CA  ALA    86      33.112  41.088  24.642  1.00  0.00           C
ATOM   1363  HA  ALA    86      32.399  41.907  24.736  1.00  0.00           H
ATOM   1364  CB  ALA    86      32.961  40.461  23.270  1.00  0.00           C
ATOM   1365  HB1 ALA    86      33.151  41.197  22.487  1.00  0.00           H
ATOM   1366  HB2 ALA    86      31.939  40.100  23.163  1.00  0.00           H
ATOM   1367  HB3 ALA    86      33.589  39.572  23.210  1.00  0.00           H
ATOM   1368  C   ALA    86      32.908  40.132  25.876  1.00  0.00           C
ATOM   1369  O   ALA    86      31.877  40.269  26.558  1.00  0.00           O
ATOM   1370  N   ASP    87      33.869  39.277  26.238  1.00  0.00           N
ATOM   1371  H   ASP    87      34.803  39.317  25.857  1.00  0.00           H
ATOM   1372  CA  ASP    87      33.678  38.258  27.201  1.00  0.00           C
ATOM   1373  HA  ASP    87      32.725  37.730  27.178  1.00  0.00           H
ATOM   1374  CB  ASP    87      34.790  37.170  26.990  1.00  0.00           C
ATOM   1375  HB2 ASP    87      35.749  37.689  26.985  1.00  0.00           H
ATOM   1376  HB3 ASP    87      34.763  36.510  27.857  1.00  0.00           H
ATOM   1377  CG  ASP    87      34.700  36.306  25.716  1.00  0.00           C
ATOM   1378  OD1 ASP    87      35.740  35.877  25.205  1.00  0.00           O
ATOM   1379  OD2 ASP    87      33.605  36.095  25.246  1.00  0.00           O
ATOM   1380  C   ASP    87      33.813  38.907  28.552  1.00  0.00           C
ATOM   1381  O   ASP    87      32.959  38.621  29.394  1.00  0.00           O
ATOM   1382  N   LEU    88      34.723  39.778  28.846  1.00  0.00           N
ATOM   1383  H   LEU    88      35.549  39.888  28.275  1.00  0.00           H
ATOM   1384  CA  LEU    88      34.756  40.635  30.131  1.00  0.00           C
ATOM   1385  HA  LEU    88      34.985  39.936  30.935  1.00  0.00           H
ATOM   1386  CB  LEU    88      36.013  41.550  30.004  1.00  0.00           C
ATOM   1387  HB2 LEU    88      35.690  42.186  29.179  1.00  0.00           H
ATOM   1388  HB3 LEU    88      36.108  42.247  30.836  1.00  0.00           H
ATOM   1389  CG  LEU    88      37.481  41.034  29.786  1.00  0.00           C
ATOM   1390  HG  LEU    88      37.687  40.417  28.912  1.00  0.00           H
ATOM   1391  CD1 LEU    88      38.311  42.367  29.692  1.00  0.00           C
ATOM   1392 HD11 LEU    88      38.609  42.613  30.712  1.00  0.00           H
ATOM   1393 HD12 LEU    88      37.800  43.089  29.056  1.00  0.00           H
ATOM   1394 HD13 LEU    88      39.254  42.135  29.193  1.00  0.00           H
ATOM   1395  CD2 LEU    88      37.958  40.115  30.910  1.00  0.00           C
ATOM   1396 HD21 LEU    88      39.035  39.951  30.896  1.00  0.00           H
ATOM   1397 HD22 LEU    88      37.676  40.684  31.796  1.00  0.00           H
ATOM   1398 HD23 LEU    88      37.395  39.188  30.796  1.00  0.00           H
ATOM   1399  C   LEU    88      33.425  41.438  30.305  1.00  0.00           C
ATOM   1400  O   LEU    88      33.004  41.450  31.432  1.00  0.00           O
ATOM   1401  N   ILE    89      32.740  41.961  29.267  1.00  0.00           N
ATOM   1402  H   ILE    89      33.161  42.035  28.352  1.00  0.00           H
ATOM   1403  CA  ILE    89      31.318  42.440  29.493  1.00  0.00           C
ATOM   1404  HA  ILE    89      31.335  43.176  30.297  1.00  0.00           H
ATOM   1405  CB  ILE    89      30.761  43.260  28.377  1.00  0.00           C
ATOM   1406  HB  ILE    89      30.728  42.579  27.527  1.00  0.00           H
ATOM   1407  CG2 ILE    89      29.291  43.680  28.653  1.00  0.00           C
ATOM   1408 HG21 ILE    89      29.391  44.259  29.571  1.00  0.00           H
ATOM   1409 HG22 ILE    89      28.726  42.771  28.859  1.00  0.00           H
ATOM   1410 HG23 ILE    89      28.895  44.326  27.869  1.00  0.00           H
ATOM   1411  CG1 ILE    89      31.618  44.544  28.171  1.00  0.00           C
ATOM   1412 HG12 ILE    89      31.455  45.186  29.036  1.00  0.00           H
ATOM   1413 HG13 ILE    89      32.673  44.267  28.141  1.00  0.00           H
ATOM   1414  CD1 ILE    89      31.454  45.236  26.865  1.00  0.00           C
ATOM   1415 HD11 ILE    89      31.992  44.608  26.156  1.00  0.00           H
ATOM   1416 HD12 ILE    89      32.046  46.149  26.923  1.00  0.00           H
ATOM   1417 HD13 ILE    89      30.434  45.520  26.606  1.00  0.00           H
ATOM   1418  C   ILE    89      30.379  41.284  29.918  1.00  0.00           C
ATOM   1419  O   ILE    89      29.755  41.298  31.023  1.00  0.00           O
ATOM   1420  N   ASN    90      30.307  40.254  29.078  1.00  0.00           N
ATOM   1421  H   ASN    90      30.985  40.280  28.330  1.00  0.00           H
ATOM   1422  CA  ASN    90      29.511  39.001  29.260  1.00  0.00           C
ATOM   1423  HA  ASN    90      28.520  39.241  29.645  1.00  0.00           H
ATOM   1424  CB  ASN    90      29.301  38.360  27.822  1.00  0.00           C
ATOM   1425  HB2 ASN    90      30.296  38.055  27.496  1.00  0.00           H
ATOM   1426  HB3 ASN    90      28.794  37.410  27.986  1.00  0.00           H
ATOM   1427  CG  ASN    90      28.667  39.273  26.865  1.00  0.00           C
ATOM   1428  OD1 ASN    90      28.864  39.253  25.674  1.00  0.00           O
ATOM   1429  ND2 ASN    90      27.929  40.310  27.233  1.00  0.00           N
ATOM   1430 HD21 ASN    90      27.695  40.542  28.188  1.00  0.00           H
ATOM   1431 HD22 ASN    90      27.612  40.832  26.429  1.00  0.00           H
ATOM   1432  C   ASN    90      30.103  38.069  30.361  1.00  0.00           C
ATOM   1433  O   ASN    90      30.327  36.883  30.156  1.00  0.00           O
ATOM   1434  N   ASN    91      30.478  38.652  31.482  1.00  0.00           N
ATOM   1435  H   ASN    91      30.327  39.647  31.563  1.00  0.00           H
ATOM   1436  CA  ASN    91      30.767  37.955  32.785  1.00  0.00           C
ATOM   1437  HA  ASN    91      31.087  38.728  33.483  1.00  0.00           H
ATOM   1438  CB  ASN    91      29.463  37.284  33.214  1.00  0.00           C
ATOM   1439  HB2 ASN    91      29.281  36.472  32.509  1.00  0.00           H
ATOM   1440  HB3 ASN    91      29.599  36.735  34.146  1.00  0.00           H
ATOM   1441  CG  ASN    91      28.279  38.225  33.390  1.00  0.00           C
ATOM   1442  OD1 ASN    91      28.317  39.322  33.898  1.00  0.00           O
ATOM   1443  ND2 ASN    91      27.134  37.976  32.793  1.00  0.00           N
ATOM   1444 HD21 ASN    91      26.939  37.067  32.397  1.00  0.00           H
ATOM   1445 HD22 ASN    91      26.424  38.683  32.920  1.00  0.00           H
ATOM   1446  C   ASN    91      31.965  37.047  32.661  1.00  0.00           C
ATOM   1447  O   ASN    91      31.912  35.917  33.133  1.00  0.00           O
ATOM   1448  N   LEU    92      33.063  37.454  32.031  1.00  0.00           N
ATOM   1449  H   LEU    92      33.077  38.344  31.553  1.00  0.00           H
ATOM   1450  CA  LEU    92      34.315  36.722  31.895  1.00  0.00           C
ATOM   1451  HA  LEU    92      34.950  37.290  31.215  1.00  0.00           H
ATOM   1452  CB  LEU    92      35.143  36.677  33.152  1.00  0.00           C
ATOM   1453  HB2 LEU    92      34.538  36.288  33.971  1.00  0.00           H
ATOM   1454  HB3 LEU    92      35.995  36.017  32.990  1.00  0.00           H
ATOM   1455  CG  LEU    92      35.634  38.016  33.606  1.00  0.00           C
ATOM   1456  HG  LEU    92      35.908  38.593  32.723  1.00  0.00           H
ATOM   1457  CD1 LEU    92      34.613  38.790  34.410  1.00  0.00           C
ATOM   1458 HD11 LEU    92      35.166  39.674  34.725  1.00  0.00           H
ATOM   1459 HD12 LEU    92      34.308  38.206  35.277  1.00  0.00           H
ATOM   1460 HD13 LEU    92      33.670  39.123  33.976  1.00  0.00           H
ATOM   1461  CD2 LEU    92      36.933  37.760  34.462  1.00  0.00           C
ATOM   1462 HD21 LEU    92      37.616  36.999  34.084  1.00  0.00           H
ATOM   1463 HD22 LEU    92      37.328  38.774  34.518  1.00  0.00           H
ATOM   1464 HD23 LEU    92      36.696  37.511  35.496  1.00  0.00           H
ATOM   1465  C   LEU    92      34.060  35.422  31.175  1.00  0.00           C
ATOM   1466  O   LEU    92      34.587  34.428  31.574  1.00  0.00           O
ATOM   1467  N   GLY    93      33.227  35.433  30.147  1.00  0.00           N
ATOM   1468  H   GLY    93      33.045  36.363  29.798  1.00  0.00           H
ATOM   1469  CA  GLY    93      32.832  34.259  29.361  1.00  0.00           C
ATOM   1470  HA2 GLY    93      32.225  34.470  28.480  1.00  0.00           H
ATOM   1471  HA3 GLY    93      33.709  33.716  29.010  1.00  0.00           H
ATOM   1472  C   GLY    93      32.003  33.203  30.192  1.00  0.00           C
ATOM   1473  O   GLY    93      31.640  32.170  29.609  1.00  0.00           O
ATOM   1474  N   THR    94      31.726  33.477  31.477  1.00  0.00           N
ATOM   1475  H   THR    94      32.134  34.308  31.880  1.00  0.00           H
ATOM   1476  CA  THR    94      30.861  32.571  32.311  1.00  0.00           C
ATOM   1477  HA  THR    94      31.114  31.522  32.158  1.00  0.00           H
ATOM   1478  CB  THR    94      31.071  32.865  33.830  1.00  0.00           C
ATOM   1479  HB  THR    94      30.577  32.089  34.415  1.00  0.00           H
ATOM   1480  CG2 THR    94      32.515  32.795  34.335  1.00  0.00           C
ATOM   1481 HG21 THR    94      32.502  32.941  35.415  1.00  0.00           H
ATOM   1482 HG22 THR    94      33.009  33.603  33.795  1.00  0.00           H
ATOM   1483 HG23 THR    94      33.015  31.827  34.311  1.00  0.00           H
ATOM   1484  OG1 THR    94      30.526  34.081  34.354  1.00  0.00           O
ATOM   1485  HG1 THR    94      31.017  34.799  33.950  1.00  0.00           H
ATOM   1486  C   THR    94      29.335  32.687  31.946  1.00  0.00           C
ATOM   1487  O   THR    94      28.955  33.614  31.275  1.00  0.00           O
ATOM   1488  N   ILE    95      28.483  31.760  32.375  1.00  0.00           N
ATOM   1489  H   ILE    95      28.795  30.928  32.854  1.00  0.00           H
ATOM   1490  CA  ILE    95      27.042  31.674  32.191  1.00  0.00           C
ATOM   1491  HA  ILE    95      26.838  32.129  31.221  1.00  0.00           H
ATOM   1492  CB  ILE    95      26.659  30.123  32.051  1.00  0.00           C
ATOM   1493  HB  ILE    95      27.257  29.574  31.322  1.00  0.00           H
ATOM   1494  CG2 ILE    95      26.982  29.399  33.343  1.00  0.00           C
ATOM   1495 HG21 ILE    95      27.057  28.317  33.233  1.00  0.00           H
ATOM   1496 HG22 ILE    95      26.224  29.518  34.117  1.00  0.00           H
ATOM   1497 HG23 ILE    95      27.970  29.681  33.705  1.00  0.00           H
ATOM   1498  CG1 ILE    95      25.203  29.842  31.650  1.00  0.00           C
ATOM   1499 HG12 ILE    95      25.101  28.784  31.411  1.00  0.00           H
ATOM   1500 HG13 ILE    95      24.646  30.029  32.568  1.00  0.00           H
ATOM   1501  CD1 ILE    95      24.585  30.667  30.482  1.00  0.00           C
ATOM   1502 HD11 ILE    95      23.530  30.394  30.442  1.00  0.00           H
ATOM   1503 HD12 ILE    95      24.907  30.437  29.467  1.00  0.00           H
ATOM   1504 HD13 ILE    95      24.675  31.735  30.685  1.00  0.00           H
ATOM   1505  C   ILE    95      26.209  32.474  33.226  1.00  0.00           C
ATOM   1506  O   ILE    95      25.032  32.168  33.468  1.00  0.00           O
ATOM   1507  N   ALA    96      26.763  33.421  33.945  1.00  0.00           N
ATOM   1508  H   ALA    96      27.701  33.711  33.709  1.00  0.00           H
ATOM   1509  CA  ALA    96      26.224  34.165  35.087  1.00  0.00           C
ATOM   1510  HA  ALA    96      26.111  33.404  35.859  1.00  0.00           H
ATOM   1511  CB  ALA    96      27.284  35.043  35.630  1.00  0.00           C
ATOM   1512  HB1 ALA    96      26.823  35.659  36.402  1.00  0.00           H
ATOM   1513  HB2 ALA    96      27.634  35.821  34.952  1.00  0.00           H
ATOM   1514  HB3 ALA    96      28.202  34.516  35.892  1.00  0.00           H
ATOM   1515  C   ALA    96      24.826  34.856  34.768  1.00  0.00           C
ATOM   1516  O   ALA    96      23.984  34.909  35.662  1.00  0.00           O
ATOM   1517  N   LYS    97      24.500  35.240  33.525  1.00  0.00           N
ATOM   1518  H   LYS    97      25.180  35.062  32.800  1.00  0.00           H
ATOM   1519  CA  LYS    97      23.204  35.877  33.154  1.00  0.00           C
ATOM   1520  HA  LYS    97      23.224  36.786  33.754  1.00  0.00           H
ATOM   1521  CB  LYS    97      23.158  36.311  31.683  1.00  0.00           C
ATOM   1522  HB2 LYS    97      22.266  36.874  31.409  1.00  0.00           H
ATOM   1523  HB3 LYS    97      24.003  36.961  31.459  1.00  0.00           H
ATOM   1524  CG  LYS    97      23.111  35.123  30.724  1.00  0.00           C
ATOM   1525  HG2 LYS    97      23.650  34.302  31.196  1.00  0.00           H
ATOM   1526  HG3 LYS    97      22.108  34.727  30.563  1.00  0.00           H
ATOM   1527  CD  LYS    97      23.753  35.353  29.354  1.00  0.00           C
ATOM   1528  HD2 LYS    97      24.799  35.656  29.383  1.00  0.00           H
ATOM   1529  HD3 LYS    97      23.604  34.377  28.889  1.00  0.00           H
ATOM   1530  CE  LYS    97      23.010  36.501  28.622  1.00  0.00           C
ATOM   1531  HE2 LYS    97      21.984  36.189  28.814  1.00  0.00           H
ATOM   1532  HE3 LYS    97      23.203  37.494  29.028  1.00  0.00           H
ATOM   1533  NZ  LYS    97      23.189  36.546  27.148  1.00  0.00           N
ATOM   1534  HZ1 LYS    97      22.615  37.284  26.768  1.00  0.00           H
ATOM   1535  HZ2 LYS    97      22.804  35.711  26.730  1.00  0.00           H
ATOM   1536  HZ3 LYS    97      24.154  36.613  26.858  1.00  0.00           H
ATOM   1537  C   LYS    97      22.002  35.102  33.612  1.00  0.00           C
ATOM   1538  O   LYS    97      21.065  35.629  34.232  1.00  0.00           O
ATOM   1539  N   SER    98      22.066  33.732  33.539  1.00  0.00           N
ATOM   1540  H   SER    98      22.955  33.315  33.302  1.00  0.00           H
ATOM   1541  CA  SER    98      21.137  32.835  34.145  1.00  0.00           C
ATOM   1542  HA  SER    98      20.304  33.302  34.670  1.00  0.00           H
ATOM   1543  CB  SER    98      20.592  31.922  33.074  1.00  0.00           C
ATOM   1544  HB2 SER    98      20.077  31.065  33.509  1.00  0.00           H
ATOM   1545  HB3 SER    98      19.939  32.465  32.392  1.00  0.00           H
ATOM   1546  OG  SER    98      21.723  31.370  32.335  1.00  0.00           O
ATOM   1547  HG  SER    98      22.058  30.590  32.784  1.00  0.00           H
ATOM   1548  C   SER    98      21.719  31.903  35.283  1.00  0.00           C
ATOM   1549  O   SER    98      20.933  31.610  36.166  1.00  0.00           O
ATOM   1550  N   GLY    99      23.036  31.580  35.389  1.00  0.00           N
ATOM   1551  H   GLY    99      23.660  32.075  34.767  1.00  0.00           H
ATOM   1552  CA  GLY    99      23.561  30.535  36.362  1.00  0.00           C
ATOM   1553  HA2 GLY    99      22.994  29.616  36.204  1.00  0.00           H
ATOM   1554  HA3 GLY    99      24.623  30.353  36.195  1.00  0.00           H
ATOM   1555  C   GLY    99      23.419  31.026  37.820  1.00  0.00           C
ATOM   1556  O   GLY    99      23.511  30.211  38.753  1.00  0.00           O
ATOM   1557  N   THR   100      23.277  32.278  38.037  1.00  0.00           N
ATOM   1558  H   THR   100      23.240  32.934  37.269  1.00  0.00           H
ATOM   1559  CA  THR   100      23.216  32.910  39.347  1.00  0.00           C
ATOM   1560  HA  THR   100      23.899  32.391  40.019  1.00  0.00           H
ATOM   1561  CB  THR   100      23.696  34.403  39.268  1.00  0.00           C
ATOM   1562  HB  THR   100      23.780  34.911  40.229  1.00  0.00           H
ATOM   1563  CG2 THR   100      25.085  34.495  38.673  1.00  0.00           C
ATOM   1564 HG21 THR   100      25.880  34.027  39.253  1.00  0.00           H
ATOM   1565 HG22 THR   100      25.270  35.560  38.540  1.00  0.00           H
ATOM   1566 HG23 THR   100      25.187  34.008  37.703  1.00  0.00           H
ATOM   1567  OG1 THR   100      22.920  35.195  38.348  1.00  0.00           O
ATOM   1568  HG1 THR   100      23.330  35.226  37.482  1.00  0.00           H
ATOM   1569  C   THR   100      21.817  32.711  39.959  1.00  0.00           C
ATOM   1570  O   THR   100      21.715  32.156  41.009  1.00  0.00           O
ATOM   1571  N   LYS   101      20.830  33.149  39.279  1.00  0.00           N
ATOM   1572  H   LYS   101      21.046  33.824  38.559  1.00  0.00           H
ATOM   1573  CA  LYS   101      19.467  32.718  39.496  1.00  0.00           C
ATOM   1574  HA  LYS   101      19.165  33.118  40.463  1.00  0.00           H
ATOM   1575  CB  LYS   101      18.513  33.436  38.440  1.00  0.00           C
ATOM   1576  HB2 LYS   101      18.884  34.405  38.107  1.00  0.00           H
ATOM   1577  HB3 LYS   101      18.490  32.747  37.596  1.00  0.00           H
ATOM   1578  CG  LYS   101      17.110  33.698  38.965  1.00  0.00           C
ATOM   1579  HG2 LYS   101      17.186  34.429  39.769  1.00  0.00           H
ATOM   1580  HG3 LYS   101      16.557  34.174  38.155  1.00  0.00           H
ATOM   1581  CD  LYS   101      16.239  32.586  39.539  1.00  0.00           C
ATOM   1582  HD2 LYS   101      16.059  31.707  38.920  1.00  0.00           H
ATOM   1583  HD3 LYS   101      16.723  32.273  40.465  1.00  0.00           H
ATOM   1584  CE  LYS   101      14.978  33.282  39.856  1.00  0.00           C
ATOM   1585  HE2 LYS   101      15.202  34.042  40.605  1.00  0.00           H
ATOM   1586  HE3 LYS   101      14.523  33.804  39.016  1.00  0.00           H
ATOM   1587  NZ  LYS   101      14.005  32.289  40.355  1.00  0.00           N
ATOM   1588  HZ1 LYS   101      13.300  32.830  40.834  1.00  0.00           H
ATOM   1589  HZ2 LYS   101      14.287  31.653  41.088  1.00  0.00           H
ATOM   1590  HZ3 LYS   101      13.612  31.715  39.623  1.00  0.00           H
ATOM   1591  C   LYS   101      19.288  31.222  39.623  1.00  0.00           C
ATOM   1592  O   LYS   101      18.606  30.759  40.518  1.00  0.00           O
ATOM   1593  N   ALA   102      19.908  30.448  38.708  1.00  0.00           N
ATOM   1594  H   ALA   102      20.515  30.879  38.026  1.00  0.00           H
ATOM   1595  CA  ALA   102      19.846  29.013  38.800  1.00  0.00           C
ATOM   1596  HA  ALA   102      18.793  28.760  38.918  1.00  0.00           H
ATOM   1597  CB  ALA   102      20.373  28.370  37.490  1.00  0.00           C
ATOM   1598  HB1 ALA   102      20.179  27.298  37.466  1.00  0.00           H
ATOM   1599  HB2 ALA   102      21.439  28.595  37.469  1.00  0.00           H
ATOM   1600  HB3 ALA   102      20.005  28.859  36.589  1.00  0.00           H
ATOM   1601  C   ALA   102      20.506  28.483  40.083  1.00  0.00           C
ATOM   1602  O   ALA   102      19.925  27.634  40.834  1.00  0.00           O
ATOM   1603  N   PHE   103      21.658  29.023  40.441  1.00  0.00           N
ATOM   1604  H   PHE   103      22.239  29.550  39.805  1.00  0.00           H
ATOM   1605  CA  PHE   103      22.381  28.760  41.677  1.00  0.00           C
ATOM   1606  HA  PHE   103      22.417  27.671  41.664  1.00  0.00           H
ATOM   1607  CB  PHE   103      23.761  29.353  41.708  1.00  0.00           C
ATOM   1608  HB2 PHE   103      24.262  28.964  40.822  1.00  0.00           H
ATOM   1609  HB3 PHE   103      23.674  30.435  41.599  1.00  0.00           H
ATOM   1610  CG  PHE   103      24.557  29.089  42.963  1.00  0.00           C
ATOM   1611  CD1 PHE   103      24.438  27.802  43.464  1.00  0.00           C
ATOM   1612  HD1 PHE   103      23.830  27.035  43.008  1.00  0.00           H
ATOM   1613  CE1 PHE   103      25.203  27.504  44.610  1.00  0.00           C
ATOM   1614  HE1 PHE   103      25.197  26.482  44.959  1.00  0.00           H
ATOM   1615  CZ  PHE   103      26.044  28.429  45.231  1.00  0.00           C
ATOM   1616  HZ  PHE   103      26.718  28.154  46.029  1.00  0.00           H
ATOM   1617  CE2 PHE   103      26.254  29.649  44.550  1.00  0.00           C
ATOM   1618  HE2 PHE   103      26.932  30.368  44.984  1.00  0.00           H
ATOM   1619  CD2 PHE   103      25.526  30.001  43.429  1.00  0.00           C
ATOM   1620  HD2 PHE   103      25.706  30.893  42.848  1.00  0.00           H
ATOM   1621  C   PHE   103      21.471  29.113  42.888  1.00  0.00           C
ATOM   1622  O   PHE   103      21.345  28.269  43.722  1.00  0.00           O
ATOM   1623  N   MET   104      20.939  30.330  43.036  1.00  0.00           N
ATOM   1624  H   MET   104      21.110  30.889  42.212  1.00  0.00           H
ATOM   1625  CA  MET   104      20.190  30.882  44.150  1.00  0.00           C
ATOM   1626  HA  MET   104      20.793  30.834  45.057  1.00  0.00           H
ATOM   1627  CB  MET   104      19.927  32.481  43.896  1.00  0.00           C
ATOM   1628  HB2 MET   104      19.370  32.833  43.026  1.00  0.00           H
ATOM   1629  HB3 MET   104      19.301  32.737  44.751  1.00  0.00           H
ATOM   1630  CG  MET   104      21.180  33.296  43.981  1.00  0.00           C
ATOM   1631  HG2 MET   104      21.661  32.982  44.909  1.00  0.00           H
ATOM   1632  HG3 MET   104      21.779  33.094  43.091  1.00  0.00           H
ATOM   1633  SD  MET   104      20.915  35.068  44.147  1.00  0.00           S
ATOM   1634  CE  MET   104      20.101  35.416  42.582  1.00  0.00           C
ATOM   1635  HE1 MET   104      20.566  34.854  41.770  1.00  0.00           H
ATOM   1636  HE2 MET   104      19.013  35.429  42.516  1.00  0.00           H
ATOM   1637  HE3 MET   104      20.330  36.464  42.385  1.00  0.00           H
ATOM   1638  C   MET   104      18.869  30.131  44.323  1.00  0.00           C
ATOM   1639  O   MET   104      18.310  30.073  45.396  1.00  0.00           O
ATOM   1640  N   GLU   105      18.400  29.340  43.310  1.00  0.00           N
ATOM   1641  H   GLU   105      18.646  29.516  42.347  1.00  0.00           H
ATOM   1642  CA  GLU   105      17.329  28.346  43.490  1.00  0.00           C
ATOM   1643  HA  GLU   105      16.592  28.756  44.181  1.00  0.00           H
ATOM   1644  CB  GLU   105      16.529  28.132  42.167  1.00  0.00           C
ATOM   1645  HB2 GLU   105      17.271  27.874  41.411  1.00  0.00           H
ATOM   1646  HB3 GLU   105      15.870  27.273  42.285  1.00  0.00           H
ATOM   1647  CG  GLU   105      15.604  29.258  41.719  1.00  0.00           C
ATOM   1648  HG2 GLU   105      16.293  30.010  41.332  1.00  0.00           H
ATOM   1649  HG3 GLU   105      15.009  28.852  40.902  1.00  0.00           H
ATOM   1650  CD  GLU   105      14.726  29.948  42.816  1.00  0.00           C
ATOM   1651  OE1 GLU   105      14.077  29.221  43.566  1.00  0.00           O
ATOM   1652  OE2 GLU   105      14.618  31.205  42.745  1.00  0.00           O
ATOM   1653  C   GLU   105      17.696  27.040  44.109  1.00  0.00           C
ATOM   1654  O   GLU   105      16.938  26.480  44.915  1.00  0.00           O
ATOM   1655  N   ALA   106      18.929  26.635  43.869  1.00  0.00           N
ATOM   1656  H   ALA   106      19.548  27.299  43.428  1.00  0.00           H
ATOM   1657  CA  ALA   106      19.495  25.391  44.331  1.00  0.00           C
ATOM   1658  HA  ALA   106      18.729  24.617  44.270  1.00  0.00           H
ATOM   1659  CB  ALA   106      20.559  24.969  43.374  1.00  0.00           C
ATOM   1660  HB1 ALA   106      21.508  25.442  43.630  1.00  0.00           H
ATOM   1661  HB2 ALA   106      20.246  25.282  42.377  1.00  0.00           H
ATOM   1662  HB3 ALA   106      20.739  23.899  43.281  1.00  0.00           H
ATOM   1663  C   ALA   106      20.005  25.462  45.778  1.00  0.00           C
ATOM   1664  O   ALA   106      19.766  24.606  46.610  1.00  0.00           O
ATOM   1665  N   LEU   107      20.551  26.629  46.146  1.00  0.00           N
ATOM   1666  H   LEU   107      20.730  27.341  45.452  1.00  0.00           H
ATOM   1667  CA  LEU   107      21.128  27.022  47.503  1.00  0.00           C
ATOM   1668  HA  LEU   107      22.021  26.440  47.728  1.00  0.00           H
ATOM   1669  CB  LEU   107      21.532  28.504  47.215  1.00  0.00           C
ATOM   1670  HB2 LEU   107      22.383  28.467  46.535  1.00  0.00           H
ATOM   1671  HB3 LEU   107      20.672  28.930  46.698  1.00  0.00           H
ATOM   1672  CG  LEU   107      21.998  29.224  48.493  1.00  0.00           C
ATOM   1673  HG  LEU   107      21.267  29.149  49.298  1.00  0.00           H
ATOM   1674  CD1 LEU   107      23.379  28.721  49.005  1.00  0.00           C
ATOM   1675 HD11 LEU   107      23.612  29.219  49.946  1.00  0.00           H
ATOM   1676 HD12 LEU   107      24.153  28.896  48.258  1.00  0.00           H
ATOM   1677 HD13 LEU   107      23.259  27.645  49.130  1.00  0.00           H
ATOM   1678  CD2 LEU   107      22.184  30.743  48.367  1.00  0.00           C
ATOM   1679 HD21 LEU   107      22.345  31.099  49.385  1.00  0.00           H
ATOM   1680 HD22 LEU   107      23.085  30.960  47.792  1.00  0.00           H
ATOM   1681 HD23 LEU   107      21.309  31.281  48.002  1.00  0.00           H
ATOM   1682  C   LEU   107      19.985  26.937  48.584  1.00  0.00           C
ATOM   1683  O   LEU   107      20.372  26.845  49.764  1.00  0.00           O
ATOM   1684  N   GLN   108      18.706  27.030  48.162  1.00  0.00           N
ATOM   1685  H   GLN   108      18.515  27.151  47.178  1.00  0.00           H
ATOM   1686  CA  GLN   108      17.596  26.966  49.078  1.00  0.00           C
ATOM   1687  HA  GLN   108      17.807  27.695  49.861  1.00  0.00           H
ATOM   1688  CB  GLN   108      16.281  27.296  48.316  1.00  0.00           C
ATOM   1689  HB2 GLN   108      16.076  26.511  47.587  1.00  0.00           H
ATOM   1690  HB3 GLN   108      15.470  27.275  49.043  1.00  0.00           H
ATOM   1691  CG  GLN   108      16.175  28.694  47.659  1.00  0.00           C
ATOM   1692  HG2 GLN   108      17.201  29.037  47.524  1.00  0.00           H
ATOM   1693  HG3 GLN   108      15.611  28.530  46.741  1.00  0.00           H
ATOM   1694  CD  GLN   108      15.576  29.788  48.504  1.00  0.00           C
ATOM   1695  OE1 GLN   108      16.229  30.676  48.971  1.00  0.00           O
ATOM   1696  NE2 GLN   108      14.367  29.577  48.921  1.00  0.00           N
ATOM   1697 HE21 GLN   108      13.959  30.315  49.476  1.00  0.00           H
ATOM   1698 HE22 GLN   108      13.797  28.777  48.681  1.00  0.00           H
ATOM   1699  C   GLN   108      17.484  25.577  49.756  1.00  0.00           C
ATOM   1700  O   GLN   108      16.846  25.452  50.816  1.00  0.00           O
ATOM   1701  N   ALA   109      17.903  24.518  49.054  1.00  0.00           N
ATOM   1702  H   ALA   109      18.467  24.716  48.240  1.00  0.00           H
ATOM   1703  CA  ALA   109      17.491  23.127  49.329  1.00  0.00           C
ATOM   1704  HA  ALA   109      17.305  23.143  50.403  1.00  0.00           H
ATOM   1705  CB  ALA   109      16.201  22.834  48.516  1.00  0.00           C
ATOM   1706  HB1 ALA   109      15.417  23.542  48.782  1.00  0.00           H
ATOM   1707  HB2 ALA   109      15.867  21.826  48.764  1.00  0.00           H
ATOM   1708  HB3 ALA   109      16.413  23.047  47.468  1.00  0.00           H
ATOM   1709  C   ALA   109      18.582  22.068  49.094  1.00  0.00           C
ATOM   1710  O   ALA   109      18.675  21.098  49.900  1.00  0.00           O
ATOM   1711  N   GLY   110      19.388  22.227  48.079  1.00  0.00           N
ATOM   1712  H   GLY   110      19.530  23.119  47.629  1.00  0.00           H
ATOM   1713  CA  GLY   110      20.353  21.187  47.561  1.00  0.00           C
ATOM   1714  HA2 GLY   110      20.340  20.345  48.254  1.00  0.00           H
ATOM   1715  HA3 GLY   110      19.973  20.747  46.640  1.00  0.00           H
ATOM   1716  C   GLY   110      21.794  21.662  47.295  1.00  0.00           C
ATOM   1717  O   GLY   110      22.604  20.840  46.867  1.00  0.00           O
ATOM   1718  N   ALA   111      22.143  22.931  47.568  1.00  0.00           N
ATOM   1719  H   ALA   111      21.531  23.612  47.996  1.00  0.00           H
ATOM   1720  CA  ALA   111      23.445  23.440  47.121  1.00  0.00           C
ATOM   1721  HA  ALA   111      24.171  22.674  46.849  1.00  0.00           H
ATOM   1722  CB  ALA   111      23.190  24.122  45.722  1.00  0.00           C
ATOM   1723  HB1 ALA   111      22.755  23.400  45.032  1.00  0.00           H
ATOM   1724  HB2 ALA   111      24.116  24.491  45.279  1.00  0.00           H
ATOM   1725  HB3 ALA   111      22.474  24.933  45.852  1.00  0.00           H
ATOM   1726  C   ALA   111      24.146  24.202  48.207  1.00  0.00           C
ATOM   1727  O   ALA   111      23.530  24.864  49.000  1.00  0.00           O
ATOM   1728  N   ASP   112      25.492  23.977  48.356  1.00  0.00           N
ATOM   1729  H   ASP   112      25.939  23.510  47.580  1.00  0.00           H
ATOM   1730  CA  ASP   112      26.348  24.775  49.253  1.00  0.00           C
ATOM   1731  HA  ASP   112      25.806  25.114  50.135  1.00  0.00           H
ATOM   1732  CB  ASP   112      27.567  23.970  49.686  1.00  0.00           C
ATOM   1733  HB2 ASP   112      27.164  22.961  49.774  1.00  0.00           H
ATOM   1734  HB3 ASP   112      28.339  24.020  48.918  1.00  0.00           H
ATOM   1735  CG  ASP   112      28.121  24.420  51.029  1.00  0.00           C
ATOM   1736  OD1 ASP   112      27.354  24.635  51.923  1.00  0.00           O
ATOM   1737  OD2 ASP   112      29.324  24.726  51.089  1.00  0.00           O
ATOM   1738  C   ASP   112      26.883  26.019  48.489  1.00  0.00           C
ATOM   1739  O   ASP   112      26.998  26.001  47.245  1.00  0.00           O
ATOM   1740  N   ILE   113      27.397  27.018  49.199  1.00  0.00           N
ATOM   1741  H   ILE   113      27.241  26.928  50.192  1.00  0.00           H
ATOM   1742  CA  ILE   113      28.153  28.156  48.684  1.00  0.00           C
ATOM   1743  HA  ILE   113      27.629  28.607  47.842  1.00  0.00           H
ATOM   1744  CB  ILE   113      28.229  29.228  49.771  1.00  0.00           C
ATOM   1745  HB  ILE   113      28.441  28.701  50.700  1.00  0.00           H
ATOM   1746  CG2 ILE   113      29.439  30.122  49.658  1.00  0.00           C
ATOM   1747 HG21 ILE   113      30.359  29.542  49.740  1.00  0.00           H
ATOM   1748 HG22 ILE   113      29.452  30.764  50.538  1.00  0.00           H
ATOM   1749 HG23 ILE   113      29.476  30.666  48.714  1.00  0.00           H
ATOM   1750  CG1 ILE   113      26.890  29.954  50.119  1.00  0.00           C
ATOM   1751 HG12 ILE   113      26.003  29.337  50.265  1.00  0.00           H
ATOM   1752 HG13 ILE   113      27.052  30.587  50.992  1.00  0.00           H
ATOM   1753  CD1 ILE   113      26.517  30.887  48.952  1.00  0.00           C
ATOM   1754 HD11 ILE   113      26.356  30.395  47.992  1.00  0.00           H
ATOM   1755 HD12 ILE   113      27.335  31.592  48.805  1.00  0.00           H
ATOM   1756 HD13 ILE   113      25.562  31.371  49.162  1.00  0.00           H
ATOM   1757  C   ILE   113      29.498  27.743  48.098  1.00  0.00           C
ATOM   1758  O   ILE   113      30.031  28.443  47.234  1.00  0.00           O
ATOM   1759  N   SER   114      29.932  26.476  48.278  1.00  0.00           N
ATOM   1760  H   SER   114      29.462  25.936  48.990  1.00  0.00           H
ATOM   1761  CA  SER   114      31.106  25.810  47.754  1.00  0.00           C
ATOM   1762  HA  SER   114      31.803  26.645  47.679  1.00  0.00           H
ATOM   1763  CB  SER   114      31.523  24.708  48.738  1.00  0.00           C
ATOM   1764  HB2 SER   114      31.993  25.050  49.661  1.00  0.00           H
ATOM   1765  HB3 SER   114      30.655  24.108  49.009  1.00  0.00           H
ATOM   1766  OG  SER   114      32.401  23.780  48.171  1.00  0.00           O
ATOM   1767  HG  SER   114      32.387  22.997  48.724  1.00  0.00           H
ATOM   1768  C   SER   114      30.858  25.235  46.346  1.00  0.00           C
ATOM   1769  O   SER   114      31.735  25.050  45.468  1.00  0.00           O
ATOM   1770  N   MET   115      29.639  24.921  45.980  1.00  0.00           N
ATOM   1771  H   MET   115      28.914  24.962  46.681  1.00  0.00           H
ATOM   1772  CA  MET   115      29.208  24.421  44.643  1.00  0.00           C
ATOM   1773  HA  MET   115      30.040  23.776  44.363  1.00  0.00           H
ATOM   1774  CB  MET   115      27.890  23.665  44.861  1.00  0.00           C
ATOM   1775  HB2 MET   115      27.175  24.345  45.325  1.00  0.00           H
ATOM   1776  HB3 MET   115      27.476  23.334  43.909  1.00  0.00           H
ATOM   1777  CG  MET   115      28.153  22.383  45.667  1.00  0.00           C
ATOM   1778  HG2 MET   115      29.082  21.929  45.319  1.00  0.00           H
ATOM   1779  HG3 MET   115      28.453  22.676  46.673  1.00  0.00           H
ATOM   1780  SD  MET   115      26.820  21.167  45.815  1.00  0.00           S
ATOM   1781  CE  MET   115      26.985  20.154  44.279  1.00  0.00           C
ATOM   1782  HE1 MET   115      26.041  19.621  44.170  1.00  0.00           H
ATOM   1783  HE2 MET   115      27.041  20.673  43.321  1.00  0.00           H
ATOM   1784  HE3 MET   115      27.811  19.446  44.338  1.00  0.00           H
ATOM   1785  C   MET   115      29.144  25.528  43.561  1.00  0.00           C
ATOM   1786  O   MET   115      28.750  25.252  42.437  1.00  0.00           O
ATOM   1787  N   ILE   116      29.509  26.784  43.841  1.00  0.00           N
ATOM   1788  H   ILE   116      29.812  26.890  44.799  1.00  0.00           H
ATOM   1789  CA  ILE   116      29.368  27.945  42.863  1.00  0.00           C
ATOM   1790  HA  ILE   116      28.292  28.091  42.771  1.00  0.00           H
ATOM   1791  CB  ILE   116      30.104  29.145  43.601  1.00  0.00           C
ATOM   1792  HB  ILE   116      29.584  29.420  44.518  1.00  0.00           H
ATOM   1793  CG2 ILE   116      31.593  28.838  43.990  1.00  0.00           C
ATOM   1794 HG21 ILE   116      32.288  29.007  43.167  1.00  0.00           H
ATOM   1795 HG22 ILE   116      31.724  27.798  44.288  1.00  0.00           H
ATOM   1796 HG23 ILE   116      31.867  29.395  44.885  1.00  0.00           H
ATOM   1797  CG1 ILE   116      29.968  30.491  42.782  1.00  0.00           C
ATOM   1798 HG12 ILE   116      30.484  30.341  41.834  1.00  0.00           H
ATOM   1799 HG13 ILE   116      28.906  30.599  42.558  1.00  0.00           H
ATOM   1800  CD1 ILE   116      30.291  31.746  43.535  1.00  0.00           C
ATOM   1801 HD11 ILE   116      31.366  31.675  43.704  1.00  0.00           H
ATOM   1802 HD12 ILE   116      29.724  31.846  44.461  1.00  0.00           H
ATOM   1803 HD13 ILE   116      30.044  32.620  42.933  1.00  0.00           H
ATOM   1804  C   ILE   116      29.935  27.752  41.427  1.00  0.00           C
ATOM   1805  O   ILE   116      29.462  28.377  40.493  1.00  0.00           O
ATOM   1806  N   GLY   117      31.019  26.976  41.258  1.00  0.00           N
ATOM   1807  H   GLY   117      31.453  26.393  41.959  1.00  0.00           H
ATOM   1808  CA  GLY   117      31.578  26.600  39.922  1.00  0.00           C
ATOM   1809  HA2 GLY   117      31.530  27.429  39.216  1.00  0.00           H
ATOM   1810  HA3 GLY   117      32.654  26.476  40.050  1.00  0.00           H
ATOM   1811  C   GLY   117      30.976  25.339  39.275  1.00  0.00           C
ATOM   1812  O   GLY   117      31.025  25.206  38.064  1.00  0.00           O
ATOM   1813  N   GLN   118      30.196  24.601  40.023  1.00  0.00           N
ATOM   1814  H   GLN   118      30.092  24.699  41.023  1.00  0.00           H
ATOM   1815  CA  GLN   118      29.491  23.460  39.432  1.00  0.00           C
ATOM   1816  HA  GLN   118      30.187  23.025  38.714  1.00  0.00           H
ATOM   1817  CB  GLN   118      29.158  22.500  40.533  1.00  0.00           C
ATOM   1818  HB2 GLN   118      28.424  23.097  41.073  1.00  0.00           H
ATOM   1819  HB3 GLN   118      28.725  21.676  39.965  1.00  0.00           H
ATOM   1820  CG  GLN   118      30.262  22.142  41.522  1.00  0.00           C
ATOM   1821  HG2 GLN   118      30.804  22.976  41.966  1.00  0.00           H
ATOM   1822  HG3 GLN   118      29.828  21.503  42.291  1.00  0.00           H
ATOM   1823  CD  GLN   118      31.288  21.209  40.838  1.00  0.00           C
ATOM   1824  OE1 GLN   118      31.647  21.280  39.676  1.00  0.00           O
ATOM   1825  NE2 GLN   118      32.028  20.521  41.715  1.00  0.00           N
ATOM   1826 HE21 GLN   118      32.819  19.970  41.415  1.00  0.00           H
ATOM   1827 HE22 GLN   118      31.699  20.494  42.670  1.00  0.00           H
ATOM   1828  C   GLN   118      28.238  24.056  38.587  1.00  0.00           C
ATOM   1829  O   GLN   118      27.846  23.490  37.548  1.00  0.00           O
ATOM   1830  N   PHE   119      27.666  25.207  38.968  1.00  0.00           N
ATOM   1831  H   PHE   119      28.132  25.610  39.769  1.00  0.00           H
ATOM   1832  CA  PHE   119      26.693  26.033  38.330  1.00  0.00           C
ATOM   1833  HA  PHE   119      26.042  25.288  37.871  1.00  0.00           H
ATOM   1834  CB  PHE   119      25.884  26.758  39.451  1.00  0.00           C
ATOM   1835  HB2 PHE   119      26.549  27.332  40.097  1.00  0.00           H
ATOM   1836  HB3 PHE   119      25.242  27.537  39.041  1.00  0.00           H
ATOM   1837  CG  PHE   119      25.024  25.861  40.297  1.00  0.00           C
ATOM   1838  CD1 PHE   119      23.659  25.686  39.942  1.00  0.00           C
ATOM   1839  HD1 PHE   119      23.191  26.163  39.093  1.00  0.00           H
ATOM   1840  CE1 PHE   119      22.934  24.672  40.603  1.00  0.00           C
ATOM   1841  HE1 PHE   119      21.934  24.389  40.313  1.00  0.00           H
ATOM   1842  CZ  PHE   119      23.510  23.973  41.696  1.00  0.00           C
ATOM   1843  HZ  PHE   119      23.053  23.134  42.199  1.00  0.00           H
ATOM   1844  CE2 PHE   119      24.747  24.326  42.188  1.00  0.00           C
ATOM   1845  HE2 PHE   119      25.112  23.809  43.064  1.00  0.00           H
ATOM   1846  CD2 PHE   119      25.539  25.246  41.478  1.00  0.00           C
ATOM   1847  HD2 PHE   119      26.514  25.477  41.880  1.00  0.00           H
ATOM   1848  C   PHE   119      27.356  26.871  37.215  1.00  0.00           C
ATOM   1849  O   PHE   119      26.614  27.598  36.570  1.00  0.00           O
ATOM   1850  N   GLY   120      28.672  26.723  37.022  1.00  0.00           N
ATOM   1851  H   GLY   120      29.253  26.047  37.497  1.00  0.00           H
ATOM   1852  CA  GLY   120      29.306  27.534  36.022  1.00  0.00           C
ATOM   1853  HA2 GLY   120      30.225  27.058  35.679  1.00  0.00           H
ATOM   1854  HA3 GLY   120      28.675  27.519  35.133  1.00  0.00           H
ATOM   1855  C   GLY   120      29.611  28.981  36.333  1.00  0.00           C
ATOM   1856  O   GLY   120      29.738  29.803  35.395  1.00  0.00           O
ATOM   1857  N   VAL   121      29.479  29.393  37.652  1.00  0.00           N
ATOM   1858  H   VAL   121      29.126  28.804  38.393  1.00  0.00           H
ATOM   1859  CA  VAL   121      29.718  30.824  38.017  1.00  0.00           C
ATOM   1860  HA  VAL   121      30.052  31.246  37.070  1.00  0.00           H
ATOM   1861  CB  VAL   121      28.324  31.525  38.413  1.00  0.00           C
ATOM   1862  HB  VAL   121      28.533  32.583  38.570  1.00  0.00           H
ATOM   1863  CG1 VAL   121      27.220  31.362  37.338  1.00  0.00           C
ATOM   1864 HG11 VAL   121      26.964  30.306  37.249  1.00  0.00           H
ATOM   1865 HG12 VAL   121      26.319  31.846  37.715  1.00  0.00           H
ATOM   1866 HG13 VAL   121      27.563  31.877  36.441  1.00  0.00           H
ATOM   1867  CG2 VAL   121      27.677  30.941  39.673  1.00  0.00           C
ATOM   1868 HG21 VAL   121      27.448  29.882  39.546  1.00  0.00           H
ATOM   1869 HG22 VAL   121      26.778  31.470  39.990  1.00  0.00           H
ATOM   1870 HG23 VAL   121      28.448  31.001  40.442  1.00  0.00           H
ATOM   1871  C   VAL   121      30.813  31.092  38.993  1.00  0.00           C
ATOM   1872  O   VAL   121      30.717  32.081  39.772  1.00  0.00           O
ATOM   1873  N   GLY   122      31.768  30.236  39.059  1.00  0.00           N
ATOM   1874  H   GLY   122      31.693  29.610  38.269  1.00  0.00           H
ATOM   1875  CA  GLY   122      32.841  30.049  40.040  1.00  0.00           C
ATOM   1876  HA2 GLY   122      32.418  29.995  41.044  1.00  0.00           H
ATOM   1877  HA3 GLY   122      33.551  29.249  39.828  1.00  0.00           H
ATOM   1878  C   GLY   122      33.717  31.297  40.207  1.00  0.00           C
ATOM   1879  O   GLY   122      34.259  31.558  41.346  1.00  0.00           O
ATOM   1880  N   PHE   123      33.806  32.090  39.135  1.00  0.00           N
ATOM   1881  H   PHE   123      33.312  31.714  38.339  1.00  0.00           H
ATOM   1882  CA  PHE   123      34.404  33.466  39.175  1.00  0.00           C
ATOM   1883  HA  PHE   123      35.481  33.351  39.305  1.00  0.00           H
ATOM   1884  CB  PHE   123      34.350  34.197  37.839  1.00  0.00           C
ATOM   1885  HB2 PHE   123      34.988  33.684  37.121  1.00  0.00           H
ATOM   1886  HB3 PHE   123      33.300  34.308  37.567  1.00  0.00           H
ATOM   1887  CG  PHE   123      34.983  35.585  37.943  1.00  0.00           C
ATOM   1888  CD1 PHE   123      36.357  35.636  37.913  1.00  0.00           C
ATOM   1889  HD1 PHE   123      36.957  34.782  37.635  1.00  0.00           H
ATOM   1890  CE1 PHE   123      37.058  36.858  38.108  1.00  0.00           C
ATOM   1891  HE1 PHE   123      38.131  36.930  38.009  1.00  0.00           H
ATOM   1892  CZ  PHE   123      36.308  37.963  38.642  1.00  0.00           C
ATOM   1893  HZ  PHE   123      36.781  38.920  38.810  1.00  0.00           H
ATOM   1894  CE2 PHE   123      34.913  37.818  38.787  1.00  0.00           C
ATOM   1895  HE2 PHE   123      34.390  38.745  38.968  1.00  0.00           H
ATOM   1896  CD2 PHE   123      34.261  36.654  38.422  1.00  0.00           C
ATOM   1897  HD2 PHE   123      33.219  36.627  38.706  1.00  0.00           H
ATOM   1898  C   PHE   123      34.009  34.294  40.429  1.00  0.00           C
ATOM   1899  O   PHE   123      34.819  34.969  41.000  1.00  0.00           O
ATOM   1900  N   TYR   124      32.766  34.247  40.933  1.00  0.00           N
ATOM   1901  H   TYR   124      32.152  33.536  40.565  1.00  0.00           H
ATOM   1902  CA  TYR   124      32.309  35.157  41.972  1.00  0.00           C
ATOM   1903  HA  TYR   124      32.959  36.029  41.906  1.00  0.00           H
ATOM   1904  CB  TYR   124      30.884  35.744  41.907  1.00  0.00           C
ATOM   1905  HB2 TYR   124      30.307  34.838  42.095  1.00  0.00           H
ATOM   1906  HB3 TYR   124      30.739  36.528  42.651  1.00  0.00           H
ATOM   1907  CG  TYR   124      30.610  36.361  40.579  1.00  0.00           C
ATOM   1908  CD1 TYR   124      31.052  37.656  40.330  1.00  0.00           C
ATOM   1909  HD1 TYR   124      31.655  38.124  41.094  1.00  0.00           H
ATOM   1910  CE1 TYR   124      30.795  38.293  39.093  1.00  0.00           C
ATOM   1911  HE1 TYR   124      30.933  39.351  38.926  1.00  0.00           H
ATOM   1912  CZ  TYR   124      30.043  37.575  38.116  1.00  0.00           C
ATOM   1913  OH  TYR   124      29.534  38.297  37.102  1.00  0.00           O
ATOM   1914  HH  TYR   124      30.244  38.857  36.780  1.00  0.00           H
ATOM   1915  CE2 TYR   124      29.659  36.250  38.350  1.00  0.00           C
ATOM   1916  HE2 TYR   124      28.986  35.680  37.727  1.00  0.00           H
ATOM   1917  CD2 TYR   124      29.960  35.657  39.602  1.00  0.00           C
ATOM   1918  HD2 TYR   124      29.649  34.641  39.795  1.00  0.00           H
ATOM   1919  C   TYR   124      32.676  34.609  43.334  1.00  0.00           C
ATOM   1920  O   TYR   124      32.523  35.397  44.280  1.00  0.00           O
ATOM   1921  N   SER   125      33.309  33.442  43.491  1.00  0.00           N
ATOM   1922  H   SER   125      33.346  32.914  42.631  1.00  0.00           H
ATOM   1923  CA  SER   125      33.778  32.834  44.787  1.00  0.00           C
ATOM   1924  HA  SER   125      32.929  32.678  45.452  1.00  0.00           H
ATOM   1925  CB  SER   125      34.179  31.388  44.576  1.00  0.00           C
ATOM   1926  HB2 SER   125      34.300  30.964  45.572  1.00  0.00           H
ATOM   1927  HB3 SER   125      33.324  30.964  44.048  1.00  0.00           H
ATOM   1928  OG  SER   125      35.348  31.337  43.838  1.00  0.00           O
ATOM   1929  HG  SER   125      35.018  31.312  42.937  1.00  0.00           H
ATOM   1930  C   SER   125      34.829  33.744  45.491  1.00  0.00           C
ATOM   1931  O   SER   125      34.826  33.805  46.720  1.00  0.00           O
ATOM   1932  N   ALA   126      35.764  34.361  44.757  1.00  0.00           N
ATOM   1933  H   ALA   126      35.659  34.172  43.770  1.00  0.00           H
ATOM   1934  CA  ALA   126      36.765  35.279  45.185  1.00  0.00           C
ATOM   1935  HA  ALA   126      37.611  34.802  45.682  1.00  0.00           H
ATOM   1936  CB  ALA   126      37.248  35.946  43.903  1.00  0.00           C
ATOM   1937  HB1 ALA   126      36.446  36.338  43.278  1.00  0.00           H
ATOM   1938  HB2 ALA   126      37.712  35.150  43.320  1.00  0.00           H
ATOM   1939  HB3 ALA   126      37.952  36.757  44.085  1.00  0.00           H
ATOM   1940  C   ALA   126      36.245  36.312  46.288  1.00  0.00           C
ATOM   1941  O   ALA   126      37.044  36.557  47.218  1.00  0.00           O
ATOM   1942  N   TYR   127      35.033  36.792  46.130  1.00  0.00           N
ATOM   1943  H   TYR   127      34.458  36.520  45.344  1.00  0.00           H
ATOM   1944  CA  TYR   127      34.530  37.897  47.031  1.00  0.00           C
ATOM   1945  HA  TYR   127      35.366  38.579  47.187  1.00  0.00           H
ATOM   1946  CB  TYR   127      33.275  38.579  46.456  1.00  0.00           C
ATOM   1947  HB2 TYR   127      32.661  37.733  46.150  1.00  0.00           H
ATOM   1948  HB3 TYR   127      32.713  39.152  47.195  1.00  0.00           H
ATOM   1949  CG  TYR   127      33.635  39.410  45.225  1.00  0.00           C
ATOM   1950  CD1 TYR   127      34.462  40.555  45.342  1.00  0.00           C
ATOM   1951  HD1 TYR   127      34.960  40.692  46.291  1.00  0.00           H
ATOM   1952  CE1 TYR   127      34.668  41.337  44.211  1.00  0.00           C
ATOM   1953  HE1 TYR   127      35.218  42.256  44.355  1.00  0.00           H
ATOM   1954  CZ  TYR   127      34.199  40.960  42.924  1.00  0.00           C
ATOM   1955  OH  TYR   127      34.518  41.713  41.768  1.00  0.00           O
ATOM   1956  HH  TYR   127      34.850  42.595  41.948  1.00  0.00           H
ATOM   1957  CE2 TYR   127      33.458  39.767  42.815  1.00  0.00           C
ATOM   1958  HE2 TYR   127      33.011  39.649  41.839  1.00  0.00           H
ATOM   1959  CD2 TYR   127      33.204  38.977  43.964  1.00  0.00           C
ATOM   1960  HD2 TYR   127      32.564  38.124  43.791  1.00  0.00           H
ATOM   1961  C   TYR   127      34.172  37.281  48.405  1.00  0.00           C
ATOM   1962  O   TYR   127      33.785  38.045  49.289  1.00  0.00           O
ATOM   1963  N   LEU   128      34.386  35.956  48.655  1.00  0.00           N
ATOM   1964  H   LEU   128      34.661  35.391  47.865  1.00  0.00           H
ATOM   1965  CA  LEU   128      34.209  35.385  50.015  1.00  0.00           C
ATOM   1966  HA  LEU   128      33.238  35.714  50.384  1.00  0.00           H
ATOM   1967  CB  LEU   128      34.387  33.839  50.022  1.00  0.00           C
ATOM   1968  HB2 LEU   128      35.204  33.546  49.362  1.00  0.00           H
ATOM   1969  HB3 LEU   128      34.708  33.632  51.043  1.00  0.00           H
ATOM   1970  CG  LEU   128      33.098  32.957  49.858  1.00  0.00           C
ATOM   1971  HG  LEU   128      32.736  32.957  48.830  1.00  0.00           H
ATOM   1972  CD1 LEU   128      33.403  31.483  49.994  1.00  0.00           C
ATOM   1973 HD11 LEU   128      33.922  31.176  49.086  1.00  0.00           H
ATOM   1974 HD12 LEU   128      32.508  30.864  50.043  1.00  0.00           H
ATOM   1975 HD13 LEU   128      33.954  31.373  50.929  1.00  0.00           H
ATOM   1976  CD2 LEU   128      32.013  33.147  50.968  1.00  0.00           C
ATOM   1977 HD21 LEU   128      32.409  32.921  51.958  1.00  0.00           H
ATOM   1978 HD22 LEU   128      31.649  34.174  50.941  1.00  0.00           H
ATOM   1979 HD23 LEU   128      31.120  32.537  50.835  1.00  0.00           H
ATOM   1980  C   LEU   128      35.237  36.081  50.925  1.00  0.00           C
ATOM   1981  O   LEU   128      35.040  36.074  52.136  1.00  0.00           O
ATOM   1982  N   VAL   129      36.370  36.506  50.358  1.00  0.00           N
ATOM   1983  H   VAL   129      36.472  36.536  49.354  1.00  0.00           H
ATOM   1984  CA  VAL   129      37.565  37.025  51.052  1.00  0.00           C
ATOM   1985  HA  VAL   129      37.332  37.107  52.113  1.00  0.00           H
ATOM   1986  CB  VAL   129      38.730  36.019  50.963  1.00  0.00           C
ATOM   1987  HB  VAL   129      39.563  36.523  51.451  1.00  0.00           H
ATOM   1988  CG1 VAL   129      38.427  34.681  51.654  1.00  0.00           C
ATOM   1989 HG11 VAL   129      39.198  33.926  51.501  1.00  0.00           H
ATOM   1990 HG12 VAL   129      38.403  34.789  52.738  1.00  0.00           H
ATOM   1991 HG13 VAL   129      37.518  34.158  51.355  1.00  0.00           H
ATOM   1992  CG2 VAL   129      39.186  35.741  49.572  1.00  0.00           C
ATOM   1993 HG21 VAL   129      39.581  36.698  49.230  1.00  0.00           H
ATOM   1994 HG22 VAL   129      38.248  35.526  49.060  1.00  0.00           H
ATOM   1995 HG23 VAL   129      40.038  35.066  49.498  1.00  0.00           H
ATOM   1996  C   VAL   129      37.968  38.425  50.608  1.00  0.00           C
ATOM   1997  O   VAL   129      38.560  39.132  51.393  1.00  0.00           O
ATOM   1998  N   ALA   130      37.752  38.725  49.325  1.00  0.00           N
ATOM   1999  H   ALA   130      37.324  38.001  48.766  1.00  0.00           H
ATOM   2000  CA  ALA   130      38.200  39.994  48.768  1.00  0.00           C
ATOM   2001  HA  ALA   130      39.060  40.267  49.379  1.00  0.00           H
ATOM   2002  CB  ALA   130      38.564  39.729  47.278  1.00  0.00           C
ATOM   2003  HB1 ALA   130      39.252  38.884  47.301  1.00  0.00           H
ATOM   2004  HB2 ALA   130      39.108  40.637  47.016  1.00  0.00           H
ATOM   2005  HB3 ALA   130      37.640  39.507  46.742  1.00  0.00           H
ATOM   2006  C   ALA   130      37.143  41.110  49.056  1.00  0.00           C
ATOM   2007  O   ALA   130      35.924  40.731  48.993  1.00  0.00           O
ATOM   2008  N   GLU   131      37.549  42.302  49.320  1.00  0.00           N
ATOM   2009  H   GLU   131      38.534  42.377  49.527  1.00  0.00           H
ATOM   2010  CA  GLU   131      36.809  43.535  49.076  1.00  0.00           C
ATOM   2011  HA  GLU   131      35.803  43.261  49.394  1.00  0.00           H
ATOM   2012  CB  GLU   131      37.385  44.700  49.896  1.00  0.00           C
ATOM   2013  HB2 GLU   131      36.764  45.591  49.801  1.00  0.00           H
ATOM   2014  HB3 GLU   131      37.494  44.501  50.962  1.00  0.00           H
ATOM   2015  CG  GLU   131      38.745  45.170  49.392  1.00  0.00           C
ATOM   2016  HG2 GLU   131      39.429  44.321  49.384  1.00  0.00           H
ATOM   2017  HG3 GLU   131      38.692  45.407  48.330  1.00  0.00           H
ATOM   2018  CD  GLU   131      39.338  46.354  50.128  1.00  0.00           C
ATOM   2019  OE1 GLU   131      40.477  46.674  49.808  1.00  0.00           O
ATOM   2020  OE2 GLU   131      38.782  46.906  51.102  1.00  0.00           O
ATOM   2021  C   GLU   131      36.602  44.105  47.610  1.00  0.00           C
ATOM   2022  O   GLU   131      35.657  44.831  47.404  1.00  0.00           O
ATOM   2023  N   LYS   132      37.458  43.578  46.682  1.00  0.00           N
ATOM   2024  H   LYS   132      38.182  42.945  46.992  1.00  0.00           H
ATOM   2025  CA  LYS   132      37.523  44.032  45.265  1.00  0.00           C
ATOM   2026  HA  LYS   132      36.505  44.083  44.880  1.00  0.00           H
ATOM   2027  CB  LYS   132      38.153  45.486  45.131  1.00  0.00           C
ATOM   2028  HB2 LYS   132      37.524  46.160  45.714  1.00  0.00           H
ATOM   2029  HB3 LYS   132      39.062  45.416  45.728  1.00  0.00           H
ATOM   2030  CG  LYS   132      38.331  45.950  43.676  1.00  0.00           C
ATOM   2031  HG2 LYS   132      38.974  45.218  43.188  1.00  0.00           H
ATOM   2032  HG3 LYS   132      37.345  46.072  43.228  1.00  0.00           H
ATOM   2033  CD  LYS   132      39.083  47.250  43.806  1.00  0.00           C
ATOM   2034  HD2 LYS   132      38.596  47.932  44.503  1.00  0.00           H
ATOM   2035  HD3 LYS   132      40.101  46.976  44.084  1.00  0.00           H
ATOM   2036  CE  LYS   132      39.103  47.927  42.518  1.00  0.00           C
ATOM   2037  HE2 LYS   132      38.234  47.604  41.944  1.00  0.00           H
ATOM   2038  HE3 LYS   132      39.129  49.006  42.675  1.00  0.00           H
ATOM   2039  NZ  LYS   132      40.275  47.547  41.664  1.00  0.00           N
ATOM   2040  HZ1 LYS   132      40.219  46.601  41.315  1.00  0.00           H
ATOM   2041  HZ2 LYS   132      41.128  47.571  42.206  1.00  0.00           H
ATOM   2042  HZ3 LYS   132      40.333  48.065  40.799  1.00  0.00           H
ATOM   2043  C   LYS   132      38.275  42.954  44.455  1.00  0.00           C
ATOM   2044  O   LYS   132      39.211  42.442  44.998  1.00  0.00           O
ATOM   2045  N   VAL   133      37.954  42.719  43.199  1.00  0.00           N
ATOM   2046  H   VAL   133      37.271  43.320  42.761  1.00  0.00           H
ATOM   2047  CA  VAL   133      38.753  41.927  42.213  1.00  0.00           C
ATOM   2048  HA  VAL   133      39.646  41.610  42.752  1.00  0.00           H
ATOM   2049  CB  VAL   133      37.982  40.614  41.680  1.00  0.00           C
ATOM   2050  HB  VAL   133      36.982  40.792  41.284  1.00  0.00           H
ATOM   2051  CG1 VAL   133      38.767  39.805  40.647  1.00  0.00           C
ATOM   2052 HG11 VAL   133      38.244  38.857  40.526  1.00  0.00           H
ATOM   2053 HG12 VAL   133      38.655  40.372  39.723  1.00  0.00           H
ATOM   2054 HG13 VAL   133      39.788  39.705  41.015  1.00  0.00           H
ATOM   2055  CG2 VAL   133      37.769  39.771  42.918  1.00  0.00           C
ATOM   2056 HG21 VAL   133      38.748  39.479  43.296  1.00  0.00           H
ATOM   2057 HG22 VAL   133      37.213  38.854  42.720  1.00  0.00           H
ATOM   2058 HG23 VAL   133      37.225  40.363  43.654  1.00  0.00           H
ATOM   2059  C   VAL   133      39.230  42.915  41.122  1.00  0.00           C
ATOM   2060  O   VAL   133      38.406  43.725  40.557  1.00  0.00           O
ATOM   2061  N   THR   134      40.438  42.704  40.639  1.00  0.00           N
ATOM   2062  H   THR   134      40.993  42.090  41.218  1.00  0.00           H
ATOM   2063  CA  THR   134      40.854  43.297  39.365  1.00  0.00           C
ATOM   2064  HA  THR   134      40.081  43.964  38.982  1.00  0.00           H
ATOM   2065  CB  THR   134      42.074  44.245  39.559  1.00  0.00           C
ATOM   2066  HB  THR   134      42.929  43.709  39.969  1.00  0.00           H
ATOM   2067  CG2 THR   134      42.507  45.008  38.287  1.00  0.00           C
ATOM   2068 HG21 THR   134      43.504  45.425  38.428  1.00  0.00           H
ATOM   2069 HG22 THR   134      41.954  45.943  38.199  1.00  0.00           H
ATOM   2070 HG23 THR   134      42.467  44.389  37.391  1.00  0.00           H
ATOM   2071  OG1 THR   134      41.772  45.307  40.436  1.00  0.00           O
ATOM   2072  HG1 THR   134      42.098  45.179  41.330  1.00  0.00           H
ATOM   2073  C   THR   134      41.220  42.115  38.377  1.00  0.00           C
ATOM   2074  O   THR   134      41.638  41.074  38.900  1.00  0.00           O
ATOM   2075  N   VAL   135      41.107  42.268  37.103  1.00  0.00           N
ATOM   2076  H   VAL   135      40.902  43.181  36.722  1.00  0.00           H
ATOM   2077  CA  VAL   135      41.495  41.180  36.201  1.00  0.00           C
ATOM   2078  HA  VAL   135      42.216  40.484  36.629  1.00  0.00           H
ATOM   2079  CB  VAL   135      40.240  40.290  35.784  1.00  0.00           C
ATOM   2080  HB  VAL   135      39.404  40.855  35.373  1.00  0.00           H
ATOM   2081  CG1 VAL   135      40.673  39.259  34.815  1.00  0.00           C
ATOM   2082 HG11 VAL   135      41.140  39.544  33.872  1.00  0.00           H
ATOM   2083 HG12 VAL   135      41.437  38.645  35.290  1.00  0.00           H
ATOM   2084 HG13 VAL   135      39.870  38.529  34.703  1.00  0.00           H
ATOM   2085  CG2 VAL   135      39.687  39.449  36.958  1.00  0.00           C
ATOM   2086 HG21 VAL   135      38.855  38.818  36.646  1.00  0.00           H
ATOM   2087 HG22 VAL   135      39.297  40.139  37.707  1.00  0.00           H
ATOM   2088 HG23 VAL   135      40.493  38.813  37.325  1.00  0.00           H
ATOM   2089  C   VAL   135      42.070  41.754  34.903  1.00  0.00           C
ATOM   2090  O   VAL   135      41.511  42.672  34.318  1.00  0.00           O
ATOM   2091  N   ILE   136      43.078  41.129  34.384  1.00  0.00           N
ATOM   2092  H   ILE   136      43.255  40.315  34.956  1.00  0.00           H
ATOM   2093  CA  ILE   136      43.735  41.444  33.061  1.00  0.00           C
ATOM   2094  HA  ILE   136      43.253  42.223  32.470  1.00  0.00           H
ATOM   2095  CB  ILE   136      45.162  41.945  33.150  1.00  0.00           C
ATOM   2096  HB  ILE   136      45.677  41.094  33.596  1.00  0.00           H
ATOM   2097  CG2 ILE   136      45.747  42.270  31.741  1.00  0.00           C
ATOM   2098 HG21 ILE   136      45.130  42.997  31.213  1.00  0.00           H
ATOM   2099 HG22 ILE   136      45.905  41.398  31.105  1.00  0.00           H
ATOM   2100 HG23 ILE   136      46.770  42.649  31.736  1.00  0.00           H
ATOM   2101  CG1 ILE   136      45.473  43.275  33.996  1.00  0.00           C
ATOM   2102 HG12 ILE   136      46.538  43.492  33.928  1.00  0.00           H
ATOM   2103 HG13 ILE   136      44.889  44.137  33.676  1.00  0.00           H
ATOM   2104  CD1 ILE   136      45.234  43.150  35.496  1.00  0.00           C
ATOM   2105 HD11 ILE   136      44.187  43.376  35.701  1.00  0.00           H
ATOM   2106 HD12 ILE   136      45.711  43.916  36.107  1.00  0.00           H
ATOM   2107 HD13 ILE   136      45.487  42.145  35.835  1.00  0.00           H
ATOM   2108  C   ILE   136      43.701  40.179  32.195  1.00  0.00           C
ATOM   2109  O   ILE   136      44.000  39.145  32.798  1.00  0.00           O
ATOM   2110  N   THR   137      43.330  40.265  30.900  1.00  0.00           N
ATOM   2111  H   THR   137      42.920  41.130  30.578  1.00  0.00           H
ATOM   2112  CA  THR   137      43.271  39.110  30.024  1.00  0.00           C
ATOM   2113  HA  THR   137      43.761  38.269  30.514  1.00  0.00           H
ATOM   2114  CB  THR   137      41.814  38.580  29.888  1.00  0.00           C
ATOM   2115  HB  THR   137      41.352  38.422  30.862  1.00  0.00           H
ATOM   2116  CG2 THR   137      40.972  39.397  28.936  1.00  0.00           C
ATOM   2117 HG21 THR   137      41.124  40.377  29.389  1.00  0.00           H
ATOM   2118 HG22 THR   137      39.915  39.138  28.906  1.00  0.00           H
ATOM   2119 HG23 THR   137      41.383  39.504  27.932  1.00  0.00           H
ATOM   2120  OG1 THR   137      41.920  37.315  29.327  1.00  0.00           O
ATOM   2121  HG1 THR   137      42.103  36.634  29.979  1.00  0.00           H
ATOM   2122  C   THR   137      43.946  39.346  28.687  1.00  0.00           C
ATOM   2123  O   THR   137      44.059  40.498  28.217  1.00  0.00           O
ATOM   2124  N   LYS   138      44.424  38.297  28.024  1.00  0.00           N
ATOM   2125  H   LYS   138      44.311  37.382  28.438  1.00  0.00           H
ATOM   2126  CA  LYS   138      45.040  38.326  26.686  1.00  0.00           C
ATOM   2127  HA  LYS   138      44.656  39.121  26.047  1.00  0.00           H
ATOM   2128  CB  LYS   138      46.538  38.712  26.834  1.00  0.00           C
ATOM   2129  HB2 LYS   138      46.657  39.703  27.270  1.00  0.00           H
ATOM   2130  HB3 LYS   138      46.918  38.020  27.584  1.00  0.00           H
ATOM   2131  CG  LYS   138      47.315  38.735  25.486  1.00  0.00           C
ATOM   2132  HG2 LYS   138      48.380  38.860  25.680  1.00  0.00           H
ATOM   2133  HG3 LYS   138      47.185  37.781  24.975  1.00  0.00           H
ATOM   2134  CD  LYS   138      46.805  39.986  24.670  1.00  0.00           C
ATOM   2135  HD2 LYS   138      45.783  39.703  24.416  1.00  0.00           H
ATOM   2136  HD3 LYS   138      46.898  40.899  25.257  1.00  0.00           H
ATOM   2137  CE  LYS   138      47.528  40.109  23.326  1.00  0.00           C
ATOM   2138  HE2 LYS   138      47.125  40.941  22.747  1.00  0.00           H
ATOM   2139  HE3 LYS   138      48.545  40.358  23.629  1.00  0.00           H
ATOM   2140  NZ  LYS   138      47.533  38.838  22.453  1.00  0.00           N
ATOM   2141  HZ1 LYS   138      46.621  38.699  22.042  1.00  0.00           H
ATOM   2142  HZ2 LYS   138      47.435  38.002  23.013  1.00  0.00           H
ATOM   2143  HZ3 LYS   138      48.377  38.795  21.901  1.00  0.00           H
ATOM   2144  C   LYS   138      44.826  37.050  25.890  1.00  0.00           C
ATOM   2145  O   LYS   138      45.637  36.142  25.868  1.00  0.00           O
ATOM   2146  N   HIE   139      43.721  36.979  25.099  1.00  0.00           N
ATOM   2147  H   HIE   139      43.044  37.729  25.070  1.00  0.00           H
ATOM   2148  CA  HIE   139      43.586  35.866  24.104  1.00  0.00           C
ATOM   2149  HA  HIE   139      43.749  34.966  24.696  1.00  0.00           H
ATOM   2150  CB  HIE   139      42.206  35.944  23.403  1.00  0.00           C
ATOM   2151  HB2 HIE   139      41.483  35.984  24.218  1.00  0.00           H
ATOM   2152  HB3 HIE   139      42.090  36.895  22.885  1.00  0.00           H
ATOM   2153  CG  HIE   139      42.041  34.648  22.636  1.00  0.00           C
ATOM   2154  ND1 HIE   139      42.463  34.362  21.344  1.00  0.00           N
ATOM   2155  CE1 HIE   139      41.889  33.219  20.975  1.00  0.00           C
ATOM   2156  HE1 HIE   139      42.097  32.701  20.051  1.00  0.00           H
ATOM   2157  NE2 HIE   139      41.087  32.703  21.975  1.00  0.00           N
ATOM   2158  HE2 HIE   139      40.371  32.006  21.828  1.00  0.00           H
ATOM   2159  CD2 HIE   139      41.187  33.696  22.991  1.00  0.00           C
ATOM   2160  HD2 HIE   139      40.581  33.711  23.885  1.00  0.00           H
ATOM   2161  C   HIE   139      44.818  35.952  23.095  1.00  0.00           C
ATOM   2162  O   HIE   139      45.285  37.098  22.841  1.00  0.00           O
ATOM   2163  N   ASN   140      45.178  34.821  22.513  1.00  0.00           N
ATOM   2164  H   ASN   140      44.741  33.962  22.815  1.00  0.00           H
ATOM   2165  CA  ASN   140      46.162  34.775  21.422  1.00  0.00           C
ATOM   2166  HA  ASN   140      47.120  34.961  21.908  1.00  0.00           H
ATOM   2167  CB  ASN   140      46.209  33.364  20.843  1.00  0.00           C
ATOM   2168  HB2 ASN   140      46.368  32.749  21.729  1.00  0.00           H
ATOM   2169  HB3 ASN   140      45.274  33.105  20.347  1.00  0.00           H
ATOM   2170  CG  ASN   140      47.367  33.213  19.904  1.00  0.00           C
ATOM   2171  OD1 ASN   140      48.428  32.839  20.255  1.00  0.00           O
ATOM   2172  ND2 ASN   140      47.120  33.427  18.650  1.00  0.00           N
ATOM   2173 HD21 ASN   140      46.160  33.582  18.375  1.00  0.00           H
ATOM   2174 HD22 ASN   140      47.955  33.288  18.100  1.00  0.00           H
ATOM   2175  C   ASN   140      45.875  35.911  20.356  1.00  0.00           C
ATOM   2176  O   ASN   140      46.661  36.876  20.207  1.00  0.00           O
ATOM   2177  N   ASP   141      44.716  35.721  19.753  1.00  0.00           N
ATOM   2178  H   ASP   141      44.088  34.984  20.041  1.00  0.00           H
ATOM   2179  CA  ASP   141      44.405  36.449  18.545  1.00  0.00           C
ATOM   2180  HA  ASP   141      45.259  36.355  17.873  1.00  0.00           H
ATOM   2181  CB  ASP   141      43.242  35.733  17.890  1.00  0.00           C
ATOM   2182  HB2 ASP   141      42.362  36.039  18.455  1.00  0.00           H
ATOM   2183  HB3 ASP   141      43.180  36.016  16.840  1.00  0.00           H
ATOM   2184  CG  ASP   141      43.388  34.235  17.855  1.00  0.00           C
ATOM   2185  OD1 ASP   141      42.335  33.552  17.852  1.00  0.00           O
ATOM   2186  OD2 ASP   141      44.531  33.650  17.828  1.00  0.00           O
ATOM   2187  C   ASP   141      44.019  37.968  18.625  1.00  0.00           C
ATOM   2188  O   ASP   141      43.355  38.445  17.735  1.00  0.00           O
ATOM   2189  N   ASP   142      44.172  38.604  19.744  1.00  0.00           N
ATOM   2190  H   ASP   142      44.699  38.148  20.475  1.00  0.00           H
ATOM   2191  CA  ASP   142      43.493  39.862  20.033  1.00  0.00           C
ATOM   2192  HA  ASP   142      43.513  40.540  19.179  1.00  0.00           H
ATOM   2193  CB  ASP   142      42.059  39.434  20.387  1.00  0.00           C
ATOM   2194  HB2 ASP   142      41.648  38.564  19.875  1.00  0.00           H
ATOM   2195  HB3 ASP   142      41.917  39.188  21.438  1.00  0.00           H
ATOM   2196  CG  ASP   142      40.993  40.487  20.055  1.00  0.00           C
ATOM   2197  OD1 ASP   142      40.944  41.049  18.996  1.00  0.00           O
ATOM   2198  OD2 ASP   142      40.058  40.642  20.885  1.00  0.00           O
ATOM   2199  C   ASP   142      44.140  40.661  21.152  1.00  0.00           C
ATOM   2200  O   ASP   142      44.842  40.112  21.948  1.00  0.00           O
ATOM   2201  N   GLU   143      43.875  41.961  21.221  1.00  0.00           N
ATOM   2202  H   GLU   143      43.324  42.388  20.489  1.00  0.00           H
ATOM   2203  CA  GLU   143      44.547  42.874  22.242  1.00  0.00           C
ATOM   2204  HA  GLU   143      45.564  42.999  21.869  1.00  0.00           H
ATOM   2205  CB  GLU   143      43.911  44.220  22.006  1.00  0.00           C
ATOM   2206  HB2 GLU   143      42.849  44.195  22.251  1.00  0.00           H
ATOM   2207  HB3 GLU   143      44.286  44.789  22.856  1.00  0.00           H
ATOM   2208  CG  GLU   143      44.205  44.837  20.692  1.00  0.00           C
ATOM   2209  HG2 GLU   143      44.422  45.895  20.838  1.00  0.00           H
ATOM   2210  HG3 GLU   143      45.084  44.428  20.194  1.00  0.00           H
ATOM   2211  CD  GLU   143      42.943  44.639  19.860  1.00  0.00           C
ATOM   2212  OE1 GLU   143      42.636  43.559  19.318  1.00  0.00           O
ATOM   2213  OE2 GLU   143      42.237  45.610  19.597  1.00  0.00           O
ATOM   2214  C   GLU   143      44.544  42.498  23.730  1.00  0.00           C
ATOM   2215  O   GLU   143      43.781  41.712  24.265  1.00  0.00           O
ATOM   2216  N   GLN   144      45.452  43.104  24.598  1.00  0.00           N
ATOM   2217  H   GLN   144      46.216  43.669  24.256  1.00  0.00           H
ATOM   2218  CA  GLN   144      45.347  43.041  26.080  1.00  0.00           C
ATOM   2219  HA  GLN   144      45.205  41.996  26.356  1.00  0.00           H
ATOM   2220  CB  GLN   144      46.645  43.504  26.720  1.00  0.00           C
ATOM   2221  HB2 GLN   144      47.458  43.173  26.073  1.00  0.00           H
ATOM   2222  HB3 GLN   144      46.639  44.581  26.882  1.00  0.00           H
ATOM   2223  CG  GLN   144      46.897  42.930  28.098  1.00  0.00           C
ATOM   2224  HG2 GLN   144      46.309  43.488  28.826  1.00  0.00           H
ATOM   2225  HG3 GLN   144      46.624  41.877  28.168  1.00  0.00           H
ATOM   2226  CD  GLN   144      48.420  42.987  28.458  1.00  0.00           C
ATOM   2227  OE1 GLN   144      49.129  42.386  27.635  1.00  0.00           O
ATOM   2228  NE2 GLN   144      48.818  43.799  29.449  1.00  0.00           N
ATOM   2229 HE21 GLN   144      49.803  44.004  29.525  1.00  0.00           H
ATOM   2230 HE22 GLN   144      48.162  44.516  29.723  1.00  0.00           H
ATOM   2231  C   GLN   144      44.110  43.897  26.478  1.00  0.00           C
ATOM   2232  O   GLN   144      43.957  44.997  25.970  1.00  0.00           O
ATOM   2233  N   TYR   145      43.266  43.368  27.345  1.00  0.00           N
ATOM   2234  H   TYR   145      43.456  42.398  27.548  1.00  0.00           H
ATOM   2235  CA  TYR   145      42.107  43.987  27.952  1.00  0.00           C
ATOM   2236  HA  TYR   145      42.111  45.035  27.653  1.00  0.00           H
ATOM   2237  CB  TYR   145      40.799  43.378  27.303  1.00  0.00           C
ATOM   2238  HB2 TYR   145      40.799  42.355  27.679  1.00  0.00           H
ATOM   2239  HB3 TYR   145      39.892  43.938  27.529  1.00  0.00           H
ATOM   2240  CG  TYR   145      40.745  43.321  25.741  1.00  0.00           C
ATOM   2241  CD1 TYR   145      40.382  44.426  25.039  1.00  0.00           C
ATOM   2242  HD1 TYR   145      40.341  45.377  25.550  1.00  0.00           H
ATOM   2243  CE1 TYR   145      40.159  44.415  23.665  1.00  0.00           C
ATOM   2244  HE1 TYR   145      39.766  45.258  23.117  1.00  0.00           H
ATOM   2245  CZ  TYR   145      40.224  43.168  23.022  1.00  0.00           C
ATOM   2246  OH  TYR   145      39.862  42.978  21.683  1.00  0.00           O
ATOM   2247  HH  TYR   145      39.862  42.046  21.453  1.00  0.00           H
ATOM   2248  CE2 TYR   145      40.665  42.081  23.769  1.00  0.00           C
ATOM   2249  HE2 TYR   145      40.699  41.121  23.278  1.00  0.00           H
ATOM   2250  CD2 TYR   145      41.051  42.145  25.086  1.00  0.00           C
ATOM   2251  HD2 TYR   145      41.475  41.307  25.622  1.00  0.00           H
ATOM   2252  C   TYR   145      41.979  43.862  29.483  1.00  0.00           C
ATOM   2253  O   TYR   145      42.412  42.888  30.075  1.00  0.00           O
ATOM   2254  N   ALA   146      41.279  44.741  30.119  1.00  0.00           N
ATOM   2255  H   ALA   146      40.753  45.433  29.606  1.00  0.00           H
ATOM   2256  CA  ALA   146      41.205  44.751  31.633  1.00  0.00           C
ATOM   2257  HA  ALA   146      41.438  43.724  31.916  1.00  0.00           H
ATOM   2258  CB  ALA   146      42.345  45.654  32.217  1.00  0.00           C
ATOM   2259  HB1 ALA   146      42.183  46.727  32.110  1.00  0.00           H
ATOM   2260  HB2 ALA   146      43.327  45.393  31.822  1.00  0.00           H
ATOM   2261  HB3 ALA   146      42.350  45.473  33.291  1.00  0.00           H
ATOM   2262  C   ALA   146      39.779  44.960  32.181  1.00  0.00           C
ATOM   2263  O   ALA   146      39.013  45.580  31.531  1.00  0.00           O
ATOM   2264  N   TRP   147      39.558  44.436  33.372  1.00  0.00           N
ATOM   2265  H   TRP   147      40.245  43.861  33.838  1.00  0.00           H
ATOM   2266  CA  TRP   147      38.294  44.361  33.996  1.00  0.00           C
ATOM   2267  HA  TRP   147      37.621  45.149  33.655  1.00  0.00           H
ATOM   2268  CB  TRP   147      37.623  42.968  33.690  1.00  0.00           C
ATOM   2269  HB2 TRP   147      37.598  42.980  32.599  1.00  0.00           H
ATOM   2270  HB3 TRP   147      38.351  42.303  34.155  1.00  0.00           H
ATOM   2271  CG  TRP   147      36.237  42.670  34.187  1.00  0.00           C
ATOM   2272  CD1 TRP   147      35.078  42.895  33.532  1.00  0.00           C
ATOM   2273  HD1 TRP   147      35.007  43.105  32.476  1.00  0.00           H
ATOM   2274  NE1 TRP   147      34.048  42.676  34.425  1.00  0.00           N
ATOM   2275  HE1 TRP   147      33.070  42.645  34.176  1.00  0.00           H
ATOM   2276  CE2 TRP   147      34.545  42.292  35.674  1.00  0.00           C
ATOM   2277  CZ2 TRP   147      33.859  41.857  36.853  1.00  0.00           C
ATOM   2278  HZ2 TRP   147      32.780  41.802  36.858  1.00  0.00           H
ATOM   2279  CH2 TRP   147      34.614  41.434  37.918  1.00  0.00           C
ATOM   2280  HH2 TRP   147      34.129  41.161  38.843  1.00  0.00           H
ATOM   2281  CZ3 TRP   147      36.050  41.517  37.876  1.00  0.00           C
ATOM   2282  HZ3 TRP   147      36.662  41.360  38.752  1.00  0.00           H
ATOM   2283  CE3 TRP   147      36.662  41.936  36.714  1.00  0.00           C
ATOM   2284  HE3 TRP   147      37.741  41.979  36.723  1.00  0.00           H
ATOM   2285  CD2 TRP   147      35.925  42.373  35.576  1.00  0.00           C
ATOM   2286  C   TRP   147      38.532  44.602  35.464  1.00  0.00           C
ATOM   2287  O   TRP   147      39.573  44.185  35.965  1.00  0.00           O
ATOM   2288  N   GLU   148      37.571  45.203  36.203  1.00  0.00           N
ATOM   2289  H   GLU   148      36.766  45.574  35.719  1.00  0.00           H
ATOM   2290  CA  GLU   148      37.584  45.202  37.688  1.00  0.00           C
ATOM   2291  HA  GLU   148      37.778  44.155  37.922  1.00  0.00           H
ATOM   2292  CB  GLU   148      38.717  46.151  38.164  1.00  0.00           C
ATOM   2293  HB2 GLU   148      38.697  46.347  39.236  1.00  0.00           H
ATOM   2294  HB3 GLU   148      39.694  45.690  38.020  1.00  0.00           H
ATOM   2295  CG  GLU   148      38.624  47.576  37.590  1.00  0.00           C
ATOM   2296  HG2 GLU   148      39.136  47.593  36.628  1.00  0.00           H
ATOM   2297  HG3 GLU   148      37.575  47.862  37.515  1.00  0.00           H
ATOM   2298  CD  GLU   148      39.315  48.566  38.540  1.00  0.00           C
ATOM   2299  OE1 GLU   148      40.282  49.181  38.012  1.00  0.00           O
ATOM   2300  OE2 GLU   148      38.918  48.890  39.690  1.00  0.00           O
ATOM   2301  C   GLU   148      36.196  45.470  38.354  1.00  0.00           C
ATOM   2302  O   GLU   148      35.392  46.290  37.887  1.00  0.00           O
ATOM   2303  N   SER   149      35.989  45.026  39.609  1.00  0.00           N
ATOM   2304  H   SER   149      36.613  44.397  40.094  1.00  0.00           H
ATOM   2305  CA  SER   149      34.679  45.218  40.325  1.00  0.00           C
ATOM   2306  HA  SER   149      34.322  46.232  40.143  1.00  0.00           H
ATOM   2307  CB  SER   149      33.616  44.210  39.901  1.00  0.00           C
ATOM   2308  HB2 SER   149      33.282  44.479  38.899  1.00  0.00           H
ATOM   2309  HB3 SER   149      34.019  43.197  39.908  1.00  0.00           H
ATOM   2310  OG  SER   149      32.465  44.245  40.798  1.00  0.00           O
ATOM   2311  HG  SER   149      31.845  44.931  40.538  1.00  0.00           H
ATOM   2312  C   SER   149      34.857  45.138  41.888  1.00  0.00           C
ATOM   2313  O   SER   149      35.535  44.241  42.377  1.00  0.00           O
ATOM   2314  N   SER   150      34.302  46.051  42.676  1.00  0.00           N
ATOM   2315  H   SER   150      33.743  46.795  42.285  1.00  0.00           H
ATOM   2316  CA  SER   150      34.163  46.160  44.166  1.00  0.00           C
ATOM   2317  HA  SER   150      35.093  45.798  44.603  1.00  0.00           H
ATOM   2318  CB  SER   150      33.909  47.562  44.589  1.00  0.00           C
ATOM   2319  HB2 SER   150      33.931  47.601  45.678  1.00  0.00           H
ATOM   2320  HB3 SER   150      34.590  48.242  44.077  1.00  0.00           H
ATOM   2321  OG  SER   150      32.634  47.916  44.123  1.00  0.00           O
ATOM   2322  HG  SER   150      32.189  48.290  44.886  1.00  0.00           H
ATOM   2323  C   SER   150      33.015  45.168  44.744  1.00  0.00           C
ATOM   2324  O   SER   150      32.757  45.138  45.971  1.00  0.00           O
ATOM   2325  N   ALA   151      32.375  44.373  43.858  1.00  0.00           N
ATOM   2326  H   ALA   151      32.747  44.386  42.920  1.00  0.00           H
ATOM   2327  CA  ALA   151      31.089  43.639  44.128  1.00  0.00           C
ATOM   2328  HA  ALA   151      30.967  43.053  43.217  1.00  0.00           H
ATOM   2329  CB  ALA   151      31.194  42.642  45.285  1.00  0.00           C
ATOM   2330  HB1 ALA   151      30.311  42.006  45.344  1.00  0.00           H
ATOM   2331  HB2 ALA   151      31.351  43.154  46.234  1.00  0.00           H
ATOM   2332  HB3 ALA   151      32.085  42.019  45.200  1.00  0.00           H
ATOM   2333  C   ALA   151      29.858  44.547  44.167  1.00  0.00           C
ATOM   2334  O   ALA   151      28.740  44.198  44.522  1.00  0.00           O
ATOM   2335  N   GLY   152      30.017  45.796  43.744  1.00  0.00           N
ATOM   2336  H   GLY   152      30.983  46.046  43.590  1.00  0.00           H
ATOM   2337  CA  GLY   152      28.980  46.825  43.589  1.00  0.00           C
ATOM   2338  HA2 GLY   152      28.351  46.881  44.477  1.00  0.00           H
ATOM   2339  HA3 GLY   152      29.475  47.781  43.420  1.00  0.00           H
ATOM   2340  C   GLY   152      27.957  46.524  42.458  1.00  0.00           C
ATOM   2341  O   GLY   152      27.995  45.424  41.940  1.00  0.00           O
ATOM   2342  N   GLY   153      27.047  47.432  42.183  1.00  0.00           N
ATOM   2343  H   GLY   153      26.950  48.220  42.808  1.00  0.00           H
ATOM   2344  CA  GLY   153      25.969  47.244  41.210  1.00  0.00           C
ATOM   2345  HA2 GLY   153      25.571  46.243  41.378  1.00  0.00           H
ATOM   2346  HA3 GLY   153      25.285  48.030  41.534  1.00  0.00           H
ATOM   2347  C   GLY   153      26.432  47.248  39.767  1.00  0.00           C
ATOM   2348  O   GLY   153      25.728  47.024  38.845  1.00  0.00           O
ATOM   2349  N   SER   154      27.676  47.614  39.608  1.00  0.00           N
ATOM   2350  H   SER   154      28.226  48.006  40.358  1.00  0.00           H
ATOM   2351  CA  SER   154      28.273  47.832  38.343  1.00  0.00           C
ATOM   2352  HA  SER   154      27.712  47.250  37.612  1.00  0.00           H
ATOM   2353  CB  SER   154      28.305  49.293  37.964  1.00  0.00           C
ATOM   2354  HB2 SER   154      28.719  49.400  36.962  1.00  0.00           H
ATOM   2355  HB3 SER   154      27.300  49.710  37.908  1.00  0.00           H
ATOM   2356  OG  SER   154      29.031  50.137  38.789  1.00  0.00           O
ATOM   2357  HG  SER   154      29.142  50.966  38.318  1.00  0.00           H
ATOM   2358  C   SER   154      29.739  47.324  38.406  1.00  0.00           C
ATOM   2359  O   SER   154      30.470  47.352  39.434  1.00  0.00           O
ATOM   2360  N   PHE   155      30.209  46.984  37.198  1.00  0.00           N
ATOM   2361  H   PHE   155      29.548  46.787  36.459  1.00  0.00           H
ATOM   2362  CA  PHE   155      31.653  46.603  36.940  1.00  0.00           C
ATOM   2363  HA  PHE   155      32.171  46.669  37.896  1.00  0.00           H
ATOM   2364  CB  PHE   155      31.763  45.186  36.511  1.00  0.00           C
ATOM   2365  HB2 PHE   155      32.809  44.883  36.461  1.00  0.00           H
ATOM   2366  HB3 PHE   155      31.336  44.555  37.289  1.00  0.00           H
ATOM   2367  CG  PHE   155      31.034  44.860  35.290  1.00  0.00           C
ATOM   2368  CD1 PHE   155      31.785  44.856  34.129  1.00  0.00           C
ATOM   2369  HD1 PHE   155      32.803  45.213  34.189  1.00  0.00           H
ATOM   2370  CE1 PHE   155      31.248  44.448  32.860  1.00  0.00           C
ATOM   2371  HE1 PHE   155      31.814  44.519  31.943  1.00  0.00           H
ATOM   2372  CZ  PHE   155      29.894  44.065  32.796  1.00  0.00           C
ATOM   2373  HZ  PHE   155      29.457  43.729  31.867  1.00  0.00           H
ATOM   2374  CE2 PHE   155      29.129  44.153  34.000  1.00  0.00           C
ATOM   2375  HE2 PHE   155      28.080  43.916  33.905  1.00  0.00           H
ATOM   2376  CD2 PHE   155      29.710  44.521  35.236  1.00  0.00           C
ATOM   2377  HD2 PHE   155      29.153  44.476  36.161  1.00  0.00           H
ATOM   2378  C   PHE   155      32.232  47.542  35.883  1.00  0.00           C
ATOM   2379  O   PHE   155      31.499  48.286  35.248  1.00  0.00           O
ATOM   2380  N   THR   156      33.568  47.512  35.773  1.00  0.00           N
ATOM   2381  H   THR   156      34.086  46.936  36.420  1.00  0.00           H
ATOM   2382  CA  THR   156      34.215  48.209  34.640  1.00  0.00           C
ATOM   2383  HA  THR   156      33.371  48.507  34.017  1.00  0.00           H
ATOM   2384  CB  THR   156      34.921  49.474  34.987  1.00  0.00           C
ATOM   2385  HB  THR   156      34.205  50.117  35.500  1.00  0.00           H
ATOM   2386  CG2 THR   156      36.074  49.212  35.876  1.00  0.00           C
ATOM   2387 HG21 THR   156      36.785  48.501  35.456  1.00  0.00           H
ATOM   2388 HG22 THR   156      35.725  48.913  36.865  1.00  0.00           H
ATOM   2389 HG23 THR   156      36.658  50.131  35.922  1.00  0.00           H
ATOM   2390  OG1 THR   156      35.480  50.250  33.940  1.00  0.00           O
ATOM   2391  HG1 THR   156      34.859  50.185  33.210  1.00  0.00           H
ATOM   2392  C   THR   156      35.024  47.282  33.785  1.00  0.00           C
ATOM   2393  O   THR   156      35.541  46.225  34.266  1.00  0.00           O
ATOM   2394  N   VAL   157      35.145  47.679  32.514  1.00  0.00           N
ATOM   2395  H   VAL   157      34.550  48.445  32.235  1.00  0.00           H
ATOM   2396  CA  VAL   157      35.851  47.016  31.346  1.00  0.00           C
ATOM   2397  HA  VAL   157      36.451  46.192  31.733  1.00  0.00           H
ATOM   2398  CB  VAL   157      34.851  46.452  30.292  1.00  0.00           C
ATOM   2399  HB  VAL   157      34.161  47.245  30.006  1.00  0.00           H
ATOM   2400  CG1 VAL   157      35.421  45.866  28.979  1.00  0.00           C
ATOM   2401 HG11 VAL   157      36.133  45.067  29.177  1.00  0.00           H
ATOM   2402 HG12 VAL   157      34.633  45.513  28.313  1.00  0.00           H
ATOM   2403 HG13 VAL   157      36.024  46.592  28.432  1.00  0.00           H
ATOM   2404  CG2 VAL   157      34.010  45.335  30.888  1.00  0.00           C
ATOM   2405 HG21 VAL   157      34.551  44.414  30.674  1.00  0.00           H
ATOM   2406 HG22 VAL   157      32.978  45.354  30.542  1.00  0.00           H
ATOM   2407 HG23 VAL   157      34.023  45.464  31.971  1.00  0.00           H
ATOM   2408  C   VAL   157      36.630  48.124  30.702  1.00  0.00           C
ATOM   2409  O   VAL   157      36.062  49.199  30.472  1.00  0.00           O
ATOM   2410  N   ARG   158      37.850  47.810  30.271  1.00  0.00           N
ATOM   2411  H   ARG   158      38.227  46.929  30.590  1.00  0.00           H
ATOM   2412  CA  ARG   158      38.690  48.761  29.519  1.00  0.00           C
ATOM   2413  HA  ARG   158      38.036  49.433  28.963  1.00  0.00           H
ATOM   2414  CB  ARG   158      39.540  49.643  30.448  1.00  0.00           C
ATOM   2415  HB2 ARG   158      40.226  50.302  29.917  1.00  0.00           H
ATOM   2416  HB3 ARG   158      38.905  50.190  31.145  1.00  0.00           H
ATOM   2417  CG  ARG   158      40.447  48.836  31.354  1.00  0.00           C
ATOM   2418  HG2 ARG   158      39.776  48.271  32.002  1.00  0.00           H
ATOM   2419  HG3 ARG   158      41.159  48.228  30.797  1.00  0.00           H
ATOM   2420  CD  ARG   158      41.269  49.781  32.206  1.00  0.00           C
ATOM   2421  HD2 ARG   158      42.062  50.267  31.636  1.00  0.00           H
ATOM   2422  HD3 ARG   158      40.599  50.593  32.485  1.00  0.00           H
ATOM   2423  NE  ARG   158      41.795  49.167  33.388  1.00  0.00           N
ATOM   2424  HE  ARG   158      42.720  48.765  33.332  1.00  0.00           H
ATOM   2425  CZ  ARG   158      41.391  49.190  34.645  1.00  0.00           C
ATOM   2426  NH1 ARG   158      40.271  49.689  35.043  1.00  0.00           N
ATOM   2427 HH11 ARG   158      39.620  50.100  34.387  1.00  0.00           H
ATOM   2428 HH12 ARG   158      40.045  49.838  36.016  1.00  0.00           H
ATOM   2429  NH2 ARG   158      42.036  48.570  35.579  1.00  0.00           N
ATOM   2430 HH21 ARG   158      42.921  48.167  35.305  1.00  0.00           H
ATOM   2431 HH22 ARG   158      41.545  48.441  36.453  1.00  0.00           H
ATOM   2432  C   ARG   158      39.602  48.115  28.405  1.00  0.00           C
ATOM   2433  O   ARG   158      40.031  46.953  28.540  1.00  0.00           O
ATOM   2434  N   THR   159      40.162  48.921  27.471  1.00  0.00           N
ATOM   2435  H   THR   159      39.797  49.843  27.279  1.00  0.00           H
ATOM   2436  CA  THR   159      41.261  48.441  26.667  1.00  0.00           C
ATOM   2437  HA  THR   159      41.239  47.397  26.354  1.00  0.00           H
ATOM   2438  CB  THR   159      41.403  49.105  25.254  1.00  0.00           C
ATOM   2439  HB  THR   159      41.633  50.155  25.434  1.00  0.00           H
ATOM   2440  CG2 THR   159      42.491  48.410  24.383  1.00  0.00           C
ATOM   2441 HG21 THR   159      43.514  48.650  24.671  1.00  0.00           H
ATOM   2442 HG22 THR   159      42.361  48.767  23.361  1.00  0.00           H
ATOM   2443 HG23 THR   159      42.396  47.323  24.391  1.00  0.00           H
ATOM   2444  OG1 THR   159      40.157  49.005  24.707  1.00  0.00           O
ATOM   2445  HG1 THR   159      39.638  49.749  25.022  1.00  0.00           H
ATOM   2446  C   THR   159      42.589  48.655  27.485  1.00  0.00           C
ATOM   2447  O   THR   159      42.888  49.857  27.802  1.00  0.00           O
ATOM   2448  N   ASP   160      43.286  47.598  27.838  1.00  0.00           N
ATOM   2449  H   ASP   160      43.060  46.697  27.442  1.00  0.00           H
ATOM   2450  CA  ASP   160      44.472  47.723  28.675  1.00  0.00           C
ATOM   2451  HA  ASP   160      44.083  48.457  29.381  1.00  0.00           H
ATOM   2452  CB  ASP   160      45.012  46.283  29.176  1.00  0.00           C
ATOM   2453  HB2 ASP   160      44.163  45.779  29.638  1.00  0.00           H
ATOM   2454  HB3 ASP   160      45.409  45.660  28.374  1.00  0.00           H
ATOM   2455  CG  ASP   160      45.992  46.408  30.345  1.00  0.00           C
ATOM   2456  OD1 ASP   160      46.764  45.453  30.448  1.00  0.00           O
ATOM   2457  OD2 ASP   160      45.976  47.440  31.002  1.00  0.00           O
ATOM   2458  C   ASP   160      45.536  48.629  27.939  1.00  0.00           C
ATOM   2459  O   ASP   160      45.652  48.595  26.712  1.00  0.00           O
ATOM   2460  N   THR   161      46.450  49.156  28.782  1.00  0.00           N
ATOM   2461  H   THR   161      46.236  48.978  29.753  1.00  0.00           H
ATOM   2462  CA  THR   161      47.563  49.964  28.257  1.00  0.00           C
ATOM   2463  HA  THR   161      47.642  49.732  27.196  1.00  0.00           H
ATOM   2464  CB  THR   161      47.287  51.427  28.451  1.00  0.00           C
ATOM   2465  HB  THR   161      48.163  52.015  28.179  1.00  0.00           H
ATOM   2466  CG2 THR   161      46.030  51.903  27.766  1.00  0.00           C
ATOM   2467 HG21 THR   161      46.005  51.375  26.812  1.00  0.00           H
ATOM   2468 HG22 THR   161      46.007  52.993  27.774  1.00  0.00           H
ATOM   2469 HG23 THR   161      45.179  51.501  28.316  1.00  0.00           H
ATOM   2470  OG1 THR   161      47.051  51.725  29.768  1.00  0.00           O
ATOM   2471  HG1 THR   161      47.025  52.651  30.018  1.00  0.00           H
ATOM   2472  C   THR   161      48.848  49.625  29.049  1.00  0.00           C
ATOM   2473  O   THR   161      49.900  50.037  28.684  1.00  0.00           O
ATOM   2474  N   GLY   162      48.707  48.982  30.180  1.00  0.00           N
ATOM   2475  H   GLY   162      47.798  48.891  30.610  1.00  0.00           H
ATOM   2476  CA  GLY   162      49.861  48.464  30.952  1.00  0.00           C
ATOM   2477  HA2 GLY   162      50.442  49.335  31.252  1.00  0.00           H
ATOM   2478  HA3 GLY   162      49.401  47.866  31.740  1.00  0.00           H
ATOM   2479  C   GLY   162      50.778  47.477  30.268  1.00  0.00           C
ATOM   2480  O   GLY   162      50.497  46.990  29.231  1.00  0.00           O
ATOM   2481  N   GLU   163      51.837  47.108  30.967  1.00  0.00           N
ATOM   2482  H   GLU   163      51.866  47.421  31.927  1.00  0.00           H
ATOM   2483  CA  GLU   163      52.810  46.196  30.518  1.00  0.00           C
ATOM   2484  HA  GLU   163      53.558  46.675  29.886  1.00  0.00           H
ATOM   2485  CB  GLU   163      53.434  45.732  31.849  1.00  0.00           C
ATOM   2486  HB2 GLU   163      53.603  46.566  32.529  1.00  0.00           H
ATOM   2487  HB3 GLU   163      52.734  45.100  32.394  1.00  0.00           H
ATOM   2488  CG  GLU   163      54.736  44.832  31.723  1.00  0.00           C
ATOM   2489  HG2 GLU   163      54.994  44.377  32.679  1.00  0.00           H
ATOM   2490  HG3 GLU   163      54.522  44.030  31.015  1.00  0.00           H
ATOM   2491  CD  GLU   163      55.977  45.637  31.274  1.00  0.00           C
ATOM   2492  OE1 GLU   163      56.175  46.776  31.671  1.00  0.00           O
ATOM   2493  OE2 GLU   163      56.625  45.119  30.380  1.00  0.00           O
ATOM   2494  C   GLU   163      52.297  44.952  29.790  1.00  0.00           C
ATOM   2495  O   GLU   163      51.552  44.110  30.352  1.00  0.00           O
ATOM   2496  N   PRO   164      52.617  44.724  28.475  1.00  0.00           N
ATOM   2497  CD  PRO   164      53.116  45.773  27.524  1.00  0.00           C
ATOM   2498  HD2 PRO   164      54.174  45.959  27.710  1.00  0.00           H
ATOM   2499  HD3 PRO   164      52.589  46.715  27.675  1.00  0.00           H
ATOM   2500  CG  PRO   164      52.763  45.154  26.152  1.00  0.00           C
ATOM   2501  HG2 PRO   164      53.522  45.511  25.456  1.00  0.00           H
ATOM   2502  HG3 PRO   164      51.740  45.435  25.903  1.00  0.00           H
ATOM   2503  CB  PRO   164      52.919  43.646  26.278  1.00  0.00           C
ATOM   2504  HB2 PRO   164      53.963  43.341  26.339  1.00  0.00           H
ATOM   2505  HB3 PRO   164      52.346  43.122  25.514  1.00  0.00           H
ATOM   2506  CA  PRO   164      52.316  43.502  27.703  1.00  0.00           C
ATOM   2507  HA  PRO   164      51.229  43.436  27.651  1.00  0.00           H
ATOM   2508  C   PRO   164      52.837  42.216  28.430  1.00  0.00           C
ATOM   2509  O   PRO   164      54.023  42.042  28.796  1.00  0.00           O
ATOM   2510  N   MET   165      51.805  41.409  28.753  1.00  0.00           N
ATOM   2511  H   MET   165      50.951  41.767  28.349  1.00  0.00           H
ATOM   2512  CA  MET   165      51.832  40.257  29.631  1.00  0.00           C
ATOM   2513  HA  MET   165      52.700  40.227  30.288  1.00  0.00           H
ATOM   2514  CB  MET   165      50.548  40.402  30.496  1.00  0.00           C
ATOM   2515  HB2 MET   165      50.688  41.297  31.103  1.00  0.00           H
ATOM   2516  HB3 MET   165      49.671  40.559  29.870  1.00  0.00           H
ATOM   2517  CG  MET   165      50.071  39.253  31.423  1.00  0.00           C
ATOM   2518  HG2 MET   165      50.150  38.342  30.830  1.00  0.00           H
ATOM   2519  HG3 MET   165      50.776  39.218  32.254  1.00  0.00           H
ATOM   2520  SD  MET   165      48.327  39.413  32.000  1.00  0.00           S
ATOM   2521  CE  MET   165      47.545  38.385  30.724  1.00  0.00           C
ATOM   2522  HE1 MET   165      48.150  37.478  30.739  1.00  0.00           H
ATOM   2523  HE2 MET   165      46.528  38.188  31.065  1.00  0.00           H
ATOM   2524  HE3 MET   165      47.622  38.760  29.703  1.00  0.00           H
ATOM   2525  C   MET   165      51.833  38.874  28.952  1.00  0.00           C
ATOM   2526  O   MET   165      52.214  37.917  29.644  1.00  0.00           O
ATOM   2527  N   GLY   166      51.676  38.681  27.697  1.00  0.00           N
ATOM   2528  H   GLY   166      51.510  39.466  27.082  1.00  0.00           H
ATOM   2529  CA  GLY   166      51.573  37.375  27.141  1.00  0.00           C
ATOM   2530  HA2 GLY   166      51.513  37.345  26.053  1.00  0.00           H
ATOM   2531  HA3 GLY   166      52.481  36.787  27.282  1.00  0.00           H
ATOM   2532  C   GLY   166      50.265  36.693  27.462  1.00  0.00           C
ATOM   2533  O   GLY   166      49.471  37.130  28.321  1.00  0.00           O
ATOM   2534  N   ARG   167      49.960  35.612  26.756  1.00  0.00           N
ATOM   2535  H   ARG   167      50.647  35.271  26.098  1.00  0.00           H
ATOM   2536  CA  ARG   167      48.648  35.038  26.642  1.00  0.00           C
ATOM   2537  HA  ARG   167      47.940  35.785  26.281  1.00  0.00           H
ATOM   2538  CB  ARG   167      48.747  33.966  25.569  1.00  0.00           C
ATOM   2539  HB2 ARG   167      49.415  34.329  24.787  1.00  0.00           H
ATOM   2540  HB3 ARG   167      49.356  33.126  25.905  1.00  0.00           H
ATOM   2541  CG  ARG   167      47.471  33.457  24.919  1.00  0.00           C
ATOM   2542  HG2 ARG   167      46.689  33.441  25.679  1.00  0.00           H
ATOM   2543  HG3 ARG   167      47.152  34.250  24.243  1.00  0.00           H
ATOM   2544  CD  ARG   167      47.600  32.117  24.335  1.00  0.00           C
ATOM   2545  HD2 ARG   167      46.696  31.774  23.835  1.00  0.00           H
ATOM   2546  HD3 ARG   167      48.359  32.153  23.555  1.00  0.00           H
ATOM   2547  NE  ARG   167      47.987  31.143  25.382  1.00  0.00           N
ATOM   2548  HE  ARG   167      47.853  31.392  26.352  1.00  0.00           H
ATOM   2549  CZ  ARG   167      49.019  30.368  25.331  1.00  0.00           C
ATOM   2550  NH1 ARG   167      49.531  29.983  24.230  1.00  0.00           N
ATOM   2551 HH11 ARG   167      49.183  30.314  23.341  1.00  0.00           H
ATOM   2552 HH12 ARG   167      50.373  29.430  24.162  1.00  0.00           H
ATOM   2553  NH2 ARG   167      49.545  29.732  26.354  1.00  0.00           N
ATOM   2554 HH21 ARG   167      49.112  29.938  27.242  1.00  0.00           H
ATOM   2555 HH22 ARG   167      50.300  29.066  26.272  1.00  0.00           H
ATOM   2556  C   ARG   167      48.140  34.462  27.949  1.00  0.00           C
ATOM   2557  O   ARG   167      48.906  33.945  28.711  1.00  0.00           O
ATOM   2558  N   GLY   168      46.856  34.463  28.230  1.00  0.00           N
ATOM   2559  H   GLY   168      46.207  34.871  27.572  1.00  0.00           H
ATOM   2560  CA  GLY   168      46.287  34.006  29.421  1.00  0.00           C
ATOM   2561  HA2 GLY   168      45.702  33.121  29.175  1.00  0.00           H
ATOM   2562  HA3 GLY   168      47.098  33.724  30.093  1.00  0.00           H
ATOM   2563  C   GLY   168      45.404  35.017  30.145  1.00  0.00           C
ATOM   2564  O   GLY   168      45.033  36.031  29.621  1.00  0.00           O
ATOM   2565  N   THR   169      45.164  34.740  31.396  1.00  0.00           N
ATOM   2566  H   THR   169      45.460  33.867  31.808  1.00  0.00           H
ATOM   2567  CA  THR   169      44.350  35.603  32.236  1.00  0.00           C
ATOM   2568  HA  THR   169      44.325  36.577  31.747  1.00  0.00           H
ATOM   2569  CB  THR   169      42.962  35.126  32.369  1.00  0.00           C
ATOM   2570  HB  THR   169      43.036  34.164  32.877  1.00  0.00           H
ATOM   2571  CG2 THR   169      42.150  36.096  33.144  1.00  0.00           C
ATOM   2572 HG21 THR   169      42.180  37.088  32.695  1.00  0.00           H
ATOM   2573 HG22 THR   169      42.403  36.341  34.175  1.00  0.00           H
ATOM   2574 HG23 THR   169      41.075  35.919  33.138  1.00  0.00           H
ATOM   2575  OG1 THR   169      42.269  34.906  31.144  1.00  0.00           O
ATOM   2576  HG1 THR   169      41.744  34.104  31.175  1.00  0.00           H
ATOM   2577  C   THR   169      44.963  35.780  33.639  1.00  0.00           C
ATOM   2578  O   THR   169      45.504  34.866  34.302  1.00  0.00           O
ATOM   2579  N   LYS   170      45.060  37.029  34.125  1.00  0.00           N
ATOM   2580  H   LYS   170      44.467  37.719  33.685  1.00  0.00           H
ATOM   2581  CA  LYS   170      45.638  37.550  35.466  1.00  0.00           C
ATOM   2582  HA  LYS   170      46.024  36.676  35.990  1.00  0.00           H
ATOM   2583  CB  LYS   170      46.814  38.520  35.229  1.00  0.00           C
ATOM   2584  HB2 LYS   170      47.555  37.768  34.961  1.00  0.00           H
ATOM   2585  HB3 LYS   170      46.610  39.224  34.421  1.00  0.00           H
ATOM   2586  CG  LYS   170      47.355  39.224  36.448  1.00  0.00           C
ATOM   2587  HG2 LYS   170      46.531  39.875  36.740  1.00  0.00           H
ATOM   2588  HG3 LYS   170      47.534  38.467  37.212  1.00  0.00           H
ATOM   2589  CD  LYS   170      48.649  40.046  36.068  1.00  0.00           C
ATOM   2590  HD2 LYS   170      49.411  39.414  35.613  1.00  0.00           H
ATOM   2591  HD3 LYS   170      48.401  40.778  35.299  1.00  0.00           H
ATOM   2592  CE  LYS   170      49.386  40.833  37.182  1.00  0.00           C
ATOM   2593  HE2 LYS   170      48.589  41.412  37.650  1.00  0.00           H
ATOM   2594  HE3 LYS   170      49.775  40.134  37.922  1.00  0.00           H
ATOM   2595  NZ  LYS   170      50.455  41.750  36.756  1.00  0.00           N
ATOM   2596  HZ1 LYS   170      51.032  41.303  36.058  1.00  0.00           H
ATOM   2597  HZ2 LYS   170      51.026  42.008  37.547  1.00  0.00           H
ATOM   2598  HZ3 LYS   170      50.066  42.617  36.413  1.00  0.00           H
ATOM   2599  C   LYS   170      44.549  38.025  36.335  1.00  0.00           C
ATOM   2600  O   LYS   170      43.752  38.834  35.894  1.00  0.00           O
ATOM   2601  N   VAL   171      44.344  37.401  37.429  1.00  0.00           N
ATOM   2602  H   VAL   171      44.995  36.664  37.661  1.00  0.00           H
ATOM   2603  CA  VAL   171      43.285  37.720  38.467  1.00  0.00           C
ATOM   2604  HA  VAL   171      42.669  38.447  37.940  1.00  0.00           H
ATOM   2605  CB  VAL   171      42.482  36.464  38.836  1.00  0.00           C
ATOM   2606  HB  VAL   171      43.165  35.777  39.338  1.00  0.00           H
ATOM   2607  CG1 VAL   171      41.357  36.759  39.796  1.00  0.00           C
ATOM   2608 HG11 VAL   171      40.869  35.849  40.145  1.00  0.00           H
ATOM   2609 HG12 VAL   171      41.733  37.247  40.695  1.00  0.00           H
ATOM   2610 HG13 VAL   171      40.590  37.392  39.349  1.00  0.00           H
ATOM   2611  CG2 VAL   171      41.897  35.783  37.611  1.00  0.00           C
ATOM   2612 HG21 VAL   171      41.479  36.574  36.988  1.00  0.00           H
ATOM   2613 HG22 VAL   171      41.267  34.982  37.999  1.00  0.00           H
ATOM   2614 HG23 VAL   171      42.686  35.357  36.992  1.00  0.00           H
ATOM   2615  C   VAL   171      43.927  38.256  39.747  1.00  0.00           C
ATOM   2616  O   VAL   171      44.837  37.674  40.255  1.00  0.00           O
ATOM   2617  N   ILE   172      43.435  39.383  40.276  1.00  0.00           N
ATOM   2618  H   ILE   172      42.670  39.859  39.817  1.00  0.00           H
ATOM   2619  CA  ILE   172      43.988  40.057  41.460  1.00  0.00           C
ATOM   2620  HA  ILE   172      44.813  39.525  41.933  1.00  0.00           H
ATOM   2621  CB  ILE   172      44.534  41.446  41.041  1.00  0.00           C
ATOM   2622  HB  ILE   172      43.685  41.980  40.615  1.00  0.00           H
ATOM   2623  CG2 ILE   172      44.844  42.238  42.304  1.00  0.00           C
ATOM   2624 HG21 ILE   172      45.415  41.633  43.009  1.00  0.00           H
ATOM   2625 HG22 ILE   172      43.996  42.527  42.926  1.00  0.00           H
ATOM   2626 HG23 ILE   172      45.534  43.047  42.066  1.00  0.00           H
ATOM   2627  CG1 ILE   172      45.664  41.408  40.007  1.00  0.00           C
ATOM   2628 HG12 ILE   172      46.671  41.426  40.422  1.00  0.00           H
ATOM   2629 HG13 ILE   172      45.777  40.405  39.594  1.00  0.00           H
ATOM   2630  CD1 ILE   172      45.437  42.356  38.895  1.00  0.00           C
ATOM   2631 HD11 ILE   172      45.324  43.388  39.225  1.00  0.00           H
ATOM   2632 HD12 ILE   172      44.495  42.052  38.436  1.00  0.00           H
ATOM   2633 HD13 ILE   172      46.283  42.308  38.209  1.00  0.00           H
ATOM   2634  C   ILE   172      42.851  40.220  42.429  1.00  0.00           C
ATOM   2635  O   ILE   172      41.892  41.028  42.279  1.00  0.00           O
ATOM   2636  N   LEU   173      42.905  39.458  43.505  1.00  0.00           N
ATOM   2637  H   LEU   173      43.780  38.957  43.571  1.00  0.00           H
ATOM   2638  CA  LEU   173      42.036  39.643  44.670  1.00  0.00           C
ATOM   2639  HA  LEU   173      41.014  39.931  44.425  1.00  0.00           H
ATOM   2640  CB  LEU   173      41.941  38.397  45.491  1.00  0.00           C
ATOM   2641  HB2 LEU   173      42.955  38.071  45.716  1.00  0.00           H
ATOM   2642  HB3 LEU   173      41.471  38.717  46.420  1.00  0.00           H
ATOM   2643  CG  LEU   173      40.997  37.249  45.028  1.00  0.00           C
ATOM   2644  HG  LEU   173      40.010  37.710  45.065  1.00  0.00           H
ATOM   2645  CD1 LEU   173      41.275  36.703  43.664  1.00  0.00           C
ATOM   2646 HD11 LEU   173      40.689  35.810  43.448  1.00  0.00           H
ATOM   2647 HD12 LEU   173      42.328  36.625  43.394  1.00  0.00           H
ATOM   2648 HD13 LEU   173      40.872  37.506  43.045  1.00  0.00           H
ATOM   2649  CD2 LEU   173      41.031  36.105  46.027  1.00  0.00           C
ATOM   2650 HD21 LEU   173      40.692  36.421  47.013  1.00  0.00           H
ATOM   2651 HD22 LEU   173      40.373  35.313  45.670  1.00  0.00           H
ATOM   2652 HD23 LEU   173      42.076  35.797  45.974  1.00  0.00           H
ATOM   2653  C   LEU   173      42.665  40.752  45.596  1.00  0.00           C
ATOM   2654  O   LEU   173      43.779  40.551  46.085  1.00  0.00           O
ATOM   2655  N   HID   174      41.879  41.789  45.976  1.00  0.00           N
ATOM   2656  H   HID   174      40.912  41.801  45.684  1.00  0.00           H
ATOM   2657  CA  HID   174      42.207  42.768  47.059  1.00  0.00           C
ATOM   2658  HA  HID   174      43.289  42.814  47.185  1.00  0.00           H
ATOM   2659  CB  HID   174      41.711  44.239  46.773  1.00  0.00           C
ATOM   2660  HB2 HID   174      40.635  44.320  46.933  1.00  0.00           H
ATOM   2661  HB3 HID   174      42.025  44.898  47.582  1.00  0.00           H
ATOM   2662  CG  HID   174      42.227  44.875  45.549  1.00  0.00           C
ATOM   2663  ND1 HID   174      43.316  45.669  45.452  1.00  0.00           N
ATOM   2664  HD1 HID   174      43.886  45.928  46.245  1.00  0.00           H
ATOM   2665  CE1 HID   174      43.414  46.050  44.197  1.00  0.00           C
ATOM   2666  HE1 HID   174      44.142  46.762  43.837  1.00  0.00           H
ATOM   2667  NE2 HID   174      42.523  45.467  43.410  1.00  0.00           N
ATOM   2668  CD2 HID   174      41.780  44.646  44.255  1.00  0.00           C
ATOM   2669  HD2 HID   174      40.984  44.051  43.833  1.00  0.00           H
ATOM   2670  C   HID   174      41.497  42.292  48.333  1.00  0.00           C
ATOM   2671  O   HID   174      40.210  42.272  48.457  1.00  0.00           O
ATOM   2672  N   LEU   175      42.294  41.885  49.305  1.00  0.00           N
ATOM   2673  H   LEU   175      43.300  41.982  49.302  1.00  0.00           H
ATOM   2674  CA  LEU   175      41.709  41.254  50.550  1.00  0.00           C
ATOM   2675  HA  LEU   175      40.927  40.529  50.324  1.00  0.00           H
ATOM   2676  CB  LEU   175      42.805  40.486  51.283  1.00  0.00           C
ATOM   2677  HB2 LEU   175      43.704  41.099  51.213  1.00  0.00           H
ATOM   2678  HB3 LEU   175      42.505  40.210  52.294  1.00  0.00           H
ATOM   2679  CG  LEU   175      43.232  39.128  50.533  1.00  0.00           C
ATOM   2680  HG  LEU   175      44.096  38.728  51.063  1.00  0.00           H
ATOM   2681  CD1 LEU   175      42.254  37.942  50.685  1.00  0.00           C
ATOM   2682 HD11 LEU   175      41.946  37.770  51.716  1.00  0.00           H
ATOM   2683 HD12 LEU   175      42.823  37.071  50.358  1.00  0.00           H
ATOM   2684 HD13 LEU   175      41.339  37.958  50.095  1.00  0.00           H
ATOM   2685  CD2 LEU   175      43.760  39.214  49.104  1.00  0.00           C
ATOM   2686 HD21 LEU   175      43.011  39.570  48.396  1.00  0.00           H
ATOM   2687 HD22 LEU   175      44.611  39.888  49.013  1.00  0.00           H
ATOM   2688 HD23 LEU   175      43.994  38.218  48.728  1.00  0.00           H
ATOM   2689  C   LEU   175      40.952  42.333  51.376  1.00  0.00           C
ATOM   2690  O   LEU   175      41.135  43.553  51.291  1.00  0.00           O
ATOM   2691  N   LYS   176      40.042  41.920  52.266  1.00  0.00           N
ATOM   2692  H   LYS   176      39.910  40.920  52.303  1.00  0.00           H
ATOM   2693  CA  LYS   176      39.421  42.757  53.263  1.00  0.00           C
ATOM   2694  HA  LYS   176      39.110  43.731  52.888  1.00  0.00           H
ATOM   2695  CB  LYS   176      38.172  42.093  53.958  1.00  0.00           C
ATOM   2696  HB2 LYS   176      38.464  41.078  54.227  1.00  0.00           H
ATOM   2697  HB3 LYS   176      37.867  42.636  54.853  1.00  0.00           H
ATOM   2698  CG  LYS   176      37.082  42.149  52.888  1.00  0.00           C
ATOM   2699  HG2 LYS   176      36.918  43.216  52.743  1.00  0.00           H
ATOM   2700  HG3 LYS   176      37.376  41.613  51.986  1.00  0.00           H
ATOM   2701  CD  LYS   176      35.683  41.516  53.446  1.00  0.00           C
ATOM   2702  HD2 LYS   176      35.367  42.173  54.256  1.00  0.00           H
ATOM   2703  HD3 LYS   176      34.984  41.669  52.625  1.00  0.00           H
ATOM   2704  CE  LYS   176      35.624  40.062  53.937  1.00  0.00           C
ATOM   2705  HE2 LYS   176      36.237  39.415  53.308  1.00  0.00           H
ATOM   2706  HE3 LYS   176      36.078  39.929  54.918  1.00  0.00           H
ATOM   2707  NZ  LYS   176      34.281  39.553  54.139  1.00  0.00           N
ATOM   2708  HZ1 LYS   176      34.089  39.039  54.987  1.00  0.00           H
ATOM   2709  HZ2 LYS   176      34.147  38.838  53.439  1.00  0.00           H
ATOM   2710  HZ3 LYS   176      33.520  40.217  54.134  1.00  0.00           H
ATOM   2711  C   LYS   176      40.471  43.072  54.331  1.00  0.00           C
ATOM   2712  O   LYS   176      41.355  42.205  54.459  1.00  0.00           O
ATOM   2713  N   GLU   177      40.225  44.026  55.213  1.00  0.00           N
ATOM   2714  H   GLU   177      39.438  44.617  54.984  1.00  0.00           H
ATOM   2715  CA  GLU   177      41.039  44.300  56.396  1.00  0.00           C
ATOM   2716  HA  GLU   177      42.084  44.203  56.104  1.00  0.00           H
ATOM   2717  CB  GLU   177      40.668  45.696  56.915  1.00  0.00           C
ATOM   2718  HB2 GLU   177      41.401  46.009  57.658  1.00  0.00           H
ATOM   2719  HB3 GLU   177      40.795  46.410  56.101  1.00  0.00           H
ATOM   2720  CG  GLU   177      39.241  45.894  57.561  1.00  0.00           C
ATOM   2721  HG2 GLU   177      39.140  45.048  58.242  1.00  0.00           H
ATOM   2722  HG3 GLU   177      39.211  46.753  58.230  1.00  0.00           H
ATOM   2723  CD  GLU   177      38.037  46.140  56.644  1.00  0.00           C
ATOM   2724  OE1 GLU   177      37.476  47.196  56.750  1.00  0.00           O
ATOM   2725  OE2 GLU   177      37.828  45.400  55.682  1.00  0.00           O
ATOM   2726  C   GLU   177      40.991  43.204  57.456  1.00  0.00           C
ATOM   2727  O   GLU   177      41.961  42.977  58.148  1.00  0.00           O
ATOM   2728  N   ASP   178      39.847  42.488  57.521  1.00  0.00           N
ATOM   2729  H   ASP   178      39.114  42.708  56.863  1.00  0.00           H
ATOM   2730  CA  ASP   178      39.890  41.290  58.399  1.00  0.00           C
ATOM   2731  HA  ASP   178      40.482  41.526  59.283  1.00  0.00           H
ATOM   2732  CB  ASP   178      38.440  40.867  58.855  1.00  0.00           C
ATOM   2733  HB2 ASP   178      38.566  40.000  59.503  1.00  0.00           H
ATOM   2734  HB3 ASP   178      38.030  41.735  59.372  1.00  0.00           H
ATOM   2735  CG  ASP   178      37.529  40.495  57.733  1.00  0.00           C
ATOM   2736  OD1 ASP   178      37.427  41.242  56.759  1.00  0.00           O
ATOM   2737  OD2 ASP   178      36.862  39.448  57.846  1.00  0.00           O
ATOM   2738  C   ASP   178      40.528  40.088  57.725  1.00  0.00           C
ATOM   2739  O   ASP   178      40.802  39.075  58.440  1.00  0.00           O
ATOM   2740  N   GLN   179      40.671  40.128  56.377  1.00  0.00           N
ATOM   2741  H   GLN   179      40.591  41.037  55.945  1.00  0.00           H
ATOM   2742  CA  GLN   179      41.043  38.942  55.672  1.00  0.00           C
ATOM   2743  HA  GLN   179      41.045  38.233  56.500  1.00  0.00           H
ATOM   2744  CB  GLN   179      40.163  38.552  54.510  1.00  0.00           C
ATOM   2745  HB2 GLN   179      40.017  39.378  53.814  1.00  0.00           H
ATOM   2746  HB3 GLN   179      40.471  37.629  54.018  1.00  0.00           H
ATOM   2747  CG  GLN   179      38.679  38.315  54.851  1.00  0.00           C
ATOM   2748  HG2 GLN   179      38.328  39.156  55.449  1.00  0.00           H
ATOM   2749  HG3 GLN   179      38.059  38.290  53.955  1.00  0.00           H
ATOM   2750  CD  GLN   179      38.470  37.070  55.584  1.00  0.00           C
ATOM   2751  OE1 GLN   179      38.769  35.998  55.130  1.00  0.00           O
ATOM   2752  NE2 GLN   179      37.836  37.077  56.758  1.00  0.00           N
ATOM   2753 HE21 GLN   179      37.916  36.249  57.330  1.00  0.00           H
ATOM   2754 HE22 GLN   179      37.584  37.939  57.221  1.00  0.00           H
ATOM   2755  C   GLN   179      42.532  38.880  55.301  1.00  0.00           C
ATOM   2756  O   GLN   179      42.827  38.035  54.380  1.00  0.00           O
ATOM   2757  N   THR   180      43.426  39.643  55.883  1.00  0.00           N
ATOM   2758  H   THR   180      43.113  40.371  56.509  1.00  0.00           H
ATOM   2759  CA  THR   180      44.860  39.709  55.494  1.00  0.00           C
ATOM   2760  HA  THR   180      44.917  40.022  54.451  1.00  0.00           H
ATOM   2761  CB  THR   180      45.506  40.887  56.220  1.00  0.00           C
ATOM   2762  HB  THR   180      46.586  40.837  56.082  1.00  0.00           H
ATOM   2763  CG2 THR   180      45.077  42.350  55.968  1.00  0.00           C
ATOM   2764 HG21 THR   180      45.306  42.719  54.969  1.00  0.00           H
ATOM   2765 HG22 THR   180      45.610  42.966  56.693  1.00  0.00           H
ATOM   2766 HG23 THR   180      44.012  42.521  56.124  1.00  0.00           H
ATOM   2767  OG1 THR   180      45.143  40.729  57.546  1.00  0.00           O
ATOM   2768  HG1 THR   180      45.454  39.889  57.892  1.00  0.00           H
ATOM   2769  C   THR   180      45.678  38.381  55.652  1.00  0.00           C
ATOM   2770  O   THR   180      46.775  38.278  55.120  1.00  0.00           O
ATOM   2771  N   GLU   181      45.211  37.500  56.497  1.00  0.00           N
ATOM   2772  H   GLU   181      44.316  37.587  56.956  1.00  0.00           H
ATOM   2773  CA  GLU   181      45.848  36.185  56.647  1.00  0.00           C
ATOM   2774  HA  GLU   181      46.835  36.333  57.085  1.00  0.00           H
ATOM   2775  CB  GLU   181      45.153  35.421  57.814  1.00  0.00           C
ATOM   2776  HB2 GLU   181      45.774  34.578  58.116  1.00  0.00           H
ATOM   2777  HB3 GLU   181      44.912  36.157  58.581  1.00  0.00           H
ATOM   2778  CG  GLU   181      43.765  34.854  57.428  1.00  0.00           C
ATOM   2779  HG2 GLU   181      43.134  35.568  56.898  1.00  0.00           H
ATOM   2780  HG3 GLU   181      43.824  34.047  56.697  1.00  0.00           H
ATOM   2781  CD  GLU   181      43.042  34.394  58.724  1.00  0.00           C
ATOM   2782  OE1 GLU   181      42.615  35.303  59.460  1.00  0.00           O
ATOM   2783  OE2 GLU   181      42.969  33.185  58.983  1.00  0.00           O
ATOM   2784  C   GLU   181      46.015  35.282  55.439  1.00  0.00           C
ATOM   2785  O   GLU   181      46.649  34.260  55.645  1.00  0.00           O
ATOM   2786  N   TYR   182      45.557  35.615  54.238  1.00  0.00           N
ATOM   2787  H   TYR   182      44.999  36.458  54.208  1.00  0.00           H
ATOM   2788  CA  TYR   182      45.992  34.867  53.031  1.00  0.00           C
ATOM   2789  HA  TYR   182      46.323  33.856  53.268  1.00  0.00           H
ATOM   2790  CB  TYR   182      44.792  34.841  52.076  1.00  0.00           C
ATOM   2791  HB2 TYR   182      44.482  35.862  51.857  1.00  0.00           H
ATOM   2792  HB3 TYR   182      45.114  34.382  51.140  1.00  0.00           H
ATOM   2793  CG  TYR   182      43.648  33.965  52.628  1.00  0.00           C
ATOM   2794  CD1 TYR   182      43.696  32.536  52.661  1.00  0.00           C
ATOM   2795  HD1 TYR   182      44.605  32.064  52.319  1.00  0.00           H
ATOM   2796  CE1 TYR   182      42.627  31.833  53.273  1.00  0.00           C
ATOM   2797  HE1 TYR   182      42.585  30.753  53.273  1.00  0.00           H
ATOM   2798  CZ  TYR   182      41.508  32.482  53.788  1.00  0.00           C
ATOM   2799  OH  TYR   182      40.413  31.817  54.217  1.00  0.00           O
ATOM   2800  HH  TYR   182      40.724  30.915  54.325  1.00  0.00           H
ATOM   2801  CE2 TYR   182      41.405  33.869  53.598  1.00  0.00           C
ATOM   2802  HE2 TYR   182      40.531  34.428  53.900  1.00  0.00           H
ATOM   2803  CD2 TYR   182      42.472  34.605  53.062  1.00  0.00           C
ATOM   2804  HD2 TYR   182      42.476  35.677  52.937  1.00  0.00           H
ATOM   2805  C   TYR   182      47.206  35.571  52.308  1.00  0.00           C
ATOM   2806  O   TYR   182      47.565  35.157  51.238  1.00  0.00           O
ATOM   2807  N   LEU   183      47.784  36.689  52.830  1.00  0.00           N
ATOM   2808  H   LEU   183      47.491  36.987  53.749  1.00  0.00           H
ATOM   2809  CA  LEU   183      48.949  37.373  52.215  1.00  0.00           C
ATOM   2810  HA  LEU   183      48.789  37.237  51.146  1.00  0.00           H
ATOM   2811  CB  LEU   183      48.978  38.903  52.578  1.00  0.00           C
ATOM   2812  HB2 LEU   183      49.284  39.023  53.618  1.00  0.00           H
ATOM   2813  HB3 LEU   183      49.788  39.418  52.061  1.00  0.00           H
ATOM   2814  CG  LEU   183      47.619  39.668  52.300  1.00  0.00           C
ATOM   2815  HG  LEU   183      46.768  39.133  52.724  1.00  0.00           H
ATOM   2816  CD1 LEU   183      47.525  41.007  53.010  1.00  0.00           C
ATOM   2817 HD11 LEU   183      48.287  41.669  52.600  1.00  0.00           H
ATOM   2818 HD12 LEU   183      47.675  40.914  54.085  1.00  0.00           H
ATOM   2819 HD13 LEU   183      46.576  41.539  52.949  1.00  0.00           H
ATOM   2820  CD2 LEU   183      47.232  39.863  50.844  1.00  0.00           C
ATOM   2821 HD21 LEU   183      47.807  40.715  50.480  1.00  0.00           H
ATOM   2822 HD22 LEU   183      47.534  38.972  50.296  1.00  0.00           H
ATOM   2823 HD23 LEU   183      46.169  40.093  50.773  1.00  0.00           H
ATOM   2824  C   LEU   183      50.268  36.747  52.641  1.00  0.00           C
ATOM   2825  O   LEU   183      51.223  37.407  53.042  1.00  0.00           O
ATOM   2826  N   GLU   184      50.296  35.397  52.542  1.00  0.00           N
ATOM   2827  H   GLU   184      49.461  35.009  52.127  1.00  0.00           H
ATOM   2828  CA  GLU   184      51.181  34.596  53.389  1.00  0.00           C
ATOM   2829  HA  GLU   184      52.147  35.060  53.589  1.00  0.00           H
ATOM   2830  CB  GLU   184      50.503  34.287  54.741  1.00  0.00           C
ATOM   2831  HB2 GLU   184      49.544  33.791  54.591  1.00  0.00           H
ATOM   2832  HB3 GLU   184      51.136  33.656  55.366  1.00  0.00           H
ATOM   2833  CG  GLU   184      50.041  35.475  55.610  1.00  0.00           C
ATOM   2834  HG2 GLU   184      49.426  36.214  55.096  1.00  0.00           H
ATOM   2835  HG3 GLU   184      49.328  35.108  56.348  1.00  0.00           H
ATOM   2836  CD  GLU   184      51.207  36.066  56.378  1.00  0.00           C
ATOM   2837  OE1 GLU   184      52.397  35.681  56.294  1.00  0.00           O
ATOM   2838  OE2 GLU   184      50.928  37.041  57.120  1.00  0.00           O
ATOM   2839  C   GLU   184      51.451  33.246  52.697  1.00  0.00           C
ATOM   2840  O   GLU   184      50.600  32.441  52.487  1.00  0.00           O
ATOM   2841  N   GLU   185      52.737  33.001  52.398  1.00  0.00           N
ATOM   2842  H   GLU   185      53.349  33.777  52.602  1.00  0.00           H
ATOM   2843  CA  GLU   185      53.271  31.788  51.826  1.00  0.00           C
ATOM   2844  HA  GLU   185      52.571  31.566  51.020  1.00  0.00           H
ATOM   2845  CB  GLU   185      54.707  31.905  51.342  1.00  0.00           C
ATOM   2846  HB2 GLU   185      54.712  32.715  50.613  1.00  0.00           H
ATOM   2847  HB3 GLU   185      55.364  32.385  52.066  1.00  0.00           H
ATOM   2848  CG  GLU   185      55.279  30.583  50.698  1.00  0.00           C
ATOM   2849  HG2 GLU   185      54.472  29.889  50.469  1.00  0.00           H
ATOM   2850  HG3 GLU   185      55.873  30.796  49.809  1.00  0.00           H
ATOM   2851  CD  GLU   185      56.223  29.838  51.614  1.00  0.00           C
ATOM   2852  OE1 GLU   185      56.124  29.986  52.873  1.00  0.00           O
ATOM   2853  OE2 GLU   185      56.791  28.800  51.205  1.00  0.00           O
ATOM   2854  C   GLU   185      53.071  30.561  52.686  1.00  0.00           C
ATOM   2855  O   GLU   185      52.577  29.476  52.184  1.00  0.00           O
ATOM   2856  N   ARG   186      53.150  30.669  53.962  1.00  0.00           N
ATOM   2857  H   ARG   186      53.469  31.560  54.318  1.00  0.00           H
ATOM   2858  CA  ARG   186      52.797  29.666  54.971  1.00  0.00           C
ATOM   2859  HA  ARG   186      53.550  28.879  54.992  1.00  0.00           H
ATOM   2860  CB  ARG   186      52.837  30.302  56.343  1.00  0.00           C
ATOM   2861  HB2 ARG   186      52.326  31.264  56.369  1.00  0.00           H
ATOM   2862  HB3 ARG   186      52.441  29.489  56.953  1.00  0.00           H
ATOM   2863  CG  ARG   186      54.311  30.582  56.811  1.00  0.00           C
ATOM   2864  HG2 ARG   186      54.911  29.671  56.781  1.00  0.00           H
ATOM   2865  HG3 ARG   186      54.724  31.338  56.143  1.00  0.00           H
ATOM   2866  CD  ARG   186      54.287  31.239  58.241  1.00  0.00           C
ATOM   2867  HD2 ARG   186      53.739  30.638  58.968  1.00  0.00           H
ATOM   2868  HD3 ARG   186      55.301  31.231  58.639  1.00  0.00           H
ATOM   2869  NE  ARG   186      53.826  32.596  58.183  1.00  0.00           N
ATOM   2870  HE  ARG   186      53.584  33.013  57.296  1.00  0.00           H
ATOM   2871  CZ  ARG   186      53.925  33.587  59.047  1.00  0.00           C
ATOM   2872  NH1 ARG   186      54.296  33.557  60.321  1.00  0.00           N
ATOM   2873 HH11 ARG   186      54.562  32.745  60.860  1.00  0.00           H
ATOM   2874 HH12 ARG   186      54.351  34.403  60.869  1.00  0.00           H
ATOM   2875  NH2 ARG   186      53.661  34.785  58.604  1.00  0.00           N
ATOM   2876 HH21 ARG   186      53.197  35.076  57.754  1.00  0.00           H
ATOM   2877 HH22 ARG   186      53.753  35.566  59.238  1.00  0.00           H
ATOM   2878  C   ARG   186      51.375  29.153  54.819  1.00  0.00           C
ATOM   2879  O   ARG   186      51.162  27.950  55.019  1.00  0.00           O
ATOM   2880  N   ARG   187      50.410  30.023  54.397  1.00  0.00           N
ATOM   2881  H   ARG   187      50.728  30.982  54.376  1.00  0.00           H
ATOM   2882  CA  ARG   187      49.024  29.684  54.287  1.00  0.00           C
ATOM   2883  HA  ARG   187      48.782  28.981  55.082  1.00  0.00           H
ATOM   2884  CB  ARG   187      48.213  30.964  54.329  1.00  0.00           C
ATOM   2885  HB2 ARG   187      48.461  31.476  55.258  1.00  0.00           H
ATOM   2886  HB3 ARG   187      48.484  31.609  53.494  1.00  0.00           H
ATOM   2887  CG  ARG   187      46.645  30.759  54.254  1.00  0.00           C
ATOM   2888  HG2 ARG   187      46.218  31.756  54.363  1.00  0.00           H
ATOM   2889  HG3 ARG   187      46.417  30.381  53.257  1.00  0.00           H
ATOM   2890  CD  ARG   187      46.129  29.844  55.355  1.00  0.00           C
ATOM   2891  HD2 ARG   187      46.367  28.904  54.855  1.00  0.00           H
ATOM   2892  HD3 ARG   187      46.677  29.820  56.297  1.00  0.00           H
ATOM   2893  NE  ARG   187      44.671  29.898  55.564  1.00  0.00           N
ATOM   2894  HE  ARG   187      44.161  29.248  54.984  1.00  0.00           H
ATOM   2895  CZ  ARG   187      43.975  30.639  56.455  1.00  0.00           C
ATOM   2896  NH1 ARG   187      44.525  31.437  57.314  1.00  0.00           N
ATOM   2897 HH11 ARG   187      45.472  31.761  57.166  1.00  0.00           H
ATOM   2898 HH12 ARG   187      43.911  31.935  57.943  1.00  0.00           H
ATOM   2899  NH2 ARG   187      42.723  30.436  56.504  1.00  0.00           N
ATOM   2900 HH21 ARG   187      42.272  29.842  55.823  1.00  0.00           H
ATOM   2901 HH22 ARG   187      42.126  30.724  57.266  1.00  0.00           H
ATOM   2902  C   ARG   187      48.671  28.988  52.925  1.00  0.00           C
ATOM   2903  O   ARG   187      48.261  27.845  52.865  1.00  0.00           O
ATOM   2904  N   ILE   188      49.039  29.748  51.899  1.00  0.00           N
ATOM   2905  H   ILE   188      49.627  30.528  52.153  1.00  0.00           H
ATOM   2906  CA  ILE   188      48.761  29.384  50.523  1.00  0.00           C
ATOM   2907  HA  ILE   188      47.681  29.239  50.513  1.00  0.00           H
ATOM   2908  CB  ILE   188      49.089  30.590  49.603  1.00  0.00           C
ATOM   2909  HB  ILE   188      50.138  30.822  49.785  1.00  0.00           H
ATOM   2910  CG2 ILE   188      48.994  30.236  48.107  1.00  0.00           C
ATOM   2911 HG21 ILE   188      49.895  29.676  47.852  1.00  0.00           H
ATOM   2912 HG22 ILE   188      49.080  31.103  47.452  1.00  0.00           H
ATOM   2913 HG23 ILE   188      48.273  29.428  47.985  1.00  0.00           H
ATOM   2914  CG1 ILE   188      48.341  31.813  49.991  1.00  0.00           C
ATOM   2915 HG12 ILE   188      48.615  32.140  50.993  1.00  0.00           H
ATOM   2916 HG13 ILE   188      48.756  32.654  49.434  1.00  0.00           H
ATOM   2917  CD1 ILE   188      46.750  31.865  50.044  1.00  0.00           C
ATOM   2918 HD11 ILE   188      46.466  31.407  50.991  1.00  0.00           H
ATOM   2919 HD12 ILE   188      46.359  31.412  49.134  1.00  0.00           H
ATOM   2920 HD13 ILE   188      46.420  32.901  49.978  1.00  0.00           H
ATOM   2921  C   ILE   188      49.504  28.112  50.003  1.00  0.00           C
ATOM   2922  O   ILE   188      48.861  27.320  49.313  1.00  0.00           O
ATOM   2923  N   LYS   189      50.772  27.805  50.446  1.00  0.00           N
ATOM   2924  H   LYS   189      51.157  28.368  51.191  1.00  0.00           H
ATOM   2925  CA  LYS   189      51.448  26.536  50.289  1.00  0.00           C
ATOM   2926  HA  LYS   189      51.520  26.302  49.226  1.00  0.00           H
ATOM   2927  CB  LYS   189      52.820  26.672  50.861  1.00  0.00           C
ATOM   2928  HB2 LYS   189      53.340  27.516  50.408  1.00  0.00           H
ATOM   2929  HB3 LYS   189      52.655  26.805  51.931  1.00  0.00           H
ATOM   2930  CG  LYS   189      53.696  25.425  50.571  1.00  0.00           C
ATOM   2931  HG2 LYS   189      53.292  24.542  51.068  1.00  0.00           H
ATOM   2932  HG3 LYS   189      53.702  25.343  49.484  1.00  0.00           H
ATOM   2933  CD  LYS   189      55.153  25.632  50.946  1.00  0.00           C
ATOM   2934  HD2 LYS   189      55.744  24.749  50.707  1.00  0.00           H
ATOM   2935  HD3 LYS   189      55.589  26.410  50.321  1.00  0.00           H
ATOM   2936  CE  LYS   189      55.478  25.718  52.401  1.00  0.00           C
ATOM   2937  HE2 LYS   189      54.676  25.184  52.911  1.00  0.00           H
ATOM   2938  HE3 LYS   189      56.390  25.213  52.719  1.00  0.00           H
ATOM   2939  NZ  LYS   189      55.501  27.134  52.857  1.00  0.00           N
ATOM   2940  HZ1 LYS   189      54.594  27.569  52.941  1.00  0.00           H
ATOM   2941  HZ2 LYS   189      56.036  27.715  52.228  1.00  0.00           H
ATOM   2942  HZ3 LYS   189      55.792  27.290  53.812  1.00  0.00           H
ATOM   2943  C   LYS   189      50.751  25.274  50.900  1.00  0.00           C
ATOM   2944  O   LYS   189      50.672  24.302  50.190  1.00  0.00           O
ATOM   2945  N   GLU   190      50.132  25.359  52.059  1.00  0.00           N
ATOM   2946  H   GLU   190      50.142  26.248  52.537  1.00  0.00           H
ATOM   2947  CA  GLU   190      49.400  24.248  52.701  1.00  0.00           C
ATOM   2948  HA  GLU   190      49.871  23.267  52.640  1.00  0.00           H
ATOM   2949  CB  GLU   190      48.982  24.600  54.170  1.00  0.00           C
ATOM   2950  HB2 GLU   190      48.522  25.585  54.091  1.00  0.00           H
ATOM   2951  HB3 GLU   190      48.228  23.877  54.482  1.00  0.00           H
ATOM   2952  CG  GLU   190      50.123  24.594  55.210  1.00  0.00           C
ATOM   2953  HG2 GLU   190      50.457  25.625  55.310  1.00  0.00           H
ATOM   2954  HG3 GLU   190      49.618  24.336  56.142  1.00  0.00           H
ATOM   2955  CD  GLU   190      51.340  23.596  54.998  1.00  0.00           C
ATOM   2956  OE1 GLU   190      52.507  24.046  55.225  1.00  0.00           O
ATOM   2957  OE2 GLU   190      51.107  22.487  54.552  1.00  0.00           O
ATOM   2958  C   GLU   190      48.106  24.064  51.868  1.00  0.00           C
ATOM   2959  O   GLU   190      47.773  22.937  51.541  1.00  0.00           O
ATOM   2960  N   ILE   191      47.444  25.201  51.511  1.00  0.00           N
ATOM   2961  H   ILE   191      47.867  26.108  51.649  1.00  0.00           H
ATOM   2962  CA  ILE   191      46.242  25.018  50.664  1.00  0.00           C
ATOM   2963  HA  ILE   191      45.541  24.327  51.133  1.00  0.00           H
ATOM   2964  CB  ILE   191      45.374  26.393  50.600  1.00  0.00           C
ATOM   2965  HB  ILE   191      46.180  27.003  50.193  1.00  0.00           H
ATOM   2966  CG2 ILE   191      44.275  26.355  49.486  1.00  0.00           C
ATOM   2967 HG21 ILE   191      43.986  27.405  49.423  1.00  0.00           H
ATOM   2968 HG22 ILE   191      43.432  25.759  49.834  1.00  0.00           H
ATOM   2969 HG23 ILE   191      44.819  26.017  48.605  1.00  0.00           H
ATOM   2970  CG1 ILE   191      44.790  26.955  51.938  1.00  0.00           C
ATOM   2971 HG12 ILE   191      43.889  26.401  52.204  1.00  0.00           H
ATOM   2972 HG13 ILE   191      45.467  26.712  52.756  1.00  0.00           H
ATOM   2973  CD1 ILE   191      44.753  28.437  51.909  1.00  0.00           C
ATOM   2974 HD11 ILE   191      44.621  28.786  52.933  1.00  0.00           H
ATOM   2975 HD12 ILE   191      43.929  28.906  51.371  1.00  0.00           H
ATOM   2976 HD13 ILE   191      45.635  28.923  51.491  1.00  0.00           H
ATOM   2977  C   ILE   191      46.506  24.471  49.225  1.00  0.00           C
ATOM   2978  O   ILE   191      45.868  23.494  48.782  1.00  0.00           O
ATOM   2979  N   VAL   192      47.626  24.839  48.617  1.00  0.00           N
ATOM   2980  H   VAL   192      48.280  25.418  49.123  1.00  0.00           H
ATOM   2981  CA  VAL   192      48.139  24.265  47.392  1.00  0.00           C
ATOM   2982  HA  VAL   192      47.408  24.362  46.589  1.00  0.00           H
ATOM   2983  CB  VAL   192      49.304  25.155  46.859  1.00  0.00           C
ATOM   2984  HB  VAL   192      49.876  25.418  47.749  1.00  0.00           H
ATOM   2985  CG1 VAL   192      50.355  24.456  46.033  1.00  0.00           C
ATOM   2986 HG11 VAL   192      49.806  23.939  45.246  1.00  0.00           H
ATOM   2987 HG12 VAL   192      51.006  25.142  45.491  1.00  0.00           H
ATOM   2988 HG13 VAL   192      50.841  23.735  46.693  1.00  0.00           H
ATOM   2989  CG2 VAL   192      48.858  26.366  46.032  1.00  0.00           C
ATOM   2990 HG21 VAL   192      48.169  25.952  45.295  1.00  0.00           H
ATOM   2991 HG22 VAL   192      49.703  26.820  45.512  1.00  0.00           H
ATOM   2992 HG23 VAL   192      48.370  27.134  46.633  1.00  0.00           H
ATOM   2993  C   VAL   192      48.476  22.809  47.447  1.00  0.00           C
ATOM   2994  O   VAL   192      48.276  22.093  46.430  1.00  0.00           O
ATOM   2995  N   LYS   193      48.894  22.321  48.621  1.00  0.00           N
ATOM   2996  H   LYS   193      49.119  22.894  49.422  1.00  0.00           H
ATOM   2997  CA  LYS   193      49.136  20.853  48.840  1.00  0.00           C
ATOM   2998  HA  LYS   193      49.612  20.390  47.976  1.00  0.00           H
ATOM   2999  CB  LYS   193      50.106  20.518  50.029  1.00  0.00           C
ATOM   3000  HB2 LYS   193      49.623  20.975  50.893  1.00  0.00           H
ATOM   3001  HB3 LYS   193      49.969  19.446  50.168  1.00  0.00           H
ATOM   3002  CG  LYS   193      51.592  21.046  49.823  1.00  0.00           C
ATOM   3003  HG2 LYS   193      52.185  20.216  49.437  1.00  0.00           H
ATOM   3004  HG3 LYS   193      51.579  21.898  49.143  1.00  0.00           H
ATOM   3005  CD  LYS   193      52.247  21.409  51.206  1.00  0.00           C
ATOM   3006  HD2 LYS   193      53.230  21.862  51.079  1.00  0.00           H
ATOM   3007  HD3 LYS   193      51.652  22.182  51.691  1.00  0.00           H
ATOM   3008  CE  LYS   193      52.322  20.170  52.132  1.00  0.00           C
ATOM   3009  HE2 LYS   193      51.366  19.660  52.253  1.00  0.00           H
ATOM   3010  HE3 LYS   193      53.068  19.480  51.734  1.00  0.00           H
ATOM   3011  NZ  LYS   193      52.731  20.575  53.453  1.00  0.00           N
ATOM   3012  HZ1 LYS   193      52.065  21.192  53.895  1.00  0.00           H
ATOM   3013  HZ2 LYS   193      53.588  21.112  53.444  1.00  0.00           H
ATOM   3014  HZ3 LYS   193      53.035  19.796  54.018  1.00  0.00           H
ATOM   3015  C   LYS   193      47.857  20.029  48.967  1.00  0.00           C
ATOM   3016  O   LYS   193      47.844  18.840  48.701  1.00  0.00           O
ATOM   3017  N   LYS   194      46.694  20.660  49.244  1.00  0.00           N
ATOM   3018  H   LYS   194      46.683  21.645  49.469  1.00  0.00           H
ATOM   3019  CA  LYS   194      45.406  19.982  48.929  1.00  0.00           C
ATOM   3020  HA  LYS   194      45.409  19.018  49.438  1.00  0.00           H
ATOM   3021  CB  LYS   194      44.179  20.791  49.544  1.00  0.00           C
ATOM   3022  HB2 LYS   194      43.817  21.540  48.839  1.00  0.00           H
ATOM   3023  HB3 LYS   194      43.406  20.024  49.491  1.00  0.00           H
ATOM   3024  CG  LYS   194      44.269  21.430  50.927  1.00  0.00           C
ATOM   3025  HG2 LYS   194      44.651  20.700  51.640  1.00  0.00           H
ATOM   3026  HG3 LYS   194      45.047  22.170  50.733  1.00  0.00           H
ATOM   3027  CD  LYS   194      42.867  22.171  51.239  1.00  0.00           C
ATOM   3028  HD2 LYS   194      42.572  22.737  50.356  1.00  0.00           H
ATOM   3029  HD3 LYS   194      42.186  21.363  51.510  1.00  0.00           H
ATOM   3030  CE  LYS   194      42.998  23.153  52.412  1.00  0.00           C
ATOM   3031  HE2 LYS   194      44.039  23.166  52.733  1.00  0.00           H
ATOM   3032  HE3 LYS   194      42.808  24.164  52.049  1.00  0.00           H
ATOM   3033  NZ  LYS   194      42.086  22.839  53.568  1.00  0.00           N
ATOM   3034  HZ1 LYS   194      42.383  21.949  53.940  1.00  0.00           H
ATOM   3035  HZ2 LYS   194      41.105  22.797  53.334  1.00  0.00           H
ATOM   3036  HZ3 LYS   194      42.150  23.475  54.350  1.00  0.00           H
ATOM   3037  C   LYS   194      45.210  19.847  47.368  1.00  0.00           C
ATOM   3038  O   LYS   194      44.791  18.813  46.859  1.00  0.00           O
ATOM   3039  N   HIE   195      45.446  20.968  46.660  1.00  0.00           N
ATOM   3040  H   HIE   195      45.745  21.795  47.155  1.00  0.00           H
ATOM   3041  CA  HIE   195      45.295  21.080  45.193  1.00  0.00           C
ATOM   3042  HA  HIE   195      44.300  20.693  44.970  1.00  0.00           H
ATOM   3043  CB  HIE   195      45.152  22.601  44.858  1.00  0.00           C
ATOM   3044  HB2 HIE   195      46.132  23.073  44.931  1.00  0.00           H
ATOM   3045  HB3 HIE   195      44.967  22.771  43.797  1.00  0.00           H
ATOM   3046  CG  HIE   195      44.109  23.377  45.650  1.00  0.00           C
ATOM   3047  ND1 HIE   195      43.015  22.778  46.331  1.00  0.00           N
ATOM   3048  CE1 HIE   195      42.495  23.709  47.145  1.00  0.00           C
ATOM   3049  HE1 HIE   195      41.656  23.442  47.771  1.00  0.00           H
ATOM   3050  NE2 HIE   195      43.228  24.810  47.059  1.00  0.00           N
ATOM   3051  HE2 HIE   195      43.109  25.728  47.464  1.00  0.00           H
ATOM   3052  CD2 HIE   195      44.322  24.592  46.246  1.00  0.00           C
ATOM   3053  HD2 HIE   195      45.001  25.375  45.942  1.00  0.00           H
ATOM   3054  C   HIE   195      46.285  20.258  44.358  1.00  0.00           C
ATOM   3055  O   HIE   195      45.802  19.802  43.328  1.00  0.00           O
ATOM   3056  N   SER   196      47.491  20.018  44.772  1.00  0.00           N
ATOM   3057  H   SER   196      47.821  20.346  45.668  1.00  0.00           H
ATOM   3058  CA  SER   196      48.498  19.276  43.885  1.00  0.00           C
ATOM   3059  HA  SER   196      48.387  19.701  42.888  1.00  0.00           H
ATOM   3060  CB  SER   196      49.948  19.585  44.317  1.00  0.00           C
ATOM   3061  HB2 SER   196      50.521  18.770  43.876  1.00  0.00           H
ATOM   3062  HB3 SER   196      50.206  20.546  43.872  1.00  0.00           H
ATOM   3063  OG  SER   196      50.083  19.676  45.731  1.00  0.00           O
ATOM   3064  HG  SER   196      50.053  18.791  46.102  1.00  0.00           H
ATOM   3065  C   SER   196      48.175  17.775  43.638  1.00  0.00           C
ATOM   3066  O   SER   196      48.645  17.150  42.689  1.00  0.00           O
ATOM   3067  N   GLN   197      47.311  17.160  44.399  1.00  0.00           N
ATOM   3068  H   GLN   197      46.851  17.671  45.139  1.00  0.00           H
ATOM   3069  CA  GLN   197      46.770  15.796  44.135  1.00  0.00           C
ATOM   3070  HA  GLN   197      47.573  15.071  43.999  1.00  0.00           H
ATOM   3071  CB  GLN   197      45.934  15.425  45.412  1.00  0.00           C
ATOM   3072  HB2 GLN   197      46.593  15.443  46.279  1.00  0.00           H
ATOM   3073  HB3 GLN   197      45.047  16.034  45.587  1.00  0.00           H
ATOM   3074  CG  GLN   197      45.539  13.964  45.341  1.00  0.00           C
ATOM   3075  HG2 GLN   197      44.985  13.821  46.269  1.00  0.00           H
ATOM   3076  HG3 GLN   197      44.866  13.869  44.490  1.00  0.00           H
ATOM   3077  CD  GLN   197      46.837  13.149  45.298  1.00  0.00           C
ATOM   3078  OE1 GLN   197      47.856  13.433  45.887  1.00  0.00           O
ATOM   3079  NE2 GLN   197      46.846  12.150  44.447  1.00  0.00           N
ATOM   3080 HE21 GLN   197      47.702  11.616  44.491  1.00  0.00           H
ATOM   3081 HE22 GLN   197      46.083  11.961  43.813  1.00  0.00           H
ATOM   3082  C   GLN   197      45.893  15.813  42.840  1.00  0.00           C
ATOM   3083  O   GLN   197      45.807  14.826  42.089  1.00  0.00           O
ATOM   3084  N   PHE   198      45.234  16.954  42.550  1.00  0.00           N
ATOM   3085  H   PHE   198      45.528  17.768  43.070  1.00  0.00           H
ATOM   3086  CA  PHE   198      44.357  17.057  41.371  1.00  0.00           C
ATOM   3087  HA  PHE   198      44.007  16.062  41.095  1.00  0.00           H
ATOM   3088  CB  PHE   198      43.068  17.753  41.832  1.00  0.00           C
ATOM   3089  HB2 PHE   198      43.195  18.812  42.055  1.00  0.00           H
ATOM   3090  HB3 PHE   198      42.297  17.757  41.060  1.00  0.00           H
ATOM   3091  CG  PHE   198      42.534  17.152  43.146  1.00  0.00           C
ATOM   3092  CD1 PHE   198      42.166  15.801  43.270  1.00  0.00           C
ATOM   3093  HD1 PHE   198      42.033  15.197  42.384  1.00  0.00           H
ATOM   3094  CE1 PHE   198      41.826  15.307  44.575  1.00  0.00           C
ATOM   3095  HE1 PHE   198      41.629  14.249  44.662  1.00  0.00           H
ATOM   3096  CZ  PHE   198      41.884  16.081  45.740  1.00  0.00           C
ATOM   3097  HZ  PHE   198      41.734  15.575  46.683  1.00  0.00           H
ATOM   3098  CE2 PHE   198      42.209  17.484  45.637  1.00  0.00           C
ATOM   3099  HE2 PHE   198      42.207  17.961  46.606  1.00  0.00           H
ATOM   3100  CD2 PHE   198      42.600  17.996  44.333  1.00  0.00           C
ATOM   3101  HD2 PHE   198      42.893  19.035  44.334  1.00  0.00           H
ATOM   3102  C   PHE   198      44.893  17.849  40.165  1.00  0.00           C
ATOM   3103  O   PHE   198      44.568  17.556  39.070  1.00  0.00           O
ATOM   3104  N   ILE   199      45.637  18.958  40.385  1.00  0.00           N
ATOM   3105  H   ILE   199      45.820  19.199  41.349  1.00  0.00           H
ATOM   3106  CA  ILE   199      46.095  19.787  39.300  1.00  0.00           C
ATOM   3107  HA  ILE   199      45.336  19.758  38.519  1.00  0.00           H
ATOM   3108  CB  ILE   199      46.129  21.244  39.715  1.00  0.00           C
ATOM   3109  HB  ILE   199      46.950  21.179  40.430  1.00  0.00           H
ATOM   3110  CG2 ILE   199      46.671  22.292  38.778  1.00  0.00           C
ATOM   3111 HG21 ILE   199      46.105  22.496  37.869  1.00  0.00           H
ATOM   3112 HG22 ILE   199      47.682  22.043  38.456  1.00  0.00           H
ATOM   3113 HG23 ILE   199      46.706  23.194  39.389  1.00  0.00           H
ATOM   3114  CG1 ILE   199      44.898  21.768  40.401  1.00  0.00           C
ATOM   3115 HG12 ILE   199      44.577  21.184  41.265  1.00  0.00           H
ATOM   3116 HG13 ILE   199      45.027  22.805  40.711  1.00  0.00           H
ATOM   3117  CD1 ILE   199      43.661  21.759  39.417  1.00  0.00           C
ATOM   3118 HD11 ILE   199      42.864  22.377  39.831  1.00  0.00           H
ATOM   3119 HD12 ILE   199      43.190  20.776  39.417  1.00  0.00           H
ATOM   3120 HD13 ILE   199      43.863  22.016  38.378  1.00  0.00           H
ATOM   3121  C   ILE   199      47.395  19.194  38.728  1.00  0.00           C
ATOM   3122  O   ILE   199      48.328  19.115  39.496  1.00  0.00           O
ATOM   3123  N   GLY   200      47.463  18.949  37.419  1.00  0.00           N
ATOM   3124  H   GLY   200      46.645  19.295  36.938  1.00  0.00           H
ATOM   3125  CA  GLY   200      48.557  18.340  36.685  1.00  0.00           C
ATOM   3126  HA2 GLY   200      48.949  17.577  37.359  1.00  0.00           H
ATOM   3127  HA3 GLY   200      48.007  17.881  35.865  1.00  0.00           H
ATOM   3128  C   GLY   200      49.638  19.267  36.117  1.00  0.00           C
ATOM   3129  O   GLY   200      50.802  18.863  35.939  1.00  0.00           O
ATOM   3130  N   TYR   201      49.224  20.503  35.918  1.00  0.00           N
ATOM   3131  H   TYR   201      48.236  20.613  36.099  1.00  0.00           H
ATOM   3132  CA  TYR   201      50.106  21.645  35.687  1.00  0.00           C
ATOM   3133  HA  TYR   201      50.863  21.373  34.953  1.00  0.00           H
ATOM   3134  CB  TYR   201      49.186  22.790  35.140  1.00  0.00           C
ATOM   3135  HB2 TYR   201      48.428  22.944  35.906  1.00  0.00           H
ATOM   3136  HB3 TYR   201      49.737  23.719  34.987  1.00  0.00           H
ATOM   3137  CG  TYR   201      48.396  22.537  33.920  1.00  0.00           C
ATOM   3138  CD1 TYR   201      49.042  22.040  32.750  1.00  0.00           C
ATOM   3139  HD1 TYR   201      50.114  21.902  32.741  1.00  0.00           H
ATOM   3140  CE1 TYR   201      48.244  21.714  31.611  1.00  0.00           C
ATOM   3141  HE1 TYR   201      48.663  21.241  30.734  1.00  0.00           H
ATOM   3142  CZ  TYR   201      46.817  21.860  31.617  1.00  0.00           C
ATOM   3143  OH  TYR   201      46.024  21.554  30.525  1.00  0.00           O
ATOM   3144  HH  TYR   201      45.184  21.214  30.841  1.00  0.00           H
ATOM   3145  CE2 TYR   201      46.232  22.323  32.828  1.00  0.00           C
ATOM   3146  HE2 TYR   201      45.160  22.434  32.889  1.00  0.00           H
ATOM   3147  CD2 TYR   201      46.994  22.620  33.985  1.00  0.00           C
ATOM   3148  HD2 TYR   201      46.550  22.903  34.928  1.00  0.00           H
ATOM   3149  C   TYR   201      50.784  22.091  36.955  1.00  0.00           C
ATOM   3150  O   TYR   201      50.154  22.021  38.009  1.00  0.00           O
ATOM   3151  N   PRO   202      51.937  22.843  36.806  1.00  0.00           N
ATOM   3152  CD  PRO   202      52.690  23.118  35.590  1.00  0.00           C
ATOM   3153  HD2 PRO   202      52.440  24.099  35.182  1.00  0.00           H
ATOM   3154  HD3 PRO   202      52.737  22.304  34.867  1.00  0.00           H
ATOM   3155  CG  PRO   202      54.165  23.455  36.129  1.00  0.00           C
ATOM   3156  HG2 PRO   202      54.683  24.207  35.534  1.00  0.00           H
ATOM   3157  HG3 PRO   202      54.701  22.513  36.246  1.00  0.00           H
ATOM   3158  CB  PRO   202      53.894  24.046  37.472  1.00  0.00           C
ATOM   3159  HB2 PRO   202      53.751  25.126  37.478  1.00  0.00           H
ATOM   3160  HB3 PRO   202      54.743  23.853  38.129  1.00  0.00           H
ATOM   3161  CA  PRO   202      52.559  23.448  37.974  1.00  0.00           C
ATOM   3162  HA  PRO   202      52.685  22.730  38.786  1.00  0.00           H
ATOM   3163  C   PRO   202      51.770  24.567  38.605  1.00  0.00           C
ATOM   3164  O   PRO   202      51.345  25.496  37.903  1.00  0.00           O
ATOM   3165  N   ILE   203      51.587  24.570  39.903  1.00  0.00           N
ATOM   3166  H   ILE   203      51.916  23.756  40.404  1.00  0.00           H
ATOM   3167  CA  ILE   203      51.260  25.753  40.689  1.00  0.00           C
ATOM   3168  HA  ILE   203      50.892  26.571  40.070  1.00  0.00           H
ATOM   3169  CB  ILE   203      50.087  25.434  41.674  1.00  0.00           C
ATOM   3170  HB  ILE   203      50.546  24.622  42.237  1.00  0.00           H
ATOM   3171  CG2 ILE   203      49.840  26.681  42.510  1.00  0.00           C
ATOM   3172 HG21 ILE   203      50.625  26.934  43.224  1.00  0.00           H
ATOM   3173 HG22 ILE   203      48.943  26.482  43.095  1.00  0.00           H
ATOM   3174 HG23 ILE   203      49.716  27.564  41.883  1.00  0.00           H
ATOM   3175  CG1 ILE   203      48.852  24.925  41.042  1.00  0.00           C
ATOM   3176 HG12 ILE   203      48.220  25.763  40.746  1.00  0.00           H
ATOM   3177 HG13 ILE   203      49.144  24.331  40.177  1.00  0.00           H
ATOM   3178  CD1 ILE   203      48.019  23.866  41.855  1.00  0.00           C
ATOM   3179 HD11 ILE   203      47.108  23.412  41.466  1.00  0.00           H
ATOM   3180 HD12 ILE   203      47.821  24.259  42.852  1.00  0.00           H
ATOM   3181 HD13 ILE   203      48.742  23.068  42.023  1.00  0.00           H
ATOM   3182  C   ILE   203      52.479  26.275  41.431  1.00  0.00           C
ATOM   3183  O   ILE   203      53.140  25.528  42.159  1.00  0.00           O
ATOM   3184  N   THR   204      52.869  27.536  41.080  1.00  0.00           N
ATOM   3185  H   THR   204      52.503  28.058  40.296  1.00  0.00           H
ATOM   3186  CA  THR   204      54.138  28.183  41.480  1.00  0.00           C
ATOM   3187  HA  THR   204      54.638  27.375  42.014  1.00  0.00           H
ATOM   3188  CB  THR   204      54.893  28.832  40.213  1.00  0.00           C
ATOM   3189  HB  THR   204      54.377  29.740  39.904  1.00  0.00           H
ATOM   3190  CG2 THR   204      56.409  29.151  40.449  1.00  0.00           C
ATOM   3191 HG21 THR   204      56.820  28.241  40.885  1.00  0.00           H
ATOM   3192 HG22 THR   204      56.537  30.021  41.093  1.00  0.00           H
ATOM   3193 HG23 THR   204      56.941  29.313  39.511  1.00  0.00           H
ATOM   3194  OG1 THR   204      54.921  27.912  39.154  1.00  0.00           O
ATOM   3195  HG1 THR   204      54.102  27.413  39.193  1.00  0.00           H
ATOM   3196  C   THR   204      53.755  29.310  42.527  1.00  0.00           C
ATOM   3197  O   THR   204      52.698  29.883  42.262  1.00  0.00           O
ATOM   3198  N   LEU   205      54.566  29.580  43.511  1.00  0.00           N
ATOM   3199  H   LEU   205      55.259  28.852  43.600  1.00  0.00           H
ATOM   3200  CA  LEU   205      54.224  30.449  44.663  1.00  0.00           C
ATOM   3201  HA  LEU   205      53.474  31.173  44.346  1.00  0.00           H
ATOM   3202  CB  LEU   205      53.795  29.580  45.886  1.00  0.00           C
ATOM   3203  HB2 LEU   205      52.920  29.021  45.554  1.00  0.00           H
ATOM   3204  HB3 LEU   205      54.632  28.895  46.026  1.00  0.00           H
ATOM   3205  CG  LEU   205      53.479  30.298  47.267  1.00  0.00           C
ATOM   3206  HG  LEU   205      54.449  30.652  47.614  1.00  0.00           H
ATOM   3207  CD1 LEU   205      52.624  31.541  47.069  1.00  0.00           C
ATOM   3208 HD11 LEU   205      53.188  32.228  46.439  1.00  0.00           H
ATOM   3209 HD12 LEU   205      52.451  31.954  48.062  1.00  0.00           H
ATOM   3210 HD13 LEU   205      51.677  31.302  46.583  1.00  0.00           H
ATOM   3211  CD2 LEU   205      52.875  29.388  48.353  1.00  0.00           C
ATOM   3212 HD21 LEU   205      51.906  29.107  47.940  1.00  0.00           H
ATOM   3213 HD22 LEU   205      53.549  28.549  48.527  1.00  0.00           H
ATOM   3214 HD23 LEU   205      52.791  29.940  49.289  1.00  0.00           H
ATOM   3215  C   LEU   205      55.379  31.385  45.084  1.00  0.00           C
ATOM   3216  O   LEU   205      56.359  31.018  45.719  1.00  0.00           O
ATOM   3217  N   PHE   206      55.279  32.728  44.769  1.00  0.00           N
ATOM   3218  H   PHE   206      54.432  33.071  44.340  1.00  0.00           H
ATOM   3219  CA  PHE   206      56.253  33.719  45.254  1.00  0.00           C
ATOM   3220  HA  PHE   206      57.209  33.248  45.027  1.00  0.00           H
ATOM   3221  CB  PHE   206      56.127  34.957  44.449  1.00  0.00           C
ATOM   3222  HB2 PHE   206      55.081  35.263  44.463  1.00  0.00           H
ATOM   3223  HB3 PHE   206      56.659  35.700  45.045  1.00  0.00           H
ATOM   3224  CG  PHE   206      56.809  34.975  43.052  1.00  0.00           C
ATOM   3225  CD1 PHE   206      56.449  33.964  42.065  1.00  0.00           C
ATOM   3226  HD1 PHE   206      55.671  33.230  42.213  1.00  0.00           H
ATOM   3227  CE1 PHE   206      57.046  33.908  40.778  1.00  0.00           C
ATOM   3228  HE1 PHE   206      56.747  33.179  40.040  1.00  0.00           H
ATOM   3229  CZ  PHE   206      57.871  34.998  40.453  1.00  0.00           C
ATOM   3230  HZ  PHE   206      58.045  35.243  39.414  1.00  0.00           H
ATOM   3231  CE2 PHE   206      58.285  35.946  41.402  1.00  0.00           C
ATOM   3232  HE2 PHE   206      58.885  36.799  41.125  1.00  0.00           H
ATOM   3233  CD2 PHE   206      57.728  35.927  42.692  1.00  0.00           C
ATOM   3234  HD2 PHE   206      57.909  36.764  43.350  1.00  0.00           H
ATOM   3235  C   PHE   206      56.180  34.055  46.731  1.00  0.00           C
ATOM   3236  O   PHE   206      55.096  34.135  47.258  1.00  0.00           O
ATOM   3237  N   VAL   207      57.319  33.954  47.478  1.00  0.00           N
ATOM   3238  H   VAL   207      58.099  33.573  46.962  1.00  0.00           H
ATOM   3239  CA  VAL   207      57.392  33.978  48.929  1.00  0.00           C
ATOM   3240  HA  VAL   207      56.871  33.077  49.252  1.00  0.00           H
ATOM   3241  CB  VAL   207      58.912  33.859  49.352  1.00  0.00           C
ATOM   3242  HB  VAL   207      59.431  34.647  48.807  1.00  0.00           H
ATOM   3243  CG1 VAL   207      59.064  34.015  50.929  1.00  0.00           C
ATOM   3244 HG11 VAL   207      58.356  33.341  51.410  1.00  0.00           H
ATOM   3245 HG12 VAL   207      60.022  33.741  51.371  1.00  0.00           H
ATOM   3246 HG13 VAL   207      58.920  35.065  51.185  1.00  0.00           H
ATOM   3247  CG2 VAL   207      59.437  32.428  48.988  1.00  0.00           C
ATOM   3248 HG21 VAL   207      60.480  32.297  49.275  1.00  0.00           H
ATOM   3249 HG22 VAL   207      59.560  32.328  47.909  1.00  0.00           H
ATOM   3250 HG23 VAL   207      58.696  31.665  49.226  1.00  0.00           H
ATOM   3251  C   VAL   207      56.769  35.265  49.502  1.00  0.00           C
ATOM   3252  O   VAL   207      56.989  36.301  48.958  1.00  0.00           O
ATOM   3253  N   GLU   208      56.176  35.266  50.737  1.00  0.00           N
ATOM   3254  H   GLU   208      56.083  34.362  51.178  1.00  0.00           H
ATOM   3255  CA  GLU   208      55.632  36.449  51.518  1.00  0.00           C
ATOM   3256  HA  GLU   208      56.361  37.255  51.441  1.00  0.00           H
ATOM   3257  CB  GLU   208      54.340  36.946  50.899  1.00  0.00           C
ATOM   3258  HB2 GLU   208      54.399  36.892  49.812  1.00  0.00           H
ATOM   3259  HB3 GLU   208      53.583  36.180  51.065  1.00  0.00           H
ATOM   3260  CG  GLU   208      53.816  38.349  51.283  1.00  0.00           C
ATOM   3261  HG2 GLU   208      52.770  38.453  50.996  1.00  0.00           H
ATOM   3262  HG3 GLU   208      53.874  38.380  52.371  1.00  0.00           H
ATOM   3263  CD  GLU   208      54.513  39.518  50.694  1.00  0.00           C
ATOM   3264  OE1 GLU   208      55.751  39.651  50.872  1.00  0.00           O
ATOM   3265  OE2 GLU   208      53.940  40.530  50.167  1.00  0.00           O
ATOM   3266  C   GLU   208      55.454  36.247  53.009  1.00  0.00           C
ATOM   3267  O   GLU   208      55.164  35.089  53.452  1.00  0.00           O
ATOM   3268  OXT GLU   208      55.563  37.166  53.800  1.00  0.00           O
END
