# Supplementary material for: Worth the Weight: Sub-Pocket EXplorer (SubPEx), a Weighted Ensemble Method to Enhance Binding-Pocket Conformational Sampling
Source: J Chem Theory Comput. 2023 Aug 16;19(17):5677–89. doi: 10.1021/acs.jctc.3c00478 (PMC10500992; doi:10.1021/acs.jctc.3c00478)
Supplement: Supplementary file 2 — ct3c00478_si_002.zip [file ct3c00478_si_002.zip › clustered_structures/HSP90/brute-force/rep.c7.aligned.pdb]

HELIX    1   1 ALA      9  ASN     20  1                                  12
HELIX    2   2 LYS     26  SER     48  1                                  23
HELIX    3   3 PRO     52  LEU     55  1                                   4
HELIX    4   4 LYS     85  ILE     89  1                                   5
HELIX    5   5 ASN     91  GLY     93  1                                   3
HELIX    6   6 ALA     96  ALA    109  1                                  14
HELIX    7   7 ILE    113  GLY    117  1                                   5
HELIX    8   8 GLY    122  LEU    128  1                                   7
HELIX    9   9 ASP    178  LEU    183  1                                   6
HELIX   10  10 GLU    185  HIE    195  1                                  11
SHEET    1   1 1 THR     4  ALA     6  0
SHEET    2   2 1 ILE    63  ASN    68  0
SHEET    3   3 1 THR    73  ASP    78  0
SHEET    4   4 1 ALA   130  LYS   138  0
SHEET    5   5 1 TYR   145  SER   149  0
SHEET    6   6 1 SER   154  THR   159  0
SHEET    7   7 1 GLY   168  LEU   175  0
SHEET    8   8 1 ILE   203  LEU   205  0
CRYST1   70.175   64.383   72.443  90.00  90.00  90.00               1
ATOM      1  N   ALA     1      33.504  57.907  28.234  1.00  0.00           N
ATOM      2  H1  ALA     1      34.280  57.798  27.598  1.00  0.00           H
ATOM      3  H2  ALA     1      33.142  58.847  28.145  1.00  0.00           H
ATOM      4  H3  ALA     1      33.836  57.741  29.173  1.00  0.00           H
ATOM      5  CA  ALA     1      32.419  56.955  27.943  1.00  0.00           C
ATOM      6  HA  ALA     1      31.664  56.752  28.701  1.00  0.00           H
ATOM      7  CB  ALA     1      31.690  57.494  26.702  1.00  0.00           C
ATOM      8  HB1 ALA     1      30.701  57.043  26.626  1.00  0.00           H
ATOM      9  HB2 ALA     1      32.341  57.191  25.881  1.00  0.00           H
ATOM     10  HB3 ALA     1      31.657  58.568  26.880  1.00  0.00           H
ATOM     11  C   ALA     1      32.871  55.576  27.591  1.00  0.00           C
ATOM     12  O   ALA     1      34.080  55.293  27.547  1.00  0.00           O
ATOM     13  N   VAL     2      31.941  54.598  27.224  1.00  0.00           N
ATOM     14  H   VAL     2      30.967  54.848  27.139  1.00  0.00           H
ATOM     15  CA  VAL     2      32.158  53.154  26.994  1.00  0.00           C
ATOM     16  HA  VAL     2      31.169  52.749  27.214  1.00  0.00           H
ATOM     17  CB  VAL     2      32.409  52.683  25.515  1.00  0.00           C
ATOM     18  HB  VAL     2      32.547  51.602  25.527  1.00  0.00           H
ATOM     19  CG1 VAL     2      31.151  52.963  24.701  1.00  0.00           C
ATOM     20 HG11 VAL     2      31.112  53.991  24.345  1.00  0.00           H
ATOM     21 HG12 VAL     2      31.105  52.217  23.908  1.00  0.00           H
ATOM     22 HG13 VAL     2      30.232  52.738  25.242  1.00  0.00           H
ATOM     23  CG2 VAL     2      33.617  53.270  24.847  1.00  0.00           C
ATOM     24 HG21 VAL     2      33.669  53.001  23.793  1.00  0.00           H
ATOM     25 HG22 VAL     2      34.540  52.874  25.271  1.00  0.00           H
ATOM     26 HG23 VAL     2      33.617  54.348  25.009  1.00  0.00           H
ATOM     27  C   VAL     2      33.102  52.494  28.011  1.00  0.00           C
ATOM     28  O   VAL     2      33.752  51.463  27.735  1.00  0.00           O
ATOM     29  N   GLU     3      33.171  52.977  29.271  1.00  0.00           N
ATOM     30  H   GLU     3      32.600  53.794  29.432  1.00  0.00           H
ATOM     31  CA  GLU     3      34.099  52.510  30.345  1.00  0.00           C
ATOM     32  HA  GLU     3      34.767  51.761  29.919  1.00  0.00           H
ATOM     33  CB  GLU     3      34.990  53.632  30.872  1.00  0.00           C
ATOM     34  HB2 GLU     3      35.664  53.098  31.542  1.00  0.00           H
ATOM     35  HB3 GLU     3      35.662  54.007  30.100  1.00  0.00           H
ATOM     36  CG  GLU     3      34.303  54.759  31.689  1.00  0.00           C
ATOM     37  HG2 GLU     3      33.598  54.224  32.326  1.00  0.00           H
ATOM     38  HG3 GLU     3      34.988  55.288  32.352  1.00  0.00           H
ATOM     39  CD  GLU     3      33.571  55.872  30.968  1.00  0.00           C
ATOM     40  OE1 GLU     3      32.286  55.930  30.990  1.00  0.00           O
ATOM     41  OE2 GLU     3      34.257  56.812  30.519  1.00  0.00           O
ATOM     42  C   GLU     3      33.349  51.818  31.557  1.00  0.00           C
ATOM     43  O   GLU     3      34.091  51.175  32.316  1.00  0.00           O
ATOM     44  N   THR     4      31.990  51.922  31.732  1.00  0.00           N
ATOM     45  H   THR     4      31.435  52.475  31.097  1.00  0.00           H
ATOM     46  CA  THR     4      31.287  51.252  32.830  1.00  0.00           C
ATOM     47  HA  THR     4      31.705  50.328  33.232  1.00  0.00           H
ATOM     48  CB  THR     4      31.337  52.118  34.087  1.00  0.00           C
ATOM     49  HB  THR     4      32.377  52.020  34.398  1.00  0.00           H
ATOM     50  CG2 THR     4      30.786  53.455  33.755  1.00  0.00           C
ATOM     51 HG21 THR     4      29.712  53.387  33.581  1.00  0.00           H
ATOM     52 HG22 THR     4      31.282  53.919  32.903  1.00  0.00           H
ATOM     53 HG23 THR     4      30.863  54.021  34.684  1.00  0.00           H
ATOM     54  OG1 THR     4      30.638  51.578  35.178  1.00  0.00           O
ATOM     55  HG1 THR     4      31.019  50.706  35.302  1.00  0.00           H
ATOM     56  C   THR     4      29.883  50.845  32.396  1.00  0.00           C
ATOM     57  O   THR     4      29.228  51.398  31.501  1.00  0.00           O
ATOM     58  N   PHE     5      29.287  49.785  33.080  1.00  0.00           N
ATOM     59  H   PHE     5      29.805  49.398  33.856  1.00  0.00           H
ATOM     60  CA  PHE     5      28.181  48.891  32.640  1.00  0.00           C
ATOM     61  HA  PHE     5      27.424  49.520  32.172  1.00  0.00           H
ATOM     62  CB  PHE     5      28.700  47.931  31.582  1.00  0.00           C
ATOM     63  HB2 PHE     5      29.576  47.440  32.009  1.00  0.00           H
ATOM     64  HB3 PHE     5      28.002  47.112  31.408  1.00  0.00           H
ATOM     65  CG  PHE     5      29.108  48.484  30.215  1.00  0.00           C
ATOM     66  CD1 PHE     5      28.187  48.679  29.193  1.00  0.00           C
ATOM     67  HD1 PHE     5      27.131  48.492  29.318  1.00  0.00           H
ATOM     68  CE1 PHE     5      28.622  49.106  27.899  1.00  0.00           C
ATOM     69  HE1 PHE     5      27.923  49.236  27.087  1.00  0.00           H
ATOM     70  CZ  PHE     5      29.927  49.432  27.638  1.00  0.00           C
ATOM     71  HZ  PHE     5      30.299  49.670  26.653  1.00  0.00           H
ATOM     72  CE2 PHE     5      30.894  49.193  28.625  1.00  0.00           C
ATOM     73  HE2 PHE     5      31.946  49.436  28.645  1.00  0.00           H
ATOM     74  CD2 PHE     5      30.519  48.634  29.942  1.00  0.00           C
ATOM     75  HD2 PHE     5      31.222  48.761  30.752  1.00  0.00           H
ATOM     76  C   PHE     5      27.554  48.152  33.844  1.00  0.00           C
ATOM     77  O   PHE     5      28.262  47.815  34.795  1.00  0.00           O
ATOM     78  N   ALA     6      26.214  48.030  33.895  1.00  0.00           N
ATOM     79  H   ALA     6      25.671  48.094  33.047  1.00  0.00           H
ATOM     80  CA  ALA     6      25.481  47.292  34.955  1.00  0.00           C
ATOM     81  HA  ALA     6      25.930  47.570  35.909  1.00  0.00           H
ATOM     82  CB  ALA     6      24.012  47.633  34.944  1.00  0.00           C
ATOM     83  HB1 ALA     6      23.518  47.284  35.850  1.00  0.00           H
ATOM     84  HB2 ALA     6      23.558  47.387  33.984  1.00  0.00           H
ATOM     85  HB3 ALA     6      23.976  48.720  35.021  1.00  0.00           H
ATOM     86  C   ALA     6      25.627  45.771  34.755  1.00  0.00           C
ATOM     87  O   ALA     6      25.512  45.224  33.616  1.00  0.00           O
ATOM     88  N   PHE     7      25.821  45.025  35.832  1.00  0.00           N
ATOM     89  H   PHE     7      25.970  45.524  36.698  1.00  0.00           H
ATOM     90  CA  PHE     7      25.515  43.511  35.782  1.00  0.00           C
ATOM     91  HA  PHE     7      25.929  43.081  34.870  1.00  0.00           H
ATOM     92  CB  PHE     7      25.973  42.760  37.040  1.00  0.00           C
ATOM     93  HB2 PHE     7      25.314  43.052  37.857  1.00  0.00           H
ATOM     94  HB3 PHE     7      25.726  41.716  36.856  1.00  0.00           H
ATOM     95  CG  PHE     7      27.394  42.862  37.448  1.00  0.00           C
ATOM     96  CD1 PHE     7      28.427  42.237  36.710  1.00  0.00           C
ATOM     97  HD1 PHE     7      28.281  41.850  35.712  1.00  0.00           H
ATOM     98  CE1 PHE     7      29.790  42.557  37.032  1.00  0.00           C
ATOM     99  HE1 PHE     7      30.571  42.154  36.405  1.00  0.00           H
ATOM    100  CZ  PHE     7      30.115  43.236  38.239  1.00  0.00           C
ATOM    101  HZ  PHE     7      31.144  43.427  38.505  1.00  0.00           H
ATOM    102  CE2 PHE     7      29.108  43.828  38.939  1.00  0.00           C
ATOM    103  HE2 PHE     7      29.295  44.457  39.797  1.00  0.00           H
ATOM    104  CD2 PHE     7      27.770  43.675  38.566  1.00  0.00           C
ATOM    105  HD2 PHE     7      27.080  44.102  39.278  1.00  0.00           H
ATOM    106  C   PHE     7      24.016  43.107  35.579  1.00  0.00           C
ATOM    107  O   PHE     7      23.074  43.855  35.998  1.00  0.00           O
ATOM    108  N   GLN     8      23.776  41.904  35.085  1.00  0.00           N
ATOM    109  H   GLN     8      24.537  41.413  34.637  1.00  0.00           H
ATOM    110  CA  GLN     8      22.563  41.209  35.168  1.00  0.00           C
ATOM    111  HA  GLN     8      21.802  41.834  34.700  1.00  0.00           H
ATOM    112  CB  GLN     8      22.579  39.904  34.336  1.00  0.00           C
ATOM    113  HB2 GLN     8      23.296  39.181  34.726  1.00  0.00           H
ATOM    114  HB3 GLN     8      21.569  39.498  34.384  1.00  0.00           H
ATOM    115  CG  GLN     8      22.941  40.068  32.920  1.00  0.00           C
ATOM    116  HG2 GLN     8      22.719  39.092  32.489  1.00  0.00           H
ATOM    117  HG3 GLN     8      22.399  40.869  32.416  1.00  0.00           H
ATOM    118  CD  GLN     8      24.420  40.315  32.661  1.00  0.00           C
ATOM    119  OE1 GLN     8      25.309  40.331  33.524  1.00  0.00           O
ATOM    120  NE2 GLN     8      24.813  40.572  31.462  1.00  0.00           N
ATOM    121 HE21 GLN     8      25.778  40.850  31.351  1.00  0.00           H
ATOM    122 HE22 GLN     8      24.200  40.694  30.668  1.00  0.00           H
ATOM    123  C   GLN     8      22.104  40.981  36.586  1.00  0.00           C
ATOM    124  O   GLN     8      22.823  40.607  37.509  1.00  0.00           O
ATOM    125  N   ALA     9      20.804  41.295  36.745  1.00  0.00           N
ATOM    126  H   ALA     9      20.294  41.656  35.952  1.00  0.00           H
ATOM    127  CA  ALA     9      20.174  41.390  38.008  1.00  0.00           C
ATOM    128  HA  ALA     9      20.741  42.136  38.564  1.00  0.00           H
ATOM    129  CB  ALA     9      18.817  41.975  37.858  1.00  0.00           C
ATOM    130  HB1 ALA     9      18.774  42.879  37.251  1.00  0.00           H
ATOM    131  HB2 ALA     9      18.359  42.223  38.816  1.00  0.00           H
ATOM    132  HB3 ALA     9      18.227  41.191  37.382  1.00  0.00           H
ATOM    133  C   ALA     9      20.302  40.149  38.988  1.00  0.00           C
ATOM    134  O   ALA     9      20.441  40.244  40.180  1.00  0.00           O
ATOM    135  N   GLU    10      20.367  38.934  38.435  1.00  0.00           N
ATOM    136  H   GLU    10      20.286  38.803  37.436  1.00  0.00           H
ATOM    137  CA  GLU    10      20.664  37.725  39.225  1.00  0.00           C
ATOM    138  HA  GLU    10      20.147  37.764  40.184  1.00  0.00           H
ATOM    139  CB  GLU    10      20.166  36.521  38.446  1.00  0.00           C
ATOM    140  HB2 GLU    10      20.785  36.298  37.577  1.00  0.00           H
ATOM    141  HB3 GLU    10      20.269  35.578  38.984  1.00  0.00           H
ATOM    142  CG  GLU    10      18.670  36.687  38.207  1.00  0.00           C
ATOM    143  HG2 GLU    10      18.162  35.723  38.204  1.00  0.00           H
ATOM    144  HG3 GLU    10      18.231  37.260  39.024  1.00  0.00           H
ATOM    145  CD  GLU    10      18.361  37.336  36.856  1.00  0.00           C
ATOM    146  OE1 GLU    10      17.160  37.434  36.464  1.00  0.00           O
ATOM    147  OE2 GLU    10      19.318  37.587  36.037  1.00  0.00           O
ATOM    148  C   GLU    10      22.119  37.577  39.662  1.00  0.00           C
ATOM    149  O   GLU    10      22.497  36.972  40.655  1.00  0.00           O
ATOM    150  N   ILE    11      23.047  38.030  38.798  1.00  0.00           N
ATOM    151  H   ILE    11      22.607  38.552  38.053  1.00  0.00           H
ATOM    152  CA  ILE    11      24.492  38.024  39.029  1.00  0.00           C
ATOM    153  HA  ILE    11      24.859  37.098  39.471  1.00  0.00           H
ATOM    154  CB  ILE    11      25.276  38.214  37.772  1.00  0.00           C
ATOM    155  HB  ILE    11      24.645  38.923  37.235  1.00  0.00           H
ATOM    156  CG2 ILE    11      26.635  38.849  37.697  1.00  0.00           C
ATOM    157 HG21 ILE    11      26.993  38.682  36.681  1.00  0.00           H
ATOM    158 HG22 ILE    11      27.108  38.290  38.505  1.00  0.00           H
ATOM    159 HG23 ILE    11      26.584  39.919  37.895  1.00  0.00           H
ATOM    160  CG1 ILE    11      25.321  36.880  36.993  1.00  0.00           C
ATOM    161 HG12 ILE    11      26.290  36.400  37.121  1.00  0.00           H
ATOM    162 HG13 ILE    11      24.531  36.186  37.284  1.00  0.00           H
ATOM    163  CD1 ILE    11      25.001  37.021  35.537  1.00  0.00           C
ATOM    164 HD11 ILE    11      24.974  36.006  35.142  1.00  0.00           H
ATOM    165 HD12 ILE    11      25.724  37.700  35.086  1.00  0.00           H
ATOM    166 HD13 ILE    11      23.927  37.202  35.514  1.00  0.00           H
ATOM    167  C   ILE    11      24.866  38.997  40.126  1.00  0.00           C
ATOM    168  O   ILE    11      25.505  38.642  41.074  1.00  0.00           O
ATOM    169  N   ALA    12      24.166  40.120  40.081  1.00  0.00           N
ATOM    170  H   ALA    12      23.686  40.335  39.218  1.00  0.00           H
ATOM    171  CA  ALA    12      24.262  41.108  41.138  1.00  0.00           C
ATOM    172  HA  ALA    12      25.311  41.363  41.292  1.00  0.00           H
ATOM    173  CB  ALA    12      23.555  42.383  40.575  1.00  0.00           C
ATOM    174  HB1 ALA    12      22.466  42.377  40.612  1.00  0.00           H
ATOM    175  HB2 ALA    12      24.035  42.619  39.625  1.00  0.00           H
ATOM    176  HB3 ALA    12      23.916  43.149  41.261  1.00  0.00           H
ATOM    177  C   ALA    12      23.663  40.726  42.540  1.00  0.00           C
ATOM    178  O   ALA    12      24.185  41.201  43.565  1.00  0.00           O
ATOM    179  N   GLN    13      22.649  39.817  42.539  1.00  0.00           N
ATOM    180  H   GLN    13      22.196  39.681  41.647  1.00  0.00           H
ATOM    181  CA  GLN    13      22.072  39.210  43.763  1.00  0.00           C
ATOM    182  HA  GLN    13      21.897  39.963  44.531  1.00  0.00           H
ATOM    183  CB  GLN    13      20.728  38.657  43.288  1.00  0.00           C
ATOM    184  HB2 GLN    13      20.181  39.551  42.995  1.00  0.00           H
ATOM    185  HB3 GLN    13      20.824  37.927  42.484  1.00  0.00           H
ATOM    186  CG  GLN    13      19.905  38.120  44.448  1.00  0.00           C
ATOM    187  HG2 GLN    13      20.448  37.287  44.895  1.00  0.00           H
ATOM    188  HG3 GLN    13      19.860  38.978  45.119  1.00  0.00           H
ATOM    189  CD  GLN    13      18.480  37.670  44.001  1.00  0.00           C
ATOM    190  OE1 GLN    13      17.741  38.519  43.504  1.00  0.00           O
ATOM    191  NE2 GLN    13      18.112  36.488  44.178  1.00  0.00           N
ATOM    192 HE21 GLN    13      17.156  36.269  43.939  1.00  0.00           H
ATOM    193 HE22 GLN    13      18.546  35.801  44.778  1.00  0.00           H
ATOM    194  C   GLN    13      23.000  38.113  44.337  1.00  0.00           C
ATOM    195  O   GLN    13      23.197  38.148  45.528  1.00  0.00           O
ATOM    196  N   LEU    14      23.604  37.180  43.530  1.00  0.00           N
ATOM    197  H   LEU    14      23.469  37.137  42.530  1.00  0.00           H
ATOM    198  CA  LEU    14      24.666  36.224  44.022  1.00  0.00           C
ATOM    199  HA  LEU    14      24.204  35.879  44.948  1.00  0.00           H
ATOM    200  CB  LEU    14      24.917  35.094  42.989  1.00  0.00           C
ATOM    201  HB2 LEU    14      23.977  34.577  42.797  1.00  0.00           H
ATOM    202  HB3 LEU    14      25.241  35.635  42.101  1.00  0.00           H
ATOM    203  CG  LEU    14      26.102  34.175  43.453  1.00  0.00           C
ATOM    204  HG  LEU    14      27.028  34.689  43.710  1.00  0.00           H
ATOM    205  CD1 LEU    14      25.759  33.281  44.637  1.00  0.00           C
ATOM    206 HD11 LEU    14      26.597  32.684  44.995  1.00  0.00           H
ATOM    207 HD12 LEU    14      24.930  32.594  44.464  1.00  0.00           H
ATOM    208 HD13 LEU    14      25.472  33.792  45.555  1.00  0.00           H
ATOM    209  CD2 LEU    14      26.404  33.204  42.314  1.00  0.00           C
ATOM    210 HD21 LEU    14      27.345  32.721  42.579  1.00  0.00           H
ATOM    211 HD22 LEU    14      25.674  32.425  42.090  1.00  0.00           H
ATOM    212 HD23 LEU    14      26.737  33.789  41.457  1.00  0.00           H
ATOM    213  C   LEU    14      25.924  36.961  44.515  1.00  0.00           C
ATOM    214  O   LEU    14      26.505  36.426  45.468  1.00  0.00           O
ATOM    215  N   MET    15      26.337  38.018  43.801  1.00  0.00           N
ATOM    216  H   MET    15      25.737  38.405  43.087  1.00  0.00           H
ATOM    217  CA  MET    15      27.521  38.773  44.232  1.00  0.00           C
ATOM    218  HA  MET    15      28.328  38.057  44.385  1.00  0.00           H
ATOM    219  CB  MET    15      27.956  39.675  43.045  1.00  0.00           C
ATOM    220  HB2 MET    15      27.183  40.317  42.622  1.00  0.00           H
ATOM    221  HB3 MET    15      28.740  40.361  43.364  1.00  0.00           H
ATOM    222  CG  MET    15      28.620  38.789  41.942  1.00  0.00           C
ATOM    223  HG2 MET    15      29.278  38.157  42.538  1.00  0.00           H
ATOM    224  HG3 MET    15      27.910  38.154  41.413  1.00  0.00           H
ATOM    225  SD  MET    15      29.565  39.595  40.591  1.00  0.00           S
ATOM    226  CE  MET    15      31.046  40.182  41.268  1.00  0.00           C
ATOM    227  HE1 MET    15      30.881  41.247  41.435  1.00  0.00           H
ATOM    228  HE2 MET    15      31.170  39.711  42.242  1.00  0.00           H
ATOM    229  HE3 MET    15      31.853  40.042  40.549  1.00  0.00           H
ATOM    230  C   MET    15      27.170  39.599  45.511  1.00  0.00           C
ATOM    231  O   MET    15      28.077  39.675  46.351  1.00  0.00           O
ATOM    232  N   SER    16      25.930  40.086  45.671  1.00  0.00           N
ATOM    233  H   SER    16      25.321  40.145  44.868  1.00  0.00           H
ATOM    234  CA  SER    16      25.486  40.690  46.914  1.00  0.00           C
ATOM    235  HA  SER    16      26.267  41.379  47.239  1.00  0.00           H
ATOM    236  CB  SER    16      24.270  41.585  46.735  1.00  0.00           C
ATOM    237  HB2 SER    16      23.374  41.042  46.435  1.00  0.00           H
ATOM    238  HB3 SER    16      24.024  42.088  47.671  1.00  0.00           H
ATOM    239  OG  SER    16      24.429  42.619  45.792  1.00  0.00           O
ATOM    240  HG  SER    16      24.432  42.197  44.930  1.00  0.00           H
ATOM    241  C   SER    16      25.287  39.641  48.033  1.00  0.00           C
ATOM    242  O   SER    16      25.663  39.865  49.159  1.00  0.00           O
ATOM    243  N   LEU    17      24.847  38.377  47.726  1.00  0.00           N
ATOM    244  H   LEU    17      24.415  38.294  46.817  1.00  0.00           H
ATOM    245  CA  LEU    17      24.737  37.323  48.774  1.00  0.00           C
ATOM    246  HA  LEU    17      24.184  37.673  49.646  1.00  0.00           H
ATOM    247  CB  LEU    17      23.916  36.191  48.122  1.00  0.00           C
ATOM    248  HB2 LEU    17      22.918  36.501  47.813  1.00  0.00           H
ATOM    249  HB3 LEU    17      24.472  35.953  47.215  1.00  0.00           H
ATOM    250  CG  LEU    17      23.718  34.890  48.947  1.00  0.00           C
ATOM    251  HG  LEU    17      24.665  34.506  49.326  1.00  0.00           H
ATOM    252  CD1 LEU    17      22.753  35.218  50.111  1.00  0.00           C
ATOM    253 HD11 LEU    17      22.415  34.286  50.564  1.00  0.00           H
ATOM    254 HD12 LEU    17      21.948  35.849  49.733  1.00  0.00           H
ATOM    255 HD13 LEU    17      23.356  35.868  50.746  1.00  0.00           H
ATOM    256  CD2 LEU    17      23.077  33.816  48.007  1.00  0.00           C
ATOM    257 HD21 LEU    17      23.790  33.539  47.231  1.00  0.00           H
ATOM    258 HD22 LEU    17      22.791  32.899  48.521  1.00  0.00           H
ATOM    259 HD23 LEU    17      22.085  34.154  47.710  1.00  0.00           H
ATOM    260  C   LEU    17      26.090  36.819  49.311  1.00  0.00           C
ATOM    261  O   LEU    17      26.329  36.704  50.511  1.00  0.00           O
ATOM    262  N   ILE    18      27.116  36.530  48.473  1.00  0.00           N
ATOM    263  H   ILE    18      26.794  36.465  47.519  1.00  0.00           H
ATOM    264  CA  ILE    18      28.484  36.165  48.766  1.00  0.00           C
ATOM    265  HA  ILE    18      28.364  35.204  49.269  1.00  0.00           H
ATOM    266  CB  ILE    18      29.239  35.879  47.449  1.00  0.00           C
ATOM    267  HB  ILE    18      29.024  36.704  46.771  1.00  0.00           H
ATOM    268  CG2 ILE    18      30.792  35.762  47.723  1.00  0.00           C
ATOM    269 HG21 ILE    18      31.237  35.602  46.741  1.00  0.00           H
ATOM    270 HG22 ILE    18      31.020  34.971  48.437  1.00  0.00           H
ATOM    271 HG23 ILE    18      31.215  36.720  48.024  1.00  0.00           H
ATOM    272  CG1 ILE    18      28.692  34.644  46.615  1.00  0.00           C
ATOM    273 HG12 ILE    18      27.625  34.801  46.464  1.00  0.00           H
ATOM    274 HG13 ILE    18      29.212  34.557  45.661  1.00  0.00           H
ATOM    275  CD1 ILE    18      28.891  33.288  47.349  1.00  0.00           C
ATOM    276 HD11 ILE    18      28.364  32.429  46.933  1.00  0.00           H
ATOM    277 HD12 ILE    18      28.540  33.347  48.379  1.00  0.00           H
ATOM    278 HD13 ILE    18      29.963  33.090  47.348  1.00  0.00           H
ATOM    279  C   ILE    18      29.209  37.161  49.707  1.00  0.00           C
ATOM    280  O   ILE    18      29.645  36.873  50.816  1.00  0.00           O
ATOM    281  N   ILE    19      29.234  38.420  49.312  1.00  0.00           N
ATOM    282  H   ILE    19      28.824  38.752  48.452  1.00  0.00           H
ATOM    283  CA  ILE    19      29.911  39.488  50.052  1.00  0.00           C
ATOM    284  HA  ILE    19      30.940  39.182  50.244  1.00  0.00           H
ATOM    285  CB  ILE    19      29.937  40.810  49.245  1.00  0.00           C
ATOM    286  HB  ILE    19      30.154  40.583  48.201  1.00  0.00           H
ATOM    287  CG2 ILE    19      28.541  41.406  49.284  1.00  0.00           C
ATOM    288 HG21 ILE    19      28.362  42.101  48.463  1.00  0.00           H
ATOM    289 HG22 ILE    19      28.171  41.733  50.256  1.00  0.00           H
ATOM    290 HG23 ILE    19      27.918  40.566  48.976  1.00  0.00           H
ATOM    291  CG1 ILE    19      31.033  41.821  49.638  1.00  0.00           C
ATOM    292 HG12 ILE    19      30.675  42.276  50.563  1.00  0.00           H
ATOM    293 HG13 ILE    19      32.004  41.348  49.781  1.00  0.00           H
ATOM    294  CD1 ILE    19      31.187  42.906  48.621  1.00  0.00           C
ATOM    295 HD11 ILE    19      31.440  42.313  47.741  1.00  0.00           H
ATOM    296 HD12 ILE    19      32.043  43.512  48.918  1.00  0.00           H
ATOM    297 HD13 ILE    19      30.221  43.409  48.586  1.00  0.00           H
ATOM    298  C   ILE    19      29.340  39.763  51.452  1.00  0.00           C
ATOM    299  O   ILE    19      30.081  40.369  52.279  1.00  0.00           O
ATOM    300  N   ASN    20      28.045  39.416  51.713  1.00  0.00           N
ATOM    301  H   ASN    20      27.510  38.857  51.063  1.00  0.00           H
ATOM    302  CA  ASN    20      27.513  39.347  53.094  1.00  0.00           C
ATOM    303  HA  ASN    20      28.218  39.903  53.712  1.00  0.00           H
ATOM    304  CB  ASN    20      26.091  39.941  52.967  1.00  0.00           C
ATOM    305  HB2 ASN    20      25.599  39.357  52.189  1.00  0.00           H
ATOM    306  HB3 ASN    20      25.421  39.888  53.825  1.00  0.00           H
ATOM    307  CG  ASN    20      26.121  41.364  52.466  1.00  0.00           C
ATOM    308  OD1 ASN    20      26.474  42.300  53.169  1.00  0.00           O
ATOM    309  ND2 ASN    20      25.659  41.621  51.322  1.00  0.00           N
ATOM    310 HD21 ASN    20      25.499  40.829  50.715  1.00  0.00           H
ATOM    311 HD22 ASN    20      25.609  42.582  51.013  1.00  0.00           H
ATOM    312  C   ASN    20      27.586  37.979  53.820  1.00  0.00           C
ATOM    313  O   ASN    20      27.335  37.976  55.027  1.00  0.00           O
ATOM    314  N   THR    21      27.923  36.860  53.202  1.00  0.00           N
ATOM    315  H   THR    21      28.032  36.951  52.202  1.00  0.00           H
ATOM    316  CA  THR    21      27.849  35.500  53.819  1.00  0.00           C
ATOM    317  HA  THR    21      26.966  35.531  54.458  1.00  0.00           H
ATOM    318  CB  THR    21      27.622  34.431  52.717  1.00  0.00           C
ATOM    319  HB  THR    21      28.302  34.560  51.875  1.00  0.00           H
ATOM    320  CG2 THR    21      27.813  33.003  53.277  1.00  0.00           C
ATOM    321 HG21 THR    21      28.879  32.775  53.261  1.00  0.00           H
ATOM    322 HG22 THR    21      27.344  32.243  52.652  1.00  0.00           H
ATOM    323 HG23 THR    21      27.363  32.952  54.269  1.00  0.00           H
ATOM    324  OG1 THR    21      26.317  34.586  52.256  1.00  0.00           O
ATOM    325  HG1 THR    21      26.299  35.309  51.625  1.00  0.00           H
ATOM    326  C   THR    21      29.001  35.174  54.724  1.00  0.00           C
ATOM    327  O   THR    21      30.160  35.286  54.288  1.00  0.00           O
ATOM    328  N   PHE    22      28.666  34.689  55.931  1.00  0.00           N
ATOM    329  H   PHE    22      27.719  34.898  56.212  1.00  0.00           H
ATOM    330  CA  PHE    22      29.620  34.336  56.936  1.00  0.00           C
ATOM    331  HA  PHE    22      30.510  34.899  56.657  1.00  0.00           H
ATOM    332  CB  PHE    22      29.268  34.764  58.427  1.00  0.00           C
ATOM    333  HB2 PHE    22      28.219  34.501  58.552  1.00  0.00           H
ATOM    334  HB3 PHE    22      29.914  34.245  59.135  1.00  0.00           H
ATOM    335  CG  PHE    22      29.195  36.190  58.861  1.00  0.00           C
ATOM    336  CD1 PHE    22      28.144  36.726  59.723  1.00  0.00           C
ATOM    337  HD1 PHE    22      27.414  36.044  60.132  1.00  0.00           H
ATOM    338  CE1 PHE    22      27.893  38.054  59.890  1.00  0.00           C
ATOM    339  HE1 PHE    22      27.133  38.390  60.581  1.00  0.00           H
ATOM    340  CZ  PHE    22      28.723  38.982  59.217  1.00  0.00           C
ATOM    341  HZ  PHE    22      28.428  40.020  59.267  1.00  0.00           H
ATOM    342  CE2 PHE    22      29.724  38.560  58.360  1.00  0.00           C
ATOM    343  HE2 PHE    22      30.246  39.326  57.806  1.00  0.00           H
ATOM    344  CD2 PHE    22      29.926  37.205  58.164  1.00  0.00           C
ATOM    345  HD2 PHE    22      30.635  36.978  57.381  1.00  0.00           H
ATOM    346  C   PHE    22      29.961  32.839  56.854  1.00  0.00           C
ATOM    347  O   PHE    22      29.102  32.016  56.997  1.00  0.00           O
ATOM    348  N   TYR    23      31.178  32.506  56.529  1.00  0.00           N
ATOM    349  H   TYR    23      31.872  33.237  56.464  1.00  0.00           H
ATOM    350  CA  TYR    23      31.520  31.122  56.177  1.00  0.00           C
ATOM    351  HA  TYR    23      30.978  30.398  56.787  1.00  0.00           H
ATOM    352  CB  TYR    23      31.373  30.966  54.731  1.00  0.00           C
ATOM    353  HB2 TYR    23      30.303  31.122  54.593  1.00  0.00           H
ATOM    354  HB3 TYR    23      31.986  31.739  54.269  1.00  0.00           H
ATOM    355  CG  TYR    23      31.563  29.531  54.185  1.00  0.00           C
ATOM    356  CD1 TYR    23      30.655  28.527  54.421  1.00  0.00           C
ATOM    357  HD1 TYR    23      29.895  28.689  55.171  1.00  0.00           H
ATOM    358  CE1 TYR    23      30.814  27.286  53.918  1.00  0.00           C
ATOM    359  HE1 TYR    23      30.229  26.434  54.231  1.00  0.00           H
ATOM    360  CZ  TYR    23      31.740  27.085  52.866  1.00  0.00           C
ATOM    361  OH  TYR    23      31.926  25.860  52.276  1.00  0.00           O
ATOM    362  HH  TYR    23      31.110  25.380  52.121  1.00  0.00           H
ATOM    363  CE2 TYR    23      32.588  28.157  52.499  1.00  0.00           C
ATOM    364  HE2 TYR    23      33.287  27.941  51.704  1.00  0.00           H
ATOM    365  CD2 TYR    23      32.534  29.383  53.171  1.00  0.00           C
ATOM    366  HD2 TYR    23      33.105  30.158  52.679  1.00  0.00           H
ATOM    367  C   TYR    23      32.989  30.961  56.564  1.00  0.00           C
ATOM    368  O   TYR    23      33.901  31.639  56.024  1.00  0.00           O
ATOM    369  N   SER    24      33.320  29.982  57.418  1.00  0.00           N
ATOM    370  H   SER    24      32.464  29.496  57.641  1.00  0.00           H
ATOM    371  CA  SER    24      34.600  29.772  58.038  1.00  0.00           C
ATOM    372  HA  SER    24      35.115  30.689  58.325  1.00  0.00           H
ATOM    373  CB  SER    24      34.575  28.771  59.262  1.00  0.00           C
ATOM    374  HB2 SER    24      34.249  27.783  58.935  1.00  0.00           H
ATOM    375  HB3 SER    24      35.556  28.484  59.639  1.00  0.00           H
ATOM    376  OG  SER    24      33.888  29.239  60.312  1.00  0.00           O
ATOM    377  HG  SER    24      34.334  30.035  60.609  1.00  0.00           H
ATOM    378  C   SER    24      35.456  29.105  56.945  1.00  0.00           C
ATOM    379  O   SER    24      36.641  29.541  56.768  1.00  0.00           O
ATOM    380  N   ASN    25      34.908  28.145  56.114  1.00  0.00           N
ATOM    381  H   ASN    25      33.931  27.912  56.221  1.00  0.00           H
ATOM    382  CA  ASN    25      35.615  27.303  55.091  1.00  0.00           C
ATOM    383  HA  ASN    25      36.654  27.096  55.344  1.00  0.00           H
ATOM    384  CB  ASN    25      34.864  25.947  54.934  1.00  0.00           C
ATOM    385  HB2 ASN    25      34.991  25.403  55.870  1.00  0.00           H
ATOM    386  HB3 ASN    25      33.783  26.081  54.878  1.00  0.00           H
ATOM    387  CG  ASN    25      35.389  25.144  53.771  1.00  0.00           C
ATOM    388  OD1 ASN    25      36.576  24.985  53.613  1.00  0.00           O
ATOM    389  ND2 ASN    25      34.491  24.687  52.893  1.00  0.00           N
ATOM    390 HD21 ASN    25      33.531  24.910  53.109  1.00  0.00           H
ATOM    391 HD22 ASN    25      34.847  24.011  52.232  1.00  0.00           H
ATOM    392  C   ASN    25      35.757  28.123  53.766  1.00  0.00           C
ATOM    393  O   ASN    25      35.705  27.601  52.683  1.00  0.00           O
ATOM    394  N   LYS    26      36.112  29.415  53.872  1.00  0.00           N
ATOM    395  H   LYS    26      36.466  29.717  54.768  1.00  0.00           H
ATOM    396  CA  LYS    26      36.171  30.324  52.745  1.00  0.00           C
ATOM    397  HA  LYS    26      35.273  30.069  52.183  1.00  0.00           H
ATOM    398  CB  LYS    26      36.027  31.761  53.228  1.00  0.00           C
ATOM    399  HB2 LYS    26      36.103  32.370  52.327  1.00  0.00           H
ATOM    400  HB3 LYS    26      34.998  31.775  53.584  1.00  0.00           H
ATOM    401  CG  LYS    26      36.954  32.229  54.456  1.00  0.00           C
ATOM    402  HG2 LYS    26      36.672  31.681  55.355  1.00  0.00           H
ATOM    403  HG3 LYS    26      37.985  31.989  54.200  1.00  0.00           H
ATOM    404  CD  LYS    26      36.696  33.730  54.785  1.00  0.00           C
ATOM    405  HD2 LYS    26      37.245  34.042  55.674  1.00  0.00           H
ATOM    406  HD3 LYS    26      36.991  34.284  53.893  1.00  0.00           H
ATOM    407  CE  LYS    26      35.283  34.100  55.011  1.00  0.00           C
ATOM    408  HE2 LYS    26      34.576  33.721  54.275  1.00  0.00           H
ATOM    409  HE3 LYS    26      34.954  33.639  55.941  1.00  0.00           H
ATOM    410  NZ  LYS    26      35.196  35.584  55.145  1.00  0.00           N
ATOM    411  HZ1 LYS    26      35.973  35.954  55.672  1.00  0.00           H
ATOM    412  HZ2 LYS    26      34.368  35.816  55.675  1.00  0.00           H
ATOM    413  HZ3 LYS    26      35.350  36.096  54.288  1.00  0.00           H
ATOM    414  C   LYS    26      37.324  30.064  51.852  1.00  0.00           C
ATOM    415  O   LYS    26      37.394  30.559  50.759  1.00  0.00           O
ATOM    416  N   GLU    27      38.219  29.159  52.335  1.00  0.00           N
ATOM    417  H   GLU    27      37.901  28.819  53.232  1.00  0.00           H
ATOM    418  CA  GLU    27      39.580  28.951  51.663  1.00  0.00           C
ATOM    419  HA  GLU    27      40.031  29.926  51.474  1.00  0.00           H
ATOM    420  CB  GLU    27      40.450  28.091  52.606  1.00  0.00           C
ATOM    421  HB2 GLU    27      40.005  27.098  52.661  1.00  0.00           H
ATOM    422  HB3 GLU    27      41.394  28.066  52.060  1.00  0.00           H
ATOM    423  CG  GLU    27      40.845  28.741  53.958  1.00  0.00           C
ATOM    424  HG2 GLU    27      41.787  28.354  54.348  1.00  0.00           H
ATOM    425  HG3 GLU    27      41.009  29.796  53.740  1.00  0.00           H
ATOM    426  CD  GLU    27      39.802  28.546  55.044  1.00  0.00           C
ATOM    427  OE1 GLU    27      39.187  27.472  55.240  1.00  0.00           O
ATOM    428  OE2 GLU    27      39.656  29.549  55.770  1.00  0.00           O
ATOM    429  C   GLU    27      39.398  28.336  50.271  1.00  0.00           C
ATOM    430  O   GLU    27      40.261  28.437  49.417  1.00  0.00           O
ATOM    431  N   ILE    28      38.188  27.773  50.076  1.00  0.00           N
ATOM    432  H   ILE    28      37.664  27.554  50.912  1.00  0.00           H
ATOM    433  CA  ILE    28      37.645  27.460  48.776  1.00  0.00           C
ATOM    434  HA  ILE    28      38.364  26.816  48.271  1.00  0.00           H
ATOM    435  CB  ILE    28      36.246  26.795  48.946  1.00  0.00           C
ATOM    436  HB  ILE    28      36.184  26.353  47.951  1.00  0.00           H
ATOM    437  CG2 ILE    28      36.183  25.563  49.944  1.00  0.00           C
ATOM    438 HG21 ILE    28      35.244  25.042  49.762  1.00  0.00           H
ATOM    439 HG22 ILE    28      36.136  25.843  50.996  1.00  0.00           H
ATOM    440 HG23 ILE    28      36.993  24.912  49.614  1.00  0.00           H
ATOM    441  CG1 ILE    28      35.117  27.813  49.250  1.00  0.00           C
ATOM    442 HG12 ILE    28      34.380  27.267  49.837  1.00  0.00           H
ATOM    443 HG13 ILE    28      35.497  28.655  49.829  1.00  0.00           H
ATOM    444  CD1 ILE    28      34.290  28.449  48.117  1.00  0.00           C
ATOM    445 HD11 ILE    28      34.827  28.991  47.339  1.00  0.00           H
ATOM    446 HD12 ILE    28      33.498  29.034  48.584  1.00  0.00           H
ATOM    447 HD13 ILE    28      34.003  27.607  47.488  1.00  0.00           H
ATOM    448  C   ILE    28      37.609  28.628  47.773  1.00  0.00           C
ATOM    449  O   ILE    28      37.559  28.282  46.564  1.00  0.00           O
ATOM    450  N   PHE    29      37.807  29.926  48.129  1.00  0.00           N
ATOM    451  H   PHE    29      37.859  30.185  49.104  1.00  0.00           H
ATOM    452  CA  PHE    29      38.073  31.006  47.134  1.00  0.00           C
ATOM    453  HA  PHE    29      37.208  31.028  46.472  1.00  0.00           H
ATOM    454  CB  PHE    29      38.276  32.307  47.991  1.00  0.00           C
ATOM    455  HB2 PHE    29      38.105  33.050  47.211  1.00  0.00           H
ATOM    456  HB3 PHE    29      37.576  32.273  48.826  1.00  0.00           H
ATOM    457  CG  PHE    29      39.694  32.612  48.406  1.00  0.00           C
ATOM    458  CD1 PHE    29      40.146  32.342  49.758  1.00  0.00           C
ATOM    459  HD1 PHE    29      39.578  31.763  50.472  1.00  0.00           H
ATOM    460  CE1 PHE    29      41.453  32.746  50.154  1.00  0.00           C
ATOM    461  HE1 PHE    29      41.829  32.546  51.146  1.00  0.00           H
ATOM    462  CZ  PHE    29      42.265  33.381  49.276  1.00  0.00           C
ATOM    463  HZ  PHE    29      43.301  33.546  49.530  1.00  0.00           H
ATOM    464  CE2 PHE    29      41.866  33.701  47.970  1.00  0.00           C
ATOM    465  HE2 PHE    29      42.532  34.066  47.202  1.00  0.00           H
ATOM    466  CD2 PHE    29      40.594  33.235  47.528  1.00  0.00           C
ATOM    467  HD2 PHE    29      40.386  33.403  46.482  1.00  0.00           H
ATOM    468  C   PHE    29      39.403  30.802  46.293  1.00  0.00           C
ATOM    469  O   PHE    29      39.264  31.200  45.101  1.00  0.00           O
ATOM    470  N   LEU    30      40.470  30.131  46.814  1.00  0.00           N
ATOM    471  H   LEU    30      40.437  29.663  47.709  1.00  0.00           H
ATOM    472  CA  LEU    30      41.662  29.803  46.038  1.00  0.00           C
ATOM    473  HA  LEU    30      42.020  30.690  45.514  1.00  0.00           H
ATOM    474  CB  LEU    30      42.768  29.617  47.057  1.00  0.00           C
ATOM    475  HB2 LEU    30      42.882  30.508  47.673  1.00  0.00           H
ATOM    476  HB3 LEU    30      42.540  28.801  47.744  1.00  0.00           H
ATOM    477  CG  LEU    30      44.207  29.360  46.464  1.00  0.00           C
ATOM    478  HG  LEU    30      44.210  28.470  45.835  1.00  0.00           H
ATOM    479  CD1 LEU    30      44.608  30.692  45.799  1.00  0.00           C
ATOM    480 HD11 LEU    30      44.253  31.623  46.243  1.00  0.00           H
ATOM    481 HD12 LEU    30      44.324  30.629  44.749  1.00  0.00           H
ATOM    482 HD13 LEU    30      45.695  30.652  45.846  1.00  0.00           H
ATOM    483  CD2 LEU    30      45.150  29.032  47.608  1.00  0.00           C
ATOM    484 HD21 LEU    30      46.141  29.009  47.155  1.00  0.00           H
ATOM    485 HD22 LEU    30      45.203  29.806  48.374  1.00  0.00           H
ATOM    486 HD23 LEU    30      44.886  28.083  48.074  1.00  0.00           H
ATOM    487  C   LEU    30      41.495  28.682  45.081  1.00  0.00           C
ATOM    488  O   LEU    30      41.861  28.848  43.915  1.00  0.00           O
ATOM    489  N   ARG    31      40.787  27.622  45.594  1.00  0.00           N
ATOM    490  H   ARG    31      40.762  27.618  46.605  1.00  0.00           H
ATOM    491  CA  ARG    31      40.499  26.375  44.843  1.00  0.00           C
ATOM    492  HA  ARG    31      41.412  25.883  44.509  1.00  0.00           H
ATOM    493  CB  ARG    31      39.848  25.265  45.683  1.00  0.00           C
ATOM    494  HB2 ARG    31      40.379  25.051  46.611  1.00  0.00           H
ATOM    495  HB3 ARG    31      38.924  25.637  46.125  1.00  0.00           H
ATOM    496  CG  ARG    31      39.576  23.861  45.044  1.00  0.00           C
ATOM    497  HG2 ARG    31      39.176  23.950  44.033  1.00  0.00           H
ATOM    498  HG3 ARG    31      40.545  23.364  45.045  1.00  0.00           H
ATOM    499  CD  ARG    31      38.502  23.102  45.881  1.00  0.00           C
ATOM    500  HD2 ARG    31      38.553  22.040  45.639  1.00  0.00           H
ATOM    501  HD3 ARG    31      38.857  23.149  46.911  1.00  0.00           H
ATOM    502  NE  ARG    31      37.164  23.793  45.778  1.00  0.00           N
ATOM    503  HE  ARG    31      37.017  24.502  45.073  1.00  0.00           H
ATOM    504  CZ  ARG    31      36.092  23.568  46.577  1.00  0.00           C
ATOM    505  NH1 ARG    31      35.906  22.597  47.388  1.00  0.00           N
ATOM    506 HH11 ARG    31      36.639  22.008  47.758  1.00  0.00           H
ATOM    507 HH12 ARG    31      34.969  22.665  47.758  1.00  0.00           H
ATOM    508  NH2 ARG    31      35.084  24.416  46.494  1.00  0.00           N
ATOM    509 HH21 ARG    31      35.124  25.070  45.726  1.00  0.00           H
ATOM    510 HH22 ARG    31      34.448  24.492  47.274  1.00  0.00           H
ATOM    511  C   ARG    31      39.754  26.744  43.565  1.00  0.00           C
ATOM    512  O   ARG    31      39.996  26.174  42.529  1.00  0.00           O
ATOM    513  N   GLU    32      38.635  27.504  43.628  1.00  0.00           N
ATOM    514  H   GLU    32      38.303  27.667  44.568  1.00  0.00           H
ATOM    515  CA  GLU    32      37.853  27.789  42.404  1.00  0.00           C
ATOM    516  HA  GLU    32      37.755  26.792  41.973  1.00  0.00           H
ATOM    517  CB  GLU    32      36.495  28.416  42.860  1.00  0.00           C
ATOM    518  HB2 GLU    32      36.594  29.209  43.601  1.00  0.00           H
ATOM    519  HB3 GLU    32      36.021  28.870  41.989  1.00  0.00           H
ATOM    520  CG  GLU    32      35.598  27.306  43.562  1.00  0.00           C
ATOM    521  HG2 GLU    32      35.957  27.098  44.570  1.00  0.00           H
ATOM    522  HG3 GLU    32      34.652  27.832  43.689  1.00  0.00           H
ATOM    523  CD  GLU    32      35.455  25.966  42.895  1.00  0.00           C
ATOM    524  OE1 GLU    32      35.346  25.871  41.647  1.00  0.00           O
ATOM    525  OE2 GLU    32      35.370  24.957  43.692  1.00  0.00           O
ATOM    526  C   GLU    32      38.499  28.666  41.362  1.00  0.00           C
ATOM    527  O   GLU    32      38.256  28.396  40.163  1.00  0.00           O
ATOM    528  N   LEU    33      39.281  29.654  41.737  1.00  0.00           N
ATOM    529  H   LEU    33      39.271  29.893  42.718  1.00  0.00           H
ATOM    530  CA  LEU    33      40.092  30.520  40.914  1.00  0.00           C
ATOM    531  HA  LEU    33      39.538  30.924  40.067  1.00  0.00           H
ATOM    532  CB  LEU    33      40.604  31.615  41.776  1.00  0.00           C
ATOM    533  HB2 LEU    33      40.761  31.320  42.812  1.00  0.00           H
ATOM    534  HB3 LEU    33      41.609  31.782  41.387  1.00  0.00           H
ATOM    535  CG  LEU    33      39.841  32.980  41.794  1.00  0.00           C
ATOM    536  HG  LEU    33      40.203  33.616  42.602  1.00  0.00           H
ATOM    537  CD1 LEU    33      40.187  33.630  40.445  1.00  0.00           C
ATOM    538 HD11 LEU    33      39.727  33.262  39.528  1.00  0.00           H
ATOM    539 HD12 LEU    33      41.262  33.603  40.263  1.00  0.00           H
ATOM    540 HD13 LEU    33      39.970  34.686  40.611  1.00  0.00           H
ATOM    541  CD2 LEU    33      38.255  32.840  41.849  1.00  0.00           C
ATOM    542 HD21 LEU    33      37.817  32.067  41.219  1.00  0.00           H
ATOM    543 HD22 LEU    33      38.019  32.654  42.897  1.00  0.00           H
ATOM    544 HD23 LEU    33      37.866  33.754  41.398  1.00  0.00           H
ATOM    545  C   LEU    33      41.237  29.803  40.142  1.00  0.00           C
ATOM    546  O   LEU    33      41.568  30.309  39.090  1.00  0.00           O
ATOM    547  N   ILE    34      41.762  28.683  40.699  1.00  0.00           N
ATOM    548  H   ILE    34      41.401  28.370  41.588  1.00  0.00           H
ATOM    549  CA  ILE    34      42.738  27.736  40.143  1.00  0.00           C
ATOM    550  HA  ILE    34      43.467  28.182  39.467  1.00  0.00           H
ATOM    551  CB  ILE    34      43.477  26.937  41.314  1.00  0.00           C
ATOM    552  HB  ILE    34      42.776  26.574  42.066  1.00  0.00           H
ATOM    553  CG2 ILE    34      44.198  25.681  40.836  1.00  0.00           C
ATOM    554 HG21 ILE    34      45.037  25.944  40.192  1.00  0.00           H
ATOM    555 HG22 ILE    34      43.566  24.992  40.276  1.00  0.00           H
ATOM    556 HG23 ILE    34      44.658  25.205  41.703  1.00  0.00           H
ATOM    557  CG1 ILE    34      44.453  27.917  42.018  1.00  0.00           C
ATOM    558 HG12 ILE    34      45.249  28.165  41.318  1.00  0.00           H
ATOM    559 HG13 ILE    34      43.812  28.786  42.172  1.00  0.00           H
ATOM    560  CD1 ILE    34      44.899  27.361  43.355  1.00  0.00           C
ATOM    561 HD11 ILE    34      44.067  26.867  43.858  1.00  0.00           H
ATOM    562 HD12 ILE    34      45.411  28.112  43.957  1.00  0.00           H
ATOM    563 HD13 ILE    34      45.646  26.580  43.216  1.00  0.00           H
ATOM    564  C   ILE    34      42.009  26.716  39.204  1.00  0.00           C
ATOM    565  O   ILE    34      42.485  26.367  38.115  1.00  0.00           O
ATOM    566  N   SER    35      40.798  26.276  39.582  1.00  0.00           N
ATOM    567  H   SER    35      40.391  26.609  40.445  1.00  0.00           H
ATOM    568  CA  SER    35      39.935  25.370  38.771  1.00  0.00           C
ATOM    569  HA  SER    35      40.428  24.425  38.543  1.00  0.00           H
ATOM    570  CB  SER    35      38.687  24.888  39.620  1.00  0.00           C
ATOM    571  HB2 SER    35      39.015  24.382  40.529  1.00  0.00           H
ATOM    572  HB3 SER    35      38.115  25.810  39.730  1.00  0.00           H
ATOM    573  OG  SER    35      37.966  23.983  38.809  1.00  0.00           O
ATOM    574  HG  SER    35      37.125  23.972  39.272  1.00  0.00           H
ATOM    575  C   SER    35      39.532  26.089  37.477  1.00  0.00           C
ATOM    576  O   SER    35      39.604  25.505  36.387  1.00  0.00           O
ATOM    577  N   ASN    36      39.148  27.370  37.535  1.00  0.00           N
ATOM    578  H   ASN    36      39.122  27.750  38.470  1.00  0.00           H
ATOM    579  CA  ASN    36      38.672  28.192  36.438  1.00  0.00           C
ATOM    580  HA  ASN    36      37.798  27.720  35.988  1.00  0.00           H
ATOM    581  CB  ASN    36      38.163  29.535  37.083  1.00  0.00           C
ATOM    582  HB2 ASN    36      37.245  29.290  37.617  1.00  0.00           H
ATOM    583  HB3 ASN    36      38.933  29.995  37.702  1.00  0.00           H
ATOM    584  CG  ASN    36      37.763  30.617  36.126  1.00  0.00           C
ATOM    585  OD1 ASN    36      36.782  30.419  35.461  1.00  0.00           O
ATOM    586  ND2 ASN    36      38.448  31.743  36.105  1.00  0.00           N
ATOM    587 HD21 ASN    36      39.240  31.908  36.710  1.00  0.00           H
ATOM    588 HD22 ASN    36      38.126  32.432  35.439  1.00  0.00           H
ATOM    589  C   ASN    36      39.838  28.514  35.473  1.00  0.00           C
ATOM    590  O   ASN    36      39.699  28.736  34.284  1.00  0.00           O
ATOM    591  N   SER    37      41.070  28.540  36.056  1.00  0.00           N
ATOM    592  H   SER    37      41.027  28.469  37.062  1.00  0.00           H
ATOM    593  CA  SER    37      42.340  28.610  35.280  1.00  0.00           C
ATOM    594  HA  SER    37      42.337  29.401  34.530  1.00  0.00           H
ATOM    595  CB  SER    37      43.555  28.793  36.148  1.00  0.00           C
ATOM    596  HB2 SER    37      43.593  28.074  36.966  1.00  0.00           H
ATOM    597  HB3 SER    37      44.457  28.527  35.597  1.00  0.00           H
ATOM    598  OG  SER    37      43.660  30.135  36.566  1.00  0.00           O
ATOM    599  HG  SER    37      43.600  30.645  35.754  1.00  0.00           H
ATOM    600  C   SER    37      42.577  27.316  34.431  1.00  0.00           C
ATOM    601  O   SER    37      42.829  27.307  33.247  1.00  0.00           O
ATOM    602  N   SER    38      42.347  26.147  35.064  1.00  0.00           N
ATOM    603  H   SER    38      42.024  26.198  36.020  1.00  0.00           H
ATOM    604  CA  SER    38      42.494  24.811  34.569  1.00  0.00           C
ATOM    605  HA  SER    38      43.550  24.802  34.303  1.00  0.00           H
ATOM    606  CB  SER    38      42.316  23.745  35.698  1.00  0.00           C
ATOM    607  HB2 SER    38      43.002  24.062  36.484  1.00  0.00           H
ATOM    608  HB3 SER    38      41.293  23.758  36.073  1.00  0.00           H
ATOM    609  OG  SER    38      42.697  22.474  35.181  1.00  0.00           O
ATOM    610  HG  SER    38      41.986  22.241  34.579  1.00  0.00           H
ATOM    611  C   SER    38      41.789  24.472  33.335  1.00  0.00           C
ATOM    612  O   SER    38      42.223  23.793  32.431  1.00  0.00           O
ATOM    613  N   ASP    39      40.534  24.955  33.200  1.00  0.00           N
ATOM    614  H   ASP    39      40.166  25.377  34.040  1.00  0.00           H
ATOM    615  CA  ASP    39      39.743  24.803  31.955  1.00  0.00           C
ATOM    616  HA  ASP    39      39.898  23.792  31.580  1.00  0.00           H
ATOM    617  CB  ASP    39      38.292  25.051  32.184  1.00  0.00           C
ATOM    618  HB2 ASP    39      38.119  25.987  32.713  1.00  0.00           H
ATOM    619  HB3 ASP    39      37.868  25.213  31.192  1.00  0.00           H
ATOM    620  CG  ASP    39      37.459  23.986  32.891  1.00  0.00           C
ATOM    621  OD1 ASP    39      37.993  22.935  33.281  1.00  0.00           O
ATOM    622  OD2 ASP    39      36.323  24.294  33.298  1.00  0.00           O
ATOM    623  C   ASP    39      40.251  25.753  30.894  1.00  0.00           C
ATOM    624  O   ASP    39      40.354  25.396  29.769  1.00  0.00           O
ATOM    625  N   ALA    40      40.603  26.987  31.240  1.00  0.00           N
ATOM    626  H   ALA    40      40.619  27.136  32.239  1.00  0.00           H
ATOM    627  CA  ALA    40      41.177  27.912  30.249  1.00  0.00           C
ATOM    628  HA  ALA    40      40.535  28.055  29.379  1.00  0.00           H
ATOM    629  CB  ALA    40      41.326  29.315  30.893  1.00  0.00           C
ATOM    630  HB1 ALA    40      41.922  29.916  30.207  1.00  0.00           H
ATOM    631  HB2 ALA    40      41.840  29.155  31.840  1.00  0.00           H
ATOM    632  HB3 ALA    40      40.386  29.866  30.949  1.00  0.00           H
ATOM    633  C   ALA    40      42.584  27.399  29.712  1.00  0.00           C
ATOM    634  O   ALA    40      42.904  27.778  28.547  1.00  0.00           O
ATOM    635  N   LEU    41      43.347  26.626  30.441  1.00  0.00           N
ATOM    636  H   LEU    41      43.099  26.420  31.398  1.00  0.00           H
ATOM    637  CA  LEU    41      44.472  25.861  29.996  1.00  0.00           C
ATOM    638  HA  LEU    41      45.123  26.415  29.317  1.00  0.00           H
ATOM    639  CB  LEU    41      45.288  25.465  31.264  1.00  0.00           C
ATOM    640  HB2 LEU    41      44.717  25.066  32.102  1.00  0.00           H
ATOM    641  HB3 LEU    41      45.807  24.552  30.970  1.00  0.00           H
ATOM    642  CG  LEU    41      46.199  26.537  31.851  1.00  0.00           C
ATOM    643  HG  LEU    41      45.551  27.392  32.042  1.00  0.00           H
ATOM    644  CD1 LEU    41      46.825  26.198  33.152  1.00  0.00           C
ATOM    645 HD11 LEU    41      46.020  26.241  33.885  1.00  0.00           H
ATOM    646 HD12 LEU    41      47.575  26.937  33.434  1.00  0.00           H
ATOM    647 HD13 LEU    41      47.276  25.211  33.046  1.00  0.00           H
ATOM    648  CD2 LEU    41      47.346  26.989  30.879  1.00  0.00           C
ATOM    649 HD21 LEU    41      47.826  27.790  31.440  1.00  0.00           H
ATOM    650 HD22 LEU    41      48.131  26.237  30.796  1.00  0.00           H
ATOM    651 HD23 LEU    41      46.980  27.360  29.922  1.00  0.00           H
ATOM    652  C   LEU    41      44.073  24.613  29.137  1.00  0.00           C
ATOM    653  O   LEU    41      44.783  24.275  28.182  1.00  0.00           O
ATOM    654  N   ASP    42      42.943  23.863  29.369  1.00  0.00           N
ATOM    655  H   ASP    42      42.319  24.248  30.063  1.00  0.00           H
ATOM    656  CA  ASP    42      42.454  22.846  28.422  1.00  0.00           C
ATOM    657  HA  ASP    42      43.243  22.152  28.131  1.00  0.00           H
ATOM    658  CB  ASP    42      41.225  22.121  29.105  1.00  0.00           C
ATOM    659  HB2 ASP    42      40.434  22.766  29.485  1.00  0.00           H
ATOM    660  HB3 ASP    42      40.685  21.587  28.324  1.00  0.00           H
ATOM    661  CG  ASP    42      41.624  21.210  30.190  1.00  0.00           C
ATOM    662  OD1 ASP    42      40.936  21.101  31.151  1.00  0.00           O
ATOM    663  OD2 ASP    42      42.608  20.429  30.029  1.00  0.00           O
ATOM    664  C   ASP    42      41.994  23.486  27.123  1.00  0.00           C
ATOM    665  O   ASP    42      42.238  22.935  26.021  1.00  0.00           O
ATOM    666  N   LYS    43      41.473  24.715  27.182  1.00  0.00           N
ATOM    667  H   LYS    43      41.347  25.199  28.059  1.00  0.00           H
ATOM    668  CA  LYS    43      41.101  25.517  25.895  1.00  0.00           C
ATOM    669  HA  LYS    43      40.470  24.852  25.304  1.00  0.00           H
ATOM    670  CB  LYS    43      40.326  26.742  26.338  1.00  0.00           C
ATOM    671  HB2 LYS    43      40.744  27.212  27.229  1.00  0.00           H
ATOM    672  HB3 LYS    43      40.428  27.417  25.489  1.00  0.00           H
ATOM    673  CG  LYS    43      38.856  26.520  26.538  1.00  0.00           C
ATOM    674  HG2 LYS    43      38.430  26.149  25.605  1.00  0.00           H
ATOM    675  HG3 LYS    43      38.674  25.729  27.267  1.00  0.00           H
ATOM    676  CD  LYS    43      38.164  27.700  27.037  1.00  0.00           C
ATOM    677  HD2 LYS    43      38.518  27.994  28.025  1.00  0.00           H
ATOM    678  HD3 LYS    43      38.293  28.531  26.344  1.00  0.00           H
ATOM    679  CE  LYS    43      36.655  27.431  27.240  1.00  0.00           C
ATOM    680  HE2 LYS    43      36.305  27.128  26.253  1.00  0.00           H
ATOM    681  HE3 LYS    43      36.341  26.591  27.862  1.00  0.00           H
ATOM    682  NZ  LYS    43      36.018  28.706  27.720  1.00  0.00           N
ATOM    683  HZ1 LYS    43      36.041  28.783  28.727  1.00  0.00           H
ATOM    684  HZ2 LYS    43      35.080  28.758  27.351  1.00  0.00           H
ATOM    685  HZ3 LYS    43      36.572  29.489  27.401  1.00  0.00           H
ATOM    686  C   LYS    43      42.236  25.799  24.897  1.00  0.00           C
ATOM    687  O   LYS    43      42.113  25.472  23.718  1.00  0.00           O
ATOM    688  N   ILE    44      43.382  26.260  25.388  1.00  0.00           N
ATOM    689  H   ILE    44      43.415  26.496  26.369  1.00  0.00           H
ATOM    690  CA  ILE    44      44.636  26.417  24.592  1.00  0.00           C
ATOM    691  HA  ILE    44      44.335  26.848  23.637  1.00  0.00           H
ATOM    692  CB  ILE    44      45.610  27.542  25.205  1.00  0.00           C
ATOM    693  HB  ILE    44      45.084  28.498  25.217  1.00  0.00           H
ATOM    694  CG2 ILE    44      45.969  27.251  26.661  1.00  0.00           C
ATOM    695 HG21 ILE    44      46.687  27.975  27.045  1.00  0.00           H
ATOM    696 HG22 ILE    44      46.410  26.273  26.854  1.00  0.00           H
ATOM    697 HG23 ILE    44      45.074  27.294  27.282  1.00  0.00           H
ATOM    698  CG1 ILE    44      46.852  27.771  24.262  1.00  0.00           C
ATOM    699 HG12 ILE    44      47.669  28.248  24.804  1.00  0.00           H
ATOM    700 HG13 ILE    44      47.303  26.823  23.974  1.00  0.00           H
ATOM    701  CD1 ILE    44      46.634  28.737  23.077  1.00  0.00           C
ATOM    702 HD11 ILE    44      46.596  29.789  23.358  1.00  0.00           H
ATOM    703 HD12 ILE    44      45.651  28.535  22.651  1.00  0.00           H
ATOM    704 HD13 ILE    44      47.387  28.593  22.303  1.00  0.00           H
ATOM    705  C   ILE    44      45.240  24.994  24.337  1.00  0.00           C
ATOM    706  O   ILE    44      45.753  24.820  23.237  1.00  0.00           O
ATOM    707  N   ARG    45      45.026  23.971  25.189  1.00  0.00           N
ATOM    708  H   ARG    45      44.675  24.040  26.134  1.00  0.00           H
ATOM    709  CA  ARG    45      45.439  22.567  24.821  1.00  0.00           C
ATOM    710  HA  ARG    45      46.524  22.642  24.748  1.00  0.00           H
ATOM    711  CB  ARG    45      45.193  21.640  25.991  1.00  0.00           C
ATOM    712  HB2 ARG    45      45.315  22.292  26.855  1.00  0.00           H
ATOM    713  HB3 ARG    45      44.120  21.458  25.939  1.00  0.00           H
ATOM    714  CG  ARG    45      46.090  20.449  26.064  1.00  0.00           C
ATOM    715  HG2 ARG    45      45.651  19.748  25.354  1.00  0.00           H
ATOM    716  HG3 ARG    45      47.076  20.771  25.734  1.00  0.00           H
ATOM    717  CD  ARG    45      46.160  19.916  27.399  1.00  0.00           C
ATOM    718  HD2 ARG    45      46.946  19.165  27.314  1.00  0.00           H
ATOM    719  HD3 ARG    45      46.501  20.676  28.102  1.00  0.00           H
ATOM    720  NE  ARG    45      44.917  19.385  27.987  1.00  0.00           N
ATOM    721  HE  ARG    45      44.381  20.062  28.509  1.00  0.00           H
ATOM    722  CZ  ARG    45      44.367  18.185  28.063  1.00  0.00           C
ATOM    723  NH1 ARG    45      44.874  17.073  27.624  1.00  0.00           N
ATOM    724 HH11 ARG    45      45.628  17.111  26.954  1.00  0.00           H
ATOM    725 HH12 ARG    45      44.355  16.249  27.893  1.00  0.00           H
ATOM    726  NH2 ARG    45      43.362  18.125  28.777  1.00  0.00           N
ATOM    727 HH21 ARG    45      43.067  18.928  29.313  1.00  0.00           H
ATOM    728 HH22 ARG    45      42.901  17.227  28.828  1.00  0.00           H
ATOM    729  C   ARG    45      44.775  22.015  23.552  1.00  0.00           C
ATOM    730  O   ARG    45      45.443  21.502  22.681  1.00  0.00           O
ATOM    731  N   TYR    46      43.458  22.107  23.354  1.00  0.00           N
ATOM    732  H   TYR    46      42.953  22.604  24.073  1.00  0.00           H
ATOM    733  CA  TYR    46      42.764  21.771  22.086  1.00  0.00           C
ATOM    734  HA  TYR    46      43.287  20.885  21.724  1.00  0.00           H
ATOM    735  CB  TYR    46      41.370  21.276  22.404  1.00  0.00           C
ATOM    736  HB2 TYR    46      40.898  21.028  21.454  1.00  0.00           H
ATOM    737  HB3 TYR    46      41.399  20.372  23.011  1.00  0.00           H
ATOM    738  CG  TYR    46      40.385  22.301  23.101  1.00  0.00           C
ATOM    739  CD1 TYR    46      39.971  22.064  24.386  1.00  0.00           C
ATOM    740  HD1 TYR    46      40.495  21.345  24.998  1.00  0.00           H
ATOM    741  CE1 TYR    46      38.892  22.692  24.926  1.00  0.00           C
ATOM    742  HE1 TYR    46      38.463  22.424  25.880  1.00  0.00           H
ATOM    743  CZ  TYR    46      38.154  23.639  24.138  1.00  0.00           C
ATOM    744  OH  TYR    46      36.940  24.103  24.555  1.00  0.00           O
ATOM    745  HH  TYR    46      36.953  24.336  25.486  1.00  0.00           H
ATOM    746  CE2 TYR    46      38.594  23.917  22.851  1.00  0.00           C
ATOM    747  HE2 TYR    46      37.989  24.584  22.257  1.00  0.00           H
ATOM    748  CD2 TYR    46      39.658  23.183  22.285  1.00  0.00           C
ATOM    749  HD2 TYR    46      39.909  23.280  21.238  1.00  0.00           H
ATOM    750  C   TYR    46      42.966  22.879  21.056  1.00  0.00           C
ATOM    751  O   TYR    46      42.854  22.558  19.894  1.00  0.00           O
ATOM    752  N   GLU    47      43.361  24.095  21.393  1.00  0.00           N
ATOM    753  H   GLU    47      43.497  24.348  22.361  1.00  0.00           H
ATOM    754  CA  GLU    47      43.675  25.043  20.333  1.00  0.00           C
ATOM    755  HA  GLU    47      43.035  24.903  19.462  1.00  0.00           H
ATOM    756  CB  GLU    47      43.641  26.515  20.900  1.00  0.00           C
ATOM    757  HB2 GLU    47      42.692  26.533  21.435  1.00  0.00           H
ATOM    758  HB3 GLU    47      44.461  26.597  21.614  1.00  0.00           H
ATOM    759  CG  GLU    47      43.542  27.670  19.886  1.00  0.00           C
ATOM    760  HG2 GLU    47      43.832  28.637  20.297  1.00  0.00           H
ATOM    761  HG3 GLU    47      44.238  27.526  19.058  1.00  0.00           H
ATOM    762  CD  GLU    47      42.087  27.760  19.431  1.00  0.00           C
ATOM    763  OE1 GLU    47      41.737  27.390  18.273  1.00  0.00           O
ATOM    764  OE2 GLU    47      41.264  28.277  20.182  1.00  0.00           O
ATOM    765  C   GLU    47      45.105  24.785  19.729  1.00  0.00           C
ATOM    766  O   GLU    47      45.283  24.843  18.523  1.00  0.00           O
ATOM    767  N   SER    48      46.168  24.715  20.555  1.00  0.00           N
ATOM    768  H   SER    48      45.947  24.843  21.533  1.00  0.00           H
ATOM    769  CA  SER    48      47.571  24.337  20.067  1.00  0.00           C
ATOM    770  HA  SER    48      47.889  25.090  19.347  1.00  0.00           H
ATOM    771  CB  SER    48      48.520  24.283  21.349  1.00  0.00           C
ATOM    772  HB2 SER    48      49.536  24.036  21.039  1.00  0.00           H
ATOM    773  HB3 SER    48      48.677  25.248  21.834  1.00  0.00           H
ATOM    774  OG  SER    48      48.254  23.234  22.248  1.00  0.00           O
ATOM    775  HG  SER    48      47.385  23.257  22.657  1.00  0.00           H
ATOM    776  C   SER    48      47.605  23.081  19.262  1.00  0.00           C
ATOM    777  O   SER    48      48.533  22.991  18.475  1.00  0.00           O
ATOM    778  N   LEU    49      46.565  22.230  19.327  1.00  0.00           N
ATOM    779  H   LEU    49      46.005  22.278  20.167  1.00  0.00           H
ATOM    780  CA  LEU    49      46.421  21.010  18.565  1.00  0.00           C
ATOM    781  HA  LEU    49      47.315  20.391  18.639  1.00  0.00           H
ATOM    782  CB  LEU    49      45.320  20.141  19.145  1.00  0.00           C
ATOM    783  HB2 LEU    49      45.534  19.886  20.183  1.00  0.00           H
ATOM    784  HB3 LEU    49      44.315  20.554  19.061  1.00  0.00           H
ATOM    785  CG  LEU    49      45.257  18.747  18.521  1.00  0.00           C
ATOM    786  HG  LEU    49      45.006  18.865  17.467  1.00  0.00           H
ATOM    787  CD1 LEU    49      46.600  18.005  18.478  1.00  0.00           C
ATOM    788 HD11 LEU    49      46.520  17.002  18.060  1.00  0.00           H
ATOM    789 HD12 LEU    49      46.919  17.874  19.511  1.00  0.00           H
ATOM    790 HD13 LEU    49      47.291  18.658  17.943  1.00  0.00           H
ATOM    791  CD2 LEU    49      44.278  17.880  19.148  1.00  0.00           C
ATOM    792 HD21 LEU    49      44.145  16.993  18.527  1.00  0.00           H
ATOM    793 HD22 LEU    49      44.552  17.566  20.155  1.00  0.00           H
ATOM    794 HD23 LEU    49      43.302  18.357  19.232  1.00  0.00           H
ATOM    795  C   LEU    49      46.098  21.280  17.025  1.00  0.00           C
ATOM    796  O   LEU    49      46.422  20.524  16.088  1.00  0.00           O
ATOM    797  N   THR    50      45.570  22.513  16.778  1.00  0.00           N
ATOM    798  H   THR    50      45.309  23.145  17.521  1.00  0.00           H
ATOM    799  CA  THR    50      45.264  22.952  15.368  1.00  0.00           C
ATOM    800  HA  THR    50      45.340  22.086  14.710  1.00  0.00           H
ATOM    801  CB  THR    50      43.885  23.730  15.147  1.00  0.00           C
ATOM    802  HB  THR    50      43.847  24.704  15.637  1.00  0.00           H
ATOM    803  CG2 THR    50      43.641  23.933  13.666  1.00  0.00           C
ATOM    804 HG21 THR    50      43.841  22.985  13.166  1.00  0.00           H
ATOM    805 HG22 THR    50      44.316  24.727  13.348  1.00  0.00           H
ATOM    806 HG23 THR    50      42.596  24.243  13.665  1.00  0.00           H
ATOM    807  OG1 THR    50      42.805  22.985  15.625  1.00  0.00           O
ATOM    808  HG1 THR    50      43.112  22.300  16.226  1.00  0.00           H
ATOM    809  C   THR    50      46.384  23.863  14.934  1.00  0.00           C
ATOM    810  O   THR    50      46.849  23.894  13.772  1.00  0.00           O
ATOM    811  N   ASP    51      47.013  24.679  15.821  1.00  0.00           N
ATOM    812  H   ASP    51      46.716  24.560  16.778  1.00  0.00           H
ATOM    813  CA  ASP    51      48.033  25.709  15.478  1.00  0.00           C
ATOM    814  HA  ASP    51      48.604  25.402  14.603  1.00  0.00           H
ATOM    815  CB  ASP    51      47.363  26.993  15.059  1.00  0.00           C
ATOM    816  HB2 ASP    51      46.552  26.692  14.396  1.00  0.00           H
ATOM    817  HB3 ASP    51      46.778  27.356  15.905  1.00  0.00           H
ATOM    818  CG  ASP    51      48.292  28.020  14.480  1.00  0.00           C
ATOM    819  OD1 ASP    51      47.745  28.989  13.856  1.00  0.00           O
ATOM    820  OD2 ASP    51      49.555  27.862  14.492  1.00  0.00           O
ATOM    821  C   ASP    51      48.985  26.007  16.659  1.00  0.00           C
ATOM    822  O   ASP    51      48.621  26.751  17.558  1.00  0.00           O
ATOM    823  N   PRO    52      50.182  25.351  16.682  1.00  0.00           N
ATOM    824  CD  PRO    52      50.480  24.122  15.990  1.00  0.00           C
ATOM    825  HD2 PRO    52      50.097  24.171  14.970  1.00  0.00           H
ATOM    826  HD3 PRO    52      49.958  23.291  16.464  1.00  0.00           H
ATOM    827  CG  PRO    52      51.948  23.910  15.981  1.00  0.00           C
ATOM    828  HG2 PRO    52      52.264  24.107  14.957  1.00  0.00           H
ATOM    829  HG3 PRO    52      52.169  22.940  16.425  1.00  0.00           H
ATOM    830  CB  PRO    52      52.573  24.990  16.888  1.00  0.00           C
ATOM    831  HB2 PRO    52      53.160  25.630  16.230  1.00  0.00           H
ATOM    832  HB3 PRO    52      53.159  24.502  17.667  1.00  0.00           H
ATOM    833  CA  PRO    52      51.330  25.713  17.509  1.00  0.00           C
ATOM    834  HA  PRO    52      51.180  25.262  18.490  1.00  0.00           H
ATOM    835  C   PRO    52      51.711  27.189  17.619  1.00  0.00           C
ATOM    836  O   PRO    52      52.340  27.499  18.654  1.00  0.00           O
ATOM    837  N   SER    53      51.393  28.052  16.660  1.00  0.00           N
ATOM    838  H   SER    53      50.908  27.787  15.815  1.00  0.00           H
ATOM    839  CA  SER    53      51.694  29.454  16.844  1.00  0.00           C
ATOM    840  HA  SER    53      52.750  29.544  17.099  1.00  0.00           H
ATOM    841  CB  SER    53      51.532  30.262  15.516  1.00  0.00           C
ATOM    842  HB2 SER    53      51.901  31.269  15.713  1.00  0.00           H
ATOM    843  HB3 SER    53      52.118  29.802  14.721  1.00  0.00           H
ATOM    844  OG  SER    53      50.165  30.268  15.119  1.00  0.00           O
ATOM    845  HG  SER    53      49.895  29.415  14.772  1.00  0.00           H
ATOM    846  C   SER    53      50.814  30.057  17.980  1.00  0.00           C
ATOM    847  O   SER    53      51.311  31.035  18.539  1.00  0.00           O
ATOM    848  N   LYS    54      49.597  29.562  18.337  1.00  0.00           N
ATOM    849  H   LYS    54      49.250  28.758  17.834  1.00  0.00           H
ATOM    850  CA  LYS    54      48.691  30.209  19.244  1.00  0.00           C
ATOM    851  HA  LYS    54      48.644  31.275  19.025  1.00  0.00           H
ATOM    852  CB  LYS    54      47.277  29.694  18.994  1.00  0.00           C
ATOM    853  HB2 LYS    54      47.279  28.630  19.233  1.00  0.00           H
ATOM    854  HB3 LYS    54      46.612  30.144  19.732  1.00  0.00           H
ATOM    855  CG  LYS    54      46.737  29.810  17.633  1.00  0.00           C
ATOM    856  HG2 LYS    54      47.302  29.209  16.921  1.00  0.00           H
ATOM    857  HG3 LYS    54      45.782  29.285  17.624  1.00  0.00           H
ATOM    858  CD  LYS    54      46.571  31.274  17.079  1.00  0.00           C
ATOM    859  HD2 LYS    54      45.972  31.898  17.743  1.00  0.00           H
ATOM    860  HD3 LYS    54      47.542  31.766  17.025  1.00  0.00           H
ATOM    861  CE  LYS    54      45.862  31.157  15.731  1.00  0.00           C
ATOM    862  HE2 LYS    54      46.356  30.422  15.096  1.00  0.00           H
ATOM    863  HE3 LYS    54      44.863  30.722  15.738  1.00  0.00           H
ATOM    864  NZ  LYS    54      45.782  32.475  15.055  1.00  0.00           N
ATOM    865  HZ1 LYS    54      45.237  33.092  15.640  1.00  0.00           H
ATOM    866  HZ2 LYS    54      45.290  32.435  14.174  1.00  0.00           H
ATOM    867  HZ3 LYS    54      46.711  32.859  14.962  1.00  0.00           H
ATOM    868  C   LYS    54      49.303  30.044  20.678  1.00  0.00           C
ATOM    869  O   LYS    54      49.027  30.847  21.553  1.00  0.00           O
ATOM    870  N   LEU    55      50.085  28.966  20.904  1.00  0.00           N
ATOM    871  H   LEU    55      50.200  28.375  20.093  1.00  0.00           H
ATOM    872  CA  LEU    55      50.684  28.567  22.199  1.00  0.00           C
ATOM    873  HA  LEU    55      49.924  28.714  22.967  1.00  0.00           H
ATOM    874  CB  LEU    55      51.065  27.052  22.207  1.00  0.00           C
ATOM    875  HB2 LEU    55      50.192  26.475  21.903  1.00  0.00           H
ATOM    876  HB3 LEU    55      51.759  26.885  21.383  1.00  0.00           H
ATOM    877  CG  LEU    55      51.636  26.375  23.489  1.00  0.00           C
ATOM    878  HG  LEU    55      52.621  26.780  23.724  1.00  0.00           H
ATOM    879  CD1 LEU    55      50.686  26.673  24.663  1.00  0.00           C
ATOM    880 HD11 LEU    55      50.895  26.091  25.561  1.00  0.00           H
ATOM    881 HD12 LEU    55      49.669  26.420  24.362  1.00  0.00           H
ATOM    882 HD13 LEU    55      50.775  27.738  24.875  1.00  0.00           H
ATOM    883  CD2 LEU    55      51.703  24.854  23.302  1.00  0.00           C
ATOM    884 HD21 LEU    55      50.690  24.492  23.126  1.00  0.00           H
ATOM    885 HD22 LEU    55      52.408  24.499  22.550  1.00  0.00           H
ATOM    886 HD23 LEU    55      52.172  24.494  24.217  1.00  0.00           H
ATOM    887  C   LEU    55      51.932  29.377  22.477  1.00  0.00           C
ATOM    888  O   LEU    55      52.270  29.734  23.617  1.00  0.00           O
ATOM    889  N   ASP    56      52.693  29.748  21.430  1.00  0.00           N
ATOM    890  H   ASP    56      52.334  29.536  20.510  1.00  0.00           H
ATOM    891  CA  ASP    56      54.042  30.381  21.369  1.00  0.00           C
ATOM    892  HA  ASP    56      54.779  29.735  21.847  1.00  0.00           H
ATOM    893  CB  ASP    56      54.365  30.476  19.904  1.00  0.00           C
ATOM    894  HB2 ASP    56      54.199  29.507  19.436  1.00  0.00           H
ATOM    895  HB3 ASP    56      53.556  31.107  19.538  1.00  0.00           H
ATOM    896  CG  ASP    56      55.675  31.153  19.379  1.00  0.00           C
ATOM    897  OD1 ASP    56      56.650  31.301  20.139  1.00  0.00           O
ATOM    898  OD2 ASP    56      55.789  31.367  18.164  1.00  0.00           O
ATOM    899  C   ASP    56      54.061  31.728  22.081  1.00  0.00           C
ATOM    900  O   ASP    56      55.047  32.120  22.644  1.00  0.00           O
ATOM    901  N   SER    57      52.906  32.391  22.248  1.00  0.00           N
ATOM    902  H   SER    57      52.069  31.991  21.848  1.00  0.00           H
ATOM    903  CA  SER    57      52.787  33.674  22.974  1.00  0.00           C
ATOM    904  HA  SER    57      53.621  34.370  22.889  1.00  0.00           H
ATOM    905  CB  SER    57      51.500  34.380  22.640  1.00  0.00           C
ATOM    906  HB2 SER    57      51.417  35.241  23.303  1.00  0.00           H
ATOM    907  HB3 SER    57      51.509  34.648  21.584  1.00  0.00           H
ATOM    908  OG  SER    57      50.363  33.539  22.760  1.00  0.00           O
ATOM    909  HG  SER    57      49.934  33.591  21.903  1.00  0.00           H
ATOM    910  C   SER    57      52.975  33.474  24.504  1.00  0.00           C
ATOM    911  O   SER    57      52.950  34.403  25.297  1.00  0.00           O
ATOM    912  N   GLY    58      53.071  32.210  24.973  1.00  0.00           N
ATOM    913  H   GLY    58      52.871  31.478  24.307  1.00  0.00           H
ATOM    914  CA  GLY    58      53.554  31.793  26.304  1.00  0.00           C
ATOM    915  HA2 GLY    58      54.603  32.047  26.460  1.00  0.00           H
ATOM    916  HA3 GLY    58      52.919  32.284  27.042  1.00  0.00           H
ATOM    917  C   GLY    58      53.266  30.303  26.459  1.00  0.00           C
ATOM    918  O   GLY    58      52.163  29.838  26.482  1.00  0.00           O
ATOM    919  N   LYS    59      54.393  29.497  26.319  1.00  0.00           N
ATOM    920  H   LYS    59      55.242  30.031  26.203  1.00  0.00           H
ATOM    921  CA  LYS    59      54.325  28.145  25.783  1.00  0.00           C
ATOM    922  HA  LYS    59      53.575  28.008  25.004  1.00  0.00           H
ATOM    923  CB  LYS    59      55.627  27.993  24.979  1.00  0.00           C
ATOM    924  HB2 LYS    59      55.769  28.907  24.403  1.00  0.00           H
ATOM    925  HB3 LYS    59      56.463  27.968  25.679  1.00  0.00           H
ATOM    926  CG  LYS    59      55.563  26.759  24.027  1.00  0.00           C
ATOM    927  HG2 LYS    59      55.092  25.902  24.507  1.00  0.00           H
ATOM    928  HG3 LYS    59      54.889  26.960  23.195  1.00  0.00           H
ATOM    929  CD  LYS    59      56.941  26.564  23.371  1.00  0.00           C
ATOM    930  HD2 LYS    59      57.246  27.470  22.848  1.00  0.00           H
ATOM    931  HD3 LYS    59      57.688  26.425  24.153  1.00  0.00           H
ATOM    932  CE  LYS    59      56.837  25.364  22.449  1.00  0.00           C
ATOM    933  HE2 LYS    59      56.435  24.519  23.007  1.00  0.00           H
ATOM    934  HE3 LYS    59      56.212  25.660  21.606  1.00  0.00           H
ATOM    935  NZ  LYS    59      58.133  25.091  21.811  1.00  0.00           N
ATOM    936  HZ1 LYS    59      58.060  24.197  21.345  1.00  0.00           H
ATOM    937  HZ2 LYS    59      58.848  25.035  22.522  1.00  0.00           H
ATOM    938  HZ3 LYS    59      58.527  25.778  21.183  1.00  0.00           H
ATOM    939  C   LYS    59      54.071  27.046  26.882  1.00  0.00           C
ATOM    940  O   LYS    59      53.447  26.050  26.574  1.00  0.00           O
ATOM    941  N   GLU    60      54.581  27.208  28.111  1.00  0.00           N
ATOM    942  H   GLU    60      54.971  28.096  28.389  1.00  0.00           H
ATOM    943  CA  GLU    60      54.406  26.204  29.198  1.00  0.00           C
ATOM    944  HA  GLU    60      54.489  25.181  28.831  1.00  0.00           H
ATOM    945  CB  GLU    60      55.591  26.360  30.183  1.00  0.00           C
ATOM    946  HB2 GLU    60      56.531  26.437  29.638  1.00  0.00           H
ATOM    947  HB3 GLU    60      55.530  27.322  30.693  1.00  0.00           H
ATOM    948  CG  GLU    60      55.432  25.336  31.295  1.00  0.00           C
ATOM    949  HG2 GLU    60      54.656  25.629  32.001  1.00  0.00           H
ATOM    950  HG3 GLU    60      55.100  24.392  30.863  1.00  0.00           H
ATOM    951  CD  GLU    60      56.671  25.070  32.117  1.00  0.00           C
ATOM    952  OE1 GLU    60      57.532  25.931  32.327  1.00  0.00           O
ATOM    953  OE2 GLU    60      56.810  23.959  32.746  1.00  0.00           O
ATOM    954  C   GLU    60      52.972  26.256  29.872  1.00  0.00           C
ATOM    955  O   GLU    60      52.536  27.324  30.329  1.00  0.00           O
ATOM    956  N   LEU    61      52.236  25.122  29.795  1.00  0.00           N
ATOM    957  H   LEU    61      52.605  24.342  29.269  1.00  0.00           H
ATOM    958  CA  LEU    61      50.882  25.072  30.376  1.00  0.00           C
ATOM    959  HA  LEU    61      50.290  25.935  30.073  1.00  0.00           H
ATOM    960  CB  LEU    61      50.174  23.827  29.840  1.00  0.00           C
ATOM    961  HB2 LEU    61      50.612  22.917  30.249  1.00  0.00           H
ATOM    962  HB3 LEU    61      49.152  23.783  30.221  1.00  0.00           H
ATOM    963  CG  LEU    61      50.055  23.827  28.331  1.00  0.00           C
ATOM    964  HG  LEU    61      51.050  23.531  27.996  1.00  0.00           H
ATOM    965  CD1 LEU    61      49.036  22.730  27.946  1.00  0.00           C
ATOM    966 HD11 LEU    61      48.004  22.992  28.178  1.00  0.00           H
ATOM    967 HD12 LEU    61      49.311  21.736  28.296  1.00  0.00           H
ATOM    968 HD13 LEU    61      49.131  22.590  26.870  1.00  0.00           H
ATOM    969  CD2 LEU    61      49.468  25.103  27.607  1.00  0.00           C
ATOM    970 HD21 LEU    61      48.481  25.335  28.010  1.00  0.00           H
ATOM    971 HD22 LEU    61      50.161  25.928  27.774  1.00  0.00           H
ATOM    972 HD23 LEU    61      49.367  24.858  26.549  1.00  0.00           H
ATOM    973  C   LEU    61      50.918  25.089  31.932  1.00  0.00           C
ATOM    974  O   LEU    61      51.210  24.053  32.456  1.00  0.00           O
ATOM    975  N   HID    62      50.980  26.274  32.620  1.00  0.00           N
ATOM    976  H   HID    62      50.697  27.129  32.162  1.00  0.00           H
ATOM    977  CA  HID    62      51.083  26.398  34.025  1.00  0.00           C
ATOM    978  HA  HID    62      50.693  25.493  34.492  1.00  0.00           H
ATOM    979  CB  HID    62      52.610  26.480  34.316  1.00  0.00           C
ATOM    980  HB2 HID    62      52.860  26.190  35.336  1.00  0.00           H
ATOM    981  HB3 HID    62      53.117  25.768  33.665  1.00  0.00           H
ATOM    982  CG  HID    62      53.318  27.788  34.074  1.00  0.00           C
ATOM    983  ND1 HID    62      53.668  28.308  32.826  1.00  0.00           N
ATOM    984  HD1 HID    62      53.692  27.855  31.924  1.00  0.00           H
ATOM    985  CE1 HID    62      54.215  29.487  33.056  1.00  0.00           C
ATOM    986  HE1 HID    62      54.471  30.123  32.222  1.00  0.00           H
ATOM    987  NE2 HID    62      54.314  29.747  34.317  1.00  0.00           N
ATOM    988  CD2 HID    62      53.705  28.688  35.028  1.00  0.00           C
ATOM    989  HD2 HID    62      53.647  28.555  36.098  1.00  0.00           H
ATOM    990  C   HID    62      50.319  27.569  34.699  1.00  0.00           C
ATOM    991  O   HID    62      49.675  28.362  34.019  1.00  0.00           O
ATOM    992  N   ILE    63      50.162  27.555  35.993  1.00  0.00           N
ATOM    993  H   ILE    63      50.671  26.776  36.384  1.00  0.00           H
ATOM    994  CA  ILE    63      49.674  28.568  36.948  1.00  0.00           C
ATOM    995  HA  ILE    63      49.293  29.493  36.514  1.00  0.00           H
ATOM    996  CB  ILE    63      48.540  27.921  37.736  1.00  0.00           C
ATOM    997  HB  ILE    63      48.915  27.012  38.205  1.00  0.00           H
ATOM    998  CG2 ILE    63      48.045  28.797  38.842  1.00  0.00           C
ATOM    999 HG21 ILE    63      47.545  29.697  38.486  1.00  0.00           H
ATOM   1000 HG22 ILE    63      48.825  29.063  39.554  1.00  0.00           H
ATOM   1001 HG23 ILE    63      47.299  28.343  39.494  1.00  0.00           H
ATOM   1002  CG1 ILE    63      47.442  27.527  36.729  1.00  0.00           C
ATOM   1003 HG12 ILE    63      47.078  28.407  36.200  1.00  0.00           H
ATOM   1004 HG13 ILE    63      47.774  26.751  36.037  1.00  0.00           H
ATOM   1005  CD1 ILE    63      46.232  26.812  37.409  1.00  0.00           C
ATOM   1006 HD11 ILE    63      46.512  25.896  37.929  1.00  0.00           H
ATOM   1007 HD12 ILE    63      45.511  26.453  36.675  1.00  0.00           H
ATOM   1008 HD13 ILE    63      45.603  27.470  38.009  1.00  0.00           H
ATOM   1009  C   ILE    63      50.810  29.008  37.939  1.00  0.00           C
ATOM   1010  O   ILE    63      51.605  28.241  38.441  1.00  0.00           O
ATOM   1011  N   ASN    64      50.751  30.303  38.187  1.00  0.00           N
ATOM   1012  H   ASN    64      50.020  30.922  37.868  1.00  0.00           H
ATOM   1013  CA  ASN    64      51.500  30.875  39.348  1.00  0.00           C
ATOM   1014  HA  ASN    64      51.868  30.028  39.928  1.00  0.00           H
ATOM   1015  CB  ASN    64      52.663  31.686  38.719  1.00  0.00           C
ATOM   1016  HB2 ASN    64      53.236  30.920  38.195  1.00  0.00           H
ATOM   1017  HB3 ASN    64      52.219  32.405  38.032  1.00  0.00           H
ATOM   1018  CG  ASN    64      53.702  32.155  39.654  1.00  0.00           C
ATOM   1019  OD1 ASN    64      53.714  31.790  40.766  1.00  0.00           O
ATOM   1020  ND2 ASN    64      54.662  32.937  39.110  1.00  0.00           N
ATOM   1021 HD21 ASN    64      54.617  33.242  38.148  1.00  0.00           H
ATOM   1022 HD22 ASN    64      55.417  33.221  39.717  1.00  0.00           H
ATOM   1023  C   ASN    64      50.572  31.624  40.329  1.00  0.00           C
ATOM   1024  O   ASN    64      49.563  32.241  39.881  1.00  0.00           O
ATOM   1025  N   LEU    65      50.898  31.639  41.664  1.00  0.00           N
ATOM   1026  H   LEU    65      51.703  31.120  41.983  1.00  0.00           H
ATOM   1027  CA  LEU    65      50.072  32.325  42.697  1.00  0.00           C
ATOM   1028  HA  LEU    65      49.336  32.954  42.198  1.00  0.00           H
ATOM   1029  CB  LEU    65      49.383  31.263  43.635  1.00  0.00           C
ATOM   1030  HB2 LEU    65      50.172  30.905  44.297  1.00  0.00           H
ATOM   1031  HB3 LEU    65      48.675  31.705  44.337  1.00  0.00           H
ATOM   1032  CG  LEU    65      48.698  30.099  42.930  1.00  0.00           C
ATOM   1033  HG  LEU    65      49.503  29.721  42.301  1.00  0.00           H
ATOM   1034  CD1 LEU    65      48.336  29.068  44.009  1.00  0.00           C
ATOM   1035 HD11 LEU    65      47.870  28.151  43.647  1.00  0.00           H
ATOM   1036 HD12 LEU    65      47.643  29.424  44.771  1.00  0.00           H
ATOM   1037 HD13 LEU    65      49.212  28.752  44.578  1.00  0.00           H
ATOM   1038  CD2 LEU    65      47.415  30.612  42.191  1.00  0.00           C
ATOM   1039 HD21 LEU    65      46.718  30.945  42.959  1.00  0.00           H
ATOM   1040 HD22 LEU    65      47.732  31.343  41.448  1.00  0.00           H
ATOM   1041 HD23 LEU    65      46.935  29.813  41.625  1.00  0.00           H
ATOM   1042  C   LEU    65      50.951  33.269  43.631  1.00  0.00           C
ATOM   1043  O   LEU    65      52.034  32.894  44.078  1.00  0.00           O
ATOM   1044  N   ILE    66      50.607  34.528  43.922  1.00  0.00           N
ATOM   1045  H   ILE    66      49.713  34.872  43.600  1.00  0.00           H
ATOM   1046  CA  ILE    66      51.545  35.577  44.459  1.00  0.00           C
ATOM   1047  HA  ILE    66      52.311  35.040  45.019  1.00  0.00           H
ATOM   1048  CB  ILE    66      52.229  36.368  43.405  1.00  0.00           C
ATOM   1049  HB  ILE    66      51.465  36.961  42.903  1.00  0.00           H
ATOM   1050  CG2 ILE    66      53.287  37.254  44.134  1.00  0.00           C
ATOM   1051 HG21 ILE    66      54.106  37.533  43.471  1.00  0.00           H
ATOM   1052 HG22 ILE    66      53.699  36.845  45.056  1.00  0.00           H
ATOM   1053 HG23 ILE    66      52.783  38.125  44.553  1.00  0.00           H
ATOM   1054  CG1 ILE    66      52.904  35.682  42.207  1.00  0.00           C
ATOM   1055 HG12 ILE    66      53.985  35.755  42.324  1.00  0.00           H
ATOM   1056 HG13 ILE    66      52.613  34.635  42.121  1.00  0.00           H
ATOM   1057  CD1 ILE    66      52.482  36.279  40.846  1.00  0.00           C
ATOM   1058 HD11 ILE    66      53.241  35.937  40.141  1.00  0.00           H
ATOM   1059 HD12 ILE    66      52.576  37.362  40.914  1.00  0.00           H
ATOM   1060 HD13 ILE    66      51.463  36.022  40.561  1.00  0.00           H
ATOM   1061  C   ILE    66      50.834  36.547  45.489  1.00  0.00           C
ATOM   1062  O   ILE    66      49.966  37.363  45.041  1.00  0.00           O
ATOM   1063  N   PRO    67      51.068  36.524  46.822  1.00  0.00           N
ATOM   1064  CD  PRO    67      51.663  35.430  47.616  1.00  0.00           C
ATOM   1065  HD2 PRO    67      52.695  35.306  47.291  1.00  0.00           H
ATOM   1066  HD3 PRO    67      51.056  34.528  47.534  1.00  0.00           H
ATOM   1067  CG  PRO    67      51.674  35.818  49.101  1.00  0.00           C
ATOM   1068  HG2 PRO    67      52.626  36.237  49.429  1.00  0.00           H
ATOM   1069  HG3 PRO    67      51.402  35.029  49.802  1.00  0.00           H
ATOM   1070  CB  PRO    67      50.534  36.886  49.158  1.00  0.00           C
ATOM   1071  HB2 PRO    67      50.541  37.523  50.042  1.00  0.00           H
ATOM   1072  HB3 PRO    67      49.598  36.329  49.195  1.00  0.00           H
ATOM   1073  CA  PRO    67      50.651  37.569  47.789  1.00  0.00           C
ATOM   1074  HA  PRO    67      49.635  37.874  47.540  1.00  0.00           H
ATOM   1075  C   PRO    67      51.573  38.783  47.804  1.00  0.00           C
ATOM   1076  O   PRO    67      52.770  38.609  47.481  1.00  0.00           O
ATOM   1077  N   ASN    68      51.008  39.895  48.224  1.00  0.00           N
ATOM   1078  H   ASN    68      50.003  39.983  48.189  1.00  0.00           H
ATOM   1079  CA  ASN    68      51.699  41.081  48.650  1.00  0.00           C
ATOM   1080  HA  ASN    68      52.706  40.796  48.959  1.00  0.00           H
ATOM   1081  CB  ASN    68      51.706  42.054  47.431  1.00  0.00           C
ATOM   1082  HB2 ASN    68      52.150  41.385  46.694  1.00  0.00           H
ATOM   1083  HB3 ASN    68      50.693  42.305  47.115  1.00  0.00           H
ATOM   1084  CG  ASN    68      52.552  43.273  47.658  1.00  0.00           C
ATOM   1085  OD1 ASN    68      52.946  43.650  48.746  1.00  0.00           O
ATOM   1086  ND2 ASN    68      52.829  43.908  46.565  1.00  0.00           N
ATOM   1087 HD21 ASN    68      52.609  43.378  45.734  1.00  0.00           H
ATOM   1088 HD22 ASN    68      53.413  44.731  46.607  1.00  0.00           H
ATOM   1089  C   ASN    68      51.071  41.731  49.914  1.00  0.00           C
ATOM   1090  O   ASN    68      50.110  42.457  49.799  1.00  0.00           O
ATOM   1091  N   LYS    69      51.698  41.559  51.150  1.00  0.00           N
ATOM   1092  H   LYS    69      52.464  40.901  51.136  1.00  0.00           H
ATOM   1093  CA  LYS    69      51.478  42.322  52.379  1.00  0.00           C
ATOM   1094  HA  LYS    69      50.544  41.947  52.796  1.00  0.00           H
ATOM   1095  CB  LYS    69      52.457  41.905  53.505  1.00  0.00           C
ATOM   1096  HB2 LYS    69      53.517  41.955  53.256  1.00  0.00           H
ATOM   1097  HB3 LYS    69      52.342  42.557  54.371  1.00  0.00           H
ATOM   1098  CG  LYS    69      52.236  40.499  54.007  1.00  0.00           C
ATOM   1099  HG2 LYS    69      51.168  40.403  54.201  1.00  0.00           H
ATOM   1100  HG3 LYS    69      52.472  39.837  53.175  1.00  0.00           H
ATOM   1101  CD  LYS    69      53.041  40.312  55.333  1.00  0.00           C
ATOM   1102  HD2 LYS    69      54.111  40.415  55.153  1.00  0.00           H
ATOM   1103  HD3 LYS    69      52.711  41.129  55.974  1.00  0.00           H
ATOM   1104  CE  LYS    69      52.653  39.028  56.071  1.00  0.00           C
ATOM   1105  HE2 LYS    69      52.880  39.014  57.138  1.00  0.00           H
ATOM   1106  HE3 LYS    69      51.571  38.951  55.972  1.00  0.00           H
ATOM   1107  NZ  LYS    69      53.208  37.797  55.424  1.00  0.00           N
ATOM   1108  HZ1 LYS    69      54.206  37.734  55.560  1.00  0.00           H
ATOM   1109  HZ2 LYS    69      53.183  37.921  54.422  1.00  0.00           H
ATOM   1110  HZ3 LYS    69      52.768  36.920  55.666  1.00  0.00           H
ATOM   1111  C   LYS    69      51.386  43.807  52.165  1.00  0.00           C
ATOM   1112  O   LYS    69      50.403  44.382  52.563  1.00  0.00           O
ATOM   1113  N   GLN    70      52.354  44.477  51.486  1.00  0.00           N
ATOM   1114  H   GLN    70      53.059  43.885  51.070  1.00  0.00           H
ATOM   1115  CA  GLN    70      52.382  45.890  51.328  1.00  0.00           C
ATOM   1116  HA  GLN    70      52.177  46.199  52.353  1.00  0.00           H
ATOM   1117  CB  GLN    70      53.799  46.306  50.911  1.00  0.00           C
ATOM   1118  HB2 GLN    70      53.967  46.052  49.865  1.00  0.00           H
ATOM   1119  HB3 GLN    70      53.764  47.395  50.902  1.00  0.00           H
ATOM   1120  CG  GLN    70      54.904  45.784  51.826  1.00  0.00           C
ATOM   1121  HG2 GLN    70      54.471  45.891  52.821  1.00  0.00           H
ATOM   1122  HG3 GLN    70      55.153  44.732  51.684  1.00  0.00           H
ATOM   1123  CD  GLN    70      56.096  46.751  51.733  1.00  0.00           C
ATOM   1124  OE1 GLN    70      56.483  47.303  50.711  1.00  0.00           O
ATOM   1125  NE2 GLN    70      56.639  47.146  52.854  1.00  0.00           N
ATOM   1126 HE21 GLN    70      57.340  47.873  52.819  1.00  0.00           H
ATOM   1127 HE22 GLN    70      56.499  46.684  53.741  1.00  0.00           H
ATOM   1128  C   GLN    70      51.220  46.508  50.473  1.00  0.00           C
ATOM   1129  O   GLN    70      50.484  47.305  51.005  1.00  0.00           O
ATOM   1130  N   ASP    71      50.994  45.978  49.293  1.00  0.00           N
ATOM   1131  H   ASP    71      51.671  45.279  49.019  1.00  0.00           H
ATOM   1132  CA  ASP    71      49.814  46.356  48.515  1.00  0.00           C
ATOM   1133  HA  ASP    71      49.668  47.437  48.507  1.00  0.00           H
ATOM   1134  CB  ASP    71      49.980  46.066  47.002  1.00  0.00           C
ATOM   1135  HB2 ASP    71      50.336  45.055  46.813  1.00  0.00           H
ATOM   1136  HB3 ASP    71      49.073  46.327  46.456  1.00  0.00           H
ATOM   1137  CG  ASP    71      51.089  46.943  46.375  1.00  0.00           C
ATOM   1138  OD1 ASP    71      51.431  46.727  45.171  1.00  0.00           O
ATOM   1139  OD2 ASP    71      51.617  47.850  47.083  1.00  0.00           O
ATOM   1140  C   ASP    71      48.523  45.765  49.046  1.00  0.00           C
ATOM   1141  O   ASP    71      47.434  46.193  48.669  1.00  0.00           O
ATOM   1142  N   ARG    72      48.555  44.765  49.902  1.00  0.00           N
ATOM   1143  H   ARG    72      49.491  44.656  50.264  1.00  0.00           H
ATOM   1144  CA  ARG    72      47.398  44.026  50.454  1.00  0.00           C
ATOM   1145  HA  ARG    72      47.855  43.415  51.232  1.00  0.00           H
ATOM   1146  CB  ARG    72      46.492  44.992  51.211  1.00  0.00           C
ATOM   1147  HB2 ARG    72      47.220  45.595  51.754  1.00  0.00           H
ATOM   1148  HB3 ARG    72      45.868  45.657  50.613  1.00  0.00           H
ATOM   1149  CG  ARG    72      45.689  44.217  52.218  1.00  0.00           C
ATOM   1150  HG2 ARG    72      44.826  43.648  51.872  1.00  0.00           H
ATOM   1151  HG3 ARG    72      46.373  43.645  52.843  1.00  0.00           H
ATOM   1152  CD  ARG    72      45.007  45.338  53.071  1.00  0.00           C
ATOM   1153  HD2 ARG    72      44.743  44.907  54.037  1.00  0.00           H
ATOM   1154  HD3 ARG    72      45.783  46.075  53.276  1.00  0.00           H
ATOM   1155  NE  ARG    72      43.855  46.007  52.560  1.00  0.00           N
ATOM   1156  HE  ARG    72      43.693  46.025  51.562  1.00  0.00           H
ATOM   1157  CZ  ARG    72      43.062  46.892  53.135  1.00  0.00           C
ATOM   1158  NH1 ARG    72      43.222  47.368  54.347  1.00  0.00           N
ATOM   1159 HH11 ARG    72      44.008  47.186  54.954  1.00  0.00           H
ATOM   1160 HH12 ARG    72      42.532  48.032  54.666  1.00  0.00           H
ATOM   1161  NH2 ARG    72      41.990  47.250  52.496  1.00  0.00           N
ATOM   1162 HH21 ARG    72      41.798  46.925  51.559  1.00  0.00           H
ATOM   1163 HH22 ARG    72      41.468  48.074  52.760  1.00  0.00           H
ATOM   1164  C   ARG    72      46.716  43.018  49.467  1.00  0.00           C
ATOM   1165  O   ARG    72      45.541  42.699  49.554  1.00  0.00           O
ATOM   1166  N   THR    73      47.420  42.649  48.381  1.00  0.00           N
ATOM   1167  H   THR    73      48.404  42.872  48.446  1.00  0.00           H
ATOM   1168  CA  THR    73      46.870  41.942  47.170  1.00  0.00           C
ATOM   1169  HA  THR    73      45.787  41.877  47.281  1.00  0.00           H
ATOM   1170  CB  THR    73      47.241  42.652  45.816  1.00  0.00           C
ATOM   1171  HB  THR    73      46.885  42.137  44.922  1.00  0.00           H
ATOM   1172  CG2 THR    73      46.555  44.047  45.883  1.00  0.00           C
ATOM   1173 HG21 THR    73      45.478  44.055  46.051  1.00  0.00           H
ATOM   1174 HG22 THR    73      46.865  44.597  44.994  1.00  0.00           H
ATOM   1175 HG23 THR    73      46.940  44.635  46.717  1.00  0.00           H
ATOM   1176  OG1 THR    73      48.657  42.849  45.671  1.00  0.00           O
ATOM   1177  HG1 THR    73      49.073  42.056  45.327  1.00  0.00           H
ATOM   1178  C   THR    73      47.268  40.473  47.123  1.00  0.00           C
ATOM   1179  O   THR    73      48.442  40.092  47.365  1.00  0.00           O
ATOM   1180  N   LEU    74      46.360  39.550  46.744  1.00  0.00           N
ATOM   1181  H   LEU    74      45.410  39.872  46.632  1.00  0.00           H
ATOM   1182  CA  LEU    74      46.687  38.233  46.218  1.00  0.00           C
ATOM   1183  HA  LEU    74      47.729  37.927  46.318  1.00  0.00           H
ATOM   1184  CB  LEU    74      45.898  37.250  47.069  1.00  0.00           C
ATOM   1185  HB2 LEU    74      46.279  37.253  48.090  1.00  0.00           H
ATOM   1186  HB3 LEU    74      44.826  37.448  47.067  1.00  0.00           H
ATOM   1187  CG  LEU    74      45.993  35.771  46.620  1.00  0.00           C
ATOM   1188  HG  LEU    74      45.513  35.720  45.643  1.00  0.00           H
ATOM   1189  CD1 LEU    74      47.453  35.318  46.496  1.00  0.00           C
ATOM   1190 HD11 LEU    74      47.843  35.762  45.580  1.00  0.00           H
ATOM   1191 HD12 LEU    74      47.503  34.245  46.309  1.00  0.00           H
ATOM   1192 HD13 LEU    74      47.995  35.654  47.380  1.00  0.00           H
ATOM   1193  CD2 LEU    74      45.293  34.893  47.685  1.00  0.00           C
ATOM   1194 HD21 LEU    74      44.253  35.090  47.941  1.00  0.00           H
ATOM   1195 HD22 LEU    74      45.271  33.857  47.345  1.00  0.00           H
ATOM   1196 HD23 LEU    74      45.840  34.928  48.627  1.00  0.00           H
ATOM   1197  C   LEU    74      46.349  38.078  44.711  1.00  0.00           C
ATOM   1198  O   LEU    74      45.166  37.995  44.350  1.00  0.00           O
ATOM   1199  N   THR    75      47.390  37.928  43.907  1.00  0.00           N
ATOM   1200  H   THR    75      48.260  37.770  44.396  1.00  0.00           H
ATOM   1201  CA  THR    75      47.281  37.698  42.475  1.00  0.00           C
ATOM   1202  HA  THR    75      46.331  38.058  42.078  1.00  0.00           H
ATOM   1203  CB  THR    75      48.396  38.589  41.847  1.00  0.00           C
ATOM   1204  HB  THR    75      49.316  38.356  42.383  1.00  0.00           H
ATOM   1205  CG2 THR    75      48.657  38.336  40.441  1.00  0.00           C
ATOM   1206 HG21 THR    75      49.012  37.344  40.163  1.00  0.00           H
ATOM   1207 HG22 THR    75      49.516  38.979  40.249  1.00  0.00           H
ATOM   1208 HG23 THR    75      47.759  38.666  39.919  1.00  0.00           H
ATOM   1209  OG1 THR    75      48.109  39.947  41.986  1.00  0.00           O
ATOM   1210  HG1 THR    75      48.169  40.054  42.939  1.00  0.00           H
ATOM   1211  C   THR    75      47.396  36.209  42.108  1.00  0.00           C
ATOM   1212  O   THR    75      48.037  35.409  42.812  1.00  0.00           O
ATOM   1213  N   ILE    76      46.801  35.855  40.943  1.00  0.00           N
ATOM   1214  H   ILE    76      46.414  36.646  40.447  1.00  0.00           H
ATOM   1215  CA  ILE    76      46.742  34.519  40.304  1.00  0.00           C
ATOM   1216  HA  ILE    76      47.631  33.950  40.574  1.00  0.00           H
ATOM   1217  CB  ILE    76      45.481  33.707  40.599  1.00  0.00           C
ATOM   1218  HB  ILE    76      44.645  34.335  40.290  1.00  0.00           H
ATOM   1219  CG2 ILE    76      45.527  32.411  39.846  1.00  0.00           C
ATOM   1220 HG21 ILE    76      46.504  31.935  39.936  1.00  0.00           H
ATOM   1221 HG22 ILE    76      45.331  32.626  38.796  1.00  0.00           H
ATOM   1222 HG23 ILE    76      44.744  31.722  40.159  1.00  0.00           H
ATOM   1223  CG1 ILE    76      45.263  33.410  42.153  1.00  0.00           C
ATOM   1224 HG12 ILE    76      44.860  32.412  42.325  1.00  0.00           H
ATOM   1225 HG13 ILE    76      46.227  33.554  42.643  1.00  0.00           H
ATOM   1226  CD1 ILE    76      44.330  34.384  42.772  1.00  0.00           C
ATOM   1227 HD11 ILE    76      43.398  34.390  42.206  1.00  0.00           H
ATOM   1228 HD12 ILE    76      44.821  35.355  42.835  1.00  0.00           H
ATOM   1229 HD13 ILE    76      44.054  34.090  43.785  1.00  0.00           H
ATOM   1230  C   ILE    76      46.848  34.708  38.747  1.00  0.00           C
ATOM   1231  O   ILE    76      46.129  35.516  38.162  1.00  0.00           O
ATOM   1232  N   VAL    77      47.848  33.977  38.082  1.00  0.00           N
ATOM   1233  H   VAL    77      48.327  33.266  38.616  1.00  0.00           H
ATOM   1234  CA  VAL    77      48.180  34.112  36.661  1.00  0.00           C
ATOM   1235  HA  VAL    77      47.284  34.513  36.185  1.00  0.00           H
ATOM   1236  CB  VAL    77      49.217  35.109  36.398  1.00  0.00           C
ATOM   1237  HB  VAL    77      48.791  36.064  36.706  1.00  0.00           H
ATOM   1238  CG1 VAL    77      50.428  34.886  37.221  1.00  0.00           C
ATOM   1239 HG11 VAL    77      50.755  33.864  37.028  1.00  0.00           H
ATOM   1240 HG12 VAL    77      51.196  35.578  36.876  1.00  0.00           H
ATOM   1241 HG13 VAL    77      50.211  35.022  38.280  1.00  0.00           H
ATOM   1242  CG2 VAL    77      49.599  35.300  34.915  1.00  0.00           C
ATOM   1243 HG21 VAL    77      48.612  35.314  34.451  1.00  0.00           H
ATOM   1244 HG22 VAL    77      50.199  34.485  34.510  1.00  0.00           H
ATOM   1245 HG23 VAL    77      50.080  36.276  34.840  1.00  0.00           H
ATOM   1246  C   VAL    77      48.443  32.789  35.970  1.00  0.00           C
ATOM   1247  O   VAL    77      49.271  31.979  36.310  1.00  0.00           O
ATOM   1248  N   ASP    78      47.670  32.618  34.913  1.00  0.00           N
ATOM   1249  H   ASP    78      47.044  33.375  34.678  1.00  0.00           H
ATOM   1250  CA  ASP    78      47.582  31.408  34.108  1.00  0.00           C
ATOM   1251  HA  ASP    78      48.272  30.709  34.582  1.00  0.00           H
ATOM   1252  CB  ASP    78      46.156  30.822  34.201  1.00  0.00           C
ATOM   1253  HB2 ASP    78      46.048  29.792  33.862  1.00  0.00           H
ATOM   1254  HB3 ASP    78      46.043  30.651  35.272  1.00  0.00           H
ATOM   1255  CG  ASP    78      44.961  31.589  33.593  1.00  0.00           C
ATOM   1256  OD1 ASP    78      44.977  31.896  32.384  1.00  0.00           O
ATOM   1257  OD2 ASP    78      43.976  31.701  34.325  1.00  0.00           O
ATOM   1258  C   ASP    78      47.986  31.637  32.659  1.00  0.00           C
ATOM   1259  O   ASP    78      47.836  32.788  32.135  1.00  0.00           O
ATOM   1260  N   THR    79      48.541  30.664  31.988  1.00  0.00           N
ATOM   1261  H   THR    79      48.957  29.878  32.468  1.00  0.00           H
ATOM   1262  CA  THR    79      48.853  30.708  30.574  1.00  0.00           C
ATOM   1263  HA  THR    79      49.007  31.763  30.350  1.00  0.00           H
ATOM   1264  CB  THR    79      50.180  30.008  30.234  1.00  0.00           C
ATOM   1265  HB  THR    79      50.400  30.036  29.167  1.00  0.00           H
ATOM   1266  CG2 THR    79      51.446  30.649  30.883  1.00  0.00           C
ATOM   1267 HG21 THR    79      51.376  31.726  30.730  1.00  0.00           H
ATOM   1268 HG22 THR    79      52.381  30.316  30.433  1.00  0.00           H
ATOM   1269 HG23 THR    79      51.464  30.543  31.968  1.00  0.00           H
ATOM   1270  OG1 THR    79      50.275  28.658  30.686  1.00  0.00           O
ATOM   1271  HG1 THR    79      51.123  28.438  30.294  1.00  0.00           H
ATOM   1272  C   THR    79      47.728  30.232  29.647  1.00  0.00           C
ATOM   1273  O   THR    79      47.980  29.681  28.565  1.00  0.00           O
ATOM   1274  N   GLY    80      46.524  30.298  30.187  1.00  0.00           N
ATOM   1275  H   GLY    80      46.367  30.845  31.021  1.00  0.00           H
ATOM   1276  CA  GLY    80      45.343  29.815  29.420  1.00  0.00           C
ATOM   1277  HA2 GLY    80      45.413  28.728  29.413  1.00  0.00           H
ATOM   1278  HA3 GLY    80      44.405  29.966  29.956  1.00  0.00           H
ATOM   1279  C   GLY    80      45.170  30.508  28.016  1.00  0.00           C
ATOM   1280  O   GLY    80      46.087  31.033  27.379  1.00  0.00           O
ATOM   1281  N   ILE    81      43.908  30.494  27.487  1.00  0.00           N
ATOM   1282  H   ILE    81      43.264  30.118  28.168  1.00  0.00           H
ATOM   1283  CA  ILE    81      43.517  30.982  26.242  1.00  0.00           C
ATOM   1284  HA  ILE    81      44.393  30.757  25.634  1.00  0.00           H
ATOM   1285  CB  ILE    81      42.263  30.120  25.757  1.00  0.00           C
ATOM   1286  HB  ILE    81      42.292  29.032  25.838  1.00  0.00           H
ATOM   1287  CG2 ILE    81      41.062  30.562  26.593  1.00  0.00           C
ATOM   1288 HG21 ILE    81      41.261  30.549  27.665  1.00  0.00           H
ATOM   1289 HG22 ILE    81      40.215  29.895  26.437  1.00  0.00           H
ATOM   1290 HG23 ILE    81      40.606  31.534  26.408  1.00  0.00           H
ATOM   1291  CG1 ILE    81      41.955  30.360  24.243  1.00  0.00           C
ATOM   1292 HG12 ILE    81      41.077  29.851  23.845  1.00  0.00           H
ATOM   1293 HG13 ILE    81      41.830  31.427  24.060  1.00  0.00           H
ATOM   1294  CD1 ILE    81      42.972  29.821  23.261  1.00  0.00           C
ATOM   1295 HD11 ILE    81      42.355  29.524  22.413  1.00  0.00           H
ATOM   1296 HD12 ILE    81      43.538  28.974  23.650  1.00  0.00           H
ATOM   1297 HD13 ILE    81      43.568  30.679  22.949  1.00  0.00           H
ATOM   1298  C   ILE    81      43.341  32.576  26.275  1.00  0.00           C
ATOM   1299  O   ILE    81      43.465  33.222  25.220  1.00  0.00           O
ATOM   1300  N   GLY    82      43.170  33.207  27.454  1.00  0.00           N
ATOM   1301  H   GLY    82      43.336  32.818  28.371  1.00  0.00           H
ATOM   1302  CA  GLY    82      42.764  34.645  27.457  1.00  0.00           C
ATOM   1303  HA2 GLY    82      42.658  34.951  28.498  1.00  0.00           H
ATOM   1304  HA3 GLY    82      43.449  35.300  26.919  1.00  0.00           H
ATOM   1305  C   GLY    82      41.411  34.951  26.888  1.00  0.00           C
ATOM   1306  O   GLY    82      40.675  34.018  26.631  1.00  0.00           O
ATOM   1307  N   MET    83      41.052  36.225  26.763  1.00  0.00           N
ATOM   1308  H   MET    83      41.703  36.943  27.048  1.00  0.00           H
ATOM   1309  CA  MET    83      39.710  36.599  26.233  1.00  0.00           C
ATOM   1310  HA  MET    83      39.448  35.898  25.440  1.00  0.00           H
ATOM   1311  CB  MET    83      38.538  36.407  27.197  1.00  0.00           C
ATOM   1312  HB2 MET    83      37.601  36.554  26.659  1.00  0.00           H
ATOM   1313  HB3 MET    83      38.597  35.371  27.532  1.00  0.00           H
ATOM   1314  CG  MET    83      38.584  37.426  28.360  1.00  0.00           C
ATOM   1315  HG2 MET    83      39.574  37.361  28.811  1.00  0.00           H
ATOM   1316  HG3 MET    83      38.328  38.440  28.051  1.00  0.00           H
ATOM   1317  SD  MET    83      37.428  37.035  29.634  1.00  0.00           S
ATOM   1318  CE  MET    83      37.960  35.370  30.271  1.00  0.00           C
ATOM   1319  HE1 MET    83      39.027  35.314  30.054  1.00  0.00           H
ATOM   1320  HE2 MET    83      37.675  35.291  31.320  1.00  0.00           H
ATOM   1321  HE3 MET    83      37.424  34.656  29.645  1.00  0.00           H
ATOM   1322  C   MET    83      39.711  38.054  25.526  1.00  0.00           C
ATOM   1323  O   MET    83      40.538  38.898  25.644  1.00  0.00           O
ATOM   1324  N   THR    84      38.691  38.214  24.628  1.00  0.00           N
ATOM   1325  H   THR    84      38.215  37.412  24.242  1.00  0.00           H
ATOM   1326  CA  THR    84      38.161  39.511  24.078  1.00  0.00           C
ATOM   1327  HA  THR    84      39.016  40.051  23.669  1.00  0.00           H
ATOM   1328  CB  THR    84      37.377  39.180  22.861  1.00  0.00           C
ATOM   1329  HB  THR    84      37.957  38.506  22.230  1.00  0.00           H
ATOM   1330  CG2 THR    84      35.976  38.545  23.083  1.00  0.00           C
ATOM   1331 HG21 THR    84      35.899  37.685  22.417  1.00  0.00           H
ATOM   1332 HG22 THR    84      35.147  39.230  22.903  1.00  0.00           H
ATOM   1333 HG23 THR    84      35.843  38.261  24.126  1.00  0.00           H
ATOM   1334  OG1 THR    84      37.156  40.243  22.029  1.00  0.00           O
ATOM   1335  HG1 THR    84      37.971  40.284  21.521  1.00  0.00           H
ATOM   1336  C   THR    84      37.364  40.375  25.025  1.00  0.00           C
ATOM   1337  O   THR    84      36.707  39.755  25.894  1.00  0.00           O
ATOM   1338  N   LYS    85      37.347  41.721  24.811  1.00  0.00           N
ATOM   1339  H   LYS    85      37.859  42.112  24.034  1.00  0.00           H
ATOM   1340  CA  LYS    85      36.536  42.710  25.516  1.00  0.00           C
ATOM   1341  HA  LYS    85      36.958  42.758  26.520  1.00  0.00           H
ATOM   1342  CB  LYS    85      36.687  44.101  24.763  1.00  0.00           C
ATOM   1343  HB2 LYS    85      36.185  44.869  25.351  1.00  0.00           H
ATOM   1344  HB3 LYS    85      37.758  44.299  24.745  1.00  0.00           H
ATOM   1345  CG  LYS    85      36.191  44.225  23.314  1.00  0.00           C
ATOM   1346  HG2 LYS    85      36.606  43.412  22.721  1.00  0.00           H
ATOM   1347  HG3 LYS    85      35.104  44.150  23.350  1.00  0.00           H
ATOM   1348  CD  LYS    85      36.536  45.558  22.674  1.00  0.00           C
ATOM   1349  HD2 LYS    85      35.974  46.356  23.160  1.00  0.00           H
ATOM   1350  HD3 LYS    85      37.582  45.659  22.961  1.00  0.00           H
ATOM   1351  CE  LYS    85      36.386  45.584  21.171  1.00  0.00           C
ATOM   1352  HE2 LYS    85      36.591  46.581  20.779  1.00  0.00           H
ATOM   1353  HE3 LYS    85      37.059  44.909  20.644  1.00  0.00           H
ATOM   1354  NZ  LYS    85      34.933  45.400  20.852  1.00  0.00           N
ATOM   1355  HZ1 LYS    85      34.618  45.854  20.006  1.00  0.00           H
ATOM   1356  HZ2 LYS    85      34.393  45.947  21.507  1.00  0.00           H
ATOM   1357  HZ3 LYS    85      34.646  44.449  21.035  1.00  0.00           H
ATOM   1358  C   LYS    85      35.109  42.194  25.585  1.00  0.00           C
ATOM   1359  O   LYS    85      34.492  42.420  26.630  1.00  0.00           O
ATOM   1360  N   ALA    86      34.448  41.654  24.485  1.00  0.00           N
ATOM   1361  H   ALA    86      34.874  41.650  23.569  1.00  0.00           H
ATOM   1362  CA  ALA    86      33.031  41.244  24.618  1.00  0.00           C
ATOM   1363  HA  ALA    86      32.450  42.115  24.922  1.00  0.00           H
ATOM   1364  CB  ALA    86      32.519  40.792  23.272  1.00  0.00           C
ATOM   1365  HB1 ALA    86      31.499  40.445  23.437  1.00  0.00           H
ATOM   1366  HB2 ALA    86      33.104  39.971  22.860  1.00  0.00           H
ATOM   1367  HB3 ALA    86      32.630  41.585  22.532  1.00  0.00           H
ATOM   1368  C   ALA    86      32.794  40.190  25.677  1.00  0.00           C
ATOM   1369  O   ALA    86      31.672  40.170  26.205  1.00  0.00           O
ATOM   1370  N   ASP    87      33.736  39.275  25.928  1.00  0.00           N
ATOM   1371  H   ASP    87      34.593  39.312  25.395  1.00  0.00           H
ATOM   1372  CA  ASP    87      33.545  38.281  27.000  1.00  0.00           C
ATOM   1373  HA  ASP    87      32.523  37.900  26.990  1.00  0.00           H
ATOM   1374  CB  ASP    87      34.571  37.145  26.929  1.00  0.00           C
ATOM   1375  HB2 ASP    87      35.604  37.478  26.830  1.00  0.00           H
ATOM   1376  HB3 ASP    87      34.414  36.486  27.784  1.00  0.00           H
ATOM   1377  CG  ASP    87      34.304  36.273  25.701  1.00  0.00           C
ATOM   1378  OD1 ASP    87      33.282  36.437  25.006  1.00  0.00           O
ATOM   1379  OD2 ASP    87      35.064  35.340  25.409  1.00  0.00           O
ATOM   1380  C   ASP    87      33.495  38.955  28.463  1.00  0.00           C
ATOM   1381  O   ASP    87      32.740  38.576  29.407  1.00  0.00           O
ATOM   1382  N   LEU    88      34.380  39.908  28.665  1.00  0.00           N
ATOM   1383  H   LEU    88      35.205  39.917  28.082  1.00  0.00           H
ATOM   1384  CA  LEU    88      34.565  40.645  29.909  1.00  0.00           C
ATOM   1385  HA  LEU    88      34.585  39.896  30.700  1.00  0.00           H
ATOM   1386  CB  LEU    88      35.781  41.618  29.998  1.00  0.00           C
ATOM   1387  HB2 LEU    88      35.763  42.365  29.205  1.00  0.00           H
ATOM   1388  HB3 LEU    88      35.705  42.104  30.971  1.00  0.00           H
ATOM   1389  CG  LEU    88      37.174  40.938  29.894  1.00  0.00           C
ATOM   1390  HG  LEU    88      37.172  40.409  28.940  1.00  0.00           H
ATOM   1391  CD1 LEU    88      38.330  41.967  29.943  1.00  0.00           C
ATOM   1392 HD11 LEU    88      38.412  42.554  29.028  1.00  0.00           H
ATOM   1393 HD12 LEU    88      39.301  41.475  29.986  1.00  0.00           H
ATOM   1394 HD13 LEU    88      38.167  42.585  30.827  1.00  0.00           H
ATOM   1395  CD2 LEU    88      37.463  39.900  30.940  1.00  0.00           C
ATOM   1396 HD21 LEU    88      36.705  39.129  31.081  1.00  0.00           H
ATOM   1397 HD22 LEU    88      38.376  39.349  30.719  1.00  0.00           H
ATOM   1398 HD23 LEU    88      37.699  40.392  31.884  1.00  0.00           H
ATOM   1399  C   LEU    88      33.281  41.412  30.274  1.00  0.00           C
ATOM   1400  O   LEU    88      32.978  41.391  31.477  1.00  0.00           O
ATOM   1401  N   ILE    89      32.586  42.031  29.318  1.00  0.00           N
ATOM   1402  H   ILE    89      32.896  42.094  28.359  1.00  0.00           H
ATOM   1403  CA  ILE    89      31.193  42.433  29.555  1.00  0.00           C
ATOM   1404  HA  ILE    89      31.170  43.082  30.431  1.00  0.00           H
ATOM   1405  CB  ILE    89      30.612  43.157  28.371  1.00  0.00           C
ATOM   1406  HB  ILE    89      30.706  42.369  27.624  1.00  0.00           H
ATOM   1407  CG2 ILE    89      29.158  43.591  28.642  1.00  0.00           C
ATOM   1408 HG21 ILE    89      28.926  44.226  29.497  1.00  0.00           H
ATOM   1409 HG22 ILE    89      28.642  42.633  28.590  1.00  0.00           H
ATOM   1410 HG23 ILE    89      28.906  44.114  27.720  1.00  0.00           H
ATOM   1411  CG1 ILE    89      31.462  44.305  27.754  1.00  0.00           C
ATOM   1412 HG12 ILE    89      32.435  43.921  27.449  1.00  0.00           H
ATOM   1413 HG13 ILE    89      31.018  44.519  26.782  1.00  0.00           H
ATOM   1414  CD1 ILE    89      31.552  45.501  28.626  1.00  0.00           C
ATOM   1415 HD11 ILE    89      30.639  45.767  29.157  1.00  0.00           H
ATOM   1416 HD12 ILE    89      31.732  46.435  28.093  1.00  0.00           H
ATOM   1417 HD13 ILE    89      32.395  45.476  29.317  1.00  0.00           H
ATOM   1418  C   ILE    89      30.379  41.275  29.950  1.00  0.00           C
ATOM   1419  O   ILE    89      29.719  41.251  31.012  1.00  0.00           O
ATOM   1420  N   ASN    90      30.237  40.232  29.058  1.00  0.00           N
ATOM   1421  H   ASN    90      30.636  40.357  28.138  1.00  0.00           H
ATOM   1422  CA  ASN    90      29.389  39.067  29.220  1.00  0.00           C
ATOM   1423  HA  ASN    90      28.456  39.346  29.709  1.00  0.00           H
ATOM   1424  CB  ASN    90      29.197  38.336  27.887  1.00  0.00           C
ATOM   1425  HB2 ASN    90      30.032  37.769  27.470  1.00  0.00           H
ATOM   1426  HB3 ASN    90      28.494  37.539  28.128  1.00  0.00           H
ATOM   1427  CG  ASN    90      28.401  39.124  26.783  1.00  0.00           C
ATOM   1428  OD1 ASN    90      28.493  40.365  26.580  1.00  0.00           O
ATOM   1429  ND2 ASN    90      27.404  38.455  26.139  1.00  0.00           N
ATOM   1430 HD21 ASN    90      27.345  37.451  26.240  1.00  0.00           H
ATOM   1431 HD22 ASN    90      26.736  38.939  25.556  1.00  0.00           H
ATOM   1432  C   ASN    90      29.875  38.028  30.328  1.00  0.00           C
ATOM   1433  O   ASN    90      29.927  36.856  30.027  1.00  0.00           O
ATOM   1434  N   ASN    91      30.331  38.495  31.516  1.00  0.00           N
ATOM   1435  H   ASN    91      30.555  39.479  31.537  1.00  0.00           H
ATOM   1436  CA  ASN    91      30.596  37.749  32.768  1.00  0.00           C
ATOM   1437  HA  ASN    91      30.811  38.551  33.476  1.00  0.00           H
ATOM   1438  CB  ASN    91      29.232  37.197  33.304  1.00  0.00           C
ATOM   1439  HB2 ASN    91      28.900  36.406  32.630  1.00  0.00           H
ATOM   1440  HB3 ASN    91      29.368  36.657  34.241  1.00  0.00           H
ATOM   1441  CG  ASN    91      28.165  38.358  33.467  1.00  0.00           C
ATOM   1442  OD1 ASN    91      28.371  39.398  34.057  1.00  0.00           O
ATOM   1443  ND2 ASN    91      27.049  38.163  32.878  1.00  0.00           N
ATOM   1444 HD21 ASN    91      26.704  37.260  32.589  1.00  0.00           H
ATOM   1445 HD22 ASN    91      26.375  38.837  33.216  1.00  0.00           H
ATOM   1446  C   ASN    91      31.773  36.755  32.796  1.00  0.00           C
ATOM   1447  O   ASN    91      31.678  35.637  33.331  1.00  0.00           O
ATOM   1448  N   LEU    92      32.853  37.103  32.040  1.00  0.00           N
ATOM   1449  H   LEU    92      32.821  37.984  31.547  1.00  0.00           H
ATOM   1450  CA  LEU    92      34.008  36.296  31.592  1.00  0.00           C
ATOM   1451  HA  LEU    92      34.690  36.936  31.033  1.00  0.00           H
ATOM   1452  CB  LEU    92      34.755  35.570  32.726  1.00  0.00           C
ATOM   1453  HB2 LEU    92      34.164  34.739  33.113  1.00  0.00           H
ATOM   1454  HB3 LEU    92      35.656  35.085  32.347  1.00  0.00           H
ATOM   1455  CG  LEU    92      35.162  36.432  33.898  1.00  0.00           C
ATOM   1456  HG  LEU    92      34.291  36.875  34.381  1.00  0.00           H
ATOM   1457  CD1 LEU    92      35.726  35.382  34.918  1.00  0.00           C
ATOM   1458 HD11 LEU    92      36.606  34.915  34.476  1.00  0.00           H
ATOM   1459 HD12 LEU    92      34.940  34.679  35.195  1.00  0.00           H
ATOM   1460 HD13 LEU    92      36.030  35.833  35.862  1.00  0.00           H
ATOM   1461  CD2 LEU    92      36.254  37.491  33.647  1.00  0.00           C
ATOM   1462 HD21 LEU    92      36.431  37.947  34.622  1.00  0.00           H
ATOM   1463 HD22 LEU    92      37.213  37.062  33.357  1.00  0.00           H
ATOM   1464 HD23 LEU    92      36.003  38.244  32.900  1.00  0.00           H
ATOM   1465  C   LEU    92      33.678  35.232  30.498  1.00  0.00           C
ATOM   1466  O   LEU    92      34.324  34.200  30.293  1.00  0.00           O
ATOM   1467  N   GLY    93      32.571  35.427  29.803  1.00  0.00           N
ATOM   1468  H   GLY    93      31.996  36.178  30.156  1.00  0.00           H
ATOM   1469  CA  GLY    93      32.014  34.434  28.869  1.00  0.00           C
ATOM   1470  HA2 GLY    93      31.246  34.782  28.178  1.00  0.00           H
ATOM   1471  HA3 GLY    93      32.761  34.091  28.153  1.00  0.00           H
ATOM   1472  C   GLY    93      31.309  33.234  29.534  1.00  0.00           C
ATOM   1473  O   GLY    93      30.808  32.302  28.881  1.00  0.00           O
ATOM   1474  N   THR    94      31.172  33.234  30.845  1.00  0.00           N
ATOM   1475  H   THR    94      31.393  34.094  31.328  1.00  0.00           H
ATOM   1476  CA  THR    94      30.678  32.079  31.603  1.00  0.00           C
ATOM   1477  HA  THR    94      31.057  31.119  31.250  1.00  0.00           H
ATOM   1478  CB  THR    94      31.138  32.071  33.066  1.00  0.00           C
ATOM   1479  HB  THR    94      30.847  31.080  33.415  1.00  0.00           H
ATOM   1480  CG2 THR    94      32.636  32.035  33.285  1.00  0.00           C
ATOM   1481 HG21 THR    94      33.073  31.265  32.648  1.00  0.00           H
ATOM   1482 HG22 THR    94      32.708  31.797  34.346  1.00  0.00           H
ATOM   1483 HG23 THR    94      33.091  32.998  33.054  1.00  0.00           H
ATOM   1484  OG1 THR    94      30.561  33.014  33.928  1.00  0.00           O
ATOM   1485  HG1 THR    94      31.102  33.805  33.983  1.00  0.00           H
ATOM   1486  C   THR    94      29.132  31.924  31.611  1.00  0.00           C
ATOM   1487  O   THR    94      28.422  32.783  31.202  1.00  0.00           O
ATOM   1488  N   ILE    95      28.708  30.746  32.120  1.00  0.00           N
ATOM   1489  H   ILE    95      29.377  29.992  32.159  1.00  0.00           H
ATOM   1490  CA  ILE    95      27.290  30.409  32.219  1.00  0.00           C
ATOM   1491  HA  ILE    95      26.876  30.661  31.243  1.00  0.00           H
ATOM   1492  CB  ILE    95      27.193  28.921  32.590  1.00  0.00           C
ATOM   1493  HB  ILE    95      27.956  28.360  32.049  1.00  0.00           H
ATOM   1494  CG2 ILE    95      27.535  28.708  34.038  1.00  0.00           C
ATOM   1495 HG21 ILE    95      26.840  29.126  34.767  1.00  0.00           H
ATOM   1496 HG22 ILE    95      28.530  29.131  34.175  1.00  0.00           H
ATOM   1497 HG23 ILE    95      27.676  27.672  34.346  1.00  0.00           H
ATOM   1498  CG1 ILE    95      25.863  28.155  32.381  1.00  0.00           C
ATOM   1499 HG12 ILE    95      25.938  27.077  32.519  1.00  0.00           H
ATOM   1500 HG13 ILE    95      25.050  28.524  33.007  1.00  0.00           H
ATOM   1501  CD1 ILE    95      25.490  28.349  30.893  1.00  0.00           C
ATOM   1502 HD11 ILE    95      24.519  27.867  30.765  1.00  0.00           H
ATOM   1503 HD12 ILE    95      26.273  27.819  30.351  1.00  0.00           H
ATOM   1504 HD13 ILE    95      25.242  29.396  30.717  1.00  0.00           H
ATOM   1505  C   ILE    95      26.423  31.295  33.196  1.00  0.00           C
ATOM   1506  O   ILE    95      25.252  30.991  33.377  1.00  0.00           O
ATOM   1507  N   ALA    96      26.986  32.344  33.732  1.00  0.00           N
ATOM   1508  H   ALA    96      27.891  32.681  33.438  1.00  0.00           H
ATOM   1509  CA  ALA    96      26.405  33.040  34.905  1.00  0.00           C
ATOM   1510  HA  ALA    96      26.520  32.442  35.809  1.00  0.00           H
ATOM   1511  CB  ALA    96      27.273  34.244  35.172  1.00  0.00           C
ATOM   1512  HB1 ALA    96      28.326  33.963  35.128  1.00  0.00           H
ATOM   1513  HB2 ALA    96      27.037  34.534  36.195  1.00  0.00           H
ATOM   1514  HB3 ALA    96      27.189  35.039  34.431  1.00  0.00           H
ATOM   1515  C   ALA    96      24.885  33.379  34.848  1.00  0.00           C
ATOM   1516  O   ALA    96      24.203  33.290  35.850  1.00  0.00           O
ATOM   1517  N   LYS    97      24.433  33.815  33.635  1.00  0.00           N
ATOM   1518  H   LYS    97      25.073  33.856  32.854  1.00  0.00           H
ATOM   1519  CA  LYS    97      23.068  34.223  33.280  1.00  0.00           C
ATOM   1520  HA  LYS    97      22.759  35.111  33.833  1.00  0.00           H
ATOM   1521  CB  LYS    97      22.949  34.586  31.741  1.00  0.00           C
ATOM   1522  HB2 LYS    97      21.868  34.690  31.651  1.00  0.00           H
ATOM   1523  HB3 LYS    97      23.493  35.510  31.544  1.00  0.00           H
ATOM   1524  CG  LYS    97      23.497  33.426  30.854  1.00  0.00           C
ATOM   1525  HG2 LYS    97      24.315  32.882  31.328  1.00  0.00           H
ATOM   1526  HG3 LYS    97      22.595  32.824  30.748  1.00  0.00           H
ATOM   1527  CD  LYS    97      23.976  33.974  29.544  1.00  0.00           C
ATOM   1528  HD2 LYS    97      23.192  34.474  28.976  1.00  0.00           H
ATOM   1529  HD3 LYS    97      24.764  34.684  29.792  1.00  0.00           H
ATOM   1530  CE  LYS    97      24.594  32.789  28.755  1.00  0.00           C
ATOM   1531  HE2 LYS    97      25.363  33.257  28.139  1.00  0.00           H
ATOM   1532  HE3 LYS    97      25.106  32.077  29.401  1.00  0.00           H
ATOM   1533  NZ  LYS    97      23.656  32.037  27.920  1.00  0.00           N
ATOM   1534  HZ1 LYS    97      23.079  32.592  27.305  1.00  0.00           H
ATOM   1535  HZ2 LYS    97      23.050  31.437  28.461  1.00  0.00           H
ATOM   1536  HZ3 LYS    97      24.160  31.352  27.373  1.00  0.00           H
ATOM   1537  C   LYS    97      21.965  33.202  33.674  1.00  0.00           C
ATOM   1538  O   LYS    97      20.870  33.639  34.039  1.00  0.00           O
ATOM   1539  N   SER    98      22.270  31.919  33.702  1.00  0.00           N
ATOM   1540  H   SER    98      23.188  31.714  33.334  1.00  0.00           H
ATOM   1541  CA  SER    98      21.545  30.832  34.321  1.00  0.00           C
ATOM   1542  HA  SER    98      20.638  31.244  34.764  1.00  0.00           H
ATOM   1543  CB  SER    98      21.063  29.703  33.344  1.00  0.00           C
ATOM   1544  HB2 SER    98      20.520  28.959  33.925  1.00  0.00           H
ATOM   1545  HB3 SER    98      20.394  30.207  32.646  1.00  0.00           H
ATOM   1546  OG  SER    98      22.093  29.103  32.667  1.00  0.00           O
ATOM   1547  HG  SER    98      22.461  28.544  33.355  1.00  0.00           H
ATOM   1548  C   SER    98      22.341  30.254  35.527  1.00  0.00           C
ATOM   1549  O   SER    98      21.684  29.898  36.516  1.00  0.00           O
ATOM   1550  N   GLY    99      23.643  30.212  35.471  1.00  0.00           N
ATOM   1551  H   GLY    99      24.261  30.580  34.762  1.00  0.00           H
ATOM   1552  CA  GLY    99      24.383  29.683  36.618  1.00  0.00           C
ATOM   1553  HA2 GLY    99      24.077  28.638  36.656  1.00  0.00           H
ATOM   1554  HA3 GLY    99      25.456  29.731  36.429  1.00  0.00           H
ATOM   1555  C   GLY    99      24.052  30.188  38.069  1.00  0.00           C
ATOM   1556  O   GLY    99      23.847  29.431  38.973  1.00  0.00           O
ATOM   1557  N   THR   100      23.872  31.460  38.153  1.00  0.00           N
ATOM   1558  H   THR   100      23.959  32.026  37.322  1.00  0.00           H
ATOM   1559  CA  THR   100      23.447  32.137  39.419  1.00  0.00           C
ATOM   1560  HA  THR   100      24.070  31.785  40.241  1.00  0.00           H
ATOM   1561  CB  THR   100      23.631  33.657  39.207  1.00  0.00           C
ATOM   1562  HB  THR   100      23.318  34.211  40.092  1.00  0.00           H
ATOM   1563  CG2 THR   100      25.085  34.058  38.868  1.00  0.00           C
ATOM   1564 HG21 THR   100      25.791  33.417  39.396  1.00  0.00           H
ATOM   1565 HG22 THR   100      25.103  35.128  39.070  1.00  0.00           H
ATOM   1566 HG23 THR   100      25.272  33.944  37.801  1.00  0.00           H
ATOM   1567  OG1 THR   100      22.820  34.114  38.133  1.00  0.00           O
ATOM   1568  HG1 THR   100      23.196  33.815  37.301  1.00  0.00           H
ATOM   1569  C   THR   100      21.983  31.813  39.699  1.00  0.00           C
ATOM   1570  O   THR   100      21.665  31.593  40.832  1.00  0.00           O
ATOM   1571  N   LYS   101      21.161  31.680  38.690  1.00  0.00           N
ATOM   1572  H   LYS   101      21.585  31.606  37.776  1.00  0.00           H
ATOM   1573  CA  LYS   101      19.716  31.350  38.805  1.00  0.00           C
ATOM   1574  HA  LYS   101      19.369  31.895  39.684  1.00  0.00           H
ATOM   1575  CB  LYS   101      18.929  31.754  37.499  1.00  0.00           C
ATOM   1576  HB2 LYS   101      19.217  31.071  36.700  1.00  0.00           H
ATOM   1577  HB3 LYS   101      17.880  31.565  37.727  1.00  0.00           H
ATOM   1578  CG  LYS   101      19.235  33.226  37.158  1.00  0.00           C
ATOM   1579  HG2 LYS   101      19.117  33.875  38.026  1.00  0.00           H
ATOM   1580  HG3 LYS   101      20.275  33.167  36.835  1.00  0.00           H
ATOM   1581  CD  LYS   101      18.348  33.766  36.003  1.00  0.00           C
ATOM   1582  HD2 LYS   101      18.736  34.717  35.636  1.00  0.00           H
ATOM   1583  HD3 LYS   101      18.315  33.052  35.180  1.00  0.00           H
ATOM   1584  CE  LYS   101      16.926  33.960  36.519  1.00  0.00           C
ATOM   1585  HE2 LYS   101      16.443  32.987  36.608  1.00  0.00           H
ATOM   1586  HE3 LYS   101      17.071  34.317  37.538  1.00  0.00           H
ATOM   1587  NZ  LYS   101      16.052  34.934  35.815  1.00  0.00           N
ATOM   1588  HZ1 LYS   101      16.096  34.718  34.829  1.00  0.00           H
ATOM   1589  HZ2 LYS   101      16.443  35.854  35.966  1.00  0.00           H
ATOM   1590  HZ3 LYS   101      15.105  34.870  36.160  1.00  0.00           H
ATOM   1591  C   LYS   101      19.465  29.832  39.230  1.00  0.00           C
ATOM   1592  O   LYS   101      18.661  29.595  40.059  1.00  0.00           O
ATOM   1593  N   ALA   102      20.362  28.905  38.944  1.00  0.00           N
ATOM   1594  H   ALA   102      20.978  29.256  38.225  1.00  0.00           H
ATOM   1595  CA  ALA   102      20.441  27.514  39.343  1.00  0.00           C
ATOM   1596  HA  ALA   102      19.475  27.071  39.102  1.00  0.00           H
ATOM   1597  CB  ALA   102      21.462  26.804  38.433  1.00  0.00           C
ATOM   1598  HB1 ALA   102      22.418  27.319  38.523  1.00  0.00           H
ATOM   1599  HB2 ALA   102      21.142  26.947  37.402  1.00  0.00           H
ATOM   1600  HB3 ALA   102      21.573  25.773  38.768  1.00  0.00           H
ATOM   1601  C   ALA   102      20.912  27.507  40.796  1.00  0.00           C
ATOM   1602  O   ALA   102      20.327  26.804  41.616  1.00  0.00           O
ATOM   1603  N   PHE   103      21.951  28.209  41.184  1.00  0.00           N
ATOM   1604  H   PHE   103      22.420  28.712  40.444  1.00  0.00           H
ATOM   1605  CA  PHE   103      22.607  28.097  42.529  1.00  0.00           C
ATOM   1606  HA  PHE   103      22.731  27.017  42.610  1.00  0.00           H
ATOM   1607  CB  PHE   103      24.031  28.645  42.417  1.00  0.00           C
ATOM   1608  HB2 PHE   103      24.546  28.391  41.490  1.00  0.00           H
ATOM   1609  HB3 PHE   103      23.987  29.728  42.306  1.00  0.00           H
ATOM   1610  CG  PHE   103      24.993  28.370  43.614  1.00  0.00           C
ATOM   1611  CD1 PHE   103      24.879  27.172  44.346  1.00  0.00           C
ATOM   1612  HD1 PHE   103      24.070  26.489  44.136  1.00  0.00           H
ATOM   1613  CE1 PHE   103      25.759  26.952  45.451  1.00  0.00           C
ATOM   1614  HE1 PHE   103      25.642  26.116  46.125  1.00  0.00           H
ATOM   1615  CZ  PHE   103      26.807  27.829  45.714  1.00  0.00           C
ATOM   1616  HZ  PHE   103      27.448  27.670  46.569  1.00  0.00           H
ATOM   1617  CE2 PHE   103      26.830  29.053  45.029  1.00  0.00           C
ATOM   1618  HE2 PHE   103      27.603  29.734  45.349  1.00  0.00           H
ATOM   1619  CD2 PHE   103      25.931  29.333  43.972  1.00  0.00           C
ATOM   1620  HD2 PHE   103      25.990  30.279  43.455  1.00  0.00           H
ATOM   1621  C   PHE   103      21.816  28.694  43.755  1.00  0.00           C
ATOM   1622  O   PHE   103      21.676  28.146  44.839  1.00  0.00           O
ATOM   1623  N   MET   104      21.189  29.811  43.625  1.00  0.00           N
ATOM   1624  H   MET   104      21.392  30.381  42.816  1.00  0.00           H
ATOM   1625  CA  MET   104      20.410  30.493  44.666  1.00  0.00           C
ATOM   1626  HA  MET   104      21.004  30.410  45.577  1.00  0.00           H
ATOM   1627  CB  MET   104      20.164  31.907  44.251  1.00  0.00           C
ATOM   1628  HB2 MET   104      19.843  31.998  43.213  1.00  0.00           H
ATOM   1629  HB3 MET   104      19.427  32.289  44.957  1.00  0.00           H
ATOM   1630  CG  MET   104      21.478  32.701  44.440  1.00  0.00           C
ATOM   1631  HG2 MET   104      21.974  32.387  45.358  1.00  0.00           H
ATOM   1632  HG3 MET   104      22.265  32.452  43.728  1.00  0.00           H
ATOM   1633  SD  MET   104      21.018  34.452  44.378  1.00  0.00           S
ATOM   1634  CE  MET   104      20.561  34.743  42.599  1.00  0.00           C
ATOM   1635  HE1 MET   104      21.119  34.058  41.961  1.00  0.00           H
ATOM   1636  HE2 MET   104      19.512  34.571  42.364  1.00  0.00           H
ATOM   1637  HE3 MET   104      20.797  35.778  42.354  1.00  0.00           H
ATOM   1638  C   MET   104      19.111  29.840  45.130  1.00  0.00           C
ATOM   1639  O   MET   104      18.582  30.086  46.259  1.00  0.00           O
ATOM   1640  N   GLU   105      18.613  28.944  44.365  1.00  0.00           N
ATOM   1641  H   GLU   105      19.053  28.756  43.475  1.00  0.00           H
ATOM   1642  CA  GLU   105      17.494  28.045  44.747  1.00  0.00           C
ATOM   1643  HA  GLU   105      16.920  28.445  45.583  1.00  0.00           H
ATOM   1644  CB  GLU   105      16.554  27.703  43.544  1.00  0.00           C
ATOM   1645  HB2 GLU   105      17.243  27.465  42.733  1.00  0.00           H
ATOM   1646  HB3 GLU   105      15.966  26.787  43.590  1.00  0.00           H
ATOM   1647  CG  GLU   105      15.646  28.822  43.043  1.00  0.00           C
ATOM   1648  HG2 GLU   105      16.293  29.599  42.636  1.00  0.00           H
ATOM   1649  HG3 GLU   105      15.128  28.367  42.198  1.00  0.00           H
ATOM   1650  CD  GLU   105      14.701  29.473  44.075  1.00  0.00           C
ATOM   1651  OE1 GLU   105      14.149  30.554  43.809  1.00  0.00           O
ATOM   1652  OE2 GLU   105      14.451  28.833  45.164  1.00  0.00           O
ATOM   1653  C   GLU   105      17.986  26.747  45.424  1.00  0.00           C
ATOM   1654  O   GLU   105      17.415  26.311  46.453  1.00  0.00           O
ATOM   1655  N   ALA   106      19.063  26.196  44.914  1.00  0.00           N
ATOM   1656  H   ALA   106      19.455  26.320  43.992  1.00  0.00           H
ATOM   1657  CA  ALA   106      19.680  25.034  45.557  1.00  0.00           C
ATOM   1658  HA  ALA   106      18.893  24.332  45.833  1.00  0.00           H
ATOM   1659  CB  ALA   106      20.762  24.414  44.627  1.00  0.00           C
ATOM   1660  HB1 ALA   106      20.214  23.941  43.813  1.00  0.00           H
ATOM   1661  HB2 ALA   106      21.318  23.649  45.169  1.00  0.00           H
ATOM   1662  HB3 ALA   106      21.480  25.126  44.220  1.00  0.00           H
ATOM   1663  C   ALA   106      20.405  25.399  46.863  1.00  0.00           C
ATOM   1664  O   ALA   106      20.293  24.623  47.850  1.00  0.00           O
ATOM   1665  N   LEU   107      20.961  26.611  47.099  1.00  0.00           N
ATOM   1666  H   LEU   107      21.107  27.209  46.299  1.00  0.00           H
ATOM   1667  CA  LEU   107      21.359  27.128  48.431  1.00  0.00           C
ATOM   1668  HA  LEU   107      22.063  26.426  48.878  1.00  0.00           H
ATOM   1669  CB  LEU   107      22.096  28.473  48.340  1.00  0.00           C
ATOM   1670  HB2 LEU   107      21.440  29.191  47.846  1.00  0.00           H
ATOM   1671  HB3 LEU   107      22.268  28.856  49.346  1.00  0.00           H
ATOM   1672  CG  LEU   107      23.531  28.381  47.742  1.00  0.00           C
ATOM   1673  HG  LEU   107      23.640  27.573  47.018  1.00  0.00           H
ATOM   1674  CD1 LEU   107      23.904  29.652  47.053  1.00  0.00           C
ATOM   1675 HD11 LEU   107      23.932  30.467  47.776  1.00  0.00           H
ATOM   1676 HD12 LEU   107      23.261  29.800  46.184  1.00  0.00           H
ATOM   1677 HD13 LEU   107      24.882  29.443  46.621  1.00  0.00           H
ATOM   1678  CD2 LEU   107      24.643  28.158  48.829  1.00  0.00           C
ATOM   1679 HD21 LEU   107      24.357  28.920  49.554  1.00  0.00           H
ATOM   1680 HD22 LEU   107      24.566  27.142  49.215  1.00  0.00           H
ATOM   1681 HD23 LEU   107      25.632  28.343  48.409  1.00  0.00           H
ATOM   1682  C   LEU   107      20.093  27.263  49.402  1.00  0.00           C
ATOM   1683  O   LEU   107      20.175  27.134  50.610  1.00  0.00           O
ATOM   1684  N   GLN   108      18.952  27.704  48.822  1.00  0.00           N
ATOM   1685  H   GLN   108      19.103  27.732  47.823  1.00  0.00           H
ATOM   1686  CA  GLN   108      17.702  27.912  49.525  1.00  0.00           C
ATOM   1687  HA  GLN   108      17.902  28.511  50.412  1.00  0.00           H
ATOM   1688  CB  GLN   108      16.713  28.668  48.636  1.00  0.00           C
ATOM   1689  HB2 GLN   108      17.188  29.643  48.521  1.00  0.00           H
ATOM   1690  HB3 GLN   108      16.487  28.127  47.718  1.00  0.00           H
ATOM   1691  CG  GLN   108      15.316  28.935  49.203  1.00  0.00           C
ATOM   1692  HG2 GLN   108      14.638  28.103  49.011  1.00  0.00           H
ATOM   1693  HG3 GLN   108      15.495  29.054  50.271  1.00  0.00           H
ATOM   1694  CD  GLN   108      14.753  30.232  48.711  1.00  0.00           C
ATOM   1695  OE1 GLN   108      14.577  31.152  49.526  1.00  0.00           O
ATOM   1696  NE2 GLN   108      14.518  30.476  47.504  1.00  0.00           N
ATOM   1697 HE21 GLN   108      13.942  31.270  47.263  1.00  0.00           H
ATOM   1698 HE22 GLN   108      14.464  29.728  46.826  1.00  0.00           H
ATOM   1699  C   GLN   108      17.094  26.590  49.949  1.00  0.00           C
ATOM   1700  O   GLN   108      16.605  26.430  51.042  1.00  0.00           O
ATOM   1701  N   ALA   109      17.245  25.529  49.159  1.00  0.00           N
ATOM   1702  H   ALA   109      17.690  25.704  48.269  1.00  0.00           H
ATOM   1703  CA  ALA   109      16.914  24.168  49.481  1.00  0.00           C
ATOM   1704  HA  ALA   109      15.961  24.054  49.999  1.00  0.00           H
ATOM   1705  CB  ALA   109      16.755  23.502  48.172  1.00  0.00           C
ATOM   1706  HB1 ALA   109      16.537  22.467  48.438  1.00  0.00           H
ATOM   1707  HB2 ALA   109      17.744  23.470  47.714  1.00  0.00           H
ATOM   1708  HB3 ALA   109      15.932  23.902  47.580  1.00  0.00           H
ATOM   1709  C   ALA   109      17.935  23.540  50.482  1.00  0.00           C
ATOM   1710  O   ALA   109      17.623  23.372  51.671  1.00  0.00           O
ATOM   1711  N   GLY   110      19.172  23.292  50.122  1.00  0.00           N
ATOM   1712  H   GLY   110      19.410  23.419  49.149  1.00  0.00           H
ATOM   1713  CA  GLY   110      20.121  22.793  51.075  1.00  0.00           C
ATOM   1714  HA2 GLY   110      20.199  23.541  51.864  1.00  0.00           H
ATOM   1715  HA3 GLY   110      19.810  21.775  51.315  1.00  0.00           H
ATOM   1716  C   GLY   110      21.528  22.530  50.585  1.00  0.00           C
ATOM   1717  O   GLY   110      22.212  21.716  51.214  1.00  0.00           O
ATOM   1718  N   ALA   111      22.062  23.164  49.566  1.00  0.00           N
ATOM   1719  H   ALA   111      21.336  23.662  49.071  1.00  0.00           H
ATOM   1720  CA  ALA   111      23.432  23.148  49.101  1.00  0.00           C
ATOM   1721  HA  ALA   111      23.783  22.121  49.195  1.00  0.00           H
ATOM   1722  CB  ALA   111      23.466  23.517  47.640  1.00  0.00           C
ATOM   1723  HB1 ALA   111      23.218  24.579  47.655  1.00  0.00           H
ATOM   1724  HB2 ALA   111      22.826  22.942  46.969  1.00  0.00           H
ATOM   1725  HB3 ALA   111      24.500  23.414  47.312  1.00  0.00           H
ATOM   1726  C   ALA   111      24.406  24.093  49.892  1.00  0.00           C
ATOM   1727  O   ALA   111      24.021  24.748  50.879  1.00  0.00           O
ATOM   1728  N   ASP   112      25.763  23.981  49.700  1.00  0.00           N
ATOM   1729  H   ASP   112      26.075  23.330  48.993  1.00  0.00           H
ATOM   1730  CA  ASP   112      26.871  24.580  50.402  1.00  0.00           C
ATOM   1731  HA  ASP   112      26.608  24.912  51.407  1.00  0.00           H
ATOM   1732  CB  ASP   112      27.965  23.440  50.630  1.00  0.00           C
ATOM   1733  HB2 ASP   112      27.342  22.650  51.051  1.00  0.00           H
ATOM   1734  HB3 ASP   112      28.402  23.059  49.708  1.00  0.00           H
ATOM   1735  CG  ASP   112      29.076  23.695  51.589  1.00  0.00           C
ATOM   1736  OD1 ASP   112      29.617  22.773  52.282  1.00  0.00           O
ATOM   1737  OD2 ASP   112      29.606  24.845  51.600  1.00  0.00           O
ATOM   1738  C   ASP   112      27.413  25.843  49.625  1.00  0.00           C
ATOM   1739  O   ASP   112      27.362  25.928  48.377  1.00  0.00           O
ATOM   1740  N   ILE   113      27.980  26.816  50.307  1.00  0.00           N
ATOM   1741  H   ILE   113      28.049  26.813  51.314  1.00  0.00           H
ATOM   1742  CA  ILE   113      28.833  27.774  49.648  1.00  0.00           C
ATOM   1743  HA  ILE   113      28.175  28.258  48.926  1.00  0.00           H
ATOM   1744  CB  ILE   113      29.248  28.873  50.661  1.00  0.00           C
ATOM   1745  HB  ILE   113      29.471  28.334  51.582  1.00  0.00           H
ATOM   1746  CG2 ILE   113      30.395  29.735  50.334  1.00  0.00           C
ATOM   1747 HG21 ILE   113      30.233  30.245  49.385  1.00  0.00           H
ATOM   1748 HG22 ILE   113      31.337  29.196  50.234  1.00  0.00           H
ATOM   1749 HG23 ILE   113      30.587  30.475  51.111  1.00  0.00           H
ATOM   1750  CG1 ILE   113      27.938  29.701  51.082  1.00  0.00           C
ATOM   1751 HG12 ILE   113      27.059  29.057  51.097  1.00  0.00           H
ATOM   1752 HG13 ILE   113      27.970  29.972  52.137  1.00  0.00           H
ATOM   1753  CD1 ILE   113      27.652  30.964  50.193  1.00  0.00           C
ATOM   1754 HD11 ILE   113      27.670  30.599  49.167  1.00  0.00           H
ATOM   1755 HD12 ILE   113      28.460  31.694  50.246  1.00  0.00           H
ATOM   1756 HD13 ILE   113      26.632  31.313  50.363  1.00  0.00           H
ATOM   1757  C   ILE   113      30.082  27.228  48.860  1.00  0.00           C
ATOM   1758  O   ILE   113      30.450  27.784  47.825  1.00  0.00           O
ATOM   1759  N   SER   114      30.613  26.081  49.222  1.00  0.00           N
ATOM   1760  H   SER   114      30.230  25.678  50.066  1.00  0.00           H
ATOM   1761  CA  SER   114      31.718  25.333  48.496  1.00  0.00           C
ATOM   1762  HA  SER   114      32.487  26.073  48.281  1.00  0.00           H
ATOM   1763  CB  SER   114      32.532  24.408  49.440  1.00  0.00           C
ATOM   1764  HB2 SER   114      33.088  24.941  50.212  1.00  0.00           H
ATOM   1765  HB3 SER   114      31.811  23.759  49.936  1.00  0.00           H
ATOM   1766  OG  SER   114      33.425  23.566  48.730  1.00  0.00           O
ATOM   1767  HG  SER   114      33.694  22.836  49.292  1.00  0.00           H
ATOM   1768  C   SER   114      31.312  24.595  47.203  1.00  0.00           C
ATOM   1769  O   SER   114      32.148  24.457  46.262  1.00  0.00           O
ATOM   1770  N   MET   115      29.984  24.397  47.072  1.00  0.00           N
ATOM   1771  H   MET   115      29.348  24.695  47.798  1.00  0.00           H
ATOM   1772  CA  MET   115      29.451  23.834  45.803  1.00  0.00           C
ATOM   1773  HA  MET   115      30.157  23.042  45.555  1.00  0.00           H
ATOM   1774  CB  MET   115      28.067  23.198  46.032  1.00  0.00           C
ATOM   1775  HB2 MET   115      27.420  23.959  46.470  1.00  0.00           H
ATOM   1776  HB3 MET   115      27.677  22.865  45.070  1.00  0.00           H
ATOM   1777  CG  MET   115      28.047  22.012  46.931  1.00  0.00           C
ATOM   1778  HG2 MET   115      28.471  21.212  46.325  1.00  0.00           H
ATOM   1779  HG3 MET   115      28.695  22.242  47.776  1.00  0.00           H
ATOM   1780  SD  MET   115      26.429  21.422  47.597  1.00  0.00           S
ATOM   1781  CE  MET   115      25.547  21.133  46.112  1.00  0.00           C
ATOM   1782  HE1 MET   115      24.719  21.784  45.830  1.00  0.00           H
ATOM   1783  HE2 MET   115      26.321  21.039  45.352  1.00  0.00           H
ATOM   1784  HE3 MET   115      25.123  20.133  46.218  1.00  0.00           H
ATOM   1785  C   MET   115      29.476  24.896  44.671  1.00  0.00           C
ATOM   1786  O   MET   115      28.967  24.530  43.611  1.00  0.00           O
ATOM   1787  N   ILE   116      29.991  26.131  44.859  1.00  0.00           N
ATOM   1788  H   ILE   116      30.377  26.518  45.708  1.00  0.00           H
ATOM   1789  CA  ILE   116      29.965  27.162  43.811  1.00  0.00           C
ATOM   1790  HA  ILE   116      28.886  27.269  43.696  1.00  0.00           H
ATOM   1791  CB  ILE   116      30.661  28.475  44.377  1.00  0.00           C
ATOM   1792  HB  ILE   116      30.184  28.658  45.341  1.00  0.00           H
ATOM   1793  CG2 ILE   116      32.127  28.371  44.683  1.00  0.00           C
ATOM   1794 HG21 ILE   116      32.281  28.266  45.756  1.00  0.00           H
ATOM   1795 HG22 ILE   116      32.738  29.185  44.291  1.00  0.00           H
ATOM   1796 HG23 ILE   116      32.504  27.413  44.326  1.00  0.00           H
ATOM   1797  CG1 ILE   116      30.278  29.633  43.503  1.00  0.00           C
ATOM   1798 HG12 ILE   116      30.990  29.704  42.682  1.00  0.00           H
ATOM   1799 HG13 ILE   116      29.316  29.396  43.048  1.00  0.00           H
ATOM   1800  CD1 ILE   116      30.253  30.992  44.317  1.00  0.00           C
ATOM   1801 HD11 ILE   116      29.485  31.100  45.084  1.00  0.00           H
ATOM   1802 HD12 ILE   116      29.933  31.745  43.598  1.00  0.00           H
ATOM   1803 HD13 ILE   116      31.249  31.229  44.688  1.00  0.00           H
ATOM   1804  C   ILE   116      30.514  26.775  42.460  1.00  0.00           C
ATOM   1805  O   ILE   116      29.951  27.070  41.428  1.00  0.00           O
ATOM   1806  N   GLY   117      31.568  25.974  42.357  1.00  0.00           N
ATOM   1807  H   GLY   117      32.004  25.724  43.234  1.00  0.00           H
ATOM   1808  CA  GLY   117      32.119  25.354  41.149  1.00  0.00           C
ATOM   1809  HA2 GLY   117      32.228  26.128  40.390  1.00  0.00           H
ATOM   1810  HA3 GLY   117      33.112  25.035  41.464  1.00  0.00           H
ATOM   1811  C   GLY   117      31.301  24.235  40.616  1.00  0.00           C
ATOM   1812  O   GLY   117      31.347  23.964  39.438  1.00  0.00           O
ATOM   1813  N   GLN   118      30.563  23.440  41.477  1.00  0.00           N
ATOM   1814  H   GLN   118      30.525  23.643  42.466  1.00  0.00           H
ATOM   1815  CA  GLN   118      29.642  22.350  41.012  1.00  0.00           C
ATOM   1816  HA  GLN   118      30.115  21.655  40.319  1.00  0.00           H
ATOM   1817  CB  GLN   118      29.199  21.395  42.107  1.00  0.00           C
ATOM   1818  HB2 GLN   118      28.603  22.000  42.790  1.00  0.00           H
ATOM   1819  HB3 GLN   118      28.485  20.652  41.751  1.00  0.00           H
ATOM   1820  CG  GLN   118      30.331  20.534  42.765  1.00  0.00           C
ATOM   1821  HG2 GLN   118      30.581  19.717  42.088  1.00  0.00           H
ATOM   1822  HG3 GLN   118      31.265  21.090  42.843  1.00  0.00           H
ATOM   1823  CD  GLN   118      30.024  20.125  44.206  1.00  0.00           C
ATOM   1824  OE1 GLN   118      29.046  19.424  44.469  1.00  0.00           O
ATOM   1825  NE2 GLN   118      30.953  20.394  45.076  1.00  0.00           N
ATOM   1826 HE21 GLN   118      30.794  19.925  45.955  1.00  0.00           H
ATOM   1827 HE22 GLN   118      31.782  20.846  44.718  1.00  0.00           H
ATOM   1828  C   GLN   118      28.385  22.879  40.310  1.00  0.00           C
ATOM   1829  O   GLN   118      27.679  22.102  39.640  1.00  0.00           O
ATOM   1830  N   PHE   119      28.109  24.138  40.617  1.00  0.00           N
ATOM   1831  H   PHE   119      28.756  24.467  41.319  1.00  0.00           H
ATOM   1832  CA  PHE   119      27.149  25.015  39.966  1.00  0.00           C
ATOM   1833  HA  PHE   119      26.382  24.356  39.559  1.00  0.00           H
ATOM   1834  CB  PHE   119      26.328  25.803  41.032  1.00  0.00           C
ATOM   1835  HB2 PHE   119      26.967  25.995  41.895  1.00  0.00           H
ATOM   1836  HB3 PHE   119      25.946  26.698  40.541  1.00  0.00           H
ATOM   1837  CG  PHE   119      25.185  25.001  41.552  1.00  0.00           C
ATOM   1838  CD1 PHE   119      23.829  25.243  41.122  1.00  0.00           C
ATOM   1839  HD1 PHE   119      23.607  26.001  40.386  1.00  0.00           H
ATOM   1840  CE1 PHE   119      22.786  24.407  41.618  1.00  0.00           C
ATOM   1841  HE1 PHE   119      21.763  24.570  41.310  1.00  0.00           H
ATOM   1842  CZ  PHE   119      23.089  23.322  42.416  1.00  0.00           C
ATOM   1843  HZ  PHE   119      22.250  22.672  42.613  1.00  0.00           H
ATOM   1844  CE2 PHE   119      24.390  23.014  42.823  1.00  0.00           C
ATOM   1845  HE2 PHE   119      24.514  22.147  43.454  1.00  0.00           H
ATOM   1846  CD2 PHE   119      25.440  23.907  42.444  1.00  0.00           C
ATOM   1847  HD2 PHE   119      26.429  23.597  42.749  1.00  0.00           H
ATOM   1848  C   PHE   119      27.655  25.905  38.820  1.00  0.00           C
ATOM   1849  O   PHE   119      26.930  26.732  38.189  1.00  0.00           O
ATOM   1850  N   GLY   120      28.948  25.701  38.493  1.00  0.00           N
ATOM   1851  H   GLY   120      29.447  25.016  39.043  1.00  0.00           H
ATOM   1852  CA  GLY   120      29.633  26.155  37.312  1.00  0.00           C
ATOM   1853  HA2 GLY   120      30.477  25.485  37.150  1.00  0.00           H
ATOM   1854  HA3 GLY   120      28.980  26.030  36.448  1.00  0.00           H
ATOM   1855  C   GLY   120      30.087  27.616  37.444  1.00  0.00           C
ATOM   1856  O   GLY   120      30.582  28.054  36.443  1.00  0.00           O
ATOM   1857  N   VAL   121      29.753  28.320  38.516  1.00  0.00           N
ATOM   1858  H   VAL   121      29.137  27.903  39.198  1.00  0.00           H
ATOM   1859  CA  VAL   121      29.898  29.805  38.563  1.00  0.00           C
ATOM   1860  HA  VAL   121      30.380  30.094  37.630  1.00  0.00           H
ATOM   1861  CB  VAL   121      28.610  30.600  38.523  1.00  0.00           C
ATOM   1862  HB  VAL   121      28.784  31.675  38.521  1.00  0.00           H
ATOM   1863  CG1 VAL   121      27.754  30.243  37.228  1.00  0.00           C
ATOM   1864 HG11 VAL   121      28.258  30.341  36.266  1.00  0.00           H
ATOM   1865 HG12 VAL   121      27.469  29.192  37.265  1.00  0.00           H
ATOM   1866 HG13 VAL   121      26.974  31.005  37.233  1.00  0.00           H
ATOM   1867  CG2 VAL   121      27.743  30.076  39.716  1.00  0.00           C
ATOM   1868 HG21 VAL   121      28.254  30.064  40.679  1.00  0.00           H
ATOM   1869 HG22 VAL   121      27.305  29.126  39.415  1.00  0.00           H
ATOM   1870 HG23 VAL   121      26.844  30.692  39.720  1.00  0.00           H
ATOM   1871  C   VAL   121      30.891  30.218  39.705  1.00  0.00           C
ATOM   1872  O   VAL   121      30.561  31.066  40.608  1.00  0.00           O
ATOM   1873  N   GLY   122      31.967  29.506  39.772  1.00  0.00           N
ATOM   1874  H   GLY   122      32.047  28.843  39.015  1.00  0.00           H
ATOM   1875  CA  GLY   122      32.977  29.411  40.910  1.00  0.00           C
ATOM   1876  HA2 GLY   122      32.611  28.821  41.752  1.00  0.00           H
ATOM   1877  HA3 GLY   122      33.801  28.815  40.518  1.00  0.00           H
ATOM   1878  C   GLY   122      33.677  30.775  41.242  1.00  0.00           C
ATOM   1879  O   GLY   122      34.106  31.055  42.389  1.00  0.00           O
ATOM   1880  N   PHE   123      33.905  31.678  40.291  1.00  0.00           N
ATOM   1881  H   PHE   123      33.447  31.492  39.409  1.00  0.00           H
ATOM   1882  CA  PHE   123      34.747  32.882  40.330  1.00  0.00           C
ATOM   1883  HA  PHE   123      35.770  32.711  40.665  1.00  0.00           H
ATOM   1884  CB  PHE   123      34.743  33.456  38.927  1.00  0.00           C
ATOM   1885  HB2 PHE   123      34.809  32.597  38.260  1.00  0.00           H
ATOM   1886  HB3 PHE   123      33.728  33.810  38.739  1.00  0.00           H
ATOM   1887  CG  PHE   123      35.838  34.416  38.727  1.00  0.00           C
ATOM   1888  CD1 PHE   123      37.098  34.002  38.271  1.00  0.00           C
ATOM   1889  HD1 PHE   123      37.291  32.953  38.099  1.00  0.00           H
ATOM   1890  CE1 PHE   123      38.069  34.966  37.906  1.00  0.00           C
ATOM   1891  HE1 PHE   123      38.981  34.622  37.439  1.00  0.00           H
ATOM   1892  CZ  PHE   123      37.861  36.280  38.204  1.00  0.00           C
ATOM   1893  HZ  PHE   123      38.606  37.014  37.932  1.00  0.00           H
ATOM   1894  CE2 PHE   123      36.656  36.690  38.808  1.00  0.00           C
ATOM   1895  HE2 PHE   123      36.506  37.753  38.916  1.00  0.00           H
ATOM   1896  CD2 PHE   123      35.630  35.756  39.062  1.00  0.00           C
ATOM   1897  HD2 PHE   123      34.687  36.051  39.498  1.00  0.00           H
ATOM   1898  C   PHE   123      34.189  33.935  41.325  1.00  0.00           C
ATOM   1899  O   PHE   123      35.021  34.644  41.940  1.00  0.00           O
ATOM   1900  N   TYR   124      32.865  34.035  41.570  1.00  0.00           N
ATOM   1901  H   TYR   124      32.224  33.422  41.088  1.00  0.00           H
ATOM   1902  CA  TYR   124      32.314  34.934  42.640  1.00  0.00           C
ATOM   1903  HA  TYR   124      32.822  35.873  42.421  1.00  0.00           H
ATOM   1904  CB  TYR   124      30.771  35.030  42.372  1.00  0.00           C
ATOM   1905  HB2 TYR   124      30.410  34.030  42.611  1.00  0.00           H
ATOM   1906  HB3 TYR   124      30.380  35.793  43.047  1.00  0.00           H
ATOM   1907  CG  TYR   124      30.334  35.449  40.904  1.00  0.00           C
ATOM   1908  CD1 TYR   124      30.872  36.554  40.286  1.00  0.00           C
ATOM   1909  HD1 TYR   124      31.587  37.234  40.724  1.00  0.00           H
ATOM   1910  CE1 TYR   124      30.480  36.905  38.910  1.00  0.00           C
ATOM   1911  HE1 TYR   124      30.784  37.760  38.326  1.00  0.00           H
ATOM   1912  CZ  TYR   124      29.574  36.050  38.301  1.00  0.00           C
ATOM   1913  OH  TYR   124      29.083  36.198  37.044  1.00  0.00           O
ATOM   1914  HH  TYR   124      29.252  37.123  36.851  1.00  0.00           H
ATOM   1915  CE2 TYR   124      29.139  34.844  38.834  1.00  0.00           C
ATOM   1916  HE2 TYR   124      28.348  34.341  38.297  1.00  0.00           H
ATOM   1917  CD2 TYR   124      29.435  34.640  40.176  1.00  0.00           C
ATOM   1918  HD2 TYR   124      28.961  33.859  40.753  1.00  0.00           H
ATOM   1919  C   TYR   124      32.759  34.599  44.046  1.00  0.00           C
ATOM   1920  O   TYR   124      32.559  35.490  44.918  1.00  0.00           O
ATOM   1921  N   SER   125      33.299  33.374  44.319  1.00  0.00           N
ATOM   1922  H   SER   125      33.391  32.614  43.661  1.00  0.00           H
ATOM   1923  CA  SER   125      33.781  32.991  45.620  1.00  0.00           C
ATOM   1924  HA  SER   125      32.964  33.208  46.307  1.00  0.00           H
ATOM   1925  CB  SER   125      34.007  31.492  45.765  1.00  0.00           C
ATOM   1926  HB2 SER   125      34.406  31.266  46.754  1.00  0.00           H
ATOM   1927  HB3 SER   125      33.054  30.990  45.592  1.00  0.00           H
ATOM   1928  OG  SER   125      35.031  31.183  44.817  1.00  0.00           O
ATOM   1929  HG  SER   125      34.742  31.130  43.903  1.00  0.00           H
ATOM   1930  C   SER   125      35.033  33.837  46.017  1.00  0.00           C
ATOM   1931  O   SER   125      35.193  33.981  47.209  1.00  0.00           O
ATOM   1932  N   ALA   126      35.664  34.609  45.152  1.00  0.00           N
ATOM   1933  H   ALA   126      35.502  34.558  44.157  1.00  0.00           H
ATOM   1934  CA  ALA   126      36.634  35.607  45.476  1.00  0.00           C
ATOM   1935  HA  ALA   126      37.576  35.199  45.843  1.00  0.00           H
ATOM   1936  CB  ALA   126      36.975  36.370  44.227  1.00  0.00           C
ATOM   1937  HB1 ALA   126      36.089  36.780  43.743  1.00  0.00           H
ATOM   1938  HB2 ALA   126      37.416  35.617  43.573  1.00  0.00           H
ATOM   1939  HB3 ALA   126      37.672  37.188  44.410  1.00  0.00           H
ATOM   1940  C   ALA   126      36.047  36.562  46.557  1.00  0.00           C
ATOM   1941  O   ALA   126      36.830  36.917  47.432  1.00  0.00           O
ATOM   1942  N   TYR   127      34.774  37.057  46.503  1.00  0.00           N
ATOM   1943  H   TYR   127      34.073  36.606  45.933  1.00  0.00           H
ATOM   1944  CA  TYR   127      34.327  38.033  47.469  1.00  0.00           C
ATOM   1945  HA  TYR   127      35.056  38.801  47.730  1.00  0.00           H
ATOM   1946  CB  TYR   127      33.130  38.821  46.852  1.00  0.00           C
ATOM   1947  HB2 TYR   127      32.317  38.154  46.566  1.00  0.00           H
ATOM   1948  HB3 TYR   127      32.689  39.559  47.523  1.00  0.00           H
ATOM   1949  CG  TYR   127      33.500  39.617  45.559  1.00  0.00           C
ATOM   1950  CD1 TYR   127      34.115  40.891  45.616  1.00  0.00           C
ATOM   1951  HD1 TYR   127      34.191  41.328  46.601  1.00  0.00           H
ATOM   1952  CE1 TYR   127      34.407  41.533  44.404  1.00  0.00           C
ATOM   1953  HE1 TYR   127      34.842  42.521  44.422  1.00  0.00           H
ATOM   1954  CZ  TYR   127      34.307  40.859  43.128  1.00  0.00           C
ATOM   1955  OH  TYR   127      34.593  41.474  41.978  1.00  0.00           O
ATOM   1956  HH  TYR   127      34.847  42.395  42.069  1.00  0.00           H
ATOM   1957  CE2 TYR   127      33.817  39.580  43.173  1.00  0.00           C
ATOM   1958  HE2 TYR   127      33.661  39.055  42.242  1.00  0.00           H
ATOM   1959  CD2 TYR   127      33.359  38.939  44.319  1.00  0.00           C
ATOM   1960  HD2 TYR   127      32.897  37.964  44.295  1.00  0.00           H
ATOM   1961  C   TYR   127      34.015  37.512  48.852  1.00  0.00           C
ATOM   1962  O   TYR   127      33.425  38.265  49.660  1.00  0.00           O
ATOM   1963  N   LEU   128      34.278  36.234  49.186  1.00  0.00           N
ATOM   1964  H   LEU   128      34.690  35.612  48.506  1.00  0.00           H
ATOM   1965  CA  LEU   128      34.457  35.771  50.551  1.00  0.00           C
ATOM   1966  HA  LEU   128      33.544  36.037  51.081  1.00  0.00           H
ATOM   1967  CB  LEU   128      34.606  34.218  50.512  1.00  0.00           C
ATOM   1968  HB2 LEU   128      35.498  33.938  49.951  1.00  0.00           H
ATOM   1969  HB3 LEU   128      34.835  33.847  51.511  1.00  0.00           H
ATOM   1970  CG  LEU   128      33.411  33.379  50.005  1.00  0.00           C
ATOM   1971  HG  LEU   128      33.322  33.641  48.950  1.00  0.00           H
ATOM   1972  CD1 LEU   128      33.576  31.916  50.168  1.00  0.00           C
ATOM   1973 HD11 LEU   128      33.113  31.434  49.308  1.00  0.00           H
ATOM   1974 HD12 LEU   128      33.253  31.508  51.126  1.00  0.00           H
ATOM   1975 HD13 LEU   128      34.643  31.711  50.090  1.00  0.00           H
ATOM   1976  CD2 LEU   128      32.096  33.714  50.784  1.00  0.00           C
ATOM   1977 HD21 LEU   128      32.161  33.520  51.855  1.00  0.00           H
ATOM   1978 HD22 LEU   128      31.758  34.729  50.577  1.00  0.00           H
ATOM   1979 HD23 LEU   128      31.278  33.043  50.522  1.00  0.00           H
ATOM   1980  C   LEU   128      35.648  36.292  51.368  1.00  0.00           C
ATOM   1981  O   LEU   128      35.648  36.357  52.623  1.00  0.00           O
ATOM   1982  N   VAL   129      36.643  36.771  50.582  1.00  0.00           N
ATOM   1983  H   VAL   129      36.499  36.671  49.587  1.00  0.00           H
ATOM   1984  CA  VAL   129      37.876  37.315  51.202  1.00  0.00           C
ATOM   1985  HA  VAL   129      37.776  37.697  52.218  1.00  0.00           H
ATOM   1986  CB  VAL   129      39.035  36.346  51.037  1.00  0.00           C
ATOM   1987  HB  VAL   129      39.953  36.735  51.477  1.00  0.00           H
ATOM   1988  CG1 VAL   129      38.678  34.992  51.764  1.00  0.00           C
ATOM   1989 HG11 VAL   129      37.745  34.567  51.392  1.00  0.00           H
ATOM   1990 HG12 VAL   129      39.524  34.316  51.643  1.00  0.00           H
ATOM   1991 HG13 VAL   129      38.590  35.225  52.826  1.00  0.00           H
ATOM   1992  CG2 VAL   129      39.282  36.030  49.552  1.00  0.00           C
ATOM   1993 HG21 VAL   129      40.164  35.395  49.469  1.00  0.00           H
ATOM   1994 HG22 VAL   129      39.535  36.950  49.024  1.00  0.00           H
ATOM   1995 HG23 VAL   129      38.440  35.508  49.096  1.00  0.00           H
ATOM   1996  C   VAL   129      38.270  38.650  50.665  1.00  0.00           C
ATOM   1997  O   VAL   129      39.002  39.383  51.346  1.00  0.00           O
ATOM   1998  N   ALA   130      37.920  38.910  49.380  1.00  0.00           N
ATOM   1999  H   ALA   130      37.445  38.233  48.802  1.00  0.00           H
ATOM   2000  CA  ALA   130      38.105  40.290  48.928  1.00  0.00           C
ATOM   2001  HA  ALA   130      38.925  40.627  49.561  1.00  0.00           H
ATOM   2002  CB  ALA   130      38.343  40.234  47.418  1.00  0.00           C
ATOM   2003  HB1 ALA   130      38.817  41.146  47.057  1.00  0.00           H
ATOM   2004  HB2 ALA   130      37.325  40.155  47.036  1.00  0.00           H
ATOM   2005  HB3 ALA   130      39.016  39.431  47.119  1.00  0.00           H
ATOM   2006  C   ALA   130      37.061  41.369  49.261  1.00  0.00           C
ATOM   2007  O   ALA   130      35.896  41.026  49.500  1.00  0.00           O
ATOM   2008  N   GLU   131      37.484  42.608  48.991  1.00  0.00           N
ATOM   2009  H   GLU   131      38.470  42.744  48.816  1.00  0.00           H
ATOM   2010  CA  GLU   131      36.533  43.816  48.832  1.00  0.00           C
ATOM   2011  HA  GLU   131      35.574  43.640  49.318  1.00  0.00           H
ATOM   2012  CB  GLU   131      37.128  45.052  49.620  1.00  0.00           C
ATOM   2013  HB2 GLU   131      36.341  45.789  49.777  1.00  0.00           H
ATOM   2014  HB3 GLU   131      37.374  44.669  50.610  1.00  0.00           H
ATOM   2015  CG  GLU   131      38.357  45.772  49.085  1.00  0.00           C
ATOM   2016  HG2 GLU   131      39.071  45.021  48.744  1.00  0.00           H
ATOM   2017  HG3 GLU   131      38.002  46.355  48.235  1.00  0.00           H
ATOM   2018  CD  GLU   131      39.072  46.681  50.082  1.00  0.00           C
ATOM   2019  OE1 GLU   131      38.340  47.481  50.729  1.00  0.00           O
ATOM   2020  OE2 GLU   131      40.312  46.730  50.063  1.00  0.00           O
ATOM   2021  C   GLU   131      36.263  44.187  47.310  1.00  0.00           C
ATOM   2022  O   GLU   131      35.171  44.593  46.946  1.00  0.00           O
ATOM   2023  N   LYS   132      37.263  43.956  46.538  1.00  0.00           N
ATOM   2024  H   LYS   132      38.106  43.646  46.998  1.00  0.00           H
ATOM   2025  CA  LYS   132      37.382  44.359  45.134  1.00  0.00           C
ATOM   2026  HA  LYS   132      36.403  44.287  44.660  1.00  0.00           H
ATOM   2027  CB  LYS   132      38.010  45.767  44.981  1.00  0.00           C
ATOM   2028  HB2 LYS   132      37.630  46.459  45.732  1.00  0.00           H
ATOM   2029  HB3 LYS   132      39.088  45.838  45.128  1.00  0.00           H
ATOM   2030  CG  LYS   132      37.705  46.346  43.542  1.00  0.00           C
ATOM   2031  HG2 LYS   132      38.092  45.647  42.801  1.00  0.00           H
ATOM   2032  HG3 LYS   132      36.621  46.406  43.434  1.00  0.00           H
ATOM   2033  CD  LYS   132      38.334  47.648  43.104  1.00  0.00           C
ATOM   2034  HD2 LYS   132      38.032  47.660  42.057  1.00  0.00           H
ATOM   2035  HD3 LYS   132      37.758  48.441  43.581  1.00  0.00           H
ATOM   2036  CE  LYS   132      39.923  47.761  43.158  1.00  0.00           C
ATOM   2037  HE2 LYS   132      40.262  47.561  44.174  1.00  0.00           H
ATOM   2038  HE3 LYS   132      40.299  46.998  42.477  1.00  0.00           H
ATOM   2039  NZ  LYS   132      40.349  49.042  42.665  1.00  0.00           N
ATOM   2040  HZ1 LYS   132      39.897  49.739  43.240  1.00  0.00           H
ATOM   2041  HZ2 LYS   132      40.062  49.131  41.701  1.00  0.00           H
ATOM   2042  HZ3 LYS   132      41.342  49.218  42.636  1.00  0.00           H
ATOM   2043  C   LYS   132      38.226  43.378  44.371  1.00  0.00           C
ATOM   2044  O   LYS   132      39.218  42.906  44.910  1.00  0.00           O
ATOM   2045  N   VAL   133      37.888  43.113  43.092  1.00  0.00           N
ATOM   2046  H   VAL   133      37.209  43.627  42.549  1.00  0.00           H
ATOM   2047  CA  VAL   133      38.792  42.185  42.251  1.00  0.00           C
ATOM   2048  HA  VAL   133      39.815  42.140  42.624  1.00  0.00           H
ATOM   2049  CB  VAL   133      38.296  40.712  42.300  1.00  0.00           C
ATOM   2050  HB  VAL   133      37.397  40.736  41.684  1.00  0.00           H
ATOM   2051  CG1 VAL   133      39.250  39.745  41.631  1.00  0.00           C
ATOM   2052 HG11 VAL   133      39.323  39.871  40.550  1.00  0.00           H
ATOM   2053 HG12 VAL   133      40.239  39.941  42.044  1.00  0.00           H
ATOM   2054 HG13 VAL   133      38.852  38.741  41.783  1.00  0.00           H
ATOM   2055  CG2 VAL   133      37.906  40.160  43.709  1.00  0.00           C
ATOM   2056 HG21 VAL   133      37.097  40.802  44.059  1.00  0.00           H
ATOM   2057 HG22 VAL   133      38.774  40.323  44.347  1.00  0.00           H
ATOM   2058 HG23 VAL   133      37.604  39.115  43.774  1.00  0.00           H
ATOM   2059  C   VAL   133      39.008  42.720  40.886  1.00  0.00           C
ATOM   2060  O   VAL   133      38.128  43.353  40.310  1.00  0.00           O
ATOM   2061  N   THR   134      40.282  42.612  40.450  1.00  0.00           N
ATOM   2062  H   THR   134      41.020  42.232  41.026  1.00  0.00           H
ATOM   2063  CA  THR   134      40.807  42.984  39.152  1.00  0.00           C
ATOM   2064  HA  THR   134      40.047  43.488  38.554  1.00  0.00           H
ATOM   2065  CB  THR   134      42.073  43.850  39.358  1.00  0.00           C
ATOM   2066  HB  THR   134      42.964  43.254  39.553  1.00  0.00           H
ATOM   2067  CG2 THR   134      42.378  44.570  38.013  1.00  0.00           C
ATOM   2068 HG21 THR   134      41.549  45.117  37.563  1.00  0.00           H
ATOM   2069 HG22 THR   134      42.777  43.823  37.326  1.00  0.00           H
ATOM   2070 HG23 THR   134      43.273  45.186  38.089  1.00  0.00           H
ATOM   2071  OG1 THR   134      41.944  44.852  40.306  1.00  0.00           O
ATOM   2072  HG1 THR   134      42.375  44.536  41.103  1.00  0.00           H
ATOM   2073  C   THR   134      41.160  41.758  38.328  1.00  0.00           C
ATOM   2074  O   THR   134      41.593  40.739  38.823  1.00  0.00           O
ATOM   2075  N   VAL   135      40.823  41.810  37.015  1.00  0.00           N
ATOM   2076  H   VAL   135      40.246  42.565  36.674  1.00  0.00           H
ATOM   2077  CA  VAL   135      41.130  40.847  35.919  1.00  0.00           C
ATOM   2078  HA  VAL   135      41.704  39.989  36.269  1.00  0.00           H
ATOM   2079  CB  VAL   135      39.934  40.217  35.309  1.00  0.00           C
ATOM   2080  HB  VAL   135      39.226  41.022  35.112  1.00  0.00           H
ATOM   2081  CG1 VAL   135      40.110  39.482  34.021  1.00  0.00           C
ATOM   2082 HG11 VAL   135      40.989  38.850  34.145  1.00  0.00           H
ATOM   2083 HG12 VAL   135      39.223  38.977  33.637  1.00  0.00           H
ATOM   2084 HG13 VAL   135      40.289  40.118  33.153  1.00  0.00           H
ATOM   2085  CG2 VAL   135      39.278  39.199  36.327  1.00  0.00           C
ATOM   2086 HG21 VAL   135      38.240  39.012  36.055  1.00  0.00           H
ATOM   2087 HG22 VAL   135      39.385  39.512  37.367  1.00  0.00           H
ATOM   2088 HG23 VAL   135      39.675  38.206  36.117  1.00  0.00           H
ATOM   2089  C   VAL   135      41.907  41.555  34.782  1.00  0.00           C
ATOM   2090  O   VAL   135      41.498  42.614  34.318  1.00  0.00           O
ATOM   2091  N   ILE   136      42.940  40.897  34.324  1.00  0.00           N
ATOM   2092  H   ILE   136      43.126  40.009  34.767  1.00  0.00           H
ATOM   2093  CA  ILE   136      43.723  41.433  33.141  1.00  0.00           C
ATOM   2094  HA  ILE   136      43.179  42.223  32.625  1.00  0.00           H
ATOM   2095  CB  ILE   136      45.096  41.933  33.543  1.00  0.00           C
ATOM   2096  HB  ILE   136      45.516  41.112  34.125  1.00  0.00           H
ATOM   2097  CG2 ILE   136      46.069  42.229  32.488  1.00  0.00           C
ATOM   2098 HG21 ILE   136      46.989  42.605  32.934  1.00  0.00           H
ATOM   2099 HG22 ILE   136      45.649  42.961  31.797  1.00  0.00           H
ATOM   2100 HG23 ILE   136      46.319  41.328  31.929  1.00  0.00           H
ATOM   2101  CG1 ILE   136      44.934  43.241  34.475  1.00  0.00           C
ATOM   2102 HG12 ILE   136      44.872  44.105  33.814  1.00  0.00           H
ATOM   2103 HG13 ILE   136      44.069  43.244  35.139  1.00  0.00           H
ATOM   2104  CD1 ILE   136      46.147  43.371  35.481  1.00  0.00           C
ATOM   2105 HD11 ILE   136      46.502  42.394  35.809  1.00  0.00           H
ATOM   2106 HD12 ILE   136      45.832  44.003  36.311  1.00  0.00           H
ATOM   2107 HD13 ILE   136      46.963  43.906  34.994  1.00  0.00           H
ATOM   2108  C   ILE   136      43.934  40.206  32.156  1.00  0.00           C
ATOM   2109  O   ILE   136      44.219  39.109  32.589  1.00  0.00           O
ATOM   2110  N   THR   137      43.729  40.383  30.851  1.00  0.00           N
ATOM   2111  H   THR   137      43.432  41.282  30.501  1.00  0.00           H
ATOM   2112  CA  THR   137      43.590  39.235  29.905  1.00  0.00           C
ATOM   2113  HA  THR   137      44.178  38.427  30.338  1.00  0.00           H
ATOM   2114  CB  THR   137      42.094  38.855  29.756  1.00  0.00           C
ATOM   2115  HB  THR   137      41.697  38.818  30.770  1.00  0.00           H
ATOM   2116  CG2 THR   137      41.334  39.872  28.894  1.00  0.00           C
ATOM   2117 HG21 THR   137      41.557  39.834  27.828  1.00  0.00           H
ATOM   2118 HG22 THR   137      41.575  40.895  29.182  1.00  0.00           H
ATOM   2119 HG23 THR   137      40.250  39.753  28.889  1.00  0.00           H
ATOM   2120  OG1 THR   137      41.948  37.613  29.152  1.00  0.00           O
ATOM   2121  HG1 THR   137      42.346  36.999  29.775  1.00  0.00           H
ATOM   2122  C   THR   137      44.215  39.641  28.570  1.00  0.00           C
ATOM   2123  O   THR   137      44.227  40.806  28.133  1.00  0.00           O
ATOM   2124  N   LYS   138      44.707  38.549  27.951  1.00  0.00           N
ATOM   2125  H   LYS   138      44.934  37.748  28.521  1.00  0.00           H
ATOM   2126  CA  LYS   138      45.276  38.667  26.671  1.00  0.00           C
ATOM   2127  HA  LYS   138      44.989  39.572  26.136  1.00  0.00           H
ATOM   2128  CB  LYS   138      46.786  38.953  26.843  1.00  0.00           C
ATOM   2129  HB2 LYS   138      47.062  39.829  27.431  1.00  0.00           H
ATOM   2130  HB3 LYS   138      47.137  38.063  27.363  1.00  0.00           H
ATOM   2131  CG  LYS   138      47.663  39.041  25.571  1.00  0.00           C
ATOM   2132  HG2 LYS   138      48.700  39.019  25.908  1.00  0.00           H
ATOM   2133  HG3 LYS   138      47.591  38.203  24.878  1.00  0.00           H
ATOM   2134  CD  LYS   138      47.418  40.394  24.795  1.00  0.00           C
ATOM   2135  HD2 LYS   138      46.404  40.757  24.630  1.00  0.00           H
ATOM   2136  HD3 LYS   138      47.796  41.192  25.434  1.00  0.00           H
ATOM   2137  CE  LYS   138      48.298  40.472  23.508  1.00  0.00           C
ATOM   2138  HE2 LYS   138      48.337  41.537  23.280  1.00  0.00           H
ATOM   2139  HE3 LYS   138      49.283  40.118  23.815  1.00  0.00           H
ATOM   2140  NZ  LYS   138      47.712  39.833  22.351  1.00  0.00           N
ATOM   2141  HZ1 LYS   138      46.762  40.121  22.166  1.00  0.00           H
ATOM   2142  HZ2 LYS   138      47.784  38.830  22.444  1.00  0.00           H
ATOM   2143  HZ3 LYS   138      48.154  40.109  21.486  1.00  0.00           H
ATOM   2144  C   LYS   138      45.128  37.388  25.773  1.00  0.00           C
ATOM   2145  O   LYS   138      45.523  36.272  26.057  1.00  0.00           O
ATOM   2146  N   HIE   139      44.331  37.470  24.695  1.00  0.00           N
ATOM   2147  H   HIE   139      43.847  38.350  24.595  1.00  0.00           H
ATOM   2148  CA  HIE   139      44.242  36.486  23.641  1.00  0.00           C
ATOM   2149  HA  HIE   139      44.345  35.493  24.080  1.00  0.00           H
ATOM   2150  CB  HIE   139      42.804  36.701  23.195  1.00  0.00           C
ATOM   2151  HB2 HIE   139      42.137  36.615  24.054  1.00  0.00           H
ATOM   2152  HB3 HIE   139      42.721  37.695  22.757  1.00  0.00           H
ATOM   2153  CG  HIE   139      42.223  35.631  22.279  1.00  0.00           C
ATOM   2154  ND1 HIE   139      42.750  35.504  20.987  1.00  0.00           N
ATOM   2155  CE1 HIE   139      42.154  34.390  20.589  1.00  0.00           C
ATOM   2156  HE1 HIE   139      42.081  34.091  19.554  1.00  0.00           H
ATOM   2157  NE2 HIE   139      41.430  33.700  21.515  1.00  0.00           N
ATOM   2158  HE2 HIE   139      40.863  32.900  21.274  1.00  0.00           H
ATOM   2159  CD2 HIE   139      41.513  34.488  22.643  1.00  0.00           C
ATOM   2160  HD2 HIE   139      41.179  34.197  23.629  1.00  0.00           H
ATOM   2161  C   HIE   139      45.355  36.675  22.584  1.00  0.00           C
ATOM   2162  O   HIE   139      45.828  37.819  22.372  1.00  0.00           O
ATOM   2163  N   ASN   140      45.638  35.624  21.794  1.00  0.00           N
ATOM   2164  H   ASN   140      45.056  34.803  21.885  1.00  0.00           H
ATOM   2165  CA  ASN   140      46.706  35.588  20.765  1.00  0.00           C
ATOM   2166  HA  ASN   140      47.598  36.039  21.201  1.00  0.00           H
ATOM   2167  CB  ASN   140      47.049  34.080  20.422  1.00  0.00           C
ATOM   2168  HB2 ASN   140      47.205  33.475  21.314  1.00  0.00           H
ATOM   2169  HB3 ASN   140      46.097  33.787  19.979  1.00  0.00           H
ATOM   2170  CG  ASN   140      48.235  34.021  19.485  1.00  0.00           C
ATOM   2171  OD1 ASN   140      49.369  33.888  19.937  1.00  0.00           O
ATOM   2172  ND2 ASN   140      48.005  34.143  18.231  1.00  0.00           N
ATOM   2173 HD21 ASN   140      47.092  34.327  17.840  1.00  0.00           H
ATOM   2174 HD22 ASN   140      48.860  34.156  17.693  1.00  0.00           H
ATOM   2175  C   ASN   140      46.414  36.428  19.530  1.00  0.00           C
ATOM   2176  O   ASN   140      47.298  37.056  18.903  1.00  0.00           O
ATOM   2177  N   ASP   141      45.098  36.694  19.288  1.00  0.00           N
ATOM   2178  H   ASP   141      44.511  36.360  20.039  1.00  0.00           H
ATOM   2179  CA  ASP   141      44.513  37.340  18.136  1.00  0.00           C
ATOM   2180  HA  ASP   141      45.324  37.673  17.487  1.00  0.00           H
ATOM   2181  CB  ASP   141      43.630  36.336  17.380  1.00  0.00           C
ATOM   2182  HB2 ASP   141      42.757  36.083  17.983  1.00  0.00           H
ATOM   2183  HB3 ASP   141      43.218  36.822  16.497  1.00  0.00           H
ATOM   2184  CG  ASP   141      44.480  35.001  17.054  1.00  0.00           C
ATOM   2185  OD1 ASP   141      43.757  34.039  16.848  1.00  0.00           O
ATOM   2186  OD2 ASP   141      45.695  34.982  16.728  1.00  0.00           O
ATOM   2187  C   ASP   141      43.760  38.660  18.422  1.00  0.00           C
ATOM   2188  O   ASP   141      43.136  39.299  17.552  1.00  0.00           O
ATOM   2189  N   ASP   142      43.793  39.117  19.668  1.00  0.00           N
ATOM   2190  H   ASP   142      44.329  38.568  20.325  1.00  0.00           H
ATOM   2191  CA  ASP   142      43.105  40.261  20.135  1.00  0.00           C
ATOM   2192  HA  ASP   142      42.689  40.895  19.351  1.00  0.00           H
ATOM   2193  CB  ASP   142      41.887  39.835  21.016  1.00  0.00           C
ATOM   2194  HB2 ASP   142      41.537  38.892  20.596  1.00  0.00           H
ATOM   2195  HB3 ASP   142      42.174  39.622  22.046  1.00  0.00           H
ATOM   2196  CG  ASP   142      40.642  40.758  20.837  1.00  0.00           C
ATOM   2197  OD1 ASP   142      40.763  42.005  20.717  1.00  0.00           O
ATOM   2198  OD2 ASP   142      39.498  40.243  20.916  1.00  0.00           O
ATOM   2199  C   ASP   142      44.026  41.220  20.991  1.00  0.00           C
ATOM   2200  O   ASP   142      45.149  40.888  21.341  1.00  0.00           O
ATOM   2201  N   GLU   143      43.478  42.396  21.309  1.00  0.00           N
ATOM   2202  H   GLU   143      42.475  42.503  21.253  1.00  0.00           H
ATOM   2203  CA  GLU   143      44.118  43.314  22.239  1.00  0.00           C
ATOM   2204  HA  GLU   143      45.196  43.261  22.089  1.00  0.00           H
ATOM   2205  CB  GLU   143      43.642  44.741  22.007  1.00  0.00           C
ATOM   2206  HB2 GLU   143      42.592  44.736  22.298  1.00  0.00           H
ATOM   2207  HB3 GLU   143      44.165  45.432  22.668  1.00  0.00           H
ATOM   2208  CG  GLU   143      43.827  45.231  20.506  1.00  0.00           C
ATOM   2209  HG2 GLU   143      43.521  44.469  19.790  1.00  0.00           H
ATOM   2210  HG3 GLU   143      43.175  46.092  20.360  1.00  0.00           H
ATOM   2211  CD  GLU   143      45.233  45.729  20.230  1.00  0.00           C
ATOM   2212  OE1 GLU   143      45.733  46.676  20.914  1.00  0.00           O
ATOM   2213  OE2 GLU   143      45.874  45.038  19.470  1.00  0.00           O
ATOM   2214  C   GLU   143      43.936  42.894  23.685  1.00  0.00           C
ATOM   2215  O   GLU   143      42.951  42.249  24.037  1.00  0.00           O
ATOM   2216  N   GLN   144      44.826  43.353  24.516  1.00  0.00           N
ATOM   2217  H   GLN   144      45.492  44.030  24.170  1.00  0.00           H
ATOM   2218  CA  GLN   144      44.921  43.141  25.969  1.00  0.00           C
ATOM   2219  HA  GLN   144      44.803  42.084  26.208  1.00  0.00           H
ATOM   2220  CB  GLN   144      46.409  43.490  26.451  1.00  0.00           C
ATOM   2221  HB2 GLN   144      47.141  43.287  25.668  1.00  0.00           H
ATOM   2222  HB3 GLN   144      46.341  44.574  26.540  1.00  0.00           H
ATOM   2223  CG  GLN   144      46.812  42.841  27.752  1.00  0.00           C
ATOM   2224  HG2 GLN   144      46.220  43.104  28.629  1.00  0.00           H
ATOM   2225  HG3 GLN   144      46.555  41.785  27.655  1.00  0.00           H
ATOM   2226  CD  GLN   144      48.271  42.763  28.188  1.00  0.00           C
ATOM   2227  OE1 GLN   144      49.098  42.097  27.564  1.00  0.00           O
ATOM   2228  NE2 GLN   144      48.741  43.465  29.202  1.00  0.00           N
ATOM   2229 HE21 GLN   144      49.747  43.397  29.266  1.00  0.00           H
ATOM   2230 HE22 GLN   144      48.201  43.985  29.879  1.00  0.00           H
ATOM   2231  C   GLN   144      43.788  43.998  26.729  1.00  0.00           C
ATOM   2232  O   GLN   144      43.861  45.280  26.517  1.00  0.00           O
ATOM   2233  N   TYR   145      42.946  43.435  27.516  1.00  0.00           N
ATOM   2234  H   TYR   145      43.046  42.436  27.621  1.00  0.00           H
ATOM   2235  CA  TYR   145      41.898  44.167  28.186  1.00  0.00           C
ATOM   2236  HA  TYR   145      42.100  45.237  28.215  1.00  0.00           H
ATOM   2237  CB  TYR   145      40.562  43.921  27.470  1.00  0.00           C
ATOM   2238  HB2 TYR   145      40.494  42.945  26.988  1.00  0.00           H
ATOM   2239  HB3 TYR   145      39.805  43.968  28.252  1.00  0.00           H
ATOM   2240  CG  TYR   145      40.164  45.074  26.518  1.00  0.00           C
ATOM   2241  CD1 TYR   145      39.156  45.995  26.736  1.00  0.00           C
ATOM   2242  HD1 TYR   145      38.717  46.003  27.723  1.00  0.00           H
ATOM   2243  CE1 TYR   145      38.859  46.982  25.804  1.00  0.00           C
ATOM   2244  HE1 TYR   145      38.060  47.703  25.895  1.00  0.00           H
ATOM   2245  CZ  TYR   145      39.588  47.028  24.617  1.00  0.00           C
ATOM   2246  OH  TYR   145      39.217  47.894  23.647  1.00  0.00           O
ATOM   2247  HH  TYR   145      39.344  48.758  24.046  1.00  0.00           H
ATOM   2248  CE2 TYR   145      40.625  46.118  24.284  1.00  0.00           C
ATOM   2249  HE2 TYR   145      41.199  46.343  23.397  1.00  0.00           H
ATOM   2250  CD2 TYR   145      40.924  45.101  25.261  1.00  0.00           C
ATOM   2251  HD2 TYR   145      41.679  44.364  25.031  1.00  0.00           H
ATOM   2252  C   TYR   145      41.842  43.775  29.678  1.00  0.00           C
ATOM   2253  O   TYR   145      42.670  42.950  30.091  1.00  0.00           O
ATOM   2254  N   ALA   146      41.106  44.436  30.525  1.00  0.00           N
ATOM   2255  H   ALA   146      40.547  45.176  30.125  1.00  0.00           H
ATOM   2256  CA  ALA   146      40.917  44.241  31.972  1.00  0.00           C
ATOM   2257  HA  ALA   146      40.997  43.174  32.177  1.00  0.00           H
ATOM   2258  CB  ALA   146      42.037  45.036  32.577  1.00  0.00           C
ATOM   2259  HB1 ALA   146      41.830  46.087  32.378  1.00  0.00           H
ATOM   2260  HB2 ALA   146      42.935  44.639  32.105  1.00  0.00           H
ATOM   2261  HB3 ALA   146      42.021  45.091  33.666  1.00  0.00           H
ATOM   2262  C   ALA   146      39.505  44.667  32.425  1.00  0.00           C
ATOM   2263  O   ALA   146      38.764  45.402  31.788  1.00  0.00           O
ATOM   2264  N   TRP   147      39.185  44.218  33.602  1.00  0.00           N
ATOM   2265  H   TRP   147      39.897  43.780  34.169  1.00  0.00           H
ATOM   2266  CA  TRP   147      37.871  44.361  34.347  1.00  0.00           C
ATOM   2267  HA  TRP   147      37.292  45.205  33.971  1.00  0.00           H
ATOM   2268  CB  TRP   147      37.009  43.161  33.958  1.00  0.00           C
ATOM   2269  HB2 TRP   147      36.817  43.232  32.887  1.00  0.00           H
ATOM   2270  HB3 TRP   147      37.482  42.186  34.077  1.00  0.00           H
ATOM   2271  CG  TRP   147      35.663  42.972  34.665  1.00  0.00           C
ATOM   2272  CD1 TRP   147      34.417  43.223  34.280  1.00  0.00           C
ATOM   2273  HD1 TRP   147      34.210  43.729  33.348  1.00  0.00           H
ATOM   2274  NE1 TRP   147      33.483  42.837  35.209  1.00  0.00           N
ATOM   2275  HE1 TRP   147      32.478  42.831  35.111  1.00  0.00           H
ATOM   2276  CE2 TRP   147      34.059  42.251  36.341  1.00  0.00           C
ATOM   2277  CZ2 TRP   147      33.613  41.563  37.486  1.00  0.00           C
ATOM   2278  HZ2 TRP   147      32.566  41.348  37.643  1.00  0.00           H
ATOM   2279  CH2 TRP   147      34.528  41.156  38.392  1.00  0.00           C
ATOM   2280  HH2 TRP   147      34.089  40.452  39.083  1.00  0.00           H
ATOM   2281  CZ3 TRP   147      35.899  41.365  38.163  1.00  0.00           C
ATOM   2282  HZ3 TRP   147      36.590  41.035  38.923  1.00  0.00           H
ATOM   2283  CE3 TRP   147      36.412  41.954  36.959  1.00  0.00           C
ATOM   2284  HE3 TRP   147      37.463  41.951  36.712  1.00  0.00           H
ATOM   2285  CD2 TRP   147      35.468  42.334  35.991  1.00  0.00           C
ATOM   2286  C   TRP   147      38.060  44.504  35.840  1.00  0.00           C
ATOM   2287  O   TRP   147      38.972  43.903  36.425  1.00  0.00           O
ATOM   2288  N   GLU   148      37.198  45.190  36.497  1.00  0.00           N
ATOM   2289  H   GLU   148      36.431  45.556  35.952  1.00  0.00           H
ATOM   2290  CA  GLU   148      37.311  45.551  37.867  1.00  0.00           C
ATOM   2291  HA  GLU   148      37.685  44.718  38.462  1.00  0.00           H
ATOM   2292  CB  GLU   148      38.330  46.742  37.824  1.00  0.00           C
ATOM   2293  HB2 GLU   148      39.289  46.394  37.441  1.00  0.00           H
ATOM   2294  HB3 GLU   148      37.968  47.497  37.126  1.00  0.00           H
ATOM   2295  CG  GLU   148      38.453  47.448  39.173  1.00  0.00           C
ATOM   2296  HG2 GLU   148      37.490  47.807  39.537  1.00  0.00           H
ATOM   2297  HG3 GLU   148      38.896  46.817  39.944  1.00  0.00           H
ATOM   2298  CD  GLU   148      39.282  48.817  39.091  1.00  0.00           C
ATOM   2299  OE1 GLU   148      39.257  49.597  40.042  1.00  0.00           O
ATOM   2300  OE2 GLU   148      39.806  49.166  37.996  1.00  0.00           O
ATOM   2301  C   GLU   148      35.932  45.808  38.495  1.00  0.00           C
ATOM   2302  O   GLU   148      35.053  46.486  37.832  1.00  0.00           O
ATOM   2303  N   SER   149      35.673  45.261  39.693  1.00  0.00           N
ATOM   2304  H   SER   149      36.434  44.714  40.072  1.00  0.00           H
ATOM   2305  CA  SER   149      34.449  45.376  40.405  1.00  0.00           C
ATOM   2306  HA  SER   149      33.962  46.351  40.362  1.00  0.00           H
ATOM   2307  CB  SER   149      33.364  44.598  39.638  1.00  0.00           C
ATOM   2308  HB2 SER   149      33.103  45.072  38.691  1.00  0.00           H
ATOM   2309  HB3 SER   149      33.729  43.586  39.465  1.00  0.00           H
ATOM   2310  OG  SER   149      32.220  44.374  40.430  1.00  0.00           O
ATOM   2311  HG  SER   149      31.561  45.021  40.169  1.00  0.00           H
ATOM   2312  C   SER   149      34.521  44.950  41.901  1.00  0.00           C
ATOM   2313  O   SER   149      35.340  44.152  42.292  1.00  0.00           O
ATOM   2314  N   SER   150      33.666  45.618  42.763  1.00  0.00           N
ATOM   2315  H   SER   150      33.145  46.391  42.372  1.00  0.00           H
ATOM   2316  CA  SER   150      33.511  45.429  44.205  1.00  0.00           C
ATOM   2317  HA  SER   150      34.360  44.753  44.308  1.00  0.00           H
ATOM   2318  CB  SER   150      33.789  46.685  45.013  1.00  0.00           C
ATOM   2319  HB2 SER   150      33.734  46.331  46.042  1.00  0.00           H
ATOM   2320  HB3 SER   150      34.699  47.207  44.720  1.00  0.00           H
ATOM   2321  OG  SER   150      32.737  47.608  44.805  1.00  0.00           O
ATOM   2322  HG  SER   150      32.796  47.902  43.893  1.00  0.00           H
ATOM   2323  C   SER   150      32.224  44.667  44.655  1.00  0.00           C
ATOM   2324  O   SER   150      31.823  44.912  45.826  1.00  0.00           O
ATOM   2325  N   ALA   151      31.647  43.810  43.762  1.00  0.00           N
ATOM   2326  H   ALA   151      32.139  43.781  42.879  1.00  0.00           H
ATOM   2327  CA  ALA   151      30.425  43.019  43.845  1.00  0.00           C
ATOM   2328  HA  ALA   151      30.329  42.516  42.883  1.00  0.00           H
ATOM   2329  CB  ALA   151      30.689  41.904  44.827  1.00  0.00           C
ATOM   2330  HB1 ALA   151      31.511  41.396  44.324  1.00  0.00           H
ATOM   2331  HB2 ALA   151      29.736  41.375  44.866  1.00  0.00           H
ATOM   2332  HB3 ALA   151      30.894  42.215  45.851  1.00  0.00           H
ATOM   2333  C   ALA   151      28.995  43.688  44.037  1.00  0.00           C
ATOM   2334  O   ALA   151      28.053  43.120  44.559  1.00  0.00           O
ATOM   2335  N   GLY   152      28.891  44.967  43.757  1.00  0.00           N
ATOM   2336  H   GLY   152      29.641  45.339  43.192  1.00  0.00           H
ATOM   2337  CA  GLY   152      27.627  45.732  43.726  1.00  0.00           C
ATOM   2338  HA2 GLY   152      26.882  45.431  44.463  1.00  0.00           H
ATOM   2339  HA3 GLY   152      27.852  46.783  43.902  1.00  0.00           H
ATOM   2340  C   GLY   152      26.893  45.593  42.379  1.00  0.00           C
ATOM   2341  O   GLY   152      26.904  44.501  41.854  1.00  0.00           O
ATOM   2342  N   GLY   153      26.429  46.708  41.794  1.00  0.00           N
ATOM   2343  H   GLY   153      26.569  47.564  42.311  1.00  0.00           H
ATOM   2344  CA  GLY   153      25.615  46.667  40.629  1.00  0.00           C
ATOM   2345  HA2 GLY   153      25.181  45.673  40.520  1.00  0.00           H
ATOM   2346  HA3 GLY   153      24.758  47.335  40.705  1.00  0.00           H
ATOM   2347  C   GLY   153      26.248  46.946  39.304  1.00  0.00           C
ATOM   2348  O   GLY   153      25.778  46.590  38.230  1.00  0.00           O
ATOM   2349  N   SER   154      27.553  47.328  39.352  1.00  0.00           N
ATOM   2350  H   SER   154      27.957  47.507  40.260  1.00  0.00           H
ATOM   2351  CA  SER   154      28.372  47.807  38.212  1.00  0.00           C
ATOM   2352  HA  SER   154      27.870  47.427  37.322  1.00  0.00           H
ATOM   2353  CB  SER   154      28.335  49.370  38.165  1.00  0.00           C
ATOM   2354  HB2 SER   154      28.609  49.756  37.183  1.00  0.00           H
ATOM   2355  HB3 SER   154      27.292  49.656  38.301  1.00  0.00           H
ATOM   2356  OG  SER   154      29.029  49.976  39.218  1.00  0.00           O
ATOM   2357  HG  SER   154      29.984  49.937  39.133  1.00  0.00           H
ATOM   2358  C   SER   154      29.846  47.299  38.153  1.00  0.00           C
ATOM   2359  O   SER   154      30.407  46.795  39.115  1.00  0.00           O
ATOM   2360  N   PHE   155      30.431  47.462  36.974  1.00  0.00           N
ATOM   2361  H   PHE   155      29.720  47.616  36.273  1.00  0.00           H
ATOM   2362  CA  PHE   155      31.822  47.253  36.625  1.00  0.00           C
ATOM   2363  HA  PHE   155      32.306  47.301  37.599  1.00  0.00           H
ATOM   2364  CB  PHE   155      32.055  45.792  36.073  1.00  0.00           C
ATOM   2365  HB2 PHE   155      33.115  45.780  35.821  1.00  0.00           H
ATOM   2366  HB3 PHE   155      31.938  45.061  36.873  1.00  0.00           H
ATOM   2367  CG  PHE   155      31.255  45.381  34.810  1.00  0.00           C
ATOM   2368  CD1 PHE   155      31.831  45.456  33.560  1.00  0.00           C
ATOM   2369  HD1 PHE   155      32.839  45.820  33.426  1.00  0.00           H
ATOM   2370  CE1 PHE   155      31.114  45.099  32.429  1.00  0.00           C
ATOM   2371  HE1 PHE   155      31.473  45.150  31.412  1.00  0.00           H
ATOM   2372  CZ  PHE   155      29.726  44.750  32.507  1.00  0.00           C
ATOM   2373  HZ  PHE   155      29.123  44.540  31.635  1.00  0.00           H
ATOM   2374  CE2 PHE   155      29.166  44.772  33.781  1.00  0.00           C
ATOM   2375  HE2 PHE   155      28.096  44.657  33.869  1.00  0.00           H
ATOM   2376  CD2 PHE   155      29.928  44.997  34.927  1.00  0.00           C
ATOM   2377  HD2 PHE   155      29.534  44.943  35.931  1.00  0.00           H
ATOM   2378  C   PHE   155      32.349  48.278  35.693  1.00  0.00           C
ATOM   2379  O   PHE   155      31.511  49.092  35.203  1.00  0.00           O
ATOM   2380  N   THR   156      33.704  48.307  35.492  1.00  0.00           N
ATOM   2381  H   THR   156      34.284  47.759  36.112  1.00  0.00           H
ATOM   2382  CA  THR   156      34.439  49.063  34.550  1.00  0.00           C
ATOM   2383  HA  THR   156      33.705  49.488  33.865  1.00  0.00           H
ATOM   2384  CB  THR   156      35.248  50.206  35.283  1.00  0.00           C
ATOM   2385  HB  THR   156      34.569  50.896  35.785  1.00  0.00           H
ATOM   2386  CG2 THR   156      36.288  49.865  36.230  1.00  0.00           C
ATOM   2387 HG21 THR   156      36.998  49.171  35.782  1.00  0.00           H
ATOM   2388 HG22 THR   156      35.895  49.373  37.121  1.00  0.00           H
ATOM   2389 HG23 THR   156      36.783  50.741  36.649  1.00  0.00           H
ATOM   2390  OG1 THR   156      36.004  50.904  34.244  1.00  0.00           O
ATOM   2391  HG1 THR   156      35.401  51.067  33.514  1.00  0.00           H
ATOM   2392  C   THR   156      35.353  48.083  33.679  1.00  0.00           C
ATOM   2393  O   THR   156      35.977  47.222  34.310  1.00  0.00           O
ATOM   2394  N   VAL   157      35.477  48.436  32.388  1.00  0.00           N
ATOM   2395  H   VAL   157      34.996  49.277  32.103  1.00  0.00           H
ATOM   2396  CA  VAL   157      36.306  47.860  31.374  1.00  0.00           C
ATOM   2397  HA  VAL   157      36.983  47.159  31.861  1.00  0.00           H
ATOM   2398  CB  VAL   157      35.502  46.965  30.423  1.00  0.00           C
ATOM   2399  HB  VAL   157      36.102  46.784  29.531  1.00  0.00           H
ATOM   2400  CG1 VAL   157      35.170  45.625  31.084  1.00  0.00           C
ATOM   2401 HG11 VAL   157      36.027  44.977  31.269  1.00  0.00           H
ATOM   2402 HG12 VAL   157      34.683  45.828  32.038  1.00  0.00           H
ATOM   2403 HG13 VAL   157      34.467  44.975  30.564  1.00  0.00           H
ATOM   2404  CG2 VAL   157      34.221  47.814  30.039  1.00  0.00           C
ATOM   2405 HG21 VAL   157      34.582  48.841  29.979  1.00  0.00           H
ATOM   2406 HG22 VAL   157      33.379  47.683  30.719  1.00  0.00           H
ATOM   2407 HG23 VAL   157      33.924  47.435  29.062  1.00  0.00           H
ATOM   2408  C   VAL   157      37.261  48.815  30.593  1.00  0.00           C
ATOM   2409  O   VAL   157      36.901  49.875  30.134  1.00  0.00           O
ATOM   2410  N   ARG   158      38.474  48.334  30.310  1.00  0.00           N
ATOM   2411  H   ARG   158      38.591  47.340  30.453  1.00  0.00           H
ATOM   2412  CA  ARG   158      39.570  49.083  29.668  1.00  0.00           C
ATOM   2413  HA  ARG   158      39.119  49.928  29.149  1.00  0.00           H
ATOM   2414  CB  ARG   158      40.523  49.676  30.687  1.00  0.00           C
ATOM   2415  HB2 ARG   158      41.345  50.187  30.185  1.00  0.00           H
ATOM   2416  HB3 ARG   158      40.032  50.561  31.094  1.00  0.00           H
ATOM   2417  CG  ARG   158      41.212  48.766  31.714  1.00  0.00           C
ATOM   2418  HG2 ARG   158      40.523  48.182  32.325  1.00  0.00           H
ATOM   2419  HG3 ARG   158      41.831  48.046  31.179  1.00  0.00           H
ATOM   2420  CD  ARG   158      42.080  49.586  32.663  1.00  0.00           C
ATOM   2421  HD2 ARG   158      42.940  49.988  32.127  1.00  0.00           H
ATOM   2422  HD3 ARG   158      41.463  50.324  33.173  1.00  0.00           H
ATOM   2423  NE  ARG   158      42.562  48.682  33.800  1.00  0.00           N
ATOM   2424  HE  ARG   158      41.859  48.459  34.489  1.00  0.00           H
ATOM   2425  CZ  ARG   158      43.706  48.016  33.759  1.00  0.00           C
ATOM   2426  NH1 ARG   158      44.544  48.019  32.831  1.00  0.00           N
ATOM   2427 HH11 ARG   158      44.454  48.845  32.255  1.00  0.00           H
ATOM   2428 HH12 ARG   158      45.424  47.522  32.845  1.00  0.00           H
ATOM   2429  NH2 ARG   158      44.053  47.231  34.761  1.00  0.00           N
ATOM   2430 HH21 ARG   158      43.554  47.476  35.605  1.00  0.00           H
ATOM   2431 HH22 ARG   158      44.997  46.885  34.860  1.00  0.00           H
ATOM   2432  C   ARG   158      40.339  48.185  28.751  1.00  0.00           C
ATOM   2433  O   ARG   158      40.443  47.013  28.962  1.00  0.00           O
ATOM   2434  N   THR   159      41.003  48.759  27.770  1.00  0.00           N
ATOM   2435  H   THR   159      40.896  49.763  27.756  1.00  0.00           H
ATOM   2436  CA  THR   159      42.191  48.111  27.210  1.00  0.00           C
ATOM   2437  HA  THR   159      41.935  47.052  27.174  1.00  0.00           H
ATOM   2438  CB  THR   159      42.492  48.607  25.777  1.00  0.00           C
ATOM   2439  HB  THR   159      41.507  48.572  25.313  1.00  0.00           H
ATOM   2440  CG2 THR   159      43.084  49.998  25.512  1.00  0.00           C
ATOM   2441 HG21 THR   159      44.039  50.073  26.031  1.00  0.00           H
ATOM   2442 HG22 THR   159      42.459  50.849  25.784  1.00  0.00           H
ATOM   2443 HG23 THR   159      43.349  50.061  24.456  1.00  0.00           H
ATOM   2444  OG1 THR   159      43.371  47.723  25.246  1.00  0.00           O
ATOM   2445  HG1 THR   159      43.203  46.904  25.718  1.00  0.00           H
ATOM   2446  C   THR   159      43.387  48.346  28.213  1.00  0.00           C
ATOM   2447  O   THR   159      43.456  49.375  28.769  1.00  0.00           O
ATOM   2448  N   ASP   160      44.150  47.313  28.531  1.00  0.00           N
ATOM   2449  H   ASP   160      44.078  46.425  28.055  1.00  0.00           H
ATOM   2450  CA  ASP   160      45.348  47.386  29.461  1.00  0.00           C
ATOM   2451  HA  ASP   160      45.032  47.890  30.375  1.00  0.00           H
ATOM   2452  CB  ASP   160      45.763  45.985  29.888  1.00  0.00           C
ATOM   2453  HB2 ASP   160      44.859  45.420  30.119  1.00  0.00           H
ATOM   2454  HB3 ASP   160      46.162  45.425  29.041  1.00  0.00           H
ATOM   2455  CG  ASP   160      46.727  45.980  31.109  1.00  0.00           C
ATOM   2456  OD1 ASP   160      47.397  44.988  31.313  1.00  0.00           O
ATOM   2457  OD2 ASP   160      46.856  47.071  31.720  1.00  0.00           O
ATOM   2458  C   ASP   160      46.590  48.096  28.757  1.00  0.00           C
ATOM   2459  O   ASP   160      47.243  47.569  27.907  1.00  0.00           O
ATOM   2460  N   THR   161      46.907  49.294  29.302  1.00  0.00           N
ATOM   2461  H   THR   161      46.278  49.739  29.955  1.00  0.00           H
ATOM   2462  CA  THR   161      48.082  50.080  28.863  1.00  0.00           C
ATOM   2463  HA  THR   161      48.271  50.035  27.791  1.00  0.00           H
ATOM   2464  CB  THR   161      47.888  51.561  29.041  1.00  0.00           C
ATOM   2465  HB  THR   161      48.751  52.195  28.837  1.00  0.00           H
ATOM   2466  CG2 THR   161      46.845  51.985  28.033  1.00  0.00           C
ATOM   2467 HG21 THR   161      45.925  51.414  28.154  1.00  0.00           H
ATOM   2468 HG22 THR   161      47.312  51.745  27.077  1.00  0.00           H
ATOM   2469 HG23 THR   161      46.631  53.044  28.181  1.00  0.00           H
ATOM   2470  OG1 THR   161      47.555  51.810  30.377  1.00  0.00           O
ATOM   2471  HG1 THR   161      48.319  51.844  30.957  1.00  0.00           H
ATOM   2472  C   THR   161      49.329  49.635  29.570  1.00  0.00           C
ATOM   2473  O   THR   161      50.309  50.456  29.657  1.00  0.00           O
ATOM   2474  N   GLY   162      49.315  48.469  30.249  1.00  0.00           N
ATOM   2475  H   GLY   162      48.471  47.917  30.207  1.00  0.00           H
ATOM   2476  CA  GLY   162      50.399  47.801  30.927  1.00  0.00           C
ATOM   2477  HA2 GLY   162      50.875  48.603  31.491  1.00  0.00           H
ATOM   2478  HA3 GLY   162      50.014  47.105  31.671  1.00  0.00           H
ATOM   2479  C   GLY   162      51.465  47.044  30.115  1.00  0.00           C
ATOM   2480  O   GLY   162      51.594  47.433  28.961  1.00  0.00           O
ATOM   2481  N   GLU   163      52.268  46.142  30.628  1.00  0.00           N
ATOM   2482  H   GLU   163      52.095  45.968  31.607  1.00  0.00           H
ATOM   2483  CA  GLU   163      53.282  45.407  29.890  1.00  0.00           C
ATOM   2484  HA  GLU   163      53.782  46.108  29.221  1.00  0.00           H
ATOM   2485  CB  GLU   163      54.430  44.942  30.888  1.00  0.00           C
ATOM   2486  HB2 GLU   163      53.956  44.409  31.711  1.00  0.00           H
ATOM   2487  HB3 GLU   163      55.149  44.235  30.475  1.00  0.00           H
ATOM   2488  CG  GLU   163      55.196  46.069  31.520  1.00  0.00           C
ATOM   2489  HG2 GLU   163      54.621  46.708  32.190  1.00  0.00           H
ATOM   2490  HG3 GLU   163      55.866  45.545  32.201  1.00  0.00           H
ATOM   2491  CD  GLU   163      56.103  46.841  30.590  1.00  0.00           C
ATOM   2492  OE1 GLU   163      56.426  46.350  29.482  1.00  0.00           O
ATOM   2493  OE2 GLU   163      56.587  47.951  30.950  1.00  0.00           O
ATOM   2494  C   GLU   163      52.703  44.221  29.067  1.00  0.00           C
ATOM   2495  O   GLU   163      51.558  43.819  29.333  1.00  0.00           O
ATOM   2496  N   PRO   164      53.420  43.717  28.019  1.00  0.00           N
ATOM   2497  CD  PRO   164      54.594  44.305  27.349  1.00  0.00           C
ATOM   2498  HD2 PRO   164      55.314  44.775  28.017  1.00  0.00           H
ATOM   2499  HD3 PRO   164      54.281  45.084  26.653  1.00  0.00           H
ATOM   2500  CG  PRO   164      55.222  43.149  26.695  1.00  0.00           C
ATOM   2501  HG2 PRO   164      55.804  42.592  27.429  1.00  0.00           H
ATOM   2502  HG3 PRO   164      55.835  43.489  25.860  1.00  0.00           H
ATOM   2503  CB  PRO   164      54.055  42.253  26.244  1.00  0.00           C
ATOM   2504  HB2 PRO   164      54.500  41.258  26.200  1.00  0.00           H
ATOM   2505  HB3 PRO   164      53.631  42.586  25.296  1.00  0.00           H
ATOM   2506  CA  PRO   164      53.075  42.475  27.405  1.00  0.00           C
ATOM   2507  HA  PRO   164      52.049  42.616  27.065  1.00  0.00           H
ATOM   2508  C   PRO   164      53.139  41.300  28.426  1.00  0.00           C
ATOM   2509  O   PRO   164      54.106  40.793  28.884  1.00  0.00           O
ATOM   2510  N   MET   165      51.979  40.774  28.694  1.00  0.00           N
ATOM   2511  H   MET   165      51.132  41.220  28.375  1.00  0.00           H
ATOM   2512  CA  MET   165      51.795  39.476  29.477  1.00  0.00           C
ATOM   2513  HA  MET   165      52.621  39.420  30.186  1.00  0.00           H
ATOM   2514  CB  MET   165      50.500  39.538  30.268  1.00  0.00           C
ATOM   2515  HB2 MET   165      50.590  38.933  31.170  1.00  0.00           H
ATOM   2516  HB3 MET   165      50.341  40.581  30.540  1.00  0.00           H
ATOM   2517  CG  MET   165      49.217  39.133  29.487  1.00  0.00           C
ATOM   2518  HG2 MET   165      49.044  39.855  28.689  1.00  0.00           H
ATOM   2519  HG3 MET   165      49.161  38.211  28.907  1.00  0.00           H
ATOM   2520  SD  MET   165      47.761  39.090  30.537  1.00  0.00           S
ATOM   2521  CE  MET   165      48.099  37.639  31.571  1.00  0.00           C
ATOM   2522  HE1 MET   165      48.563  36.816  31.028  1.00  0.00           H
ATOM   2523  HE2 MET   165      48.769  37.979  32.362  1.00  0.00           H
ATOM   2524  HE3 MET   165      47.223  37.184  32.034  1.00  0.00           H
ATOM   2525  C   MET   165      51.904  38.181  28.594  1.00  0.00           C
ATOM   2526  O   MET   165      51.858  37.049  29.148  1.00  0.00           O
ATOM   2527  N   GLY   166      51.951  38.306  27.322  1.00  0.00           N
ATOM   2528  H   GLY   166      51.932  39.242  26.942  1.00  0.00           H
ATOM   2529  CA  GLY   166      52.152  37.243  26.373  1.00  0.00           C
ATOM   2530  HA2 GLY   166      52.631  37.651  25.483  1.00  0.00           H
ATOM   2531  HA3 GLY   166      52.654  36.420  26.881  1.00  0.00           H
ATOM   2532  C   GLY   166      50.804  36.717  25.990  1.00  0.00           C
ATOM   2533  O   GLY   166      50.312  37.149  24.913  1.00  0.00           O
ATOM   2534  N   ARG   167      50.235  35.803  26.791  1.00  0.00           N
ATOM   2535  H   ARG   167      50.773  35.592  27.619  1.00  0.00           H
ATOM   2536  CA  ARG   167      48.854  35.299  26.612  1.00  0.00           C
ATOM   2537  HA  ARG   167      48.256  36.162  26.319  1.00  0.00           H
ATOM   2538  CB  ARG   167      48.854  34.379  25.375  1.00  0.00           C
ATOM   2539  HB2 ARG   167      49.222  34.884  24.482  1.00  0.00           H
ATOM   2540  HB3 ARG   167      49.503  33.534  25.605  1.00  0.00           H
ATOM   2541  CG  ARG   167      47.374  34.044  24.930  1.00  0.00           C
ATOM   2542  HG2 ARG   167      46.655  34.107  25.746  1.00  0.00           H
ATOM   2543  HG3 ARG   167      47.149  34.722  24.107  1.00  0.00           H
ATOM   2544  CD  ARG   167      47.357  32.686  24.249  1.00  0.00           C
ATOM   2545  HD2 ARG   167      46.316  32.577  23.942  1.00  0.00           H
ATOM   2546  HD3 ARG   167      47.817  32.616  23.263  1.00  0.00           H
ATOM   2547  NE  ARG   167      47.765  31.577  25.196  1.00  0.00           N
ATOM   2548  HE  ARG   167      47.093  31.318  25.904  1.00  0.00           H
ATOM   2549  CZ  ARG   167      48.980  31.046  25.237  1.00  0.00           C
ATOM   2550  NH1 ARG   167      49.865  31.181  24.298  1.00  0.00           N
ATOM   2551 HH11 ARG   167      49.730  31.695  23.439  1.00  0.00           H
ATOM   2552 HH12 ARG   167      50.790  30.794  24.407  1.00  0.00           H
ATOM   2553  NH2 ARG   167      49.321  30.387  26.268  1.00  0.00           N
ATOM   2554 HH21 ARG   167      48.629  30.255  26.992  1.00  0.00           H
ATOM   2555 HH22 ARG   167      50.301  30.162  26.368  1.00  0.00           H
ATOM   2556  C   ARG   167      48.288  34.619  27.916  1.00  0.00           C
ATOM   2557  O   ARG   167      49.036  34.197  28.755  1.00  0.00           O
ATOM   2558  N   GLY   168      46.988  34.612  28.159  1.00  0.00           N
ATOM   2559  H   GLY   168      46.418  35.269  27.646  1.00  0.00           H
ATOM   2560  CA  GLY   168      46.300  33.974  29.233  1.00  0.00           C
ATOM   2561  HA2 GLY   168      45.528  33.285  28.889  1.00  0.00           H
ATOM   2562  HA3 GLY   168      47.055  33.470  29.835  1.00  0.00           H
ATOM   2563  C   GLY   168      45.587  35.042  30.050  1.00  0.00           C
ATOM   2564  O   GLY   168      45.256  36.200  29.582  1.00  0.00           O
ATOM   2565  N   THR   169      45.247  34.811  31.321  1.00  0.00           N
ATOM   2566  H   THR   169      45.550  33.962  31.774  1.00  0.00           H
ATOM   2567  CA  THR   169      44.555  35.708  32.178  1.00  0.00           C
ATOM   2568  HA  THR   169      44.426  36.729  31.818  1.00  0.00           H
ATOM   2569  CB  THR   169      43.090  35.265  32.245  1.00  0.00           C
ATOM   2570  HB  THR   169      42.908  34.275  32.665  1.00  0.00           H
ATOM   2571  CG2 THR   169      42.257  36.253  33.063  1.00  0.00           C
ATOM   2572 HG21 THR   169      42.619  37.272  32.924  1.00  0.00           H
ATOM   2573 HG22 THR   169      42.286  35.915  34.099  1.00  0.00           H
ATOM   2574 HG23 THR   169      41.211  36.253  32.757  1.00  0.00           H
ATOM   2575  OG1 THR   169      42.544  35.207  30.993  1.00  0.00           O
ATOM   2576  HG1 THR   169      41.700  34.763  31.098  1.00  0.00           H
ATOM   2577  C   THR   169      45.212  35.779  33.549  1.00  0.00           C
ATOM   2578  O   THR   169      45.707  34.798  34.097  1.00  0.00           O
ATOM   2579  N   LYS   170      45.211  36.969  34.093  1.00  0.00           N
ATOM   2580  H   LYS   170      44.750  37.715  33.592  1.00  0.00           H
ATOM   2581  CA  LYS   170      45.558  37.315  35.486  1.00  0.00           C
ATOM   2582  HA  LYS   170      45.960  36.414  35.949  1.00  0.00           H
ATOM   2583  CB  LYS   170      46.706  38.345  35.421  1.00  0.00           C
ATOM   2584  HB2 LYS   170      47.473  37.759  34.914  1.00  0.00           H
ATOM   2585  HB3 LYS   170      46.467  39.229  34.830  1.00  0.00           H
ATOM   2586  CG  LYS   170      47.325  38.775  36.709  1.00  0.00           C
ATOM   2587  HG2 LYS   170      46.728  39.464  37.308  1.00  0.00           H
ATOM   2588  HG3 LYS   170      47.632  37.859  37.214  1.00  0.00           H
ATOM   2589  CD  LYS   170      48.605  39.659  36.306  1.00  0.00           C
ATOM   2590  HD2 LYS   170      49.281  38.945  35.835  1.00  0.00           H
ATOM   2591  HD3 LYS   170      48.204  40.435  35.654  1.00  0.00           H
ATOM   2592  CE  LYS   170      49.477  40.355  37.396  1.00  0.00           C
ATOM   2593  HE2 LYS   170      48.887  41.141  37.866  1.00  0.00           H
ATOM   2594  HE3 LYS   170      49.699  39.596  38.145  1.00  0.00           H
ATOM   2595  NZ  LYS   170      50.720  40.880  36.817  1.00  0.00           N
ATOM   2596  HZ1 LYS   170      51.386  40.154  36.597  1.00  0.00           H
ATOM   2597  HZ2 LYS   170      51.189  41.476  37.484  1.00  0.00           H
ATOM   2598  HZ3 LYS   170      50.589  41.395  35.958  1.00  0.00           H
ATOM   2599  C   LYS   170      44.355  37.793  36.248  1.00  0.00           C
ATOM   2600  O   LYS   170      43.428  38.438  35.648  1.00  0.00           O
ATOM   2601  N   VAL   171      44.324  37.600  37.560  1.00  0.00           N
ATOM   2602  H   VAL   171      45.137  37.076  37.853  1.00  0.00           H
ATOM   2603  CA  VAL   171      43.353  38.003  38.588  1.00  0.00           C
ATOM   2604  HA  VAL   171      42.756  38.761  38.081  1.00  0.00           H
ATOM   2605  CB  VAL   171      42.437  36.880  38.993  1.00  0.00           C
ATOM   2606  HB  VAL   171      42.990  36.089  39.498  1.00  0.00           H
ATOM   2607  CG1 VAL   171      41.313  37.449  39.879  1.00  0.00           C
ATOM   2608 HG11 VAL   171      40.737  38.157  39.284  1.00  0.00           H
ATOM   2609 HG12 VAL   171      40.708  36.634  40.276  1.00  0.00           H
ATOM   2610 HG13 VAL   171      41.680  38.020  40.732  1.00  0.00           H
ATOM   2611  CG2 VAL   171      41.780  36.243  37.762  1.00  0.00           C
ATOM   2612 HG21 VAL   171      42.473  35.812  37.040  1.00  0.00           H
ATOM   2613 HG22 VAL   171      41.398  36.905  36.985  1.00  0.00           H
ATOM   2614 HG23 VAL   171      41.029  35.472  37.942  1.00  0.00           H
ATOM   2615  C   VAL   171      44.040  38.548  39.831  1.00  0.00           C
ATOM   2616  O   VAL   171      44.959  37.912  40.351  1.00  0.00           O
ATOM   2617  N   ILE   172      43.541  39.684  40.352  1.00  0.00           N
ATOM   2618  H   ILE   172      42.751  40.121  39.900  1.00  0.00           H
ATOM   2619  CA  ILE   172      44.160  40.413  41.489  1.00  0.00           C
ATOM   2620  HA  ILE   172      44.871  39.718  41.936  1.00  0.00           H
ATOM   2621  CB  ILE   172      44.882  41.710  41.068  1.00  0.00           C
ATOM   2622  HB  ILE   172      44.121  42.398  40.699  1.00  0.00           H
ATOM   2623  CG2 ILE   172      45.491  42.329  42.325  1.00  0.00           C
ATOM   2624 HG21 ILE   172      46.147  41.569  42.749  1.00  0.00           H
ATOM   2625 HG22 ILE   172      44.857  42.726  43.118  1.00  0.00           H
ATOM   2626 HG23 ILE   172      46.091  43.190  42.029  1.00  0.00           H
ATOM   2627  CG1 ILE   172      46.006  41.423  40.046  1.00  0.00           C
ATOM   2628 HG12 ILE   172      46.833  42.091  40.284  1.00  0.00           H
ATOM   2629 HG13 ILE   172      46.302  40.373  40.035  1.00  0.00           H
ATOM   2630  CD1 ILE   172      45.648  41.937  38.642  1.00  0.00           C
ATOM   2631 HD11 ILE   172      46.586  42.174  38.139  1.00  0.00           H
ATOM   2632 HD12 ILE   172      45.036  42.837  38.710  1.00  0.00           H
ATOM   2633 HD13 ILE   172      45.157  41.228  37.976  1.00  0.00           H
ATOM   2634  C   ILE   172      43.049  40.625  42.578  1.00  0.00           C
ATOM   2635  O   ILE   172      42.235  41.542  42.333  1.00  0.00           O
ATOM   2636  N   LEU   173      43.037  39.869  43.690  1.00  0.00           N
ATOM   2637  H   LEU   173      43.841  39.280  43.853  1.00  0.00           H
ATOM   2638  CA  LEU   173      42.008  40.013  44.786  1.00  0.00           C
ATOM   2639  HA  LEU   173      41.086  40.498  44.464  1.00  0.00           H
ATOM   2640  CB  LEU   173      41.765  38.622  45.404  1.00  0.00           C
ATOM   2641  HB2 LEU   173      42.714  38.239  45.778  1.00  0.00           H
ATOM   2642  HB3 LEU   173      41.146  38.881  46.263  1.00  0.00           H
ATOM   2643  CG  LEU   173      41.044  37.514  44.663  1.00  0.00           C
ATOM   2644  HG  LEU   173      40.117  37.933  44.270  1.00  0.00           H
ATOM   2645  CD1 LEU   173      41.973  36.908  43.620  1.00  0.00           C
ATOM   2646 HD11 LEU   173      41.492  36.054  43.143  1.00  0.00           H
ATOM   2647 HD12 LEU   173      42.969  36.533  43.850  1.00  0.00           H
ATOM   2648 HD13 LEU   173      42.103  37.594  42.782  1.00  0.00           H
ATOM   2649  CD2 LEU   173      40.682  36.435  45.771  1.00  0.00           C
ATOM   2650 HD21 LEU   173      40.128  37.022  46.503  1.00  0.00           H
ATOM   2651 HD22 LEU   173      40.121  35.573  45.409  1.00  0.00           H
ATOM   2652 HD23 LEU   173      41.556  36.119  46.340  1.00  0.00           H
ATOM   2653  C   LEU   173      42.616  40.937  45.825  1.00  0.00           C
ATOM   2654  O   LEU   173      43.690  40.691  46.395  1.00  0.00           O
ATOM   2655  N   HID   174      41.918  42.062  46.078  1.00  0.00           N
ATOM   2656  H   HID   174      41.088  42.200  45.519  1.00  0.00           H
ATOM   2657  CA  HID   174      42.281  43.054  47.026  1.00  0.00           C
ATOM   2658  HA  HID   174      43.344  42.994  47.259  1.00  0.00           H
ATOM   2659  CB  HID   174      41.748  44.468  46.500  1.00  0.00           C
ATOM   2660  HB2 HID   174      40.668  44.353  46.409  1.00  0.00           H
ATOM   2661  HB3 HID   174      41.884  45.244  47.254  1.00  0.00           H
ATOM   2662  CG  HID   174      42.386  44.908  45.184  1.00  0.00           C
ATOM   2663  ND1 HID   174      43.427  45.823  45.079  1.00  0.00           N
ATOM   2664  HD1 HID   174      43.888  46.279  45.853  1.00  0.00           H
ATOM   2665  CE1 HID   174      43.693  45.964  43.834  1.00  0.00           C
ATOM   2666  HE1 HID   174      44.575  46.507  43.528  1.00  0.00           H
ATOM   2667  NE2 HID   174      42.969  45.155  42.979  1.00  0.00           N
ATOM   2668  CD2 HID   174      42.153  44.583  43.874  1.00  0.00           C
ATOM   2669  HD2 HID   174      41.453  43.820  43.569  1.00  0.00           H
ATOM   2670  C   HID   174      41.654  42.621  48.352  1.00  0.00           C
ATOM   2671  O   HID   174      40.443  42.745  48.498  1.00  0.00           O
ATOM   2672  N   LEU   175      42.449  42.104  49.271  1.00  0.00           N
ATOM   2673  H   LEU   175      43.416  41.884  49.088  1.00  0.00           H
ATOM   2674  CA  LEU   175      41.784  41.530  50.458  1.00  0.00           C
ATOM   2675  HA  LEU   175      40.900  41.026  50.068  1.00  0.00           H
ATOM   2676  CB  LEU   175      42.646  40.378  51.049  1.00  0.00           C
ATOM   2677  HB2 LEU   175      43.515  40.895  51.454  1.00  0.00           H
ATOM   2678  HB3 LEU   175      42.046  39.882  51.812  1.00  0.00           H
ATOM   2679  CG  LEU   175      43.118  39.172  50.198  1.00  0.00           C
ATOM   2680  HG  LEU   175      43.878  39.481  49.480  1.00  0.00           H
ATOM   2681  CD1 LEU   175      43.693  37.968  51.031  1.00  0.00           C
ATOM   2682 HD11 LEU   175      44.647  38.273  51.464  1.00  0.00           H
ATOM   2683 HD12 LEU   175      43.899  37.088  50.421  1.00  0.00           H
ATOM   2684 HD13 LEU   175      43.009  37.742  51.848  1.00  0.00           H
ATOM   2685  CD2 LEU   175      41.989  38.670  49.378  1.00  0.00           C
ATOM   2686 HD21 LEU   175      41.626  39.414  48.670  1.00  0.00           H
ATOM   2687 HD22 LEU   175      42.206  37.819  48.731  1.00  0.00           H
ATOM   2688 HD23 LEU   175      41.220  38.484  50.129  1.00  0.00           H
ATOM   2689  C   LEU   175      41.445  42.511  51.533  1.00  0.00           C
ATOM   2690  O   LEU   175      42.098  43.534  51.746  1.00  0.00           O
ATOM   2691  N   LYS   176      40.325  42.260  52.196  1.00  0.00           N
ATOM   2692  H   LYS   176      39.700  41.535  51.873  1.00  0.00           H
ATOM   2693  CA  LYS   176      39.721  43.107  53.224  1.00  0.00           C
ATOM   2694  HA  LYS   176      39.773  44.098  52.773  1.00  0.00           H
ATOM   2695  CB  LYS   176      38.315  42.509  53.384  1.00  0.00           C
ATOM   2696  HB2 LYS   176      37.882  42.843  52.440  1.00  0.00           H
ATOM   2697  HB3 LYS   176      38.270  41.442  53.604  1.00  0.00           H
ATOM   2698  CG  LYS   176      37.561  43.216  54.587  1.00  0.00           C
ATOM   2699  HG2 LYS   176      38.139  43.119  55.507  1.00  0.00           H
ATOM   2700  HG3 LYS   176      37.493  44.246  54.238  1.00  0.00           H
ATOM   2701  CD  LYS   176      36.263  42.471  54.694  1.00  0.00           C
ATOM   2702  HD2 LYS   176      35.651  42.551  53.795  1.00  0.00           H
ATOM   2703  HD3 LYS   176      36.288  41.404  54.911  1.00  0.00           H
ATOM   2704  CE  LYS   176      35.379  43.162  55.792  1.00  0.00           C
ATOM   2705  HE2 LYS   176      35.341  44.205  55.475  1.00  0.00           H
ATOM   2706  HE3 LYS   176      34.363  42.771  55.750  1.00  0.00           H
ATOM   2707  NZ  LYS   176      35.980  43.185  57.146  1.00  0.00           N
ATOM   2708  HZ1 LYS   176      36.791  43.786  57.130  1.00  0.00           H
ATOM   2709  HZ2 LYS   176      36.486  42.352  57.413  1.00  0.00           H
ATOM   2710  HZ3 LYS   176      35.349  43.438  57.893  1.00  0.00           H
ATOM   2711  C   LYS   176      40.606  43.136  54.441  1.00  0.00           C
ATOM   2712  O   LYS   176      41.448  42.282  54.682  1.00  0.00           O
ATOM   2713  N   GLU   177      40.442  44.177  55.287  1.00  0.00           N
ATOM   2714  H   GLU   177      39.809  44.928  55.053  1.00  0.00           H
ATOM   2715  CA  GLU   177      41.510  44.458  56.277  1.00  0.00           C
ATOM   2716  HA  GLU   177      42.497  44.566  55.828  1.00  0.00           H
ATOM   2717  CB  GLU   177      41.234  45.742  56.967  1.00  0.00           C
ATOM   2718  HB2 GLU   177      41.129  46.517  56.209  1.00  0.00           H
ATOM   2719  HB3 GLU   177      40.317  45.610  57.543  1.00  0.00           H
ATOM   2720  CG  GLU   177      42.375  46.153  57.921  1.00  0.00           C
ATOM   2721  HG2 GLU   177      42.560  45.374  58.659  1.00  0.00           H
ATOM   2722  HG3 GLU   177      43.300  46.271  57.357  1.00  0.00           H
ATOM   2723  CD  GLU   177      41.982  47.557  58.502  1.00  0.00           C
ATOM   2724  OE1 GLU   177      42.371  47.852  59.630  1.00  0.00           O
ATOM   2725  OE2 GLU   177      41.344  48.360  57.781  1.00  0.00           O
ATOM   2726  C   GLU   177      41.756  43.344  57.272  1.00  0.00           C
ATOM   2727  O   GLU   177      42.932  43.076  57.558  1.00  0.00           O
ATOM   2728  N   ASP   178      40.792  42.620  57.860  1.00  0.00           N
ATOM   2729  H   ASP   178      39.836  42.807  57.589  1.00  0.00           H
ATOM   2730  CA  ASP   178      40.972  41.417  58.601  1.00  0.00           C
ATOM   2731  HA  ASP   178      41.762  41.639  59.317  1.00  0.00           H
ATOM   2732  CB  ASP   178      39.705  41.110  59.493  1.00  0.00           C
ATOM   2733  HB2 ASP   178      39.876  40.280  60.178  1.00  0.00           H
ATOM   2734  HB3 ASP   178      39.624  42.004  60.111  1.00  0.00           H
ATOM   2735  CG  ASP   178      38.397  40.847  58.665  1.00  0.00           C
ATOM   2736  OD1 ASP   178      37.614  40.025  59.143  1.00  0.00           O
ATOM   2737  OD2 ASP   178      38.145  41.418  57.609  1.00  0.00           O
ATOM   2738  C   ASP   178      41.341  40.207  57.770  1.00  0.00           C
ATOM   2739  O   ASP   178      42.079  39.306  58.187  1.00  0.00           O
ATOM   2740  N   GLN   179      40.880  40.174  56.515  1.00  0.00           N
ATOM   2741  H   GLN   179      40.369  41.002  56.244  1.00  0.00           H
ATOM   2742  CA  GLN   179      41.227  39.095  55.540  1.00  0.00           C
ATOM   2743  HA  GLN   179      41.108  38.204  56.155  1.00  0.00           H
ATOM   2744  CB  GLN   179      40.297  39.035  54.372  1.00  0.00           C
ATOM   2745  HB2 GLN   179      40.564  39.790  53.632  1.00  0.00           H
ATOM   2746  HB3 GLN   179      40.453  38.056  53.920  1.00  0.00           H
ATOM   2747  CG  GLN   179      38.779  39.085  54.791  1.00  0.00           C
ATOM   2748  HG2 GLN   179      38.595  39.916  55.472  1.00  0.00           H
ATOM   2749  HG3 GLN   179      38.137  39.085  53.912  1.00  0.00           H
ATOM   2750  CD  GLN   179      38.217  37.790  55.376  1.00  0.00           C
ATOM   2751  OE1 GLN   179      37.915  36.819  54.652  1.00  0.00           O
ATOM   2752  NE2 GLN   179      37.869  37.790  56.696  1.00  0.00           N
ATOM   2753 HE21 GLN   179      37.354  36.984  57.021  1.00  0.00           H
ATOM   2754 HE22 GLN   179      38.057  38.606  57.261  1.00  0.00           H
ATOM   2755  C   GLN   179      42.633  39.065  55.077  1.00  0.00           C
ATOM   2756  O   GLN   179      42.998  38.161  54.294  1.00  0.00           O
ATOM   2757  N   THR   180      43.450  40.002  55.536  1.00  0.00           N
ATOM   2758  H   THR   180      43.072  40.659  56.204  1.00  0.00           H
ATOM   2759  CA  THR   180      44.942  39.985  55.525  1.00  0.00           C
ATOM   2760  HA  THR   180      45.246  40.097  54.484  1.00  0.00           H
ATOM   2761  CB  THR   180      45.586  41.058  56.396  1.00  0.00           C
ATOM   2762  HB  THR   180      46.627  40.778  56.560  1.00  0.00           H
ATOM   2763  CG2 THR   180      45.677  42.445  55.674  1.00  0.00           C
ATOM   2764 HG21 THR   180      46.361  43.064  56.256  1.00  0.00           H
ATOM   2765 HG22 THR   180      44.758  43.010  55.520  1.00  0.00           H
ATOM   2766 HG23 THR   180      46.093  42.265  54.683  1.00  0.00           H
ATOM   2767  OG1 THR   180      44.881  41.182  57.626  1.00  0.00           O
ATOM   2768  HG1 THR   180      44.086  41.718  57.584  1.00  0.00           H
ATOM   2769  C   THR   180      45.413  38.580  55.969  1.00  0.00           C
ATOM   2770  O   THR   180      46.568  38.209  55.745  1.00  0.00           O
ATOM   2771  N   GLU   181      44.609  37.866  56.713  1.00  0.00           N
ATOM   2772  H   GLU   181      43.734  38.306  56.961  1.00  0.00           H
ATOM   2773  CA  GLU   181      44.838  36.452  57.141  1.00  0.00           C
ATOM   2774  HA  GLU   181      45.569  36.401  57.947  1.00  0.00           H
ATOM   2775  CB  GLU   181      43.510  35.942  57.664  1.00  0.00           C
ATOM   2776  HB2 GLU   181      43.354  36.504  58.585  1.00  0.00           H
ATOM   2777  HB3 GLU   181      42.689  36.249  57.016  1.00  0.00           H
ATOM   2778  CG  GLU   181      43.435  34.389  57.927  1.00  0.00           C
ATOM   2779  HG2 GLU   181      43.365  33.739  57.055  1.00  0.00           H
ATOM   2780  HG3 GLU   181      44.300  34.084  58.517  1.00  0.00           H
ATOM   2781  CD  GLU   181      42.171  33.969  58.759  1.00  0.00           C
ATOM   2782  OE1 GLU   181      41.342  34.808  59.172  1.00  0.00           O
ATOM   2783  OE2 GLU   181      42.054  32.761  58.932  1.00  0.00           O
ATOM   2784  C   GLU   181      45.350  35.624  55.980  1.00  0.00           C
ATOM   2785  O   GLU   181      46.332  34.943  56.153  1.00  0.00           O
ATOM   2786  N   TYR   182      44.771  35.755  54.771  1.00  0.00           N
ATOM   2787  H   TYR   182      44.033  36.442  54.696  1.00  0.00           H
ATOM   2788  CA  TYR   182      45.074  34.838  53.637  1.00  0.00           C
ATOM   2789  HA  TYR   182      45.416  33.868  53.997  1.00  0.00           H
ATOM   2790  CB  TYR   182      43.833  34.542  52.839  1.00  0.00           C
ATOM   2791  HB2 TYR   182      43.456  35.468  52.404  1.00  0.00           H
ATOM   2792  HB3 TYR   182      44.059  33.895  51.991  1.00  0.00           H
ATOM   2793  CG  TYR   182      42.766  33.922  53.649  1.00  0.00           C
ATOM   2794  CD1 TYR   182      42.965  32.616  54.165  1.00  0.00           C
ATOM   2795  HD1 TYR   182      43.768  32.055  53.709  1.00  0.00           H
ATOM   2796  CE1 TYR   182      41.995  32.012  54.973  1.00  0.00           C
ATOM   2797  HE1 TYR   182      42.188  31.054  55.434  1.00  0.00           H
ATOM   2798  CZ  TYR   182      40.852  32.733  55.311  1.00  0.00           C
ATOM   2799  OH  TYR   182      39.845  32.144  56.020  1.00  0.00           O
ATOM   2800  HH  TYR   182      39.915  31.190  55.928  1.00  0.00           H
ATOM   2801  CE2 TYR   182      40.680  34.057  54.932  1.00  0.00           C
ATOM   2802  HE2 TYR   182      39.743  34.512  55.218  1.00  0.00           H
ATOM   2803  CD2 TYR   182      41.643  34.649  54.032  1.00  0.00           C
ATOM   2804  HD2 TYR   182      41.449  35.644  53.660  1.00  0.00           H
ATOM   2805  C   TYR   182      46.187  35.437  52.735  1.00  0.00           C
ATOM   2806  O   TYR   182      46.472  34.793  51.653  1.00  0.00           O
ATOM   2807  N   LEU   183      46.887  36.522  53.185  1.00  0.00           N
ATOM   2808  H   LEU   183      46.628  36.862  54.102  1.00  0.00           H
ATOM   2809  CA  LEU   183      48.028  37.024  52.418  1.00  0.00           C
ATOM   2810  HA  LEU   183      47.885  36.866  51.349  1.00  0.00           H
ATOM   2811  CB  LEU   183      48.336  38.503  52.651  1.00  0.00           C
ATOM   2812  HB2 LEU   183      48.524  38.700  53.706  1.00  0.00           H
ATOM   2813  HB3 LEU   183      49.260  38.826  52.173  1.00  0.00           H
ATOM   2814  CG  LEU   183      47.129  39.368  52.164  1.00  0.00           C
ATOM   2815  HG  LEU   183      46.206  39.084  52.671  1.00  0.00           H
ATOM   2816  CD1 LEU   183      47.382  40.751  52.614  1.00  0.00           C
ATOM   2817 HD11 LEU   183      46.510  41.332  52.314  1.00  0.00           H
ATOM   2818 HD12 LEU   183      48.316  41.230  52.321  1.00  0.00           H
ATOM   2819 HD13 LEU   183      47.247  40.696  53.694  1.00  0.00           H
ATOM   2820  CD2 LEU   183      46.939  39.345  50.632  1.00  0.00           C
ATOM   2821 HD21 LEU   183      47.886  39.649  50.185  1.00  0.00           H
ATOM   2822 HD22 LEU   183      46.677  38.325  50.354  1.00  0.00           H
ATOM   2823 HD23 LEU   183      46.156  40.076  50.432  1.00  0.00           H
ATOM   2824  C   LEU   183      49.353  36.268  52.790  1.00  0.00           C
ATOM   2825  O   LEU   183      50.456  36.624  52.410  1.00  0.00           O
ATOM   2826  N   GLU   184      49.177  35.196  53.556  1.00  0.00           N
ATOM   2827  H   GLU   184      48.313  34.787  53.880  1.00  0.00           H
ATOM   2828  CA  GLU   184      50.245  34.469  54.184  1.00  0.00           C
ATOM   2829  HA  GLU   184      51.082  35.148  54.352  1.00  0.00           H
ATOM   2830  CB  GLU   184      49.754  33.951  55.521  1.00  0.00           C
ATOM   2831  HB2 GLU   184      48.741  33.592  55.344  1.00  0.00           H
ATOM   2832  HB3 GLU   184      50.414  33.207  55.969  1.00  0.00           H
ATOM   2833  CG  GLU   184      49.527  35.041  56.589  1.00  0.00           C
ATOM   2834  HG2 GLU   184      49.266  35.919  55.999  1.00  0.00           H
ATOM   2835  HG3 GLU   184      48.763  34.856  57.343  1.00  0.00           H
ATOM   2836  CD  GLU   184      50.831  35.381  57.340  1.00  0.00           C
ATOM   2837  OE1 GLU   184      51.875  35.386  56.658  1.00  0.00           O
ATOM   2838  OE2 GLU   184      50.831  35.503  58.563  1.00  0.00           O
ATOM   2839  C   GLU   184      50.548  33.284  53.247  1.00  0.00           C
ATOM   2840  O   GLU   184      49.769  32.312  53.055  1.00  0.00           O
ATOM   2841  N   GLU   185      51.795  33.283  52.739  1.00  0.00           N
ATOM   2842  H   GLU   185      52.427  34.058  52.883  1.00  0.00           H
ATOM   2843  CA  GLU   185      52.338  32.328  51.837  1.00  0.00           C
ATOM   2844  HA  GLU   185      51.709  32.258  50.948  1.00  0.00           H
ATOM   2845  CB  GLU   185      53.689  32.873  51.416  1.00  0.00           C
ATOM   2846  HB2 GLU   185      53.916  32.174  50.610  1.00  0.00           H
ATOM   2847  HB3 GLU   185      53.449  33.858  51.017  1.00  0.00           H
ATOM   2848  CG  GLU   185      54.878  32.936  52.346  1.00  0.00           C
ATOM   2849  HG2 GLU   185      54.929  31.953  52.816  1.00  0.00           H
ATOM   2850  HG3 GLU   185      55.779  33.218  51.803  1.00  0.00           H
ATOM   2851  CD  GLU   185      54.646  33.887  53.496  1.00  0.00           C
ATOM   2852  OE1 GLU   185      55.037  33.555  54.622  1.00  0.00           O
ATOM   2853  OE2 GLU   185      53.998  34.948  53.336  1.00  0.00           O
ATOM   2854  C   GLU   185      52.360  30.900  52.411  1.00  0.00           C
ATOM   2855  O   GLU   185      52.146  29.922  51.681  1.00  0.00           O
ATOM   2856  N   ARG   186      52.631  30.743  53.706  1.00  0.00           N
ATOM   2857  H   ARG   186      52.992  31.596  54.110  1.00  0.00           H
ATOM   2858  CA  ARG   186      52.672  29.479  54.476  1.00  0.00           C
ATOM   2859  HA  ARG   186      53.221  28.707  53.937  1.00  0.00           H
ATOM   2860  CB  ARG   186      53.200  29.686  55.859  1.00  0.00           C
ATOM   2861  HB2 ARG   186      52.639  30.507  56.307  1.00  0.00           H
ATOM   2862  HB3 ARG   186      53.075  28.799  56.480  1.00  0.00           H
ATOM   2863  CG  ARG   186      54.747  29.908  55.920  1.00  0.00           C
ATOM   2864  HG2 ARG   186      55.286  29.136  55.372  1.00  0.00           H
ATOM   2865  HG3 ARG   186      54.939  30.826  55.364  1.00  0.00           H
ATOM   2866  CD  ARG   186      55.113  30.158  57.340  1.00  0.00           C
ATOM   2867  HD2 ARG   186      54.855  31.170  57.651  1.00  0.00           H
ATOM   2868  HD3 ARG   186      54.611  29.494  58.043  1.00  0.00           H
ATOM   2869  NE  ARG   186      56.533  30.179  57.540  1.00  0.00           N
ATOM   2870  HE  ARG   186      57.008  31.024  57.257  1.00  0.00           H
ATOM   2871  CZ  ARG   186      57.290  29.211  58.134  1.00  0.00           C
ATOM   2872  NH1 ARG   186      56.785  28.117  58.695  1.00  0.00           N
ATOM   2873 HH11 ARG   186      55.834  27.976  59.001  1.00  0.00           H
ATOM   2874 HH12 ARG   186      57.473  27.481  59.073  1.00  0.00           H
ATOM   2875  NH2 ARG   186      58.579  29.324  58.160  1.00  0.00           N
ATOM   2876 HH21 ARG   186      58.849  29.991  57.450  1.00  0.00           H
ATOM   2877 HH22 ARG   186      59.079  28.530  58.531  1.00  0.00           H
ATOM   2878  C   ARG   186      51.255  28.954  54.531  1.00  0.00           C
ATOM   2879  O   ARG   186      51.059  27.812  54.150  1.00  0.00           O
ATOM   2880  N   ARG   187      50.266  29.795  54.855  1.00  0.00           N
ATOM   2881  H   ARG   187      50.564  30.669  55.266  1.00  0.00           H
ATOM   2882  CA  ARG   187      48.829  29.401  54.706  1.00  0.00           C
ATOM   2883  HA  ARG   187      48.809  28.466  55.265  1.00  0.00           H
ATOM   2884  CB  ARG   187      47.842  30.543  55.303  1.00  0.00           C
ATOM   2885  HB2 ARG   187      48.215  30.876  56.271  1.00  0.00           H
ATOM   2886  HB3 ARG   187      47.787  31.373  54.598  1.00  0.00           H
ATOM   2887  CG  ARG   187      46.322  30.343  55.454  1.00  0.00           C
ATOM   2888  HG2 ARG   187      45.948  31.278  55.868  1.00  0.00           H
ATOM   2889  HG3 ARG   187      45.920  30.076  54.476  1.00  0.00           H
ATOM   2890  CD  ARG   187      46.048  29.106  56.339  1.00  0.00           C
ATOM   2891  HD2 ARG   187      44.987  28.855  56.329  1.00  0.00           H
ATOM   2892  HD3 ARG   187      46.571  28.253  55.906  1.00  0.00           H
ATOM   2893  NE  ARG   187      46.668  29.226  57.693  1.00  0.00           N
ATOM   2894  HE  ARG   187      47.425  29.883  57.813  1.00  0.00           H
ATOM   2895  CZ  ARG   187      46.366  28.493  58.757  1.00  0.00           C
ATOM   2896  NH1 ARG   187      45.647  27.412  58.631  1.00  0.00           N
ATOM   2897 HH11 ARG   187      45.186  27.312  57.737  1.00  0.00           H
ATOM   2898 HH12 ARG   187      45.327  26.779  59.350  1.00  0.00           H
ATOM   2899  NH2 ARG   187      46.786  28.821  59.948  1.00  0.00           N
ATOM   2900 HH21 ARG   187      47.255  29.696  60.137  1.00  0.00           H
ATOM   2901 HH22 ARG   187      46.388  28.306  60.721  1.00  0.00           H
ATOM   2902  C   ARG   187      48.325  29.140  53.320  1.00  0.00           C
ATOM   2903  O   ARG   187      47.505  28.295  53.191  1.00  0.00           O
ATOM   2904  N   ILE   188      48.818  29.923  52.295  1.00  0.00           N
ATOM   2905  H   ILE   188      49.227  30.827  52.486  1.00  0.00           H
ATOM   2906  CA  ILE   188      48.463  29.568  50.921  1.00  0.00           C
ATOM   2907  HA  ILE   188      47.390  29.662  50.758  1.00  0.00           H
ATOM   2908  CB  ILE   188      48.975  30.668  50.008  1.00  0.00           C
ATOM   2909  HB  ILE   188      50.013  30.804  50.312  1.00  0.00           H
ATOM   2910  CG2 ILE   188      48.888  30.247  48.487  1.00  0.00           C
ATOM   2911 HG21 ILE   188      49.213  29.227  48.283  1.00  0.00           H
ATOM   2912 HG22 ILE   188      49.593  30.868  47.933  1.00  0.00           H
ATOM   2913 HG23 ILE   188      47.872  30.246  48.092  1.00  0.00           H
ATOM   2914  CG1 ILE   188      48.255  32.017  50.198  1.00  0.00           C
ATOM   2915 HG12 ILE   188      47.330  31.994  49.621  1.00  0.00           H
ATOM   2916 HG13 ILE   188      47.922  32.195  51.219  1.00  0.00           H
ATOM   2917  CD1 ILE   188      49.217  33.214  49.831  1.00  0.00           C
ATOM   2918 HD11 ILE   188      49.891  32.860  49.050  1.00  0.00           H
ATOM   2919 HD12 ILE   188      49.792  33.621  50.664  1.00  0.00           H
ATOM   2920 HD13 ILE   188      48.644  33.893  49.201  1.00  0.00           H
ATOM   2921  C   ILE   188      48.864  28.101  50.533  1.00  0.00           C
ATOM   2922  O   ILE   188      47.951  27.448  49.945  1.00  0.00           O
ATOM   2923  N   LYS   189      50.083  27.663  50.830  1.00  0.00           N
ATOM   2924  H   LYS   189      50.671  28.304  51.343  1.00  0.00           H
ATOM   2925  CA  LYS   189      50.621  26.249  50.663  1.00  0.00           C
ATOM   2926  HA  LYS   189      50.504  25.811  49.671  1.00  0.00           H
ATOM   2927  CB  LYS   189      52.123  26.102  51.078  1.00  0.00           C
ATOM   2928  HB2 LYS   189      52.778  26.695  50.438  1.00  0.00           H
ATOM   2929  HB3 LYS   189      52.257  26.582  52.048  1.00  0.00           H
ATOM   2930  CG  LYS   189      52.523  24.609  51.091  1.00  0.00           C
ATOM   2931  HG2 LYS   189      52.169  24.070  51.970  1.00  0.00           H
ATOM   2932  HG3 LYS   189      52.111  24.258  50.146  1.00  0.00           H
ATOM   2933  CD  LYS   189      53.977  24.380  51.039  1.00  0.00           C
ATOM   2934  HD2 LYS   189      54.492  24.917  50.243  1.00  0.00           H
ATOM   2935  HD3 LYS   189      54.441  24.812  51.925  1.00  0.00           H
ATOM   2936  CE  LYS   189      54.426  22.908  50.786  1.00  0.00           C
ATOM   2937  HE2 LYS   189      54.317  22.333  51.705  1.00  0.00           H
ATOM   2938  HE3 LYS   189      53.717  22.418  50.121  1.00  0.00           H
ATOM   2939  NZ  LYS   189      55.835  22.825  50.363  1.00  0.00           N
ATOM   2940  HZ1 LYS   189      56.390  23.313  51.051  1.00  0.00           H
ATOM   2941  HZ2 LYS   189      55.926  23.299  49.476  1.00  0.00           H
ATOM   2942  HZ3 LYS   189      56.188  21.879  50.379  1.00  0.00           H
ATOM   2943  C   LYS   189      49.642  25.272  51.420  1.00  0.00           C
ATOM   2944  O   LYS   189      49.274  24.215  50.922  1.00  0.00           O
ATOM   2945  N   GLU   190      49.263  25.622  52.626  1.00  0.00           N
ATOM   2946  H   GLU   190      49.746  26.404  53.046  1.00  0.00           H
ATOM   2947  CA  GLU   190      48.530  24.713  53.477  1.00  0.00           C
ATOM   2948  HA  GLU   190      49.084  23.798  53.683  1.00  0.00           H
ATOM   2949  CB  GLU   190      48.383  25.312  54.895  1.00  0.00           C
ATOM   2950  HB2 GLU   190      49.385  25.487  55.288  1.00  0.00           H
ATOM   2951  HB3 GLU   190      47.971  26.321  54.879  1.00  0.00           H
ATOM   2952  CG  GLU   190      47.468  24.514  55.809  1.00  0.00           C
ATOM   2953  HG2 GLU   190      47.022  25.121  56.597  1.00  0.00           H
ATOM   2954  HG3 GLU   190      46.567  24.106  55.354  1.00  0.00           H
ATOM   2955  CD  GLU   190      48.219  23.412  56.579  1.00  0.00           C
ATOM   2956  OE1 GLU   190      49.259  22.952  56.065  1.00  0.00           O
ATOM   2957  OE2 GLU   190      47.590  22.957  57.557  1.00  0.00           O
ATOM   2958  C   GLU   190      47.184  24.365  52.821  1.00  0.00           C
ATOM   2959  O   GLU   190      46.771  23.175  52.712  1.00  0.00           O
ATOM   2960  N   ILE   191      46.485  25.427  52.359  1.00  0.00           N
ATOM   2961  H   ILE   191      46.834  26.375  52.386  1.00  0.00           H
ATOM   2962  CA  ILE   191      45.319  25.333  51.499  1.00  0.00           C
ATOM   2963  HA  ILE   191      44.622  24.829  52.169  1.00  0.00           H
ATOM   2964  CB  ILE   191      44.787  26.688  51.228  1.00  0.00           C
ATOM   2965  HB  ILE   191      45.619  27.233  50.780  1.00  0.00           H
ATOM   2966  CG2 ILE   191      43.616  26.742  50.303  1.00  0.00           C
ATOM   2967 HG21 ILE   191      43.919  26.345  49.334  1.00  0.00           H
ATOM   2968 HG22 ILE   191      43.266  27.765  50.168  1.00  0.00           H
ATOM   2969 HG23 ILE   191      42.855  26.092  50.736  1.00  0.00           H
ATOM   2970  CG1 ILE   191      44.381  27.458  52.501  1.00  0.00           C
ATOM   2971 HG12 ILE   191      43.512  26.995  52.967  1.00  0.00           H
ATOM   2972 HG13 ILE   191      45.173  27.263  53.224  1.00  0.00           H
ATOM   2973  CD1 ILE   191      44.283  29.013  52.290  1.00  0.00           C
ATOM   2974 HD11 ILE   191      45.240  29.397  51.938  1.00  0.00           H
ATOM   2975 HD12 ILE   191      44.298  29.553  53.237  1.00  0.00           H
ATOM   2976 HD13 ILE   191      43.477  29.300  51.615  1.00  0.00           H
ATOM   2977  C   ILE   191      45.497  24.547  50.172  1.00  0.00           C
ATOM   2978  O   ILE   191      44.792  23.533  49.876  1.00  0.00           O
ATOM   2979  N   VAL   192      46.491  24.895  49.354  1.00  0.00           N
ATOM   2980  H   VAL   192      47.122  25.629  49.645  1.00  0.00           H
ATOM   2981  CA  VAL   192      46.783  24.160  48.133  1.00  0.00           C
ATOM   2982  HA  VAL   192      45.880  24.088  47.525  1.00  0.00           H
ATOM   2983  CB  VAL   192      47.802  25.025  47.304  1.00  0.00           C
ATOM   2984  HB  VAL   192      48.692  25.049  47.934  1.00  0.00           H
ATOM   2985  CG1 VAL   192      48.148  24.260  46.005  1.00  0.00           C
ATOM   2986 HG11 VAL   192      47.243  24.158  45.407  1.00  0.00           H
ATOM   2987 HG12 VAL   192      49.005  24.687  45.484  1.00  0.00           H
ATOM   2988 HG13 VAL   192      48.506  23.257  46.240  1.00  0.00           H
ATOM   2989  CG2 VAL   192      47.199  26.386  46.874  1.00  0.00           C
ATOM   2990 HG21 VAL   192      47.986  26.795  46.242  1.00  0.00           H
ATOM   2991 HG22 VAL   192      46.952  26.991  47.746  1.00  0.00           H
ATOM   2992 HG23 VAL   192      46.236  26.304  46.367  1.00  0.00           H
ATOM   2993  C   VAL   192      47.225  22.673  48.411  1.00  0.00           C
ATOM   2994  O   VAL   192      46.753  21.829  47.591  1.00  0.00           O
ATOM   2995  N   LYS   193      47.927  22.367  49.454  1.00  0.00           N
ATOM   2996  H   LYS   193      48.129  23.008  50.209  1.00  0.00           H
ATOM   2997  CA  LYS   193      48.413  21.005  49.723  1.00  0.00           C
ATOM   2998  HA  LYS   193      48.835  20.679  48.772  1.00  0.00           H
ATOM   2999  CB  LYS   193      49.481  21.141  50.741  1.00  0.00           C
ATOM   3000  HB2 LYS   193      50.169  21.914  50.398  1.00  0.00           H
ATOM   3001  HB3 LYS   193      49.056  21.479  51.687  1.00  0.00           H
ATOM   3002  CG  LYS   193      50.198  19.764  50.949  1.00  0.00           C
ATOM   3003  HG2 LYS   193      49.572  19.247  51.677  1.00  0.00           H
ATOM   3004  HG3 LYS   193      50.178  19.195  50.019  1.00  0.00           H
ATOM   3005  CD  LYS   193      51.588  19.786  51.481  1.00  0.00           C
ATOM   3006  HD2 LYS   193      52.148  20.506  50.886  1.00  0.00           H
ATOM   3007  HD3 LYS   193      51.583  20.022  52.546  1.00  0.00           H
ATOM   3008  CE  LYS   193      52.125  18.377  51.255  1.00  0.00           C
ATOM   3009  HE2 LYS   193      51.324  17.681  51.507  1.00  0.00           H
ATOM   3010  HE3 LYS   193      52.282  18.304  50.179  1.00  0.00           H
ATOM   3011  NZ  LYS   193      53.304  18.069  52.068  1.00  0.00           N
ATOM   3012  HZ1 LYS   193      54.152  18.539  51.780  1.00  0.00           H
ATOM   3013  HZ2 LYS   193      53.517  17.104  51.863  1.00  0.00           H
ATOM   3014  HZ3 LYS   193      53.048  18.284  53.022  1.00  0.00           H
ATOM   3015  C   LYS   193      47.233  20.086  50.078  1.00  0.00           C
ATOM   3016  O   LYS   193      47.405  18.867  49.904  1.00  0.00           O
ATOM   3017  N   LYS   194      46.024  20.596  50.302  1.00  0.00           N
ATOM   3018  H   LYS   194      46.016  21.595  50.154  1.00  0.00           H
ATOM   3019  CA  LYS   194      44.740  19.969  50.760  1.00  0.00           C
ATOM   3020  HA  LYS   194      44.972  18.914  50.908  1.00  0.00           H
ATOM   3021  CB  LYS   194      44.334  20.406  52.164  1.00  0.00           C
ATOM   3022  HB2 LYS   194      45.148  20.885  52.709  1.00  0.00           H
ATOM   3023  HB3 LYS   194      43.546  21.158  52.110  1.00  0.00           H
ATOM   3024  CG  LYS   194      43.933  19.244  53.055  1.00  0.00           C
ATOM   3025  HG2 LYS   194      43.063  18.696  52.692  1.00  0.00           H
ATOM   3026  HG3 LYS   194      44.790  18.571  53.049  1.00  0.00           H
ATOM   3027  CD  LYS   194      43.358  19.829  54.314  1.00  0.00           C
ATOM   3028  HD2 LYS   194      44.175  20.148  54.962  1.00  0.00           H
ATOM   3029  HD3 LYS   194      42.736  20.651  53.959  1.00  0.00           H
ATOM   3030  CE  LYS   194      42.480  18.825  55.102  1.00  0.00           C
ATOM   3031  HE2 LYS   194      42.303  19.242  56.093  1.00  0.00           H
ATOM   3032  HE3 LYS   194      41.509  18.830  54.605  1.00  0.00           H
ATOM   3033  NZ  LYS   194      43.061  17.455  55.180  1.00  0.00           N
ATOM   3034  HZ1 LYS   194      42.998  16.951  54.308  1.00  0.00           H
ATOM   3035  HZ2 LYS   194      42.608  16.875  55.872  1.00  0.00           H
ATOM   3036  HZ3 LYS   194      44.027  17.515  55.471  1.00  0.00           H
ATOM   3037  C   LYS   194      43.588  20.110  49.684  1.00  0.00           C
ATOM   3038  O   LYS   194      42.679  19.261  49.689  1.00  0.00           O
ATOM   3039  N   HIE   195      43.606  21.204  48.932  1.00  0.00           N
ATOM   3040  H   HIE   195      44.318  21.910  49.049  1.00  0.00           H
ATOM   3041  CA  HIE   195      42.451  21.628  48.195  1.00  0.00           C
ATOM   3042  HA  HIE   195      41.626  20.989  48.512  1.00  0.00           H
ATOM   3043  CB  HIE   195      42.019  23.091  48.466  1.00  0.00           C
ATOM   3044  HB2 HIE   195      42.895  23.714  48.285  1.00  0.00           H
ATOM   3045  HB3 HIE   195      41.274  23.379  47.724  1.00  0.00           H
ATOM   3046  CG  HIE   195      41.295  23.329  49.746  1.00  0.00           C
ATOM   3047  ND1 HIE   195      39.915  23.394  49.857  1.00  0.00           N
ATOM   3048  CE1 HIE   195      39.700  23.561  51.149  1.00  0.00           C
ATOM   3049  HE1 HIE   195      38.741  23.642  51.640  1.00  0.00           H
ATOM   3050  NE2 HIE   195      40.857  23.586  51.828  1.00  0.00           N
ATOM   3051  HE2 HIE   195      40.986  23.699  52.824  1.00  0.00           H
ATOM   3052  CD2 HIE   195      41.859  23.464  50.948  1.00  0.00           C
ATOM   3053  HD2 HIE   195      42.910  23.444  51.194  1.00  0.00           H
ATOM   3054  C   HIE   195      42.679  21.459  46.688  1.00  0.00           C
ATOM   3055  O   HIE   195      41.632  21.356  46.062  1.00  0.00           O
ATOM   3056  N   SER   196      43.897  21.299  46.174  1.00  0.00           N
ATOM   3057  H   SER   196      44.705  21.408  46.772  1.00  0.00           H
ATOM   3058  CA  SER   196      44.119  21.463  44.776  1.00  0.00           C
ATOM   3059  HA  SER   196      43.274  21.138  44.170  1.00  0.00           H
ATOM   3060  CB  SER   196      44.444  22.969  44.436  1.00  0.00           C
ATOM   3061  HB2 SER   196      45.430  23.187  44.845  1.00  0.00           H
ATOM   3062  HB3 SER   196      44.468  23.092  43.352  1.00  0.00           H
ATOM   3063  OG  SER   196      43.489  23.939  44.957  1.00  0.00           O
ATOM   3064  HG  SER   196      42.791  23.888  44.299  1.00  0.00           H
ATOM   3065  C   SER   196      45.200  20.682  44.190  1.00  0.00           C
ATOM   3066  O   SER   196      45.724  20.841  43.106  1.00  0.00           O
ATOM   3067  N   GLN   197      45.489  19.515  44.829  1.00  0.00           N
ATOM   3068  H   GLN   197      44.929  19.342  45.652  1.00  0.00           H
ATOM   3069  CA  GLN   197      46.255  18.407  44.284  1.00  0.00           C
ATOM   3070  HA  GLN   197      47.272  18.750  44.096  1.00  0.00           H
ATOM   3071  CB  GLN   197      46.538  17.337  45.369  1.00  0.00           C
ATOM   3072  HB2 GLN   197      45.636  16.849  45.738  1.00  0.00           H
ATOM   3073  HB3 GLN   197      47.149  16.562  44.908  1.00  0.00           H
ATOM   3074  CG  GLN   197      47.345  17.807  46.634  1.00  0.00           C
ATOM   3075  HG2 GLN   197      46.921  18.728  47.034  1.00  0.00           H
ATOM   3076  HG3 GLN   197      47.245  16.961  47.314  1.00  0.00           H
ATOM   3077  CD  GLN   197      48.751  17.929  46.351  1.00  0.00           C
ATOM   3078  OE1 GLN   197      49.320  18.053  45.243  1.00  0.00           O
ATOM   3079  NE2 GLN   197      49.611  17.963  47.336  1.00  0.00           N
ATOM   3080 HE21 GLN   197      50.570  17.942  47.018  1.00  0.00           H
ATOM   3081 HE22 GLN   197      49.357  17.754  48.290  1.00  0.00           H
ATOM   3082  C   GLN   197      45.763  17.694  43.012  1.00  0.00           C
ATOM   3083  O   GLN   197      46.566  17.511  42.126  1.00  0.00           O
ATOM   3084  N   PHE   198      44.391  17.553  42.892  1.00  0.00           N
ATOM   3085  H   PHE   198      43.835  17.732  43.716  1.00  0.00           H
ATOM   3086  CA  PHE   198      43.727  17.040  41.650  1.00  0.00           C
ATOM   3087  HA  PHE   198      44.092  16.016  41.579  1.00  0.00           H
ATOM   3088  CB  PHE   198      42.213  16.878  41.914  1.00  0.00           C
ATOM   3089  HB2 PHE   198      41.820  16.174  41.181  1.00  0.00           H
ATOM   3090  HB3 PHE   198      42.102  16.422  42.898  1.00  0.00           H
ATOM   3091  CG  PHE   198      41.415  18.194  41.861  1.00  0.00           C
ATOM   3092  CD1 PHE   198      41.022  18.725  40.633  1.00  0.00           C
ATOM   3093  HD1 PHE   198      41.292  18.193  39.733  1.00  0.00           H
ATOM   3094  CE1 PHE   198      40.414  19.978  40.595  1.00  0.00           C
ATOM   3095  HE1 PHE   198      40.257  20.503  39.664  1.00  0.00           H
ATOM   3096  CZ  PHE   198      40.170  20.641  41.770  1.00  0.00           C
ATOM   3097  HZ  PHE   198      39.728  21.626  41.758  1.00  0.00           H
ATOM   3098  CE2 PHE   198      40.622  20.207  42.974  1.00  0.00           C
ATOM   3099  HE2 PHE   198      40.461  20.828  43.842  1.00  0.00           H
ATOM   3100  CD2 PHE   198      41.244  18.940  43.009  1.00  0.00           C
ATOM   3101  HD2 PHE   198      41.489  18.611  44.009  1.00  0.00           H
ATOM   3102  C   PHE   198      44.005  17.812  40.346  1.00  0.00           C
ATOM   3103  O   PHE   198      43.887  17.229  39.316  1.00  0.00           O
ATOM   3104  N   ILE   199      44.389  19.074  40.425  1.00  0.00           N
ATOM   3105  H   ILE   199      44.423  19.548  41.316  1.00  0.00           H
ATOM   3106  CA  ILE   199      44.576  19.978  39.226  1.00  0.00           C
ATOM   3107  HA  ILE   199      43.704  19.912  38.575  1.00  0.00           H
ATOM   3108  CB  ILE   199      44.830  21.430  39.633  1.00  0.00           C
ATOM   3109  HB  ILE   199      45.558  21.387  40.444  1.00  0.00           H
ATOM   3110  CG2 ILE   199      45.331  22.396  38.501  1.00  0.00           C
ATOM   3111 HG21 ILE   199      44.659  22.236  37.657  1.00  0.00           H
ATOM   3112 HG22 ILE   199      46.392  22.242  38.307  1.00  0.00           H
ATOM   3113 HG23 ILE   199      45.234  23.402  38.909  1.00  0.00           H
ATOM   3114  CG1 ILE   199      43.612  22.053  40.356  1.00  0.00           C
ATOM   3115 HG12 ILE   199      43.211  21.305  41.039  1.00  0.00           H
ATOM   3116 HG13 ILE   199      43.842  23.002  40.840  1.00  0.00           H
ATOM   3117  CD1 ILE   199      42.425  22.381  39.401  1.00  0.00           C
ATOM   3118 HD11 ILE   199      42.807  23.106  38.682  1.00  0.00           H
ATOM   3119 HD12 ILE   199      41.651  22.843  40.013  1.00  0.00           H
ATOM   3120 HD13 ILE   199      42.066  21.499  38.871  1.00  0.00           H
ATOM   3121  C   ILE   199      45.768  19.466  38.417  1.00  0.00           C
ATOM   3122  O   ILE   199      46.924  19.509  38.854  1.00  0.00           O
ATOM   3123  N   GLY   200      45.492  18.987  37.158  1.00  0.00           N
ATOM   3124  H   GLY   200      44.575  19.046  36.737  1.00  0.00           H
ATOM   3125  CA  GLY   200      46.469  18.387  36.248  1.00  0.00           C
ATOM   3126  HA2 GLY   200      46.914  17.713  36.981  1.00  0.00           H
ATOM   3127  HA3 GLY   200      45.941  17.729  35.556  1.00  0.00           H
ATOM   3128  C   GLY   200      47.642  19.128  35.668  1.00  0.00           C
ATOM   3129  O   GLY   200      48.096  18.831  34.544  1.00  0.00           O
ATOM   3130  N   TYR   201      47.962  20.282  36.231  1.00  0.00           N
ATOM   3131  H   TYR   201      47.585  20.454  37.152  1.00  0.00           H
ATOM   3132  CA  TYR   201      48.887  21.309  35.668  1.00  0.00           C
ATOM   3133  HA  TYR   201      49.480  20.884  34.858  1.00  0.00           H
ATOM   3134  CB  TYR   201      48.002  22.443  35.162  1.00  0.00           C
ATOM   3135  HB2 TYR   201      47.354  22.781  35.970  1.00  0.00           H
ATOM   3136  HB3 TYR   201      48.657  23.294  34.973  1.00  0.00           H
ATOM   3137  CG  TYR   201      47.258  22.082  33.872  1.00  0.00           C
ATOM   3138  CD1 TYR   201      47.911  22.140  32.604  1.00  0.00           C
ATOM   3139  HD1 TYR   201      48.986  22.230  32.539  1.00  0.00           H
ATOM   3140  CE1 TYR   201      47.177  21.896  31.432  1.00  0.00           C
ATOM   3141  HE1 TYR   201      47.623  21.732  30.462  1.00  0.00           H
ATOM   3142  CZ  TYR   201      45.760  21.716  31.503  1.00  0.00           C
ATOM   3143  OH  TYR   201      45.196  21.340  30.309  1.00  0.00           O
ATOM   3144  HH  TYR   201      44.253  21.167  30.364  1.00  0.00           H
ATOM   3145  CE2 TYR   201      45.089  21.704  32.779  1.00  0.00           C
ATOM   3146  HE2 TYR   201      44.022  21.538  32.793  1.00  0.00           H
ATOM   3147  CD2 TYR   201      45.834  21.907  33.938  1.00  0.00           C
ATOM   3148  HD2 TYR   201      45.261  21.900  34.853  1.00  0.00           H
ATOM   3149  C   TYR   201      49.870  21.821  36.799  1.00  0.00           C
ATOM   3150  O   TYR   201      49.474  21.847  37.968  1.00  0.00           O
ATOM   3151  N   PRO   202      51.047  22.323  36.421  1.00  0.00           N
ATOM   3152  CD  PRO   202      51.604  22.071  35.153  1.00  0.00           C
ATOM   3153  HD2 PRO   202      50.939  22.463  34.383  1.00  0.00           H
ATOM   3154  HD3 PRO   202      51.954  21.043  35.063  1.00  0.00           H
ATOM   3155  CG  PRO   202      52.897  22.832  35.129  1.00  0.00           C
ATOM   3156  HG2 PRO   202      52.623  23.828  34.780  1.00  0.00           H
ATOM   3157  HG3 PRO   202      53.687  22.460  34.478  1.00  0.00           H
ATOM   3158  CB  PRO   202      53.306  22.885  36.594  1.00  0.00           C
ATOM   3159  HB2 PRO   202      53.918  23.753  36.836  1.00  0.00           H
ATOM   3160  HB3 PRO   202      53.900  22.005  36.843  1.00  0.00           H
ATOM   3161  CA  PRO   202      52.059  22.894  37.380  1.00  0.00           C
ATOM   3162  HA  PRO   202      52.166  22.223  38.232  1.00  0.00           H
ATOM   3163  C   PRO   202      51.695  24.261  38.087  1.00  0.00           C
ATOM   3164  O   PRO   202      51.814  25.286  37.564  1.00  0.00           O
ATOM   3165  N   ILE   203      51.113  24.226  39.251  1.00  0.00           N
ATOM   3166  H   ILE   203      50.804  23.332  39.604  1.00  0.00           H
ATOM   3167  CA  ILE   203      50.879  25.402  40.130  1.00  0.00           C
ATOM   3168  HA  ILE   203      50.422  26.205  39.553  1.00  0.00           H
ATOM   3169  CB  ILE   203      49.769  24.911  41.139  1.00  0.00           C
ATOM   3170  HB  ILE   203      50.166  24.089  41.734  1.00  0.00           H
ATOM   3171  CG2 ILE   203      49.427  26.020  42.198  1.00  0.00           C
ATOM   3172 HG21 ILE   203      50.180  26.054  42.986  1.00  0.00           H
ATOM   3173 HG22 ILE   203      48.482  25.916  42.733  1.00  0.00           H
ATOM   3174 HG23 ILE   203      49.387  27.005  41.734  1.00  0.00           H
ATOM   3175  CG1 ILE   203      48.508  24.370  40.462  1.00  0.00           C
ATOM   3176 HG12 ILE   203      48.095  25.088  39.751  1.00  0.00           H
ATOM   3177 HG13 ILE   203      48.845  23.487  39.919  1.00  0.00           H
ATOM   3178  CD1 ILE   203      47.440  23.966  41.374  1.00  0.00           C
ATOM   3179 HD11 ILE   203      47.834  23.584  42.316  1.00  0.00           H
ATOM   3180 HD12 ILE   203      46.711  23.304  40.908  1.00  0.00           H
ATOM   3181 HD13 ILE   203      46.891  24.877  41.618  1.00  0.00           H
ATOM   3182  C   ILE   203      52.072  25.849  40.983  1.00  0.00           C
ATOM   3183  O   ILE   203      52.317  25.302  42.091  1.00  0.00           O
ATOM   3184  N   THR   204      52.876  26.823  40.507  1.00  0.00           N
ATOM   3185  H   THR   204      52.545  27.330  39.698  1.00  0.00           H
ATOM   3186  CA  THR   204      54.000  27.561  41.256  1.00  0.00           C
ATOM   3187  HA  THR   204      54.471  26.762  41.828  1.00  0.00           H
ATOM   3188  CB  THR   204      54.984  28.149  40.244  1.00  0.00           C
ATOM   3189  HB  THR   204      54.377  28.751  39.569  1.00  0.00           H
ATOM   3190  CG2 THR   204      56.160  28.960  40.704  1.00  0.00           C
ATOM   3191 HG21 THR   204      56.721  29.376  39.867  1.00  0.00           H
ATOM   3192 HG22 THR   204      56.930  28.386  41.220  1.00  0.00           H
ATOM   3193 HG23 THR   204      55.751  29.827  41.223  1.00  0.00           H
ATOM   3194  OG1 THR   204      55.584  27.130  39.545  1.00  0.00           O
ATOM   3195  HG1 THR   204      55.746  27.494  38.672  1.00  0.00           H
ATOM   3196  C   THR   204      53.543  28.577  42.330  1.00  0.00           C
ATOM   3197  O   THR   204      52.472  29.152  42.144  1.00  0.00           O
ATOM   3198  N   LEU   205      54.323  28.744  43.470  1.00  0.00           N
ATOM   3199  H   LEU   205      55.184  28.214  43.463  1.00  0.00           H
ATOM   3200  CA  LEU   205      54.068  29.626  44.669  1.00  0.00           C
ATOM   3201  HA  LEU   205      53.081  30.072  44.537  1.00  0.00           H
ATOM   3202  CB  LEU   205      53.956  28.692  45.863  1.00  0.00           C
ATOM   3203  HB2 LEU   205      54.929  28.267  46.112  1.00  0.00           H
ATOM   3204  HB3 LEU   205      53.613  29.208  46.759  1.00  0.00           H
ATOM   3205  CG  LEU   205      52.889  27.590  45.733  1.00  0.00           C
ATOM   3206  HG  LEU   205      53.170  26.884  44.952  1.00  0.00           H
ATOM   3207  CD1 LEU   205      52.794  26.822  47.049  1.00  0.00           C
ATOM   3208 HD11 LEU   205      52.079  26.022  46.859  1.00  0.00           H
ATOM   3209 HD12 LEU   205      52.423  27.410  47.887  1.00  0.00           H
ATOM   3210 HD13 LEU   205      53.679  26.277  47.377  1.00  0.00           H
ATOM   3211  CD2 LEU   205      51.505  28.038  45.426  1.00  0.00           C
ATOM   3212 HD21 LEU   205      50.743  27.262  45.355  1.00  0.00           H
ATOM   3213 HD22 LEU   205      51.277  28.734  46.234  1.00  0.00           H
ATOM   3214 HD23 LEU   205      51.635  28.478  44.437  1.00  0.00           H
ATOM   3215  C   LEU   205      55.149  30.619  44.856  1.00  0.00           C
ATOM   3216  O   LEU   205      56.310  30.292  44.867  1.00  0.00           O
ATOM   3217  N   PHE   206      54.736  31.883  44.791  1.00  0.00           N
ATOM   3218  H   PHE   206      53.782  31.996  44.480  1.00  0.00           H
ATOM   3219  CA  PHE   206      55.565  33.096  44.751  1.00  0.00           C
ATOM   3220  HA  PHE   206      56.602  32.810  44.928  1.00  0.00           H
ATOM   3221  CB  PHE   206      55.294  33.728  43.439  1.00  0.00           C
ATOM   3222  HB2 PHE   206      54.372  33.391  42.966  1.00  0.00           H
ATOM   3223  HB3 PHE   206      55.284  34.800  43.626  1.00  0.00           H
ATOM   3224  CG  PHE   206      56.337  33.441  42.410  1.00  0.00           C
ATOM   3225  CD1 PHE   206      56.782  34.535  41.692  1.00  0.00           C
ATOM   3226  HD1 PHE   206      56.337  35.520  41.697  1.00  0.00           H
ATOM   3227  CE1 PHE   206      57.864  34.384  40.810  1.00  0.00           C
ATOM   3228  HE1 PHE   206      58.372  35.269  40.456  1.00  0.00           H
ATOM   3229  CZ  PHE   206      58.423  33.121  40.671  1.00  0.00           C
ATOM   3230  HZ  PHE   206      59.243  33.024  39.973  1.00  0.00           H
ATOM   3231  CE2 PHE   206      57.867  31.972  41.297  1.00  0.00           C
ATOM   3232  HE2 PHE   206      58.250  31.006  41.005  1.00  0.00           H
ATOM   3233  CD2 PHE   206      56.800  32.158  42.156  1.00  0.00           C
ATOM   3234  HD2 PHE   206      56.339  31.321  42.659  1.00  0.00           H
ATOM   3235  C   PHE   206      55.131  34.016  45.964  1.00  0.00           C
ATOM   3236  O   PHE   206      54.066  33.800  46.534  1.00  0.00           O
ATOM   3237  N   VAL   207      55.871  35.073  46.217  1.00  0.00           N
ATOM   3238  H   VAL   207      56.669  35.311  45.646  1.00  0.00           H
ATOM   3239  CA  VAL   207      55.616  35.972  47.340  1.00  0.00           C
ATOM   3240  HA  VAL   207      54.564  36.255  47.305  1.00  0.00           H
ATOM   3241  CB  VAL   207      55.870  35.389  48.744  1.00  0.00           C
ATOM   3242  HB  VAL   207      55.287  34.499  48.984  1.00  0.00           H
ATOM   3243  CG1 VAL   207      57.287  34.837  48.965  1.00  0.00           C
ATOM   3244 HG11 VAL   207      57.413  33.921  48.386  1.00  0.00           H
ATOM   3245 HG12 VAL   207      58.007  35.611  48.696  1.00  0.00           H
ATOM   3246 HG13 VAL   207      57.271  34.686  50.044  1.00  0.00           H
ATOM   3247  CG2 VAL   207      55.834  36.532  49.762  1.00  0.00           C
ATOM   3248 HG21 VAL   207      54.849  36.993  49.834  1.00  0.00           H
ATOM   3249 HG22 VAL   207      56.591  37.307  49.646  1.00  0.00           H
ATOM   3250 HG23 VAL   207      56.141  36.059  50.695  1.00  0.00           H
ATOM   3251  C   VAL   207      56.427  37.182  46.982  1.00  0.00           C
ATOM   3252  O   VAL   207      57.630  37.024  46.556  1.00  0.00           O
ATOM   3253  N   GLU   208      55.863  38.398  47.167  1.00  0.00           N
ATOM   3254  H   GLU   208      54.919  38.414  47.526  1.00  0.00           H
ATOM   3255  CA  GLU   208      56.433  39.738  46.904  1.00  0.00           C
ATOM   3256  HA  GLU   208      57.200  39.644  46.135  1.00  0.00           H
ATOM   3257  CB  GLU   208      55.378  40.820  46.575  1.00  0.00           C
ATOM   3258  HB2 GLU   208      54.432  40.554  47.046  1.00  0.00           H
ATOM   3259  HB3 GLU   208      55.754  41.789  46.904  1.00  0.00           H
ATOM   3260  CG  GLU   208      55.152  40.783  45.060  1.00  0.00           C
ATOM   3261  HG2 GLU   208      55.403  39.813  44.632  1.00  0.00           H
ATOM   3262  HG3 GLU   208      54.134  41.064  44.787  1.00  0.00           H
ATOM   3263  CD  GLU   208      56.047  41.865  44.319  1.00  0.00           C
ATOM   3264  OE1 GLU   208      57.290  41.670  44.365  1.00  0.00           O
ATOM   3265  OE2 GLU   208      55.577  42.793  43.633  1.00  0.00           O
ATOM   3266  C   GLU   208      57.213  40.206  48.043  1.00  0.00           C
ATOM   3267  O   GLU   208      58.446  40.253  48.107  1.00  0.00           O
ATOM   3268  OXT GLU   208      56.481  40.481  49.032  1.00  0.00           O
END
