# Supplementary material for: Worth the Weight: Sub-Pocket EXplorer (SubPEx), a Weighted Ensemble Method to Enhance Binding-Pocket Conformational Sampling
Source: J Chem Theory Comput. 2023 Aug 16;19(17):5677–89. doi: 10.1021/acs.jctc.3c00478 (PMC10500992; doi:10.1021/acs.jctc.3c00478)
Supplement: Supplementary file 2 — ct3c00478_si_002.zip [file ct3c00478_si_002.zip › clustered_structures/HSP90/brute-force/rep.c2.aligned.pdb]

HELIX    1   1 ALA      9  ASN     20  1                                  12
HELIX    2   2 LYS     26  THR     50  1                                  25
HELIX    3   3 PRO     52  LEU     55  1                                   4
HELIX    4   4 LYS     85  ILE     89  1                                   5
HELIX    5   5 ASN     91  GLY     93  1                                   3
HELIX    6   6 GLY     99  GLN    108  1                                  10
HELIX    7   7 ILE    113  GLY    117  1                                   5
HELIX    8   8 GLY    122  LEU    128  1                                   7
HELIX    9   9 THR    180  LEU    183  1                                   4
HELIX   10  10 GLU    185  SER    196  1                                  12
SHEET    1   1 1 THR     4  ALA     6  0
SHEET    2   2 1 ILE    63  ASN    68  0
SHEET    3   3 1 THR    73  ASP    78  0
SHEET    4   4 1 ALA   130  LYS   138  0
SHEET    5   5 1 TYR   145  SER   149  0
SHEET    6   6 1 SER   154  THR   159  0
SHEET    7   7 1 GLY   168  LEU   175  0
SHEET    8   8 1 ILE   203  LEU   205  0
CRYST1   70.135   64.347   72.403  90.00  90.00  90.00               1
ATOM      1  N   ALA     1      34.203  56.181  26.660  1.00  0.00           N
ATOM      2  H1  ALA     1      34.541  57.047  27.055  1.00  0.00           H
ATOM      3  H2  ALA     1      34.500  55.431  27.268  1.00  0.00           H
ATOM      4  H3  ALA     1      34.591  56.018  25.742  1.00  0.00           H
ATOM      5  CA  ALA     1      32.743  56.331  26.558  1.00  0.00           C
ATOM      6  HA  ALA     1      32.366  56.642  27.531  1.00  0.00           H
ATOM      7  CB  ALA     1      32.347  57.351  25.471  1.00  0.00           C
ATOM      8  HB1 ALA     1      32.909  58.263  25.670  1.00  0.00           H
ATOM      9  HB2 ALA     1      31.302  57.648  25.560  1.00  0.00           H
ATOM     10  HB3 ALA     1      32.624  56.896  24.519  1.00  0.00           H
ATOM     11  C   ALA     1      32.152  55.003  26.199  1.00  0.00           C
ATOM     12  O   ALA     1      32.717  54.211  25.422  1.00  0.00           O
ATOM     13  N   VAL     2      30.980  54.752  26.708  1.00  0.00           N
ATOM     14  H   VAL     2      30.605  55.515  27.252  1.00  0.00           H
ATOM     15  CA  VAL     2      30.346  53.432  26.746  1.00  0.00           C
ATOM     16  HA  VAL     2      29.485  53.396  27.414  1.00  0.00           H
ATOM     17  CB  VAL     2      29.794  53.064  25.318  1.00  0.00           C
ATOM     18  HB  VAL     2      30.636  52.743  24.705  1.00  0.00           H
ATOM     19  CG1 VAL     2      28.817  51.912  25.392  1.00  0.00           C
ATOM     20 HG11 VAL     2      29.253  50.991  25.776  1.00  0.00           H
ATOM     21 HG12 VAL     2      28.146  52.219  26.194  1.00  0.00           H
ATOM     22 HG13 VAL     2      28.370  51.732  24.414  1.00  0.00           H
ATOM     23  CG2 VAL     2      29.148  54.198  24.589  1.00  0.00           C
ATOM     24 HG21 VAL     2      28.581  53.853  23.724  1.00  0.00           H
ATOM     25 HG22 VAL     2      29.914  54.894  24.249  1.00  0.00           H
ATOM     26 HG23 VAL     2      28.540  54.767  25.292  1.00  0.00           H
ATOM     27  C   VAL     2      31.339  52.326  27.183  1.00  0.00           C
ATOM     28  O   VAL     2      31.772  51.492  26.310  1.00  0.00           O
ATOM     29  N   GLU     3      31.702  52.339  28.475  1.00  0.00           N
ATOM     30  H   GLU     3      31.211  52.955  29.108  1.00  0.00           H
ATOM     31  CA  GLU     3      32.588  51.334  29.098  1.00  0.00           C
ATOM     32  HA  GLU     3      32.663  50.424  28.501  1.00  0.00           H
ATOM     33  CB  GLU     3      34.078  51.822  29.051  1.00  0.00           C
ATOM     34  HB2 GLU     3      34.753  50.986  29.235  1.00  0.00           H
ATOM     35  HB3 GLU     3      34.404  52.148  28.062  1.00  0.00           H
ATOM     36  CG  GLU     3      34.504  52.816  30.109  1.00  0.00           C
ATOM     37  HG2 GLU     3      34.462  52.340  31.087  1.00  0.00           H
ATOM     38  HG3 GLU     3      35.527  53.177  29.998  1.00  0.00           H
ATOM     39  CD  GLU     3      33.566  53.989  30.059  1.00  0.00           C
ATOM     40  OE1 GLU     3      33.737  54.814  29.090  1.00  0.00           O
ATOM     41  OE2 GLU     3      32.662  54.125  30.931  1.00  0.00           O
ATOM     42  C   GLU     3      32.217  50.798  30.510  1.00  0.00           C
ATOM     43  O   GLU     3      32.912  49.841  30.907  1.00  0.00           O
ATOM     44  N   THR     4      31.164  51.308  31.098  1.00  0.00           N
ATOM     45  H   THR     4      30.590  52.014  30.662  1.00  0.00           H
ATOM     46  CA  THR     4      30.848  50.915  32.470  1.00  0.00           C
ATOM     47  HA  THR     4      31.374  49.996  32.724  1.00  0.00           H
ATOM     48  CB  THR     4      31.145  52.182  33.334  1.00  0.00           C
ATOM     49  HB  THR     4      30.406  52.940  33.080  1.00  0.00           H
ATOM     50  CG2 THR     4      31.055  51.982  34.809  1.00  0.00           C
ATOM     51 HG21 THR     4      30.114  51.491  35.061  1.00  0.00           H
ATOM     52 HG22 THR     4      31.186  52.916  35.354  1.00  0.00           H
ATOM     53 HG23 THR     4      31.764  51.235  35.168  1.00  0.00           H
ATOM     54  OG1 THR     4      32.482  52.606  33.172  1.00  0.00           O
ATOM     55  HG1 THR     4      32.500  53.177  32.400  1.00  0.00           H
ATOM     56  C   THR     4      29.303  50.704  32.660  1.00  0.00           C
ATOM     57  O   THR     4      28.529  51.369  31.967  1.00  0.00           O
ATOM     58  N   PHE     5      28.901  49.658  33.410  1.00  0.00           N
ATOM     59  H   PHE     5      29.600  49.170  33.951  1.00  0.00           H
ATOM     60  CA  PHE     5      27.625  49.018  33.154  1.00  0.00           C
ATOM     61  HA  PHE     5      26.786  49.656  32.879  1.00  0.00           H
ATOM     62  CB  PHE     5      27.877  47.966  32.039  1.00  0.00           C
ATOM     63  HB2 PHE     5      28.428  47.111  32.434  1.00  0.00           H
ATOM     64  HB3 PHE     5      26.921  47.485  31.830  1.00  0.00           H
ATOM     65  CG  PHE     5      28.541  48.320  30.731  1.00  0.00           C
ATOM     66  CD1 PHE     5      29.888  47.959  30.442  1.00  0.00           C
ATOM     67  HD1 PHE     5      30.462  47.550  31.260  1.00  0.00           H
ATOM     68  CE1 PHE     5      30.486  47.990  29.134  1.00  0.00           C
ATOM     69  HE1 PHE     5      31.481  47.604  28.967  1.00  0.00           H
ATOM     70  CZ  PHE     5      29.681  48.536  28.131  1.00  0.00           C
ATOM     71  HZ  PHE     5      30.069  48.477  27.125  1.00  0.00           H
ATOM     72  CE2 PHE     5      28.363  49.014  28.421  1.00  0.00           C
ATOM     73  HE2 PHE     5      27.734  49.273  27.581  1.00  0.00           H
ATOM     74  CD2 PHE     5      27.794  48.894  29.682  1.00  0.00           C
ATOM     75  HD2 PHE     5      26.778  49.220  29.848  1.00  0.00           H
ATOM     76  C   PHE     5      27.229  48.306  34.471  1.00  0.00           C
ATOM     77  O   PHE     5      28.059  47.643  35.117  1.00  0.00           O
ATOM     78  N   ALA     6      25.992  48.441  34.953  1.00  0.00           N
ATOM     79  H   ALA     6      25.363  49.044  34.442  1.00  0.00           H
ATOM     80  CA  ALA     6      25.453  47.654  36.058  1.00  0.00           C
ATOM     81  HA  ALA     6      26.144  47.564  36.896  1.00  0.00           H
ATOM     82  CB  ALA     6      24.196  48.369  36.584  1.00  0.00           C
ATOM     83  HB1 ALA     6      23.488  48.397  35.755  1.00  0.00           H
ATOM     84  HB2 ALA     6      24.404  49.363  36.976  1.00  0.00           H
ATOM     85  HB3 ALA     6      23.824  47.771  37.416  1.00  0.00           H
ATOM     86  C   ALA     6      25.101  46.234  35.508  1.00  0.00           C
ATOM     87  O   ALA     6      24.522  46.107  34.474  1.00  0.00           O
ATOM     88  N   PHE     7      25.257  45.122  36.281  1.00  0.00           N
ATOM     89  H   PHE     7      25.577  45.322  37.217  1.00  0.00           H
ATOM     90  CA  PHE     7      24.729  43.758  35.965  1.00  0.00           C
ATOM     91  HA  PHE     7      25.186  43.419  35.036  1.00  0.00           H
ATOM     92  CB  PHE     7      25.117  42.798  37.019  1.00  0.00           C
ATOM     93  HB2 PHE     7      24.585  43.083  37.927  1.00  0.00           H
ATOM     94  HB3 PHE     7      24.850  41.763  36.807  1.00  0.00           H
ATOM     95  CG  PHE     7      26.640  42.687  37.237  1.00  0.00           C
ATOM     96  CD1 PHE     7      27.406  41.718  36.490  1.00  0.00           C
ATOM     97  HD1 PHE     7      26.958  41.214  35.646  1.00  0.00           H
ATOM     98  CE1 PHE     7      28.748  41.475  36.777  1.00  0.00           C
ATOM     99  HE1 PHE     7      29.398  40.892  36.141  1.00  0.00           H
ATOM    100  CZ  PHE     7      29.321  42.145  37.900  1.00  0.00           C
ATOM    101  HZ  PHE     7      30.368  42.055  38.152  1.00  0.00           H
ATOM    102  CE2 PHE     7      28.553  43.079  38.683  1.00  0.00           C
ATOM    103  HE2 PHE     7      28.948  43.623  39.529  1.00  0.00           H
ATOM    104  CD2 PHE     7      27.248  43.398  38.273  1.00  0.00           C
ATOM    105  HD2 PHE     7      26.666  44.076  38.879  1.00  0.00           H
ATOM    106  C   PHE     7      23.192  43.576  35.706  1.00  0.00           C
ATOM    107  O   PHE     7      22.405  44.501  35.865  1.00  0.00           O
ATOM    108  N   GLN     8      22.857  42.347  35.395  1.00  0.00           N
ATOM    109  H   GLN     8      23.574  41.757  34.996  1.00  0.00           H
ATOM    110  CA  GLN     8      21.479  41.833  35.485  1.00  0.00           C
ATOM    111  HA  GLN     8      20.753  42.591  35.193  1.00  0.00           H
ATOM    112  CB  GLN     8      21.428  40.499  34.721  1.00  0.00           C
ATOM    113  HB2 GLN     8      22.135  39.794  35.160  1.00  0.00           H
ATOM    114  HB3 GLN     8      20.425  40.085  34.811  1.00  0.00           H
ATOM    115  CG  GLN     8      21.706  40.660  33.202  1.00  0.00           C
ATOM    116  HG2 GLN     8      20.838  41.097  32.709  1.00  0.00           H
ATOM    117  HG3 GLN     8      22.584  41.286  33.047  1.00  0.00           H
ATOM    118  CD  GLN     8      21.951  39.331  32.519  1.00  0.00           C
ATOM    119  OE1 GLN     8      22.715  38.491  33.059  1.00  0.00           O
ATOM    120  NE2 GLN     8      21.232  39.141  31.436  1.00  0.00           N
ATOM    121 HE21 GLN     8      21.380  38.295  30.904  1.00  0.00           H
ATOM    122 HE22 GLN     8      20.799  39.979  31.073  1.00  0.00           H
ATOM    123  C   GLN     8      21.220  41.637  36.946  1.00  0.00           C
ATOM    124  O   GLN     8      22.155  41.312  37.692  1.00  0.00           O
ATOM    125  N   ALA     9      19.989  41.857  37.438  1.00  0.00           N
ATOM    126  H   ALA     9      19.229  42.288  36.932  1.00  0.00           H
ATOM    127  CA  ALA     9      19.759  42.020  38.876  1.00  0.00           C
ATOM    128  HA  ALA     9      20.465  42.768  39.234  1.00  0.00           H
ATOM    129  CB  ALA     9      18.312  42.580  39.070  1.00  0.00           C
ATOM    130  HB1 ALA     9      18.167  43.623  38.791  1.00  0.00           H
ATOM    131  HB2 ALA     9      18.087  42.586  40.137  1.00  0.00           H
ATOM    132  HB3 ALA     9      17.569  42.011  38.512  1.00  0.00           H
ATOM    133  C   ALA     9      20.000  40.775  39.777  1.00  0.00           C
ATOM    134  O   ALA     9      20.529  40.715  40.904  1.00  0.00           O
ATOM    135  N   GLU    10      19.659  39.647  39.103  1.00  0.00           N
ATOM    136  H   GLU    10      19.148  39.815  38.249  1.00  0.00           H
ATOM    137  CA  GLU    10      19.888  38.302  39.646  1.00  0.00           C
ATOM    138  HA  GLU    10      19.391  38.199  40.611  1.00  0.00           H
ATOM    139  CB  GLU    10      19.324  37.248  38.744  1.00  0.00           C
ATOM    140  HB2 GLU    10      19.882  37.249  37.808  1.00  0.00           H
ATOM    141  HB3 GLU    10      19.652  36.308  39.191  1.00  0.00           H
ATOM    142  CG  GLU    10      17.815  37.158  38.472  1.00  0.00           C
ATOM    143  HG2 GLU    10      17.712  36.093  38.260  1.00  0.00           H
ATOM    144  HG3 GLU    10      17.222  37.547  39.299  1.00  0.00           H
ATOM    145  CD  GLU    10      17.427  38.072  37.271  1.00  0.00           C
ATOM    146  OE1 GLU    10      17.700  39.285  37.144  1.00  0.00           O
ATOM    147  OE2 GLU    10      16.867  37.449  36.359  1.00  0.00           O
ATOM    148  C   GLU    10      21.429  37.983  39.803  1.00  0.00           C
ATOM    149  O   GLU    10      21.780  37.041  40.543  1.00  0.00           O
ATOM    150  N   ILE    11      22.357  38.766  39.228  1.00  0.00           N
ATOM    151  H   ILE    11      22.113  39.493  38.571  1.00  0.00           H
ATOM    152  CA  ILE    11      23.799  38.605  39.582  1.00  0.00           C
ATOM    153  HA  ILE    11      24.042  37.563  39.791  1.00  0.00           H
ATOM    154  CB  ILE    11      24.687  39.115  38.471  1.00  0.00           C
ATOM    155  HB  ILE    11      24.555  40.178  38.268  1.00  0.00           H
ATOM    156  CG2 ILE    11      26.184  38.892  38.861  1.00  0.00           C
ATOM    157 HG21 ILE    11      26.477  39.344  39.808  1.00  0.00           H
ATOM    158 HG22 ILE    11      26.792  39.360  38.088  1.00  0.00           H
ATOM    159 HG23 ILE    11      26.287  37.815  39.000  1.00  0.00           H
ATOM    160  CG1 ILE    11      24.267  38.322  37.181  1.00  0.00           C
ATOM    161 HG12 ILE    11      24.129  37.280  37.469  1.00  0.00           H
ATOM    162 HG13 ILE    11      23.309  38.679  36.800  1.00  0.00           H
ATOM    163  CD1 ILE    11      25.341  38.419  36.021  1.00  0.00           C
ATOM    164 HD11 ILE    11      25.017  37.859  35.145  1.00  0.00           H
ATOM    165 HD12 ILE    11      26.358  38.208  36.351  1.00  0.00           H
ATOM    166 HD13 ILE    11      25.289  39.478  35.773  1.00  0.00           H
ATOM    167  C   ILE    11      24.178  39.374  40.830  1.00  0.00           C
ATOM    168  O   ILE    11      24.601  38.806  41.839  1.00  0.00           O
ATOM    169  N   ALA    12      23.731  40.620  40.878  1.00  0.00           N
ATOM    170  H   ALA    12      23.360  41.063  40.051  1.00  0.00           H
ATOM    171  CA  ALA    12      23.874  41.496  42.045  1.00  0.00           C
ATOM    172  HA  ALA    12      24.905  41.762  42.275  1.00  0.00           H
ATOM    173  CB  ALA    12      23.299  42.846  41.489  1.00  0.00           C
ATOM    174  HB1 ALA    12      22.218  42.720  41.410  1.00  0.00           H
ATOM    175  HB2 ALA    12      23.758  43.104  40.535  1.00  0.00           H
ATOM    176  HB3 ALA    12      23.426  43.692  42.164  1.00  0.00           H
ATOM    177  C   ALA    12      23.318  41.048  43.438  1.00  0.00           C
ATOM    178  O   ALA    12      23.906  41.208  44.504  1.00  0.00           O
ATOM    179  N   GLN    13      22.152  40.460  43.290  1.00  0.00           N
ATOM    180  H   GLN    13      21.557  40.581  42.482  1.00  0.00           H
ATOM    181  CA  GLN    13      21.565  39.694  44.348  1.00  0.00           C
ATOM    182  HA  GLN    13      21.398  40.353  45.199  1.00  0.00           H
ATOM    183  CB  GLN    13      20.167  39.299  43.965  1.00  0.00           C
ATOM    184  HB2 GLN    13      20.243  38.710  43.052  1.00  0.00           H
ATOM    185  HB3 GLN    13      19.830  38.657  44.779  1.00  0.00           H
ATOM    186  CG  GLN    13      19.189  40.493  43.909  1.00  0.00           C
ATOM    187  HG2 GLN    13      18.975  40.867  44.911  1.00  0.00           H
ATOM    188  HG3 GLN    13      19.714  41.306  43.408  1.00  0.00           H
ATOM    189  CD  GLN    13      17.948  40.234  43.067  1.00  0.00           C
ATOM    190  OE1 GLN    13      17.389  39.180  43.120  1.00  0.00           O
ATOM    191  NE2 GLN    13      17.471  41.227  42.308  1.00  0.00           N
ATOM    192 HE21 GLN    13      16.597  41.202  41.803  1.00  0.00           H
ATOM    193 HE22 GLN    13      17.920  42.132  42.332  1.00  0.00           H
ATOM    194  C   GLN    13      22.426  38.520  44.914  1.00  0.00           C
ATOM    195  O   GLN    13      22.560  38.425  46.115  1.00  0.00           O
ATOM    196  N   LEU    14      22.963  37.632  44.049  1.00  0.00           N
ATOM    197  H   LEU    14      22.752  37.674  43.063  1.00  0.00           H
ATOM    198  CA  LEU    14      23.884  36.646  44.610  1.00  0.00           C
ATOM    199  HA  LEU    14      23.479  36.144  45.489  1.00  0.00           H
ATOM    200  CB  LEU    14      24.242  35.539  43.612  1.00  0.00           C
ATOM    201  HB2 LEU    14      23.338  34.978  43.371  1.00  0.00           H
ATOM    202  HB3 LEU    14      24.511  36.106  42.721  1.00  0.00           H
ATOM    203  CG  LEU    14      25.396  34.577  43.942  1.00  0.00           C
ATOM    204  HG  LEU    14      26.356  34.959  44.289  1.00  0.00           H
ATOM    205  CD1 LEU    14      24.885  33.741  45.100  1.00  0.00           C
ATOM    206 HD11 LEU    14      23.908  33.322  44.852  1.00  0.00           H
ATOM    207 HD12 LEU    14      24.816  34.387  45.974  1.00  0.00           H
ATOM    208 HD13 LEU    14      25.571  32.960  45.427  1.00  0.00           H
ATOM    209  CD2 LEU    14      25.749  33.819  42.678  1.00  0.00           C
ATOM    210 HD21 LEU    14      26.105  34.477  41.886  1.00  0.00           H
ATOM    211 HD22 LEU    14      26.563  33.104  42.788  1.00  0.00           H
ATOM    212 HD23 LEU    14      24.841  33.268  42.435  1.00  0.00           H
ATOM    213  C   LEU    14      25.164  37.346  45.153  1.00  0.00           C
ATOM    214  O   LEU    14      25.799  36.824  46.081  1.00  0.00           O
ATOM    215  N   MET    15      25.710  38.359  44.543  1.00  0.00           N
ATOM    216  H   MET    15      25.181  38.858  43.841  1.00  0.00           H
ATOM    217  CA  MET    15      26.872  39.161  45.033  1.00  0.00           C
ATOM    218  HA  MET    15      27.767  38.543  44.953  1.00  0.00           H
ATOM    219  CB  MET    15      27.099  40.332  44.023  1.00  0.00           C
ATOM    220  HB2 MET    15      26.176  40.821  43.712  1.00  0.00           H
ATOM    221  HB3 MET    15      27.685  41.160  44.421  1.00  0.00           H
ATOM    222  CG  MET    15      27.910  39.894  42.786  1.00  0.00           C
ATOM    223  HG2 MET    15      28.840  39.353  42.961  1.00  0.00           H
ATOM    224  HG3 MET    15      27.279  39.331  42.100  1.00  0.00           H
ATOM    225  SD  MET    15      28.481  41.217  41.739  1.00  0.00           S
ATOM    226  CE  MET    15      29.458  40.359  40.520  1.00  0.00           C
ATOM    227  HE1 MET    15      29.887  39.498  41.032  1.00  0.00           H
ATOM    228  HE2 MET    15      28.857  40.162  39.632  1.00  0.00           H
ATOM    229  HE3 MET    15      30.264  40.996  40.154  1.00  0.00           H
ATOM    230  C   MET    15      26.713  39.702  46.443  1.00  0.00           C
ATOM    231  O   MET    15      27.627  39.614  47.267  1.00  0.00           O
ATOM    232  N   SER    16      25.491  40.181  46.757  1.00  0.00           N
ATOM    233  H   SER    16      24.779  40.089  46.047  1.00  0.00           H
ATOM    234  CA  SER    16      25.141  40.589  48.078  1.00  0.00           C
ATOM    235  HA  SER    16      25.844  41.255  48.579  1.00  0.00           H
ATOM    236  CB  SER    16      23.744  41.220  47.989  1.00  0.00           C
ATOM    237  HB2 SER    16      23.126  40.392  47.643  1.00  0.00           H
ATOM    238  HB3 SER    16      23.352  41.539  48.955  1.00  0.00           H
ATOM    239  OG  SER    16      23.674  42.214  47.051  1.00  0.00           O
ATOM    240  HG  SER    16      23.981  41.917  46.191  1.00  0.00           H
ATOM    241  C   SER    16      25.020  39.375  48.995  1.00  0.00           C
ATOM    242  O   SER    16      25.454  39.512  50.183  1.00  0.00           O
ATOM    243  N   LEU    17      24.571  38.248  48.559  1.00  0.00           N
ATOM    244  H   LEU    17      24.073  38.139  47.687  1.00  0.00           H
ATOM    245  CA  LEU    17      24.580  37.061  49.436  1.00  0.00           C
ATOM    246  HA  LEU    17      24.200  37.306  50.427  1.00  0.00           H
ATOM    247  CB  LEU    17      23.657  35.934  48.836  1.00  0.00           C
ATOM    248  HB2 LEU    17      22.738  36.419  48.507  1.00  0.00           H
ATOM    249  HB3 LEU    17      24.054  35.525  47.906  1.00  0.00           H
ATOM    250  CG  LEU    17      23.295  34.732  49.676  1.00  0.00           C
ATOM    251  HG  LEU    17      24.090  33.986  49.704  1.00  0.00           H
ATOM    252  CD1 LEU    17      22.777  35.017  51.123  1.00  0.00           C
ATOM    253 HD11 LEU    17      22.018  35.798  51.184  1.00  0.00           H
ATOM    254 HD12 LEU    17      23.545  35.479  51.744  1.00  0.00           H
ATOM    255 HD13 LEU    17      22.419  34.095  51.582  1.00  0.00           H
ATOM    256  CD2 LEU    17      22.093  34.017  49.041  1.00  0.00           C
ATOM    257 HD21 LEU    17      21.148  34.555  49.103  1.00  0.00           H
ATOM    258 HD22 LEU    17      22.234  33.993  47.960  1.00  0.00           H
ATOM    259 HD23 LEU    17      21.930  33.003  49.404  1.00  0.00           H
ATOM    260  C   LEU    17      26.019  36.579  49.845  1.00  0.00           C
ATOM    261  O   LEU    17      26.398  36.418  50.990  1.00  0.00           O
ATOM    262  N   ILE    18      26.910  36.701  48.852  1.00  0.00           N
ATOM    263  H   ILE    18      26.574  36.967  47.937  1.00  0.00           H
ATOM    264  CA  ILE    18      28.370  36.419  48.930  1.00  0.00           C
ATOM    265  HA  ILE    18      28.560  35.488  49.466  1.00  0.00           H
ATOM    266  CB  ILE    18      28.938  36.364  47.514  1.00  0.00           C
ATOM    267  HB  ILE    18      28.520  37.205  46.962  1.00  0.00           H
ATOM    268  CG2 ILE    18      30.443  36.486  47.547  1.00  0.00           C
ATOM    269 HG21 ILE    18      30.852  36.505  46.537  1.00  0.00           H
ATOM    270 HG22 ILE    18      30.845  35.563  47.965  1.00  0.00           H
ATOM    271 HG23 ILE    18      30.784  37.330  48.148  1.00  0.00           H
ATOM    272  CG1 ILE    18      28.413  34.962  46.939  1.00  0.00           C
ATOM    273 HG12 ILE    18      28.861  34.259  47.642  1.00  0.00           H
ATOM    274 HG13 ILE    18      27.325  34.933  47.003  1.00  0.00           H
ATOM    275  CD1 ILE    18      28.903  34.729  45.524  1.00  0.00           C
ATOM    276 HD11 ILE    18      28.688  35.658  44.995  1.00  0.00           H
ATOM    277 HD12 ILE    18      28.342  33.938  45.023  1.00  0.00           H
ATOM    278 HD13 ILE    18      29.946  34.424  45.600  1.00  0.00           H
ATOM    279  C   ILE    18      28.968  37.450  49.866  1.00  0.00           C
ATOM    280  O   ILE    18      29.681  37.068  50.767  1.00  0.00           O
ATOM    281  N   ILE    19      28.644  38.718  49.731  1.00  0.00           N
ATOM    282  H   ILE    19      28.154  38.978  48.887  1.00  0.00           H
ATOM    283  CA  ILE    19      29.081  39.794  50.654  1.00  0.00           C
ATOM    284  HA  ILE    19      30.148  39.794  50.878  1.00  0.00           H
ATOM    285  CB  ILE    19      28.771  41.204  50.133  1.00  0.00           C
ATOM    286  HB  ILE    19      27.712  41.294  49.893  1.00  0.00           H
ATOM    287  CG2 ILE    19      28.983  42.293  51.230  1.00  0.00           C
ATOM    288 HG21 ILE    19      30.013  42.215  51.578  1.00  0.00           H
ATOM    289 HG22 ILE    19      28.513  42.053  52.183  1.00  0.00           H
ATOM    290 HG23 ILE    19      28.605  43.271  50.929  1.00  0.00           H
ATOM    291  CG1 ILE    19      29.693  41.678  48.934  1.00  0.00           C
ATOM    292 HG12 ILE    19      30.759  41.861  49.070  1.00  0.00           H
ATOM    293 HG13 ILE    19      29.700  41.033  48.054  1.00  0.00           H
ATOM    294  CD1 ILE    19      29.066  42.907  48.315  1.00  0.00           C
ATOM    295 HD11 ILE    19      28.033  42.787  47.989  1.00  0.00           H
ATOM    296 HD12 ILE    19      29.507  42.970  47.319  1.00  0.00           H
ATOM    297 HD13 ILE    19      29.249  43.831  48.865  1.00  0.00           H
ATOM    298  C   ILE    19      28.557  39.525  52.066  1.00  0.00           C
ATOM    299  O   ILE    19      29.377  39.461  53.036  1.00  0.00           O
ATOM    300  N   ASN    20      27.305  39.121  52.263  1.00  0.00           N
ATOM    301  H   ASN    20      26.641  39.152  51.504  1.00  0.00           H
ATOM    302  CA  ASN    20      26.783  38.861  53.630  1.00  0.00           C
ATOM    303  HA  ASN    20      27.354  39.597  54.195  1.00  0.00           H
ATOM    304  CB  ASN    20      25.283  39.159  53.648  1.00  0.00           C
ATOM    305  HB2 ASN    20      24.805  38.609  52.838  1.00  0.00           H
ATOM    306  HB3 ASN    20      24.837  38.732  54.547  1.00  0.00           H
ATOM    307  CG  ASN    20      24.910  40.621  53.531  1.00  0.00           C
ATOM    308  OD1 ASN    20      24.615  41.215  54.566  1.00  0.00           O
ATOM    309  ND2 ASN    20      24.799  41.153  52.352  1.00  0.00           N
ATOM    310 HD21 ASN    20      25.042  40.568  51.565  1.00  0.00           H
ATOM    311 HD22 ASN    20      24.675  42.151  52.263  1.00  0.00           H
ATOM    312  C   ASN    20      27.067  37.380  54.177  1.00  0.00           C
ATOM    313  O   ASN    20      26.445  36.980  55.159  1.00  0.00           O
ATOM    314  N   THR    21      27.982  36.623  53.561  1.00  0.00           N
ATOM    315  H   THR    21      28.290  36.936  52.652  1.00  0.00           H
ATOM    316  CA  THR    21      28.321  35.203  53.811  1.00  0.00           C
ATOM    317  HA  THR    21      27.451  34.805  54.334  1.00  0.00           H
ATOM    318  CB  THR    21      28.333  34.327  52.541  1.00  0.00           C
ATOM    319  HB  THR    21      28.899  34.858  51.775  1.00  0.00           H
ATOM    320  CG2 THR    21      28.910  32.912  52.665  1.00  0.00           C
ATOM    321 HG21 THR    21      29.831  32.873  53.246  1.00  0.00           H
ATOM    322 HG22 THR    21      29.181  32.556  51.670  1.00  0.00           H
ATOM    323 HG23 THR    21      28.190  32.245  53.139  1.00  0.00           H
ATOM    324  OG1 THR    21      27.008  34.159  52.002  1.00  0.00           O
ATOM    325  HG1 THR    21      26.771  34.972  51.552  1.00  0.00           H
ATOM    326  C   THR    21      29.513  34.916  54.742  1.00  0.00           C
ATOM    327  O   THR    21      30.743  35.172  54.489  1.00  0.00           O
ATOM    328  N   PHE    22      29.184  34.171  55.762  1.00  0.00           N
ATOM    329  H   PHE    22      28.214  33.896  55.824  1.00  0.00           H
ATOM    330  CA  PHE    22      30.131  33.481  56.654  1.00  0.00           C
ATOM    331  HA  PHE    22      31.117  33.765  56.287  1.00  0.00           H
ATOM    332  CB  PHE    22      29.812  33.931  58.129  1.00  0.00           C
ATOM    333  HB2 PHE    22      28.909  33.475  58.535  1.00  0.00           H
ATOM    334  HB3 PHE    22      30.625  33.659  58.802  1.00  0.00           H
ATOM    335  CG  PHE    22      29.703  35.408  58.420  1.00  0.00           C
ATOM    336  CD1 PHE    22      30.778  36.115  59.048  1.00  0.00           C
ATOM    337  HD1 PHE    22      31.669  35.658  59.452  1.00  0.00           H
ATOM    338  CE1 PHE    22      30.795  37.485  59.301  1.00  0.00           C
ATOM    339  HE1 PHE    22      31.613  37.971  59.810  1.00  0.00           H
ATOM    340  CZ  PHE    22      29.715  38.154  58.833  1.00  0.00           C
ATOM    341  HZ  PHE    22      29.807  39.226  58.930  1.00  0.00           H
ATOM    342  CE2 PHE    22      28.651  37.579  58.171  1.00  0.00           C
ATOM    343  HE2 PHE    22      27.850  38.162  57.741  1.00  0.00           H
ATOM    344  CD2 PHE    22      28.642  36.219  58.012  1.00  0.00           C
ATOM    345  HD2 PHE    22      27.797  35.858  57.447  1.00  0.00           H
ATOM    346  C   PHE    22      30.101  31.948  56.461  1.00  0.00           C
ATOM    347  O   PHE    22      29.037  31.376  56.536  1.00  0.00           O
ATOM    348  N   TYR    23      31.236  31.362  56.120  1.00  0.00           N
ATOM    349  H   TYR    23      32.079  31.885  55.930  1.00  0.00           H
ATOM    350  CA  TYR    23      31.222  29.876  55.914  1.00  0.00           C
ATOM    351  HA  TYR    23      30.479  29.401  56.556  1.00  0.00           H
ATOM    352  CB  TYR    23      30.924  29.671  54.370  1.00  0.00           C
ATOM    353  HB2 TYR    23      29.878  29.950  54.244  1.00  0.00           H
ATOM    354  HB3 TYR    23      31.397  30.473  53.801  1.00  0.00           H
ATOM    355  CG  TYR    23      31.181  28.297  53.733  1.00  0.00           C
ATOM    356  CD1 TYR    23      30.268  27.218  54.002  1.00  0.00           C
ATOM    357  HD1 TYR    23      29.428  27.397  54.656  1.00  0.00           H
ATOM    358  CE1 TYR    23      30.419  26.053  53.293  1.00  0.00           C
ATOM    359  HE1 TYR    23      29.695  25.270  53.462  1.00  0.00           H
ATOM    360  CZ  TYR    23      31.432  25.865  52.394  1.00  0.00           C
ATOM    361  OH  TYR    23      31.518  24.650  51.806  1.00  0.00           O
ATOM    362  HH  TYR    23      31.166  23.980  52.397  1.00  0.00           H
ATOM    363  CE2 TYR    23      32.242  26.920  52.054  1.00  0.00           C
ATOM    364  HE2 TYR    23      33.014  26.672  51.340  1.00  0.00           H
ATOM    365  CD2 TYR    23      32.169  28.142  52.807  1.00  0.00           C
ATOM    366  HD2 TYR    23      32.939  28.874  52.614  1.00  0.00           H
ATOM    367  C   TYR    23      32.609  29.333  56.180  1.00  0.00           C
ATOM    368  O   TYR    23      33.620  29.984  55.775  1.00  0.00           O
ATOM    369  N   SER    24      32.771  28.146  56.859  1.00  0.00           N
ATOM    370  H   SER    24      31.929  27.672  57.156  1.00  0.00           H
ATOM    371  CA  SER    24      34.027  27.663  57.345  1.00  0.00           C
ATOM    372  HA  SER    24      34.308  28.450  58.045  1.00  0.00           H
ATOM    373  CB  SER    24      33.808  26.415  58.138  1.00  0.00           C
ATOM    374  HB2 SER    24      34.823  26.248  58.499  1.00  0.00           H
ATOM    375  HB3 SER    24      33.046  26.504  58.914  1.00  0.00           H
ATOM    376  OG  SER    24      33.473  25.329  57.320  1.00  0.00           O
ATOM    377  HG  SER    24      32.524  25.193  57.376  1.00  0.00           H
ATOM    378  C   SER    24      35.067  27.449  56.242  1.00  0.00           C
ATOM    379  O   SER    24      36.250  27.917  56.348  1.00  0.00           O
ATOM    380  N   ASN    25      34.693  26.720  55.165  1.00  0.00           N
ATOM    381  H   ASN    25      33.708  26.496  55.192  1.00  0.00           H
ATOM    382  CA  ASN    25      35.656  26.346  54.054  1.00  0.00           C
ATOM    383  HA  ASN    25      36.657  26.278  54.478  1.00  0.00           H
ATOM    384  CB  ASN    25      35.174  24.966  53.465  1.00  0.00           C
ATOM    385  HB2 ASN    25      34.977  24.253  54.264  1.00  0.00           H
ATOM    386  HB3 ASN    25      34.329  25.028  52.778  1.00  0.00           H
ATOM    387  CG  ASN    25      36.194  24.340  52.638  1.00  0.00           C
ATOM    388  OD1 ASN    25      37.326  24.519  52.861  1.00  0.00           O
ATOM    389  ND2 ASN    25      35.812  23.314  51.924  1.00  0.00           N
ATOM    390 HD21 ASN    25      34.871  22.960  52.028  1.00  0.00           H
ATOM    391 HD22 ASN    25      36.549  22.764  51.507  1.00  0.00           H
ATOM    392  C   ASN    25      35.862  27.412  52.951  1.00  0.00           C
ATOM    393  O   ASN    25      36.035  27.035  51.745  1.00  0.00           O
ATOM    394  N   LYS    26      35.529  28.695  53.223  1.00  0.00           N
ATOM    395  H   LYS    26      35.277  28.878  54.184  1.00  0.00           H
ATOM    396  CA  LYS    26      35.673  29.842  52.240  1.00  0.00           C
ATOM    397  HA  LYS    26      34.972  29.767  51.409  1.00  0.00           H
ATOM    398  CB  LYS    26      35.518  31.141  53.000  1.00  0.00           C
ATOM    399  HB2 LYS    26      35.507  31.917  52.235  1.00  0.00           H
ATOM    400  HB3 LYS    26      34.548  31.201  53.495  1.00  0.00           H
ATOM    401  CG  LYS    26      36.609  31.507  53.931  1.00  0.00           C
ATOM    402  HG2 LYS    26      36.665  30.702  54.664  1.00  0.00           H
ATOM    403  HG3 LYS    26      37.570  31.814  53.517  1.00  0.00           H
ATOM    404  CD  LYS    26      36.151  32.807  54.643  1.00  0.00           C
ATOM    405  HD2 LYS    26      35.962  33.617  53.940  1.00  0.00           H
ATOM    406  HD3 LYS    26      35.173  32.806  55.126  1.00  0.00           H
ATOM    407  CE  LYS    26      37.218  33.122  55.790  1.00  0.00           C
ATOM    408  HE2 LYS    26      38.194  33.062  55.311  1.00  0.00           H
ATOM    409  HE3 LYS    26      37.252  34.173  56.079  1.00  0.00           H
ATOM    410  NZ  LYS    26      36.966  32.242  56.898  1.00  0.00           N
ATOM    411  HZ1 LYS    26      36.016  32.339  57.226  1.00  0.00           H
ATOM    412  HZ2 LYS    26      37.510  32.471  57.717  1.00  0.00           H
ATOM    413  HZ3 LYS    26      37.118  31.262  56.710  1.00  0.00           H
ATOM    414  C   LYS    26      36.935  29.893  51.371  1.00  0.00           C
ATOM    415  O   LYS    26      36.897  30.302  50.178  1.00  0.00           O
ATOM    416  N   GLU    27      38.012  29.342  51.834  1.00  0.00           N
ATOM    417  H   GLU    27      37.805  28.783  52.650  1.00  0.00           H
ATOM    418  CA  GLU    27      39.240  29.238  51.090  1.00  0.00           C
ATOM    419  HA  GLU    27      39.653  30.222  50.869  1.00  0.00           H
ATOM    420  CB  GLU    27      40.297  28.624  51.957  1.00  0.00           C
ATOM    421  HB2 GLU    27      40.203  27.541  52.031  1.00  0.00           H
ATOM    422  HB3 GLU    27      41.223  28.500  51.396  1.00  0.00           H
ATOM    423  CG  GLU    27      40.648  29.260  53.287  1.00  0.00           C
ATOM    424  HG2 GLU    27      41.627  28.863  53.554  1.00  0.00           H
ATOM    425  HG3 GLU    27      40.692  30.330  53.080  1.00  0.00           H
ATOM    426  CD  GLU    27      39.797  28.951  54.547  1.00  0.00           C
ATOM    427  OE1 GLU    27      40.002  29.525  55.631  1.00  0.00           O
ATOM    428  OE2 GLU    27      38.972  28.031  54.450  1.00  0.00           O
ATOM    429  C   GLU    27      39.202  28.424  49.743  1.00  0.00           C
ATOM    430  O   GLU    27      40.126  28.553  48.886  1.00  0.00           O
ATOM    431  N   ILE    28      38.118  27.674  49.426  1.00  0.00           N
ATOM    432  H   ILE    28      37.345  27.758  50.071  1.00  0.00           H
ATOM    433  CA  ILE    28      37.855  27.146  48.094  1.00  0.00           C
ATOM    434  HA  ILE    28      38.666  26.509  47.742  1.00  0.00           H
ATOM    435  CB  ILE    28      36.564  26.340  48.152  1.00  0.00           C
ATOM    436  HB  ILE    28      36.496  25.803  47.207  1.00  0.00           H
ATOM    437  CG2 ILE    28      36.854  25.185  49.123  1.00  0.00           C
ATOM    438 HG21 ILE    28      36.019  24.486  49.086  1.00  0.00           H
ATOM    439 HG22 ILE    28      37.233  25.436  50.114  1.00  0.00           H
ATOM    440 HG23 ILE    28      37.752  24.649  48.818  1.00  0.00           H
ATOM    441  CG1 ILE    28      35.264  27.075  48.277  1.00  0.00           C
ATOM    442 HG12 ILE    28      34.555  26.508  48.881  1.00  0.00           H
ATOM    443 HG13 ILE    28      35.336  27.975  48.888  1.00  0.00           H
ATOM    444  CD1 ILE    28      34.605  27.359  46.889  1.00  0.00           C
ATOM    445 HD11 ILE    28      34.349  26.436  46.369  1.00  0.00           H
ATOM    446 HD12 ILE    28      35.234  28.036  46.312  1.00  0.00           H
ATOM    447 HD13 ILE    28      33.664  27.906  46.961  1.00  0.00           H
ATOM    448  C   ILE    28      37.874  28.281  47.017  1.00  0.00           C
ATOM    449  O   ILE    28      37.996  27.970  45.856  1.00  0.00           O
ATOM    450  N   PHE    29      37.923  29.598  47.363  1.00  0.00           N
ATOM    451  H   PHE    29      37.880  29.783  48.354  1.00  0.00           H
ATOM    452  CA  PHE    29      38.072  30.682  46.395  1.00  0.00           C
ATOM    453  HA  PHE    29      37.254  30.666  45.674  1.00  0.00           H
ATOM    454  CB  PHE    29      38.144  32.005  47.056  1.00  0.00           C
ATOM    455  HB2 PHE    29      38.205  32.761  46.273  1.00  0.00           H
ATOM    456  HB3 PHE    29      37.194  32.121  47.578  1.00  0.00           H
ATOM    457  CG  PHE    29      39.367  32.385  47.954  1.00  0.00           C
ATOM    458  CD1 PHE    29      39.211  32.396  49.356  1.00  0.00           C
ATOM    459  HD1 PHE    29      38.308  32.096  49.864  1.00  0.00           H
ATOM    460  CE1 PHE    29      40.270  32.836  50.141  1.00  0.00           C
ATOM    461  HE1 PHE    29      40.123  32.934  51.206  1.00  0.00           H
ATOM    462  CZ  PHE    29      41.443  33.307  49.531  1.00  0.00           C
ATOM    463  HZ  PHE    29      42.264  33.732  50.090  1.00  0.00           H
ATOM    464  CE2 PHE    29      41.626  33.159  48.123  1.00  0.00           C
ATOM    465  HE2 PHE    29      42.535  33.560  47.699  1.00  0.00           H
ATOM    466  CD2 PHE    29      40.604  32.689  47.329  1.00  0.00           C
ATOM    467  HD2 PHE    29      40.677  32.623  46.254  1.00  0.00           H
ATOM    468  C   PHE    29      39.342  30.360  45.551  1.00  0.00           C
ATOM    469  O   PHE    29      39.395  30.486  44.334  1.00  0.00           O
ATOM    470  N   LEU    30      40.377  29.835  46.209  1.00  0.00           N
ATOM    471  H   LEU    30      40.360  29.795  47.218  1.00  0.00           H
ATOM    472  CA  LEU    30      41.644  29.578  45.492  1.00  0.00           C
ATOM    473  HA  LEU    30      41.736  30.440  44.831  1.00  0.00           H
ATOM    474  CB  LEU    30      42.770  29.488  46.519  1.00  0.00           C
ATOM    475  HB2 LEU    30      42.714  30.399  47.116  1.00  0.00           H
ATOM    476  HB3 LEU    30      42.550  28.651  47.181  1.00  0.00           H
ATOM    477  CG  LEU    30      44.070  29.338  45.863  1.00  0.00           C
ATOM    478  HG  LEU    30      44.091  28.548  45.112  1.00  0.00           H
ATOM    479  CD1 LEU    30      44.560  30.656  45.182  1.00  0.00           C
ATOM    480 HD11 LEU    30      44.553  31.409  45.969  1.00  0.00           H
ATOM    481 HD12 LEU    30      43.894  30.958  44.374  1.00  0.00           H
ATOM    482 HD13 LEU    30      45.593  30.571  44.847  1.00  0.00           H
ATOM    483  CD2 LEU    30      45.054  28.975  46.929  1.00  0.00           C
ATOM    484 HD21 LEU    30      45.058  29.754  47.691  1.00  0.00           H
ATOM    485 HD22 LEU    30      44.790  28.011  47.364  1.00  0.00           H
ATOM    486 HD23 LEU    30      46.011  28.834  46.424  1.00  0.00           H
ATOM    487  C   LEU    30      41.520  28.365  44.588  1.00  0.00           C
ATOM    488  O   LEU    30      42.053  28.373  43.494  1.00  0.00           O
ATOM    489  N   ARG    31      40.713  27.393  45.008  1.00  0.00           N
ATOM    490  H   ARG    31      40.263  27.446  45.910  1.00  0.00           H
ATOM    491  CA  ARG    31      40.480  26.224  44.183  1.00  0.00           C
ATOM    492  HA  ARG    31      41.397  25.807  43.767  1.00  0.00           H
ATOM    493  CB  ARG    31      39.815  25.024  44.955  1.00  0.00           C
ATOM    494  HB2 ARG    31      40.623  24.550  45.512  1.00  0.00           H
ATOM    495  HB3 ARG    31      38.994  25.484  45.504  1.00  0.00           H
ATOM    496  CG  ARG    31      39.297  23.841  44.104  1.00  0.00           C
ATOM    497  HG2 ARG    31      38.706  24.168  43.249  1.00  0.00           H
ATOM    498  HG3 ARG    31      40.249  23.399  43.811  1.00  0.00           H
ATOM    499  CD  ARG    31      38.416  22.923  44.928  1.00  0.00           C
ATOM    500  HD2 ARG    31      38.409  22.029  44.304  1.00  0.00           H
ATOM    501  HD3 ARG    31      38.852  22.721  45.906  1.00  0.00           H
ATOM    502  NE  ARG    31      37.071  23.510  44.964  1.00  0.00           N
ATOM    503  HE  ARG    31      36.937  24.304  44.354  1.00  0.00           H
ATOM    504  CZ  ARG    31      36.097  23.279  45.865  1.00  0.00           C
ATOM    505  NH1 ARG    31      36.295  22.526  46.892  1.00  0.00           N
ATOM    506 HH11 ARG    31      37.172  22.107  47.170  1.00  0.00           H
ATOM    507 HH12 ARG    31      35.629  22.356  47.632  1.00  0.00           H
ATOM    508  NH2 ARG    31      34.956  23.803  45.781  1.00  0.00           N
ATOM    509 HH21 ARG    31      34.672  24.348  44.979  1.00  0.00           H
ATOM    510 HH22 ARG    31      34.193  23.623  46.417  1.00  0.00           H
ATOM    511  C   ARG    31      39.715  26.580  42.948  1.00  0.00           C
ATOM    512  O   ARG    31      40.144  26.203  41.840  1.00  0.00           O
ATOM    513  N   GLU    32      38.532  27.292  43.005  1.00  0.00           N
ATOM    514  H   GLU    32      38.323  27.656  43.923  1.00  0.00           H
ATOM    515  CA  GLU    32      37.761  27.739  41.872  1.00  0.00           C
ATOM    516  HA  GLU    32      37.387  26.859  41.347  1.00  0.00           H
ATOM    517  CB  GLU    32      36.455  28.504  42.290  1.00  0.00           C
ATOM    518  HB2 GLU    32      36.789  29.370  42.862  1.00  0.00           H
ATOM    519  HB3 GLU    32      35.881  28.849  41.431  1.00  0.00           H
ATOM    520  CG  GLU    32      35.465  27.679  43.091  1.00  0.00           C
ATOM    521  HG2 GLU    32      35.824  27.729  44.119  1.00  0.00           H
ATOM    522  HG3 GLU    32      34.592  28.330  43.096  1.00  0.00           H
ATOM    523  CD  GLU    32      35.165  26.257  42.678  1.00  0.00           C
ATOM    524  OE1 GLU    32      35.082  25.919  41.491  1.00  0.00           O
ATOM    525  OE2 GLU    32      34.970  25.392  43.582  1.00  0.00           O
ATOM    526  C   GLU    32      38.655  28.510  40.828  1.00  0.00           C
ATOM    527  O   GLU    32      38.608  28.367  39.574  1.00  0.00           O
ATOM    528  N   LEU    33      39.529  29.469  41.242  1.00  0.00           N
ATOM    529  H   LEU    33      39.589  29.597  42.241  1.00  0.00           H
ATOM    530  CA  LEU    33      40.465  30.251  40.404  1.00  0.00           C
ATOM    531  HA  LEU    33      39.836  30.646  39.606  1.00  0.00           H
ATOM    532  CB  LEU    33      40.943  31.337  41.319  1.00  0.00           C
ATOM    533  HB2 LEU    33      41.342  30.954  42.257  1.00  0.00           H
ATOM    534  HB3 LEU    33      41.733  31.822  40.745  1.00  0.00           H
ATOM    535  CG  LEU    33      39.849  32.402  41.708  1.00  0.00           C
ATOM    536  HG  LEU    33      39.071  31.994  42.352  1.00  0.00           H
ATOM    537  CD1 LEU    33      40.464  33.581  42.393  1.00  0.00           C
ATOM    538 HD11 LEU    33      39.809  34.445  42.509  1.00  0.00           H
ATOM    539 HD12 LEU    33      41.232  34.001  41.743  1.00  0.00           H
ATOM    540 HD13 LEU    33      40.948  33.332  43.337  1.00  0.00           H
ATOM    541  CD2 LEU    33      39.005  32.986  40.523  1.00  0.00           C
ATOM    542 HD21 LEU    33      38.425  32.165  40.099  1.00  0.00           H
ATOM    543 HD22 LEU    33      38.369  33.810  40.847  1.00  0.00           H
ATOM    544 HD23 LEU    33      39.692  33.446  39.813  1.00  0.00           H
ATOM    545  C   LEU    33      41.544  29.413  39.663  1.00  0.00           C
ATOM    546  O   LEU    33      41.664  29.438  38.453  1.00  0.00           O
ATOM    547  N   ILE    34      42.165  28.498  40.466  1.00  0.00           N
ATOM    548  H   ILE    34      41.899  28.457  41.439  1.00  0.00           H
ATOM    549  CA  ILE    34      43.022  27.479  39.973  1.00  0.00           C
ATOM    550  HA  ILE    34      43.584  28.087  39.263  1.00  0.00           H
ATOM    551  CB  ILE    34      44.075  26.987  41.008  1.00  0.00           C
ATOM    552  HB  ILE    34      43.526  26.749  41.918  1.00  0.00           H
ATOM    553  CG2 ILE    34      45.036  25.840  40.582  1.00  0.00           C
ATOM    554 HG21 ILE    34      45.474  25.482  41.513  1.00  0.00           H
ATOM    555 HG22 ILE    34      45.728  26.218  39.829  1.00  0.00           H
ATOM    556 HG23 ILE    34      44.528  25.084  39.983  1.00  0.00           H
ATOM    557  CG1 ILE    34      44.998  28.191  41.431  1.00  0.00           C
ATOM    558 HG12 ILE    34      45.457  28.682  40.574  1.00  0.00           H
ATOM    559 HG13 ILE    34      44.336  28.903  41.924  1.00  0.00           H
ATOM    560  CD1 ILE    34      46.046  27.841  42.455  1.00  0.00           C
ATOM    561 HD11 ILE    34      46.964  27.460  42.009  1.00  0.00           H
ATOM    562 HD12 ILE    34      45.596  27.260  43.259  1.00  0.00           H
ATOM    563 HD13 ILE    34      46.320  28.759  42.975  1.00  0.00           H
ATOM    564  C   ILE    34      42.420  26.395  39.073  1.00  0.00           C
ATOM    565  O   ILE    34      42.975  25.957  38.052  1.00  0.00           O
ATOM    566  N   SER    35      41.152  26.012  39.297  1.00  0.00           N
ATOM    567  H   SER    35      40.725  26.347  40.149  1.00  0.00           H
ATOM    568  CA  SER    35      40.372  25.085  38.487  1.00  0.00           C
ATOM    569  HA  SER    35      40.850  24.115  38.348  1.00  0.00           H
ATOM    570  CB  SER    35      39.073  24.672  39.038  1.00  0.00           C
ATOM    571  HB2 SER    35      38.321  25.461  39.051  1.00  0.00           H
ATOM    572  HB3 SER    35      38.688  23.826  38.470  1.00  0.00           H
ATOM    573  OG  SER    35      39.168  24.197  40.391  1.00  0.00           O
ATOM    574  HG  SER    35      39.952  24.645  40.719  1.00  0.00           H
ATOM    575  C   SER    35      40.072  25.760  37.115  1.00  0.00           C
ATOM    576  O   SER    35      40.184  25.100  36.092  1.00  0.00           O
ATOM    577  N   ASN    36      39.723  27.026  37.104  1.00  0.00           N
ATOM    578  H   ASN    36      39.581  27.481  37.995  1.00  0.00           H
ATOM    579  CA  ASN    36      39.472  27.798  35.853  1.00  0.00           C
ATOM    580  HA  ASN    36      38.795  27.268  35.185  1.00  0.00           H
ATOM    581  CB  ASN    36      38.920  29.172  36.136  1.00  0.00           C
ATOM    582  HB2 ASN    36      39.538  29.626  36.911  1.00  0.00           H
ATOM    583  HB3 ASN    36      39.003  29.818  35.260  1.00  0.00           H
ATOM    584  CG  ASN    36      37.444  29.250  36.515  1.00  0.00           C
ATOM    585  OD1 ASN    36      36.623  28.376  36.221  1.00  0.00           O
ATOM    586  ND2 ASN    36      37.098  30.326  37.138  1.00  0.00           N
ATOM    587 HD21 ASN    36      37.803  31.020  37.343  1.00  0.00           H
ATOM    588 HD22 ASN    36      36.207  30.606  37.524  1.00  0.00           H
ATOM    589  C   ASN    36      40.744  28.075  35.023  1.00  0.00           C
ATOM    590  O   ASN    36      40.681  28.094  33.798  1.00  0.00           O
ATOM    591  N   SER    37      41.871  28.264  35.758  1.00  0.00           N
ATOM    592  H   SER    37      41.878  28.290  36.768  1.00  0.00           H
ATOM    593  CA  SER    37      43.184  28.246  35.140  1.00  0.00           C
ATOM    594  HA  SER    37      43.267  28.930  34.296  1.00  0.00           H
ATOM    595  CB  SER    37      44.201  28.716  36.124  1.00  0.00           C
ATOM    596  HB2 SER    37      44.167  28.205  37.087  1.00  0.00           H
ATOM    597  HB3 SER    37      45.178  28.596  35.658  1.00  0.00           H
ATOM    598  OG  SER    37      44.046  30.120  36.253  1.00  0.00           O
ATOM    599  HG  SER    37      44.256  30.543  35.417  1.00  0.00           H
ATOM    600  C   SER    37      43.484  26.900  34.477  1.00  0.00           C
ATOM    601  O   SER    37      43.745  26.903  33.301  1.00  0.00           O
ATOM    602  N   SER    38      43.215  25.709  35.095  1.00  0.00           N
ATOM    603  H   SER    38      42.827  25.702  36.027  1.00  0.00           H
ATOM    604  CA  SER    38      43.241  24.411  34.441  1.00  0.00           C
ATOM    605  HA  SER    38      44.281  24.285  34.140  1.00  0.00           H
ATOM    606  CB  SER    38      43.141  23.336  35.512  1.00  0.00           C
ATOM    607  HB2 SER    38      43.885  23.536  36.283  1.00  0.00           H
ATOM    608  HB3 SER    38      42.140  23.337  35.946  1.00  0.00           H
ATOM    609  OG  SER    38      43.431  22.040  34.878  1.00  0.00           O
ATOM    610  HG  SER    38      42.601  21.781  34.471  1.00  0.00           H
ATOM    611  C   SER    38      42.303  24.168  33.274  1.00  0.00           C
ATOM    612  O   SER    38      42.743  23.628  32.233  1.00  0.00           O
ATOM    613  N   ASP    39      41.089  24.705  33.283  1.00  0.00           N
ATOM    614  H   ASP    39      40.867  25.157  34.159  1.00  0.00           H
ATOM    615  CA  ASP    39      40.262  24.815  32.033  1.00  0.00           C
ATOM    616  HA  ASP    39      40.260  23.824  31.580  1.00  0.00           H
ATOM    617  CB  ASP    39      38.770  24.958  32.422  1.00  0.00           C
ATOM    618  HB2 ASP    39      38.679  25.839  33.058  1.00  0.00           H
ATOM    619  HB3 ASP    39      38.243  25.041  31.473  1.00  0.00           H
ATOM    620  CG  ASP    39      38.074  23.852  33.230  1.00  0.00           C
ATOM    621  OD1 ASP    39      36.909  23.957  33.646  1.00  0.00           O
ATOM    622  OD2 ASP    39      38.734  22.836  33.563  1.00  0.00           O
ATOM    623  C   ASP    39      40.778  25.755  30.956  1.00  0.00           C
ATOM    624  O   ASP    39      40.761  25.421  29.773  1.00  0.00           O
ATOM    625  N   ALA    40      41.287  26.967  31.343  1.00  0.00           N
ATOM    626  H   ALA    40      41.411  27.304  32.288  1.00  0.00           H
ATOM    627  CA  ALA    40      41.817  27.837  30.340  1.00  0.00           C
ATOM    628  HA  ALA    40      41.067  27.886  29.551  1.00  0.00           H
ATOM    629  CB  ALA    40      42.042  29.241  30.805  1.00  0.00           C
ATOM    630  HB1 ALA    40      42.817  29.439  31.545  1.00  0.00           H
ATOM    631  HB2 ALA    40      41.074  29.574  31.181  1.00  0.00           H
ATOM    632  HB3 ALA    40      42.296  29.949  30.017  1.00  0.00           H
ATOM    633  C   ALA    40      43.054  27.242  29.620  1.00  0.00           C
ATOM    634  O   ALA    40      43.222  27.526  28.395  1.00  0.00           O
ATOM    635  N   LEU    41      43.959  26.585  30.360  1.00  0.00           N
ATOM    636  H   LEU    41      43.848  26.428  31.352  1.00  0.00           H
ATOM    637  CA  LEU    41      45.083  25.849  29.742  1.00  0.00           C
ATOM    638  HA  LEU    41      45.799  26.384  29.119  1.00  0.00           H
ATOM    639  CB  LEU    41      46.046  25.397  30.907  1.00  0.00           C
ATOM    640  HB2 LEU    41      45.404  24.794  31.550  1.00  0.00           H
ATOM    641  HB3 LEU    41      46.808  24.686  30.592  1.00  0.00           H
ATOM    642  CG  LEU    41      46.635  26.523  31.720  1.00  0.00           C
ATOM    643  HG  LEU    41      45.891  27.276  31.978  1.00  0.00           H
ATOM    644  CD1 LEU    41      47.093  26.041  33.052  1.00  0.00           C
ATOM    645 HD11 LEU    41      47.658  26.802  33.592  1.00  0.00           H
ATOM    646 HD12 LEU    41      47.818  25.228  33.082  1.00  0.00           H
ATOM    647 HD13 LEU    41      46.321  25.707  33.743  1.00  0.00           H
ATOM    648  CD2 LEU    41      47.856  27.158  31.055  1.00  0.00           C
ATOM    649 HD21 LEU    41      47.615  27.557  30.070  1.00  0.00           H
ATOM    650 HD22 LEU    41      48.209  27.971  31.690  1.00  0.00           H
ATOM    651 HD23 LEU    41      48.485  26.272  30.974  1.00  0.00           H
ATOM    652  C   LEU    41      44.624  24.634  28.910  1.00  0.00           C
ATOM    653  O   LEU    41      45.085  24.319  27.806  1.00  0.00           O
ATOM    654  N   ASP    42      43.531  23.957  29.426  1.00  0.00           N
ATOM    655  H   ASP    42      43.147  24.152  30.341  1.00  0.00           H
ATOM    656  CA  ASP    42      42.875  22.822  28.680  1.00  0.00           C
ATOM    657  HA  ASP    42      43.696  22.174  28.371  1.00  0.00           H
ATOM    658  CB  ASP    42      41.808  21.943  29.474  1.00  0.00           C
ATOM    659  HB2 ASP    42      41.178  22.667  29.991  1.00  0.00           H
ATOM    660  HB3 ASP    42      41.070  21.439  28.851  1.00  0.00           H
ATOM    661  CG  ASP    42      42.407  20.923  30.448  1.00  0.00           C
ATOM    662  OD1 ASP    42      41.567  20.180  31.063  1.00  0.00           O
ATOM    663  OD2 ASP    42      43.628  20.899  30.734  1.00  0.00           O
ATOM    664  C   ASP    42      42.337  23.368  27.352  1.00  0.00           C
ATOM    665  O   ASP    42      42.308  22.571  26.422  1.00  0.00           O
ATOM    666  N   LYS    43      42.045  24.694  27.297  1.00  0.00           N
ATOM    667  H   LYS    43      41.990  25.174  28.184  1.00  0.00           H
ATOM    668  CA  LYS    43      41.487  25.300  26.059  1.00  0.00           C
ATOM    669  HA  LYS    43      40.829  24.670  25.461  1.00  0.00           H
ATOM    670  CB  LYS    43      40.572  26.502  26.455  1.00  0.00           C
ATOM    671  HB2 LYS    43      41.091  27.109  27.197  1.00  0.00           H
ATOM    672  HB3 LYS    43      40.447  27.176  25.607  1.00  0.00           H
ATOM    673  CG  LYS    43      39.176  26.098  26.913  1.00  0.00           C
ATOM    674  HG2 LYS    43      38.547  25.903  26.045  1.00  0.00           H
ATOM    675  HG3 LYS    43      39.107  25.238  27.579  1.00  0.00           H
ATOM    676  CD  LYS    43      38.556  27.383  27.493  1.00  0.00           C
ATOM    677  HD2 LYS    43      39.319  27.830  28.131  1.00  0.00           H
ATOM    678  HD3 LYS    43      38.235  28.013  26.664  1.00  0.00           H
ATOM    679  CE  LYS    43      37.403  27.118  28.459  1.00  0.00           C
ATOM    680  HE2 LYS    43      36.550  26.687  27.934  1.00  0.00           H
ATOM    681  HE3 LYS    43      37.802  26.432  29.206  1.00  0.00           H
ATOM    682  NZ  LYS    43      36.848  28.366  29.072  1.00  0.00           N
ATOM    683  HZ1 LYS    43      37.580  28.776  29.634  1.00  0.00           H
ATOM    684  HZ2 LYS    43      36.036  28.081  29.603  1.00  0.00           H
ATOM    685  HZ3 LYS    43      36.618  29.058  28.372  1.00  0.00           H
ATOM    686  C   LYS    43      42.502  25.581  25.024  1.00  0.00           C
ATOM    687  O   LYS    43      42.361  25.174  23.852  1.00  0.00           O
ATOM    688  N   ILE    44      43.598  26.225  25.335  1.00  0.00           N
ATOM    689  H   ILE    44      43.738  26.324  26.330  1.00  0.00           H
ATOM    690  CA  ILE    44      44.795  26.418  24.483  1.00  0.00           C
ATOM    691  HA  ILE    44      44.294  26.927  23.661  1.00  0.00           H
ATOM    692  CB  ILE    44      45.726  27.488  25.076  1.00  0.00           C
ATOM    693  HB  ILE    44      45.074  28.320  25.344  1.00  0.00           H
ATOM    694  CG2 ILE    44      46.263  26.888  26.381  1.00  0.00           C
ATOM    695 HG21 ILE    44      46.942  27.554  26.913  1.00  0.00           H
ATOM    696 HG22 ILE    44      46.912  26.041  26.158  1.00  0.00           H
ATOM    697 HG23 ILE    44      45.454  26.566  27.037  1.00  0.00           H
ATOM    698  CG1 ILE    44      46.929  27.888  24.186  1.00  0.00           C
ATOM    699 HG12 ILE    44      47.626  28.485  24.774  1.00  0.00           H
ATOM    700 HG13 ILE    44      47.475  27.019  23.817  1.00  0.00           H
ATOM    701  CD1 ILE    44      46.481  28.690  22.954  1.00  0.00           C
ATOM    702 HD11 ILE    44      45.717  28.233  22.325  1.00  0.00           H
ATOM    703 HD12 ILE    44      47.289  29.022  22.303  1.00  0.00           H
ATOM    704 HD13 ILE    44      46.075  29.617  23.358  1.00  0.00           H
ATOM    705  C   ILE    44      45.412  25.073  23.989  1.00  0.00           C
ATOM    706  O   ILE    44      45.859  24.886  22.820  1.00  0.00           O
ATOM    707  N   ARG    45      45.292  24.038  24.813  1.00  0.00           N
ATOM    708  H   ARG    45      44.969  24.259  25.744  1.00  0.00           H
ATOM    709  CA  ARG    45      45.482  22.637  24.434  1.00  0.00           C
ATOM    710  HA  ARG    45      46.475  22.802  24.015  1.00  0.00           H
ATOM    711  CB  ARG    45      45.505  21.636  25.611  1.00  0.00           C
ATOM    712  HB2 ARG    45      44.622  21.808  26.229  1.00  0.00           H
ATOM    713  HB3 ARG    45      45.400  20.618  25.238  1.00  0.00           H
ATOM    714  CG  ARG    45      46.764  21.643  26.498  1.00  0.00           C
ATOM    715  HG2 ARG    45      47.644  21.894  25.908  1.00  0.00           H
ATOM    716  HG3 ARG    45      46.782  22.420  27.263  1.00  0.00           H
ATOM    717  CD  ARG    45      46.966  20.274  27.156  1.00  0.00           C
ATOM    718  HD2 ARG    45      47.126  19.515  26.391  1.00  0.00           H
ATOM    719  HD3 ARG    45      47.913  20.359  27.687  1.00  0.00           H
ATOM    720  NE  ARG    45      45.830  19.832  28.023  1.00  0.00           N
ATOM    721  HE  ARG    45      45.355  20.641  28.400  1.00  0.00           H
ATOM    722  CZ  ARG    45      45.538  18.648  28.534  1.00  0.00           C
ATOM    723  NH1 ARG    45      46.197  17.552  28.278  1.00  0.00           N
ATOM    724 HH11 ARG    45      47.016  17.661  27.699  1.00  0.00           H
ATOM    725 HH12 ARG    45      45.947  16.639  28.631  1.00  0.00           H
ATOM    726  NH2 ARG    45      44.618  18.530  29.469  1.00  0.00           N
ATOM    727 HH21 ARG    45      44.147  19.313  29.903  1.00  0.00           H
ATOM    728 HH22 ARG    45      44.644  17.661  29.981  1.00  0.00           H
ATOM    729  C   ARG    45      44.522  22.112  23.363  1.00  0.00           C
ATOM    730  O   ARG    45      45.004  21.703  22.328  1.00  0.00           O
ATOM    731  N   TYR    46      43.213  22.250  23.507  1.00  0.00           N
ATOM    732  H   TYR    46      42.896  22.590  24.404  1.00  0.00           H
ATOM    733  CA  TYR    46      42.283  21.719  22.521  1.00  0.00           C
ATOM    734  HA  TYR    46      42.523  20.725  22.143  1.00  0.00           H
ATOM    735  CB  TYR    46      40.943  21.537  23.221  1.00  0.00           C
ATOM    736  HB2 TYR    46      41.119  20.851  24.049  1.00  0.00           H
ATOM    737  HB3 TYR    46      40.529  22.490  23.553  1.00  0.00           H
ATOM    738  CG  TYR    46      39.882  20.947  22.298  1.00  0.00           C
ATOM    739  CD1 TYR    46      39.644  19.578  22.182  1.00  0.00           C
ATOM    740  HD1 TYR    46      40.438  18.976  22.600  1.00  0.00           H
ATOM    741  CE1 TYR    46      38.586  19.074  21.352  1.00  0.00           C
ATOM    742  HE1 TYR    46      38.607  18.001  21.229  1.00  0.00           H
ATOM    743  CZ  TYR    46      37.588  19.904  20.717  1.00  0.00           C
ATOM    744  OH  TYR    46      36.544  19.367  20.157  1.00  0.00           O
ATOM    745  HH  TYR    46      36.252  20.051  19.551  1.00  0.00           H
ATOM    746  CE2 TYR    46      37.913  21.242  20.786  1.00  0.00           C
ATOM    747  HE2 TYR    46      37.213  21.914  20.313  1.00  0.00           H
ATOM    748  CD2 TYR    46      38.938  21.797  21.623  1.00  0.00           C
ATOM    749  HD2 TYR    46      38.934  22.874  21.687  1.00  0.00           H
ATOM    750  C   TYR    46      42.270  22.619  21.223  1.00  0.00           C
ATOM    751  O   TYR    46      42.119  22.079  20.172  1.00  0.00           O
ATOM    752  N   GLU    47      42.460  23.947  21.375  1.00  0.00           N
ATOM    753  H   GLU    47      42.511  24.425  22.263  1.00  0.00           H
ATOM    754  CA  GLU    47      42.570  24.733  20.169  1.00  0.00           C
ATOM    755  HA  GLU    47      41.684  24.590  19.549  1.00  0.00           H
ATOM    756  CB  GLU    47      42.679  26.251  20.658  1.00  0.00           C
ATOM    757  HB2 GLU    47      41.974  26.443  21.465  1.00  0.00           H
ATOM    758  HB3 GLU    47      43.564  26.355  21.286  1.00  0.00           H
ATOM    759  CG  GLU    47      42.741  27.306  19.535  1.00  0.00           C
ATOM    760  HG2 GLU    47      42.955  28.334  19.828  1.00  0.00           H
ATOM    761  HG3 GLU    47      43.535  27.010  18.849  1.00  0.00           H
ATOM    762  CD  GLU    47      41.351  27.415  18.822  1.00  0.00           C
ATOM    763  OE1 GLU    47      41.104  28.383  18.059  1.00  0.00           O
ATOM    764  OE2 GLU    47      40.365  26.611  18.988  1.00  0.00           O
ATOM    765  C   GLU    47      43.803  24.392  19.336  1.00  0.00           C
ATOM    766  O   GLU    47      43.727  24.556  18.114  1.00  0.00           O
ATOM    767  N   SER    48      44.950  23.962  19.926  1.00  0.00           N
ATOM    768  H   SER    48      45.007  23.960  20.934  1.00  0.00           H
ATOM    769  CA  SER    48      46.161  23.514  19.157  1.00  0.00           C
ATOM    770  HA  SER    48      46.427  24.362  18.525  1.00  0.00           H
ATOM    771  CB  SER    48      47.337  23.188  20.086  1.00  0.00           C
ATOM    772  HB2 SER    48      48.289  23.088  19.566  1.00  0.00           H
ATOM    773  HB3 SER    48      47.453  23.976  20.832  1.00  0.00           H
ATOM    774  OG  SER    48      47.153  21.905  20.601  1.00  0.00           O
ATOM    775  HG  SER    48      46.556  21.916  21.353  1.00  0.00           H
ATOM    776  C   SER    48      45.951  22.403  18.197  1.00  0.00           C
ATOM    777  O   SER    48      46.647  22.387  17.174  1.00  0.00           O
ATOM    778  N   LEU    49      44.996  21.494  18.457  1.00  0.00           N
ATOM    779  H   LEU    49      44.652  21.428  19.404  1.00  0.00           H
ATOM    780  CA  LEU    49      44.583  20.348  17.614  1.00  0.00           C
ATOM    781  HA  LEU    49      45.478  19.771  17.381  1.00  0.00           H
ATOM    782  CB  LEU    49      43.547  19.444  18.289  1.00  0.00           C
ATOM    783  HB2 LEU    49      42.557  19.886  18.170  1.00  0.00           H
ATOM    784  HB3 LEU    49      43.628  18.513  17.726  1.00  0.00           H
ATOM    785  CG  LEU    49      43.899  19.123  19.726  1.00  0.00           C
ATOM    786  HG  LEU    49      43.846  20.050  20.297  1.00  0.00           H
ATOM    787  CD1 LEU    49      42.792  18.098  20.209  1.00  0.00           C
ATOM    788 HD11 LEU    49      41.959  18.597  20.702  1.00  0.00           H
ATOM    789 HD12 LEU    49      43.144  17.586  21.104  1.00  0.00           H
ATOM    790 HD13 LEU    49      42.602  17.410  19.383  1.00  0.00           H
ATOM    791  CD2 LEU    49      45.216  18.387  19.919  1.00  0.00           C
ATOM    792 HD21 LEU    49      46.032  19.082  19.718  1.00  0.00           H
ATOM    793 HD22 LEU    49      45.233  18.105  20.973  1.00  0.00           H
ATOM    794 HD23 LEU    49      45.339  17.452  19.374  1.00  0.00           H
ATOM    795  C   LEU    49      43.984  20.838  16.277  1.00  0.00           C
ATOM    796  O   LEU    49      44.327  20.174  15.254  1.00  0.00           O
ATOM    797  N   THR    50      43.184  21.865  16.204  1.00  0.00           N
ATOM    798  H   THR    50      42.981  22.366  17.058  1.00  0.00           H
ATOM    799  CA  THR    50      42.957  22.647  14.934  1.00  0.00           C
ATOM    800  HA  THR    50      42.587  21.993  14.144  1.00  0.00           H
ATOM    801  CB  THR    50      41.687  23.503  15.086  1.00  0.00           C
ATOM    802  HB  THR    50      41.790  24.226  15.896  1.00  0.00           H
ATOM    803  CG2 THR    50      41.342  24.347  13.856  1.00  0.00           C
ATOM    804 HG21 THR    50      42.136  25.044  13.587  1.00  0.00           H
ATOM    805 HG22 THR    50      40.439  24.946  13.968  1.00  0.00           H
ATOM    806 HG23 THR    50      41.285  23.612  13.053  1.00  0.00           H
ATOM    807  OG1 THR    50      40.576  22.712  15.425  1.00  0.00           O
ATOM    808  HG1 THR    50      40.627  22.635  16.380  1.00  0.00           H
ATOM    809  C   THR    50      44.182  23.398  14.485  1.00  0.00           C
ATOM    810  O   THR    50      44.605  23.127  13.340  1.00  0.00           O
ATOM    811  N   ASP    51      44.759  24.239  15.331  1.00  0.00           N
ATOM    812  H   ASP    51      44.299  24.195  16.228  1.00  0.00           H
ATOM    813  CA  ASP    51      45.765  25.299  15.024  1.00  0.00           C
ATOM    814  HA  ASP    51      46.192  24.999  14.067  1.00  0.00           H
ATOM    815  CB  ASP    51      45.050  26.621  14.664  1.00  0.00           C
ATOM    816  HB2 ASP    51      44.198  26.398  14.023  1.00  0.00           H
ATOM    817  HB3 ASP    51      44.688  27.146  15.548  1.00  0.00           H
ATOM    818  CG  ASP    51      45.866  27.640  13.874  1.00  0.00           C
ATOM    819  OD1 ASP    51      47.154  27.458  13.777  1.00  0.00           O
ATOM    820  OD2 ASP    51      45.286  28.567  13.330  1.00  0.00           O
ATOM    821  C   ASP    51      46.963  25.470  16.002  1.00  0.00           C
ATOM    822  O   ASP    51      46.838  26.238  17.024  1.00  0.00           O
ATOM    823  N   PRO    52      48.135  24.861  15.776  1.00  0.00           N
ATOM    824  CD  PRO    52      48.349  23.734  14.912  1.00  0.00           C
ATOM    825  HD2 PRO    52      48.420  24.107  13.890  1.00  0.00           H
ATOM    826  HD3 PRO    52      47.415  23.174  14.980  1.00  0.00           H
ATOM    827  CG  PRO    52      49.498  22.909  15.389  1.00  0.00           C
ATOM    828  HG2 PRO    52      50.284  22.636  14.685  1.00  0.00           H
ATOM    829  HG3 PRO    52      49.184  21.972  15.847  1.00  0.00           H
ATOM    830  CB  PRO    52      50.265  23.818  16.332  1.00  0.00           C
ATOM    831  HB2 PRO    52      51.169  24.237  15.889  1.00  0.00           H
ATOM    832  HB3 PRO    52      50.547  23.226  17.203  1.00  0.00           H
ATOM    833  CA  PRO    52      49.289  24.890  16.762  1.00  0.00           C
ATOM    834  HA  PRO    52      48.944  24.607  17.757  1.00  0.00           H
ATOM    835  C   PRO    52      49.937  26.224  16.913  1.00  0.00           C
ATOM    836  O   PRO    52      50.664  26.489  17.851  1.00  0.00           O
ATOM    837  N   SER    53      49.739  27.098  15.962  1.00  0.00           N
ATOM    838  H   SER    53      49.126  26.911  15.181  1.00  0.00           H
ATOM    839  CA  SER    53      50.242  28.513  15.943  1.00  0.00           C
ATOM    840  HA  SER    53      51.329  28.463  15.893  1.00  0.00           H
ATOM    841  CB  SER    53      49.775  29.192  14.699  1.00  0.00           C
ATOM    842  HB2 SER    53      50.328  30.109  14.495  1.00  0.00           H
ATOM    843  HB3 SER    53      50.024  28.527  13.873  1.00  0.00           H
ATOM    844  OG  SER    53      48.432  29.491  14.611  1.00  0.00           O
ATOM    845  HG  SER    53      47.961  28.678  14.412  1.00  0.00           H
ATOM    846  C   SER    53      49.921  29.306  17.208  1.00  0.00           C
ATOM    847  O   SER    53      50.684  30.270  17.553  1.00  0.00           O
ATOM    848  N   LYS    54      48.834  28.989  17.945  1.00  0.00           N
ATOM    849  H   LYS    54      48.333  28.148  17.694  1.00  0.00           H
ATOM    850  CA  LYS    54      48.401  29.798  19.084  1.00  0.00           C
ATOM    851  HA  LYS    54      48.391  30.877  18.930  1.00  0.00           H
ATOM    852  CB  LYS    54      46.924  29.523  19.405  1.00  0.00           C
ATOM    853  HB2 LYS    54      46.794  28.590  19.956  1.00  0.00           H
ATOM    854  HB3 LYS    54      46.606  30.268  20.136  1.00  0.00           H
ATOM    855  CG  LYS    54      45.940  29.588  18.189  1.00  0.00           C
ATOM    856  HG2 LYS    54      46.351  28.935  17.420  1.00  0.00           H
ATOM    857  HG3 LYS    54      44.935  29.259  18.452  1.00  0.00           H
ATOM    858  CD  LYS    54      45.747  30.964  17.623  1.00  0.00           C
ATOM    859  HD2 LYS    54      45.209  31.540  18.375  1.00  0.00           H
ATOM    860  HD3 LYS    54      46.659  31.528  17.426  1.00  0.00           H
ATOM    861  CE  LYS    54      45.124  30.825  16.227  1.00  0.00           C
ATOM    862  HE2 LYS    54      46.026  30.692  15.630  1.00  0.00           H
ATOM    863  HE3 LYS    54      44.418  29.998  16.155  1.00  0.00           H
ATOM    864  NZ  LYS    54      44.500  32.122  15.814  1.00  0.00           N
ATOM    865  HZ1 LYS    54      44.302  32.254  14.832  1.00  0.00           H
ATOM    866  HZ2 LYS    54      44.943  32.928  16.230  1.00  0.00           H
ATOM    867  HZ3 LYS    54      43.631  32.292  16.298  1.00  0.00           H
ATOM    868  C   LYS    54      49.179  29.652  20.411  1.00  0.00           C
ATOM    869  O   LYS    54      49.044  30.430  21.304  1.00  0.00           O
ATOM    870  N   LEU    55      49.943  28.600  20.440  1.00  0.00           N
ATOM    871  H   LEU    55      49.823  28.053  19.599  1.00  0.00           H
ATOM    872  CA  LEU    55      50.762  28.048  21.495  1.00  0.00           C
ATOM    873  HA  LEU    55      50.150  28.139  22.392  1.00  0.00           H
ATOM    874  CB  LEU    55      51.074  26.512  21.281  1.00  0.00           C
ATOM    875  HB2 LEU    55      50.147  25.992  21.034  1.00  0.00           H
ATOM    876  HB3 LEU    55      51.639  26.455  20.351  1.00  0.00           H
ATOM    877  CG  LEU    55      51.737  25.734  22.372  1.00  0.00           C
ATOM    878  HG  LEU    55      52.743  25.999  22.694  1.00  0.00           H
ATOM    879  CD1 LEU    55      50.840  25.760  23.610  1.00  0.00           C
ATOM    880 HD11 LEU    55      50.925  24.889  24.261  1.00  0.00           H
ATOM    881 HD12 LEU    55      49.836  25.622  23.209  1.00  0.00           H
ATOM    882 HD13 LEU    55      50.991  26.698  24.144  1.00  0.00           H
ATOM    883  CD2 LEU    55      51.746  24.263  21.901  1.00  0.00           C
ATOM    884 HD21 LEU    55      52.152  23.642  22.700  1.00  0.00           H
ATOM    885 HD22 LEU    55      50.800  23.873  21.523  1.00  0.00           H
ATOM    886 HD23 LEU    55      52.462  24.139  21.090  1.00  0.00           H
ATOM    887  C   LEU    55      51.948  28.914  21.821  1.00  0.00           C
ATOM    888  O   LEU    55      52.315  29.002  22.967  1.00  0.00           O
ATOM    889  N   ASP    56      52.536  29.512  20.800  1.00  0.00           N
ATOM    890  H   ASP    56      52.122  29.521  19.880  1.00  0.00           H
ATOM    891  CA  ASP    56      53.937  29.990  20.889  1.00  0.00           C
ATOM    892  HA  ASP    56      54.430  29.191  21.443  1.00  0.00           H
ATOM    893  CB  ASP    56      54.456  30.112  19.467  1.00  0.00           C
ATOM    894  HB2 ASP    56      53.801  30.736  18.859  1.00  0.00           H
ATOM    895  HB3 ASP    56      55.419  30.622  19.489  1.00  0.00           H
ATOM    896  CG  ASP    56      54.580  28.790  18.667  1.00  0.00           C
ATOM    897  OD1 ASP    56      54.416  27.679  19.281  1.00  0.00           O
ATOM    898  OD2 ASP    56      55.137  28.800  17.511  1.00  0.00           O
ATOM    899  C   ASP    56      54.039  31.288  21.688  1.00  0.00           C
ATOM    900  O   ASP    56      55.146  31.745  21.837  1.00  0.00           O
ATOM    901  N   SER    57      52.994  31.935  22.049  1.00  0.00           N
ATOM    902  H   SER    57      52.119  31.661  21.627  1.00  0.00           H
ATOM    903  CA  SER    57      52.950  33.092  22.882  1.00  0.00           C
ATOM    904  HA  SER    57      53.625  33.885  22.560  1.00  0.00           H
ATOM    905  CB  SER    57      51.605  33.735  22.810  1.00  0.00           C
ATOM    906  HB2 SER    57      51.515  34.442  23.634  1.00  0.00           H
ATOM    907  HB3 SER    57      51.735  34.295  21.884  1.00  0.00           H
ATOM    908  OG  SER    57      50.533  32.903  22.704  1.00  0.00           O
ATOM    909  HG  SER    57      50.079  33.104  21.882  1.00  0.00           H
ATOM    910  C   SER    57      53.266  32.732  24.307  1.00  0.00           C
ATOM    911  O   SER    57      53.348  33.683  25.086  1.00  0.00           O
ATOM    912  N   GLY    58      53.307  31.489  24.762  1.00  0.00           N
ATOM    913  H   GLY    58      53.175  30.796  24.039  1.00  0.00           H
ATOM    914  CA  GLY    58      53.946  31.131  25.994  1.00  0.00           C
ATOM    915  HA2 GLY    58      54.926  31.609  26.005  1.00  0.00           H
ATOM    916  HA3 GLY    58      53.421  31.543  26.856  1.00  0.00           H
ATOM    917  C   GLY    58      54.010  29.618  26.180  1.00  0.00           C
ATOM    918  O   GLY    58      52.912  29.010  26.025  1.00  0.00           O
ATOM    919  N   LYS    59      55.189  28.940  26.102  1.00  0.00           N
ATOM    920  H   LYS    59      55.985  29.562  26.103  1.00  0.00           H
ATOM    921  CA  LYS    59      55.272  27.579  25.600  1.00  0.00           C
ATOM    922  HA  LYS    59      54.499  27.197  24.933  1.00  0.00           H
ATOM    923  CB  LYS    59      56.705  27.422  24.961  1.00  0.00           C
ATOM    924  HB2 LYS    59      57.432  27.444  25.773  1.00  0.00           H
ATOM    925  HB3 LYS    59      56.700  26.386  24.619  1.00  0.00           H
ATOM    926  CG  LYS    59      56.853  28.435  23.817  1.00  0.00           C
ATOM    927  HG2 LYS    59      55.944  28.237  23.250  1.00  0.00           H
ATOM    928  HG3 LYS    59      56.922  29.474  24.136  1.00  0.00           H
ATOM    929  CD  LYS    59      58.098  28.003  23.056  1.00  0.00           C
ATOM    930  HD2 LYS    59      58.897  27.991  23.798  1.00  0.00           H
ATOM    931  HD3 LYS    59      57.831  26.976  22.806  1.00  0.00           H
ATOM    932  CE  LYS    59      58.423  29.020  21.962  1.00  0.00           C
ATOM    933  HE2 LYS    59      57.595  28.826  21.281  1.00  0.00           H
ATOM    934  HE3 LYS    59      58.409  30.089  22.174  1.00  0.00           H
ATOM    935  NZ  LYS    59      59.721  28.663  21.267  1.00  0.00           N
ATOM    936  HZ1 LYS    59      60.023  29.414  20.662  1.00  0.00           H
ATOM    937  HZ2 LYS    59      59.679  27.888  20.621  1.00  0.00           H
ATOM    938  HZ3 LYS    59      60.417  28.438  21.963  1.00  0.00           H
ATOM    939  C   LYS    59      55.176  26.631  26.818  1.00  0.00           C
ATOM    940  O   LYS    59      55.047  25.401  26.653  1.00  0.00           O
ATOM    941  N   GLU    60      55.235  27.057  28.077  1.00  0.00           N
ATOM    942  H   GLU    60      55.453  28.034  28.212  1.00  0.00           H
ATOM    943  CA  GLU    60      55.092  26.226  29.306  1.00  0.00           C
ATOM    944  HA  GLU    60      55.238  25.174  29.060  1.00  0.00           H
ATOM    945  CB  GLU    60      56.075  26.642  30.403  1.00  0.00           C
ATOM    946  HB2 GLU    60      56.078  27.725  30.527  1.00  0.00           H
ATOM    947  HB3 GLU    60      55.765  26.062  31.273  1.00  0.00           H
ATOM    948  CG  GLU    60      57.567  26.277  30.066  1.00  0.00           C
ATOM    949  HG2 GLU    60      58.140  26.276  30.993  1.00  0.00           H
ATOM    950  HG3 GLU    60      57.626  25.254  29.691  1.00  0.00           H
ATOM    951  CD  GLU    60      58.415  27.202  29.182  1.00  0.00           C
ATOM    952  OE1 GLU    60      59.463  26.787  28.632  1.00  0.00           O
ATOM    953  OE2 GLU    60      57.948  28.345  28.976  1.00  0.00           O
ATOM    954  C   GLU    60      53.649  26.401  29.760  1.00  0.00           C
ATOM    955  O   GLU    60      53.335  27.525  30.200  1.00  0.00           O
ATOM    956  N   LEU    61      52.870  25.357  29.877  1.00  0.00           N
ATOM    957  H   LEU    61      53.234  24.440  29.655  1.00  0.00           H
ATOM    958  CA  LEU    61      51.473  25.399  30.363  1.00  0.00           C
ATOM    959  HA  LEU    61      51.059  26.402  30.263  1.00  0.00           H
ATOM    960  CB  LEU    61      50.529  24.345  29.733  1.00  0.00           C
ATOM    961  HB2 LEU    61      51.026  23.392  29.918  1.00  0.00           H
ATOM    962  HB3 LEU    61      49.538  24.385  30.184  1.00  0.00           H
ATOM    963  CG  LEU    61      50.263  24.525  28.204  1.00  0.00           C
ATOM    964  HG  LEU    61      51.183  24.232  27.699  1.00  0.00           H
ATOM    965  CD1 LEU    61      49.183  23.680  27.697  1.00  0.00           C
ATOM    966 HD11 LEU    61      48.682  24.061  26.807  1.00  0.00           H
ATOM    967 HD12 LEU    61      48.348  23.567  28.388  1.00  0.00           H
ATOM    968 HD13 LEU    61      49.519  22.643  27.685  1.00  0.00           H
ATOM    969  CD2 LEU    61      49.846  25.933  27.872  1.00  0.00           C
ATOM    970 HD21 LEU    61      48.876  26.283  28.226  1.00  0.00           H
ATOM    971 HD22 LEU    61      50.570  26.613  28.320  1.00  0.00           H
ATOM    972 HD23 LEU    61      49.893  26.036  26.787  1.00  0.00           H
ATOM    973  C   LEU    61      51.562  25.302  31.874  1.00  0.00           C
ATOM    974  O   LEU    61      51.571  24.184  32.338  1.00  0.00           O
ATOM    975  N   HID    62      51.562  26.425  32.651  1.00  0.00           N
ATOM    976  H   HID    62      51.436  27.335  32.233  1.00  0.00           H
ATOM    977  CA  HID    62      51.748  26.415  34.072  1.00  0.00           C
ATOM    978  HA  HID    62      51.300  25.480  34.407  1.00  0.00           H
ATOM    979  CB  HID    62      53.314  26.400  34.448  1.00  0.00           C
ATOM    980  HB2 HID    62      53.303  26.208  35.522  1.00  0.00           H
ATOM    981  HB3 HID    62      53.779  25.537  33.971  1.00  0.00           H
ATOM    982  CG  HID    62      54.075  27.633  33.997  1.00  0.00           C
ATOM    983  ND1 HID    62      54.100  28.319  32.771  1.00  0.00           N
ATOM    984  HD1 HID    62      53.493  28.130  31.987  1.00  0.00           H
ATOM    985  CE1 HID    62      54.953  29.348  32.879  1.00  0.00           C
ATOM    986  HE1 HID    62      55.052  30.079  32.090  1.00  0.00           H
ATOM    987  NE2 HID    62      55.511  29.405  34.076  1.00  0.00           N
ATOM    988  CD2 HID    62      54.998  28.312  34.761  1.00  0.00           C
ATOM    989  HD2 HID    62      55.270  27.880  35.713  1.00  0.00           H
ATOM    990  C   HID    62      50.996  27.539  34.801  1.00  0.00           C
ATOM    991  O   HID    62      50.550  28.497  34.166  1.00  0.00           O
ATOM    992  N   ILE    63      50.817  27.475  36.116  1.00  0.00           N
ATOM    993  H   ILE    63      51.145  26.603  36.505  1.00  0.00           H
ATOM    994  CA  ILE    63      50.082  28.305  36.963  1.00  0.00           C
ATOM    995  HA  ILE    63      49.768  29.114  36.303  1.00  0.00           H
ATOM    996  CB  ILE    63      48.772  27.533  37.528  1.00  0.00           C
ATOM    997  HB  ILE    63      49.082  26.994  38.422  1.00  0.00           H
ATOM    998  CG2 ILE    63      47.768  28.587  37.888  1.00  0.00           C
ATOM    999 HG21 ILE    63      48.106  29.205  38.719  1.00  0.00           H
ATOM   1000 HG22 ILE    63      46.808  28.217  38.248  1.00  0.00           H
ATOM   1001 HG23 ILE    63      47.516  29.126  36.974  1.00  0.00           H
ATOM   1002  CG1 ILE    63      48.173  26.476  36.519  1.00  0.00           C
ATOM   1003 HG12 ILE    63      47.668  27.047  35.741  1.00  0.00           H
ATOM   1004 HG13 ILE    63      48.951  25.818  36.130  1.00  0.00           H
ATOM   1005  CD1 ILE    63      47.158  25.574  37.224  1.00  0.00           C
ATOM   1006 HD11 ILE    63      46.236  26.099  37.477  1.00  0.00           H
ATOM   1007 HD12 ILE    63      47.697  25.230  38.106  1.00  0.00           H
ATOM   1008 HD13 ILE    63      46.877  24.688  36.653  1.00  0.00           H
ATOM   1009  C   ILE    63      50.965  28.868  38.146  1.00  0.00           C
ATOM   1010  O   ILE    63      51.679  28.100  38.845  1.00  0.00           O
ATOM   1011  N   ASN    64      50.999  30.211  38.337  1.00  0.00           N
ATOM   1012  H   ASN    64      50.364  30.787  37.803  1.00  0.00           H
ATOM   1013  CA  ASN    64      51.826  30.825  39.407  1.00  0.00           C
ATOM   1014  HA  ASN    64      52.363  30.114  40.035  1.00  0.00           H
ATOM   1015  CB  ASN    64      52.892  31.683  38.810  1.00  0.00           C
ATOM   1016  HB2 ASN    64      52.469  32.507  38.235  1.00  0.00           H
ATOM   1017  HB3 ASN    64      53.480  32.129  39.613  1.00  0.00           H
ATOM   1018  CG  ASN    64      53.726  30.929  37.812  1.00  0.00           C
ATOM   1019  OD1 ASN    64      53.940  29.732  37.930  1.00  0.00           O
ATOM   1020  ND2 ASN    64      54.269  31.485  36.782  1.00  0.00           N
ATOM   1021 HD21 ASN    64      54.233  32.492  36.827  1.00  0.00           H
ATOM   1022 HD22 ASN    64      54.889  30.881  36.259  1.00  0.00           H
ATOM   1023  C   ASN    64      50.959  31.665  40.360  1.00  0.00           C
ATOM   1024  O   ASN    64      49.852  32.012  40.000  1.00  0.00           O
ATOM   1025  N   LEU    65      51.376  31.916  41.670  1.00  0.00           N
ATOM   1026  H   LEU    65      52.226  31.458  41.964  1.00  0.00           H
ATOM   1027  CA  LEU    65      50.562  32.681  42.630  1.00  0.00           C
ATOM   1028  HA  LEU    65      49.998  33.428  42.069  1.00  0.00           H
ATOM   1029  CB  LEU    65      49.510  31.820  43.332  1.00  0.00           C
ATOM   1030  HB2 LEU    65      48.946  32.521  43.948  1.00  0.00           H
ATOM   1031  HB3 LEU    65      48.777  31.334  42.687  1.00  0.00           H
ATOM   1032  CG  LEU    65      50.020  30.818  44.334  1.00  0.00           C
ATOM   1033  HG  LEU    65      50.694  31.205  45.098  1.00  0.00           H
ATOM   1034  CD1 LEU    65      48.808  30.171  44.952  1.00  0.00           C
ATOM   1035 HD11 LEU    65      49.053  29.600  45.847  1.00  0.00           H
ATOM   1036 HD12 LEU    65      48.205  29.635  44.220  1.00  0.00           H
ATOM   1037 HD13 LEU    65      48.091  30.887  45.353  1.00  0.00           H
ATOM   1038  CD2 LEU    65      50.735  29.591  43.719  1.00  0.00           C
ATOM   1039 HD21 LEU    65      50.103  29.153  42.947  1.00  0.00           H
ATOM   1040 HD22 LEU    65      51.696  29.856  43.278  1.00  0.00           H
ATOM   1041 HD23 LEU    65      50.772  28.765  44.428  1.00  0.00           H
ATOM   1042  C   LEU    65      51.519  33.387  43.712  1.00  0.00           C
ATOM   1043  O   LEU    65      52.542  33.001  44.244  1.00  0.00           O
ATOM   1044  N   ILE    66      51.023  34.572  44.021  1.00  0.00           N
ATOM   1045  H   ILE    66      50.181  34.882  43.557  1.00  0.00           H
ATOM   1046  CA  ILE    66      51.797  35.706  44.609  1.00  0.00           C
ATOM   1047  HA  ILE    66      52.680  35.385  45.162  1.00  0.00           H
ATOM   1048  CB  ILE    66      52.463  36.702  43.489  1.00  0.00           C
ATOM   1049  HB  ILE    66      51.679  37.360  43.114  1.00  0.00           H
ATOM   1050  CG2 ILE    66      53.695  37.386  44.178  1.00  0.00           C
ATOM   1051 HG21 ILE    66      53.432  37.875  45.115  1.00  0.00           H
ATOM   1052 HG22 ILE    66      53.959  38.183  43.483  1.00  0.00           H
ATOM   1053 HG23 ILE    66      54.425  36.642  44.496  1.00  0.00           H
ATOM   1054  CG1 ILE    66      52.932  35.953  42.178  1.00  0.00           C
ATOM   1055 HG12 ILE    66      53.660  36.589  41.674  1.00  0.00           H
ATOM   1056 HG13 ILE    66      53.401  34.989  42.381  1.00  0.00           H
ATOM   1057  CD1 ILE    66      51.875  35.904  41.088  1.00  0.00           C
ATOM   1058 HD11 ILE    66      50.941  35.480  41.457  1.00  0.00           H
ATOM   1059 HD12 ILE    66      52.187  35.255  40.270  1.00  0.00           H
ATOM   1060 HD13 ILE    66      51.633  36.856  40.615  1.00  0.00           H
ATOM   1061  C   ILE    66      50.998  36.590  45.578  1.00  0.00           C
ATOM   1062  O   ILE    66      50.099  37.343  45.151  1.00  0.00           O
ATOM   1063  N   PRO    67      51.284  36.504  46.897  1.00  0.00           N
ATOM   1064  CD  PRO    67      51.791  35.327  47.602  1.00  0.00           C
ATOM   1065  HD2 PRO    67      52.877  35.347  47.523  1.00  0.00           H
ATOM   1066  HD3 PRO    67      51.641  34.334  47.178  1.00  0.00           H
ATOM   1067  CG  PRO    67      51.402  35.482  49.103  1.00  0.00           C
ATOM   1068  HG2 PRO    67      52.140  35.299  49.884  1.00  0.00           H
ATOM   1069  HG3 PRO    67      50.580  34.785  49.262  1.00  0.00           H
ATOM   1070  CB  PRO    67      50.851  36.827  49.219  1.00  0.00           C
ATOM   1071  HB2 PRO    67      51.438  37.388  49.947  1.00  0.00           H
ATOM   1072  HB3 PRO    67      49.832  36.772  49.602  1.00  0.00           H
ATOM   1073  CA  PRO    67      50.818  37.499  47.811  1.00  0.00           C
ATOM   1074  HA  PRO    67      49.855  37.915  47.514  1.00  0.00           H
ATOM   1075  C   PRO    67      51.712  38.702  47.878  1.00  0.00           C
ATOM   1076  O   PRO    67      52.912  38.591  47.852  1.00  0.00           O
ATOM   1077  N   ASN    68      51.169  39.870  48.216  1.00  0.00           N
ATOM   1078  H   ASN    68      50.161  39.917  48.267  1.00  0.00           H
ATOM   1079  CA  ASN    68      51.699  41.267  48.089  1.00  0.00           C
ATOM   1080  HA  ASN    68      52.782  41.238  48.211  1.00  0.00           H
ATOM   1081  CB  ASN    68      51.353  41.744  46.740  1.00  0.00           C
ATOM   1082  HB2 ASN    68      51.934  41.231  45.974  1.00  0.00           H
ATOM   1083  HB3 ASN    68      50.282  41.552  46.667  1.00  0.00           H
ATOM   1084  CG  ASN    68      51.621  43.196  46.309  1.00  0.00           C
ATOM   1085  OD1 ASN    68      52.066  43.991  47.144  1.00  0.00           O
ATOM   1086  ND2 ASN    68      51.428  43.607  45.066  1.00  0.00           N
ATOM   1087 HD21 ASN    68      51.104  43.023  44.308  1.00  0.00           H
ATOM   1088 HD22 ASN    68      51.651  44.578  44.903  1.00  0.00           H
ATOM   1089  C   ASN    68      51.093  42.011  49.258  1.00  0.00           C
ATOM   1090  O   ASN    68      49.979  42.537  49.205  1.00  0.00           O
ATOM   1091  N   LYS    69      51.774  41.987  50.407  1.00  0.00           N
ATOM   1092  H   LYS    69      52.750  41.757  50.280  1.00  0.00           H
ATOM   1093  CA  LYS    69      51.318  42.582  51.692  1.00  0.00           C
ATOM   1094  HA  LYS    69      50.291  42.320  51.952  1.00  0.00           H
ATOM   1095  CB  LYS    69      52.364  42.138  52.752  1.00  0.00           C
ATOM   1096  HB2 LYS    69      53.394  42.273  52.419  1.00  0.00           H
ATOM   1097  HB3 LYS    69      52.249  42.717  53.668  1.00  0.00           H
ATOM   1098  CG  LYS    69      52.076  40.583  53.159  1.00  0.00           C
ATOM   1099  HG2 LYS    69      51.129  40.429  53.678  1.00  0.00           H
ATOM   1100  HG3 LYS    69      52.096  40.011  52.230  1.00  0.00           H
ATOM   1101  CD  LYS    69      53.200  40.070  54.056  1.00  0.00           C
ATOM   1102  HD2 LYS    69      54.161  40.298  53.596  1.00  0.00           H
ATOM   1103  HD3 LYS    69      53.158  40.585  55.017  1.00  0.00           H
ATOM   1104  CE  LYS    69      53.315  38.534  54.275  1.00  0.00           C
ATOM   1105  HE2 LYS    69      54.228  38.403  54.857  1.00  0.00           H
ATOM   1106  HE3 LYS    69      52.463  38.258  54.897  1.00  0.00           H
ATOM   1107  NZ  LYS    69      53.351  37.746  53.036  1.00  0.00           N
ATOM   1108  HZ1 LYS    69      53.445  36.764  53.251  1.00  0.00           H
ATOM   1109  HZ2 LYS    69      54.145  37.977  52.455  1.00  0.00           H
ATOM   1110  HZ3 LYS    69      52.458  37.856  52.575  1.00  0.00           H
ATOM   1111  C   LYS    69      51.375  44.141  51.542  1.00  0.00           C
ATOM   1112  O   LYS    69      50.615  44.839  52.201  1.00  0.00           O
ATOM   1113  N   GLN    70      52.218  44.689  50.647  1.00  0.00           N
ATOM   1114  H   GLN    70      52.821  44.064  50.132  1.00  0.00           H
ATOM   1115  CA  GLN    70      52.449  46.104  50.360  1.00  0.00           C
ATOM   1116  HA  GLN    70      52.582  46.601  51.322  1.00  0.00           H
ATOM   1117  CB  GLN    70      53.777  46.215  49.724  1.00  0.00           C
ATOM   1118  HB2 GLN    70      54.549  45.868  50.410  1.00  0.00           H
ATOM   1119  HB3 GLN    70      53.795  45.594  48.828  1.00  0.00           H
ATOM   1120  CG  GLN    70      54.121  47.667  49.331  1.00  0.00           C
ATOM   1121  HG2 GLN    70      55.109  47.465  48.916  1.00  0.00           H
ATOM   1122  HG3 GLN    70      53.544  48.027  48.479  1.00  0.00           H
ATOM   1123  CD  GLN    70      54.362  48.827  50.393  1.00  0.00           C
ATOM   1124  OE1 GLN    70      54.477  48.594  51.581  1.00  0.00           O
ATOM   1125  NE2 GLN    70      54.352  50.054  49.902  1.00  0.00           N
ATOM   1126 HE21 GLN    70      54.433  50.797  50.581  1.00  0.00           H
ATOM   1127 HE22 GLN    70      54.085  50.139  48.931  1.00  0.00           H
ATOM   1128  C   GLN    70      51.283  46.800  49.666  1.00  0.00           C
ATOM   1129  O   GLN    70      50.867  47.921  50.105  1.00  0.00           O
ATOM   1130  N   ASP    71      50.646  46.062  48.762  1.00  0.00           N
ATOM   1131  H   ASP    71      51.050  45.177  48.488  1.00  0.00           H
ATOM   1132  CA  ASP    71      49.323  46.513  48.104  1.00  0.00           C
ATOM   1133  HA  ASP    71      49.206  47.597  48.141  1.00  0.00           H
ATOM   1134  CB  ASP    71      49.411  46.187  46.586  1.00  0.00           C
ATOM   1135  HB2 ASP    71      49.424  45.101  46.495  1.00  0.00           H
ATOM   1136  HB3 ASP    71      48.535  46.643  46.124  1.00  0.00           H
ATOM   1137  CG  ASP    71      50.542  46.727  45.746  1.00  0.00           C
ATOM   1138  OD1 ASP    71      50.692  46.360  44.587  1.00  0.00           O
ATOM   1139  OD2 ASP    71      51.403  47.483  46.245  1.00  0.00           O
ATOM   1140  C   ASP    71      48.087  45.963  48.791  1.00  0.00           C
ATOM   1141  O   ASP    71      46.985  46.224  48.290  1.00  0.00           O
ATOM   1142  N   ARG    72      48.171  45.081  49.728  1.00  0.00           N
ATOM   1143  H   ARG    72      49.114  44.934  50.056  1.00  0.00           H
ATOM   1144  CA  ARG    72      47.085  44.249  50.235  1.00  0.00           C
ATOM   1145  HA  ARG    72      47.627  43.512  50.829  1.00  0.00           H
ATOM   1146  CB  ARG    72      46.142  45.017  51.114  1.00  0.00           C
ATOM   1147  HB2 ARG    72      46.712  45.788  51.632  1.00  0.00           H
ATOM   1148  HB3 ARG    72      45.328  45.429  50.517  1.00  0.00           H
ATOM   1149  CG  ARG    72      45.564  44.179  52.331  1.00  0.00           C
ATOM   1150  HG2 ARG    72      44.943  43.323  52.067  1.00  0.00           H
ATOM   1151  HG3 ARG    72      46.402  43.800  52.915  1.00  0.00           H
ATOM   1152  CD  ARG    72      44.825  45.079  53.313  1.00  0.00           C
ATOM   1153  HD2 ARG    72      44.456  44.529  54.179  1.00  0.00           H
ATOM   1154  HD3 ARG    72      45.512  45.873  53.604  1.00  0.00           H
ATOM   1155  NE  ARG    72      43.527  45.678  52.859  1.00  0.00           N
ATOM   1156  HE  ARG    72      43.005  45.172  52.157  1.00  0.00           H
ATOM   1157  CZ  ARG    72      42.990  46.827  53.121  1.00  0.00           C
ATOM   1158  NH1 ARG    72      43.422  47.545  54.113  1.00  0.00           N
ATOM   1159 HH11 ARG    72      43.982  47.077  54.811  1.00  0.00           H
ATOM   1160 HH12 ARG    72      43.027  48.455  54.303  1.00  0.00           H
ATOM   1161  NH2 ARG    72      42.115  47.354  52.381  1.00  0.00           N
ATOM   1162 HH21 ARG    72      41.669  46.865  51.619  1.00  0.00           H
ATOM   1163 HH22 ARG    72      41.770  48.283  52.573  1.00  0.00           H
ATOM   1164  C   ARG    72      46.550  43.242  49.252  1.00  0.00           C
ATOM   1165  O   ARG    72      45.439  42.845  49.539  1.00  0.00           O
ATOM   1166  N   THR    73      47.234  42.801  48.253  1.00  0.00           N
ATOM   1167  H   THR    73      48.127  43.202  48.002  1.00  0.00           H
ATOM   1168  CA  THR    73      46.666  41.821  47.203  1.00  0.00           C
ATOM   1169  HA  THR    73      45.603  41.832  47.442  1.00  0.00           H
ATOM   1170  CB  THR    73      46.754  42.471  45.822  1.00  0.00           C
ATOM   1171  HB  THR    73      46.232  41.838  45.104  1.00  0.00           H
ATOM   1172  CG2 THR    73      46.069  43.854  45.757  1.00  0.00           C
ATOM   1173 HG21 THR    73      46.543  44.666  46.307  1.00  0.00           H
ATOM   1174 HG22 THR    73      45.007  43.722  45.960  1.00  0.00           H
ATOM   1175 HG23 THR    73      46.094  44.172  44.714  1.00  0.00           H
ATOM   1176  OG1 THR    73      48.093  42.577  45.504  1.00  0.00           O
ATOM   1177  HG1 THR    73      48.485  41.700  45.493  1.00  0.00           H
ATOM   1178  C   THR    73      47.151  40.365  47.202  1.00  0.00           C
ATOM   1179  O   THR    73      48.315  40.102  47.340  1.00  0.00           O
ATOM   1180  N   LEU    74      46.343  39.311  46.840  1.00  0.00           N
ATOM   1181  H   LEU    74      45.344  39.437  46.924  1.00  0.00           H
ATOM   1182  CA  LEU    74      46.726  38.010  46.329  1.00  0.00           C
ATOM   1183  HA  LEU    74      47.789  37.923  46.553  1.00  0.00           H
ATOM   1184  CB  LEU    74      45.901  36.953  47.157  1.00  0.00           C
ATOM   1185  HB2 LEU    74      46.208  37.030  48.201  1.00  0.00           H
ATOM   1186  HB3 LEU    74      44.854  37.215  47.308  1.00  0.00           H
ATOM   1187  CG  LEU    74      46.140  35.541  46.617  1.00  0.00           C
ATOM   1188  HG  LEU    74      45.916  35.498  45.551  1.00  0.00           H
ATOM   1189  CD1 LEU    74      47.563  35.100  47.019  1.00  0.00           C
ATOM   1190 HD11 LEU    74      48.332  35.692  46.522  1.00  0.00           H
ATOM   1191 HD12 LEU    74      47.620  34.053  46.722  1.00  0.00           H
ATOM   1192 HD13 LEU    74      47.683  35.159  48.100  1.00  0.00           H
ATOM   1193  CD2 LEU    74      45.107  34.640  47.281  1.00  0.00           C
ATOM   1194 HD21 LEU    74      44.165  35.148  47.072  1.00  0.00           H
ATOM   1195 HD22 LEU    74      45.174  33.599  46.967  1.00  0.00           H
ATOM   1196 HD23 LEU    74      45.261  34.657  48.360  1.00  0.00           H
ATOM   1197  C   LEU    74      46.469  37.862  44.844  1.00  0.00           C
ATOM   1198  O   LEU    74      45.436  38.317  44.372  1.00  0.00           O
ATOM   1199  N   THR    75      47.430  37.271  44.145  1.00  0.00           N
ATOM   1200  H   THR    75      48.292  36.904  44.523  1.00  0.00           H
ATOM   1201  CA  THR    75      47.344  37.181  42.695  1.00  0.00           C
ATOM   1202  HA  THR    75      46.366  37.481  42.321  1.00  0.00           H
ATOM   1203  CB  THR    75      48.552  38.000  42.123  1.00  0.00           C
ATOM   1204  HB  THR    75      49.482  37.869  42.673  1.00  0.00           H
ATOM   1205  CG2 THR    75      48.666  37.792  40.652  1.00  0.00           C
ATOM   1206 HG21 THR    75      49.455  38.404  40.214  1.00  0.00           H
ATOM   1207 HG22 THR    75      47.790  38.227  40.173  1.00  0.00           H
ATOM   1208 HG23 THR    75      48.900  36.761  40.389  1.00  0.00           H
ATOM   1209  OG1 THR    75      48.233  39.317  42.358  1.00  0.00           O
ATOM   1210  HG1 THR    75      48.445  39.530  43.269  1.00  0.00           H
ATOM   1211  C   THR    75      47.532  35.755  42.281  1.00  0.00           C
ATOM   1212  O   THR    75      48.499  35.085  42.693  1.00  0.00           O
ATOM   1213  N   ILE    76      46.681  35.253  41.366  1.00  0.00           N
ATOM   1214  H   ILE    76      45.936  35.819  40.987  1.00  0.00           H
ATOM   1215  CA  ILE    76      46.872  33.981  40.607  1.00  0.00           C
ATOM   1216  HA  ILE    76      47.690  33.396  41.028  1.00  0.00           H
ATOM   1217  CB  ILE    76      45.617  33.124  40.605  1.00  0.00           C
ATOM   1218  HB  ILE    76      44.836  33.515  39.953  1.00  0.00           H
ATOM   1219  CG2 ILE    76      45.927  31.727  40.077  1.00  0.00           C
ATOM   1220 HG21 ILE    76      45.166  30.952  40.174  1.00  0.00           H
ATOM   1221 HG22 ILE    76      46.925  31.470  40.433  1.00  0.00           H
ATOM   1222 HG23 ILE    76      46.005  31.728  38.990  1.00  0.00           H
ATOM   1223  CG1 ILE    76      45.050  32.974  42.044  1.00  0.00           C
ATOM   1224 HG12 ILE    76      44.398  32.100  42.033  1.00  0.00           H
ATOM   1225 HG13 ILE    76      45.852  32.671  42.716  1.00  0.00           H
ATOM   1226  CD1 ILE    76      44.191  34.095  42.632  1.00  0.00           C
ATOM   1227 HD11 ILE    76      43.418  34.478  41.965  1.00  0.00           H
ATOM   1228 HD12 ILE    76      44.885  34.819  43.056  1.00  0.00           H
ATOM   1229 HD13 ILE    76      43.729  33.699  43.537  1.00  0.00           H
ATOM   1230  C   ILE    76      47.237  34.377  39.125  1.00  0.00           C
ATOM   1231  O   ILE    76      46.772  35.339  38.569  1.00  0.00           O
ATOM   1232  N   VAL    77      47.946  33.516  38.396  1.00  0.00           N
ATOM   1233  H   VAL    77      48.534  32.820  38.834  1.00  0.00           H
ATOM   1234  CA  VAL    77      48.160  33.832  36.916  1.00  0.00           C
ATOM   1235  HA  VAL    77      47.331  34.382  36.471  1.00  0.00           H
ATOM   1236  CB  VAL    77      49.387  34.731  36.802  1.00  0.00           C
ATOM   1237  HB  VAL    77      49.167  35.639  37.364  1.00  0.00           H
ATOM   1238  CG1 VAL    77      50.677  34.116  37.469  1.00  0.00           C
ATOM   1239 HG11 VAL    77      50.726  33.041  37.296  1.00  0.00           H
ATOM   1240 HG12 VAL    77      51.602  34.631  37.209  1.00  0.00           H
ATOM   1241 HG13 VAL    77      50.702  34.227  38.552  1.00  0.00           H
ATOM   1242  CG2 VAL    77      49.619  35.084  35.361  1.00  0.00           C
ATOM   1243 HG21 VAL    77      50.495  35.723  35.465  1.00  0.00           H
ATOM   1244 HG22 VAL    77      48.679  35.552  35.069  1.00  0.00           H
ATOM   1245 HG23 VAL    77      49.849  34.225  34.730  1.00  0.00           H
ATOM   1246  C   VAL    77      48.403  32.550  36.167  1.00  0.00           C
ATOM   1247  O   VAL    77      48.934  31.597  36.756  1.00  0.00           O
ATOM   1248  N   ASP    78      47.906  32.369  34.910  1.00  0.00           N
ATOM   1249  H   ASP    78      47.330  33.081  34.485  1.00  0.00           H
ATOM   1250  CA  ASP    78      48.065  31.193  34.019  1.00  0.00           C
ATOM   1251  HA  ASP    78      48.823  30.497  34.375  1.00  0.00           H
ATOM   1252  CB  ASP    78      46.808  30.276  33.930  1.00  0.00           C
ATOM   1253  HB2 ASP    78      47.034  29.376  33.358  1.00  0.00           H
ATOM   1254  HB3 ASP    78      46.594  29.981  34.957  1.00  0.00           H
ATOM   1255  CG  ASP    78      45.628  30.953  33.358  1.00  0.00           C
ATOM   1256  OD1 ASP    78      45.532  31.255  32.134  1.00  0.00           O
ATOM   1257  OD2 ASP    78      44.619  31.258  34.078  1.00  0.00           O
ATOM   1258  C   ASP    78      48.497  31.602  32.601  1.00  0.00           C
ATOM   1259  O   ASP    78      47.954  32.647  32.088  1.00  0.00           O
ATOM   1260  N   THR    79      49.131  30.663  31.893  1.00  0.00           N
ATOM   1261  H   THR    79      49.352  29.783  32.336  1.00  0.00           H
ATOM   1262  CA  THR    79      49.397  30.834  30.482  1.00  0.00           C
ATOM   1263  HA  THR    79      49.541  31.891  30.263  1.00  0.00           H
ATOM   1264  CB  THR    79      50.797  30.337  30.216  1.00  0.00           C
ATOM   1265  HB  THR    79      50.972  30.271  29.143  1.00  0.00           H
ATOM   1266  CG2 THR    79      51.935  31.201  30.729  1.00  0.00           C
ATOM   1267 HG21 THR    79      52.901  30.698  30.670  1.00  0.00           H
ATOM   1268 HG22 THR    79      51.603  31.620  31.679  1.00  0.00           H
ATOM   1269 HG23 THR    79      52.058  32.004  30.002  1.00  0.00           H
ATOM   1270  OG1 THR    79      50.984  29.014  30.743  1.00  0.00           O
ATOM   1271  HG1 THR    79      51.824  28.604  30.527  1.00  0.00           H
ATOM   1272  C   THR    79      48.281  30.364  29.505  1.00  0.00           C
ATOM   1273  O   THR    79      48.605  30.099  28.360  1.00  0.00           O
ATOM   1274  N   GLY    80      47.021  30.435  29.900  1.00  0.00           N
ATOM   1275  H   GLY    80      46.894  30.759  30.849  1.00  0.00           H
ATOM   1276  CA  GLY    80      45.855  29.822  29.215  1.00  0.00           C
ATOM   1277  HA2 GLY    80      45.905  28.814  28.802  1.00  0.00           H
ATOM   1278  HA3 GLY    80      45.042  29.854  29.941  1.00  0.00           H
ATOM   1279  C   GLY    80      45.336  30.776  28.114  1.00  0.00           C
ATOM   1280  O   GLY    80      46.068  31.675  27.692  1.00  0.00           O
ATOM   1281  N   ILE    81      44.192  30.456  27.644  1.00  0.00           N
ATOM   1282  H   ILE    81      43.659  29.756  28.138  1.00  0.00           H
ATOM   1283  CA  ILE    81      43.620  30.983  26.361  1.00  0.00           C
ATOM   1284  HA  ILE    81      44.470  30.932  25.681  1.00  0.00           H
ATOM   1285  CB  ILE    81      42.533  30.060  25.816  1.00  0.00           C
ATOM   1286  HB  ILE    81      42.811  29.038  26.071  1.00  0.00           H
ATOM   1287  CG2 ILE    81      41.163  30.356  26.506  1.00  0.00           C
ATOM   1288 HG21 ILE    81      40.512  29.501  26.328  1.00  0.00           H
ATOM   1289 HG22 ILE    81      40.758  31.284  26.104  1.00  0.00           H
ATOM   1290 HG23 ILE    81      41.370  30.474  27.569  1.00  0.00           H
ATOM   1291  CG1 ILE    81      42.433  30.064  24.280  1.00  0.00           C
ATOM   1292 HG12 ILE    81      42.042  31.034  23.975  1.00  0.00           H
ATOM   1293 HG13 ILE    81      43.455  30.039  23.903  1.00  0.00           H
ATOM   1294  CD1 ILE    81      41.706  28.871  23.702  1.00  0.00           C
ATOM   1295 HD11 ILE    81      40.721  28.739  24.151  1.00  0.00           H
ATOM   1296 HD12 ILE    81      42.317  27.971  23.636  1.00  0.00           H
ATOM   1297 HD13 ILE    81      41.642  28.963  22.618  1.00  0.00           H
ATOM   1298  C   ILE    81      43.178  32.489  26.275  1.00  0.00           C
ATOM   1299  O   ILE    81      42.731  32.997  25.270  1.00  0.00           O
ATOM   1300  N   GLY    82      43.322  33.257  27.422  1.00  0.00           N
ATOM   1301  H   GLY    82      43.706  32.896  28.283  1.00  0.00           H
ATOM   1302  CA  GLY    82      42.794  34.648  27.600  1.00  0.00           C
ATOM   1303  HA2 GLY    82      43.133  34.988  28.578  1.00  0.00           H
ATOM   1304  HA3 GLY    82      43.183  35.265  26.790  1.00  0.00           H
ATOM   1305  C   GLY    82      41.261  34.689  27.530  1.00  0.00           C
ATOM   1306  O   GLY    82      40.519  33.656  27.723  1.00  0.00           O
ATOM   1307  N   MET    83      40.775  35.894  27.304  1.00  0.00           N
ATOM   1308  H   MET    83      41.437  36.656  27.334  1.00  0.00           H
ATOM   1309  CA  MET    83      39.359  36.199  27.019  1.00  0.00           C
ATOM   1310  HA  MET    83      38.820  35.308  26.698  1.00  0.00           H
ATOM   1311  CB  MET    83      38.765  36.787  28.295  1.00  0.00           C
ATOM   1312  HB2 MET    83      39.562  37.046  28.990  1.00  0.00           H
ATOM   1313  HB3 MET    83      38.173  37.681  28.100  1.00  0.00           H
ATOM   1314  CG  MET    83      37.859  35.686  28.890  1.00  0.00           C
ATOM   1315  HG2 MET    83      36.997  35.415  28.281  1.00  0.00           H
ATOM   1316  HG3 MET    83      38.343  34.709  28.897  1.00  0.00           H
ATOM   1317  SD  MET    83      37.117  36.104  30.519  1.00  0.00           S
ATOM   1318  CE  MET    83      38.558  36.317  31.579  1.00  0.00           C
ATOM   1319  HE1 MET    83      38.363  36.471  32.641  1.00  0.00           H
ATOM   1320  HE2 MET    83      39.265  35.490  31.516  1.00  0.00           H
ATOM   1321  HE3 MET    83      39.089  37.169  31.151  1.00  0.00           H
ATOM   1322  C   MET    83      39.143  37.275  25.978  1.00  0.00           C
ATOM   1323  O   MET    83      40.074  38.018  25.685  1.00  0.00           O
ATOM   1324  N   THR    84      37.931  37.354  25.443  1.00  0.00           N
ATOM   1325  H   THR    84      37.277  36.673  25.804  1.00  0.00           H
ATOM   1326  CA  THR    84      37.569  38.383  24.478  1.00  0.00           C
ATOM   1327  HA  THR    84      38.498  38.808  24.096  1.00  0.00           H
ATOM   1328  CB  THR    84      36.766  37.722  23.310  1.00  0.00           C
ATOM   1329  HB  THR    84      36.598  38.504  22.569  1.00  0.00           H
ATOM   1330  CG2 THR    84      37.476  36.528  22.678  1.00  0.00           C
ATOM   1331 HG21 THR    84      37.428  35.716  23.403  1.00  0.00           H
ATOM   1332 HG22 THR    84      38.480  36.741  22.312  1.00  0.00           H
ATOM   1333 HG23 THR    84      36.796  36.211  21.886  1.00  0.00           H
ATOM   1334  OG1 THR    84      35.473  37.217  23.699  1.00  0.00           O
ATOM   1335  HG1 THR    84      35.603  36.742  24.523  1.00  0.00           H
ATOM   1336  C   THR    84      36.734  39.534  25.123  1.00  0.00           C
ATOM   1337  O   THR    84      36.140  39.318  26.195  1.00  0.00           O
ATOM   1338  N   LYS    85      36.677  40.790  24.564  1.00  0.00           N
ATOM   1339  H   LYS    85      36.981  40.955  23.615  1.00  0.00           H
ATOM   1340  CA  LYS    85      35.854  41.899  25.172  1.00  0.00           C
ATOM   1341  HA  LYS    85      36.205  42.267  26.137  1.00  0.00           H
ATOM   1342  CB  LYS    85      35.919  43.137  24.190  1.00  0.00           C
ATOM   1343  HB2 LYS    85      36.974  43.233  23.933  1.00  0.00           H
ATOM   1344  HB3 LYS    85      35.402  42.890  23.262  1.00  0.00           H
ATOM   1345  CG  LYS    85      35.315  44.423  24.757  1.00  0.00           C
ATOM   1346  HG2 LYS    85      34.291  44.178  25.040  1.00  0.00           H
ATOM   1347  HG3 LYS    85      35.824  44.692  25.683  1.00  0.00           H
ATOM   1348  CD  LYS    85      35.380  45.557  23.810  1.00  0.00           C
ATOM   1349  HD2 LYS    85      36.384  45.728  23.419  1.00  0.00           H
ATOM   1350  HD3 LYS    85      34.749  45.255  22.974  1.00  0.00           H
ATOM   1351  CE  LYS    85      34.880  46.890  24.458  1.00  0.00           C
ATOM   1352  HE2 LYS    85      33.816  46.695  24.597  1.00  0.00           H
ATOM   1353  HE3 LYS    85      35.266  47.262  25.406  1.00  0.00           H
ATOM   1354  NZ  LYS    85      34.932  47.940  23.450  1.00  0.00           N
ATOM   1355  HZ1 LYS    85      35.869  48.138  23.127  1.00  0.00           H
ATOM   1356  HZ2 LYS    85      34.543  48.812  23.778  1.00  0.00           H
ATOM   1357  HZ3 LYS    85      34.398  47.614  22.658  1.00  0.00           H
ATOM   1358  C   LYS    85      34.372  41.597  25.280  1.00  0.00           C
ATOM   1359  O   LYS    85      33.771  41.974  26.304  1.00  0.00           O
ATOM   1360  N   ALA    86      33.877  40.769  24.381  1.00  0.00           N
ATOM   1361  H   ALA    86      34.321  40.702  23.476  1.00  0.00           H
ATOM   1362  CA  ALA    86      32.593  40.109  24.554  1.00  0.00           C
ATOM   1363  HA  ALA    86      31.865  40.921  24.546  1.00  0.00           H
ATOM   1364  CB  ALA    86      32.277  39.291  23.302  1.00  0.00           C
ATOM   1365  HB1 ALA    86      32.119  39.990  22.480  1.00  0.00           H
ATOM   1366  HB2 ALA    86      31.269  38.933  23.509  1.00  0.00           H
ATOM   1367  HB3 ALA    86      32.964  38.491  23.027  1.00  0.00           H
ATOM   1368  C   ALA    86      32.379  39.252  25.802  1.00  0.00           C
ATOM   1369  O   ALA    86      31.400  39.537  26.493  1.00  0.00           O
ATOM   1370  N   ASP    87      33.276  38.306  26.132  1.00  0.00           N
ATOM   1371  H   ASP    87      34.146  38.202  25.631  1.00  0.00           H
ATOM   1372  CA  ASP    87      33.296  37.635  27.487  1.00  0.00           C
ATOM   1373  HA  ASP    87      32.300  37.196  27.557  1.00  0.00           H
ATOM   1374  CB  ASP    87      34.390  36.598  27.582  1.00  0.00           C
ATOM   1375  HB2 ASP    87      35.354  37.095  27.686  1.00  0.00           H
ATOM   1376  HB3 ASP    87      34.255  35.997  28.480  1.00  0.00           H
ATOM   1377  CG  ASP    87      34.556  35.794  26.344  1.00  0.00           C
ATOM   1378  OD1 ASP    87      35.744  35.697  25.933  1.00  0.00           O
ATOM   1379  OD2 ASP    87      33.607  35.001  26.033  1.00  0.00           O
ATOM   1380  C   ASP    87      33.449  38.653  28.641  1.00  0.00           C
ATOM   1381  O   ASP    87      32.830  38.416  29.672  1.00  0.00           O
ATOM   1382  N   LEU    88      34.138  39.777  28.481  1.00  0.00           N
ATOM   1383  H   LEU    88      34.520  40.058  27.589  1.00  0.00           H
ATOM   1384  CA  LEU    88      34.255  40.745  29.608  1.00  0.00           C
ATOM   1385  HA  LEU    88      34.391  40.149  30.511  1.00  0.00           H
ATOM   1386  CB  LEU    88      35.527  41.673  29.402  1.00  0.00           C
ATOM   1387  HB2 LEU    88      35.419  42.192  28.449  1.00  0.00           H
ATOM   1388  HB3 LEU    88      35.559  42.392  30.220  1.00  0.00           H
ATOM   1389  CG  LEU    88      36.952  40.999  29.485  1.00  0.00           C
ATOM   1390  HG  LEU    88      36.913  40.144  28.811  1.00  0.00           H
ATOM   1391  CD1 LEU    88      38.081  42.017  29.152  1.00  0.00           C
ATOM   1392 HD11 LEU    88      38.043  42.374  28.122  1.00  0.00           H
ATOM   1393 HD12 LEU    88      38.936  41.341  29.127  1.00  0.00           H
ATOM   1394 HD13 LEU    88      38.178  42.752  29.951  1.00  0.00           H
ATOM   1395  CD2 LEU    88      37.223  40.394  30.827  1.00  0.00           C
ATOM   1396 HD21 LEU    88      37.153  39.309  30.756  1.00  0.00           H
ATOM   1397 HD22 LEU    88      38.190  40.713  31.218  1.00  0.00           H
ATOM   1398 HD23 LEU    88      36.547  40.665  31.638  1.00  0.00           H
ATOM   1399  C   LEU    88      32.993  41.499  29.827  1.00  0.00           C
ATOM   1400  O   LEU    88      32.777  41.989  30.909  1.00  0.00           O
ATOM   1401  N   ILE    89      32.021  41.478  28.928  1.00  0.00           N
ATOM   1402  H   ILE    89      32.284  40.992  28.083  1.00  0.00           H
ATOM   1403  CA  ILE    89      30.674  42.070  29.081  1.00  0.00           C
ATOM   1404  HA  ILE    89      30.685  42.859  29.833  1.00  0.00           H
ATOM   1405  CB  ILE    89      30.233  42.615  27.765  1.00  0.00           C
ATOM   1406  HB  ILE    89      30.665  42.027  26.955  1.00  0.00           H
ATOM   1407  CG2 ILE    89      28.772  42.789  27.538  1.00  0.00           C
ATOM   1408 HG21 ILE    89      28.286  41.816  27.607  1.00  0.00           H
ATOM   1409 HG22 ILE    89      28.483  43.285  26.611  1.00  0.00           H
ATOM   1410 HG23 ILE    89      28.305  43.432  28.282  1.00  0.00           H
ATOM   1411  CG1 ILE    89      30.941  44.052  27.469  1.00  0.00           C
ATOM   1412 HG12 ILE    89      30.452  44.868  28.002  1.00  0.00           H
ATOM   1413 HG13 ILE    89      31.945  44.047  27.896  1.00  0.00           H
ATOM   1414  CD1 ILE    89      31.221  44.408  26.039  1.00  0.00           C
ATOM   1415 HD11 ILE    89      31.637  43.557  25.500  1.00  0.00           H
ATOM   1416 HD12 ILE    89      31.939  45.228  25.996  1.00  0.00           H
ATOM   1417 HD13 ILE    89      30.337  44.763  25.510  1.00  0.00           H
ATOM   1418  C   ILE    89      29.701  40.996  29.538  1.00  0.00           C
ATOM   1419  O   ILE    89      28.888  41.256  30.390  1.00  0.00           O
ATOM   1420  N   ASN    90      29.838  39.834  28.983  1.00  0.00           N
ATOM   1421  H   ASN    90      30.567  39.759  28.288  1.00  0.00           H
ATOM   1422  CA  ASN    90      29.087  38.658  29.377  1.00  0.00           C
ATOM   1423  HA  ASN    90      28.045  38.949  29.511  1.00  0.00           H
ATOM   1424  CB  ASN    90      29.141  37.631  28.267  1.00  0.00           C
ATOM   1425  HB2 ASN    90      30.218  37.536  28.130  1.00  0.00           H
ATOM   1426  HB3 ASN    90      28.734  36.631  28.421  1.00  0.00           H
ATOM   1427  CG  ASN    90      28.387  38.160  27.063  1.00  0.00           C
ATOM   1428  OD1 ASN    90      27.531  39.033  27.127  1.00  0.00           O
ATOM   1429  ND2 ASN    90      28.758  37.687  25.897  1.00  0.00           N
ATOM   1430 HD21 ASN    90      29.550  37.065  25.817  1.00  0.00           H
ATOM   1431 HD22 ASN    90      28.477  38.162  25.051  1.00  0.00           H
ATOM   1432  C   ASN    90      29.711  38.002  30.648  1.00  0.00           C
ATOM   1433  O   ASN    90      29.996  36.800  30.643  1.00  0.00           O
ATOM   1434  N   ASN    91      29.858  38.787  31.725  1.00  0.00           N
ATOM   1435  H   ASN    91      29.812  39.785  31.581  1.00  0.00           H
ATOM   1436  CA  ASN    91      30.096  38.196  33.085  1.00  0.00           C
ATOM   1437  HA  ASN    91      30.355  39.009  33.762  1.00  0.00           H
ATOM   1438  CB  ASN    91      28.733  37.641  33.495  1.00  0.00           C
ATOM   1439  HB2 ASN    91      28.626  36.586  33.246  1.00  0.00           H
ATOM   1440  HB3 ASN    91      28.637  37.642  34.581  1.00  0.00           H
ATOM   1441  CG  ASN    91      27.477  38.395  32.995  1.00  0.00           C
ATOM   1442  OD1 ASN    91      27.211  39.489  33.407  1.00  0.00           O
ATOM   1443  ND2 ASN    91      26.657  37.922  32.065  1.00  0.00           N
ATOM   1444 HD21 ASN    91      26.883  37.042  31.625  1.00  0.00           H
ATOM   1445 HD22 ASN    91      25.982  38.597  31.734  1.00  0.00           H
ATOM   1446  C   ASN    91      31.271  37.199  33.067  1.00  0.00           C
ATOM   1447  O   ASN    91      31.228  36.054  33.561  1.00  0.00           O
ATOM   1448  N   LEU    92      32.400  37.561  32.530  1.00  0.00           N
ATOM   1449  H   LEU    92      32.424  38.508  32.182  1.00  0.00           H
ATOM   1450  CA  LEU    92      33.676  36.757  32.445  1.00  0.00           C
ATOM   1451  HA  LEU    92      34.352  37.445  31.936  1.00  0.00           H
ATOM   1452  CB  LEU    92      34.265  36.525  33.849  1.00  0.00           C
ATOM   1453  HB2 LEU    92      33.577  35.973  34.489  1.00  0.00           H
ATOM   1454  HB3 LEU    92      35.202  35.974  33.778  1.00  0.00           H
ATOM   1455  CG  LEU    92      34.528  37.909  34.451  1.00  0.00           C
ATOM   1456  HG  LEU    92      33.619  38.502  34.345  1.00  0.00           H
ATOM   1457  CD1 LEU    92      34.707  37.781  35.943  1.00  0.00           C
ATOM   1458 HD11 LEU    92      35.497  37.052  36.123  1.00  0.00           H
ATOM   1459 HD12 LEU    92      33.734  37.477  36.332  1.00  0.00           H
ATOM   1460 HD13 LEU    92      34.917  38.715  36.463  1.00  0.00           H
ATOM   1461  CD2 LEU    92      35.783  38.596  33.957  1.00  0.00           C
ATOM   1462 HD21 LEU    92      35.942  39.530  34.495  1.00  0.00           H
ATOM   1463 HD22 LEU    92      36.713  38.047  34.105  1.00  0.00           H
ATOM   1464 HD23 LEU    92      35.594  38.748  32.894  1.00  0.00           H
ATOM   1465  C   LEU    92      33.663  35.429  31.691  1.00  0.00           C
ATOM   1466  O   LEU    92      34.379  34.473  32.057  1.00  0.00           O
ATOM   1467  N   GLY    93      32.724  35.342  30.758  1.00  0.00           N
ATOM   1468  H   GLY    93      32.074  36.090  30.561  1.00  0.00           H
ATOM   1469  CA  GLY    93      32.368  34.131  30.028  1.00  0.00           C
ATOM   1470  HA2 GLY    93      31.770  34.379  29.151  1.00  0.00           H
ATOM   1471  HA3 GLY    93      33.341  33.799  29.664  1.00  0.00           H
ATOM   1472  C   GLY    93      31.859  32.875  30.784  1.00  0.00           C
ATOM   1473  O   GLY    93      31.873  31.727  30.294  1.00  0.00           O
ATOM   1474  N   THR    94      31.636  33.094  32.112  1.00  0.00           N
ATOM   1475  H   THR    94      31.791  34.016  32.493  1.00  0.00           H
ATOM   1476  CA  THR    94      30.831  32.157  32.921  1.00  0.00           C
ATOM   1477  HA  THR    94      31.133  31.128  32.725  1.00  0.00           H
ATOM   1478  CB  THR    94      30.917  32.571  34.412  1.00  0.00           C
ATOM   1479  HB  THR    94      30.375  31.875  35.051  1.00  0.00           H
ATOM   1480  CG2 THR    94      32.310  32.641  34.945  1.00  0.00           C
ATOM   1481 HG21 THR    94      32.883  33.319  34.313  1.00  0.00           H
ATOM   1482 HG22 THR    94      32.735  31.638  34.920  1.00  0.00           H
ATOM   1483 HG23 THR    94      32.304  33.059  35.952  1.00  0.00           H
ATOM   1484  OG1 THR    94      30.322  33.798  34.718  1.00  0.00           O
ATOM   1485  HG1 THR    94      30.809  34.446  34.205  1.00  0.00           H
ATOM   1486  C   THR    94      29.359  32.150  32.452  1.00  0.00           C
ATOM   1487  O   THR    94      28.798  33.154  31.992  1.00  0.00           O
ATOM   1488  N   ILE    95      28.669  31.045  32.755  1.00  0.00           N
ATOM   1489  H   ILE    95      29.118  30.303  33.273  1.00  0.00           H
ATOM   1490  CA  ILE    95      27.204  30.924  32.553  1.00  0.00           C
ATOM   1491  HA  ILE    95      27.016  31.271  31.537  1.00  0.00           H
ATOM   1492  CB  ILE    95      26.751  29.439  32.715  1.00  0.00           C
ATOM   1493  HB  ILE    95      27.518  28.819  32.252  1.00  0.00           H
ATOM   1494  CG2 ILE    95      26.880  28.954  34.126  1.00  0.00           C
ATOM   1495 HG21 ILE    95      26.205  29.447  34.825  1.00  0.00           H
ATOM   1496 HG22 ILE    95      27.934  29.043  34.387  1.00  0.00           H
ATOM   1497 HG23 ILE    95      26.619  27.895  34.114  1.00  0.00           H
ATOM   1498  CG1 ILE    95      25.353  29.122  32.138  1.00  0.00           C
ATOM   1499 HG12 ILE    95      24.613  29.221  32.931  1.00  0.00           H
ATOM   1500 HG13 ILE    95      25.094  29.797  31.323  1.00  0.00           H
ATOM   1501  CD1 ILE    95      25.281  27.738  31.541  1.00  0.00           C
ATOM   1502 HD11 ILE    95      25.617  26.986  32.256  1.00  0.00           H
ATOM   1503 HD12 ILE    95      25.910  27.677  30.652  1.00  0.00           H
ATOM   1504 HD13 ILE    95      24.249  27.428  31.380  1.00  0.00           H
ATOM   1505  C   ILE    95      26.329  31.911  33.401  1.00  0.00           C
ATOM   1506  O   ILE    95      25.091  31.710  33.597  1.00  0.00           O
ATOM   1507  N   ALA    96      26.826  32.959  34.049  1.00  0.00           N
ATOM   1508  H   ALA    96      27.811  33.168  33.969  1.00  0.00           H
ATOM   1509  CA  ALA    96      26.048  33.805  35.061  1.00  0.00           C
ATOM   1510  HA  ALA    96      25.548  33.220  35.833  1.00  0.00           H
ATOM   1511  CB  ALA    96      27.042  34.758  35.776  1.00  0.00           C
ATOM   1512  HB1 ALA    96      27.914  34.252  36.193  1.00  0.00           H
ATOM   1513  HB2 ALA    96      26.459  35.265  36.544  1.00  0.00           H
ATOM   1514  HB3 ALA    96      27.434  35.478  35.056  1.00  0.00           H
ATOM   1515  C   ALA    96      24.827  34.593  34.465  1.00  0.00           C
ATOM   1516  O   ALA    96      24.167  35.204  35.309  1.00  0.00           O
ATOM   1517  N   LYS    97      24.470  34.496  33.189  1.00  0.00           N
ATOM   1518  H   LYS    97      25.095  34.063  32.525  1.00  0.00           H
ATOM   1519  CA  LYS    97      23.161  34.895  32.600  1.00  0.00           C
ATOM   1520  HA  LYS    97      22.981  35.881  33.032  1.00  0.00           H
ATOM   1521  CB  LYS    97      23.091  34.942  31.058  1.00  0.00           C
ATOM   1522  HB2 LYS    97      23.379  34.014  30.562  1.00  0.00           H
ATOM   1523  HB3 LYS    97      22.104  35.105  30.626  1.00  0.00           H
ATOM   1524  CG  LYS    97      23.932  36.072  30.520  1.00  0.00           C
ATOM   1525  HG2 LYS    97      23.726  36.994  31.064  1.00  0.00           H
ATOM   1526  HG3 LYS    97      24.967  35.871  30.796  1.00  0.00           H
ATOM   1527  CD  LYS    97      23.941  36.277  29.061  1.00  0.00           C
ATOM   1528  HD2 LYS    97      24.254  35.259  28.830  1.00  0.00           H
ATOM   1529  HD3 LYS    97      22.931  36.512  28.724  1.00  0.00           H
ATOM   1530  CE  LYS    97      24.851  37.366  28.573  1.00  0.00           C
ATOM   1531  HE2 LYS    97      24.470  38.308  28.965  1.00  0.00           H
ATOM   1532  HE3 LYS    97      25.868  37.217  28.936  1.00  0.00           H
ATOM   1533  NZ  LYS    97      24.923  37.474  27.093  1.00  0.00           N
ATOM   1534  HZ1 LYS    97      25.546  38.167  26.705  1.00  0.00           H
ATOM   1535  HZ2 LYS    97      23.979  37.693  26.804  1.00  0.00           H
ATOM   1536  HZ3 LYS    97      25.235  36.593  26.707  1.00  0.00           H
ATOM   1537  C   LYS    97      22.092  33.953  33.124  1.00  0.00           C
ATOM   1538  O   LYS    97      20.918  34.224  32.952  1.00  0.00           O
ATOM   1539  N   SER    98      22.332  32.770  33.822  1.00  0.00           N
ATOM   1540  H   SER    98      23.311  32.527  33.879  1.00  0.00           H
ATOM   1541  CA  SER    98      21.401  31.883  34.506  1.00  0.00           C
ATOM   1542  HA  SER    98      20.592  32.533  34.841  1.00  0.00           H
ATOM   1543  CB  SER    98      20.881  30.836  33.551  1.00  0.00           C
ATOM   1544  HB2 SER    98      20.062  30.235  33.946  1.00  0.00           H
ATOM   1545  HB3 SER    98      20.476  31.332  32.669  1.00  0.00           H
ATOM   1546  OG  SER    98      21.899  29.953  33.103  1.00  0.00           O
ATOM   1547  HG  SER    98      22.470  30.512  32.570  1.00  0.00           H
ATOM   1548  C   SER    98      21.968  31.189  35.776  1.00  0.00           C
ATOM   1549  O   SER    98      21.148  30.708  36.610  1.00  0.00           O
ATOM   1550  N   GLY    99      23.306  31.060  35.959  1.00  0.00           N
ATOM   1551  H   GLY    99      23.833  31.431  35.181  1.00  0.00           H
ATOM   1552  CA  GLY    99      23.987  30.222  36.991  1.00  0.00           C
ATOM   1553  HA2 GLY    99      23.507  29.242  37.009  1.00  0.00           H
ATOM   1554  HA3 GLY    99      25.046  30.198  36.735  1.00  0.00           H
ATOM   1555  C   GLY    99      24.011  30.827  38.352  1.00  0.00           C
ATOM   1556  O   GLY    99      24.281  30.164  39.304  1.00  0.00           O
ATOM   1557  N   THR   100      23.717  32.122  38.508  1.00  0.00           N
ATOM   1558  H   THR   100      23.703  32.643  37.644  1.00  0.00           H
ATOM   1559  CA  THR   100      23.645  32.759  39.804  1.00  0.00           C
ATOM   1560  HA  THR   100      24.400  32.310  40.449  1.00  0.00           H
ATOM   1561  CB  THR   100      23.836  34.300  39.823  1.00  0.00           C
ATOM   1562  HB  THR   100      23.838  34.616  40.866  1.00  0.00           H
ATOM   1563  CG2 THR   100      25.209  34.472  39.228  1.00  0.00           C
ATOM   1564 HG21 THR   100      25.308  35.555  39.297  1.00  0.00           H
ATOM   1565 HG22 THR   100      25.206  34.104  38.202  1.00  0.00           H
ATOM   1566 HG23 THR   100      26.012  34.056  39.837  1.00  0.00           H
ATOM   1567  OG1 THR   100      22.816  35.062  39.158  1.00  0.00           O
ATOM   1568  HG1 THR   100      22.436  35.702  39.764  1.00  0.00           H
ATOM   1569  C   THR   100      22.301  32.479  40.394  1.00  0.00           C
ATOM   1570  O   THR   100      22.165  32.191  41.545  1.00  0.00           O
ATOM   1571  N   LYS   101      21.238  32.583  39.537  1.00  0.00           N
ATOM   1572  H   LYS   101      21.475  33.075  38.687  1.00  0.00           H
ATOM   1573  CA  LYS   101      19.807  32.275  39.857  1.00  0.00           C
ATOM   1574  HA  LYS   101      19.523  32.820  40.756  1.00  0.00           H
ATOM   1575  CB  LYS   101      18.993  32.622  38.614  1.00  0.00           C
ATOM   1576  HB2 LYS   101      18.972  33.702  38.467  1.00  0.00           H
ATOM   1577  HB3 LYS   101      19.485  32.311  37.692  1.00  0.00           H
ATOM   1578  CG  LYS   101      17.541  32.091  38.596  1.00  0.00           C
ATOM   1579  HG2 LYS   101      16.963  32.599  37.824  1.00  0.00           H
ATOM   1580  HG3 LYS   101      17.507  31.017  38.417  1.00  0.00           H
ATOM   1581  CD  LYS   101      16.782  32.439  39.910  1.00  0.00           C
ATOM   1582  HD2 LYS   101      17.150  31.793  40.708  1.00  0.00           H
ATOM   1583  HD3 LYS   101      16.969  33.466  40.223  1.00  0.00           H
ATOM   1584  CE  LYS   101      15.299  32.108  39.582  1.00  0.00           C
ATOM   1585  HE2 LYS   101      15.061  32.691  38.692  1.00  0.00           H
ATOM   1586  HE3 LYS   101      15.192  31.077  39.244  1.00  0.00           H
ATOM   1587  NZ  LYS   101      14.378  32.252  40.688  1.00  0.00           N
ATOM   1588  HZ1 LYS   101      13.424  32.216  40.357  1.00  0.00           H
ATOM   1589  HZ2 LYS   101      14.459  33.133  41.176  1.00  0.00           H
ATOM   1590  HZ3 LYS   101      14.463  31.440  41.284  1.00  0.00           H
ATOM   1591  C   LYS   101      19.735  30.824  40.222  1.00  0.00           C
ATOM   1592  O   LYS   101      19.357  30.551  41.343  1.00  0.00           O
ATOM   1593  N   ALA   102      20.205  29.912  39.385  1.00  0.00           N
ATOM   1594  H   ALA   102      20.661  30.133  38.511  1.00  0.00           H
ATOM   1595  CA  ALA   102      20.285  28.454  39.845  1.00  0.00           C
ATOM   1596  HA  ALA   102      19.329  28.053  40.182  1.00  0.00           H
ATOM   1597  CB  ALA   102      20.773  27.559  38.663  1.00  0.00           C
ATOM   1598  HB1 ALA   102      21.640  28.077  38.252  1.00  0.00           H
ATOM   1599  HB2 ALA   102      19.999  27.407  37.912  1.00  0.00           H
ATOM   1600  HB3 ALA   102      21.130  26.610  39.064  1.00  0.00           H
ATOM   1601  C   ALA   102      21.225  28.179  41.107  1.00  0.00           C
ATOM   1602  O   ALA   102      20.761  27.382  41.926  1.00  0.00           O
ATOM   1603  N   PHE   103      22.398  28.780  41.329  1.00  0.00           N
ATOM   1604  H   PHE   103      22.880  29.328  40.631  1.00  0.00           H
ATOM   1605  CA  PHE   103      23.094  28.600  42.609  1.00  0.00           C
ATOM   1606  HA  PHE   103      23.274  27.546  42.818  1.00  0.00           H
ATOM   1607  CB  PHE   103      24.443  29.304  42.500  1.00  0.00           C
ATOM   1608  HB2 PHE   103      25.026  28.914  41.666  1.00  0.00           H
ATOM   1609  HB3 PHE   103      24.288  30.375  42.371  1.00  0.00           H
ATOM   1610  CG  PHE   103      25.389  29.053  43.751  1.00  0.00           C
ATOM   1611  CD1 PHE   103      25.331  27.881  44.572  1.00  0.00           C
ATOM   1612  HD1 PHE   103      24.753  26.991  44.369  1.00  0.00           H
ATOM   1613  CE1 PHE   103      26.118  27.778  45.782  1.00  0.00           C
ATOM   1614  HE1 PHE   103      26.133  26.894  46.402  1.00  0.00           H
ATOM   1615  CZ  PHE   103      26.981  28.815  46.148  1.00  0.00           C
ATOM   1616  HZ  PHE   103      27.653  28.731  46.989  1.00  0.00           H
ATOM   1617  CE2 PHE   103      26.979  30.002  45.422  1.00  0.00           C
ATOM   1618  HE2 PHE   103      27.508  30.828  45.873  1.00  0.00           H
ATOM   1619  CD2 PHE   103      26.177  30.119  44.229  1.00  0.00           C
ATOM   1620  HD2 PHE   103      26.171  31.086  43.749  1.00  0.00           H
ATOM   1621  C   PHE   103      22.331  29.096  43.819  1.00  0.00           C
ATOM   1622  O   PHE   103      22.404  28.558  44.949  1.00  0.00           O
ATOM   1623  N   MET   104      21.574  30.234  43.644  1.00  0.00           N
ATOM   1624  H   MET   104      21.554  30.607  42.706  1.00  0.00           H
ATOM   1625  CA  MET   104      20.587  30.822  44.569  1.00  0.00           C
ATOM   1626  HA  MET   104      21.220  30.803  45.456  1.00  0.00           H
ATOM   1627  CB  MET   104      20.330  32.278  44.323  1.00  0.00           C
ATOM   1628  HB2 MET   104      21.309  32.747  44.223  1.00  0.00           H
ATOM   1629  HB3 MET   104      19.664  32.399  43.470  1.00  0.00           H
ATOM   1630  CG  MET   104      19.640  32.902  45.459  1.00  0.00           C
ATOM   1631  HG2 MET   104      18.606  32.558  45.482  1.00  0.00           H
ATOM   1632  HG3 MET   104      20.141  32.632  46.390  1.00  0.00           H
ATOM   1633  SD  MET   104      19.713  34.694  45.342  1.00  0.00           S
ATOM   1634  CE  MET   104      18.614  34.960  43.890  1.00  0.00           C
ATOM   1635  HE1 MET   104      17.546  34.976  44.106  1.00  0.00           H
ATOM   1636  HE2 MET   104      18.909  35.946  43.529  1.00  0.00           H
ATOM   1637  HE3 MET   104      18.850  34.173  43.174  1.00  0.00           H
ATOM   1638  C   MET   104      19.396  29.910  44.828  1.00  0.00           C
ATOM   1639  O   MET   104      18.870  29.901  45.973  1.00  0.00           O
ATOM   1640  N   GLU   105      18.888  29.015  43.906  1.00  0.00           N
ATOM   1641  H   GLU   105      19.148  28.981  42.931  1.00  0.00           H
ATOM   1642  CA  GLU   105      17.806  28.040  44.277  1.00  0.00           C
ATOM   1643  HA  GLU   105      17.100  28.704  44.778  1.00  0.00           H
ATOM   1644  CB  GLU   105      17.119  27.339  43.079  1.00  0.00           C
ATOM   1645  HB2 GLU   105      17.893  26.756  42.579  1.00  0.00           H
ATOM   1646  HB3 GLU   105      16.350  26.722  43.544  1.00  0.00           H
ATOM   1647  CG  GLU   105      16.470  28.331  42.118  1.00  0.00           C
ATOM   1648  HG2 GLU   105      17.090  29.204  41.917  1.00  0.00           H
ATOM   1649  HG3 GLU   105      16.085  27.821  41.235  1.00  0.00           H
ATOM   1650  CD  GLU   105      15.221  28.974  42.767  1.00  0.00           C
ATOM   1651  OE1 GLU   105      14.557  29.860  42.114  1.00  0.00           O
ATOM   1652  OE2 GLU   105      14.859  28.745  43.923  1.00  0.00           O
ATOM   1653  C   GLU   105      18.407  27.049  45.273  1.00  0.00           C
ATOM   1654  O   GLU   105      17.738  26.595  46.173  1.00  0.00           O
ATOM   1655  N   ALA   106      19.694  26.646  45.091  1.00  0.00           N
ATOM   1656  H   ALA   106      20.192  27.061  44.316  1.00  0.00           H
ATOM   1657  CA  ALA   106      20.308  25.567  45.894  1.00  0.00           C
ATOM   1658  HA  ALA   106      19.731  24.656  46.055  1.00  0.00           H
ATOM   1659  CB  ALA   106      21.553  24.994  45.078  1.00  0.00           C
ATOM   1660  HB1 ALA   106      21.935  24.112  45.591  1.00  0.00           H
ATOM   1661  HB2 ALA   106      22.398  25.682  45.059  1.00  0.00           H
ATOM   1662  HB3 ALA   106      21.200  24.766  44.072  1.00  0.00           H
ATOM   1663  C   ALA   106      20.709  25.988  47.337  1.00  0.00           C
ATOM   1664  O   ALA   106      20.449  25.340  48.299  1.00  0.00           O
ATOM   1665  N   LEU   107      21.157  27.255  47.369  1.00  0.00           N
ATOM   1666  H   LEU   107      21.400  27.720  46.506  1.00  0.00           H
ATOM   1667  CA  LEU   107      21.506  27.964  48.616  1.00  0.00           C
ATOM   1668  HA  LEU   107      22.217  27.399  49.219  1.00  0.00           H
ATOM   1669  CB  LEU   107      22.087  29.365  48.252  1.00  0.00           C
ATOM   1670  HB2 LEU   107      21.495  29.846  47.474  1.00  0.00           H
ATOM   1671  HB3 LEU   107      22.091  30.017  49.125  1.00  0.00           H
ATOM   1672  CG  LEU   107      23.578  29.373  47.824  1.00  0.00           C
ATOM   1673  HG  LEU   107      23.694  28.570  47.096  1.00  0.00           H
ATOM   1674  CD1 LEU   107      23.981  30.670  47.100  1.00  0.00           C
ATOM   1675 HD11 LEU   107      23.379  30.807  46.202  1.00  0.00           H
ATOM   1676 HD12 LEU   107      25.037  30.786  46.855  1.00  0.00           H
ATOM   1677 HD13 LEU   107      23.767  31.439  47.843  1.00  0.00           H
ATOM   1678  CD2 LEU   107      24.675  29.306  48.916  1.00  0.00           C
ATOM   1679 HD21 LEU   107      24.797  28.247  49.144  1.00  0.00           H
ATOM   1680 HD22 LEU   107      25.634  29.725  48.611  1.00  0.00           H
ATOM   1681 HD23 LEU   107      24.337  29.921  49.750  1.00  0.00           H
ATOM   1682  C   LEU   107      20.268  28.177  49.469  1.00  0.00           C
ATOM   1683  O   LEU   107      20.363  27.922  50.702  1.00  0.00           O
ATOM   1684  N   GLN   108      19.105  28.514  48.877  1.00  0.00           N
ATOM   1685  H   GLN   108      19.068  28.751  47.897  1.00  0.00           H
ATOM   1686  CA  GLN   108      17.826  28.721  49.683  1.00  0.00           C
ATOM   1687  HA  GLN   108      18.160  29.380  50.484  1.00  0.00           H
ATOM   1688  CB  GLN   108      16.654  29.365  48.936  1.00  0.00           C
ATOM   1689  HB2 GLN   108      16.364  28.889  47.999  1.00  0.00           H
ATOM   1690  HB3 GLN   108      15.732  29.408  49.515  1.00  0.00           H
ATOM   1691  CG  GLN   108      16.981  30.835  48.821  1.00  0.00           C
ATOM   1692  HG2 GLN   108      17.442  31.241  49.721  1.00  0.00           H
ATOM   1693  HG3 GLN   108      17.619  31.162  47.998  1.00  0.00           H
ATOM   1694  CD  GLN   108      15.721  31.695  48.640  1.00  0.00           C
ATOM   1695  OE1 GLN   108      14.967  31.955  49.580  1.00  0.00           O
ATOM   1696  NE2 GLN   108      15.449  32.244  47.504  1.00  0.00           N
ATOM   1697 HE21 GLN   108      14.626  32.825  47.440  1.00  0.00           H
ATOM   1698 HE22 GLN   108      16.058  32.174  46.702  1.00  0.00           H
ATOM   1699  C   GLN   108      17.455  27.440  50.266  1.00  0.00           C
ATOM   1700  O   GLN   108      16.990  27.338  51.440  1.00  0.00           O
ATOM   1701  N   ALA   109      17.564  26.358  49.516  1.00  0.00           N
ATOM   1702  H   ALA   109      17.677  26.419  48.514  1.00  0.00           H
ATOM   1703  CA  ALA   109      17.290  25.012  50.027  1.00  0.00           C
ATOM   1704  HA  ALA   109      16.318  25.155  50.499  1.00  0.00           H
ATOM   1705  CB  ALA   109      17.159  24.040  48.874  1.00  0.00           C
ATOM   1706  HB1 ALA   109      16.895  23.077  49.310  1.00  0.00           H
ATOM   1707  HB2 ALA   109      17.999  24.051  48.179  1.00  0.00           H
ATOM   1708  HB3 ALA   109      16.246  24.385  48.389  1.00  0.00           H
ATOM   1709  C   ALA   109      18.319  24.605  51.042  1.00  0.00           C
ATOM   1710  O   ALA   109      18.178  23.451  51.554  1.00  0.00           O
ATOM   1711  N   GLY   110      19.373  25.313  51.318  1.00  0.00           N
ATOM   1712  H   GLY   110      19.512  26.243  50.950  1.00  0.00           H
ATOM   1713  CA  GLY   110      20.345  24.928  52.350  1.00  0.00           C
ATOM   1714  HA2 GLY   110      20.501  25.782  53.008  1.00  0.00           H
ATOM   1715  HA3 GLY   110      19.946  24.220  53.077  1.00  0.00           H
ATOM   1716  C   GLY   110      21.747  24.591  51.862  1.00  0.00           C
ATOM   1717  O   GLY   110      22.597  24.219  52.645  1.00  0.00           O
ATOM   1718  N   ALA   111      22.046  24.578  50.588  1.00  0.00           N
ATOM   1719  H   ALA   111      21.347  24.934  49.952  1.00  0.00           H
ATOM   1720  CA  ALA   111      23.287  24.106  50.104  1.00  0.00           C
ATOM   1721  HA  ALA   111      23.330  23.100  50.523  1.00  0.00           H
ATOM   1722  CB  ALA   111      23.260  23.888  48.498  1.00  0.00           C
ATOM   1723  HB1 ALA   111      22.595  23.045  48.312  1.00  0.00           H
ATOM   1724  HB2 ALA   111      24.210  23.557  48.076  1.00  0.00           H
ATOM   1725  HB3 ALA   111      23.004  24.760  47.896  1.00  0.00           H
ATOM   1726  C   ALA   111      24.568  24.848  50.604  1.00  0.00           C
ATOM   1727  O   ALA   111      24.711  26.064  50.805  1.00  0.00           O
ATOM   1728  N   ASP   112      25.699  24.107  50.541  1.00  0.00           N
ATOM   1729  H   ASP   112      25.523  23.119  50.420  1.00  0.00           H
ATOM   1730  CA  ASP   112      26.980  24.628  50.918  1.00  0.00           C
ATOM   1731  HA  ASP   112      26.907  25.171  51.860  1.00  0.00           H
ATOM   1732  CB  ASP   112      27.899  23.477  51.284  1.00  0.00           C
ATOM   1733  HB2 ASP   112      27.950  22.665  50.559  1.00  0.00           H
ATOM   1734  HB3 ASP   112      28.906  23.888  51.360  1.00  0.00           H
ATOM   1735  CG  ASP   112      27.742  22.729  52.612  1.00  0.00           C
ATOM   1736  OD1 ASP   112      28.600  21.876  52.958  1.00  0.00           O
ATOM   1737  OD2 ASP   112      26.879  23.204  53.413  1.00  0.00           O
ATOM   1738  C   ASP   112      27.669  25.466  49.839  1.00  0.00           C
ATOM   1739  O   ASP   112      27.622  25.202  48.636  1.00  0.00           O
ATOM   1740  N   ILE   113      28.387  26.518  50.320  1.00  0.00           N
ATOM   1741  H   ILE   113      28.246  26.660  51.310  1.00  0.00           H
ATOM   1742  CA  ILE   113      29.080  27.561  49.479  1.00  0.00           C
ATOM   1743  HA  ILE   113      28.271  27.985  48.884  1.00  0.00           H
ATOM   1744  CB  ILE   113      29.746  28.754  50.193  1.00  0.00           C
ATOM   1745  HB  ILE   113      30.642  28.329  50.644  1.00  0.00           H
ATOM   1746  CG2 ILE   113      30.030  29.845  49.148  1.00  0.00           C
ATOM   1747 HG21 ILE   113      30.238  30.794  49.639  1.00  0.00           H
ATOM   1748 HG22 ILE   113      29.129  30.008  48.555  1.00  0.00           H
ATOM   1749 HG23 ILE   113      30.880  29.570  48.523  1.00  0.00           H
ATOM   1750  CG1 ILE   113      29.019  29.352  51.384  1.00  0.00           C
ATOM   1751 HG12 ILE   113      29.003  28.518  52.085  1.00  0.00           H
ATOM   1752 HG13 ILE   113      29.467  30.292  51.708  1.00  0.00           H
ATOM   1753  CD1 ILE   113      27.527  29.640  51.119  1.00  0.00           C
ATOM   1754 HD11 ILE   113      26.980  29.614  52.062  1.00  0.00           H
ATOM   1755 HD12 ILE   113      27.124  28.797  50.560  1.00  0.00           H
ATOM   1756 HD13 ILE   113      27.391  30.648  50.728  1.00  0.00           H
ATOM   1757  C   ILE   113      29.987  26.815  48.417  1.00  0.00           C
ATOM   1758  O   ILE   113      30.116  27.213  47.230  1.00  0.00           O
ATOM   1759  N   SER   114      30.604  25.715  48.756  1.00  0.00           N
ATOM   1760  H   SER   114      30.629  25.477  49.738  1.00  0.00           H
ATOM   1761  CA  SER   114      31.555  25.004  47.882  1.00  0.00           C
ATOM   1762  HA  SER   114      32.385  25.666  47.642  1.00  0.00           H
ATOM   1763  CB  SER   114      32.219  23.876  48.638  1.00  0.00           C
ATOM   1764  HB2 SER   114      32.909  24.306  49.365  1.00  0.00           H
ATOM   1765  HB3 SER   114      31.488  23.287  49.193  1.00  0.00           H
ATOM   1766  OG  SER   114      33.005  23.128  47.762  1.00  0.00           O
ATOM   1767  HG  SER   114      33.526  22.549  48.325  1.00  0.00           H
ATOM   1768  C   SER   114      30.959  24.618  46.548  1.00  0.00           C
ATOM   1769  O   SER   114      31.662  24.582  45.487  1.00  0.00           O
ATOM   1770  N   MET   115      29.636  24.326  46.449  1.00  0.00           N
ATOM   1771  H   MET   115      29.052  24.224  47.266  1.00  0.00           H
ATOM   1772  CA  MET   115      28.893  23.984  45.232  1.00  0.00           C
ATOM   1773  HA  MET   115      29.458  23.177  44.766  1.00  0.00           H
ATOM   1774  CB  MET   115      27.563  23.331  45.718  1.00  0.00           C
ATOM   1775  HB2 MET   115      27.782  22.404  46.249  1.00  0.00           H
ATOM   1776  HB3 MET   115      27.134  24.080  46.384  1.00  0.00           H
ATOM   1777  CG  MET   115      26.515  23.061  44.617  1.00  0.00           C
ATOM   1778  HG2 MET   115      26.114  24.068  44.503  1.00  0.00           H
ATOM   1779  HG3 MET   115      27.051  22.770  43.714  1.00  0.00           H
ATOM   1780  SD  MET   115      25.114  21.988  45.214  1.00  0.00           S
ATOM   1781  CE  MET   115      25.662  20.680  44.184  1.00  0.00           C
ATOM   1782  HE1 MET   115      25.738  20.975  43.138  1.00  0.00           H
ATOM   1783  HE2 MET   115      26.556  20.250  44.638  1.00  0.00           H
ATOM   1784  HE3 MET   115      24.924  19.882  44.098  1.00  0.00           H
ATOM   1785  C   MET   115      28.815  25.085  44.177  1.00  0.00           C
ATOM   1786  O   MET   115      28.496  24.833  43.046  1.00  0.00           O
ATOM   1787  N   ILE   116      29.207  26.281  44.519  1.00  0.00           N
ATOM   1788  H   ILE   116      29.398  26.501  45.486  1.00  0.00           H
ATOM   1789  CA  ILE   116      29.256  27.553  43.703  1.00  0.00           C
ATOM   1790  HA  ILE   116      28.244  27.849  43.425  1.00  0.00           H
ATOM   1791  CB  ILE   116      29.974  28.727  44.428  1.00  0.00           C
ATOM   1792  HB  ILE   116      29.540  28.925  45.408  1.00  0.00           H
ATOM   1793  CG2 ILE   116      31.503  28.436  44.601  1.00  0.00           C
ATOM   1794 HG21 ILE   116      31.934  29.107  45.343  1.00  0.00           H
ATOM   1795 HG22 ILE   116      32.015  28.534  43.643  1.00  0.00           H
ATOM   1796 HG23 ILE   116      31.604  27.470  45.096  1.00  0.00           H
ATOM   1797  CG1 ILE   116      29.781  30.021  43.606  1.00  0.00           C
ATOM   1798 HG12 ILE   116      30.247  29.923  42.626  1.00  0.00           H
ATOM   1799 HG13 ILE   116      28.755  30.239  43.311  1.00  0.00           H
ATOM   1800  CD1 ILE   116      30.253  31.269  44.254  1.00  0.00           C
ATOM   1801 HD11 ILE   116      29.528  31.665  44.967  1.00  0.00           H
ATOM   1802 HD12 ILE   116      30.277  32.100  43.550  1.00  0.00           H
ATOM   1803 HD13 ILE   116      31.206  31.192  44.778  1.00  0.00           H
ATOM   1804  C   ILE   116      29.927  27.266  42.334  1.00  0.00           C
ATOM   1805  O   ILE   116      29.541  27.783  41.257  1.00  0.00           O
ATOM   1806  N   GLY   117      30.897  26.385  42.404  1.00  0.00           N
ATOM   1807  H   GLY   117      31.141  26.052  43.325  1.00  0.00           H
ATOM   1808  CA  GLY   117      31.690  25.965  41.264  1.00  0.00           C
ATOM   1809  HA2 GLY   117      31.978  26.862  40.715  1.00  0.00           H
ATOM   1810  HA3 GLY   117      32.573  25.454  41.648  1.00  0.00           H
ATOM   1811  C   GLY   117      30.905  25.096  40.302  1.00  0.00           C
ATOM   1812  O   GLY   117      30.796  25.431  39.109  1.00  0.00           O
ATOM   1813  N   GLN   118      30.145  24.059  40.724  1.00  0.00           N
ATOM   1814  H   GLN   118      30.167  23.857  41.714  1.00  0.00           H
ATOM   1815  CA  GLN   118      29.201  23.191  39.971  1.00  0.00           C
ATOM   1816  HA  GLN   118      29.748  22.536  39.291  1.00  0.00           H
ATOM   1817  CB  GLN   118      28.472  22.278  40.976  1.00  0.00           C
ATOM   1818  HB2 GLN   118      28.023  22.862  41.779  1.00  0.00           H
ATOM   1819  HB3 GLN   118      27.657  21.834  40.405  1.00  0.00           H
ATOM   1820  CG  GLN   118      29.369  21.179  41.576  1.00  0.00           C
ATOM   1821  HG2 GLN   118      30.021  20.800  40.789  1.00  0.00           H
ATOM   1822  HG3 GLN   118      30.144  21.718  42.121  1.00  0.00           H
ATOM   1823  CD  GLN   118      28.566  20.146  42.276  1.00  0.00           C
ATOM   1824  OE1 GLN   118      27.537  19.620  41.797  1.00  0.00           O
ATOM   1825  NE2 GLN   118      29.024  19.760  43.427  1.00  0.00           N
ATOM   1826 HE21 GLN   118      28.419  19.260  44.062  1.00  0.00           H
ATOM   1827 HE22 GLN   118      29.853  20.256  43.726  1.00  0.00           H
ATOM   1828  C   GLN   118      28.199  23.921  39.060  1.00  0.00           C
ATOM   1829  O   GLN   118      27.859  23.433  37.974  1.00  0.00           O
ATOM   1830  N   PHE   119      27.670  25.103  39.520  1.00  0.00           N
ATOM   1831  H   PHE   119      27.914  25.571  40.382  1.00  0.00           H
ATOM   1832  CA  PHE   119      26.727  25.966  38.748  1.00  0.00           C
ATOM   1833  HA  PHE   119      26.095  25.411  38.055  1.00  0.00           H
ATOM   1834  CB  PHE   119      25.886  26.684  39.829  1.00  0.00           C
ATOM   1835  HB2 PHE   119      26.555  27.020  40.621  1.00  0.00           H
ATOM   1836  HB3 PHE   119      25.417  27.589  39.441  1.00  0.00           H
ATOM   1837  CG  PHE   119      24.818  25.826  40.495  1.00  0.00           C
ATOM   1838  CD1 PHE   119      23.592  25.525  39.887  1.00  0.00           C
ATOM   1839  HD1 PHE   119      23.415  25.841  38.870  1.00  0.00           H
ATOM   1840  CE1 PHE   119      22.606  24.770  40.496  1.00  0.00           C
ATOM   1841  HE1 PHE   119      21.679  24.542  39.990  1.00  0.00           H
ATOM   1842  CZ  PHE   119      22.785  24.323  41.838  1.00  0.00           C
ATOM   1843  HZ  PHE   119      21.986  23.793  42.333  1.00  0.00           H
ATOM   1844  CE2 PHE   119      23.963  24.713  42.533  1.00  0.00           C
ATOM   1845  HE2 PHE   119      24.066  24.324  43.536  1.00  0.00           H
ATOM   1846  CD2 PHE   119      25.036  25.331  41.859  1.00  0.00           C
ATOM   1847  HD2 PHE   119      25.989  25.539  42.323  1.00  0.00           H
ATOM   1848  C   PHE   119      27.441  27.002  37.959  1.00  0.00           C
ATOM   1849  O   PHE   119      26.866  28.015  37.512  1.00  0.00           O
ATOM   1850  N   GLY   120      28.715  26.764  37.680  1.00  0.00           N
ATOM   1851  H   GLY   120      29.151  26.007  38.188  1.00  0.00           H
ATOM   1852  CA  GLY   120      29.521  27.365  36.574  1.00  0.00           C
ATOM   1853  HA2 GLY   120      30.323  26.659  36.361  1.00  0.00           H
ATOM   1854  HA3 GLY   120      28.828  27.287  35.736  1.00  0.00           H
ATOM   1855  C   GLY   120      29.892  28.835  36.867  1.00  0.00           C
ATOM   1856  O   GLY   120      30.416  29.478  35.947  1.00  0.00           O
ATOM   1857  N   VAL   121      29.745  29.293  38.169  1.00  0.00           N
ATOM   1858  H   VAL   121      29.316  28.624  38.792  1.00  0.00           H
ATOM   1859  CA  VAL   121      29.940  30.641  38.588  1.00  0.00           C
ATOM   1860  HA  VAL   121      30.424  31.209  37.794  1.00  0.00           H
ATOM   1861  CB  VAL   121      28.617  31.377  38.939  1.00  0.00           C
ATOM   1862  HB  VAL   121      28.900  32.359  39.319  1.00  0.00           H
ATOM   1863  CG1 VAL   121      27.684  31.653  37.779  1.00  0.00           C
ATOM   1864 HG11 VAL   121      26.874  32.336  38.038  1.00  0.00           H
ATOM   1865 HG12 VAL   121      28.240  32.190  37.010  1.00  0.00           H
ATOM   1866 HG13 VAL   121      27.235  30.745  37.376  1.00  0.00           H
ATOM   1867  CG2 VAL   121      27.729  30.637  39.928  1.00  0.00           C
ATOM   1868 HG21 VAL   121      27.219  29.797  39.458  1.00  0.00           H
ATOM   1869 HG22 VAL   121      27.055  31.266  40.509  1.00  0.00           H
ATOM   1870 HG23 VAL   121      28.336  30.224  40.735  1.00  0.00           H
ATOM   1871  C   VAL   121      31.019  30.758  39.713  1.00  0.00           C
ATOM   1872  O   VAL   121      30.896  31.565  40.635  1.00  0.00           O
ATOM   1873  N   GLY   122      32.032  29.906  39.585  1.00  0.00           N
ATOM   1874  H   GLY   122      32.086  29.360  38.738  1.00  0.00           H
ATOM   1875  CA  GLY   122      32.990  29.707  40.709  1.00  0.00           C
ATOM   1876  HA2 GLY   122      32.394  29.467  41.590  1.00  0.00           H
ATOM   1877  HA3 GLY   122      33.550  28.801  40.483  1.00  0.00           H
ATOM   1878  C   GLY   122      33.806  30.879  41.032  1.00  0.00           C
ATOM   1879  O   GLY   122      33.987  31.106  42.247  1.00  0.00           O
ATOM   1880  N   PHE   123      34.222  31.689  40.099  1.00  0.00           N
ATOM   1881  H   PHE   123      34.120  31.346  39.155  1.00  0.00           H
ATOM   1882  CA  PHE   123      35.033  32.933  40.200  1.00  0.00           C
ATOM   1883  HA  PHE   123      36.086  32.691  40.341  1.00  0.00           H
ATOM   1884  CB  PHE   123      34.911  33.711  38.900  1.00  0.00           C
ATOM   1885  HB2 PHE   123      35.144  33.092  38.033  1.00  0.00           H
ATOM   1886  HB3 PHE   123      33.868  33.923  38.663  1.00  0.00           H
ATOM   1887  CG  PHE   123      35.734  34.949  38.819  1.00  0.00           C
ATOM   1888  CD1 PHE   123      37.081  34.872  38.326  1.00  0.00           C
ATOM   1889  HD1 PHE   123      37.517  34.001  37.859  1.00  0.00           H
ATOM   1890  CE1 PHE   123      37.906  35.975  38.480  1.00  0.00           C
ATOM   1891  HE1 PHE   123      38.952  35.886  38.224  1.00  0.00           H
ATOM   1892  CZ  PHE   123      37.435  37.188  38.995  1.00  0.00           C
ATOM   1893  HZ  PHE   123      38.085  38.046  39.093  1.00  0.00           H
ATOM   1894  CE2 PHE   123      36.110  37.287  39.473  1.00  0.00           C
ATOM   1895  HE2 PHE   123      35.664  38.179  39.887  1.00  0.00           H
ATOM   1896  CD2 PHE   123      35.285  36.182  39.371  1.00  0.00           C
ATOM   1897  HD2 PHE   123      34.266  36.411  39.647  1.00  0.00           H
ATOM   1898  C   PHE   123      34.590  33.837  41.351  1.00  0.00           C
ATOM   1899  O   PHE   123      35.476  34.165  42.229  1.00  0.00           O
ATOM   1900  N   TYR   124      33.296  34.213  41.494  1.00  0.00           N
ATOM   1901  H   TYR   124      32.588  33.834  40.880  1.00  0.00           H
ATOM   1902  CA  TYR   124      32.804  35.167  42.489  1.00  0.00           C
ATOM   1903  HA  TYR   124      33.481  36.015  42.383  1.00  0.00           H
ATOM   1904  CB  TYR   124      31.403  35.579  42.113  1.00  0.00           C
ATOM   1905  HB2 TYR   124      30.722  34.787  42.426  1.00  0.00           H
ATOM   1906  HB3 TYR   124      31.181  36.439  42.744  1.00  0.00           H
ATOM   1907  CG  TYR   124      31.228  35.859  40.556  1.00  0.00           C
ATOM   1908  CD1 TYR   124      31.513  37.192  40.105  1.00  0.00           C
ATOM   1909  HD1 TYR   124      31.630  37.913  40.902  1.00  0.00           H
ATOM   1910  CE1 TYR   124      31.507  37.519  38.724  1.00  0.00           C
ATOM   1911  HE1 TYR   124      31.651  38.518  38.340  1.00  0.00           H
ATOM   1912  CZ  TYR   124      31.147  36.526  37.836  1.00  0.00           C
ATOM   1913  OH  TYR   124      31.239  36.896  36.489  1.00  0.00           O
ATOM   1914  HH  TYR   124      31.207  36.230  35.799  1.00  0.00           H
ATOM   1915  CE2 TYR   124      30.786  35.231  38.199  1.00  0.00           C
ATOM   1916  HE2 TYR   124      30.439  34.538  37.447  1.00  0.00           H
ATOM   1917  CD2 TYR   124      30.833  34.920  39.570  1.00  0.00           C
ATOM   1918  HD2 TYR   124      30.641  33.907  39.894  1.00  0.00           H
ATOM   1919  C   TYR   124      32.859  34.674  43.946  1.00  0.00           C
ATOM   1920  O   TYR   124      32.703  35.507  44.873  1.00  0.00           O
ATOM   1921  N   SER   125      33.195  33.387  44.311  1.00  0.00           N
ATOM   1922  H   SER   125      33.397  32.823  43.497  1.00  0.00           H
ATOM   1923  CA  SER   125      33.707  33.076  45.699  1.00  0.00           C
ATOM   1924  HA  SER   125      32.975  33.313  46.471  1.00  0.00           H
ATOM   1925  CB  SER   125      34.209  31.601  45.595  1.00  0.00           C
ATOM   1926  HB2 SER   125      34.600  31.253  46.551  1.00  0.00           H
ATOM   1927  HB3 SER   125      33.412  30.888  45.390  1.00  0.00           H
ATOM   1928  OG  SER   125      35.227  31.300  44.639  1.00  0.00           O
ATOM   1929  HG  SER   125      34.855  31.096  43.778  1.00  0.00           H
ATOM   1930  C   SER   125      34.940  33.882  46.144  1.00  0.00           C
ATOM   1931  O   SER   125      35.199  34.044  47.361  1.00  0.00           O
ATOM   1932  N   ALA   126      35.695  34.421  45.162  1.00  0.00           N
ATOM   1933  H   ALA   126      35.621  34.183  44.184  1.00  0.00           H
ATOM   1934  CA  ALA   126      36.693  35.401  45.408  1.00  0.00           C
ATOM   1935  HA  ALA   126      37.504  34.958  45.984  1.00  0.00           H
ATOM   1936  CB  ALA   126      37.294  35.996  44.179  1.00  0.00           C
ATOM   1937  HB1 ALA   126      37.462  35.070  43.629  1.00  0.00           H
ATOM   1938  HB2 ALA   126      38.215  36.518  44.439  1.00  0.00           H
ATOM   1939  HB3 ALA   126      36.603  36.678  43.684  1.00  0.00           H
ATOM   1940  C   ALA   126      36.227  36.502  46.351  1.00  0.00           C
ATOM   1941  O   ALA   126      37.011  36.866  47.250  1.00  0.00           O
ATOM   1942  N   TYR   127      35.033  37.076  46.170  1.00  0.00           N
ATOM   1943  H   TYR   127      34.419  36.734  45.444  1.00  0.00           H
ATOM   1944  CA  TYR   127      34.387  38.039  47.081  1.00  0.00           C
ATOM   1945  HA  TYR   127      35.235  38.669  47.350  1.00  0.00           H
ATOM   1946  CB  TYR   127      33.318  38.867  46.418  1.00  0.00           C
ATOM   1947  HB2 TYR   127      32.512  38.155  46.234  1.00  0.00           H
ATOM   1948  HB3 TYR   127      32.970  39.654  47.087  1.00  0.00           H
ATOM   1949  CG  TYR   127      33.716  39.495  45.138  1.00  0.00           C
ATOM   1950  CD1 TYR   127      34.353  40.731  45.138  1.00  0.00           C
ATOM   1951  HD1 TYR   127      34.361  41.274  46.071  1.00  0.00           H
ATOM   1952  CE1 TYR   127      34.673  41.393  43.943  1.00  0.00           C
ATOM   1953  HE1 TYR   127      35.029  42.404  44.068  1.00  0.00           H
ATOM   1954  CZ  TYR   127      34.602  40.717  42.699  1.00  0.00           C
ATOM   1955  OH  TYR   127      35.030  41.211  41.521  1.00  0.00           O
ATOM   1956  HH  TYR   127      35.478  42.043  41.687  1.00  0.00           H
ATOM   1957  CE2 TYR   127      34.063  39.397  42.797  1.00  0.00           C
ATOM   1958  HE2 TYR   127      33.967  38.829  41.884  1.00  0.00           H
ATOM   1959  CD2 TYR   127      33.477  38.883  43.913  1.00  0.00           C
ATOM   1960  HD2 TYR   127      32.950  37.940  43.910  1.00  0.00           H
ATOM   1961  C   TYR   127      34.022  37.547  48.517  1.00  0.00           C
ATOM   1962  O   TYR   127      33.409  38.277  49.297  1.00  0.00           O
ATOM   1963  N   LEU   128      34.350  36.337  48.893  1.00  0.00           N
ATOM   1964  H   LEU   128      34.525  35.629  48.194  1.00  0.00           H
ATOM   1965  CA  LEU   128      34.260  35.816  50.251  1.00  0.00           C
ATOM   1966  HA  LEU   128      33.308  36.150  50.663  1.00  0.00           H
ATOM   1967  CB  LEU   128      34.412  34.272  50.310  1.00  0.00           C
ATOM   1968  HB2 LEU   128      35.286  33.956  49.742  1.00  0.00           H
ATOM   1969  HB3 LEU   128      34.549  33.911  51.330  1.00  0.00           H
ATOM   1970  CG  LEU   128      33.169  33.621  49.654  1.00  0.00           C
ATOM   1971  HG  LEU   128      32.867  34.178  48.766  1.00  0.00           H
ATOM   1972  CD1 LEU   128      33.471  32.169  49.353  1.00  0.00           C
ATOM   1973 HD11 LEU   128      32.558  31.683  49.007  1.00  0.00           H
ATOM   1974 HD12 LEU   128      33.586  31.701  50.332  1.00  0.00           H
ATOM   1975 HD13 LEU   128      34.301  32.057  48.655  1.00  0.00           H
ATOM   1976  CD2 LEU   128      31.882  33.646  50.578  1.00  0.00           C
ATOM   1977 HD21 LEU   128      32.017  33.175  51.552  1.00  0.00           H
ATOM   1978 HD22 LEU   128      31.541  34.658  50.794  1.00  0.00           H
ATOM   1979 HD23 LEU   128      31.077  33.120  50.068  1.00  0.00           H
ATOM   1980  C   LEU   128      35.341  36.526  51.117  1.00  0.00           C
ATOM   1981  O   LEU   128      35.222  36.577  52.330  1.00  0.00           O
ATOM   1982  N   VAL   129      36.379  36.920  50.476  1.00  0.00           N
ATOM   1983  H   VAL   129      36.395  36.700  49.489  1.00  0.00           H
ATOM   1984  CA  VAL   129      37.547  37.463  51.176  1.00  0.00           C
ATOM   1985  HA  VAL   129      37.060  37.824  52.083  1.00  0.00           H
ATOM   1986  CB  VAL   129      38.615  36.364  51.526  1.00  0.00           C
ATOM   1987  HB  VAL   129      39.359  36.857  52.151  1.00  0.00           H
ATOM   1988  CG1 VAL   129      38.135  35.100  52.251  1.00  0.00           C
ATOM   1989 HG11 VAL   129      37.520  34.572  51.523  1.00  0.00           H
ATOM   1990 HG12 VAL   129      38.942  34.470  52.622  1.00  0.00           H
ATOM   1991 HG13 VAL   129      37.626  35.433  53.156  1.00  0.00           H
ATOM   1992  CG2 VAL   129      39.338  35.934  50.212  1.00  0.00           C
ATOM   1993 HG21 VAL   129      40.218  35.384  50.543  1.00  0.00           H
ATOM   1994 HG22 VAL   129      39.831  36.767  49.709  1.00  0.00           H
ATOM   1995 HG23 VAL   129      38.765  35.421  49.441  1.00  0.00           H
ATOM   1996  C   VAL   129      38.060  38.798  50.644  1.00  0.00           C
ATOM   1997  O   VAL   129      38.964  39.409  51.234  1.00  0.00           O
ATOM   1998  N   ALA   130      37.584  39.223  49.500  1.00  0.00           N
ATOM   1999  H   ALA   130      36.918  38.587  49.087  1.00  0.00           H
ATOM   2000  CA  ALA   130      38.039  40.348  48.720  1.00  0.00           C
ATOM   2001  HA  ALA   130      38.930  40.760  49.195  1.00  0.00           H
ATOM   2002  CB  ALA   130      38.317  39.897  47.287  1.00  0.00           C
ATOM   2003  HB1 ALA   130      37.411  39.365  46.996  1.00  0.00           H
ATOM   2004  HB2 ALA   130      39.099  39.140  47.231  1.00  0.00           H
ATOM   2005  HB3 ALA   130      38.601  40.738  46.654  1.00  0.00           H
ATOM   2006  C   ALA   130      36.948  41.481  48.659  1.00  0.00           C
ATOM   2007  O   ALA   130      35.738  41.263  48.553  1.00  0.00           O
ATOM   2008  N   GLU   131      37.490  42.668  48.788  1.00  0.00           N
ATOM   2009  H   GLU   131      38.499  42.662  48.761  1.00  0.00           H
ATOM   2010  CA  GLU   131      36.820  43.930  48.606  1.00  0.00           C
ATOM   2011  HA  GLU   131      35.810  43.703  48.948  1.00  0.00           H
ATOM   2012  CB  GLU   131      37.535  45.064  49.411  1.00  0.00           C
ATOM   2013  HB2 GLU   131      36.756  45.815  49.546  1.00  0.00           H
ATOM   2014  HB3 GLU   131      37.582  44.689  50.433  1.00  0.00           H
ATOM   2015  CG  GLU   131      38.922  45.384  48.846  1.00  0.00           C
ATOM   2016  HG2 GLU   131      39.560  44.501  48.828  1.00  0.00           H
ATOM   2017  HG3 GLU   131      38.884  45.680  47.798  1.00  0.00           H
ATOM   2018  CD  GLU   131      39.722  46.424  49.720  1.00  0.00           C
ATOM   2019  OE1 GLU   131      39.826  46.355  50.979  1.00  0.00           O
ATOM   2020  OE2 GLU   131      40.339  47.251  49.114  1.00  0.00           O
ATOM   2021  C   GLU   131      36.692  44.246  47.120  1.00  0.00           C
ATOM   2022  O   GLU   131      35.616  44.769  46.761  1.00  0.00           O
ATOM   2023  N   LYS   132      37.685  43.896  46.298  1.00  0.00           N
ATOM   2024  H   LYS   132      38.414  43.309  46.679  1.00  0.00           H
ATOM   2025  CA  LYS   132      37.636  44.098  44.871  1.00  0.00           C
ATOM   2026  HA  LYS   132      36.577  44.145  44.620  1.00  0.00           H
ATOM   2027  CB  LYS   132      38.333  45.501  44.536  1.00  0.00           C
ATOM   2028  HB2 LYS   132      37.851  46.291  45.112  1.00  0.00           H
ATOM   2029  HB3 LYS   132      39.359  45.391  44.891  1.00  0.00           H
ATOM   2030  CG  LYS   132      38.523  45.879  43.092  1.00  0.00           C
ATOM   2031  HG2 LYS   132      38.978  45.125  42.451  1.00  0.00           H
ATOM   2032  HG3 LYS   132      37.551  46.123  42.663  1.00  0.00           H
ATOM   2033  CD  LYS   132      39.432  47.105  42.892  1.00  0.00           C
ATOM   2034  HD2 LYS   132      39.240  47.970  43.528  1.00  0.00           H
ATOM   2035  HD3 LYS   132      40.405  46.650  43.076  1.00  0.00           H
ATOM   2036  CE  LYS   132      39.330  47.589  41.441  1.00  0.00           C
ATOM   2037  HE2 LYS   132      39.819  46.868  40.787  1.00  0.00           H
ATOM   2038  HE3 LYS   132      38.272  47.769  41.251  1.00  0.00           H
ATOM   2039  NZ  LYS   132      40.006  48.928  41.208  1.00  0.00           N
ATOM   2040  HZ1 LYS   132      39.409  49.676  41.529  1.00  0.00           H
ATOM   2041  HZ2 LYS   132      40.254  49.087  40.242  1.00  0.00           H
ATOM   2042  HZ3 LYS   132      40.874  49.049  41.709  1.00  0.00           H
ATOM   2043  C   LYS   132      38.343  42.908  44.199  1.00  0.00           C
ATOM   2044  O   LYS   132      39.284  42.458  44.806  1.00  0.00           O
ATOM   2045  N   VAL   133      38.025  42.598  42.948  1.00  0.00           N
ATOM   2046  H   VAL   133      37.292  43.132  42.502  1.00  0.00           H
ATOM   2047  CA  VAL   133      38.869  41.688  42.117  1.00  0.00           C
ATOM   2048  HA  VAL   133      39.817  41.539  42.636  1.00  0.00           H
ATOM   2049  CB  VAL   133      38.270  40.280  42.010  1.00  0.00           C
ATOM   2050  HB  VAL   133      37.340  40.166  41.452  1.00  0.00           H
ATOM   2051  CG1 VAL   133      39.231  39.342  41.266  1.00  0.00           C
ATOM   2052 HG11 VAL   133      38.857  38.318  41.275  1.00  0.00           H
ATOM   2053 HG12 VAL   133      39.424  39.626  40.232  1.00  0.00           H
ATOM   2054 HG13 VAL   133      40.248  39.400  41.654  1.00  0.00           H
ATOM   2055  CG2 VAL   133      38.010  39.652  43.393  1.00  0.00           C
ATOM   2056 HG21 VAL   133      37.188  40.251  43.785  1.00  0.00           H
ATOM   2057 HG22 VAL   133      38.937  39.736  43.957  1.00  0.00           H
ATOM   2058 HG23 VAL   133      37.649  38.630  43.278  1.00  0.00           H
ATOM   2059  C   VAL   133      39.146  42.262  40.691  1.00  0.00           C
ATOM   2060  O   VAL   133      38.267  42.692  40.040  1.00  0.00           O
ATOM   2061  N   THR   134      40.425  42.429  40.367  1.00  0.00           N
ATOM   2062  H   THR   134      41.125  42.073  41.001  1.00  0.00           H
ATOM   2063  CA  THR   134      40.881  42.845  39.031  1.00  0.00           C
ATOM   2064  HA  THR   134      40.052  43.375  38.561  1.00  0.00           H
ATOM   2065  CB  THR   134      42.025  43.893  39.134  1.00  0.00           C
ATOM   2066  HB  THR   134      42.815  43.402  39.703  1.00  0.00           H
ATOM   2067  CG2 THR   134      42.639  44.233  37.764  1.00  0.00           C
ATOM   2068 HG21 THR   134      42.988  43.322  37.278  1.00  0.00           H
ATOM   2069 HG22 THR   134      43.554  44.816  37.878  1.00  0.00           H
ATOM   2070 HG23 THR   134      41.904  44.710  37.117  1.00  0.00           H
ATOM   2071  OG1 THR   134      41.563  45.046  39.824  1.00  0.00           O
ATOM   2072  HG1 THR   134      41.861  44.819  40.708  1.00  0.00           H
ATOM   2073  C   THR   134      41.227  41.584  38.220  1.00  0.00           C
ATOM   2074  O   THR   134      41.924  40.732  38.784  1.00  0.00           O
ATOM   2075  N   VAL   135      40.929  41.491  36.919  1.00  0.00           N
ATOM   2076  H   VAL   135      40.401  42.230  36.477  1.00  0.00           H
ATOM   2077  CA  VAL   135      41.220  40.351  36.088  1.00  0.00           C
ATOM   2078  HA  VAL   135      41.869  39.629  36.585  1.00  0.00           H
ATOM   2079  CB  VAL   135      39.882  39.720  35.758  1.00  0.00           C
ATOM   2080  HB  VAL   135      39.269  40.508  35.321  1.00  0.00           H
ATOM   2081  CG1 VAL   135      40.046  38.533  34.746  1.00  0.00           C
ATOM   2082 HG11 VAL   135      40.575  37.667  35.145  1.00  0.00           H
ATOM   2083 HG12 VAL   135      39.133  37.968  34.563  1.00  0.00           H
ATOM   2084 HG13 VAL   135      40.359  38.770  33.729  1.00  0.00           H
ATOM   2085  CG2 VAL   135      39.060  39.281  36.986  1.00  0.00           C
ATOM   2086 HG21 VAL   135      39.658  38.795  37.757  1.00  0.00           H
ATOM   2087 HG22 VAL   135      38.225  38.608  36.788  1.00  0.00           H
ATOM   2088 HG23 VAL   135      38.560  40.100  37.503  1.00  0.00           H
ATOM   2089  C   VAL   135      41.991  40.868  34.813  1.00  0.00           C
ATOM   2090  O   VAL   135      41.373  41.336  33.914  1.00  0.00           O
ATOM   2091  N   ILE   136      43.316  40.811  34.803  1.00  0.00           N
ATOM   2092  H   ILE   136      43.783  40.273  35.519  1.00  0.00           H
ATOM   2093  CA  ILE   136      44.071  41.203  33.556  1.00  0.00           C
ATOM   2094  HA  ILE   136      43.558  42.010  33.033  1.00  0.00           H
ATOM   2095  CB  ILE   136      45.474  41.709  33.952  1.00  0.00           C
ATOM   2096  HB  ILE   136      46.088  40.838  34.180  1.00  0.00           H
ATOM   2097  CG2 ILE   136      46.015  42.284  32.628  1.00  0.00           C
ATOM   2098 HG21 ILE   136      46.270  41.466  31.954  1.00  0.00           H
ATOM   2099 HG22 ILE   136      46.952  42.829  32.744  1.00  0.00           H
ATOM   2100 HG23 ILE   136      45.426  43.090  32.191  1.00  0.00           H
ATOM   2101  CG1 ILE   136      45.563  42.749  35.046  1.00  0.00           C
ATOM   2102 HG12 ILE   136      45.311  42.296  36.005  1.00  0.00           H
ATOM   2103 HG13 ILE   136      46.552  43.201  35.134  1.00  0.00           H
ATOM   2104  CD1 ILE   136      44.588  43.921  34.871  1.00  0.00           C
ATOM   2105 HD11 ILE   136      43.581  43.516  34.955  1.00  0.00           H
ATOM   2106 HD12 ILE   136      44.680  44.474  33.937  1.00  0.00           H
ATOM   2107 HD13 ILE   136      44.907  44.507  35.734  1.00  0.00           H
ATOM   2108  C   ILE   136      44.175  40.040  32.539  1.00  0.00           C
ATOM   2109  O   ILE   136      44.288  38.877  32.960  1.00  0.00           O
ATOM   2110  N   THR   137      44.100  40.210  31.238  1.00  0.00           N
ATOM   2111  H   THR   137      43.814  41.110  30.879  1.00  0.00           H
ATOM   2112  CA  THR   137      43.943  39.083  30.262  1.00  0.00           C
ATOM   2113  HA  THR   137      44.525  38.221  30.588  1.00  0.00           H
ATOM   2114  CB  THR   137      42.471  38.592  30.264  1.00  0.00           C
ATOM   2115  HB  THR   137      42.132  38.653  31.298  1.00  0.00           H
ATOM   2116  CG2 THR   137      41.497  39.506  29.505  1.00  0.00           C
ATOM   2117 HG21 THR   137      41.323  40.507  29.902  1.00  0.00           H
ATOM   2118 HG22 THR   137      40.500  39.069  29.463  1.00  0.00           H
ATOM   2119 HG23 THR   137      41.752  39.517  28.446  1.00  0.00           H
ATOM   2120  OG1 THR   137      42.344  37.298  29.716  1.00  0.00           O
ATOM   2121  HG1 THR   137      42.780  36.678  30.306  1.00  0.00           H
ATOM   2122  C   THR   137      44.407  39.315  28.809  1.00  0.00           C
ATOM   2123  O   THR   137      44.222  40.404  28.240  1.00  0.00           O
ATOM   2124  N   LYS   138      44.920  38.271  28.144  1.00  0.00           N
ATOM   2125  H   LYS   138      44.983  37.358  28.570  1.00  0.00           H
ATOM   2126  CA  LYS   138      45.352  38.437  26.743  1.00  0.00           C
ATOM   2127  HA  LYS   138      44.689  39.226  26.386  1.00  0.00           H
ATOM   2128  CB  LYS   138      46.781  39.043  26.651  1.00  0.00           C
ATOM   2129  HB2 LYS   138      46.916  40.049  27.049  1.00  0.00           H
ATOM   2130  HB3 LYS   138      47.396  38.346  27.220  1.00  0.00           H
ATOM   2131  CG  LYS   138      47.207  39.077  25.172  1.00  0.00           C
ATOM   2132  HG2 LYS   138      47.241  38.080  24.734  1.00  0.00           H
ATOM   2133  HG3 LYS   138      46.396  39.601  24.665  1.00  0.00           H
ATOM   2134  CD  LYS   138      48.440  39.984  25.023  1.00  0.00           C
ATOM   2135  HD2 LYS   138      48.336  40.956  25.507  1.00  0.00           H
ATOM   2136  HD3 LYS   138      49.290  39.531  25.533  1.00  0.00           H
ATOM   2137  CE  LYS   138      48.736  40.268  23.467  1.00  0.00           C
ATOM   2138  HE2 LYS   138      47.955  40.825  22.950  1.00  0.00           H
ATOM   2139  HE3 LYS   138      49.698  40.735  23.252  1.00  0.00           H
ATOM   2140  NZ  LYS   138      48.817  38.936  22.747  1.00  0.00           N
ATOM   2141  HZ1 LYS   138      47.953  38.436  22.600  1.00  0.00           H
ATOM   2142  HZ2 LYS   138      49.444  38.260  23.160  1.00  0.00           H
ATOM   2143  HZ3 LYS   138      49.059  39.035  21.772  1.00  0.00           H
ATOM   2144  C   LYS   138      45.214  37.195  25.936  1.00  0.00           C
ATOM   2145  O   LYS   138      45.744  36.210  26.331  1.00  0.00           O
ATOM   2146  N   HIE   139      44.433  37.348  24.857  1.00  0.00           N
ATOM   2147  H   HIE   139      44.088  38.284  24.695  1.00  0.00           H
ATOM   2148  CA  HIE   139      44.299  36.333  23.818  1.00  0.00           C
ATOM   2149  HA  HIE   139      44.323  35.366  24.319  1.00  0.00           H
ATOM   2150  CB  HIE   139      42.890  36.462  23.189  1.00  0.00           C
ATOM   2151  HB2 HIE   139      42.182  36.659  23.994  1.00  0.00           H
ATOM   2152  HB3 HIE   139      42.832  37.400  22.636  1.00  0.00           H
ATOM   2153  CG  HIE   139      42.474  35.392  22.270  1.00  0.00           C
ATOM   2154  ND1 HIE   139      42.786  35.374  20.908  1.00  0.00           N
ATOM   2155  CE1 HIE   139      42.229  34.287  20.344  1.00  0.00           C
ATOM   2156  HE1 HIE   139      42.240  34.018  19.298  1.00  0.00           H
ATOM   2157  NE2 HIE   139      41.548  33.642  21.334  1.00  0.00           N
ATOM   2158  HE2 HIE   139      41.098  32.750  21.187  1.00  0.00           H
ATOM   2159  CD2 HIE   139      41.690  34.314  22.486  1.00  0.00           C
ATOM   2160  HD2 HIE   139      41.241  34.033  23.428  1.00  0.00           H
ATOM   2161  C   HIE   139      45.418  36.404  22.832  1.00  0.00           C
ATOM   2162  O   HIE   139      46.075  37.455  22.577  1.00  0.00           O
ATOM   2163  N   ASN   140      45.741  35.288  22.147  1.00  0.00           N
ATOM   2164  H   ASN   140      45.072  34.536  22.229  1.00  0.00           H
ATOM   2165  CA  ASN   140      46.757  35.282  21.111  1.00  0.00           C
ATOM   2166  HA  ASN   140      47.742  35.498  21.524  1.00  0.00           H
ATOM   2167  CB  ASN   140      46.741  33.884  20.529  1.00  0.00           C
ATOM   2168  HB2 ASN   140      46.768  33.125  21.312  1.00  0.00           H
ATOM   2169  HB3 ASN   140      45.862  33.680  19.917  1.00  0.00           H
ATOM   2170  CG  ASN   140      47.974  33.656  19.652  1.00  0.00           C
ATOM   2171  OD1 ASN   140      49.083  33.346  20.152  1.00  0.00           O
ATOM   2172  ND2 ASN   140      47.728  33.702  18.384  1.00  0.00           N
ATOM   2173 HD21 ASN   140      46.858  34.011  17.977  1.00  0.00           H
ATOM   2174 HD22 ASN   140      48.573  33.634  17.834  1.00  0.00           H
ATOM   2175  C   ASN   140      46.473  36.297  19.959  1.00  0.00           C
ATOM   2176  O   ASN   140      47.403  36.869  19.431  1.00  0.00           O
ATOM   2177  N   ASP   141      45.187  36.441  19.548  1.00  0.00           N
ATOM   2178  H   ASP   141      44.436  36.037  20.089  1.00  0.00           H
ATOM   2179  CA  ASP   141      44.653  37.147  18.340  1.00  0.00           C
ATOM   2180  HA  ASP   141      45.515  37.161  17.673  1.00  0.00           H
ATOM   2181  CB  ASP   141      43.504  36.411  17.741  1.00  0.00           C
ATOM   2182  HB2 ASP   141      42.674  36.319  18.441  1.00  0.00           H
ATOM   2183  HB3 ASP   141      43.108  36.992  16.909  1.00  0.00           H
ATOM   2184  CG  ASP   141      43.921  34.990  17.259  1.00  0.00           C
ATOM   2185  OD1 ASP   141      43.014  34.174  17.127  1.00  0.00           O
ATOM   2186  OD2 ASP   141      45.126  34.548  17.226  1.00  0.00           O
ATOM   2187  C   ASP   141      44.279  38.614  18.606  1.00  0.00           C
ATOM   2188  O   ASP   141      43.763  39.286  17.689  1.00  0.00           O
ATOM   2189  N   ASP   142      44.530  39.159  19.772  1.00  0.00           N
ATOM   2190  H   ASP   142      45.058  38.553  20.384  1.00  0.00           H
ATOM   2191  CA  ASP   142      44.492  40.581  20.002  1.00  0.00           C
ATOM   2192  HA  ASP   142      44.841  41.141  19.133  1.00  0.00           H
ATOM   2193  CB  ASP   142      43.040  40.983  20.286  1.00  0.00           C
ATOM   2194  HB2 ASP   142      42.422  40.396  19.606  1.00  0.00           H
ATOM   2195  HB3 ASP   142      42.794  40.629  21.288  1.00  0.00           H
ATOM   2196  CG  ASP   142      42.685  42.440  20.171  1.00  0.00           C
ATOM   2197  OD1 ASP   142      43.361  43.169  19.454  1.00  0.00           O
ATOM   2198  OD2 ASP   142      41.673  43.002  20.684  1.00  0.00           O
ATOM   2199  C   ASP   142      45.373  41.074  21.211  1.00  0.00           C
ATOM   2200  O   ASP   142      46.183  40.340  21.800  1.00  0.00           O
ATOM   2201  N   GLU   143      45.355  42.393  21.431  1.00  0.00           N
ATOM   2202  H   GLU   143      44.708  42.959  20.900  1.00  0.00           H
ATOM   2203  CA  GLU   143      46.103  43.145  22.434  1.00  0.00           C
ATOM   2204  HA  GLU   143      47.106  42.717  22.426  1.00  0.00           H
ATOM   2205  CB  GLU   143      46.242  44.654  21.940  1.00  0.00           C
ATOM   2206  HB2 GLU   143      45.257  45.101  22.072  1.00  0.00           H
ATOM   2207  HB3 GLU   143      46.981  45.156  22.565  1.00  0.00           H
ATOM   2208  CG  GLU   143      46.626  44.794  20.425  1.00  0.00           C
ATOM   2209  HG2 GLU   143      45.620  44.753  20.007  1.00  0.00           H
ATOM   2210  HG3 GLU   143      47.049  45.788  20.292  1.00  0.00           H
ATOM   2211  CD  GLU   143      47.508  43.730  19.773  1.00  0.00           C
ATOM   2212  OE1 GLU   143      47.207  43.353  18.606  1.00  0.00           O
ATOM   2213  OE2 GLU   143      48.437  43.182  20.416  1.00  0.00           O
ATOM   2214  C   GLU   143      45.512  43.028  23.844  1.00  0.00           C
ATOM   2215  O   GLU   143      44.409  42.562  24.063  1.00  0.00           O
ATOM   2216  N   GLN   144      46.081  43.526  24.916  1.00  0.00           N
ATOM   2217  H   GLN   144      46.985  43.955  24.781  1.00  0.00           H
ATOM   2218  CA  GLN   144      45.688  43.111  26.341  1.00  0.00           C
ATOM   2219  HA  GLN   144      45.450  42.049  26.292  1.00  0.00           H
ATOM   2220  CB  GLN   144      46.952  43.386  27.174  1.00  0.00           C
ATOM   2221  HB2 GLN   144      47.846  43.098  26.621  1.00  0.00           H
ATOM   2222  HB3 GLN   144      46.975  44.464  27.333  1.00  0.00           H
ATOM   2223  CG  GLN   144      46.956  42.699  28.532  1.00  0.00           C
ATOM   2224  HG2 GLN   144      46.249  43.162  29.221  1.00  0.00           H
ATOM   2225  HG3 GLN   144      46.564  41.713  28.282  1.00  0.00           H
ATOM   2226  CD  GLN   144      48.366  42.601  29.101  1.00  0.00           C
ATOM   2227  OE1 GLN   144      49.193  42.029  28.410  1.00  0.00           O
ATOM   2228  NE2 GLN   144      48.720  43.107  30.264  1.00  0.00           N
ATOM   2229 HE21 GLN   144      49.676  43.055  30.583  1.00  0.00           H
ATOM   2230 HE22 GLN   144      48.084  43.671  30.811  1.00  0.00           H
ATOM   2231  C   GLN   144      44.426  43.927  26.904  1.00  0.00           C
ATOM   2232  O   GLN   144      44.331  45.141  26.697  1.00  0.00           O
ATOM   2233  N   TYR   145      43.427  43.226  27.567  1.00  0.00           N
ATOM   2234  H   TYR   145      43.562  42.226  27.630  1.00  0.00           H
ATOM   2235  CA  TYR   145      42.408  43.870  28.421  1.00  0.00           C
ATOM   2236  HA  TYR   145      42.441  44.914  28.114  1.00  0.00           H
ATOM   2237  CB  TYR   145      41.029  43.311  28.032  1.00  0.00           C
ATOM   2238  HB2 TYR   145      40.915  42.313  28.457  1.00  0.00           H
ATOM   2239  HB3 TYR   145      40.275  43.860  28.596  1.00  0.00           H
ATOM   2240  CG  TYR   145      40.606  43.271  26.531  1.00  0.00           C
ATOM   2241  CD1 TYR   145      39.611  44.117  26.038  1.00  0.00           C
ATOM   2242  HD1 TYR   145      39.080  44.742  26.740  1.00  0.00           H
ATOM   2243  CE1 TYR   145      39.405  44.358  24.702  1.00  0.00           C
ATOM   2244  HE1 TYR   145      38.817  45.188  24.339  1.00  0.00           H
ATOM   2245  CZ  TYR   145      40.095  43.563  23.754  1.00  0.00           C
ATOM   2246  OH  TYR   145      39.970  43.912  22.409  1.00  0.00           O
ATOM   2247  HH  TYR   145      40.685  43.508  21.911  1.00  0.00           H
ATOM   2248  CE2 TYR   145      40.994  42.539  24.220  1.00  0.00           C
ATOM   2249  HE2 TYR   145      41.527  42.025  23.434  1.00  0.00           H
ATOM   2250  CD2 TYR   145      41.159  42.362  25.578  1.00  0.00           C
ATOM   2251  HD2 TYR   145      41.794  41.547  25.894  1.00  0.00           H
ATOM   2252  C   TYR   145      42.622  43.753  29.988  1.00  0.00           C
ATOM   2253  O   TYR   145      43.361  42.935  30.523  1.00  0.00           O
ATOM   2254  N   ALA   146      41.977  44.612  30.703  1.00  0.00           N
ATOM   2255  H   ALA   146      41.376  45.253  30.204  1.00  0.00           H
ATOM   2256  CA  ALA   146      41.598  44.420  32.128  1.00  0.00           C
ATOM   2257  HA  ALA   146      41.984  43.545  32.653  1.00  0.00           H
ATOM   2258  CB  ALA   146      42.091  45.660  32.981  1.00  0.00           C
ATOM   2259  HB1 ALA   146      41.738  46.576  32.508  1.00  0.00           H
ATOM   2260  HB2 ALA   146      43.159  45.826  33.121  1.00  0.00           H
ATOM   2261  HB3 ALA   146      41.591  45.691  33.950  1.00  0.00           H
ATOM   2262  C   ALA   146      40.033  44.517  32.361  1.00  0.00           C
ATOM   2263  O   ALA   146      39.279  45.184  31.648  1.00  0.00           O
ATOM   2264  N   TRP   147      39.520  43.898  33.420  1.00  0.00           N
ATOM   2265  H   TRP   147      40.172  43.439  34.039  1.00  0.00           H
ATOM   2266  CA  TRP   147      38.201  44.017  34.063  1.00  0.00           C
ATOM   2267  HA  TRP   147      37.694  44.887  33.646  1.00  0.00           H
ATOM   2268  CB  TRP   147      37.414  42.699  33.787  1.00  0.00           C
ATOM   2269  HB2 TRP   147      37.281  42.495  32.724  1.00  0.00           H
ATOM   2270  HB3 TRP   147      37.916  41.852  34.256  1.00  0.00           H
ATOM   2271  CG  TRP   147      35.985  42.669  34.291  1.00  0.00           C
ATOM   2272  CD1 TRP   147      34.810  42.783  33.602  1.00  0.00           C
ATOM   2273  HD1 TRP   147      34.802  42.845  32.524  1.00  0.00           H
ATOM   2274  NE1 TRP   147      33.762  42.469  34.404  1.00  0.00           N
ATOM   2275  HE1 TRP   147      32.825  42.331  34.053  1.00  0.00           H
ATOM   2276  CE2 TRP   147      34.175  42.076  35.659  1.00  0.00           C
ATOM   2277  CZ2 TRP   147      33.548  41.601  36.782  1.00  0.00           C
ATOM   2278  HZ2 TRP   147      32.478  41.541  36.913  1.00  0.00           H
ATOM   2279  CH2 TRP   147      34.297  41.298  37.967  1.00  0.00           C
ATOM   2280  HH2 TRP   147      33.791  40.987  38.869  1.00  0.00           H
ATOM   2281  CZ3 TRP   147      35.730  41.475  38.005  1.00  0.00           C
ATOM   2282  HZ3 TRP   147      36.303  41.142  38.856  1.00  0.00           H
ATOM   2283  CE3 TRP   147      36.379  41.791  36.807  1.00  0.00           C
ATOM   2284  HE3 TRP   147      37.452  41.675  36.748  1.00  0.00           H
ATOM   2285  CD2 TRP   147      35.614  42.224  35.649  1.00  0.00           C
ATOM   2286  C   TRP   147      38.372  44.244  35.513  1.00  0.00           C
ATOM   2287  O   TRP   147      39.317  43.622  36.136  1.00  0.00           O
ATOM   2288  N   GLU   148      37.444  44.973  36.127  1.00  0.00           N
ATOM   2289  H   GLU   148      36.550  45.047  35.662  1.00  0.00           H
ATOM   2290  CA  GLU   148      37.332  45.007  37.543  1.00  0.00           C
ATOM   2291  HA  GLU   148      37.839  44.145  37.978  1.00  0.00           H
ATOM   2292  CB  GLU   148      38.151  46.277  38.088  1.00  0.00           C
ATOM   2293  HB2 GLU   148      38.214  46.232  39.175  1.00  0.00           H
ATOM   2294  HB3 GLU   148      39.202  46.127  37.842  1.00  0.00           H
ATOM   2295  CG  GLU   148      37.669  47.630  37.577  1.00  0.00           C
ATOM   2296  HG2 GLU   148      37.527  47.600  36.497  1.00  0.00           H
ATOM   2297  HG3 GLU   148      36.763  47.922  38.108  1.00  0.00           H
ATOM   2298  CD  GLU   148      38.694  48.745  37.877  1.00  0.00           C
ATOM   2299  OE1 GLU   148      39.742  48.568  38.554  1.00  0.00           O
ATOM   2300  OE2 GLU   148      38.522  49.859  37.273  1.00  0.00           O
ATOM   2301  C   GLU   148      35.954  45.098  38.111  1.00  0.00           C
ATOM   2302  O   GLU   148      35.102  45.686  37.465  1.00  0.00           O
ATOM   2303  N   SER   149      35.742  44.719  39.372  1.00  0.00           N
ATOM   2304  H   SER   149      36.399  44.055  39.756  1.00  0.00           H
ATOM   2305  CA  SER   149      34.508  44.929  40.029  1.00  0.00           C
ATOM   2306  HA  SER   149      34.226  45.959  39.812  1.00  0.00           H
ATOM   2307  CB  SER   149      33.515  43.931  39.503  1.00  0.00           C
ATOM   2308  HB2 SER   149      33.428  44.020  38.421  1.00  0.00           H
ATOM   2309  HB3 SER   149      33.740  42.938  39.894  1.00  0.00           H
ATOM   2310  OG  SER   149      32.229  44.314  40.112  1.00  0.00           O
ATOM   2311  HG  SER   149      31.808  44.860  39.444  1.00  0.00           H
ATOM   2312  C   SER   149      34.765  44.829  41.523  1.00  0.00           C
ATOM   2313  O   SER   149      35.574  43.971  41.997  1.00  0.00           O
ATOM   2314  N   SER   150      34.081  45.658  42.319  1.00  0.00           N
ATOM   2315  H   SER   150      33.901  46.562  41.905  1.00  0.00           H
ATOM   2316  CA  SER   150      33.948  45.596  43.838  1.00  0.00           C
ATOM   2317  HA  SER   150      34.707  44.853  44.084  1.00  0.00           H
ATOM   2318  CB  SER   150      34.224  46.941  44.397  1.00  0.00           C
ATOM   2319  HB2 SER   150      34.354  46.811  45.471  1.00  0.00           H
ATOM   2320  HB3 SER   150      35.105  47.365  43.912  1.00  0.00           H
ATOM   2321  OG  SER   150      33.133  47.826  44.109  1.00  0.00           O
ATOM   2322  HG  SER   150      33.047  48.449  44.834  1.00  0.00           H
ATOM   2323  C   SER   150      32.675  44.953  44.458  1.00  0.00           C
ATOM   2324  O   SER   150      32.297  45.115  45.652  1.00  0.00           O
ATOM   2325  N   ALA   151      31.944  44.186  43.642  1.00  0.00           N
ATOM   2326  H   ALA   151      32.253  44.127  42.683  1.00  0.00           H
ATOM   2327  CA  ALA   151      30.702  43.506  43.836  1.00  0.00           C
ATOM   2328  HA  ALA   151      30.431  43.118  42.855  1.00  0.00           H
ATOM   2329  CB  ALA   151      30.962  42.219  44.688  1.00  0.00           C
ATOM   2330  HB1 ALA   151      31.850  42.411  45.290  1.00  0.00           H
ATOM   2331  HB2 ALA   151      31.322  41.442  44.013  1.00  0.00           H
ATOM   2332  HB3 ALA   151      30.164  41.975  45.388  1.00  0.00           H
ATOM   2333  C   ALA   151      29.491  44.365  44.314  1.00  0.00           C
ATOM   2334  O   ALA   151      28.513  43.767  44.852  1.00  0.00           O
ATOM   2335  N   GLY   152      29.508  45.675  44.191  1.00  0.00           N
ATOM   2336  H   GLY   152      30.108  46.070  43.480  1.00  0.00           H
ATOM   2337  CA  GLY   152      28.398  46.513  44.636  1.00  0.00           C
ATOM   2338  HA2 GLY   152      28.122  46.369  45.681  1.00  0.00           H
ATOM   2339  HA3 GLY   152      28.685  47.556  44.508  1.00  0.00           H
ATOM   2340  C   GLY   152      27.212  46.324  43.774  1.00  0.00           C
ATOM   2341  O   GLY   152      26.046  46.039  44.219  1.00  0.00           O
ATOM   2342  N   GLY   153      27.496  46.152  42.504  1.00  0.00           N
ATOM   2343  H   GLY   153      28.463  46.070  42.226  1.00  0.00           H
ATOM   2344  CA  GLY   153      26.474  45.964  41.431  1.00  0.00           C
ATOM   2345  HA2 GLY   153      26.403  44.876  41.421  1.00  0.00           H
ATOM   2346  HA3 GLY   153      25.505  46.428  41.610  1.00  0.00           H
ATOM   2347  C   GLY   153      26.927  46.321  39.986  1.00  0.00           C
ATOM   2348  O   GLY   153      26.032  46.305  39.148  1.00  0.00           O
ATOM   2349  N   SER   154      28.187  46.658  39.764  1.00  0.00           N
ATOM   2350  H   SER   154      28.865  46.660  40.513  1.00  0.00           H
ATOM   2351  CA  SER   154      28.668  47.124  38.409  1.00  0.00           C
ATOM   2352  HA  SER   154      27.926  46.726  37.717  1.00  0.00           H
ATOM   2353  CB  SER   154      28.624  48.672  38.501  1.00  0.00           C
ATOM   2354  HB2 SER   154      29.187  49.111  37.677  1.00  0.00           H
ATOM   2355  HB3 SER   154      27.585  48.995  38.439  1.00  0.00           H
ATOM   2356  OG  SER   154      29.240  49.226  39.681  1.00  0.00           O
ATOM   2357  HG  SER   154      30.175  49.254  39.467  1.00  0.00           H
ATOM   2358  C   SER   154      30.060  46.692  38.041  1.00  0.00           C
ATOM   2359  O   SER   154      30.952  46.436  38.848  1.00  0.00           O
ATOM   2360  N   PHE   155      30.373  46.725  36.769  1.00  0.00           N
ATOM   2361  H   PHE   155      29.677  46.951  36.073  1.00  0.00           H
ATOM   2362  CA  PHE   155      31.709  46.532  36.222  1.00  0.00           C
ATOM   2363  HA  PHE   155      32.485  46.797  36.940  1.00  0.00           H
ATOM   2364  CB  PHE   155      31.820  45.040  35.834  1.00  0.00           C
ATOM   2365  HB2 PHE   155      32.868  44.772  35.695  1.00  0.00           H
ATOM   2366  HB3 PHE   155      31.360  44.409  36.595  1.00  0.00           H
ATOM   2367  CG  PHE   155      31.103  44.757  34.494  1.00  0.00           C
ATOM   2368  CD1 PHE   155      31.789  44.842  33.247  1.00  0.00           C
ATOM   2369  HD1 PHE   155      32.816  45.177  33.247  1.00  0.00           H
ATOM   2370  CE1 PHE   155      31.150  44.740  32.034  1.00  0.00           C
ATOM   2371  HE1 PHE   155      31.650  44.921  31.094  1.00  0.00           H
ATOM   2372  CZ  PHE   155      29.776  44.523  32.028  1.00  0.00           C
ATOM   2373  HZ  PHE   155      29.331  44.441  31.047  1.00  0.00           H
ATOM   2374  CE2 PHE   155      29.069  44.397  33.231  1.00  0.00           C
ATOM   2375  HE2 PHE   155      28.017  44.161  33.167  1.00  0.00           H
ATOM   2376  CD2 PHE   155      29.713  44.457  34.474  1.00  0.00           C
ATOM   2377  HD2 PHE   155      29.140  44.284  35.373  1.00  0.00           H
ATOM   2378  C   PHE   155      32.045  47.522  35.024  1.00  0.00           C
ATOM   2379  O   PHE   155      31.178  48.239  34.496  1.00  0.00           O
ATOM   2380  N   THR   156      33.278  47.488  34.614  1.00  0.00           N
ATOM   2381  H   THR   156      33.885  46.809  35.050  1.00  0.00           H
ATOM   2382  CA  THR   156      33.902  48.243  33.604  1.00  0.00           C
ATOM   2383  HA  THR   156      33.143  48.469  32.855  1.00  0.00           H
ATOM   2384  CB  THR   156      34.486  49.607  34.127  1.00  0.00           C
ATOM   2385  HB  THR   156      33.730  50.277  34.536  1.00  0.00           H
ATOM   2386  CG2 THR   156      35.625  49.411  35.223  1.00  0.00           C
ATOM   2387 HG21 THR   156      35.844  50.391  35.648  1.00  0.00           H
ATOM   2388 HG22 THR   156      36.555  49.035  34.798  1.00  0.00           H
ATOM   2389 HG23 THR   156      35.353  48.815  36.095  1.00  0.00           H
ATOM   2390  OG1 THR   156      35.114  50.314  33.069  1.00  0.00           O
ATOM   2391  HG1 THR   156      34.399  50.621  32.507  1.00  0.00           H
ATOM   2392  C   THR   156      34.969  47.347  32.924  1.00  0.00           C
ATOM   2393  O   THR   156      35.533  46.446  33.555  1.00  0.00           O
ATOM   2394  N   VAL   157      35.209  47.688  31.634  1.00  0.00           N
ATOM   2395  H   VAL   157      34.616  48.330  31.129  1.00  0.00           H
ATOM   2396  CA  VAL   157      36.199  47.009  30.811  1.00  0.00           C
ATOM   2397  HA  VAL   157      36.843  46.364  31.408  1.00  0.00           H
ATOM   2398  CB  VAL   157      35.523  46.220  29.695  1.00  0.00           C
ATOM   2399  HB  VAL   157      34.910  45.453  30.169  1.00  0.00           H
ATOM   2400  CG1 VAL   157      34.560  46.912  28.775  1.00  0.00           C
ATOM   2401 HG11 VAL   157      33.986  46.234  28.143  1.00  0.00           H
ATOM   2402 HG12 VAL   157      33.952  47.511  29.453  1.00  0.00           H
ATOM   2403 HG13 VAL   157      35.171  47.656  28.266  1.00  0.00           H
ATOM   2404  CG2 VAL   157      36.550  45.273  28.977  1.00  0.00           C
ATOM   2405 HG21 VAL   157      36.006  44.405  28.605  1.00  0.00           H
ATOM   2406 HG22 VAL   157      37.239  44.940  29.753  1.00  0.00           H
ATOM   2407 HG23 VAL   157      37.133  45.854  28.262  1.00  0.00           H
ATOM   2408  C   VAL   157      37.158  48.162  30.353  1.00  0.00           C
ATOM   2409  O   VAL   157      36.732  49.258  30.126  1.00  0.00           O
ATOM   2410  N   ARG   158      38.458  47.812  30.062  1.00  0.00           N
ATOM   2411  H   ARG   158      38.705  46.838  30.173  1.00  0.00           H
ATOM   2412  CA  ARG   158      39.460  48.709  29.419  1.00  0.00           C
ATOM   2413  HA  ARG   158      38.949  49.273  28.640  1.00  0.00           H
ATOM   2414  CB  ARG   158      40.157  49.783  30.409  1.00  0.00           C
ATOM   2415  HB2 ARG   158      41.025  50.256  29.950  1.00  0.00           H
ATOM   2416  HB3 ARG   158      39.376  50.498  30.670  1.00  0.00           H
ATOM   2417  CG  ARG   158      40.617  49.004  31.637  1.00  0.00           C
ATOM   2418  HG2 ARG   158      39.863  48.493  32.236  1.00  0.00           H
ATOM   2419  HG3 ARG   158      41.299  48.212  31.329  1.00  0.00           H
ATOM   2420  CD  ARG   158      41.279  50.081  32.501  1.00  0.00           C
ATOM   2421  HD2 ARG   158      42.153  50.590  32.094  1.00  0.00           H
ATOM   2422  HD3 ARG   158      40.627  50.955  32.510  1.00  0.00           H
ATOM   2423  NE  ARG   158      41.391  49.623  33.886  1.00  0.00           N
ATOM   2424  HE  ARG   158      42.274  49.170  34.076  1.00  0.00           H
ATOM   2425  CZ  ARG   158      40.474  49.707  34.848  1.00  0.00           C
ATOM   2426  NH1 ARG   158      39.235  50.155  34.747  1.00  0.00           N
ATOM   2427 HH11 ARG   158      38.887  50.664  33.947  1.00  0.00           H
ATOM   2428 HH12 ARG   158      38.539  50.085  35.475  1.00  0.00           H
ATOM   2429  NH2 ARG   158      40.847  49.391  36.000  1.00  0.00           N
ATOM   2430 HH21 ARG   158      41.583  48.721  36.181  1.00  0.00           H
ATOM   2431 HH22 ARG   158      40.159  49.300  36.733  1.00  0.00           H
ATOM   2432  C   ARG   158      40.420  47.788  28.713  1.00  0.00           C
ATOM   2433  O   ARG   158      40.797  46.713  29.141  1.00  0.00           O
ATOM   2434  N   THR   159      41.095  48.374  27.689  1.00  0.00           N
ATOM   2435  H   THR   159      40.858  49.327  27.451  1.00  0.00           H
ATOM   2436  CA  THR   159      42.445  47.915  27.245  1.00  0.00           C
ATOM   2437  HA  THR   159      42.362  46.828  27.276  1.00  0.00           H
ATOM   2438  CB  THR   159      42.640  48.323  25.745  1.00  0.00           C
ATOM   2439  HB  THR   159      43.636  48.000  25.440  1.00  0.00           H
ATOM   2440  CG2 THR   159      41.475  47.806  24.922  1.00  0.00           C
ATOM   2441 HG21 THR   159      41.306  46.738  25.060  1.00  0.00           H
ATOM   2442 HG22 THR   159      41.770  47.952  23.884  1.00  0.00           H
ATOM   2443 HG23 THR   159      40.588  48.405  25.131  1.00  0.00           H
ATOM   2444  OG1 THR   159      42.514  49.717  25.609  1.00  0.00           O
ATOM   2445  HG1 THR   159      43.349  50.147  25.810  1.00  0.00           H
ATOM   2446  C   THR   159      43.596  48.352  28.152  1.00  0.00           C
ATOM   2447  O   THR   159      43.657  49.450  28.698  1.00  0.00           O
ATOM   2448  N   ASP   160      44.556  47.469  28.409  1.00  0.00           N
ATOM   2449  H   ASP   160      44.622  46.607  27.888  1.00  0.00           H
ATOM   2450  CA  ASP   160      45.484  47.606  29.596  1.00  0.00           C
ATOM   2451  HA  ASP   160      45.029  48.176  30.407  1.00  0.00           H
ATOM   2452  CB  ASP   160      45.871  46.183  30.095  1.00  0.00           C
ATOM   2453  HB2 ASP   160      44.935  45.657  30.285  1.00  0.00           H
ATOM   2454  HB3 ASP   160      46.307  45.676  29.234  1.00  0.00           H
ATOM   2455  CG  ASP   160      46.789  46.190  31.394  1.00  0.00           C
ATOM   2456  OD1 ASP   160      47.671  45.320  31.540  1.00  0.00           O
ATOM   2457  OD2 ASP   160      46.568  47.133  32.195  1.00  0.00           O
ATOM   2458  C   ASP   160      46.786  48.380  29.182  1.00  0.00           C
ATOM   2459  O   ASP   160      47.201  48.457  27.940  1.00  0.00           O
ATOM   2460  N   THR   161      47.303  49.109  30.105  1.00  0.00           N
ATOM   2461  H   THR   161      46.782  49.070  30.970  1.00  0.00           H
ATOM   2462  CA  THR   161      48.333  50.108  29.867  1.00  0.00           C
ATOM   2463  HA  THR   161      48.478  50.178  28.788  1.00  0.00           H
ATOM   2464  CB  THR   161      47.819  51.430  30.435  1.00  0.00           C
ATOM   2465  HB  THR   161      48.659  52.124  30.468  1.00  0.00           H
ATOM   2466  CG2 THR   161      46.618  52.046  29.707  1.00  0.00           C
ATOM   2467 HG21 THR   161      45.803  51.335  29.843  1.00  0.00           H
ATOM   2468 HG22 THR   161      46.832  52.253  28.659  1.00  0.00           H
ATOM   2469 HG23 THR   161      46.279  52.924  30.258  1.00  0.00           H
ATOM   2470  OG1 THR   161      47.400  51.108  31.727  1.00  0.00           O
ATOM   2471  HG1 THR   161      47.977  51.589  32.325  1.00  0.00           H
ATOM   2472  C   THR   161      49.647  49.728  30.562  1.00  0.00           C
ATOM   2473  O   THR   161      50.666  50.324  30.204  1.00  0.00           O
ATOM   2474  N   GLY   162      49.634  48.791  31.524  1.00  0.00           N
ATOM   2475  H   GLY   162      48.755  48.350  31.754  1.00  0.00           H
ATOM   2476  CA  GLY   162      50.723  48.252  32.274  1.00  0.00           C
ATOM   2477  HA2 GLY   162      51.353  49.086  32.581  1.00  0.00           H
ATOM   2478  HA3 GLY   162      50.453  47.817  33.236  1.00  0.00           H
ATOM   2479  C   GLY   162      51.623  47.250  31.545  1.00  0.00           C
ATOM   2480  O   GLY   162      51.697  47.145  30.302  1.00  0.00           O
ATOM   2481  N   GLU   163      52.131  46.375  32.388  1.00  0.00           N
ATOM   2482  H   GLU   163      51.904  46.585  33.349  1.00  0.00           H
ATOM   2483  CA  GLU   163      53.047  45.330  32.072  1.00  0.00           C
ATOM   2484  HA  GLU   163      53.958  45.681  31.588  1.00  0.00           H
ATOM   2485  CB  GLU   163      53.577  44.570  33.364  1.00  0.00           C
ATOM   2486  HB2 GLU   163      54.304  45.233  33.831  1.00  0.00           H
ATOM   2487  HB3 GLU   163      52.710  44.438  34.012  1.00  0.00           H
ATOM   2488  CG  GLU   163      54.195  43.168  33.181  1.00  0.00           C
ATOM   2489  HG2 GLU   163      53.348  42.574  32.839  1.00  0.00           H
ATOM   2490  HG3 GLU   163      54.909  43.233  32.359  1.00  0.00           H
ATOM   2491  CD  GLU   163      54.876  42.570  34.415  1.00  0.00           C
ATOM   2492  OE1 GLU   163      54.837  41.319  34.653  1.00  0.00           O
ATOM   2493  OE2 GLU   163      55.806  43.200  34.966  1.00  0.00           O
ATOM   2494  C   GLU   163      52.492  44.322  30.996  1.00  0.00           C
ATOM   2495  O   GLU   163      51.274  44.039  31.179  1.00  0.00           O
ATOM   2496  N   PRO   164      53.148  43.958  29.918  1.00  0.00           N
ATOM   2497  CD  PRO   164      54.388  44.586  29.572  1.00  0.00           C
ATOM   2498  HD2 PRO   164      55.140  44.446  30.348  1.00  0.00           H
ATOM   2499  HD3 PRO   164      54.263  45.631  29.289  1.00  0.00           H
ATOM   2500  CG  PRO   164      54.857  43.853  28.372  1.00  0.00           C
ATOM   2501  HG2 PRO   164      55.403  43.001  28.776  1.00  0.00           H
ATOM   2502  HG3 PRO   164      55.513  44.440  27.728  1.00  0.00           H
ATOM   2503  CB  PRO   164      53.551  43.359  27.765  1.00  0.00           C
ATOM   2504  HB2 PRO   164      53.746  42.533  27.081  1.00  0.00           H
ATOM   2505  HB3 PRO   164      53.044  44.204  27.300  1.00  0.00           H
ATOM   2506  CA  PRO   164      52.609  42.993  28.938  1.00  0.00           C
ATOM   2507  HA  PRO   164      51.576  43.248  28.701  1.00  0.00           H
ATOM   2508  C   PRO   164      52.689  41.541  29.293  1.00  0.00           C
ATOM   2509  O   PRO   164      53.418  41.128  30.216  1.00  0.00           O
ATOM   2510  N   MET   165      51.808  40.664  28.667  1.00  0.00           N
ATOM   2511  H   MET   165      51.038  41.078  28.162  1.00  0.00           H
ATOM   2512  CA  MET   165      51.463  39.320  29.176  1.00  0.00           C
ATOM   2513  HA  MET   165      52.127  39.189  30.031  1.00  0.00           H
ATOM   2514  CB  MET   165      49.896  39.389  29.603  1.00  0.00           C
ATOM   2515  HB2 MET   165      49.948  40.155  30.377  1.00  0.00           H
ATOM   2516  HB3 MET   165      49.264  39.389  28.713  1.00  0.00           H
ATOM   2517  CG  MET   165      49.515  38.116  30.348  1.00  0.00           C
ATOM   2518  HG2 MET   165      49.695  37.229  29.739  1.00  0.00           H
ATOM   2519  HG3 MET   165      50.112  37.976  31.249  1.00  0.00           H
ATOM   2520  SD  MET   165      47.877  37.979  31.070  1.00  0.00           S
ATOM   2521  CE  MET   165      48.190  38.924  32.561  1.00  0.00           C
ATOM   2522  HE1 MET   165      48.982  38.371  33.065  1.00  0.00           H
ATOM   2523  HE2 MET   165      48.644  39.861  32.236  1.00  0.00           H
ATOM   2524  HE3 MET   165      47.315  39.121  33.180  1.00  0.00           H
ATOM   2525  C   MET   165      51.660  38.259  28.219  1.00  0.00           C
ATOM   2526  O   MET   165      51.928  37.187  28.603  1.00  0.00           O
ATOM   2527  N   GLY   166      51.642  38.648  26.951  1.00  0.00           N
ATOM   2528  H   GLY   166      51.635  39.629  26.714  1.00  0.00           H
ATOM   2529  CA  GLY   166      51.775  37.670  25.884  1.00  0.00           C
ATOM   2530  HA2 GLY   166      52.171  38.198  25.017  1.00  0.00           H
ATOM   2531  HA3 GLY   166      52.589  36.995  26.146  1.00  0.00           H
ATOM   2532  C   GLY   166      50.567  36.801  25.505  1.00  0.00           C
ATOM   2533  O   GLY   166      49.903  37.162  24.501  1.00  0.00           O
ATOM   2534  N   ARG   167      50.197  35.851  26.399  1.00  0.00           N
ATOM   2535  H   ARG   167      50.771  35.716  27.219  1.00  0.00           H
ATOM   2536  CA  ARG   167      48.848  35.260  26.487  1.00  0.00           C
ATOM   2537  HA  ARG   167      48.181  36.033  26.107  1.00  0.00           H
ATOM   2538  CB  ARG   167      48.955  34.122  25.500  1.00  0.00           C
ATOM   2539  HB2 ARG   167      49.260  34.553  24.545  1.00  0.00           H
ATOM   2540  HB3 ARG   167      49.791  33.485  25.789  1.00  0.00           H
ATOM   2541  CG  ARG   167      47.650  33.338  25.395  1.00  0.00           C
ATOM   2542  HG2 ARG   167      47.327  33.127  26.414  1.00  0.00           H
ATOM   2543  HG3 ARG   167      46.892  34.008  24.989  1.00  0.00           H
ATOM   2544  CD  ARG   167      47.760  31.945  24.666  1.00  0.00           C
ATOM   2545  HD2 ARG   167      46.749  31.541  24.618  1.00  0.00           H
ATOM   2546  HD3 ARG   167      48.127  32.101  23.651  1.00  0.00           H
ATOM   2547  NE  ARG   167      48.520  31.023  25.553  1.00  0.00           N
ATOM   2548  HE  ARG   167      48.239  30.964  26.521  1.00  0.00           H
ATOM   2549  CZ  ARG   167      49.602  30.311  25.256  1.00  0.00           C
ATOM   2550  NH1 ARG   167      50.117  30.344  24.066  1.00  0.00           N
ATOM   2551 HH11 ARG   167      49.532  30.757  23.353  1.00  0.00           H
ATOM   2552 HH12 ARG   167      51.021  29.909  23.945  1.00  0.00           H
ATOM   2553  NH2 ARG   167      50.287  29.818  26.237  1.00  0.00           N
ATOM   2554 HH21 ARG   167      49.854  29.874  27.147  1.00  0.00           H
ATOM   2555 HH22 ARG   167      51.208  29.441  26.063  1.00  0.00           H
ATOM   2556  C   ARG   167      48.606  34.795  27.919  1.00  0.00           C
ATOM   2557  O   ARG   167      49.535  34.475  28.662  1.00  0.00           O
ATOM   2558  N   GLY   168      47.282  34.703  28.320  1.00  0.00           N
ATOM   2559  H   GLY   168      46.568  35.039  27.690  1.00  0.00           H
ATOM   2560  CA  GLY   168      46.929  34.159  29.676  1.00  0.00           C
ATOM   2561  HA2 GLY   168      46.498  33.175  29.495  1.00  0.00           H
ATOM   2562  HA3 GLY   168      47.816  34.141  30.309  1.00  0.00           H
ATOM   2563  C   GLY   168      45.866  35.002  30.368  1.00  0.00           C
ATOM   2564  O   GLY   168      45.274  35.978  29.876  1.00  0.00           O
ATOM   2565  N   THR   169      45.758  34.713  31.654  1.00  0.00           N
ATOM   2566  H   THR   169      46.130  33.813  31.924  1.00  0.00           H
ATOM   2567  CA  THR   169      44.922  35.487  32.555  1.00  0.00           C
ATOM   2568  HA  THR   169      44.867  36.506  32.172  1.00  0.00           H
ATOM   2569  CB  THR   169      43.526  34.884  32.526  1.00  0.00           C
ATOM   2570  HB  THR   169      43.595  33.842  32.842  1.00  0.00           H
ATOM   2571  CG2 THR   169      42.581  35.567  33.544  1.00  0.00           C
ATOM   2572 HG21 THR   169      42.318  36.598  33.306  1.00  0.00           H
ATOM   2573 HG22 THR   169      42.929  35.421  34.566  1.00  0.00           H
ATOM   2574 HG23 THR   169      41.600  35.091  33.544  1.00  0.00           H
ATOM   2575  OG1 THR   169      42.840  34.787  31.313  1.00  0.00           O
ATOM   2576  HG1 THR   169      42.920  33.912  30.925  1.00  0.00           H
ATOM   2577  C   THR   169      45.515  35.612  33.913  1.00  0.00           C
ATOM   2578  O   THR   169      45.950  34.541  34.494  1.00  0.00           O
ATOM   2579  N   LYS   170      45.305  36.745  34.579  1.00  0.00           N
ATOM   2580  H   LYS   170      44.912  37.461  33.984  1.00  0.00           H
ATOM   2581  CA  LYS   170      45.772  37.098  35.935  1.00  0.00           C
ATOM   2582  HA  LYS   170      46.156  36.166  36.347  1.00  0.00           H
ATOM   2583  CB  LYS   170      46.912  38.086  35.748  1.00  0.00           C
ATOM   2584  HB2 LYS   170      47.695  37.653  35.126  1.00  0.00           H
ATOM   2585  HB3 LYS   170      46.420  38.899  35.215  1.00  0.00           H
ATOM   2586  CG  LYS   170      47.560  38.751  36.945  1.00  0.00           C
ATOM   2587  HG2 LYS   170      46.833  39.364  37.478  1.00  0.00           H
ATOM   2588  HG3 LYS   170      47.923  37.928  37.561  1.00  0.00           H
ATOM   2589  CD  LYS   170      48.609  39.737  36.461  1.00  0.00           C
ATOM   2590  HD2 LYS   170      49.375  39.178  35.923  1.00  0.00           H
ATOM   2591  HD3 LYS   170      48.127  40.473  35.818  1.00  0.00           H
ATOM   2592  CE  LYS   170      49.216  40.474  37.611  1.00  0.00           C
ATOM   2593  HE2 LYS   170      48.467  41.072  38.130  1.00  0.00           H
ATOM   2594  HE3 LYS   170      49.593  39.785  38.367  1.00  0.00           H
ATOM   2595  NZ  LYS   170      50.249  41.502  37.262  1.00  0.00           N
ATOM   2596  HZ1 LYS   170      51.124  41.006  37.168  1.00  0.00           H
ATOM   2597  HZ2 LYS   170      50.305  42.227  37.962  1.00  0.00           H
ATOM   2598  HZ3 LYS   170      49.988  41.871  36.359  1.00  0.00           H
ATOM   2599  C   LYS   170      44.551  37.546  36.729  1.00  0.00           C
ATOM   2600  O   LYS   170      43.696  38.203  36.187  1.00  0.00           O
ATOM   2601  N   VAL   171      44.466  37.185  37.974  1.00  0.00           N
ATOM   2602  H   VAL   171      45.249  36.655  38.330  1.00  0.00           H
ATOM   2603  CA  VAL   171      43.339  37.504  38.818  1.00  0.00           C
ATOM   2604  HA  VAL   171      42.912  38.389  38.345  1.00  0.00           H
ATOM   2605  CB  VAL   171      42.352  36.394  38.912  1.00  0.00           C
ATOM   2606  HB  VAL   171      42.910  35.465  39.034  1.00  0.00           H
ATOM   2607  CG1 VAL   171      41.364  36.622  40.002  1.00  0.00           C
ATOM   2608 HG11 VAL   171      40.830  37.571  39.939  1.00  0.00           H
ATOM   2609 HG12 VAL   171      40.739  35.730  40.012  1.00  0.00           H
ATOM   2610 HG13 VAL   171      41.947  36.559  40.921  1.00  0.00           H
ATOM   2611  CG2 VAL   171      41.573  36.287  37.522  1.00  0.00           C
ATOM   2612 HG21 VAL   171      40.886  35.446  37.425  1.00  0.00           H
ATOM   2613 HG22 VAL   171      42.292  36.256  36.704  1.00  0.00           H
ATOM   2614 HG23 VAL   171      40.942  37.172  37.444  1.00  0.00           H
ATOM   2615  C   VAL   171      43.777  38.015  40.180  1.00  0.00           C
ATOM   2616  O   VAL   171      44.572  37.254  40.804  1.00  0.00           O
ATOM   2617  N   ILE   172      43.313  39.238  40.582  1.00  0.00           N
ATOM   2618  H   ILE   172      42.572  39.677  40.052  1.00  0.00           H
ATOM   2619  CA  ILE   172      43.834  39.995  41.688  1.00  0.00           C
ATOM   2620  HA  ILE   172      44.619  39.371  42.116  1.00  0.00           H
ATOM   2621  CB  ILE   172      44.677  41.180  41.168  1.00  0.00           C
ATOM   2622  HB  ILE   172      43.981  41.972  40.893  1.00  0.00           H
ATOM   2623  CG2 ILE   172      45.386  41.740  42.382  1.00  0.00           C
ATOM   2624 HG21 ILE   172      45.730  42.763  42.233  1.00  0.00           H
ATOM   2625 HG22 ILE   172      46.262  41.126  42.591  1.00  0.00           H
ATOM   2626 HG23 ILE   172      44.677  41.737  43.210  1.00  0.00           H
ATOM   2627  CG1 ILE   172      45.744  40.782  40.080  1.00  0.00           C
ATOM   2628 HG12 ILE   172      46.608  40.395  40.620  1.00  0.00           H
ATOM   2629 HG13 ILE   172      45.415  39.972  39.429  1.00  0.00           H
ATOM   2630  CD1 ILE   172      46.010  42.071  39.221  1.00  0.00           C
ATOM   2631 HD11 ILE   172      46.506  42.886  39.748  1.00  0.00           H
ATOM   2632 HD12 ILE   172      45.026  42.424  38.910  1.00  0.00           H
ATOM   2633 HD13 ILE   172      46.552  41.691  38.355  1.00  0.00           H
ATOM   2634  C   ILE   172      42.772  40.172  42.677  1.00  0.00           C
ATOM   2635  O   ILE   172      41.995  41.051  42.407  1.00  0.00           O
ATOM   2636  N   LEU   173      43.010  39.578  43.826  1.00  0.00           N
ATOM   2637  H   LEU   173      43.742  38.884  43.869  1.00  0.00           H
ATOM   2638  CA  LEU   173      42.218  39.611  45.020  1.00  0.00           C
ATOM   2639  HA  LEU   173      41.218  39.874  44.675  1.00  0.00           H
ATOM   2640  CB  LEU   173      42.111  38.310  45.664  1.00  0.00           C
ATOM   2641  HB2 LEU   173      43.105  37.862  45.662  1.00  0.00           H
ATOM   2642  HB3 LEU   173      41.836  38.408  46.714  1.00  0.00           H
ATOM   2643  CG  LEU   173      41.094  37.364  44.994  1.00  0.00           C
ATOM   2644  HG  LEU   173      40.089  37.788  44.956  1.00  0.00           H
ATOM   2645  CD1 LEU   173      41.466  36.996  43.604  1.00  0.00           C
ATOM   2646 HD11 LEU   173      42.472  36.589  43.702  1.00  0.00           H
ATOM   2647 HD12 LEU   173      41.369  37.833  42.913  1.00  0.00           H
ATOM   2648 HD13 LEU   173      40.716  36.261  43.314  1.00  0.00           H
ATOM   2649  CD2 LEU   173      40.933  35.988  45.845  1.00  0.00           C
ATOM   2650 HD21 LEU   173      41.925  35.539  45.878  1.00  0.00           H
ATOM   2651 HD22 LEU   173      40.579  36.246  46.843  1.00  0.00           H
ATOM   2652 HD23 LEU   173      40.235  35.308  45.356  1.00  0.00           H
ATOM   2653  C   LEU   173      42.808  40.725  45.885  1.00  0.00           C
ATOM   2654  O   LEU   173      43.824  40.477  46.599  1.00  0.00           O
ATOM   2655  N   HID   174      42.231  41.871  45.873  1.00  0.00           N
ATOM   2656  H   HID   174      41.482  41.983  45.206  1.00  0.00           H
ATOM   2657  CA  HID   174      42.403  42.951  46.866  1.00  0.00           C
ATOM   2658  HA  HID   174      43.467  42.958  47.104  1.00  0.00           H
ATOM   2659  CB  HID   174      41.810  44.323  46.320  1.00  0.00           C
ATOM   2660  HB2 HID   174      40.784  43.960  46.373  1.00  0.00           H
ATOM   2661  HB3 HID   174      42.005  45.081  47.077  1.00  0.00           H
ATOM   2662  CG  HID   174      42.172  44.831  44.945  1.00  0.00           C
ATOM   2663  ND1 HID   174      42.959  45.879  44.590  1.00  0.00           N
ATOM   2664  HD1 HID   174      43.248  46.550  45.286  1.00  0.00           H
ATOM   2665  CE1 HID   174      43.184  45.851  43.247  1.00  0.00           C
ATOM   2666  HE1 HID   174      43.814  46.573  42.749  1.00  0.00           H
ATOM   2667  NE2 HID   174      42.379  44.901  42.667  1.00  0.00           N
ATOM   2668  CD2 HID   174      41.802  44.226  43.744  1.00  0.00           C
ATOM   2669  HD2 HID   174      41.203  43.336  43.624  1.00  0.00           H
ATOM   2670  C   HID   174      41.674  42.463  48.156  1.00  0.00           C
ATOM   2671  O   HID   174      40.473  42.461  48.210  1.00  0.00           O
ATOM   2672  N   LEU   175      42.452  41.969  49.187  1.00  0.00           N
ATOM   2673  H   LEU   175      43.454  42.097  49.171  1.00  0.00           H
ATOM   2674  CA  LEU   175      41.866  41.539  50.443  1.00  0.00           C
ATOM   2675  HA  LEU   175      41.060  40.848  50.196  1.00  0.00           H
ATOM   2676  CB  LEU   175      42.889  40.823  51.251  1.00  0.00           C
ATOM   2677  HB2 LEU   175      43.811  41.405  51.264  1.00  0.00           H
ATOM   2678  HB3 LEU   175      42.591  40.914  52.296  1.00  0.00           H
ATOM   2679  CG  LEU   175      43.207  39.305  50.991  1.00  0.00           C
ATOM   2680  HG  LEU   175      43.728  38.992  51.895  1.00  0.00           H
ATOM   2681  CD1 LEU   175      41.911  38.419  50.861  1.00  0.00           C
ATOM   2682 HD11 LEU   175      41.562  38.542  49.834  1.00  0.00           H
ATOM   2683 HD12 LEU   175      41.274  38.759  51.677  1.00  0.00           H
ATOM   2684 HD13 LEU   175      42.057  37.355  51.045  1.00  0.00           H
ATOM   2685  CD2 LEU   175      44.059  39.219  49.769  1.00  0.00           C
ATOM   2686 HD21 LEU   175      44.962  39.829  49.755  1.00  0.00           H
ATOM   2687 HD22 LEU   175      44.457  38.204  49.795  1.00  0.00           H
ATOM   2688 HD23 LEU   175      43.361  39.367  48.945  1.00  0.00           H
ATOM   2689  C   LEU   175      41.267  42.678  51.127  1.00  0.00           C
ATOM   2690  O   LEU   175      41.787  43.802  51.174  1.00  0.00           O
ATOM   2691  N   LYS   176      40.282  42.349  51.945  1.00  0.00           N
ATOM   2692  H   LYS   176      40.014  41.376  51.903  1.00  0.00           H
ATOM   2693  CA  LYS   176      39.664  43.191  52.974  1.00  0.00           C
ATOM   2694  HA  LYS   176      39.514  44.187  52.555  1.00  0.00           H
ATOM   2695  CB  LYS   176      38.346  42.545  53.530  1.00  0.00           C
ATOM   2696  HB2 LYS   176      38.579  41.515  53.804  1.00  0.00           H
ATOM   2697  HB3 LYS   176      38.083  43.132  54.411  1.00  0.00           H
ATOM   2698  CG  LYS   176      37.240  42.682  52.538  1.00  0.00           C
ATOM   2699  HG2 LYS   176      37.040  43.745  52.391  1.00  0.00           H
ATOM   2700  HG3 LYS   176      37.578  42.308  51.573  1.00  0.00           H
ATOM   2701  CD  LYS   176      36.076  41.717  53.042  1.00  0.00           C
ATOM   2702  HD2 LYS   176      35.209  41.805  52.389  1.00  0.00           H
ATOM   2703  HD3 LYS   176      36.482  40.714  52.906  1.00  0.00           H
ATOM   2704  CE  LYS   176      35.687  41.942  54.508  1.00  0.00           C
ATOM   2705  HE2 LYS   176      36.539  41.631  55.112  1.00  0.00           H
ATOM   2706  HE3 LYS   176      35.594  43.009  54.706  1.00  0.00           H
ATOM   2707  NZ  LYS   176      34.397  41.244  54.830  1.00  0.00           N
ATOM   2708  HZ1 LYS   176      34.431  40.295  54.486  1.00  0.00           H
ATOM   2709  HZ2 LYS   176      33.525  41.672  54.553  1.00  0.00           H
ATOM   2710  HZ3 LYS   176      34.444  41.185  55.836  1.00  0.00           H
ATOM   2711  C   LYS   176      40.598  43.299  54.203  1.00  0.00           C
ATOM   2712  O   LYS   176      41.503  42.459  54.359  1.00  0.00           O
ATOM   2713  N   GLU   177      40.404  44.359  54.987  1.00  0.00           N
ATOM   2714  H   GLU   177      39.612  44.893  54.659  1.00  0.00           H
ATOM   2715  CA  GLU   177      41.115  44.885  56.203  1.00  0.00           C
ATOM   2716  HA  GLU   177      42.151  45.136  55.977  1.00  0.00           H
ATOM   2717  CB  GLU   177      40.438  46.049  56.848  1.00  0.00           C
ATOM   2718  HB2 GLU   177      39.520  45.693  57.317  1.00  0.00           H
ATOM   2719  HB3 GLU   177      41.139  46.415  57.598  1.00  0.00           H
ATOM   2720  CG  GLU   177      40.162  47.222  55.901  1.00  0.00           C
ATOM   2721  HG2 GLU   177      40.888  47.397  55.106  1.00  0.00           H
ATOM   2722  HG3 GLU   177      39.195  47.111  55.410  1.00  0.00           H
ATOM   2723  CD  GLU   177      40.140  48.562  56.583  1.00  0.00           C
ATOM   2724  OE1 GLU   177      40.431  49.619  55.998  1.00  0.00           O
ATOM   2725  OE2 GLU   177      39.783  48.551  57.785  1.00  0.00           O
ATOM   2726  C   GLU   177      41.334  43.725  57.227  1.00  0.00           C
ATOM   2727  O   GLU   177      42.383  43.619  57.858  1.00  0.00           O
ATOM   2728  N   ASP   178      40.256  42.899  57.320  1.00  0.00           N
ATOM   2729  H   ASP   178      39.503  42.913  56.646  1.00  0.00           H
ATOM   2730  CA  ASP   178      40.186  41.881  58.359  1.00  0.00           C
ATOM   2731  HA  ASP   178      41.061  41.889  59.009  1.00  0.00           H
ATOM   2732  CB  ASP   178      38.879  42.150  59.182  1.00  0.00           C
ATOM   2733  HB2 ASP   178      38.813  41.460  60.023  1.00  0.00           H
ATOM   2734  HB3 ASP   178      39.017  43.134  59.630  1.00  0.00           H
ATOM   2735  CG  ASP   178      37.541  42.316  58.416  1.00  0.00           C
ATOM   2736  OD1 ASP   178      36.553  42.605  59.097  1.00  0.00           O
ATOM   2737  OD2 ASP   178      37.454  42.091  57.150  1.00  0.00           O
ATOM   2738  C   ASP   178      40.197  40.455  57.840  1.00  0.00           C
ATOM   2739  O   ASP   178      39.911  39.426  58.504  1.00  0.00           O
ATOM   2740  N   GLN   179      40.512  40.289  56.544  1.00  0.00           N
ATOM   2741  H   GLN   179      40.820  41.114  56.050  1.00  0.00           H
ATOM   2742  CA  GLN   179      40.753  38.950  55.905  1.00  0.00           C
ATOM   2743  HA  GLN   179      40.502  38.197  56.653  1.00  0.00           H
ATOM   2744  CB  GLN   179      39.793  38.664  54.776  1.00  0.00           C
ATOM   2745  HB2 GLN   179      39.878  39.528  54.117  1.00  0.00           H
ATOM   2746  HB3 GLN   179      39.969  37.735  54.234  1.00  0.00           H
ATOM   2747  CG  GLN   179      38.300  38.517  55.286  1.00  0.00           C
ATOM   2748  HG2 GLN   179      38.085  39.255  56.058  1.00  0.00           H
ATOM   2749  HG3 GLN   179      37.704  38.791  54.415  1.00  0.00           H
ATOM   2750  CD  GLN   179      37.943  37.165  55.738  1.00  0.00           C
ATOM   2751  OE1 GLN   179      38.715  36.383  56.230  1.00  0.00           O
ATOM   2752  NE2 GLN   179      36.725  36.747  55.562  1.00  0.00           N
ATOM   2753 HE21 GLN   179      36.404  35.820  55.801  1.00  0.00           H
ATOM   2754 HE22 GLN   179      36.010  37.321  55.139  1.00  0.00           H
ATOM   2755  C   GLN   179      42.219  38.766  55.406  1.00  0.00           C
ATOM   2756  O   GLN   179      42.632  38.004  54.543  1.00  0.00           O
ATOM   2757  N   THR   180      43.146  39.531  55.998  1.00  0.00           N
ATOM   2758  H   THR   180      42.935  40.176  56.745  1.00  0.00           H
ATOM   2759  CA  THR   180      44.563  39.498  55.622  1.00  0.00           C
ATOM   2760  HA  THR   180      44.685  39.597  54.544  1.00  0.00           H
ATOM   2761  CB  THR   180      45.457  40.585  56.325  1.00  0.00           C
ATOM   2762  HB  THR   180      46.492  40.455  56.009  1.00  0.00           H
ATOM   2763  CG2 THR   180      45.027  41.974  55.983  1.00  0.00           C
ATOM   2764 HG21 THR   180      43.948  42.130  55.990  1.00  0.00           H
ATOM   2765 HG22 THR   180      45.405  42.277  55.006  1.00  0.00           H
ATOM   2766 HG23 THR   180      45.471  42.718  56.644  1.00  0.00           H
ATOM   2767  OG1 THR   180      45.400  40.286  57.702  1.00  0.00           O
ATOM   2768  HG1 THR   180      44.594  40.599  58.119  1.00  0.00           H
ATOM   2769  C   THR   180      45.228  38.137  55.790  1.00  0.00           C
ATOM   2770  O   THR   180      46.287  37.965  55.213  1.00  0.00           O
ATOM   2771  N   GLU   181      44.686  37.157  56.552  1.00  0.00           N
ATOM   2772  H   GLU   181      43.726  37.229  56.859  1.00  0.00           H
ATOM   2773  CA  GLU   181      45.375  35.880  56.762  1.00  0.00           C
ATOM   2774  HA  GLU   181      46.247  35.969  57.410  1.00  0.00           H
ATOM   2775  CB  GLU   181      44.413  35.028  57.621  1.00  0.00           C
ATOM   2776  HB2 GLU   181      44.963  34.150  57.959  1.00  0.00           H
ATOM   2777  HB3 GLU   181      44.117  35.596  58.503  1.00  0.00           H
ATOM   2778  CG  GLU   181      43.199  34.513  56.897  1.00  0.00           C
ATOM   2779  HG2 GLU   181      42.549  35.375  56.743  1.00  0.00           H
ATOM   2780  HG3 GLU   181      43.479  34.139  55.913  1.00  0.00           H
ATOM   2781  CD  GLU   181      42.602  33.264  57.557  1.00  0.00           C
ATOM   2782  OE1 GLU   181      41.396  33.343  58.015  1.00  0.00           O
ATOM   2783  OE2 GLU   181      43.325  32.271  57.569  1.00  0.00           O
ATOM   2784  C   GLU   181      45.923  35.127  55.477  1.00  0.00           C
ATOM   2785  O   GLU   181      47.010  34.553  55.503  1.00  0.00           O
ATOM   2786  N   TYR   182      45.184  35.236  54.315  1.00  0.00           N
ATOM   2787  H   TYR   182      44.295  35.694  54.461  1.00  0.00           H
ATOM   2788  CA  TYR   182      45.477  34.767  52.928  1.00  0.00           C
ATOM   2789  HA  TYR   182      45.662  33.694  52.981  1.00  0.00           H
ATOM   2790  CB  TYR   182      44.188  34.725  52.085  1.00  0.00           C
ATOM   2791  HB2 TYR   182      43.869  35.747  51.883  1.00  0.00           H
ATOM   2792  HB3 TYR   182      44.330  34.082  51.216  1.00  0.00           H
ATOM   2793  CG  TYR   182      43.073  34.073  52.839  1.00  0.00           C
ATOM   2794  CD1 TYR   182      43.285  32.746  53.254  1.00  0.00           C
ATOM   2795  HD1 TYR   182      44.154  32.169  52.975  1.00  0.00           H
ATOM   2796  CE1 TYR   182      42.317  32.153  54.104  1.00  0.00           C
ATOM   2797  HE1 TYR   182      42.449  31.119  54.387  1.00  0.00           H
ATOM   2798  CZ  TYR   182      41.165  32.887  54.405  1.00  0.00           C
ATOM   2799  OH  TYR   182      40.179  32.168  54.844  1.00  0.00           O
ATOM   2800  HH  TYR   182      40.380  31.245  55.012  1.00  0.00           H
ATOM   2801  CE2 TYR   182      41.011  34.259  54.069  1.00  0.00           C
ATOM   2802  HE2 TYR   182      40.122  34.814  54.332  1.00  0.00           H
ATOM   2803  CD2 TYR   182      42.019  34.910  53.355  1.00  0.00           C
ATOM   2804  HD2 TYR   182      41.917  35.953  53.097  1.00  0.00           H
ATOM   2805  C   TYR   182      46.593  35.409  52.135  1.00  0.00           C
ATOM   2806  O   TYR   182      46.799  35.142  50.976  1.00  0.00           O
ATOM   2807  N   LEU   183      47.189  36.425  52.790  1.00  0.00           N
ATOM   2808  H   LEU   183      46.772  36.746  53.652  1.00  0.00           H
ATOM   2809  CA  LEU   183      48.472  37.059  52.369  1.00  0.00           C
ATOM   2810  HA  LEU   183      48.379  37.051  51.283  1.00  0.00           H
ATOM   2811  CB  LEU   183      48.512  38.518  52.841  1.00  0.00           C
ATOM   2812  HB2 LEU   183      48.262  38.488  53.901  1.00  0.00           H
ATOM   2813  HB3 LEU   183      49.527  38.913  52.829  1.00  0.00           H
ATOM   2814  CG  LEU   183      47.574  39.486  52.065  1.00  0.00           C
ATOM   2815  HG  LEU   183      46.569  39.065  52.054  1.00  0.00           H
ATOM   2816  CD1 LEU   183      47.709  40.813  52.794  1.00  0.00           C
ATOM   2817 HD11 LEU   183      47.000  41.499  52.333  1.00  0.00           H
ATOM   2818 HD12 LEU   183      48.729  41.193  52.848  1.00  0.00           H
ATOM   2819 HD13 LEU   183      47.404  40.658  53.829  1.00  0.00           H
ATOM   2820  CD2 LEU   183      48.001  39.646  50.613  1.00  0.00           C
ATOM   2821 HD21 LEU   183      48.920  40.232  50.657  1.00  0.00           H
ATOM   2822 HD22 LEU   183      48.082  38.672  50.130  1.00  0.00           H
ATOM   2823 HD23 LEU   183      47.214  40.100  50.013  1.00  0.00           H
ATOM   2824  C   LEU   183      49.818  36.350  52.860  1.00  0.00           C
ATOM   2825  O   LEU   183      50.914  36.641  52.419  1.00  0.00           O
ATOM   2826  N   GLU   184      49.652  35.531  53.884  1.00  0.00           N
ATOM   2827  H   GLU   184      48.763  35.408  54.345  1.00  0.00           H
ATOM   2828  CA  GLU   184      50.761  34.670  54.326  1.00  0.00           C
ATOM   2829  HA  GLU   184      51.696  35.224  54.256  1.00  0.00           H
ATOM   2830  CB  GLU   184      50.535  34.242  55.746  1.00  0.00           C
ATOM   2831  HB2 GLU   184      49.603  33.681  55.806  1.00  0.00           H
ATOM   2832  HB3 GLU   184      51.338  33.582  56.077  1.00  0.00           H
ATOM   2833  CG  GLU   184      50.329  35.410  56.761  1.00  0.00           C
ATOM   2834  HG2 GLU   184      49.428  35.960  56.492  1.00  0.00           H
ATOM   2835  HG3 GLU   184      50.156  35.062  57.779  1.00  0.00           H
ATOM   2836  CD  GLU   184      51.490  36.375  56.854  1.00  0.00           C
ATOM   2837  OE1 GLU   184      51.224  37.592  56.913  1.00  0.00           O
ATOM   2838  OE2 GLU   184      52.669  35.999  56.740  1.00  0.00           O
ATOM   2839  C   GLU   184      50.844  33.519  53.379  1.00  0.00           C
ATOM   2840  O   GLU   184      49.908  32.717  53.206  1.00  0.00           O
ATOM   2841  N   GLU   185      52.054  33.449  52.824  1.00  0.00           N
ATOM   2842  H   GLU   185      52.818  33.962  53.240  1.00  0.00           H
ATOM   2843  CA  GLU   185      52.463  32.360  51.858  1.00  0.00           C
ATOM   2844  HA  GLU   185      51.795  32.245  51.005  1.00  0.00           H
ATOM   2845  CB  GLU   185      53.865  32.759  51.348  1.00  0.00           C
ATOM   2846  HB2 GLU   185      54.090  31.914  50.698  1.00  0.00           H
ATOM   2847  HB3 GLU   185      53.889  33.662  50.738  1.00  0.00           H
ATOM   2848  CG  GLU   185      54.937  32.756  52.529  1.00  0.00           C
ATOM   2849  HG2 GLU   185      54.782  31.970  53.268  1.00  0.00           H
ATOM   2850  HG3 GLU   185      55.846  32.380  52.060  1.00  0.00           H
ATOM   2851  CD  GLU   185      55.202  34.184  53.117  1.00  0.00           C
ATOM   2852  OE1 GLU   185      54.250  34.874  53.583  1.00  0.00           O
ATOM   2853  OE2 GLU   185      56.379  34.613  53.242  1.00  0.00           O
ATOM   2854  C   GLU   185      52.329  30.902  52.459  1.00  0.00           C
ATOM   2855  O   GLU   185      51.857  29.957  51.794  1.00  0.00           O
ATOM   2856  N   ARG   186      52.629  30.644  53.775  1.00  0.00           N
ATOM   2857  H   ARG   186      53.151  31.375  54.238  1.00  0.00           H
ATOM   2858  CA  ARG   186      52.577  29.434  54.550  1.00  0.00           C
ATOM   2859  HA  ARG   186      53.152  28.686  54.003  1.00  0.00           H
ATOM   2860  CB  ARG   186      53.287  29.660  55.919  1.00  0.00           C
ATOM   2861  HB2 ARG   186      54.276  30.006  55.616  1.00  0.00           H
ATOM   2862  HB3 ARG   186      52.727  30.444  56.429  1.00  0.00           H
ATOM   2863  CG  ARG   186      53.546  28.463  56.757  1.00  0.00           C
ATOM   2864  HG2 ARG   186      52.517  28.122  56.872  1.00  0.00           H
ATOM   2865  HG3 ARG   186      54.141  27.652  56.338  1.00  0.00           H
ATOM   2866  CD  ARG   186      54.047  28.738  58.188  1.00  0.00           C
ATOM   2867  HD2 ARG   186      55.081  29.076  58.237  1.00  0.00           H
ATOM   2868  HD3 ARG   186      53.486  29.581  58.591  1.00  0.00           H
ATOM   2869  NE  ARG   186      53.803  27.675  59.208  1.00  0.00           N
ATOM   2870  HE  ARG   186      53.561  26.732  58.937  1.00  0.00           H
ATOM   2871  CZ  ARG   186      53.805  27.831  60.547  1.00  0.00           C
ATOM   2872  NH1 ARG   186      53.938  29.007  61.213  1.00  0.00           N
ATOM   2873 HH11 ARG   186      54.085  29.843  60.666  1.00  0.00           H
ATOM   2874 HH12 ARG   186      54.203  28.965  62.187  1.00  0.00           H
ATOM   2875  NH2 ARG   186      53.756  26.803  61.387  1.00  0.00           N
ATOM   2876 HH21 ARG   186      53.623  25.869  61.027  1.00  0.00           H
ATOM   2877 HH22 ARG   186      53.928  26.934  62.374  1.00  0.00           H
ATOM   2878  C   ARG   186      51.152  28.934  54.704  1.00  0.00           C
ATOM   2879  O   ARG   186      50.859  27.776  54.440  1.00  0.00           O
ATOM   2880  N   ARG   187      50.250  29.834  55.054  1.00  0.00           N
ATOM   2881  H   ARG   187      50.611  30.705  55.419  1.00  0.00           H
ATOM   2882  CA  ARG   187      48.787  29.589  54.946  1.00  0.00           C
ATOM   2883  HA  ARG   187      48.467  28.766  55.585  1.00  0.00           H
ATOM   2884  CB  ARG   187      48.099  30.882  55.482  1.00  0.00           C
ATOM   2885  HB2 ARG   187      48.258  30.818  56.560  1.00  0.00           H
ATOM   2886  HB3 ARG   187      48.583  31.777  55.091  1.00  0.00           H
ATOM   2887  CG  ARG   187      46.573  30.985  55.312  1.00  0.00           C
ATOM   2888  HG2 ARG   187      46.282  31.902  55.824  1.00  0.00           H
ATOM   2889  HG3 ARG   187      46.270  31.028  54.266  1.00  0.00           H
ATOM   2890  CD  ARG   187      45.863  29.752  55.949  1.00  0.00           C
ATOM   2891  HD2 ARG   187      45.835  28.986  55.175  1.00  0.00           H
ATOM   2892  HD3 ARG   187      46.347  29.331  56.831  1.00  0.00           H
ATOM   2893  NE  ARG   187      44.513  30.128  56.352  1.00  0.00           N
ATOM   2894  HE  ARG   187      44.363  31.113  56.517  1.00  0.00           H
ATOM   2895  CZ  ARG   187      43.462  29.379  56.399  1.00  0.00           C
ATOM   2896  NH1 ARG   187      43.483  28.184  56.016  1.00  0.00           N
ATOM   2897 HH11 ARG   187      44.390  27.738  55.982  1.00  0.00           H
ATOM   2898 HH12 ARG   187      42.623  27.700  56.235  1.00  0.00           H
ATOM   2899  NH2 ARG   187      42.322  29.852  56.850  1.00  0.00           N
ATOM   2900 HH21 ARG   187      42.312  30.798  57.201  1.00  0.00           H
ATOM   2901 HH22 ARG   187      41.439  29.369  56.771  1.00  0.00           H
ATOM   2902  C   ARG   187      48.346  29.012  53.578  1.00  0.00           C
ATOM   2903  O   ARG   187      47.743  28.000  53.421  1.00  0.00           O
ATOM   2904  N   ILE   188      48.714  29.782  52.505  1.00  0.00           N
ATOM   2905  H   ILE   188      49.365  30.535  52.677  1.00  0.00           H
ATOM   2906  CA  ILE   188      48.281  29.581  51.103  1.00  0.00           C
ATOM   2907  HA  ILE   188      47.197  29.482  51.055  1.00  0.00           H
ATOM   2908  CB  ILE   188      48.702  30.766  50.227  1.00  0.00           C
ATOM   2909  HB  ILE   188      49.682  31.074  50.591  1.00  0.00           H
ATOM   2910  CG2 ILE   188      48.763  30.386  48.747  1.00  0.00           C
ATOM   2911 HG21 ILE   188      49.564  29.686  48.505  1.00  0.00           H
ATOM   2912 HG22 ILE   188      48.850  31.330  48.210  1.00  0.00           H
ATOM   2913 HG23 ILE   188      47.897  29.817  48.408  1.00  0.00           H
ATOM   2914  CG1 ILE   188      47.736  31.927  50.416  1.00  0.00           C
ATOM   2915 HG12 ILE   188      47.647  32.285  51.442  1.00  0.00           H
ATOM   2916 HG13 ILE   188      48.194  32.752  49.870  1.00  0.00           H
ATOM   2917  CD1 ILE   188      46.304  31.813  49.814  1.00  0.00           C
ATOM   2918 HD11 ILE   188      45.725  32.672  50.151  1.00  0.00           H
ATOM   2919 HD12 ILE   188      45.888  30.893  50.227  1.00  0.00           H
ATOM   2920 HD13 ILE   188      46.440  31.727  48.735  1.00  0.00           H
ATOM   2921  C   ILE   188      48.801  28.242  50.613  1.00  0.00           C
ATOM   2922  O   ILE   188      48.182  27.542  49.840  1.00  0.00           O
ATOM   2923  N   LYS   189      49.999  27.813  50.973  1.00  0.00           N
ATOM   2924  H   LYS   189      50.575  28.603  51.228  1.00  0.00           H
ATOM   2925  CA  LYS   189      50.624  26.494  50.614  1.00  0.00           C
ATOM   2926  HA  LYS   189      50.551  26.506  49.525  1.00  0.00           H
ATOM   2927  CB  LYS   189      52.106  26.407  51.055  1.00  0.00           C
ATOM   2928  HB2 LYS   189      52.577  27.271  50.584  1.00  0.00           H
ATOM   2929  HB3 LYS   189      52.159  26.555  52.134  1.00  0.00           H
ATOM   2930  CG  LYS   189      52.887  25.084  50.677  1.00  0.00           C
ATOM   2931  HG2 LYS   189      52.365  24.139  50.825  1.00  0.00           H
ATOM   2932  HG3 LYS   189      53.029  25.087  49.597  1.00  0.00           H
ATOM   2933  CD  LYS   189      54.260  24.949  51.393  1.00  0.00           C
ATOM   2934  HD2 LYS   189      54.823  25.876  51.276  1.00  0.00           H
ATOM   2935  HD3 LYS   189      54.044  24.946  52.461  1.00  0.00           H
ATOM   2936  CE  LYS   189      55.048  23.661  51.038  1.00  0.00           C
ATOM   2937  HE2 LYS   189      55.945  23.429  51.612  1.00  0.00           H
ATOM   2938  HE3 LYS   189      54.445  22.755  51.090  1.00  0.00           H
ATOM   2939  NZ  LYS   189      55.322  23.711  49.569  1.00  0.00           N
ATOM   2940  HZ1 LYS   189      54.449  23.618  49.069  1.00  0.00           H
ATOM   2941  HZ2 LYS   189      55.902  22.950  49.247  1.00  0.00           H
ATOM   2942  HZ3 LYS   189      55.718  24.627  49.413  1.00  0.00           H
ATOM   2943  C   LYS   189      49.771  25.280  51.194  1.00  0.00           C
ATOM   2944  O   LYS   189      49.535  24.241  50.567  1.00  0.00           O
ATOM   2945  N   GLU   190      49.217  25.475  52.402  1.00  0.00           N
ATOM   2946  H   GLU   190      49.468  26.330  52.878  1.00  0.00           H
ATOM   2947  CA  GLU   190      48.446  24.439  53.112  1.00  0.00           C
ATOM   2948  HA  GLU   190      48.989  23.506  52.960  1.00  0.00           H
ATOM   2949  CB  GLU   190      48.316  24.829  54.617  1.00  0.00           C
ATOM   2950  HB2 GLU   190      49.297  25.066  55.029  1.00  0.00           H
ATOM   2951  HB3 GLU   190      47.794  25.783  54.695  1.00  0.00           H
ATOM   2952  CG  GLU   190      47.634  23.730  55.463  1.00  0.00           C
ATOM   2953  HG2 GLU   190      47.370  24.262  56.377  1.00  0.00           H
ATOM   2954  HG3 GLU   190      46.619  23.459  55.172  1.00  0.00           H
ATOM   2955  CD  GLU   190      48.592  22.508  55.873  1.00  0.00           C
ATOM   2956  OE1 GLU   190      48.040  21.405  56.203  1.00  0.00           O
ATOM   2957  OE2 GLU   190      49.822  22.667  55.842  1.00  0.00           O
ATOM   2958  C   GLU   190      47.037  24.374  52.425  1.00  0.00           C
ATOM   2959  O   GLU   190      46.418  23.303  52.356  1.00  0.00           O
ATOM   2960  N   ILE   191      46.584  25.491  51.879  1.00  0.00           N
ATOM   2961  H   ILE   191      47.224  26.270  51.935  1.00  0.00           H
ATOM   2962  CA  ILE   191      45.314  25.590  51.075  1.00  0.00           C
ATOM   2963  HA  ILE   191      44.574  25.045  51.661  1.00  0.00           H
ATOM   2964  CB  ILE   191      44.812  27.102  50.898  1.00  0.00           C
ATOM   2965  HB  ILE   191      45.586  27.666  50.376  1.00  0.00           H
ATOM   2966  CG2 ILE   191      43.607  27.224  50.016  1.00  0.00           C
ATOM   2967 HG21 ILE   191      43.457  28.281  49.796  1.00  0.00           H
ATOM   2968 HG22 ILE   191      42.712  26.843  50.508  1.00  0.00           H
ATOM   2969 HG23 ILE   191      43.736  26.738  49.049  1.00  0.00           H
ATOM   2970  CG1 ILE   191      44.586  27.782  52.276  1.00  0.00           C
ATOM   2971 HG12 ILE   191      43.679  27.334  52.679  1.00  0.00           H
ATOM   2972 HG13 ILE   191      45.454  27.635  52.919  1.00  0.00           H
ATOM   2973  CD1 ILE   191      44.408  29.264  52.314  1.00  0.00           C
ATOM   2974 HD11 ILE   191      43.640  29.499  51.576  1.00  0.00           H
ATOM   2975 HD12 ILE   191      45.326  29.679  51.898  1.00  0.00           H
ATOM   2976 HD13 ILE   191      44.164  29.742  53.263  1.00  0.00           H
ATOM   2977  C   ILE   191      45.488  24.900  49.723  1.00  0.00           C
ATOM   2978  O   ILE   191      44.613  24.122  49.316  1.00  0.00           O
ATOM   2979  N   VAL   192      46.581  25.114  48.978  1.00  0.00           N
ATOM   2980  H   VAL   192      47.244  25.782  49.343  1.00  0.00           H
ATOM   2981  CA  VAL   192      46.935  24.414  47.722  1.00  0.00           C
ATOM   2982  HA  VAL   192      46.066  24.517  47.071  1.00  0.00           H
ATOM   2983  CB  VAL   192      48.163  24.894  46.954  1.00  0.00           C
ATOM   2984  HB  VAL   192      49.001  24.865  47.650  1.00  0.00           H
ATOM   2985  CG1 VAL   192      48.491  24.062  45.705  1.00  0.00           C
ATOM   2986 HG11 VAL   192      49.396  24.445  45.233  1.00  0.00           H
ATOM   2987 HG12 VAL   192      48.826  23.049  45.929  1.00  0.00           H
ATOM   2988 HG13 VAL   192      47.780  24.066  44.878  1.00  0.00           H
ATOM   2989  CG2 VAL   192      47.884  26.366  46.512  1.00  0.00           C
ATOM   2990 HG21 VAL   192      47.007  26.500  45.878  1.00  0.00           H
ATOM   2991 HG22 VAL   192      48.741  26.676  45.914  1.00  0.00           H
ATOM   2992 HG23 VAL   192      47.890  27.089  47.328  1.00  0.00           H
ATOM   2993  C   VAL   192      46.906  22.930  47.963  1.00  0.00           C
ATOM   2994  O   VAL   192      46.185  22.222  47.290  1.00  0.00           O
ATOM   2995  N   LYS   193      47.484  22.502  49.070  1.00  0.00           N
ATOM   2996  H   LYS   193      48.075  23.101  49.629  1.00  0.00           H
ATOM   2997  CA  LYS   193      47.569  21.061  49.386  1.00  0.00           C
ATOM   2998  HA  LYS   193      47.804  20.604  48.425  1.00  0.00           H
ATOM   2999  CB  LYS   193      48.598  20.732  50.448  1.00  0.00           C
ATOM   3000  HB2 LYS   193      48.429  21.496  51.208  1.00  0.00           H
ATOM   3001  HB3 LYS   193      48.286  19.798  50.911  1.00  0.00           H
ATOM   3002  CG  LYS   193      50.080  20.750  49.964  1.00  0.00           C
ATOM   3003  HG2 LYS   193      50.096  20.068  49.113  1.00  0.00           H
ATOM   3004  HG3 LYS   193      50.352  21.797  49.828  1.00  0.00           H
ATOM   3005  CD  LYS   193      51.056  19.991  50.912  1.00  0.00           C
ATOM   3006  HD2 LYS   193      51.000  20.529  51.858  1.00  0.00           H
ATOM   3007  HD3 LYS   193      50.720  18.959  51.023  1.00  0.00           H
ATOM   3008  CE  LYS   193      52.395  19.824  50.160  1.00  0.00           C
ATOM   3009  HE2 LYS   193      52.255  19.073  49.383  1.00  0.00           H
ATOM   3010  HE3 LYS   193      52.644  20.805  49.754  1.00  0.00           H
ATOM   3011  NZ  LYS   193      53.550  19.447  51.030  1.00  0.00           N
ATOM   3012  HZ1 LYS   193      54.374  19.414  50.446  1.00  0.00           H
ATOM   3013  HZ2 LYS   193      53.405  18.525  51.416  1.00  0.00           H
ATOM   3014  HZ3 LYS   193      53.832  20.090  51.755  1.00  0.00           H
ATOM   3015  C   LYS   193      46.267  20.422  49.782  1.00  0.00           C
ATOM   3016  O   LYS   193      46.030  19.297  49.281  1.00  0.00           O
ATOM   3017  N   LYS   194      45.411  21.114  50.514  1.00  0.00           N
ATOM   3018  H   LYS   194      45.721  21.957  50.976  1.00  0.00           H
ATOM   3019  CA  LYS   194      44.105  20.574  50.985  1.00  0.00           C
ATOM   3020  HA  LYS   194      44.174  19.537  51.312  1.00  0.00           H
ATOM   3021  CB  LYS   194      43.727  21.196  52.355  1.00  0.00           C
ATOM   3022  HB2 LYS   194      43.020  20.476  52.765  1.00  0.00           H
ATOM   3023  HB3 LYS   194      44.561  21.202  53.057  1.00  0.00           H
ATOM   3024  CG  LYS   194      43.157  22.639  52.245  1.00  0.00           C
ATOM   3025  HG2 LYS   194      43.764  23.243  51.572  1.00  0.00           H
ATOM   3026  HG3 LYS   194      42.205  22.632  51.715  1.00  0.00           H
ATOM   3027  CD  LYS   194      42.916  23.217  53.699  1.00  0.00           C
ATOM   3028  HD2 LYS   194      42.162  22.650  54.245  1.00  0.00           H
ATOM   3029  HD3 LYS   194      43.834  23.260  54.287  1.00  0.00           H
ATOM   3030  CE  LYS   194      42.322  24.600  53.578  1.00  0.00           C
ATOM   3031  HE2 LYS   194      42.975  25.225  52.969  1.00  0.00           H
ATOM   3032  HE3 LYS   194      41.347  24.460  53.106  1.00  0.00           H
ATOM   3033  NZ  LYS   194      42.200  25.137  54.890  1.00  0.00           N
ATOM   3034  HZ1 LYS   194      41.741  26.037  54.885  1.00  0.00           H
ATOM   3035  HZ2 LYS   194      43.104  25.096  55.338  1.00  0.00           H
ATOM   3036  HZ3 LYS   194      41.621  24.646  55.555  1.00  0.00           H
ATOM   3037  C   LYS   194      42.948  20.522  49.912  1.00  0.00           C
ATOM   3038  O   LYS   194      41.987  19.660  50.048  1.00  0.00           O
ATOM   3039  N   HIE   195      43.133  21.311  48.823  1.00  0.00           N
ATOM   3040  H   HIE   195      43.873  21.995  48.752  1.00  0.00           H
ATOM   3041  CA  HIE   195      42.084  21.556  47.907  1.00  0.00           C
ATOM   3042  HA  HIE   195      41.271  20.842  48.041  1.00  0.00           H
ATOM   3043  CB  HIE   195      41.586  22.988  47.932  1.00  0.00           C
ATOM   3044  HB2 HIE   195      42.363  23.716  47.693  1.00  0.00           H
ATOM   3045  HB3 HIE   195      40.851  23.037  47.129  1.00  0.00           H
ATOM   3046  CG  HIE   195      40.837  23.429  49.254  1.00  0.00           C
ATOM   3047  ND1 HIE   195      41.235  24.562  50.012  1.00  0.00           N
ATOM   3048  CE1 HIE   195      40.301  24.805  50.935  1.00  0.00           C
ATOM   3049  HE1 HIE   195      40.242  25.605  51.657  1.00  0.00           H
ATOM   3050  NE2 HIE   195      39.457  23.767  50.950  1.00  0.00           N
ATOM   3051  HE2 HIE   195      38.686  23.713  51.601  1.00  0.00           H
ATOM   3052  CD2 HIE   195      39.707  22.932  49.840  1.00  0.00           C
ATOM   3053  HD2 HIE   195      39.174  22.052  49.510  1.00  0.00           H
ATOM   3054  C   HIE   195      42.445  21.258  46.404  1.00  0.00           C
ATOM   3055  O   HIE   195      41.544  20.711  45.688  1.00  0.00           O
ATOM   3056  N   SER   196      43.645  21.685  45.930  1.00  0.00           N
ATOM   3057  H   SER   196      44.302  22.111  46.569  1.00  0.00           H
ATOM   3058  CA  SER   196      43.999  21.745  44.512  1.00  0.00           C
ATOM   3059  HA  SER   196      43.205  21.322  43.895  1.00  0.00           H
ATOM   3060  CB  SER   196      44.177  23.167  44.022  1.00  0.00           C
ATOM   3061  HB2 SER   196      45.059  23.573  44.517  1.00  0.00           H
ATOM   3062  HB3 SER   196      44.157  23.133  42.932  1.00  0.00           H
ATOM   3063  OG  SER   196      43.033  23.879  44.356  1.00  0.00           O
ATOM   3064  HG  SER   196      43.260  24.519  45.036  1.00  0.00           H
ATOM   3065  C   SER   196      45.251  20.979  44.207  1.00  0.00           C
ATOM   3066  O   SER   196      45.818  21.049  43.128  1.00  0.00           O
ATOM   3067  N   GLN   197      45.701  20.114  45.063  1.00  0.00           N
ATOM   3068  H   GLN   197      45.179  20.089  45.926  1.00  0.00           H
ATOM   3069  CA  GLN   197      46.675  19.030  44.868  1.00  0.00           C
ATOM   3070  HA  GLN   197      47.613  19.578  44.782  1.00  0.00           H
ATOM   3071  CB  GLN   197      46.885  18.135  46.114  1.00  0.00           C
ATOM   3072  HB2 GLN   197      47.237  18.678  46.992  1.00  0.00           H
ATOM   3073  HB3 GLN   197      45.934  17.716  46.442  1.00  0.00           H
ATOM   3074  CG  GLN   197      47.848  16.960  45.937  1.00  0.00           C
ATOM   3075  HG2 GLN   197      47.695  16.292  46.784  1.00  0.00           H
ATOM   3076  HG3 GLN   197      47.615  16.404  45.028  1.00  0.00           H
ATOM   3077  CD  GLN   197      49.305  17.442  45.822  1.00  0.00           C
ATOM   3078  OE1 GLN   197      49.695  18.487  46.356  1.00  0.00           O
ATOM   3079  NE2 GLN   197      50.192  16.593  45.367  1.00  0.00           N
ATOM   3080 HE21 GLN   197      51.100  16.996  45.185  1.00  0.00           H
ATOM   3081 HE22 GLN   197      49.928  15.783  44.824  1.00  0.00           H
ATOM   3082  C   GLN   197      46.389  18.178  43.550  1.00  0.00           C
ATOM   3083  O   GLN   197      47.319  17.756  42.915  1.00  0.00           O
ATOM   3084  N   PHE   198      45.149  18.086  43.116  1.00  0.00           N
ATOM   3085  H   PHE   198      44.439  18.513  43.694  1.00  0.00           H
ATOM   3086  CA  PHE   198      44.732  17.189  42.021  1.00  0.00           C
ATOM   3087  HA  PHE   198      45.288  16.252  42.071  1.00  0.00           H
ATOM   3088  CB  PHE   198      43.252  16.946  42.090  1.00  0.00           C
ATOM   3089  HB2 PHE   198      42.982  16.040  41.548  1.00  0.00           H
ATOM   3090  HB3 PHE   198      43.069  16.636  43.120  1.00  0.00           H
ATOM   3091  CG  PHE   198      42.387  18.157  41.744  1.00  0.00           C
ATOM   3092  CD1 PHE   198      42.210  19.308  42.588  1.00  0.00           C
ATOM   3093  HD1 PHE   198      42.703  19.292  43.548  1.00  0.00           H
ATOM   3094  CE1 PHE   198      41.526  20.465  42.164  1.00  0.00           C
ATOM   3095  HE1 PHE   198      41.526  21.348  42.786  1.00  0.00           H
ATOM   3096  CZ  PHE   198      40.942  20.426  40.866  1.00  0.00           C
ATOM   3097  HZ  PHE   198      40.394  21.295  40.533  1.00  0.00           H
ATOM   3098  CE2 PHE   198      41.144  19.373  39.960  1.00  0.00           C
ATOM   3099  HE2 PHE   198      40.695  19.399  38.979  1.00  0.00           H
ATOM   3100  CD2 PHE   198      41.871  18.248  40.413  1.00  0.00           C
ATOM   3101  HD2 PHE   198      41.955  17.433  39.709  1.00  0.00           H
ATOM   3102  C   PHE   198      44.996  17.846  40.643  1.00  0.00           C
ATOM   3103  O   PHE   198      44.897  17.174  39.630  1.00  0.00           O
ATOM   3104  N   ILE   199      45.469  19.118  40.578  1.00  0.00           N
ATOM   3105  H   ILE   199      45.364  19.607  41.455  1.00  0.00           H
ATOM   3106  CA  ILE   199      45.883  19.884  39.406  1.00  0.00           C
ATOM   3107  HA  ILE   199      45.222  19.698  38.560  1.00  0.00           H
ATOM   3108  CB  ILE   199      45.856  21.373  39.708  1.00  0.00           C
ATOM   3109  HB  ILE   199      46.460  21.537  40.600  1.00  0.00           H
ATOM   3110  CG2 ILE   199      46.376  22.276  38.540  1.00  0.00           C
ATOM   3111 HG21 ILE   199      46.128  23.314  38.762  1.00  0.00           H
ATOM   3112 HG22 ILE   199      45.905  21.984  37.602  1.00  0.00           H
ATOM   3113 HG23 ILE   199      47.457  22.135  38.521  1.00  0.00           H
ATOM   3114  CG1 ILE   199      44.397  21.774  40.128  1.00  0.00           C
ATOM   3115 HG12 ILE   199      43.998  21.148  40.925  1.00  0.00           H
ATOM   3116 HG13 ILE   199      44.427  22.779  40.552  1.00  0.00           H
ATOM   3117  CD1 ILE   199      43.446  21.740  38.959  1.00  0.00           C
ATOM   3118 HD11 ILE   199      42.930  20.806  38.741  1.00  0.00           H
ATOM   3119 HD12 ILE   199      43.752  21.934  37.931  1.00  0.00           H
ATOM   3120 HD13 ILE   199      42.747  22.525  39.250  1.00  0.00           H
ATOM   3121  C   ILE   199      47.273  19.416  38.930  1.00  0.00           C
ATOM   3122  O   ILE   199      48.228  19.096  39.701  1.00  0.00           O
ATOM   3123  N   GLY   200      47.256  19.076  37.640  1.00  0.00           N
ATOM   3124  H   GLY   200      46.479  19.286  37.030  1.00  0.00           H
ATOM   3125  CA  GLY   200      48.420  18.416  37.002  1.00  0.00           C
ATOM   3126  HA2 GLY   200      49.044  17.918  37.744  1.00  0.00           H
ATOM   3127  HA3 GLY   200      48.006  17.662  36.332  1.00  0.00           H
ATOM   3128  C   GLY   200      49.374  19.281  36.171  1.00  0.00           C
ATOM   3129  O   GLY   200      50.530  18.957  36.035  1.00  0.00           O
ATOM   3130  N   TYR   201      48.957  20.517  35.859  1.00  0.00           N
ATOM   3131  H   TYR   201      47.983  20.710  36.046  1.00  0.00           H
ATOM   3132  CA  TYR   201      49.866  21.630  35.506  1.00  0.00           C
ATOM   3133  HA  TYR   201      50.553  21.396  34.693  1.00  0.00           H
ATOM   3134  CB  TYR   201      48.976  22.786  34.901  1.00  0.00           C
ATOM   3135  HB2 TYR   201      48.242  23.120  35.635  1.00  0.00           H
ATOM   3136  HB3 TYR   201      49.608  23.661  34.754  1.00  0.00           H
ATOM   3137  CG  TYR   201      48.194  22.341  33.597  1.00  0.00           C
ATOM   3138  CD1 TYR   201      48.858  22.176  32.455  1.00  0.00           C
ATOM   3139  HD1 TYR   201      49.935  22.095  32.483  1.00  0.00           H
ATOM   3140  CE1 TYR   201      48.153  21.961  31.231  1.00  0.00           C
ATOM   3141  HE1 TYR   201      48.638  21.859  30.272  1.00  0.00           H
ATOM   3142  CZ  TYR   201      46.778  21.873  31.266  1.00  0.00           C
ATOM   3143  OH  TYR   201      46.058  21.867  30.151  1.00  0.00           O
ATOM   3144  HH  TYR   201      45.164  21.584  30.358  1.00  0.00           H
ATOM   3145  CE2 TYR   201      46.072  22.082  32.565  1.00  0.00           C
ATOM   3146  HE2 TYR   201      44.995  22.166  32.562  1.00  0.00           H
ATOM   3147  CD2 TYR   201      46.799  22.360  33.713  1.00  0.00           C
ATOM   3148  HD2 TYR   201      46.298  22.516  34.657  1.00  0.00           H
ATOM   3149  C   TYR   201      50.540  22.245  36.700  1.00  0.00           C
ATOM   3150  O   TYR   201      49.867  22.332  37.704  1.00  0.00           O
ATOM   3151  N   PRO   202      51.854  22.368  36.690  1.00  0.00           N
ATOM   3152  CD  PRO   202      52.742  22.353  35.567  1.00  0.00           C
ATOM   3153  HD2 PRO   202      52.411  22.940  34.710  1.00  0.00           H
ATOM   3154  HD3 PRO   202      52.962  21.345  35.217  1.00  0.00           H
ATOM   3155  CG  PRO   202      54.054  22.939  36.112  1.00  0.00           C
ATOM   3156  HG2 PRO   202      54.070  24.025  36.010  1.00  0.00           H
ATOM   3157  HG3 PRO   202      54.861  22.454  35.564  1.00  0.00           H
ATOM   3158  CB  PRO   202      54.009  22.535  37.527  1.00  0.00           C
ATOM   3159  HB2 PRO   202      54.622  23.172  38.165  1.00  0.00           H
ATOM   3160  HB3 PRO   202      54.346  21.503  37.625  1.00  0.00           H
ATOM   3161  CA  PRO   202      52.580  22.658  37.953  1.00  0.00           C
ATOM   3162  HA  PRO   202      52.356  21.860  38.661  1.00  0.00           H
ATOM   3163  C   PRO   202      52.140  24.015  38.515  1.00  0.00           C
ATOM   3164  O   PRO   202      51.948  24.969  37.783  1.00  0.00           O
ATOM   3165  N   ILE   203      52.418  24.116  39.839  1.00  0.00           N
ATOM   3166  H   ILE   203      52.761  23.293  40.315  1.00  0.00           H
ATOM   3167  CA  ILE   203      52.046  25.246  40.645  1.00  0.00           C
ATOM   3168  HA  ILE   203      51.892  26.101  39.986  1.00  0.00           H
ATOM   3169  CB  ILE   203      50.757  24.951  41.448  1.00  0.00           C
ATOM   3170  HB  ILE   203      50.876  24.216  42.243  1.00  0.00           H
ATOM   3171  CG2 ILE   203      50.356  26.368  42.088  1.00  0.00           C
ATOM   3172 HG21 ILE   203      49.674  26.259  42.932  1.00  0.00           H
ATOM   3173 HG22 ILE   203      49.960  27.129  41.416  1.00  0.00           H
ATOM   3174 HG23 ILE   203      51.168  26.730  42.719  1.00  0.00           H
ATOM   3175  CG1 ILE   203      49.573  24.439  40.624  1.00  0.00           C
ATOM   3176 HG12 ILE   203      49.428  25.211  39.869  1.00  0.00           H
ATOM   3177 HG13 ILE   203      49.831  23.485  40.163  1.00  0.00           H
ATOM   3178  CD1 ILE   203      48.260  24.254  41.384  1.00  0.00           C
ATOM   3179 HD11 ILE   203      47.500  23.857  40.712  1.00  0.00           H
ATOM   3180 HD12 ILE   203      47.889  25.136  41.907  1.00  0.00           H
ATOM   3181 HD13 ILE   203      48.389  23.455  42.113  1.00  0.00           H
ATOM   3182  C   ILE   203      53.208  25.734  41.477  1.00  0.00           C
ATOM   3183  O   ILE   203      53.643  25.097  42.403  1.00  0.00           O
ATOM   3184  N   THR   204      53.503  27.052  41.424  1.00  0.00           N
ATOM   3185  H   THR   204      53.000  27.650  40.784  1.00  0.00           H
ATOM   3186  CA  THR   204      54.702  27.706  41.934  1.00  0.00           C
ATOM   3187  HA  THR   204      55.059  27.018  42.700  1.00  0.00           H
ATOM   3188  CB  THR   204      55.794  27.731  40.861  1.00  0.00           C
ATOM   3189  HB  THR   204      55.604  28.575  40.198  1.00  0.00           H
ATOM   3190  CG2 THR   204      57.190  27.867  41.470  1.00  0.00           C
ATOM   3191 HG21 THR   204      57.278  28.845  41.944  1.00  0.00           H
ATOM   3192 HG22 THR   204      57.931  27.741  40.682  1.00  0.00           H
ATOM   3193 HG23 THR   204      57.294  27.115  42.253  1.00  0.00           H
ATOM   3194  OG1 THR   204      55.951  26.598  40.068  1.00  0.00           O
ATOM   3195  HG1 THR   204      55.300  26.730  39.373  1.00  0.00           H
ATOM   3196  C   THR   204      54.521  29.007  42.633  1.00  0.00           C
ATOM   3197  O   THR   204      53.845  29.850  42.039  1.00  0.00           O
ATOM   3198  N   LEU   205      54.892  29.133  43.946  1.00  0.00           N
ATOM   3199  H   LEU   205      55.326  28.315  44.351  1.00  0.00           H
ATOM   3200  CA  LEU   205      54.671  30.233  44.877  1.00  0.00           C
ATOM   3201  HA  LEU   205      53.699  30.651  44.614  1.00  0.00           H
ATOM   3202  CB  LEU   205      54.660  29.625  46.348  1.00  0.00           C
ATOM   3203  HB2 LEU   205      55.247  28.724  46.168  1.00  0.00           H
ATOM   3204  HB3 LEU   205      55.120  30.265  47.101  1.00  0.00           H
ATOM   3205  CG  LEU   205      53.184  29.427  46.773  1.00  0.00           C
ATOM   3206  HG  LEU   205      52.631  29.063  45.908  1.00  0.00           H
ATOM   3207  CD1 LEU   205      53.113  28.430  47.871  1.00  0.00           C
ATOM   3208 HD11 LEU   205      53.903  28.543  48.614  1.00  0.00           H
ATOM   3209 HD12 LEU   205      53.352  27.505  47.345  1.00  0.00           H
ATOM   3210 HD13 LEU   205      52.171  28.369  48.415  1.00  0.00           H
ATOM   3211  CD2 LEU   205      52.617  30.803  47.137  1.00  0.00           C
ATOM   3212 HD21 LEU   205      52.849  31.531  46.359  1.00  0.00           H
ATOM   3213 HD22 LEU   205      51.544  30.775  47.330  1.00  0.00           H
ATOM   3214 HD23 LEU   205      53.122  31.070  48.065  1.00  0.00           H
ATOM   3215  C   LEU   205      55.781  31.278  44.792  1.00  0.00           C
ATOM   3216  O   LEU   205      56.975  30.926  44.616  1.00  0.00           O
ATOM   3217  N   PHE   206      55.423  32.528  44.951  1.00  0.00           N
ATOM   3218  H   PHE   206      54.480  32.818  45.165  1.00  0.00           H
ATOM   3219  CA  PHE   206      56.258  33.727  44.832  1.00  0.00           C
ATOM   3220  HA  PHE   206      57.315  33.577  45.053  1.00  0.00           H
ATOM   3221  CB  PHE   206      56.312  34.306  43.378  1.00  0.00           C
ATOM   3222  HB2 PHE   206      55.344  34.679  43.038  1.00  0.00           H
ATOM   3223  HB3 PHE   206      57.072  35.087  43.384  1.00  0.00           H
ATOM   3224  CG  PHE   206      56.832  33.350  42.375  1.00  0.00           C
ATOM   3225  CD1 PHE   206      55.967  32.447  41.743  1.00  0.00           C
ATOM   3226  HD1 PHE   206      54.977  32.455  42.176  1.00  0.00           H
ATOM   3227  CE1 PHE   206      56.383  31.654  40.680  1.00  0.00           C
ATOM   3228  HE1 PHE   206      55.619  30.993  40.299  1.00  0.00           H
ATOM   3229  CZ  PHE   206      57.743  31.628  40.304  1.00  0.00           C
ATOM   3230  HZ  PHE   206      58.117  31.094  39.444  1.00  0.00           H
ATOM   3231  CE2 PHE   206      58.628  32.483  40.959  1.00  0.00           C
ATOM   3232  HE2 PHE   206      59.637  32.492  40.574  1.00  0.00           H
ATOM   3233  CD2 PHE   206      58.167  33.311  41.975  1.00  0.00           C
ATOM   3234  HD2 PHE   206      58.892  33.975  42.421  1.00  0.00           H
ATOM   3235  C   PHE   206      55.735  34.804  45.833  1.00  0.00           C
ATOM   3236  O   PHE   206      54.668  34.570  46.401  1.00  0.00           O
ATOM   3237  N   VAL   207      56.399  35.889  46.087  1.00  0.00           N
ATOM   3238  H   VAL   207      57.152  36.154  45.468  1.00  0.00           H
ATOM   3239  CA  VAL   207      56.009  36.882  47.148  1.00  0.00           C
ATOM   3240  HA  VAL   207      54.918  36.850  47.153  1.00  0.00           H
ATOM   3241  CB  VAL   207      56.487  36.425  48.512  1.00  0.00           C
ATOM   3242  HB  VAL   207      56.277  37.326  49.088  1.00  0.00           H
ATOM   3243  CG1 VAL   207      55.578  35.287  49.144  1.00  0.00           C
ATOM   3244 HG11 VAL   207      55.776  35.006  50.178  1.00  0.00           H
ATOM   3245 HG12 VAL   207      54.517  35.522  49.224  1.00  0.00           H
ATOM   3246 HG13 VAL   207      55.845  34.431  48.525  1.00  0.00           H
ATOM   3247  CG2 VAL   207      57.950  36.007  48.709  1.00  0.00           C
ATOM   3248 HG21 VAL   207      58.607  36.798  48.346  1.00  0.00           H
ATOM   3249 HG22 VAL   207      58.150  35.079  48.173  1.00  0.00           H
ATOM   3250 HG23 VAL   207      58.179  35.964  49.773  1.00  0.00           H
ATOM   3251  C   VAL   207      56.640  38.315  46.853  1.00  0.00           C
ATOM   3252  O   VAL   207      57.856  38.381  46.694  1.00  0.00           O
ATOM   3253  N   GLU   208      55.908  39.358  47.090  1.00  0.00           N
ATOM   3254  H   GLU   208      54.966  39.210  47.423  1.00  0.00           H
ATOM   3255  CA  GLU   208      56.491  40.779  47.055  1.00  0.00           C
ATOM   3256  HA  GLU   208      57.427  40.822  46.499  1.00  0.00           H
ATOM   3257  CB  GLU   208      55.381  41.694  46.462  1.00  0.00           C
ATOM   3258  HB2 GLU   208      54.517  41.725  47.125  1.00  0.00           H
ATOM   3259  HB3 GLU   208      55.756  42.716  46.520  1.00  0.00           H
ATOM   3260  CG  GLU   208      54.828  41.206  45.160  1.00  0.00           C
ATOM   3261  HG2 GLU   208      54.261  40.283  45.276  1.00  0.00           H
ATOM   3262  HG3 GLU   208      54.172  41.988  44.778  1.00  0.00           H
ATOM   3263  CD  GLU   208      55.850  40.910  44.025  1.00  0.00           C
ATOM   3264  OE1 GLU   208      56.684  41.729  43.727  1.00  0.00           O
ATOM   3265  OE2 GLU   208      55.835  39.846  43.358  1.00  0.00           O
ATOM   3266  C   GLU   208      56.871  41.228  48.456  1.00  0.00           C
ATOM   3267  O   GLU   208      57.995  41.645  48.731  1.00  0.00           O
ATOM   3268  OXT GLU   208      56.004  41.229  49.322  1.00  0.00           O
END
