# Supplementary material for: Worth the Weight: Sub-Pocket EXplorer (SubPEx), a Weighted Ensemble Method to Enhance Binding-Pocket Conformational Sampling
Source: J Chem Theory Comput. 2023 Aug 16;19(17):5677–89. doi: 10.1021/acs.jctc.3c00478 (PMC10500992; doi:10.1021/acs.jctc.3c00478)
Supplement: Supplementary file 2 — ct3c00478_si_002.zip [file ct3c00478_si_002.zip › clustered_structures/HSP90/brute-force/rep.c15.aligned.pdb]

HELIX    1   1 ALA      9  ILE     19  1                                  11
HELIX    2   2 SER     24  LEU     49  1                                  26
HELIX    3   3 PRO     52  GLY     58  1                                   7
HELIX    4   4 LYS     85  ILE     89  1                                   5
HELIX    5   5 ASN     91  GLY     93  1                                   3
HELIX    6   6 ALA     96  GLN    108  1                                  13
HELIX    7   7 ILE    113  MET    115  1                                   3
HELIX    8   8 GLY    122  LEU    128  1                                   7
HELIX    9   9 THR    180  LEU    183  1                                   4
HELIX   10  10 GLU    185  HIE    195  1                                  11
SHEET    1   1 1 THR     4  ALA     6  0
SHEET    2   2 1 ILE    63  ASN    68  0
SHEET    3   3 1 THR    73  ASP    78  0
SHEET    4   4 1 ALA   130  LYS   138  0
SHEET    5   5 1 TYR   145  SER   149  0
SHEET    6   6 1 SER   154  THR   159  0
SHEET    7   7 1 GLY   168  LEU   175  0
SHEET    8   8 1 ILE   203  LEU   205  0
CRYST1   70.193   64.400   72.462  90.00  90.00  90.00               1
ATOM      1  N   ALA     1      32.310  55.101  23.417  1.00  0.00           N
ATOM      2  H1  ALA     1      33.074  55.012  24.071  1.00  0.00           H
ATOM      3  H2  ALA     1      32.699  55.029  22.487  1.00  0.00           H
ATOM      4  H3  ALA     1      31.939  56.022  23.599  1.00  0.00           H
ATOM      5  CA  ALA     1      31.352  54.003  23.789  1.00  0.00           C
ATOM      6  HA  ALA     1      30.352  54.244  23.429  1.00  0.00           H
ATOM      7  CB  ALA     1      31.820  52.628  23.224  1.00  0.00           C
ATOM      8  HB1 ALA     1      30.987  51.935  23.349  1.00  0.00           H
ATOM      9  HB2 ALA     1      32.682  52.253  23.776  1.00  0.00           H
ATOM     10  HB3 ALA     1      32.130  52.740  22.186  1.00  0.00           H
ATOM     11  C   ALA     1      31.246  53.931  25.335  1.00  0.00           C
ATOM     12  O   ALA     1      32.272  54.171  26.008  1.00  0.00           O
ATOM     13  N   VAL     2      30.178  53.312  25.778  1.00  0.00           N
ATOM     14  H   VAL     2      29.437  53.017  25.159  1.00  0.00           H
ATOM     15  CA  VAL     2      29.964  52.832  27.194  1.00  0.00           C
ATOM     16  HA  VAL     2      29.935  53.667  27.894  1.00  0.00           H
ATOM     17  CB  VAL     2      28.516  52.211  27.192  1.00  0.00           C
ATOM     18  HB  VAL     2      27.855  52.930  26.707  1.00  0.00           H
ATOM     19  CG1 VAL     2      28.361  50.856  26.441  1.00  0.00           C
ATOM     20 HG11 VAL     2      28.576  50.901  25.374  1.00  0.00           H
ATOM     21 HG12 VAL     2      28.934  50.085  26.958  1.00  0.00           H
ATOM     22 HG13 VAL     2      27.379  50.397  26.556  1.00  0.00           H
ATOM     23  CG2 VAL     2      27.972  51.916  28.588  1.00  0.00           C
ATOM     24 HG21 VAL     2      27.943  52.875  29.103  1.00  0.00           H
ATOM     25 HG22 VAL     2      28.749  51.278  29.011  1.00  0.00           H
ATOM     26 HG23 VAL     2      26.976  51.473  28.589  1.00  0.00           H
ATOM     27  C   VAL     2      31.060  51.814  27.681  1.00  0.00           C
ATOM     28  O   VAL     2      31.341  50.777  27.036  1.00  0.00           O
ATOM     29  N   GLU     3      31.651  52.051  28.899  1.00  0.00           N
ATOM     30  H   GLU     3      31.454  52.916  29.382  1.00  0.00           H
ATOM     31  CA  GLU     3      32.677  51.224  29.556  1.00  0.00           C
ATOM     32  HA  GLU     3      32.631  50.281  29.012  1.00  0.00           H
ATOM     33  CB  GLU     3      34.170  51.657  29.293  1.00  0.00           C
ATOM     34  HB2 GLU     3      34.779  50.788  29.543  1.00  0.00           H
ATOM     35  HB3 GLU     3      34.396  51.890  28.253  1.00  0.00           H
ATOM     36  CG  GLU     3      34.583  52.989  30.023  1.00  0.00           C
ATOM     37  HG2 GLU     3      33.831  53.686  29.651  1.00  0.00           H
ATOM     38  HG3 GLU     3      34.390  52.828  31.084  1.00  0.00           H
ATOM     39  CD  GLU     3      36.022  53.464  29.589  1.00  0.00           C
ATOM     40  OE1 GLU     3      36.810  53.834  30.447  1.00  0.00           O
ATOM     41  OE2 GLU     3      36.431  53.456  28.433  1.00  0.00           O
ATOM     42  C   GLU     3      32.399  50.874  31.042  1.00  0.00           C
ATOM     43  O   GLU     3      33.258  50.418  31.747  1.00  0.00           O
ATOM     44  N   THR     4      31.212  51.166  31.517  1.00  0.00           N
ATOM     45  H   THR     4      30.634  51.599  30.810  1.00  0.00           H
ATOM     46  CA  THR     4      30.758  50.951  32.880  1.00  0.00           C
ATOM     47  HA  THR     4      31.413  50.277  33.431  1.00  0.00           H
ATOM     48  CB  THR     4      30.768  52.314  33.621  1.00  0.00           C
ATOM     49  HB  THR     4      30.145  53.076  33.152  1.00  0.00           H
ATOM     50  CG2 THR     4      30.277  52.192  35.083  1.00  0.00           C
ATOM     51 HG21 THR     4      30.932  51.511  35.627  1.00  0.00           H
ATOM     52 HG22 THR     4      29.235  51.880  35.152  1.00  0.00           H
ATOM     53 HG23 THR     4      30.267  53.150  35.603  1.00  0.00           H
ATOM     54  OG1 THR     4      32.150  52.729  33.691  1.00  0.00           O
ATOM     55  HG1 THR     4      32.628  52.339  32.954  1.00  0.00           H
ATOM     56  C   THR     4      29.271  50.457  32.863  1.00  0.00           C
ATOM     57  O   THR     4      28.428  51.049  32.132  1.00  0.00           O
ATOM     58  N   PHE     5      29.053  49.402  33.575  1.00  0.00           N
ATOM     59  H   PHE     5      29.832  49.018  34.090  1.00  0.00           H
ATOM     60  CA  PHE     5      27.980  48.361  33.451  1.00  0.00           C
ATOM     61  HA  PHE     5      27.079  48.854  33.084  1.00  0.00           H
ATOM     62  CB  PHE     5      28.365  47.253  32.545  1.00  0.00           C
ATOM     63  HB2 PHE     5      28.982  46.566  33.125  1.00  0.00           H
ATOM     64  HB3 PHE     5      27.493  46.636  32.326  1.00  0.00           H
ATOM     65  CG  PHE     5      29.141  47.545  31.322  1.00  0.00           C
ATOM     66  CD1 PHE     5      30.549  47.519  31.259  1.00  0.00           C
ATOM     67  HD1 PHE     5      31.089  47.275  32.163  1.00  0.00           H
ATOM     68  CE1 PHE     5      31.260  47.789  29.994  1.00  0.00           C
ATOM     69  HE1 PHE     5      32.339  47.772  29.951  1.00  0.00           H
ATOM     70  CZ  PHE     5      30.505  48.163  28.882  1.00  0.00           C
ATOM     71  HZ  PHE     5      31.030  48.394  27.966  1.00  0.00           H
ATOM     72  CE2 PHE     5      29.079  48.154  28.963  1.00  0.00           C
ATOM     73  HE2 PHE     5      28.476  48.451  28.117  1.00  0.00           H
ATOM     74  CD2 PHE     5      28.385  47.828  30.157  1.00  0.00           C
ATOM     75  HD2 PHE     5      27.307  47.788  30.204  1.00  0.00           H
ATOM     76  C   PHE     5      27.476  47.796  34.798  1.00  0.00           C
ATOM     77  O   PHE     5      28.201  47.575  35.734  1.00  0.00           O
ATOM     78  N   ALA     6      26.124  47.475  34.883  1.00  0.00           N
ATOM     79  H   ALA     6      25.472  47.903  34.240  1.00  0.00           H
ATOM     80  CA  ALA     6      25.569  46.827  36.075  1.00  0.00           C
ATOM     81  HA  ALA     6      26.227  47.021  36.922  1.00  0.00           H
ATOM     82  CB  ALA     6      24.114  47.388  36.350  1.00  0.00           C
ATOM     83  HB1 ALA     6      23.444  46.991  35.588  1.00  0.00           H
ATOM     84  HB2 ALA     6      24.144  48.477  36.341  1.00  0.00           H
ATOM     85  HB3 ALA     6      23.855  47.042  37.351  1.00  0.00           H
ATOM     86  C   ALA     6      25.586  45.317  35.972  1.00  0.00           C
ATOM     87  O   ALA     6      25.590  44.789  34.844  1.00  0.00           O
ATOM     88  N   PHE     7      25.629  44.601  37.079  1.00  0.00           N
ATOM     89  H   PHE     7      25.687  45.053  37.980  1.00  0.00           H
ATOM     90  CA  PHE     7      25.394  43.175  37.043  1.00  0.00           C
ATOM     91  HA  PHE     7      25.932  42.640  36.260  1.00  0.00           H
ATOM     92  CB  PHE     7      25.833  42.466  38.379  1.00  0.00           C
ATOM     93  HB2 PHE     7      25.346  43.072  39.143  1.00  0.00           H
ATOM     94  HB3 PHE     7      25.442  41.449  38.330  1.00  0.00           H
ATOM     95  CG  PHE     7      27.366  42.342  38.514  1.00  0.00           C
ATOM     96  CD1 PHE     7      28.107  41.337  37.868  1.00  0.00           C
ATOM     97  HD1 PHE     7      27.710  40.529  37.272  1.00  0.00           H
ATOM     98  CE1 PHE     7      29.504  41.379  38.029  1.00  0.00           C
ATOM     99  HE1 PHE     7      30.080  40.662  37.464  1.00  0.00           H
ATOM    100  CZ  PHE     7      30.134  42.384  38.843  1.00  0.00           C
ATOM    101  HZ  PHE     7      31.202  42.269  38.949  1.00  0.00           H
ATOM    102  CE2 PHE     7      29.384  43.422  39.311  1.00  0.00           C
ATOM    103  HE2 PHE     7      29.843  44.204  39.899  1.00  0.00           H
ATOM    104  CD2 PHE     7      28.000  43.354  39.231  1.00  0.00           C
ATOM    105  HD2 PHE     7      27.400  44.035  39.817  1.00  0.00           H
ATOM    106  C   PHE     7      23.902  42.982  36.721  1.00  0.00           C
ATOM    107  O   PHE     7      23.098  43.865  37.065  1.00  0.00           O
ATOM    108  N   GLN     8      23.629  41.914  35.983  1.00  0.00           N
ATOM    109  H   GLN     8      24.304  41.313  35.534  1.00  0.00           H
ATOM    110  CA  GLN     8      22.273  41.335  35.973  1.00  0.00           C
ATOM    111  HA  GLN     8      21.677  42.160  35.583  1.00  0.00           H
ATOM    112  CB  GLN     8      22.213  40.108  35.082  1.00  0.00           C
ATOM    113  HB2 GLN     8      22.897  39.353  35.472  1.00  0.00           H
ATOM    114  HB3 GLN     8      21.229  39.639  35.135  1.00  0.00           H
ATOM    115  CG  GLN     8      22.523  40.507  33.589  1.00  0.00           C
ATOM    116  HG2 GLN     8      21.702  40.120  32.986  1.00  0.00           H
ATOM    117  HG3 GLN     8      22.463  41.590  33.488  1.00  0.00           H
ATOM    118  CD  GLN     8      23.908  39.976  33.091  1.00  0.00           C
ATOM    119  OE1 GLN     8      24.567  39.131  33.656  1.00  0.00           O
ATOM    120  NE2 GLN     8      24.420  40.478  31.988  1.00  0.00           N
ATOM    121 HE21 GLN     8      25.285  40.076  31.655  1.00  0.00           H
ATOM    122 HE22 GLN     8      23.860  41.084  31.405  1.00  0.00           H
ATOM    123  C   GLN     8      21.818  41.016  37.410  1.00  0.00           C
ATOM    124  O   GLN     8      22.634  40.685  38.250  1.00  0.00           O
ATOM    125  N   ALA     9      20.509  41.224  37.654  1.00  0.00           N
ATOM    126  H   ALA     9      19.906  41.631  36.952  1.00  0.00           H
ATOM    127  CA  ALA     9      19.927  41.122  38.948  1.00  0.00           C
ATOM    128  HA  ALA     9      20.401  41.866  39.587  1.00  0.00           H
ATOM    129  CB  ALA     9      18.455  41.497  38.758  1.00  0.00           C
ATOM    130  HB1 ALA     9      18.057  41.750  39.740  1.00  0.00           H
ATOM    131  HB2 ALA     9      17.823  40.720  38.327  1.00  0.00           H
ATOM    132  HB3 ALA     9      18.466  42.379  38.117  1.00  0.00           H
ATOM    133  C   ALA     9      20.076  39.736  39.712  1.00  0.00           C
ATOM    134  O   ALA     9      20.125  39.712  40.948  1.00  0.00           O
ATOM    135  N   GLU    10      20.093  38.678  38.942  1.00  0.00           N
ATOM    136  H   GLU    10      19.897  38.732  37.952  1.00  0.00           H
ATOM    137  CA  GLU    10      20.393  37.301  39.487  1.00  0.00           C
ATOM    138  HA  GLU    10      19.720  37.189  40.337  1.00  0.00           H
ATOM    139  CB  GLU    10      20.001  36.226  38.459  1.00  0.00           C
ATOM    140  HB2 GLU    10      20.487  35.275  38.678  1.00  0.00           H
ATOM    141  HB3 GLU    10      18.918  36.196  38.586  1.00  0.00           H
ATOM    142  CG  GLU    10      20.252  36.475  37.002  1.00  0.00           C
ATOM    143  HG2 GLU    10      21.086  37.165  36.874  1.00  0.00           H
ATOM    144  HG3 GLU    10      20.589  35.552  36.528  1.00  0.00           H
ATOM    145  CD  GLU    10      18.999  37.041  36.235  1.00  0.00           C
ATOM    146  OE1 GLU    10      18.352  37.960  36.766  1.00  0.00           O
ATOM    147  OE2 GLU    10      18.644  36.517  35.162  1.00  0.00           O
ATOM    148  C   GLU    10      21.841  37.139  39.967  1.00  0.00           C
ATOM    149  O   GLU    10      22.167  36.537  41.006  1.00  0.00           O
ATOM    150  N   ILE    11      22.782  37.652  39.181  1.00  0.00           N
ATOM    151  H   ILE    11      22.575  38.141  38.323  1.00  0.00           H
ATOM    152  CA  ILE    11      24.186  37.772  39.649  1.00  0.00           C
ATOM    153  HA  ILE    11      24.597  36.863  40.089  1.00  0.00           H
ATOM    154  CB  ILE    11      25.078  38.145  38.468  1.00  0.00           C
ATOM    155  HB  ILE    11      24.807  39.144  38.129  1.00  0.00           H
ATOM    156  CG2 ILE    11      26.508  38.220  39.042  1.00  0.00           C
ATOM    157 HG21 ILE    11      26.726  37.248  39.485  1.00  0.00           H
ATOM    158 HG22 ILE    11      26.614  39.012  39.784  1.00  0.00           H
ATOM    159 HG23 ILE    11      27.312  38.343  38.317  1.00  0.00           H
ATOM    160  CG1 ILE    11      24.966  37.253  37.306  1.00  0.00           C
ATOM    161 HG12 ILE    11      25.161  36.216  37.577  1.00  0.00           H
ATOM    162 HG13 ILE    11      23.935  37.342  36.966  1.00  0.00           H
ATOM    163  CD1 ILE    11      25.902  37.621  36.113  1.00  0.00           C
ATOM    164 HD11 ILE    11      26.921  37.247  36.218  1.00  0.00           H
ATOM    165 HD12 ILE    11      25.851  38.707  36.190  1.00  0.00           H
ATOM    166 HD13 ILE    11      25.490  37.145  35.222  1.00  0.00           H
ATOM    167  C   ILE    11      24.211  38.770  40.852  1.00  0.00           C
ATOM    168  O   ILE    11      24.700  38.366  41.902  1.00  0.00           O
ATOM    169  N   ALA    12      23.556  39.885  40.807  1.00  0.00           N
ATOM    170  H   ALA    12      23.293  40.273  39.913  1.00  0.00           H
ATOM    171  CA  ALA    12      23.487  40.789  41.960  1.00  0.00           C
ATOM    172  HA  ALA    12      24.481  41.173  42.189  1.00  0.00           H
ATOM    173  CB  ALA    12      22.718  42.010  41.549  1.00  0.00           C
ATOM    174  HB1 ALA    12      21.642  41.849  41.486  1.00  0.00           H
ATOM    175  HB2 ALA    12      23.038  42.393  40.580  1.00  0.00           H
ATOM    176  HB3 ALA    12      22.904  42.743  42.335  1.00  0.00           H
ATOM    177  C   ALA    12      23.005  40.180  43.253  1.00  0.00           C
ATOM    178  O   ALA    12      23.457  40.554  44.326  1.00  0.00           O
ATOM    179  N   GLN    13      22.016  39.310  43.193  1.00  0.00           N
ATOM    180  H   GLN    13      21.669  39.100  42.268  1.00  0.00           H
ATOM    181  CA  GLN    13      21.397  38.722  44.374  1.00  0.00           C
ATOM    182  HA  GLN    13      21.119  39.469  45.117  1.00  0.00           H
ATOM    183  CB  GLN    13      19.998  38.193  43.949  1.00  0.00           C
ATOM    184  HB2 GLN    13      19.477  38.999  43.431  1.00  0.00           H
ATOM    185  HB3 GLN    13      20.020  37.427  43.174  1.00  0.00           H
ATOM    186  CG  GLN    13      19.116  37.535  45.088  1.00  0.00           C
ATOM    187  HG2 GLN    13      19.744  36.976  45.783  1.00  0.00           H
ATOM    188  HG3 GLN    13      18.561  38.290  45.643  1.00  0.00           H
ATOM    189  CD  GLN    13      18.001  36.635  44.546  1.00  0.00           C
ATOM    190  OE1 GLN    13      17.942  36.210  43.381  1.00  0.00           O
ATOM    191  NE2 GLN    13      17.116  36.275  45.450  1.00  0.00           N
ATOM    192 HE21 GLN    13      16.439  35.548  45.269  1.00  0.00           H
ATOM    193 HE22 GLN    13      17.305  36.522  46.412  1.00  0.00           H
ATOM    194  C   GLN    13      22.278  37.626  45.015  1.00  0.00           C
ATOM    195  O   GLN    13      22.398  37.653  46.206  1.00  0.00           O
ATOM    196  N   LEU    14      22.861  36.707  44.243  1.00  0.00           N
ATOM    197  H   LEU    14      22.609  36.753  43.266  1.00  0.00           H
ATOM    198  CA  LEU    14      23.883  35.803  44.674  1.00  0.00           C
ATOM    199  HA  LEU    14      23.445  35.329  45.553  1.00  0.00           H
ATOM    200  CB  LEU    14      24.178  34.809  43.532  1.00  0.00           C
ATOM    201  HB2 LEU    14      23.319  34.541  42.914  1.00  0.00           H
ATOM    202  HB3 LEU    14      24.767  35.225  42.715  1.00  0.00           H
ATOM    203  CG  LEU    14      24.896  33.647  44.208  1.00  0.00           C
ATOM    204  HG  LEU    14      25.504  34.035  45.025  1.00  0.00           H
ATOM    205  CD1 LEU    14      23.984  32.565  44.796  1.00  0.00           C
ATOM    206 HD11 LEU    14      24.686  31.817  45.166  1.00  0.00           H
ATOM    207 HD12 LEU    14      23.450  32.053  43.995  1.00  0.00           H
ATOM    208 HD13 LEU    14      23.317  32.972  45.556  1.00  0.00           H
ATOM    209  CD2 LEU    14      25.778  33.004  43.116  1.00  0.00           C
ATOM    210 HD21 LEU    14      26.332  32.175  43.557  1.00  0.00           H
ATOM    211 HD22 LEU    14      25.210  32.698  42.239  1.00  0.00           H
ATOM    212 HD23 LEU    14      26.524  33.738  42.814  1.00  0.00           H
ATOM    213  C   LEU    14      25.119  36.528  45.206  1.00  0.00           C
ATOM    214  O   LEU    14      25.674  36.158  46.263  1.00  0.00           O
ATOM    215  N   MET    15      25.558  37.590  44.495  1.00  0.00           N
ATOM    216  H   MET    15      25.061  37.859  43.659  1.00  0.00           H
ATOM    217  CA  MET    15      26.747  38.366  44.852  1.00  0.00           C
ATOM    218  HA  MET    15      27.553  37.633  44.883  1.00  0.00           H
ATOM    219  CB  MET    15      27.071  39.432  43.770  1.00  0.00           C
ATOM    220  HB2 MET    15      27.155  38.788  42.894  1.00  0.00           H
ATOM    221  HB3 MET    15      26.205  40.070  43.595  1.00  0.00           H
ATOM    222  CG  MET    15      28.400  40.219  43.898  1.00  0.00           C
ATOM    223  HG2 MET    15      28.393  40.874  44.770  1.00  0.00           H
ATOM    224  HG3 MET    15      29.219  39.555  44.172  1.00  0.00           H
ATOM    225  SD  MET    15      28.976  41.192  42.523  1.00  0.00           S
ATOM    226  CE  MET    15      29.571  39.951  41.367  1.00  0.00           C
ATOM    227  HE1 MET    15      28.776  39.208  41.310  1.00  0.00           H
ATOM    228  HE2 MET    15      29.545  40.371  40.361  1.00  0.00           H
ATOM    229  HE3 MET    15      30.574  39.697  41.710  1.00  0.00           H
ATOM    230  C   MET    15      26.593  39.061  46.241  1.00  0.00           C
ATOM    231  O   MET    15      27.482  38.911  47.052  1.00  0.00           O
ATOM    232  N   SER    16      25.487  39.703  46.554  1.00  0.00           N
ATOM    233  H   SER    16      24.787  39.843  45.839  1.00  0.00           H
ATOM    234  CA  SER    16      25.175  40.268  47.837  1.00  0.00           C
ATOM    235  HA  SER    16      26.008  40.918  48.101  1.00  0.00           H
ATOM    236  CB  SER    16      23.907  41.155  47.619  1.00  0.00           C
ATOM    237  HB2 SER    16      23.468  41.682  48.466  1.00  0.00           H
ATOM    238  HB3 SER    16      24.380  41.887  46.965  1.00  0.00           H
ATOM    239  OG  SER    16      22.812  40.526  47.014  1.00  0.00           O
ATOM    240  HG  SER    16      22.947  40.585  46.065  1.00  0.00           H
ATOM    241  C   SER    16      25.001  39.196  48.977  1.00  0.00           C
ATOM    242  O   SER    16      25.412  39.547  50.079  1.00  0.00           O
ATOM    243  N   LEU    17      24.471  38.019  48.605  1.00  0.00           N
ATOM    244  H   LEU    17      24.067  37.949  47.682  1.00  0.00           H
ATOM    245  CA  LEU    17      24.567  36.861  49.533  1.00  0.00           C
ATOM    246  HA  LEU    17      24.018  37.174  50.422  1.00  0.00           H
ATOM    247  CB  LEU    17      23.754  35.675  48.841  1.00  0.00           C
ATOM    248  HB2 LEU    17      22.777  35.981  48.464  1.00  0.00           H
ATOM    249  HB3 LEU    17      24.374  35.230  48.063  1.00  0.00           H
ATOM    250  CG  LEU    17      23.548  34.372  49.705  1.00  0.00           C
ATOM    251  HG  LEU    17      24.459  33.922  50.103  1.00  0.00           H
ATOM    252  CD1 LEU    17      22.750  34.820  50.977  1.00  0.00           C
ATOM    253 HD11 LEU    17      22.328  33.928  51.439  1.00  0.00           H
ATOM    254 HD12 LEU    17      21.958  35.521  50.713  1.00  0.00           H
ATOM    255 HD13 LEU    17      23.310  35.471  51.649  1.00  0.00           H
ATOM    256  CD2 LEU    17      22.686  33.335  49.132  1.00  0.00           C
ATOM    257 HD21 LEU    17      23.151  33.174  48.159  1.00  0.00           H
ATOM    258 HD22 LEU    17      22.657  32.344  49.587  1.00  0.00           H
ATOM    259 HD23 LEU    17      21.658  33.622  48.913  1.00  0.00           H
ATOM    260  C   LEU    17      26.016  36.498  49.950  1.00  0.00           C
ATOM    261  O   LEU    17      26.293  36.182  51.048  1.00  0.00           O
ATOM    262  N   ILE    18      27.023  36.524  49.028  1.00  0.00           N
ATOM    263  H   ILE    18      26.801  36.666  48.053  1.00  0.00           H
ATOM    264  CA  ILE    18      28.405  36.212  49.271  1.00  0.00           C
ATOM    265  HA  ILE    18      28.416  35.308  49.880  1.00  0.00           H
ATOM    266  CB  ILE    18      29.169  36.030  47.998  1.00  0.00           C
ATOM    267  HB  ILE    18      29.029  36.848  47.291  1.00  0.00           H
ATOM    268  CG2 ILE    18      30.698  35.911  48.170  1.00  0.00           C
ATOM    269 HG21 ILE    18      31.116  36.769  48.696  1.00  0.00           H
ATOM    270 HG22 ILE    18      31.192  35.871  47.199  1.00  0.00           H
ATOM    271 HG23 ILE    18      31.064  35.096  48.794  1.00  0.00           H
ATOM    272  CG1 ILE    18      28.714  34.766  47.300  1.00  0.00           C
ATOM    273 HG12 ILE    18      28.815  33.888  47.938  1.00  0.00           H
ATOM    274 HG13 ILE    18      27.625  34.767  47.285  1.00  0.00           H
ATOM    275  CD1 ILE    18      29.072  34.541  45.830  1.00  0.00           C
ATOM    276 HD11 ILE    18      28.815  35.452  45.290  1.00  0.00           H
ATOM    277 HD12 ILE    18      28.587  33.641  45.450  1.00  0.00           H
ATOM    278 HD13 ILE    18      30.135  34.320  45.734  1.00  0.00           H
ATOM    279  C   ILE    18      29.070  37.400  50.080  1.00  0.00           C
ATOM    280  O   ILE    18      29.855  37.148  50.958  1.00  0.00           O
ATOM    281  N   ILE    19      28.659  38.665  49.863  1.00  0.00           N
ATOM    282  H   ILE    19      28.169  38.856  49.000  1.00  0.00           H
ATOM    283  CA  ILE    19      29.008  39.865  50.714  1.00  0.00           C
ATOM    284  HA  ILE    19      30.086  39.915  50.870  1.00  0.00           H
ATOM    285  CB  ILE    19      28.486  41.109  50.041  1.00  0.00           C
ATOM    286  HB  ILE    19      27.410  41.074  49.874  1.00  0.00           H
ATOM    287  CG2 ILE    19      28.486  42.321  50.992  1.00  0.00           C
ATOM    288 HG21 ILE    19      27.882  43.044  50.445  1.00  0.00           H
ATOM    289 HG22 ILE    19      29.506  42.600  51.254  1.00  0.00           H
ATOM    290 HG23 ILE    19      27.952  42.136  51.924  1.00  0.00           H
ATOM    291  CG1 ILE    19      29.215  41.360  48.705  1.00  0.00           C
ATOM    292 HG12 ILE    19      28.988  40.577  47.982  1.00  0.00           H
ATOM    293 HG13 ILE    19      28.820  42.239  48.196  1.00  0.00           H
ATOM    294  CD1 ILE    19      30.769  41.442  48.705  1.00  0.00           C
ATOM    295 HD11 ILE    19      31.138  40.574  49.252  1.00  0.00           H
ATOM    296 HD12 ILE    19      31.113  42.409  49.072  1.00  0.00           H
ATOM    297 HD13 ILE    19      31.207  41.339  47.713  1.00  0.00           H
ATOM    298  C   ILE    19      28.529  39.630  52.136  1.00  0.00           C
ATOM    299  O   ILE    19      29.328  39.918  53.023  1.00  0.00           O
ATOM    300  N   ASN    20      27.354  39.124  52.349  1.00  0.00           N
ATOM    301  H   ASN    20      26.819  38.985  51.505  1.00  0.00           H
ATOM    302  CA  ASN    20      26.688  38.895  53.644  1.00  0.00           C
ATOM    303  HA  ASN    20      27.167  39.606  54.315  1.00  0.00           H
ATOM    304  CB  ASN    20      25.250  39.371  53.433  1.00  0.00           C
ATOM    305  HB2 ASN    20      24.725  38.841  52.637  1.00  0.00           H
ATOM    306  HB3 ASN    20      24.724  39.090  54.345  1.00  0.00           H
ATOM    307  CG  ASN    20      25.205  40.933  53.369  1.00  0.00           C
ATOM    308  OD1 ASN    20      25.202  41.689  54.294  1.00  0.00           O
ATOM    309  ND2 ASN    20      25.142  41.422  52.192  1.00  0.00           N
ATOM    310 HD21 ASN    20      25.201  40.818  51.385  1.00  0.00           H
ATOM    311 HD22 ASN    20      24.877  42.393  52.106  1.00  0.00           H
ATOM    312  C   ASN    20      26.910  37.458  54.175  1.00  0.00           C
ATOM    313  O   ASN    20      25.971  36.931  54.848  1.00  0.00           O
ATOM    314  N   THR    21      28.048  36.788  53.851  1.00  0.00           N
ATOM    315  H   THR    21      28.815  37.269  53.404  1.00  0.00           H
ATOM    316  CA  THR    21      28.315  35.364  54.176  1.00  0.00           C
ATOM    317  HA  THR    21      27.541  34.981  54.841  1.00  0.00           H
ATOM    318  CB  THR    21      28.240  34.467  52.916  1.00  0.00           C
ATOM    319  HB  THR    21      28.533  34.995  52.009  1.00  0.00           H
ATOM    320  CG2 THR    21      28.943  33.067  52.942  1.00  0.00           C
ATOM    321 HG21 THR    21      28.587  32.418  52.140  1.00  0.00           H
ATOM    322 HG22 THR    21      28.765  32.635  53.926  1.00  0.00           H
ATOM    323 HG23 THR    21      30.026  33.180  52.973  1.00  0.00           H
ATOM    324  OG1 THR    21      26.840  34.210  52.764  1.00  0.00           O
ATOM    325  HG1 THR    21      26.421  34.873  52.211  1.00  0.00           H
ATOM    326  C   THR    21      29.693  35.306  54.820  1.00  0.00           C
ATOM    327  O   THR    21      30.689  35.744  54.232  1.00  0.00           O
ATOM    328  N   PHE    22      29.751  34.709  56.001  1.00  0.00           N
ATOM    329  H   PHE    22      28.890  34.302  56.338  1.00  0.00           H
ATOM    330  CA  PHE    22      30.874  34.814  56.912  1.00  0.00           C
ATOM    331  HA  PHE    22      31.742  35.227  56.398  1.00  0.00           H
ATOM    332  CB  PHE    22      30.515  35.824  58.051  1.00  0.00           C
ATOM    333  HB2 PHE    22      29.877  35.381  58.818  1.00  0.00           H
ATOM    334  HB3 PHE    22      31.414  36.104  58.601  1.00  0.00           H
ATOM    335  CG  PHE    22      29.797  37.160  57.642  1.00  0.00           C
ATOM    336  CD1 PHE    22      28.432  37.325  57.687  1.00  0.00           C
ATOM    337  HD1 PHE    22      27.860  36.536  58.152  1.00  0.00           H
ATOM    338  CE1 PHE    22      27.838  38.551  57.295  1.00  0.00           C
ATOM    339  HE1 PHE    22      26.780  38.743  57.404  1.00  0.00           H
ATOM    340  CZ  PHE    22      28.668  39.616  56.815  1.00  0.00           C
ATOM    341  HZ  PHE    22      28.181  40.498  56.426  1.00  0.00           H
ATOM    342  CE2 PHE    22      30.094  39.419  56.849  1.00  0.00           C
ATOM    343  HE2 PHE    22      30.773  40.215  56.582  1.00  0.00           H
ATOM    344  CD2 PHE    22      30.644  38.225  57.258  1.00  0.00           C
ATOM    345  HD2 PHE    22      31.715  38.099  57.208  1.00  0.00           H
ATOM    346  C   PHE    22      31.337  33.490  57.553  1.00  0.00           C
ATOM    347  O   PHE    22      32.002  33.423  58.596  1.00  0.00           O
ATOM    348  N   TYR    23      31.004  32.374  56.902  1.00  0.00           N
ATOM    349  H   TYR    23      30.618  32.565  55.988  1.00  0.00           H
ATOM    350  CA  TYR    23      31.029  31.006  57.323  1.00  0.00           C
ATOM    351  HA  TYR    23      30.814  31.000  58.392  1.00  0.00           H
ATOM    352  CB  TYR    23      29.934  30.100  56.583  1.00  0.00           C
ATOM    353  HB2 TYR    23      29.892  29.162  57.137  1.00  0.00           H
ATOM    354  HB3 TYR    23      28.950  30.567  56.588  1.00  0.00           H
ATOM    355  CG  TYR    23      30.212  29.629  55.101  1.00  0.00           C
ATOM    356  CD1 TYR    23      29.541  28.492  54.623  1.00  0.00           C
ATOM    357  HD1 TYR    23      28.862  28.006  55.310  1.00  0.00           H
ATOM    358  CE1 TYR    23      29.733  27.981  53.299  1.00  0.00           C
ATOM    359  HE1 TYR    23      29.214  27.116  52.910  1.00  0.00           H
ATOM    360  CZ  TYR    23      30.542  28.784  52.470  1.00  0.00           C
ATOM    361  OH  TYR    23      30.701  28.495  51.196  1.00  0.00           O
ATOM    362  HH  TYR    23      30.825  27.553  51.061  1.00  0.00           H
ATOM    363  CE2 TYR    23      31.074  29.956  52.948  1.00  0.00           C
ATOM    364  HE2 TYR    23      31.625  30.525  52.213  1.00  0.00           H
ATOM    365  CD2 TYR    23      31.064  30.332  54.242  1.00  0.00           C
ATOM    366  HD2 TYR    23      31.638  31.218  54.476  1.00  0.00           H
ATOM    367  C   TYR    23      32.408  30.487  57.209  1.00  0.00           C
ATOM    368  O   TYR    23      33.296  30.893  56.401  1.00  0.00           O
ATOM    369  N   SER    24      32.565  29.406  57.976  1.00  0.00           N
ATOM    370  H   SER    24      31.822  29.234  58.639  1.00  0.00           H
ATOM    371  CA  SER    24      33.823  28.736  58.243  1.00  0.00           C
ATOM    372  HA  SER    24      34.501  29.482  58.661  1.00  0.00           H
ATOM    373  CB  SER    24      33.601  27.561  59.189  1.00  0.00           C
ATOM    374  HB2 SER    24      34.576  27.246  59.562  1.00  0.00           H
ATOM    375  HB3 SER    24      33.088  27.939  60.072  1.00  0.00           H
ATOM    376  OG  SER    24      32.957  26.488  58.600  1.00  0.00           O
ATOM    377  HG  SER    24      32.102  26.746  58.247  1.00  0.00           H
ATOM    378  C   SER    24      34.546  28.263  56.919  1.00  0.00           C
ATOM    379  O   SER    24      35.738  28.234  56.688  1.00  0.00           O
ATOM    380  N   ASN    25      33.670  27.835  55.978  1.00  0.00           N
ATOM    381  H   ASN    25      32.709  28.028  56.225  1.00  0.00           H
ATOM    382  CA  ASN    25      33.985  27.301  54.702  1.00  0.00           C
ATOM    383  HA  ASN    25      34.689  26.469  54.713  1.00  0.00           H
ATOM    384  CB  ASN    25      32.648  26.801  54.105  1.00  0.00           C
ATOM    385  HB2 ASN    25      31.865  27.407  54.562  1.00  0.00           H
ATOM    386  HB3 ASN    25      32.690  26.776  53.016  1.00  0.00           H
ATOM    387  CG  ASN    25      32.319  25.372  54.471  1.00  0.00           C
ATOM    388  OD1 ASN    25      32.001  25.121  55.621  1.00  0.00           O
ATOM    389  ND2 ASN    25      32.437  24.450  53.524  1.00  0.00           N
ATOM    390 HD21 ASN    25      32.539  24.633  52.537  1.00  0.00           H
ATOM    391 HD22 ASN    25      32.387  23.461  53.727  1.00  0.00           H
ATOM    392  C   ASN    25      34.602  28.395  53.810  1.00  0.00           C
ATOM    393  O   ASN    25      34.887  28.095  52.647  1.00  0.00           O
ATOM    394  N   LYS    26      34.884  29.689  54.209  1.00  0.00           N
ATOM    395  H   LYS    26      34.679  30.005  55.147  1.00  0.00           H
ATOM    396  CA  LYS    26      35.595  30.603  53.375  1.00  0.00           C
ATOM    397  HA  LYS    26      35.006  30.672  52.459  1.00  0.00           H
ATOM    398  CB  LYS    26      35.690  32.026  54.071  1.00  0.00           C
ATOM    399  HB2 LYS    26      36.337  32.598  53.406  1.00  0.00           H
ATOM    400  HB3 LYS    26      34.683  32.433  53.971  1.00  0.00           H
ATOM    401  CG  LYS    26      36.178  32.223  55.520  1.00  0.00           C
ATOM    402  HG2 LYS    26      35.524  32.852  56.123  1.00  0.00           H
ATOM    403  HG3 LYS    26      36.174  31.250  56.012  1.00  0.00           H
ATOM    404  CD  LYS    26      37.632  32.701  55.527  1.00  0.00           C
ATOM    405  HD2 LYS    26      38.143  31.847  55.080  1.00  0.00           H
ATOM    406  HD3 LYS    26      37.653  33.668  55.025  1.00  0.00           H
ATOM    407  CE  LYS    26      38.195  32.947  56.886  1.00  0.00           C
ATOM    408  HE2 LYS    26      37.652  33.794  57.305  1.00  0.00           H
ATOM    409  HE3 LYS    26      38.175  32.041  57.490  1.00  0.00           H
ATOM    410  NZ  LYS    26      39.616  33.268  56.668  1.00  0.00           N
ATOM    411  HZ1 LYS    26      40.008  32.690  55.938  1.00  0.00           H
ATOM    412  HZ2 LYS    26      40.244  33.294  57.458  1.00  0.00           H
ATOM    413  HZ3 LYS    26      39.728  34.210  56.322  1.00  0.00           H
ATOM    414  C   LYS    26      36.960  30.165  52.750  1.00  0.00           C
ATOM    415  O   LYS    26      37.522  30.903  52.038  1.00  0.00           O
ATOM    416  N   GLU    27      37.569  29.039  53.154  1.00  0.00           N
ATOM    417  H   GLU    27      37.144  28.439  53.847  1.00  0.00           H
ATOM    418  CA  GLU    27      38.834  28.781  52.588  1.00  0.00           C
ATOM    419  HA  GLU    27      39.482  29.649  52.719  1.00  0.00           H
ATOM    420  CB  GLU    27      39.496  27.595  53.379  1.00  0.00           C
ATOM    421  HB2 GLU    27      39.164  27.601  54.418  1.00  0.00           H
ATOM    422  HB3 GLU    27      39.065  26.703  52.925  1.00  0.00           H
ATOM    423  CG  GLU    27      40.960  27.516  53.220  1.00  0.00           C
ATOM    424  HG2 GLU    27      41.249  26.550  53.636  1.00  0.00           H
ATOM    425  HG3 GLU    27      41.261  27.532  52.173  1.00  0.00           H
ATOM    426  CD  GLU    27      41.764  28.408  54.251  1.00  0.00           C
ATOM    427  OE1 GLU    27      42.993  28.208  54.327  1.00  0.00           O
ATOM    428  OE2 GLU    27      41.306  29.341  54.923  1.00  0.00           O
ATOM    429  C   GLU    27      38.831  28.406  51.091  1.00  0.00           C
ATOM    430  O   GLU    27      39.811  28.465  50.305  1.00  0.00           O
ATOM    431  N   ILE    28      37.669  27.957  50.673  1.00  0.00           N
ATOM    432  H   ILE    28      36.848  27.981  51.259  1.00  0.00           H
ATOM    433  CA  ILE    28      37.477  27.372  49.354  1.00  0.00           C
ATOM    434  HA  ILE    28      38.009  26.429  49.221  1.00  0.00           H
ATOM    435  CB  ILE    28      35.944  26.875  49.303  1.00  0.00           C
ATOM    436  HB  ILE    28      35.756  26.533  48.285  1.00  0.00           H
ATOM    437  CG2 ILE    28      35.626  25.645  50.113  1.00  0.00           C
ATOM    438 HG21 ILE    28      35.399  25.937  51.139  1.00  0.00           H
ATOM    439 HG22 ILE    28      36.449  24.935  50.023  1.00  0.00           H
ATOM    440 HG23 ILE    28      34.739  25.089  49.808  1.00  0.00           H
ATOM    441  CG1 ILE    28      34.897  27.980  49.563  1.00  0.00           C
ATOM    442 HG12 ILE    28      34.195  27.554  50.280  1.00  0.00           H
ATOM    443 HG13 ILE    28      35.291  28.831  50.120  1.00  0.00           H
ATOM    444  CD1 ILE    28      34.065  28.388  48.344  1.00  0.00           C
ATOM    445 HD11 ILE    28      34.747  28.821  47.612  1.00  0.00           H
ATOM    446 HD12 ILE    28      33.226  29.065  48.501  1.00  0.00           H
ATOM    447 HD13 ILE    28      33.642  27.431  48.036  1.00  0.00           H
ATOM    448  C   ILE    28      37.713  28.178  48.076  1.00  0.00           C
ATOM    449  O   ILE    28      37.849  27.550  47.005  1.00  0.00           O
ATOM    450  N   PHE    29      37.815  29.521  48.119  1.00  0.00           N
ATOM    451  H   PHE    29      38.010  29.822  49.063  1.00  0.00           H
ATOM    452  CA  PHE    29      37.846  30.510  46.976  1.00  0.00           C
ATOM    453  HA  PHE    29      36.877  30.505  46.478  1.00  0.00           H
ATOM    454  CB  PHE    29      38.069  31.903  47.583  1.00  0.00           C
ATOM    455  HB2 PHE    29      37.840  32.645  46.818  1.00  0.00           H
ATOM    456  HB3 PHE    29      37.295  32.082  48.329  1.00  0.00           H
ATOM    457  CG  PHE    29      39.414  32.256  48.276  1.00  0.00           C
ATOM    458  CD1 PHE    29      39.540  31.909  49.662  1.00  0.00           C
ATOM    459  HD1 PHE    29      38.809  31.367  50.243  1.00  0.00           H
ATOM    460  CE1 PHE    29      40.752  32.161  50.350  1.00  0.00           C
ATOM    461  HE1 PHE    29      40.900  31.766  51.344  1.00  0.00           H
ATOM    462  CZ  PHE    29      41.767  32.794  49.655  1.00  0.00           C
ATOM    463  HZ  PHE    29      42.655  33.042  50.217  1.00  0.00           H
ATOM    464  CE2 PHE    29      41.675  33.212  48.304  1.00  0.00           C
ATOM    465  HE2 PHE    29      42.518  33.687  47.823  1.00  0.00           H
ATOM    466  CD2 PHE    29      40.486  32.989  47.613  1.00  0.00           C
ATOM    467  HD2 PHE    29      40.314  33.339  46.605  1.00  0.00           H
ATOM    468  C   PHE    29      38.990  30.213  45.992  1.00  0.00           C
ATOM    469  O   PHE    29      38.854  30.354  44.784  1.00  0.00           O
ATOM    470  N   LEU    30      40.165  29.990  46.597  1.00  0.00           N
ATOM    471  H   LEU    30      40.140  30.040  47.605  1.00  0.00           H
ATOM    472  CA  LEU    30      41.415  29.866  45.854  1.00  0.00           C
ATOM    473  HA  LEU    30      41.432  30.770  45.244  1.00  0.00           H
ATOM    474  CB  LEU    30      42.625  29.876  46.890  1.00  0.00           C
ATOM    475  HB2 LEU    30      42.389  30.743  47.505  1.00  0.00           H
ATOM    476  HB3 LEU    30      42.558  28.957  47.472  1.00  0.00           H
ATOM    477  CG  LEU    30      44.069  30.035  46.269  1.00  0.00           C
ATOM    478  HG  LEU    30      44.290  29.159  45.660  1.00  0.00           H
ATOM    479  CD1 LEU    30      44.133  31.215  45.313  1.00  0.00           C
ATOM    480 HD11 LEU    30      44.994  31.818  45.603  1.00  0.00           H
ATOM    481 HD12 LEU    30      43.244  31.847  45.322  1.00  0.00           H
ATOM    482 HD13 LEU    30      44.172  30.842  44.290  1.00  0.00           H
ATOM    483  CD2 LEU    30      45.063  30.173  47.399  1.00  0.00           C
ATOM    484 HD21 LEU    30      45.314  29.245  47.913  1.00  0.00           H
ATOM    485 HD22 LEU    30      46.030  30.396  46.947  1.00  0.00           H
ATOM    486 HD23 LEU    30      44.775  30.937  48.120  1.00  0.00           H
ATOM    487  C   LEU    30      41.381  28.549  44.994  1.00  0.00           C
ATOM    488  O   LEU    30      41.911  28.598  43.921  1.00  0.00           O
ATOM    489  N   ARG    31      40.695  27.509  45.497  1.00  0.00           N
ATOM    490  H   ARG    31      40.256  27.519  46.407  1.00  0.00           H
ATOM    491  CA  ARG    31      40.454  26.240  44.744  1.00  0.00           C
ATOM    492  HA  ARG    31      41.405  25.738  44.567  1.00  0.00           H
ATOM    493  CB  ARG    31      39.543  25.283  45.650  1.00  0.00           C
ATOM    494  HB2 ARG    31      39.888  25.123  46.671  1.00  0.00           H
ATOM    495  HB3 ARG    31      38.530  25.654  45.814  1.00  0.00           H
ATOM    496  CG  ARG    31      39.496  23.860  45.124  1.00  0.00           C
ATOM    497  HG2 ARG    31      39.103  23.888  44.108  1.00  0.00           H
ATOM    498  HG3 ARG    31      40.430  23.299  45.132  1.00  0.00           H
ATOM    499  CD  ARG    31      38.547  23.034  46.071  1.00  0.00           C
ATOM    500  HD2 ARG    31      38.653  21.994  45.762  1.00  0.00           H
ATOM    501  HD3 ARG    31      38.879  23.319  47.068  1.00  0.00           H
ATOM    502  NE  ARG    31      37.155  23.476  45.874  1.00  0.00           N
ATOM    503  HE  ARG    31      36.946  24.089  45.099  1.00  0.00           H
ATOM    504  CZ  ARG    31      36.114  23.374  46.677  1.00  0.00           C
ATOM    505  NH1 ARG    31      36.211  22.816  47.851  1.00  0.00           N
ATOM    506 HH11 ARG    31      37.140  22.566  48.157  1.00  0.00           H
ATOM    507 HH12 ARG    31      35.414  22.888  48.469  1.00  0.00           H
ATOM    508  NH2 ARG    31      34.972  23.975  46.388  1.00  0.00           N
ATOM    509 HH21 ARG    31      34.983  24.825  45.841  1.00  0.00           H
ATOM    510 HH22 ARG    31      34.154  23.856  46.966  1.00  0.00           H
ATOM    511  C   ARG    31      39.692  26.545  43.488  1.00  0.00           C
ATOM    512  O   ARG    31      40.119  26.120  42.375  1.00  0.00           O
ATOM    513  N   GLU    32      38.631  27.376  43.568  1.00  0.00           N
ATOM    514  H   GLU    32      38.426  27.678  44.510  1.00  0.00           H
ATOM    515  CA  GLU    32      37.798  27.696  42.418  1.00  0.00           C
ATOM    516  HA  GLU    32      37.449  26.757  41.988  1.00  0.00           H
ATOM    517  CB  GLU    32      36.712  28.689  42.848  1.00  0.00           C
ATOM    518  HB2 GLU    32      37.223  29.534  43.309  1.00  0.00           H
ATOM    519  HB3 GLU    32      36.117  29.033  42.001  1.00  0.00           H
ATOM    520  CG  GLU    32      35.707  28.045  43.822  1.00  0.00           C
ATOM    521  HG2 GLU    32      36.196  27.987  44.794  1.00  0.00           H
ATOM    522  HG3 GLU    32      34.834  28.697  43.832  1.00  0.00           H
ATOM    523  CD  GLU    32      35.222  26.659  43.465  1.00  0.00           C
ATOM    524  OE1 GLU    32      35.006  26.416  42.236  1.00  0.00           O
ATOM    525  OE2 GLU    32      35.030  25.779  44.305  1.00  0.00           O
ATOM    526  C   GLU    32      38.615  28.500  41.409  1.00  0.00           C
ATOM    527  O   GLU    32      38.426  28.364  40.198  1.00  0.00           O
ATOM    528  N   LEU    33      39.368  29.490  41.903  1.00  0.00           N
ATOM    529  H   LEU    33      39.476  29.678  42.889  1.00  0.00           H
ATOM    530  CA  LEU    33      40.214  30.258  40.983  1.00  0.00           C
ATOM    531  HA  LEU    33      39.609  30.727  40.206  1.00  0.00           H
ATOM    532  CB  LEU    33      40.864  31.358  41.817  1.00  0.00           C
ATOM    533  HB2 LEU    33      41.471  30.824  42.548  1.00  0.00           H
ATOM    534  HB3 LEU    33      41.535  31.879  41.134  1.00  0.00           H
ATOM    535  CG  LEU    33      39.981  32.417  42.486  1.00  0.00           C
ATOM    536  HG  LEU    33      39.141  31.912  42.963  1.00  0.00           H
ATOM    537  CD1 LEU    33      40.856  33.369  43.421  1.00  0.00           C
ATOM    538 HD11 LEU    33      40.245  34.147  43.881  1.00  0.00           H
ATOM    539 HD12 LEU    33      41.653  33.830  42.838  1.00  0.00           H
ATOM    540 HD13 LEU    33      41.260  32.752  44.224  1.00  0.00           H
ATOM    541  CD2 LEU    33      39.398  33.360  41.442  1.00  0.00           C
ATOM    542 HD21 LEU    33      38.664  32.731  40.938  1.00  0.00           H
ATOM    543 HD22 LEU    33      38.920  34.232  41.888  1.00  0.00           H
ATOM    544 HD23 LEU    33      40.197  33.632  40.752  1.00  0.00           H
ATOM    545  C   LEU    33      41.280  29.398  40.237  1.00  0.00           C
ATOM    546  O   LEU    33      41.460  29.573  39.018  1.00  0.00           O
ATOM    547  N   ILE    34      42.025  28.546  40.917  1.00  0.00           N
ATOM    548  H   ILE    34      41.784  28.652  41.892  1.00  0.00           H
ATOM    549  CA  ILE    34      43.084  27.695  40.309  1.00  0.00           C
ATOM    550  HA  ILE    34      43.795  28.273  39.720  1.00  0.00           H
ATOM    551  CB  ILE    34      43.909  27.016  41.439  1.00  0.00           C
ATOM    552  HB  ILE    34      43.171  26.643  42.150  1.00  0.00           H
ATOM    553  CG2 ILE    34      44.654  25.747  40.978  1.00  0.00           C
ATOM    554 HG21 ILE    34      43.874  24.989  40.906  1.00  0.00           H
ATOM    555 HG22 ILE    34      45.435  25.422  41.664  1.00  0.00           H
ATOM    556 HG23 ILE    34      45.064  25.905  39.980  1.00  0.00           H
ATOM    557  CG1 ILE    34      44.728  28.136  42.024  1.00  0.00           C
ATOM    558 HG12 ILE    34      45.637  28.330  41.454  1.00  0.00           H
ATOM    559 HG13 ILE    34      44.178  29.064  42.173  1.00  0.00           H
ATOM    560  CD1 ILE    34      45.298  27.733  43.341  1.00  0.00           C
ATOM    561 HD11 ILE    34      45.966  28.558  43.590  1.00  0.00           H
ATOM    562 HD12 ILE    34      45.950  26.887  43.124  1.00  0.00           H
ATOM    563 HD13 ILE    34      44.559  27.489  44.104  1.00  0.00           H
ATOM    564  C   ILE    34      42.379  26.662  39.376  1.00  0.00           C
ATOM    565  O   ILE    34      42.710  26.527  38.204  1.00  0.00           O
ATOM    566  N   SER    35      41.135  26.219  39.760  1.00  0.00           N
ATOM    567  H   SER    35      40.857  26.535  40.678  1.00  0.00           H
ATOM    568  CA  SER    35      40.189  25.359  38.979  1.00  0.00           C
ATOM    569  HA  SER    35      40.787  24.519  38.624  1.00  0.00           H
ATOM    570  CB  SER    35      39.076  24.757  39.852  1.00  0.00           C
ATOM    571  HB2 SER    35      38.511  25.545  40.349  1.00  0.00           H
ATOM    572  HB3 SER    35      38.509  24.077  39.217  1.00  0.00           H
ATOM    573  OG  SER    35      39.612  23.893  40.850  1.00  0.00           O
ATOM    574  HG  SER    35      39.947  24.417  41.581  1.00  0.00           H
ATOM    575  C   SER    35      39.711  26.071  37.690  1.00  0.00           C
ATOM    576  O   SER    35      39.445  25.388  36.681  1.00  0.00           O
ATOM    577  N   ASN    36      39.517  27.390  37.728  1.00  0.00           N
ATOM    578  H   ASN    36      39.477  27.850  38.626  1.00  0.00           H
ATOM    579  CA  ASN    36      39.220  28.193  36.479  1.00  0.00           C
ATOM    580  HA  ASN    36      38.571  27.601  35.834  1.00  0.00           H
ATOM    581  CB  ASN    36      38.577  29.534  36.953  1.00  0.00           C
ATOM    582  HB2 ASN    36      39.354  30.036  37.532  1.00  0.00           H
ATOM    583  HB3 ASN    36      38.310  30.158  36.101  1.00  0.00           H
ATOM    584  CG  ASN    36      37.287  29.504  37.666  1.00  0.00           C
ATOM    585  OD1 ASN    36      36.531  28.579  37.618  1.00  0.00           O
ATOM    586  ND2 ASN    36      37.022  30.582  38.300  1.00  0.00           N
ATOM    587 HD21 ASN    36      37.711  31.317  38.373  1.00  0.00           H
ATOM    588 HD22 ASN    36      36.148  30.566  38.806  1.00  0.00           H
ATOM    589  C   ASN    36      40.429  28.344  35.548  1.00  0.00           C
ATOM    590  O   ASN    36      40.273  28.096  34.338  1.00  0.00           O
ATOM    591  N   SER    37      41.574  28.583  36.102  1.00  0.00           N
ATOM    592  H   SER    37      41.488  28.924  37.048  1.00  0.00           H
ATOM    593  CA  SER    37      42.832  28.620  35.404  1.00  0.00           C
ATOM    594  HA  SER    37      42.827  29.490  34.747  1.00  0.00           H
ATOM    595  CB  SER    37      44.004  28.809  36.352  1.00  0.00           C
ATOM    596  HB2 SER    37      44.041  28.053  37.137  1.00  0.00           H
ATOM    597  HB3 SER    37      44.946  28.809  35.804  1.00  0.00           H
ATOM    598  OG  SER    37      43.855  30.082  36.986  1.00  0.00           O
ATOM    599  HG  SER    37      44.216  30.768  36.421  1.00  0.00           H
ATOM    600  C   SER    37      43.176  27.304  34.723  1.00  0.00           C
ATOM    601  O   SER    37      43.502  27.231  33.517  1.00  0.00           O
ATOM    602  N   SER    38      42.963  26.211  35.445  1.00  0.00           N
ATOM    603  H   SER    38      42.760  26.369  36.421  1.00  0.00           H
ATOM    604  CA  SER    38      43.101  24.841  34.978  1.00  0.00           C
ATOM    605  HA  SER    38      44.170  24.736  34.796  1.00  0.00           H
ATOM    606  CB  SER    38      42.889  23.915  36.146  1.00  0.00           C
ATOM    607  HB2 SER    38      43.655  24.127  36.892  1.00  0.00           H
ATOM    608  HB3 SER    38      41.976  24.233  36.650  1.00  0.00           H
ATOM    609  OG  SER    38      42.930  22.551  35.765  1.00  0.00           O
ATOM    610  HG  SER    38      42.080  22.271  35.417  1.00  0.00           H
ATOM    611  C   SER    38      42.160  24.536  33.744  1.00  0.00           C
ATOM    612  O   SER    38      42.626  23.870  32.820  1.00  0.00           O
ATOM    613  N   ASP    39      41.007  25.069  33.702  1.00  0.00           N
ATOM    614  H   ASP    39      40.671  25.704  34.411  1.00  0.00           H
ATOM    615  CA  ASP    39      40.115  24.801  32.545  1.00  0.00           C
ATOM    616  HA  ASP    39      40.185  23.756  32.243  1.00  0.00           H
ATOM    617  CB  ASP    39      38.588  25.188  32.740  1.00  0.00           C
ATOM    618  HB2 ASP    39      38.621  26.237  33.032  1.00  0.00           H
ATOM    619  HB3 ASP    39      38.096  25.235  31.769  1.00  0.00           H
ATOM    620  CG  ASP    39      37.861  24.276  33.744  1.00  0.00           C
ATOM    621  OD1 ASP    39      38.322  23.190  34.103  1.00  0.00           O
ATOM    622  OD2 ASP    39      36.812  24.718  34.248  1.00  0.00           O
ATOM    623  C   ASP    39      40.609  25.680  31.348  1.00  0.00           C
ATOM    624  O   ASP    39      40.418  25.367  30.157  1.00  0.00           O
ATOM    625  N   ALA    40      41.183  26.920  31.580  1.00  0.00           N
ATOM    626  H   ALA    40      41.253  27.263  32.527  1.00  0.00           H
ATOM    627  CA  ALA    40      41.885  27.768  30.612  1.00  0.00           C
ATOM    628  HA  ALA    40      41.294  27.800  29.697  1.00  0.00           H
ATOM    629  CB  ALA    40      42.123  29.148  31.099  1.00  0.00           C
ATOM    630  HB1 ALA    40      41.221  29.446  31.632  1.00  0.00           H
ATOM    631  HB2 ALA    40      42.312  29.867  30.303  1.00  0.00           H
ATOM    632  HB3 ALA    40      42.863  29.072  31.895  1.00  0.00           H
ATOM    633  C   ALA    40      43.209  27.198  29.984  1.00  0.00           C
ATOM    634  O   ALA    40      43.552  27.592  28.888  1.00  0.00           O
ATOM    635  N   LEU    41      43.971  26.393  30.801  1.00  0.00           N
ATOM    636  H   LEU    41      43.816  26.413  31.799  1.00  0.00           H
ATOM    637  CA  LEU    41      45.120  25.517  30.414  1.00  0.00           C
ATOM    638  HA  LEU    41      45.706  26.119  29.719  1.00  0.00           H
ATOM    639  CB  LEU    41      46.001  25.260  31.754  1.00  0.00           C
ATOM    640  HB2 LEU    41      45.304  24.926  32.522  1.00  0.00           H
ATOM    641  HB3 LEU    41      46.828  24.576  31.565  1.00  0.00           H
ATOM    642  CG  LEU    41      46.538  26.582  32.288  1.00  0.00           C
ATOM    643  HG  LEU    41      45.722  27.302  32.231  1.00  0.00           H
ATOM    644  CD1 LEU    41      46.874  26.484  33.824  1.00  0.00           C
ATOM    645 HD11 LEU    41      47.438  27.370  34.117  1.00  0.00           H
ATOM    646 HD12 LEU    41      47.368  25.546  34.075  1.00  0.00           H
ATOM    647 HD13 LEU    41      45.938  26.518  34.378  1.00  0.00           H
ATOM    648  CD2 LEU    41      47.727  27.088  31.508  1.00  0.00           C
ATOM    649 HD21 LEU    41      48.670  26.586  31.728  1.00  0.00           H
ATOM    650 HD22 LEU    41      47.546  27.004  30.436  1.00  0.00           H
ATOM    651 HD23 LEU    41      47.737  28.105  31.898  1.00  0.00           H
ATOM    652  C   LEU    41      44.531  24.321  29.718  1.00  0.00           C
ATOM    653  O   LEU    41      44.962  24.036  28.580  1.00  0.00           O
ATOM    654  N   ASP    42      43.385  23.678  30.168  1.00  0.00           N
ATOM    655  H   ASP    42      43.057  23.805  31.115  1.00  0.00           H
ATOM    656  CA  ASP    42      42.765  22.591  29.341  1.00  0.00           C
ATOM    657  HA  ASP    42      43.524  21.853  29.083  1.00  0.00           H
ATOM    658  CB  ASP    42      41.560  21.867  30.048  1.00  0.00           C
ATOM    659  HB2 ASP    42      40.698  22.516  30.204  1.00  0.00           H
ATOM    660  HB3 ASP    42      41.222  21.047  29.416  1.00  0.00           H
ATOM    661  CG  ASP    42      41.807  21.164  31.287  1.00  0.00           C
ATOM    662  OD1 ASP    42      42.914  20.609  31.368  1.00  0.00           O
ATOM    663  OD2 ASP    42      40.923  21.097  32.153  1.00  0.00           O
ATOM    664  C   ASP    42      42.328  23.128  28.018  1.00  0.00           C
ATOM    665  O   ASP    42      42.448  22.438  27.022  1.00  0.00           O
ATOM    666  N   LYS    43      41.781  24.357  27.895  1.00  0.00           N
ATOM    667  H   LYS    43      41.533  24.871  28.728  1.00  0.00           H
ATOM    668  CA  LYS    43      41.325  25.035  26.624  1.00  0.00           C
ATOM    669  HA  LYS    43      40.603  24.353  26.176  1.00  0.00           H
ATOM    670  CB  LYS    43      40.514  26.348  26.918  1.00  0.00           C
ATOM    671  HB2 LYS    43      39.898  26.225  27.808  1.00  0.00           H
ATOM    672  HB3 LYS    43      41.180  27.141  27.257  1.00  0.00           H
ATOM    673  CG  LYS    43      39.652  27.008  25.880  1.00  0.00           C
ATOM    674  HG2 LYS    43      39.344  27.997  26.218  1.00  0.00           H
ATOM    675  HG3 LYS    43      40.231  27.242  24.987  1.00  0.00           H
ATOM    676  CD  LYS    43      38.440  26.146  25.507  1.00  0.00           C
ATOM    677  HD2 LYS    43      37.884  26.566  24.670  1.00  0.00           H
ATOM    678  HD3 LYS    43      38.898  25.224  25.150  1.00  0.00           H
ATOM    679  CE  LYS    43      37.456  25.914  26.666  1.00  0.00           C
ATOM    680  HE2 LYS    43      36.519  25.500  26.295  1.00  0.00           H
ATOM    681  HE3 LYS    43      37.884  25.203  27.374  1.00  0.00           H
ATOM    682  NZ  LYS    43      37.073  27.167  27.344  1.00  0.00           N
ATOM    683  HZ1 LYS    43      37.803  27.738  27.746  1.00  0.00           H
ATOM    684  HZ2 LYS    43      36.412  26.968  28.082  1.00  0.00           H
ATOM    685  HZ3 LYS    43      36.541  27.782  26.745  1.00  0.00           H
ATOM    686  C   LYS    43      42.373  25.179  25.512  1.00  0.00           C
ATOM    687  O   LYS    43      42.147  24.713  24.460  1.00  0.00           O
ATOM    688  N   ILE    44      43.535  25.835  25.833  1.00  0.00           N
ATOM    689  H   ILE    44      43.742  25.977  26.812  1.00  0.00           H
ATOM    690  CA  ILE    44      44.581  26.399  24.840  1.00  0.00           C
ATOM    691  HA  ILE    44      44.125  26.859  23.963  1.00  0.00           H
ATOM    692  CB  ILE    44      45.510  27.467  25.430  1.00  0.00           C
ATOM    693  HB  ILE    44      44.850  28.317  25.602  1.00  0.00           H
ATOM    694  CG2 ILE    44      46.195  27.267  26.810  1.00  0.00           C
ATOM    695 HG21 ILE    44      45.482  27.230  27.633  1.00  0.00           H
ATOM    696 HG22 ILE    44      46.679  28.233  26.955  1.00  0.00           H
ATOM    697 HG23 ILE    44      46.935  26.467  26.791  1.00  0.00           H
ATOM    698  CG1 ILE    44      46.554  27.773  24.337  1.00  0.00           C
ATOM    699 HG12 ILE    44      47.312  28.424  24.771  1.00  0.00           H
ATOM    700 HG13 ILE    44      47.071  26.870  24.014  1.00  0.00           H
ATOM    701  CD1 ILE    44      45.903  28.581  23.205  1.00  0.00           C
ATOM    702 HD11 ILE    44      45.055  28.105  22.716  1.00  0.00           H
ATOM    703 HD12 ILE    44      46.807  28.722  22.612  1.00  0.00           H
ATOM    704 HD13 ILE    44      45.512  29.524  23.588  1.00  0.00           H
ATOM    705  C   ILE    44      45.254  25.139  24.384  1.00  0.00           C
ATOM    706  O   ILE    44      45.494  25.016  23.171  1.00  0.00           O
ATOM    707  N   ARG    45      45.451  24.138  25.218  1.00  0.00           N
ATOM    708  H   ARG    45      45.245  24.322  26.190  1.00  0.00           H
ATOM    709  CA  ARG    45      45.909  22.744  24.936  1.00  0.00           C
ATOM    710  HA  ARG    45      46.952  22.789  24.624  1.00  0.00           H
ATOM    711  CB  ARG    45      45.831  21.889  26.247  1.00  0.00           C
ATOM    712  HB2 ARG    45      46.659  22.182  26.892  1.00  0.00           H
ATOM    713  HB3 ARG    45      44.896  22.011  26.793  1.00  0.00           H
ATOM    714  CG  ARG    45      46.042  20.396  25.984  1.00  0.00           C
ATOM    715  HG2 ARG    45      45.234  19.962  25.395  1.00  0.00           H
ATOM    716  HG3 ARG    45      46.929  20.164  25.395  1.00  0.00           H
ATOM    717  CD  ARG    45      46.128  19.566  27.239  1.00  0.00           C
ATOM    718  HD2 ARG    45      46.219  18.525  26.929  1.00  0.00           H
ATOM    719  HD3 ARG    45      47.024  19.680  27.849  1.00  0.00           H
ATOM    720  NE  ARG    45      44.976  19.662  28.158  1.00  0.00           N
ATOM    721  HE  ARG    45      45.072  20.195  29.011  1.00  0.00           H
ATOM    722  CZ  ARG    45      43.925  18.877  28.118  1.00  0.00           C
ATOM    723  NH1 ARG    45      43.673  18.050  27.138  1.00  0.00           N
ATOM    724 HH11 ARG    45      44.300  17.754  26.403  1.00  0.00           H
ATOM    725 HH12 ARG    45      42.810  17.562  27.327  1.00  0.00           H
ATOM    726  NH2 ARG    45      43.128  18.901  29.120  1.00  0.00           N
ATOM    727 HH21 ARG    45      43.226  19.554  29.885  1.00  0.00           H
ATOM    728 HH22 ARG    45      42.332  18.284  29.195  1.00  0.00           H
ATOM    729  C   ARG    45      45.138  22.122  23.846  1.00  0.00           C
ATOM    730  O   ARG    45      45.766  21.687  22.922  1.00  0.00           O
ATOM    731  N   TYR    46      43.787  22.024  24.013  1.00  0.00           N
ATOM    732  H   TYR    46      43.394  22.236  24.919  1.00  0.00           H
ATOM    733  CA  TYR    46      42.845  21.413  22.986  1.00  0.00           C
ATOM    734  HA  TYR    46      43.294  20.483  22.639  1.00  0.00           H
ATOM    735  CB  TYR    46      41.547  21.037  23.756  1.00  0.00           C
ATOM    736  HB2 TYR    46      41.812  20.245  24.458  1.00  0.00           H
ATOM    737  HB3 TYR    46      41.189  21.883  24.343  1.00  0.00           H
ATOM    738  CG  TYR    46      40.347  20.521  22.927  1.00  0.00           C
ATOM    739  CD1 TYR    46      40.228  19.191  22.494  1.00  0.00           C
ATOM    740  HD1 TYR    46      40.990  18.438  22.623  1.00  0.00           H
ATOM    741  CE1 TYR    46      39.062  18.872  21.805  1.00  0.00           C
ATOM    742  HE1 TYR    46      38.891  17.907  21.352  1.00  0.00           H
ATOM    743  CZ  TYR    46      38.002  19.759  21.622  1.00  0.00           C
ATOM    744  OH  TYR    46      36.858  19.314  21.048  1.00  0.00           O
ATOM    745  HH  TYR    46      36.293  20.042  20.776  1.00  0.00           H
ATOM    746  CE2 TYR    46      38.105  21.078  22.017  1.00  0.00           C
ATOM    747  HE2 TYR    46      37.218  21.691  21.966  1.00  0.00           H
ATOM    748  CD2 TYR    46      39.379  21.453  22.540  1.00  0.00           C
ATOM    749  HD2 TYR    46      39.518  22.484  22.827  1.00  0.00           H
ATOM    750  C   TYR    46      42.596  22.334  21.782  1.00  0.00           C
ATOM    751  O   TYR    46      42.424  21.801  20.677  1.00  0.00           O
ATOM    752  N   GLU    47      42.557  23.679  21.920  1.00  0.00           N
ATOM    753  H   GLU    47      42.647  24.168  22.799  1.00  0.00           H
ATOM    754  CA  GLU    47      42.434  24.484  20.769  1.00  0.00           C
ATOM    755  HA  GLU    47      41.788  23.974  20.055  1.00  0.00           H
ATOM    756  CB  GLU    47      41.838  25.936  21.016  1.00  0.00           C
ATOM    757  HB2 GLU    47      40.975  25.862  21.679  1.00  0.00           H
ATOM    758  HB3 GLU    47      42.466  26.462  21.734  1.00  0.00           H
ATOM    759  CG  GLU    47      41.584  26.844  19.746  1.00  0.00           C
ATOM    760  HG2 GLU    47      41.496  27.901  19.995  1.00  0.00           H
ATOM    761  HG3 GLU    47      42.480  26.939  19.133  1.00  0.00           H
ATOM    762  CD  GLU    47      40.384  26.440  18.785  1.00  0.00           C
ATOM    763  OE1 GLU    47      40.008  27.290  17.939  1.00  0.00           O
ATOM    764  OE2 GLU    47      39.890  25.323  18.876  1.00  0.00           O
ATOM    765  C   GLU    47      43.672  24.468  19.957  1.00  0.00           C
ATOM    766  O   GLU    47      43.644  24.742  18.712  1.00  0.00           O
ATOM    767  N   SER    48      44.838  24.254  20.532  1.00  0.00           N
ATOM    768  H   SER    48      44.912  24.169  21.535  1.00  0.00           H
ATOM    769  CA  SER    48      46.064  23.859  19.793  1.00  0.00           C
ATOM    770  HA  SER    48      46.164  24.707  19.115  1.00  0.00           H
ATOM    771  CB  SER    48      47.390  23.819  20.634  1.00  0.00           C
ATOM    772  HB2 SER    48      48.211  24.263  20.072  1.00  0.00           H
ATOM    773  HB3 SER    48      47.291  24.518  21.464  1.00  0.00           H
ATOM    774  OG  SER    48      47.648  22.525  21.110  1.00  0.00           O
ATOM    775  HG  SER    48      46.929  22.296  21.703  1.00  0.00           H
ATOM    776  C   SER    48      45.991  22.618  18.869  1.00  0.00           C
ATOM    777  O   SER    48      46.882  22.325  18.078  1.00  0.00           O
ATOM    778  N   LEU    49      44.857  21.867  18.895  1.00  0.00           N
ATOM    779  H   LEU    49      44.082  22.028  19.523  1.00  0.00           H
ATOM    780  CA  LEU    49      44.600  20.962  17.822  1.00  0.00           C
ATOM    781  HA  LEU    49      45.518  20.491  17.470  1.00  0.00           H
ATOM    782  CB  LEU    49      43.641  19.858  18.346  1.00  0.00           C
ATOM    783  HB2 LEU    49      42.729  20.280  18.767  1.00  0.00           H
ATOM    784  HB3 LEU    49      43.380  19.236  17.489  1.00  0.00           H
ATOM    785  CG  LEU    49      44.186  18.926  19.428  1.00  0.00           C
ATOM    786  HG  LEU    49      44.771  19.533  20.120  1.00  0.00           H
ATOM    787  CD1 LEU    49      43.071  18.149  20.122  1.00  0.00           C
ATOM    788 HD11 LEU    49      42.469  18.811  20.746  1.00  0.00           H
ATOM    789 HD12 LEU    49      43.662  17.525  20.793  1.00  0.00           H
ATOM    790 HD13 LEU    49      42.461  17.575  19.426  1.00  0.00           H
ATOM    791  CD2 LEU    49      45.159  17.967  18.828  1.00  0.00           C
ATOM    792 HD21 LEU    49      44.720  17.296  18.089  1.00  0.00           H
ATOM    793 HD22 LEU    49      45.937  18.537  18.320  1.00  0.00           H
ATOM    794 HD23 LEU    49      45.642  17.410  19.631  1.00  0.00           H
ATOM    795  C   LEU    49      44.046  21.629  16.607  1.00  0.00           C
ATOM    796  O   LEU    49      44.110  20.967  15.525  1.00  0.00           O
ATOM    797  N   THR    50      43.559  22.907  16.644  1.00  0.00           N
ATOM    798  H   THR    50      43.589  23.420  17.513  1.00  0.00           H
ATOM    799  CA  THR    50      43.053  23.660  15.487  1.00  0.00           C
ATOM    800  HA  THR    50      42.604  22.946  14.797  1.00  0.00           H
ATOM    801  CB  THR    50      41.958  24.701  15.954  1.00  0.00           C
ATOM    802  HB  THR    50      42.332  25.549  16.528  1.00  0.00           H
ATOM    803  CG2 THR    50      41.164  25.361  14.894  1.00  0.00           C
ATOM    804 HG21 THR    50      41.826  25.871  14.194  1.00  0.00           H
ATOM    805 HG22 THR    50      40.402  25.995  15.349  1.00  0.00           H
ATOM    806 HG23 THR    50      40.718  24.555  14.312  1.00  0.00           H
ATOM    807  OG1 THR    50      41.008  24.003  16.744  1.00  0.00           O
ATOM    808  HG1 THR    50      40.561  24.587  17.361  1.00  0.00           H
ATOM    809  C   THR    50      44.186  24.492  14.776  1.00  0.00           C
ATOM    810  O   THR    50      44.232  24.482  13.548  1.00  0.00           O
ATOM    811  N   ASP    51      45.042  25.063  15.595  1.00  0.00           N
ATOM    812  H   ASP    51      44.881  24.966  16.588  1.00  0.00           H
ATOM    813  CA  ASP    51      46.372  25.712  15.179  1.00  0.00           C
ATOM    814  HA  ASP    51      46.778  25.263  14.272  1.00  0.00           H
ATOM    815  CB  ASP    51      46.028  27.173  14.786  1.00  0.00           C
ATOM    816  HB2 ASP    51      45.365  27.183  13.921  1.00  0.00           H
ATOM    817  HB3 ASP    51      45.546  27.722  15.595  1.00  0.00           H
ATOM    818  CG  ASP    51      47.275  28.012  14.331  1.00  0.00           C
ATOM    819  OD1 ASP    51      48.389  27.581  14.704  1.00  0.00           O
ATOM    820  OD2 ASP    51      47.021  29.061  13.683  1.00  0.00           O
ATOM    821  C   ASP    51      47.367  25.655  16.386  1.00  0.00           C
ATOM    822  O   ASP    51      47.112  26.383  17.384  1.00  0.00           O
ATOM    823  N   PRO    52      48.436  24.803  16.298  1.00  0.00           N
ATOM    824  CD  PRO    52      48.858  24.037  15.186  1.00  0.00           C
ATOM    825  HD2 PRO    52      49.108  24.623  14.300  1.00  0.00           H
ATOM    826  HD3 PRO    52      48.065  23.292  15.099  1.00  0.00           H
ATOM    827  CG  PRO    52      50.178  23.425  15.664  1.00  0.00           C
ATOM    828  HG2 PRO    52      51.006  23.908  15.146  1.00  0.00           H
ATOM    829  HG3 PRO    52      50.086  22.385  15.352  1.00  0.00           H
ATOM    830  CB  PRO    52      50.237  23.569  17.148  1.00  0.00           C
ATOM    831  HB2 PRO    52      51.265  23.772  17.448  1.00  0.00           H
ATOM    832  HB3 PRO    52      49.832  22.698  17.663  1.00  0.00           H
ATOM    833  CA  PRO    52      49.313  24.763  17.390  1.00  0.00           C
ATOM    834  HA  PRO    52      48.696  24.509  18.251  1.00  0.00           H
ATOM    835  C   PRO    52      50.244  25.978  17.643  1.00  0.00           C
ATOM    836  O   PRO    52      50.742  26.147  18.762  1.00  0.00           O
ATOM    837  N   SER    53      50.370  26.949  16.694  1.00  0.00           N
ATOM    838  H   SER    53      49.636  26.930  16.000  1.00  0.00           H
ATOM    839  CA  SER    53      51.216  28.197  16.831  1.00  0.00           C
ATOM    840  HA  SER    53      52.263  27.899  16.874  1.00  0.00           H
ATOM    841  CB  SER    53      51.211  28.828  15.479  1.00  0.00           C
ATOM    842  HB2 SER    53      51.953  29.616  15.352  1.00  0.00           H
ATOM    843  HB3 SER    53      51.535  28.075  14.762  1.00  0.00           H
ATOM    844  OG  SER    53      50.053  29.501  15.053  1.00  0.00           O
ATOM    845  HG  SER    53      49.311  28.959  14.776  1.00  0.00           H
ATOM    846  C   SER    53      50.887  29.187  17.954  1.00  0.00           C
ATOM    847  O   SER    53      51.784  29.799  18.495  1.00  0.00           O
ATOM    848  N   LYS    54      49.591  29.337  18.303  1.00  0.00           N
ATOM    849  H   LYS    54      48.990  28.846  17.657  1.00  0.00           H
ATOM    850  CA  LYS    54      48.996  30.110  19.355  1.00  0.00           C
ATOM    851  HA  LYS    54      49.427  31.098  19.201  1.00  0.00           H
ATOM    852  CB  LYS    54      47.492  30.235  19.153  1.00  0.00           C
ATOM    853  HB2 LYS    54      47.084  29.254  19.397  1.00  0.00           H
ATOM    854  HB3 LYS    54      46.968  30.958  19.777  1.00  0.00           H
ATOM    855  CG  LYS    54      47.085  30.628  17.747  1.00  0.00           C
ATOM    856  HG2 LYS    54      47.724  31.487  17.546  1.00  0.00           H
ATOM    857  HG3 LYS    54      47.351  29.821  17.065  1.00  0.00           H
ATOM    858  CD  LYS    54      45.588  30.927  17.660  1.00  0.00           C
ATOM    859  HD2 LYS    54      45.037  30.124  18.149  1.00  0.00           H
ATOM    860  HD3 LYS    54      45.215  31.841  18.122  1.00  0.00           H
ATOM    861  CE  LYS    54      45.140  30.929  16.226  1.00  0.00           C
ATOM    862  HE2 LYS    54      45.345  30.010  15.678  1.00  0.00           H
ATOM    863  HE3 LYS    54      44.057  31.058  16.246  1.00  0.00           H
ATOM    864  NZ  LYS    54      45.642  32.098  15.504  1.00  0.00           N
ATOM    865  HZ1 LYS    54      46.618  32.339  15.605  1.00  0.00           H
ATOM    866  HZ2 LYS    54      45.147  32.956  15.705  1.00  0.00           H
ATOM    867  HZ3 LYS    54      45.318  31.988  14.554  1.00  0.00           H
ATOM    868  C   LYS    54      49.401  29.638  20.792  1.00  0.00           C
ATOM    869  O   LYS    54      49.437  30.434  21.708  1.00  0.00           O
ATOM    870  N   LEU    55      49.666  28.358  21.092  1.00  0.00           N
ATOM    871  H   LEU    55      49.569  27.737  20.301  1.00  0.00           H
ATOM    872  CA  LEU    55      50.213  27.833  22.326  1.00  0.00           C
ATOM    873  HA  LEU    55      49.622  28.143  23.188  1.00  0.00           H
ATOM    874  CB  LEU    55      50.223  26.329  22.411  1.00  0.00           C
ATOM    875  HB2 LEU    55      49.249  25.843  22.345  1.00  0.00           H
ATOM    876  HB3 LEU    55      50.729  25.893  21.548  1.00  0.00           H
ATOM    877  CG  LEU    55      50.916  25.727  23.658  1.00  0.00           C
ATOM    878  HG  LEU    55      51.971  25.999  23.623  1.00  0.00           H
ATOM    879  CD1 LEU    55      50.366  26.066  25.016  1.00  0.00           C
ATOM    880 HD11 LEU    55      50.297  27.151  25.092  1.00  0.00           H
ATOM    881 HD12 LEU    55      51.097  25.696  25.736  1.00  0.00           H
ATOM    882 HD13 LEU    55      49.366  25.662  25.169  1.00  0.00           H
ATOM    883  CD2 LEU    55      50.742  24.167  23.496  1.00  0.00           C
ATOM    884 HD21 LEU    55      51.153  23.770  22.569  1.00  0.00           H
ATOM    885 HD22 LEU    55      51.177  23.582  24.306  1.00  0.00           H
ATOM    886 HD23 LEU    55      49.680  23.927  23.430  1.00  0.00           H
ATOM    887  C   LEU    55      51.649  28.402  22.578  1.00  0.00           C
ATOM    888  O   LEU    55      52.066  28.501  23.715  1.00  0.00           O
ATOM    889  N   ASP    56      52.472  28.784  21.564  1.00  0.00           N
ATOM    890  H   ASP    56      52.030  28.839  20.657  1.00  0.00           H
ATOM    891  CA  ASP    56      53.901  28.888  21.629  1.00  0.00           C
ATOM    892  HA  ASP    56      54.283  28.119  22.299  1.00  0.00           H
ATOM    893  CB  ASP    56      54.427  28.799  20.187  1.00  0.00           C
ATOM    894  HB2 ASP    56      53.927  28.001  19.637  1.00  0.00           H
ATOM    895  HB3 ASP    56      54.327  29.777  19.718  1.00  0.00           H
ATOM    896  CG  ASP    56      55.879  28.523  20.022  1.00  0.00           C
ATOM    897  OD1 ASP    56      56.652  28.144  20.954  1.00  0.00           O
ATOM    898  OD2 ASP    56      56.327  28.736  18.813  1.00  0.00           O
ATOM    899  C   ASP    56      54.308  30.196  22.334  1.00  0.00           C
ATOM    900  O   ASP    56      55.508  30.177  22.798  1.00  0.00           O
ATOM    901  N   SER    57      53.452  31.209  22.423  1.00  0.00           N
ATOM    902  H   SER    57      52.490  31.059  22.153  1.00  0.00           H
ATOM    903  CA  SER    57      53.694  32.468  23.040  1.00  0.00           C
ATOM    904  HA  SER    57      54.574  32.984  22.656  1.00  0.00           H
ATOM    905  CB  SER    57      52.433  33.326  22.776  1.00  0.00           C
ATOM    906  HB2 SER    57      52.485  34.214  23.405  1.00  0.00           H
ATOM    907  HB3 SER    57      52.377  33.663  21.740  1.00  0.00           H
ATOM    908  OG  SER    57      51.237  32.545  23.005  1.00  0.00           O
ATOM    909  HG  SER    57      50.673  32.767  22.262  1.00  0.00           H
ATOM    910  C   SER    57      53.792  32.250  24.562  1.00  0.00           C
ATOM    911  O   SER    57      54.404  33.053  25.218  1.00  0.00           O
ATOM    912  N   GLY    58      53.273  31.152  25.103  1.00  0.00           N
ATOM    913  H   GLY    58      52.812  30.503  24.481  1.00  0.00           H
ATOM    914  CA  GLY    58      53.677  30.658  26.456  1.00  0.00           C
ATOM    915  HA2 GLY    58      54.724  30.866  26.679  1.00  0.00           H
ATOM    916  HA3 GLY    58      53.043  31.140  27.200  1.00  0.00           H
ATOM    917  C   GLY    58      53.335  29.153  26.471  1.00  0.00           C
ATOM    918  O   GLY    58      52.115  28.840  26.570  1.00  0.00           O
ATOM    919  N   LYS    59      54.367  28.338  26.242  1.00  0.00           N
ATOM    920  H   LYS    59      55.282  28.663  25.966  1.00  0.00           H
ATOM    921  CA  LYS    59      54.180  26.878  26.018  1.00  0.00           C
ATOM    922  HA  LYS    59      53.302  26.690  25.398  1.00  0.00           H
ATOM    923  CB  LYS    59      55.416  26.353  25.205  1.00  0.00           C
ATOM    924  HB2 LYS    59      55.728  27.093  24.468  1.00  0.00           H
ATOM    925  HB3 LYS    59      56.240  26.076  25.862  1.00  0.00           H
ATOM    926  CG  LYS    59      54.971  25.214  24.248  1.00  0.00           C
ATOM    927  HG2 LYS    59      54.382  24.440  24.741  1.00  0.00           H
ATOM    928  HG3 LYS    59      54.473  25.651  23.383  1.00  0.00           H
ATOM    929  CD  LYS    59      56.208  24.505  23.697  1.00  0.00           C
ATOM    930  HD2 LYS    59      56.874  25.301  23.363  1.00  0.00           H
ATOM    931  HD3 LYS    59      56.674  23.939  24.503  1.00  0.00           H
ATOM    932  CE  LYS    59      55.732  23.527  22.613  1.00  0.00           C
ATOM    933  HE2 LYS    59      54.838  23.066  23.033  1.00  0.00           H
ATOM    934  HE3 LYS    59      55.371  24.224  21.857  1.00  0.00           H
ATOM    935  NZ  LYS    59      56.768  22.617  22.119  1.00  0.00           N
ATOM    936  HZ1 LYS    59      57.144  21.991  22.818  1.00  0.00           H
ATOM    937  HZ2 LYS    59      57.630  23.038  21.804  1.00  0.00           H
ATOM    938  HZ3 LYS    59      56.490  22.042  21.336  1.00  0.00           H
ATOM    939  C   LYS    59      53.945  26.061  27.267  1.00  0.00           C
ATOM    940  O   LYS    59      53.490  24.937  27.189  1.00  0.00           O
ATOM    941  N   GLU    60      54.377  26.550  28.447  1.00  0.00           N
ATOM    942  H   GLU    60      54.710  27.503  28.445  1.00  0.00           H
ATOM    943  CA  GLU    60      54.254  25.754  29.658  1.00  0.00           C
ATOM    944  HA  GLU    60      54.383  24.691  29.453  1.00  0.00           H
ATOM    945  CB  GLU    60      55.312  26.243  30.626  1.00  0.00           C
ATOM    946  HB2 GLU    60      56.335  26.139  30.264  1.00  0.00           H
ATOM    947  HB3 GLU    60      55.088  27.265  30.930  1.00  0.00           H
ATOM    948  CG  GLU    60      55.240  25.456  31.938  1.00  0.00           C
ATOM    949  HG2 GLU    60      55.537  26.107  32.759  1.00  0.00           H
ATOM    950  HG3 GLU    60      54.190  25.232  32.132  1.00  0.00           H
ATOM    951  CD  GLU    60      56.149  24.205  31.832  1.00  0.00           C
ATOM    952  OE1 GLU    60      56.484  23.520  32.874  1.00  0.00           O
ATOM    953  OE2 GLU    60      56.595  23.749  30.772  1.00  0.00           O
ATOM    954  C   GLU    60      52.830  25.977  30.214  1.00  0.00           C
ATOM    955  O   GLU    60      52.496  27.103  30.566  1.00  0.00           O
ATOM    956  N   LEU    61      51.981  24.891  30.357  1.00  0.00           N
ATOM    957  H   LEU    61      52.187  24.014  29.898  1.00  0.00           H
ATOM    958  CA  LEU    61      50.739  25.032  31.120  1.00  0.00           C
ATOM    959  HA  LEU    61      50.417  26.049  30.893  1.00  0.00           H
ATOM    960  CB  LEU    61      49.788  24.004  30.622  1.00  0.00           C
ATOM    961  HB2 LEU    61      50.182  23.086  31.056  1.00  0.00           H
ATOM    962  HB3 LEU    61      48.814  24.198  31.072  1.00  0.00           H
ATOM    963  CG  LEU    61      49.586  23.987  29.122  1.00  0.00           C
ATOM    964  HG  LEU    61      50.514  24.023  28.552  1.00  0.00           H
ATOM    965  CD1 LEU    61      48.702  22.832  28.706  1.00  0.00           C
ATOM    966 HD11 LEU    61      48.548  22.822  27.627  1.00  0.00           H
ATOM    967 HD12 LEU    61      47.665  23.032  28.975  1.00  0.00           H
ATOM    968 HD13 LEU    61      48.972  21.827  29.029  1.00  0.00           H
ATOM    969  CD2 LEU    61      48.924  25.241  28.611  1.00  0.00           C
ATOM    970 HD21 LEU    61      47.998  25.394  29.165  1.00  0.00           H
ATOM    971 HD22 LEU    61      49.601  26.068  28.828  1.00  0.00           H
ATOM    972 HD23 LEU    61      48.799  25.146  27.533  1.00  0.00           H
ATOM    973  C   LEU    61      51.028  24.904  32.622  1.00  0.00           C
ATOM    974  O   LEU    61      51.366  23.830  33.158  1.00  0.00           O
ATOM    975  N   HID    62      50.907  26.009  33.356  1.00  0.00           N
ATOM    976  H   HID    62      50.510  26.817  32.896  1.00  0.00           H
ATOM    977  CA  HID    62      51.363  26.221  34.687  1.00  0.00           C
ATOM    978  HA  HID    62      51.015  25.333  35.212  1.00  0.00           H
ATOM    979  CB  HID    62      52.922  26.314  34.733  1.00  0.00           C
ATOM    980  HB2 HID    62      53.174  25.980  35.739  1.00  0.00           H
ATOM    981  HB3 HID    62      53.321  25.527  34.093  1.00  0.00           H
ATOM    982  CG  HID    62      53.570  27.633  34.318  1.00  0.00           C
ATOM    983  ND1 HID    62      53.518  28.271  33.091  1.00  0.00           N
ATOM    984  HD1 HID    62      53.033  27.969  32.257  1.00  0.00           H
ATOM    985  CE1 HID    62      54.175  29.387  33.248  1.00  0.00           C
ATOM    986  HE1 HID    62      54.245  30.233  32.581  1.00  0.00           H
ATOM    987  NE2 HID    62      54.874  29.428  34.372  1.00  0.00           N
ATOM    988  CD2 HID    62      54.371  28.388  35.147  1.00  0.00           C
ATOM    989  HD2 HID    62      54.536  28.123  36.181  1.00  0.00           H
ATOM    990  C   HID    62      50.750  27.463  35.269  1.00  0.00           C
ATOM    991  O   HID    62      50.307  28.336  34.512  1.00  0.00           O
ATOM    992  N   ILE    63      50.846  27.621  36.623  1.00  0.00           N
ATOM    993  H   ILE    63      51.303  26.823  37.042  1.00  0.00           H
ATOM    994  CA  ILE    63      50.098  28.608  37.456  1.00  0.00           C
ATOM    995  HA  ILE    63      49.582  29.334  36.828  1.00  0.00           H
ATOM    996  CB  ILE    63      48.965  27.855  38.238  1.00  0.00           C
ATOM    997  HB  ILE    63      49.380  27.238  39.036  1.00  0.00           H
ATOM    998  CG2 ILE    63      47.992  28.820  38.897  1.00  0.00           C
ATOM    999 HG21 ILE    63      48.572  29.454  39.567  1.00  0.00           H
ATOM   1000 HG22 ILE    63      47.177  28.357  39.452  1.00  0.00           H
ATOM   1001 HG23 ILE    63      47.515  29.528  38.219  1.00  0.00           H
ATOM   1002  CG1 ILE    63      48.147  26.869  37.319  1.00  0.00           C
ATOM   1003 HG12 ILE    63      47.480  27.520  36.753  1.00  0.00           H
ATOM   1004 HG13 ILE    63      48.832  26.339  36.659  1.00  0.00           H
ATOM   1005  CD1 ILE    63      47.235  25.752  37.920  1.00  0.00           C
ATOM   1006 HD11 ILE    63      47.762  24.990  38.495  1.00  0.00           H
ATOM   1007 HD12 ILE    63      46.561  25.263  37.217  1.00  0.00           H
ATOM   1008 HD13 ILE    63      46.599  26.224  38.669  1.00  0.00           H
ATOM   1009  C   ILE    63      51.098  29.289  38.399  1.00  0.00           C
ATOM   1010  O   ILE    63      52.056  28.692  38.962  1.00  0.00           O
ATOM   1011  N   ASN    64      50.915  30.629  38.577  1.00  0.00           N
ATOM   1012  H   ASN    64      50.200  31.147  38.086  1.00  0.00           H
ATOM   1013  CA  ASN    64      51.692  31.466  39.472  1.00  0.00           C
ATOM   1014  HA  ASN    64      52.320  30.843  40.110  1.00  0.00           H
ATOM   1015  CB  ASN    64      52.704  32.258  38.551  1.00  0.00           C
ATOM   1016  HB2 ASN    64      53.290  31.518  38.008  1.00  0.00           H
ATOM   1017  HB3 ASN    64      52.016  32.733  37.853  1.00  0.00           H
ATOM   1018  CG  ASN    64      53.621  33.242  39.347  1.00  0.00           C
ATOM   1019  OD1 ASN    64      53.633  34.444  39.206  1.00  0.00           O
ATOM   1020  ND2 ASN    64      54.524  32.669  40.155  1.00  0.00           N
ATOM   1021 HD21 ASN    64      54.704  31.676  40.109  1.00  0.00           H
ATOM   1022 HD22 ASN    64      55.253  33.337  40.357  1.00  0.00           H
ATOM   1023  C   ASN    64      50.849  32.357  40.458  1.00  0.00           C
ATOM   1024  O   ASN    64      49.854  32.914  40.015  1.00  0.00           O
ATOM   1025  N   LEU    65      51.229  32.417  41.708  1.00  0.00           N
ATOM   1026  H   LEU    65      52.046  31.881  41.967  1.00  0.00           H
ATOM   1027  CA  LEU    65      50.594  33.329  42.727  1.00  0.00           C
ATOM   1028  HA  LEU    65      49.771  33.855  42.244  1.00  0.00           H
ATOM   1029  CB  LEU    65      49.893  32.403  43.681  1.00  0.00           C
ATOM   1030  HB2 LEU    65      50.582  31.709  44.162  1.00  0.00           H
ATOM   1031  HB3 LEU    65      49.657  33.055  44.521  1.00  0.00           H
ATOM   1032  CG  LEU    65      48.622  31.740  43.142  1.00  0.00           C
ATOM   1033  HG  LEU    65      48.167  32.274  42.308  1.00  0.00           H
ATOM   1034  CD1 LEU    65      48.647  30.347  42.546  1.00  0.00           C
ATOM   1035 HD11 LEU    65      47.634  30.097  42.228  1.00  0.00           H
ATOM   1036 HD12 LEU    65      48.939  29.625  43.309  1.00  0.00           H
ATOM   1037 HD13 LEU    65      49.300  30.269  41.677  1.00  0.00           H
ATOM   1038  CD2 LEU    65      47.580  31.589  44.208  1.00  0.00           C
ATOM   1039 HD21 LEU    65      46.708  31.016  43.895  1.00  0.00           H
ATOM   1040 HD22 LEU    65      48.130  31.231  45.079  1.00  0.00           H
ATOM   1041 HD23 LEU    65      47.216  32.572  44.511  1.00  0.00           H
ATOM   1042  C   LEU    65      51.624  34.224  43.429  1.00  0.00           C
ATOM   1043  O   LEU    65      52.787  33.811  43.665  1.00  0.00           O
ATOM   1044  N   ILE    66      51.227  35.514  43.594  1.00  0.00           N
ATOM   1045  H   ILE    66      50.332  35.840  43.259  1.00  0.00           H
ATOM   1046  CA  ILE    66      52.051  36.575  44.200  1.00  0.00           C
ATOM   1047  HA  ILE    66      52.974  36.160  44.605  1.00  0.00           H
ATOM   1048  CB  ILE    66      52.408  37.552  43.116  1.00  0.00           C
ATOM   1049  HB  ILE    66      51.525  37.919  42.593  1.00  0.00           H
ATOM   1050  CG2 ILE    66      53.297  38.709  43.705  1.00  0.00           C
ATOM   1051 HG21 ILE    66      52.795  39.375  44.409  1.00  0.00           H
ATOM   1052 HG22 ILE    66      53.694  39.342  42.912  1.00  0.00           H
ATOM   1053 HG23 ILE    66      54.156  38.353  44.274  1.00  0.00           H
ATOM   1054  CG1 ILE    66      53.259  36.816  42.064  1.00  0.00           C
ATOM   1055 HG12 ILE    66      53.870  36.056  42.551  1.00  0.00           H
ATOM   1056 HG13 ILE    66      52.527  36.247  41.491  1.00  0.00           H
ATOM   1057  CD1 ILE    66      54.132  37.577  41.050  1.00  0.00           C
ATOM   1058 HD11 ILE    66      54.480  36.991  40.200  1.00  0.00           H
ATOM   1059 HD12 ILE    66      54.931  38.177  41.484  1.00  0.00           H
ATOM   1060 HD13 ILE    66      53.468  38.285  40.553  1.00  0.00           H
ATOM   1061  C   ILE    66      51.184  37.262  45.353  1.00  0.00           C
ATOM   1062  O   ILE    66      50.300  38.093  45.072  1.00  0.00           O
ATOM   1063  N   PRO    67      51.301  36.847  46.596  1.00  0.00           N
ATOM   1064  CD  PRO    67      52.035  35.700  46.893  1.00  0.00           C
ATOM   1065  HD2 PRO    67      53.116  35.806  46.789  1.00  0.00           H
ATOM   1066  HD3 PRO    67      51.742  34.805  46.343  1.00  0.00           H
ATOM   1067  CG  PRO    67      51.711  35.371  48.383  1.00  0.00           C
ATOM   1068  HG2 PRO    67      52.608  34.995  48.874  1.00  0.00           H
ATOM   1069  HG3 PRO    67      50.943  34.597  48.384  1.00  0.00           H
ATOM   1070  CB  PRO    67      51.127  36.664  48.993  1.00  0.00           C
ATOM   1071  HB2 PRO    67      51.883  37.154  49.606  1.00  0.00           H
ATOM   1072  HB3 PRO    67      50.281  36.373  49.616  1.00  0.00           H
ATOM   1073  CA  PRO    67      50.760  37.583  47.844  1.00  0.00           C
ATOM   1074  HA  PRO    67      49.681  37.698  47.743  1.00  0.00           H
ATOM   1075  C   PRO    67      51.507  38.889  47.948  1.00  0.00           C
ATOM   1076  O   PRO    67      52.774  38.840  47.834  1.00  0.00           O
ATOM   1077  N   ASN    68      50.888  40.059  48.231  1.00  0.00           N
ATOM   1078  H   ASN    68      49.882  39.978  48.288  1.00  0.00           H
ATOM   1079  CA  ASN    68      51.476  41.350  48.309  1.00  0.00           C
ATOM   1080  HA  ASN    68      52.551  41.300  48.483  1.00  0.00           H
ATOM   1081  CB  ASN    68      51.137  42.108  46.995  1.00  0.00           C
ATOM   1082  HB2 ASN    68      51.489  41.699  46.048  1.00  0.00           H
ATOM   1083  HB3 ASN    68      50.052  42.181  46.918  1.00  0.00           H
ATOM   1084  CG  ASN    68      51.466  43.593  46.906  1.00  0.00           C
ATOM   1085  OD1 ASN    68      51.789  44.250  47.848  1.00  0.00           O
ATOM   1086  ND2 ASN    68      51.520  44.177  45.766  1.00  0.00           N
ATOM   1087 HD21 ASN    68      51.227  43.734  44.907  1.00  0.00           H
ATOM   1088 HD22 ASN    68      51.639  45.177  45.842  1.00  0.00           H
ATOM   1089  C   ASN    68      50.867  41.894  49.607  1.00  0.00           C
ATOM   1090  O   ASN    68      49.750  42.404  49.623  1.00  0.00           O
ATOM   1091  N   LYS    69      51.678  41.782  50.646  1.00  0.00           N
ATOM   1092  H   LYS    69      52.561  41.344  50.423  1.00  0.00           H
ATOM   1093  CA  LYS    69      51.495  42.344  52.004  1.00  0.00           C
ATOM   1094  HA  LYS    69      50.640  41.836  52.448  1.00  0.00           H
ATOM   1095  CB  LYS    69      52.730  41.971  52.939  1.00  0.00           C
ATOM   1096  HB2 LYS    69      53.746  42.145  52.583  1.00  0.00           H
ATOM   1097  HB3 LYS    69      52.535  42.553  53.840  1.00  0.00           H
ATOM   1098  CG  LYS    69      52.683  40.396  53.288  1.00  0.00           C
ATOM   1099  HG2 LYS    69      51.680  40.153  53.639  1.00  0.00           H
ATOM   1100  HG3 LYS    69      52.870  39.809  52.389  1.00  0.00           H
ATOM   1101  CD  LYS    69      53.687  39.929  54.358  1.00  0.00           C
ATOM   1102  HD2 LYS    69      54.691  40.197  54.025  1.00  0.00           H
ATOM   1103  HD3 LYS    69      53.581  40.548  55.250  1.00  0.00           H
ATOM   1104  CE  LYS    69      53.548  38.444  54.499  1.00  0.00           C
ATOM   1105  HE2 LYS    69      52.553  38.162  54.842  1.00  0.00           H
ATOM   1106  HE3 LYS    69      53.716  37.916  53.560  1.00  0.00           H
ATOM   1107  NZ  LYS    69      54.400  37.975  55.632  1.00  0.00           N
ATOM   1108  HZ1 LYS    69      55.372  38.048  55.367  1.00  0.00           H
ATOM   1109  HZ2 LYS    69      54.233  37.043  55.984  1.00  0.00           H
ATOM   1110  HZ3 LYS    69      54.270  38.570  56.436  1.00  0.00           H
ATOM   1111  C   LYS    69      51.211  43.860  51.969  1.00  0.00           C
ATOM   1112  O   LYS    69      50.174  44.238  52.558  1.00  0.00           O
ATOM   1113  N   GLN    70      51.972  44.747  51.365  1.00  0.00           N
ATOM   1114  H   GLN    70      52.807  44.397  50.919  1.00  0.00           H
ATOM   1115  CA  GLN    70      51.766  46.226  51.465  1.00  0.00           C
ATOM   1116  HA  GLN    70      51.663  46.318  52.546  1.00  0.00           H
ATOM   1117  CB  GLN    70      52.994  46.915  50.972  1.00  0.00           C
ATOM   1118  HB2 GLN    70      53.322  46.484  50.026  1.00  0.00           H
ATOM   1119  HB3 GLN    70      52.909  47.990  50.813  1.00  0.00           H
ATOM   1120  CG  GLN    70      54.218  46.831  51.939  1.00  0.00           C
ATOM   1121  HG2 GLN    70      53.992  47.509  52.761  1.00  0.00           H
ATOM   1122  HG3 GLN    70      54.401  45.795  52.224  1.00  0.00           H
ATOM   1123  CD  GLN    70      55.517  47.116  51.102  1.00  0.00           C
ATOM   1124  OE1 GLN    70      55.580  47.721  50.034  1.00  0.00           O
ATOM   1125  NE2 GLN    70      56.699  46.814  51.583  1.00  0.00           N
ATOM   1126 HE21 GLN    70      57.521  47.095  51.068  1.00  0.00           H
ATOM   1127 HE22 GLN    70      56.812  46.187  52.367  1.00  0.00           H
ATOM   1128  C   GLN    70      50.581  46.755  50.721  1.00  0.00           C
ATOM   1129  O   GLN    70      49.867  47.552  51.286  1.00  0.00           O
ATOM   1130  N   ASP    71      50.354  46.342  49.489  1.00  0.00           N
ATOM   1131  H   ASP    71      50.855  45.533  49.151  1.00  0.00           H
ATOM   1132  CA  ASP    71      49.306  46.900  48.693  1.00  0.00           C
ATOM   1133  HA  ASP    71      49.296  47.983  48.817  1.00  0.00           H
ATOM   1134  CB  ASP    71      49.576  46.525  47.179  1.00  0.00           C
ATOM   1135  HB2 ASP    71      49.588  45.474  46.889  1.00  0.00           H
ATOM   1136  HB3 ASP    71      48.734  46.848  46.568  1.00  0.00           H
ATOM   1137  CG  ASP    71      50.628  47.397  46.490  1.00  0.00           C
ATOM   1138  OD1 ASP    71      51.435  46.990  45.668  1.00  0.00           O
ATOM   1139  OD2 ASP    71      50.530  48.616  46.734  1.00  0.00           O
ATOM   1140  C   ASP    71      47.957  46.198  49.032  1.00  0.00           C
ATOM   1141  O   ASP    71      46.950  46.622  48.528  1.00  0.00           O
ATOM   1142  N   ARG    72      47.973  45.197  49.917  1.00  0.00           N
ATOM   1143  H   ARG    72      48.829  45.065  50.436  1.00  0.00           H
ATOM   1144  CA  ARG    72      46.889  44.319  50.362  1.00  0.00           C
ATOM   1145  HA  ARG    72      47.388  43.585  50.994  1.00  0.00           H
ATOM   1146  CB  ARG    72      45.935  45.203  51.230  1.00  0.00           C
ATOM   1147  HB2 ARG    72      46.481  45.730  52.012  1.00  0.00           H
ATOM   1148  HB3 ARG    72      45.218  45.831  50.701  1.00  0.00           H
ATOM   1149  CG  ARG    72      45.116  44.173  52.068  1.00  0.00           C
ATOM   1150  HG2 ARG    72      44.701  43.388  51.437  1.00  0.00           H
ATOM   1151  HG3 ARG    72      45.751  43.645  52.780  1.00  0.00           H
ATOM   1152  CD  ARG    72      44.044  44.780  53.000  1.00  0.00           C
ATOM   1153  HD2 ARG    72      43.379  45.470  52.480  1.00  0.00           H
ATOM   1154  HD3 ARG    72      43.434  43.988  53.431  1.00  0.00           H
ATOM   1155  NE  ARG    72      44.682  45.507  54.084  1.00  0.00           N
ATOM   1156  HE  ARG    72      45.678  45.451  54.238  1.00  0.00           H
ATOM   1157  CZ  ARG    72      43.937  46.147  54.950  1.00  0.00           C
ATOM   1158  NH1 ARG    72      42.670  46.381  54.801  1.00  0.00           N
ATOM   1159 HH11 ARG    72      42.095  46.068  54.033  1.00  0.00           H
ATOM   1160 HH12 ARG    72      42.284  47.181  55.282  1.00  0.00           H
ATOM   1161  NH2 ARG    72      44.560  46.707  55.950  1.00  0.00           N
ATOM   1162 HH21 ARG    72      45.565  46.805  55.950  1.00  0.00           H
ATOM   1163 HH22 ARG    72      43.990  47.181  56.636  1.00  0.00           H
ATOM   1164  C   ARG    72      46.323  43.471  49.247  1.00  0.00           C
ATOM   1165  O   ARG    72      45.094  43.335  49.024  1.00  0.00           O
ATOM   1166  N   THR    73      47.127  42.925  48.348  1.00  0.00           N
ATOM   1167  H   THR    73      48.115  42.922  48.558  1.00  0.00           H
ATOM   1168  CA  THR    73      46.689  42.184  47.090  1.00  0.00           C
ATOM   1169  HA  THR    73      45.619  42.001  47.195  1.00  0.00           H
ATOM   1170  CB  THR    73      46.935  43.062  45.799  1.00  0.00           C
ATOM   1171  HB  THR    73      46.542  42.499  44.951  1.00  0.00           H
ATOM   1172  CG2 THR    73      46.249  44.373  45.829  1.00  0.00           C
ATOM   1173 HG21 THR    73      46.671  44.982  45.029  1.00  0.00           H
ATOM   1174 HG22 THR    73      46.293  44.819  46.823  1.00  0.00           H
ATOM   1175 HG23 THR    73      45.202  44.275  45.542  1.00  0.00           H
ATOM   1176  OG1 THR    73      48.268  43.244  45.432  1.00  0.00           O
ATOM   1177  HG1 THR    73      48.511  42.333  45.252  1.00  0.00           H
ATOM   1178  C   THR    73      47.220  40.749  46.927  1.00  0.00           C
ATOM   1179  O   THR    73      48.211  40.303  47.529  1.00  0.00           O
ATOM   1180  N   LEU    74      46.485  39.961  46.198  1.00  0.00           N
ATOM   1181  H   LEU    74      45.699  40.332  45.684  1.00  0.00           H
ATOM   1182  CA  LEU    74      46.849  38.530  45.851  1.00  0.00           C
ATOM   1183  HA  LEU    74      47.912  38.362  46.026  1.00  0.00           H
ATOM   1184  CB  LEU    74      46.048  37.486  46.791  1.00  0.00           C
ATOM   1185  HB2 LEU    74      46.463  37.588  47.793  1.00  0.00           H
ATOM   1186  HB3 LEU    74      44.977  37.694  46.788  1.00  0.00           H
ATOM   1187  CG  LEU    74      46.191  35.969  46.488  1.00  0.00           C
ATOM   1188  HG  LEU    74      45.985  35.891  45.420  1.00  0.00           H
ATOM   1189  CD1 LEU    74      47.649  35.423  46.607  1.00  0.00           C
ATOM   1190 HD11 LEU    74      47.772  34.432  46.169  1.00  0.00           H
ATOM   1191 HD12 LEU    74      47.882  35.384  47.671  1.00  0.00           H
ATOM   1192 HD13 LEU    74      48.379  36.103  46.171  1.00  0.00           H
ATOM   1193  CD2 LEU    74      45.246  35.158  47.417  1.00  0.00           C
ATOM   1194 HD21 LEU    74      45.589  35.547  48.375  1.00  0.00           H
ATOM   1195 HD22 LEU    74      44.215  35.338  47.112  1.00  0.00           H
ATOM   1196 HD23 LEU    74      45.500  34.105  47.293  1.00  0.00           H
ATOM   1197  C   LEU    74      46.617  38.233  44.340  1.00  0.00           C
ATOM   1198  O   LEU    74      45.452  37.994  43.935  1.00  0.00           O
ATOM   1199  N   THR    75      47.660  38.124  43.563  1.00  0.00           N
ATOM   1200  H   THR    75      48.553  38.176  44.033  1.00  0.00           H
ATOM   1201  CA  THR    75      47.674  37.889  42.168  1.00  0.00           C
ATOM   1202  HA  THR    75      46.838  38.488  41.806  1.00  0.00           H
ATOM   1203  CB  THR    75      48.908  38.329  41.394  1.00  0.00           C
ATOM   1204  HB  THR    75      49.740  37.636  41.519  1.00  0.00           H
ATOM   1205  CG2 THR    75      48.729  38.502  39.914  1.00  0.00           C
ATOM   1206 HG21 THR    75      48.522  37.565  39.396  1.00  0.00           H
ATOM   1207 HG22 THR    75      49.669  38.950  39.594  1.00  0.00           H
ATOM   1208 HG23 THR    75      47.950  39.239  39.719  1.00  0.00           H
ATOM   1209  OG1 THR    75      49.311  39.561  41.949  1.00  0.00           O
ATOM   1210  HG1 THR    75      50.055  39.854  41.417  1.00  0.00           H
ATOM   1211  C   THR    75      47.614  36.380  41.949  1.00  0.00           C
ATOM   1212  O   THR    75      48.274  35.587  42.583  1.00  0.00           O
ATOM   1213  N   ILE    76      46.924  35.996  40.881  1.00  0.00           N
ATOM   1214  H   ILE    76      46.369  36.574  40.266  1.00  0.00           H
ATOM   1215  CA  ILE    76      46.809  34.544  40.507  1.00  0.00           C
ATOM   1216  HA  ILE    76      47.669  33.970  40.854  1.00  0.00           H
ATOM   1217  CB  ILE    76      45.506  33.855  41.022  1.00  0.00           C
ATOM   1218  HB  ILE    76      44.697  34.220  40.391  1.00  0.00           H
ATOM   1219  CG2 ILE    76      45.535  32.330  40.767  1.00  0.00           C
ATOM   1220 HG21 ILE    76      44.660  31.852  41.207  1.00  0.00           H
ATOM   1221 HG22 ILE    76      46.350  31.848  41.307  1.00  0.00           H
ATOM   1222 HG23 ILE    76      45.688  32.102  39.712  1.00  0.00           H
ATOM   1223  CG1 ILE    76      45.119  34.127  42.505  1.00  0.00           C
ATOM   1224 HG12 ILE    76      44.550  33.293  42.916  1.00  0.00           H
ATOM   1225 HG13 ILE    76      45.973  34.226  43.175  1.00  0.00           H
ATOM   1226  CD1 ILE    76      44.232  35.349  42.749  1.00  0.00           C
ATOM   1227 HD11 ILE    76      43.316  35.272  42.163  1.00  0.00           H
ATOM   1228 HD12 ILE    76      44.847  36.204  42.471  1.00  0.00           H
ATOM   1229 HD13 ILE    76      43.958  35.442  43.800  1.00  0.00           H
ATOM   1230  C   ILE    76      46.787  34.470  38.949  1.00  0.00           C
ATOM   1231  O   ILE    76      46.140  35.340  38.358  1.00  0.00           O
ATOM   1232  N   VAL    77      47.758  33.777  38.414  1.00  0.00           N
ATOM   1233  H   VAL    77      48.456  33.421  39.053  1.00  0.00           H
ATOM   1234  CA  VAL    77      48.168  33.882  37.043  1.00  0.00           C
ATOM   1235  HA  VAL    77      47.414  34.523  36.586  1.00  0.00           H
ATOM   1236  CB  VAL    77      49.563  34.530  36.888  1.00  0.00           C
ATOM   1237  HB  VAL    77      50.222  33.714  37.183  1.00  0.00           H
ATOM   1238  CG1 VAL    77      49.933  34.881  35.407  1.00  0.00           C
ATOM   1239 HG11 VAL    77      50.335  33.948  35.011  1.00  0.00           H
ATOM   1240 HG12 VAL    77      49.018  35.186  34.898  1.00  0.00           H
ATOM   1241 HG13 VAL    77      50.680  35.657  35.238  1.00  0.00           H
ATOM   1242  CG2 VAL    77      49.708  35.781  37.765  1.00  0.00           C
ATOM   1243 HG21 VAL    77      48.979  36.515  37.421  1.00  0.00           H
ATOM   1244 HG22 VAL    77      50.737  36.139  37.740  1.00  0.00           H
ATOM   1245 HG23 VAL    77      49.538  35.474  38.796  1.00  0.00           H
ATOM   1246  C   VAL    77      48.183  32.575  36.228  1.00  0.00           C
ATOM   1247  O   VAL    77      48.715  31.560  36.750  1.00  0.00           O
ATOM   1248  N   ASP    78      47.759  32.487  34.942  1.00  0.00           N
ATOM   1249  H   ASP    78      47.460  33.388  34.595  1.00  0.00           H
ATOM   1250  CA  ASP    78      47.801  31.283  34.102  1.00  0.00           C
ATOM   1251  HA  ASP    78      48.629  30.646  34.415  1.00  0.00           H
ATOM   1252  CB  ASP    78      46.580  30.431  34.263  1.00  0.00           C
ATOM   1253  HB2 ASP    78      46.670  29.576  33.592  1.00  0.00           H
ATOM   1254  HB3 ASP    78      46.588  30.086  35.297  1.00  0.00           H
ATOM   1255  CG  ASP    78      45.333  31.145  33.784  1.00  0.00           C
ATOM   1256  OD1 ASP    78      45.032  31.214  32.591  1.00  0.00           O
ATOM   1257  OD2 ASP    78      44.619  31.705  34.686  1.00  0.00           O
ATOM   1258  C   ASP    78      48.159  31.691  32.634  1.00  0.00           C
ATOM   1259  O   ASP    78      47.941  32.855  32.213  1.00  0.00           O
ATOM   1260  N   THR    79      48.763  30.713  31.915  1.00  0.00           N
ATOM   1261  H   THR    79      49.003  29.845  32.372  1.00  0.00           H
ATOM   1262  CA  THR    79      49.087  30.636  30.504  1.00  0.00           C
ATOM   1263  HA  THR    79      49.274  31.638  30.118  1.00  0.00           H
ATOM   1264  CB  THR    79      50.418  29.888  30.224  1.00  0.00           C
ATOM   1265  HB  THR    79      50.460  29.806  29.138  1.00  0.00           H
ATOM   1266  CG2 THR    79      51.626  30.503  30.722  1.00  0.00           C
ATOM   1267 HG21 THR    79      51.582  31.568  30.498  1.00  0.00           H
ATOM   1268 HG22 THR    79      52.470  30.195  30.106  1.00  0.00           H
ATOM   1269 HG23 THR    79      51.920  30.370  31.763  1.00  0.00           H
ATOM   1270  OG1 THR    79      50.438  28.603  30.757  1.00  0.00           O
ATOM   1271  HG1 THR    79      51.231  28.139  30.479  1.00  0.00           H
ATOM   1272  C   THR    79      47.877  30.098  29.674  1.00  0.00           C
ATOM   1273  O   THR    79      48.047  29.394  28.725  1.00  0.00           O
ATOM   1274  N   GLY    80      46.603  30.415  30.086  1.00  0.00           N
ATOM   1275  H   GLY    80      46.570  30.925  30.958  1.00  0.00           H
ATOM   1276  CA  GLY    80      45.389  29.975  29.460  1.00  0.00           C
ATOM   1277  HA2 GLY    80      45.473  28.892  29.368  1.00  0.00           H
ATOM   1278  HA3 GLY    80      44.494  30.338  29.968  1.00  0.00           H
ATOM   1279  C   GLY    80      45.156  30.580  28.030  1.00  0.00           C
ATOM   1280  O   GLY    80      46.016  31.269  27.463  1.00  0.00           O
ATOM   1281  N   ILE    81      44.022  30.186  27.446  1.00  0.00           N
ATOM   1282  H   ILE    81      43.515  29.440  27.900  1.00  0.00           H
ATOM   1283  CA  ILE    81      43.602  30.717  26.129  1.00  0.00           C
ATOM   1284  HA  ILE    81      44.250  30.418  25.304  1.00  0.00           H
ATOM   1285  CB  ILE    81      42.218  30.003  25.841  1.00  0.00           C
ATOM   1286  HB  ILE    81      42.409  28.930  25.882  1.00  0.00           H
ATOM   1287  CG2 ILE    81      41.235  30.207  27.030  1.00  0.00           C
ATOM   1288 HG21 ILE    81      41.636  29.744  27.931  1.00  0.00           H
ATOM   1289 HG22 ILE    81      40.253  29.761  26.877  1.00  0.00           H
ATOM   1290 HG23 ILE    81      41.144  31.264  27.285  1.00  0.00           H
ATOM   1291  CG1 ILE    81      41.430  30.333  24.535  1.00  0.00           C
ATOM   1292 HG12 ILE    81      40.589  29.640  24.557  1.00  0.00           H
ATOM   1293 HG13 ILE    81      41.159  31.381  24.407  1.00  0.00           H
ATOM   1294  CD1 ILE    81      42.167  29.823  23.311  1.00  0.00           C
ATOM   1295 HD11 ILE    81      43.044  30.470  23.298  1.00  0.00           H
ATOM   1296 HD12 ILE    81      41.541  30.105  22.465  1.00  0.00           H
ATOM   1297 HD13 ILE    81      42.487  28.782  23.275  1.00  0.00           H
ATOM   1298  C   ILE    81      43.435  32.240  26.093  1.00  0.00           C
ATOM   1299  O   ILE    81      43.745  32.927  25.098  1.00  0.00           O
ATOM   1300  N   GLY    82      42.983  32.903  27.210  1.00  0.00           N
ATOM   1301  H   GLY    82      42.929  32.391  28.079  1.00  0.00           H
ATOM   1302  CA  GLY    82      42.634  34.341  27.189  1.00  0.00           C
ATOM   1303  HA2 GLY    82      42.568  34.666  28.228  1.00  0.00           H
ATOM   1304  HA3 GLY    82      43.502  34.906  26.851  1.00  0.00           H
ATOM   1305  C   GLY    82      41.297  34.585  26.489  1.00  0.00           C
ATOM   1306  O   GLY    82      40.654  33.657  26.091  1.00  0.00           O
ATOM   1307  N   MET    83      40.950  35.854  26.358  1.00  0.00           N
ATOM   1308  H   MET    83      41.534  36.498  26.872  1.00  0.00           H
ATOM   1309  CA  MET    83      39.691  36.325  25.806  1.00  0.00           C
ATOM   1310  HA  MET    83      39.561  35.629  24.977  1.00  0.00           H
ATOM   1311  CB  MET    83      38.568  36.130  26.766  1.00  0.00           C
ATOM   1312  HB2 MET    83      37.647  36.417  26.261  1.00  0.00           H
ATOM   1313  HB3 MET    83      38.568  35.061  26.981  1.00  0.00           H
ATOM   1314  CG  MET    83      38.746  36.844  28.121  1.00  0.00           C
ATOM   1315  HG2 MET    83      39.705  36.530  28.531  1.00  0.00           H
ATOM   1316  HG3 MET    83      38.760  37.892  27.820  1.00  0.00           H
ATOM   1317  SD  MET    83      37.497  36.731  29.397  1.00  0.00           S
ATOM   1318  CE  MET    83      37.875  35.058  29.894  1.00  0.00           C
ATOM   1319  HE1 MET    83      38.893  34.804  29.596  1.00  0.00           H
ATOM   1320  HE2 MET    83      37.708  34.939  30.964  1.00  0.00           H
ATOM   1321  HE3 MET    83      37.209  34.332  29.427  1.00  0.00           H
ATOM   1322  C   MET    83      39.737  37.828  25.329  1.00  0.00           C
ATOM   1323  O   MET    83      40.281  38.751  25.876  1.00  0.00           O
ATOM   1324  N   THR    84      39.079  38.079  24.206  1.00  0.00           N
ATOM   1325  H   THR    84      38.681  37.319  23.674  1.00  0.00           H
ATOM   1326  CA  THR    84      38.806  39.458  23.684  1.00  0.00           C
ATOM   1327  HA  THR    84      39.748  39.992  23.795  1.00  0.00           H
ATOM   1328  CB  THR    84      38.435  39.412  22.251  1.00  0.00           C
ATOM   1329  HB  THR    84      39.140  38.778  21.713  1.00  0.00           H
ATOM   1330  CG2 THR    84      37.039  38.845  21.995  1.00  0.00           C
ATOM   1331 HG21 THR    84      36.300  39.556  22.362  1.00  0.00           H
ATOM   1332 HG22 THR    84      36.916  37.878  22.483  1.00  0.00           H
ATOM   1333 HG23 THR    84      36.879  38.589  20.947  1.00  0.00           H
ATOM   1334  OG1 THR    84      38.506  40.653  21.690  1.00  0.00           O
ATOM   1335  HG1 THR    84      39.400  40.782  21.367  1.00  0.00           H
ATOM   1336  C   THR    84      37.781  40.153  24.498  1.00  0.00           C
ATOM   1337  O   THR    84      36.924  39.605  25.287  1.00  0.00           O
ATOM   1338  N   LYS    85      37.852  41.462  24.414  1.00  0.00           N
ATOM   1339  H   LYS    85      38.446  41.781  23.661  1.00  0.00           H
ATOM   1340  CA  LYS    85      37.072  42.491  25.157  1.00  0.00           C
ATOM   1341  HA  LYS    85      37.461  42.477  26.175  1.00  0.00           H
ATOM   1342  CB  LYS    85      37.343  43.815  24.504  1.00  0.00           C
ATOM   1343  HB2 LYS    85      38.427  43.929  24.492  1.00  0.00           H
ATOM   1344  HB3 LYS    85      37.186  43.655  23.438  1.00  0.00           H
ATOM   1345  CG  LYS    85      36.634  44.987  25.236  1.00  0.00           C
ATOM   1346  HG2 LYS    85      35.554  44.838  25.215  1.00  0.00           H
ATOM   1347  HG3 LYS    85      37.035  45.053  26.247  1.00  0.00           H
ATOM   1348  CD  LYS    85      36.817  46.277  24.420  1.00  0.00           C
ATOM   1349  HD2 LYS    85      36.513  46.270  23.373  1.00  0.00           H
ATOM   1350  HD3 LYS    85      36.067  46.957  24.823  1.00  0.00           H
ATOM   1351  CE  LYS    85      38.196  47.101  24.659  1.00  0.00           C
ATOM   1352  HE2 LYS    85      38.460  47.118  25.717  1.00  0.00           H
ATOM   1353  HE3 LYS    85      39.009  46.608  24.127  1.00  0.00           H
ATOM   1354  NZ  LYS    85      38.165  48.429  24.104  1.00  0.00           N
ATOM   1355  HZ1 LYS    85      37.361  48.949  24.425  1.00  0.00           H
ATOM   1356  HZ2 LYS    85      38.232  48.356  23.099  1.00  0.00           H
ATOM   1357  HZ3 LYS    85      38.967  48.964  24.404  1.00  0.00           H
ATOM   1358  C   LYS    85      35.527  42.207  25.142  1.00  0.00           C
ATOM   1359  O   LYS    85      34.937  42.321  26.242  1.00  0.00           O
ATOM   1360  N   ALA    86      34.983  41.811  24.014  1.00  0.00           N
ATOM   1361  H   ALA    86      35.539  41.693  23.179  1.00  0.00           H
ATOM   1362  CA  ALA    86      33.585  41.504  23.912  1.00  0.00           C
ATOM   1363  HA  ALA    86      33.042  42.362  24.309  1.00  0.00           H
ATOM   1364  CB  ALA    86      33.312  41.319  22.411  1.00  0.00           C
ATOM   1365  HB1 ALA    86      33.511  42.296  21.972  1.00  0.00           H
ATOM   1366  HB2 ALA    86      32.243  41.162  22.262  1.00  0.00           H
ATOM   1367  HB3 ALA    86      33.926  40.563  21.921  1.00  0.00           H
ATOM   1368  C   ALA    86      33.179  40.316  24.720  1.00  0.00           C
ATOM   1369  O   ALA    86      32.053  40.253  25.168  1.00  0.00           O
ATOM   1370  N   ASP    87      34.059  39.374  24.906  1.00  0.00           N
ATOM   1371  H   ASP    87      35.038  39.564  24.750  1.00  0.00           H
ATOM   1372  CA  ASP    87      33.762  38.193  25.756  1.00  0.00           C
ATOM   1373  HA  ASP    87      32.749  37.820  25.603  1.00  0.00           H
ATOM   1374  CB  ASP    87      34.786  37.026  25.428  1.00  0.00           C
ATOM   1375  HB2 ASP    87      35.757  37.301  25.840  1.00  0.00           H
ATOM   1376  HB3 ASP    87      34.439  36.166  26.002  1.00  0.00           H
ATOM   1377  CG  ASP    87      34.817  36.427  23.981  1.00  0.00           C
ATOM   1378  OD1 ASP    87      35.362  35.262  23.873  1.00  0.00           O
ATOM   1379  OD2 ASP    87      34.246  36.989  22.996  1.00  0.00           O
ATOM   1380  C   ASP    87      33.893  38.500  27.281  1.00  0.00           C
ATOM   1381  O   ASP    87      33.098  38.153  28.127  1.00  0.00           O
ATOM   1382  N   LEU    88      34.836  39.369  27.679  1.00  0.00           N
ATOM   1383  H   LEU    88      35.297  39.741  26.861  1.00  0.00           H
ATOM   1384  CA  LEU    88      35.129  39.825  29.061  1.00  0.00           C
ATOM   1385  HA  LEU    88      35.236  38.946  29.697  1.00  0.00           H
ATOM   1386  CB  LEU    88      36.513  40.629  29.094  1.00  0.00           C
ATOM   1387  HB2 LEU    88      37.283  39.999  28.647  1.00  0.00           H
ATOM   1388  HB3 LEU    88      36.262  41.523  28.524  1.00  0.00           H
ATOM   1389  CG  LEU    88      37.142  41.155  30.416  1.00  0.00           C
ATOM   1390  HG  LEU    88      36.604  42.054  30.718  1.00  0.00           H
ATOM   1391  CD1 LEU    88      37.189  40.081  31.488  1.00  0.00           C
ATOM   1392 HD11 LEU    88      37.711  39.182  31.163  1.00  0.00           H
ATOM   1393 HD12 LEU    88      36.215  39.780  31.872  1.00  0.00           H
ATOM   1394 HD13 LEU    88      37.749  40.424  32.358  1.00  0.00           H
ATOM   1395  CD2 LEU    88      38.547  41.742  30.190  1.00  0.00           C
ATOM   1396 HD21 LEU    88      38.472  42.660  29.608  1.00  0.00           H
ATOM   1397 HD22 LEU    88      39.145  41.803  31.099  1.00  0.00           H
ATOM   1398 HD23 LEU    88      38.932  40.928  29.577  1.00  0.00           H
ATOM   1399  C   LEU    88      33.953  40.575  29.725  1.00  0.00           C
ATOM   1400  O   LEU    88      33.632  40.317  30.899  1.00  0.00           O
ATOM   1401  N   ILE    89      33.194  41.337  28.948  1.00  0.00           N
ATOM   1402  H   ILE    89      33.475  41.454  27.984  1.00  0.00           H
ATOM   1403  CA  ILE    89      31.976  42.080  29.431  1.00  0.00           C
ATOM   1404  HA  ILE    89      32.213  42.657  30.325  1.00  0.00           H
ATOM   1405  CB  ILE    89      31.551  43.034  28.253  1.00  0.00           C
ATOM   1406  HB  ILE    89      31.277  42.386  27.419  1.00  0.00           H
ATOM   1407  CG2 ILE    89      30.322  43.900  28.696  1.00  0.00           C
ATOM   1408 HG21 ILE    89      30.057  44.718  28.025  1.00  0.00           H
ATOM   1409 HG22 ILE    89      30.620  44.268  29.678  1.00  0.00           H
ATOM   1410 HG23 ILE    89      29.382  43.359  28.808  1.00  0.00           H
ATOM   1411  CG1 ILE    89      32.628  44.053  27.851  1.00  0.00           C
ATOM   1412 HG12 ILE    89      32.751  44.804  28.632  1.00  0.00           H
ATOM   1413 HG13 ILE    89      33.598  43.568  27.747  1.00  0.00           H
ATOM   1414  CD1 ILE    89      32.445  44.822  26.532  1.00  0.00           C
ATOM   1415 HD11 ILE    89      33.194  45.594  26.361  1.00  0.00           H
ATOM   1416 HD12 ILE    89      31.449  45.261  26.573  1.00  0.00           H
ATOM   1417 HD13 ILE    89      32.409  44.217  25.627  1.00  0.00           H
ATOM   1418  C   ILE    89      30.888  41.109  29.596  1.00  0.00           C
ATOM   1419  O   ILE    89      30.061  41.297  30.504  1.00  0.00           O
ATOM   1420  N   ASN    90      30.751  40.067  28.702  1.00  0.00           N
ATOM   1421  H   ASN    90      31.427  39.997  27.954  1.00  0.00           H
ATOM   1422  CA  ASN    90      29.779  38.935  28.751  1.00  0.00           C
ATOM   1423  HA  ASN    90      28.757  39.267  28.929  1.00  0.00           H
ATOM   1424  CB  ASN    90      29.743  38.310  27.349  1.00  0.00           C
ATOM   1425  HB2 ASN    90      30.754  38.143  26.980  1.00  0.00           H
ATOM   1426  HB3 ASN    90      29.144  37.405  27.446  1.00  0.00           H
ATOM   1427  CG  ASN    90      29.072  39.291  26.355  1.00  0.00           C
ATOM   1428  OD1 ASN    90      28.182  40.067  26.677  1.00  0.00           O
ATOM   1429  ND2 ASN    90      29.328  39.128  25.023  1.00  0.00           N
ATOM   1430 HD21 ASN    90      29.890  38.321  24.793  1.00  0.00           H
ATOM   1431 HD22 ASN    90      29.073  39.883  24.402  1.00  0.00           H
ATOM   1432  C   ASN    90      30.185  37.889  29.871  1.00  0.00           C
ATOM   1433  O   ASN    90      30.355  36.720  29.541  1.00  0.00           O
ATOM   1434  N   ASN    91      30.398  38.366  31.128  1.00  0.00           N
ATOM   1435  H   ASN    91      30.265  39.348  31.325  1.00  0.00           H
ATOM   1436  CA  ASN    91      30.638  37.495  32.271  1.00  0.00           C
ATOM   1437  HA  ASN    91      31.068  38.131  33.045  1.00  0.00           H
ATOM   1438  CB  ASN    91      29.337  36.780  32.849  1.00  0.00           C
ATOM   1439  HB2 ASN    91      28.961  36.209  32.000  1.00  0.00           H
ATOM   1440  HB3 ASN    91      29.541  36.073  33.653  1.00  0.00           H
ATOM   1441  CG  ASN    91      28.255  37.781  33.259  1.00  0.00           C
ATOM   1442  OD1 ASN    91      28.379  38.829  33.869  1.00  0.00           O
ATOM   1443  ND2 ASN    91      27.040  37.574  32.682  1.00  0.00           N
ATOM   1444 HD21 ASN    91      26.896  36.731  32.144  1.00  0.00           H
ATOM   1445 HD22 ASN    91      26.248  38.146  32.937  1.00  0.00           H
ATOM   1446  C   ASN    91      31.901  36.622  32.068  1.00  0.00           C
ATOM   1447  O   ASN    91      31.823  35.388  32.363  1.00  0.00           O
ATOM   1448  N   LEU    92      32.913  37.206  31.365  1.00  0.00           N
ATOM   1449  H   LEU    92      32.798  38.169  31.082  1.00  0.00           H
ATOM   1450  CA  LEU    92      34.150  36.527  31.045  1.00  0.00           C
ATOM   1451  HA  LEU    92      34.778  37.164  30.423  1.00  0.00           H
ATOM   1452  CB  LEU    92      34.944  35.980  32.230  1.00  0.00           C
ATOM   1453  HB2 LEU    92      34.352  35.219  32.739  1.00  0.00           H
ATOM   1454  HB3 LEU    92      35.777  35.374  31.873  1.00  0.00           H
ATOM   1455  CG  LEU    92      35.687  36.812  33.309  1.00  0.00           C
ATOM   1456  HG  LEU    92      36.434  37.423  32.802  1.00  0.00           H
ATOM   1457  CD1 LEU    92      34.673  37.731  34.066  1.00  0.00           C
ATOM   1458 HD11 LEU    92      35.137  38.484  34.702  1.00  0.00           H
ATOM   1459 HD12 LEU    92      33.979  37.100  34.620  1.00  0.00           H
ATOM   1460 HD13 LEU    92      34.073  38.260  33.324  1.00  0.00           H
ATOM   1461  CD2 LEU    92      36.349  35.921  34.348  1.00  0.00           C
ATOM   1462 HD21 LEU    92      35.563  35.225  34.644  1.00  0.00           H
ATOM   1463 HD22 LEU    92      37.183  35.486  33.799  1.00  0.00           H
ATOM   1464 HD23 LEU    92      36.668  36.460  35.240  1.00  0.00           H
ATOM   1465  C   LEU    92      33.889  35.358  29.993  1.00  0.00           C
ATOM   1466  O   LEU    92      34.732  34.544  29.687  1.00  0.00           O
ATOM   1467  N   GLY    93      32.741  35.362  29.356  1.00  0.00           N
ATOM   1468  H   GLY    93      32.164  36.159  29.585  1.00  0.00           H
ATOM   1469  CA  GLY    93      32.382  34.257  28.501  1.00  0.00           C
ATOM   1470  HA2 GLY    93      31.649  34.617  27.779  1.00  0.00           H
ATOM   1471  HA3 GLY    93      33.253  33.890  27.959  1.00  0.00           H
ATOM   1472  C   GLY    93      31.922  33.087  29.297  1.00  0.00           C
ATOM   1473  O   GLY    93      31.802  31.991  28.746  1.00  0.00           O
ATOM   1474  N   THR    94      31.518  33.221  30.574  1.00  0.00           N
ATOM   1475  H   THR    94      31.782  34.124  30.942  1.00  0.00           H
ATOM   1476  CA  THR    94      30.834  32.189  31.379  1.00  0.00           C
ATOM   1477  HA  THR    94      31.248  31.265  30.978  1.00  0.00           H
ATOM   1478  CB  THR    94      31.169  32.233  32.907  1.00  0.00           C
ATOM   1479  HB  THR    94      30.769  31.346  33.399  1.00  0.00           H
ATOM   1480  CG2 THR    94      32.659  32.275  33.113  1.00  0.00           C
ATOM   1481 HG21 THR    94      33.016  33.305  33.140  1.00  0.00           H
ATOM   1482 HG22 THR    94      33.146  31.836  32.242  1.00  0.00           H
ATOM   1483 HG23 THR    94      32.879  31.729  34.030  1.00  0.00           H
ATOM   1484  OG1 THR    94      30.518  33.339  33.520  1.00  0.00           O
ATOM   1485  HG1 THR    94      30.961  34.135  33.215  1.00  0.00           H
ATOM   1486  C   THR    94      29.297  32.255  31.172  1.00  0.00           C
ATOM   1487  O   THR    94      28.751  33.298  30.915  1.00  0.00           O
ATOM   1488  N   ILE    95      28.562  31.202  31.550  1.00  0.00           N
ATOM   1489  H   ILE    95      29.053  30.329  31.677  1.00  0.00           H
ATOM   1490  CA  ILE    95      27.137  30.926  31.562  1.00  0.00           C
ATOM   1491  HA  ILE    95      26.549  31.202  30.687  1.00  0.00           H
ATOM   1492  CB  ILE    95      27.034  29.360  31.883  1.00  0.00           C
ATOM   1493  HB  ILE    95      27.721  28.879  31.187  1.00  0.00           H
ATOM   1494  CG2 ILE    95      27.521  29.049  33.347  1.00  0.00           C
ATOM   1495 HG21 ILE    95      27.899  28.027  33.310  1.00  0.00           H
ATOM   1496 HG22 ILE    95      26.646  29.039  33.998  1.00  0.00           H
ATOM   1497 HG23 ILE    95      28.364  29.666  33.660  1.00  0.00           H
ATOM   1498  CG1 ILE    95      25.649  28.739  31.714  1.00  0.00           C
ATOM   1499 HG12 ILE    95      25.806  27.692  31.977  1.00  0.00           H
ATOM   1500 HG13 ILE    95      25.101  29.027  32.611  1.00  0.00           H
ATOM   1501  CD1 ILE    95      24.795  28.782  30.455  1.00  0.00           C
ATOM   1502 HD11 ILE    95      24.681  29.831  30.178  1.00  0.00           H
ATOM   1503 HD12 ILE    95      23.836  28.267  30.501  1.00  0.00           H
ATOM   1504 HD13 ILE    95      25.395  28.270  29.701  1.00  0.00           H
ATOM   1505  C   ILE    95      26.427  31.819  32.615  1.00  0.00           C
ATOM   1506  O   ILE    95      25.238  31.881  32.745  1.00  0.00           O
ATOM   1507  N   ALA    96      27.079  32.752  33.254  1.00  0.00           N
ATOM   1508  H   ALA    96      28.078  32.741  33.102  1.00  0.00           H
ATOM   1509  CA  ALA    96      26.645  33.249  34.539  1.00  0.00           C
ATOM   1510  HA  ALA    96      26.565  32.304  35.079  1.00  0.00           H
ATOM   1511  CB  ALA    96      27.738  34.061  35.122  1.00  0.00           C
ATOM   1512  HB1 ALA    96      27.430  34.414  36.106  1.00  0.00           H
ATOM   1513  HB2 ALA    96      27.958  34.920  34.490  1.00  0.00           H
ATOM   1514  HB3 ALA    96      28.699  33.573  35.286  1.00  0.00           H
ATOM   1515  C   ALA    96      25.275  34.057  34.596  1.00  0.00           C
ATOM   1516  O   ALA    96      24.593  33.967  35.609  1.00  0.00           O
ATOM   1517  N   LYS    97      24.863  34.707  33.523  1.00  0.00           N
ATOM   1518  H   LYS    97      25.377  34.577  32.665  1.00  0.00           H
ATOM   1519  CA  LYS    97      23.521  35.374  33.409  1.00  0.00           C
ATOM   1520  HA  LYS    97      23.393  36.083  34.226  1.00  0.00           H
ATOM   1521  CB  LYS    97      23.551  36.172  32.078  1.00  0.00           C
ATOM   1522  HB2 LYS    97      24.402  36.853  32.098  1.00  0.00           H
ATOM   1523  HB3 LYS    97      23.599  35.438  31.273  1.00  0.00           H
ATOM   1524  CG  LYS    97      22.367  37.068  31.904  1.00  0.00           C
ATOM   1525  HG2 LYS    97      21.441  36.507  31.782  1.00  0.00           H
ATOM   1526  HG3 LYS    97      22.297  37.730  32.768  1.00  0.00           H
ATOM   1527  CD  LYS    97      22.678  38.010  30.679  1.00  0.00           C
ATOM   1528  HD2 LYS    97      21.975  38.836  30.565  1.00  0.00           H
ATOM   1529  HD3 LYS    97      23.649  38.505  30.659  1.00  0.00           H
ATOM   1530  CE  LYS    97      22.683  37.287  29.330  1.00  0.00           C
ATOM   1531  HE2 LYS    97      22.814  38.012  28.528  1.00  0.00           H
ATOM   1532  HE3 LYS    97      23.462  36.526  29.274  1.00  0.00           H
ATOM   1533  NZ  LYS    97      21.395  36.728  29.022  1.00  0.00           N
ATOM   1534  HZ1 LYS    97      21.076  35.924  29.541  1.00  0.00           H
ATOM   1535  HZ2 LYS    97      21.498  36.504  28.043  1.00  0.00           H
ATOM   1536  HZ3 LYS    97      20.621  37.373  28.942  1.00  0.00           H
ATOM   1537  C   LYS    97      22.352  34.369  33.416  1.00  0.00           C
ATOM   1538  O   LYS    97      21.180  34.665  33.645  1.00  0.00           O
ATOM   1539  N   SER    98      22.770  33.081  33.359  1.00  0.00           N
ATOM   1540  H   SER    98      23.710  32.842  33.077  1.00  0.00           H
ATOM   1541  CA  SER    98      21.996  31.918  33.589  1.00  0.00           C
ATOM   1542  HA  SER    98      21.039  32.327  33.913  1.00  0.00           H
ATOM   1543  CB  SER    98      21.638  31.129  32.351  1.00  0.00           C
ATOM   1544  HB2 SER    98      21.031  31.771  31.713  1.00  0.00           H
ATOM   1545  HB3 SER    98      22.571  30.816  31.882  1.00  0.00           H
ATOM   1546  OG  SER    98      21.040  29.856  32.559  1.00  0.00           O
ATOM   1547  HG  SER    98      20.194  29.916  33.007  1.00  0.00           H
ATOM   1548  C   SER    98      22.532  31.061  34.693  1.00  0.00           C
ATOM   1549  O   SER    98      21.737  30.707  35.529  1.00  0.00           O
ATOM   1550  N   GLY    99      23.789  30.692  34.767  1.00  0.00           N
ATOM   1551  H   GLY    99      24.381  30.957  33.993  1.00  0.00           H
ATOM   1552  CA  GLY    99      24.424  29.908  35.846  1.00  0.00           C
ATOM   1553  HA2 GLY    99      24.196  28.842  35.847  1.00  0.00           H
ATOM   1554  HA3 GLY    99      25.494  30.112  35.786  1.00  0.00           H
ATOM   1555  C   GLY    99      24.163  30.466  37.306  1.00  0.00           C
ATOM   1556  O   GLY    99      23.971  29.685  38.253  1.00  0.00           O
ATOM   1557  N   THR   100      24.081  31.801  37.515  1.00  0.00           N
ATOM   1558  H   THR   100      24.134  32.402  36.706  1.00  0.00           H
ATOM   1559  CA  THR   100      23.707  32.275  38.923  1.00  0.00           C
ATOM   1560  HA  THR   100      24.321  31.702  39.616  1.00  0.00           H
ATOM   1561  CB  THR   100      23.937  33.765  39.014  1.00  0.00           C
ATOM   1562  HB  THR   100      23.528  34.089  39.971  1.00  0.00           H
ATOM   1563  CG2 THR   100      25.445  34.014  39.005  1.00  0.00           C
ATOM   1564 HG21 THR   100      25.690  34.118  37.948  1.00  0.00           H
ATOM   1565 HG22 THR   100      26.071  33.240  39.449  1.00  0.00           H
ATOM   1566 HG23 THR   100      25.667  34.982  39.454  1.00  0.00           H
ATOM   1567  OG1 THR   100      23.261  34.359  37.988  1.00  0.00           O
ATOM   1568  HG1 THR   100      23.922  34.604  37.337  1.00  0.00           H
ATOM   1569  C   THR   100      22.262  31.935  39.289  1.00  0.00           C
ATOM   1570  O   THR   100      21.965  31.533  40.372  1.00  0.00           O
ATOM   1571  N   LYS   101      21.344  32.147  38.308  1.00  0.00           N
ATOM   1572  H   LYS   101      21.590  32.681  37.487  1.00  0.00           H
ATOM   1573  CA  LYS   101      19.898  31.990  38.520  1.00  0.00           C
ATOM   1574  HA  LYS   101      19.692  32.572  39.418  1.00  0.00           H
ATOM   1575  CB  LYS   101      19.142  32.589  37.345  1.00  0.00           C
ATOM   1576  HB2 LYS   101      19.461  33.605  37.108  1.00  0.00           H
ATOM   1577  HB3 LYS   101      19.372  31.961  36.485  1.00  0.00           H
ATOM   1578  CG  LYS   101      17.656  32.750  37.633  1.00  0.00           C
ATOM   1579  HG2 LYS   101      17.297  31.770  37.947  1.00  0.00           H
ATOM   1580  HG3 LYS   101      17.460  33.389  38.494  1.00  0.00           H
ATOM   1581  CD  LYS   101      16.890  33.259  36.422  1.00  0.00           C
ATOM   1582  HD2 LYS   101      17.336  34.216  36.151  1.00  0.00           H
ATOM   1583  HD3 LYS   101      17.011  32.465  35.686  1.00  0.00           H
ATOM   1584  CE  LYS   101      15.388  33.654  36.655  1.00  0.00           C
ATOM   1585  HE2 LYS   101      15.332  34.237  37.575  1.00  0.00           H
ATOM   1586  HE3 LYS   101      15.051  34.093  35.716  1.00  0.00           H
ATOM   1587  NZ  LYS   101      14.637  32.379  36.896  1.00  0.00           N
ATOM   1588  HZ1 LYS   101      15.098  31.795  37.580  1.00  0.00           H
ATOM   1589  HZ2 LYS   101      14.491  31.822  36.067  1.00  0.00           H
ATOM   1590  HZ3 LYS   101      13.688  32.551  37.198  1.00  0.00           H
ATOM   1591  C   LYS   101      19.494  30.488  38.756  1.00  0.00           C
ATOM   1592  O   LYS   101      18.692  30.175  39.609  1.00  0.00           O
ATOM   1593  N   ALA   102      20.278  29.646  38.035  1.00  0.00           N
ATOM   1594  H   ALA   102      20.784  30.001  37.237  1.00  0.00           H
ATOM   1595  CA  ALA   102      20.200  28.235  38.207  1.00  0.00           C
ATOM   1596  HA  ALA   102      19.146  27.959  38.192  1.00  0.00           H
ATOM   1597  CB  ALA   102      21.020  27.699  37.026  1.00  0.00           C
ATOM   1598  HB1 ALA   102      21.990  28.192  36.980  1.00  0.00           H
ATOM   1599  HB2 ALA   102      20.505  27.732  36.066  1.00  0.00           H
ATOM   1600  HB3 ALA   102      21.158  26.644  37.265  1.00  0.00           H
ATOM   1601  C   ALA   102      20.685  27.785  39.623  1.00  0.00           C
ATOM   1602  O   ALA   102      20.083  26.942  40.271  1.00  0.00           O
ATOM   1603  N   PHE   103      21.772  28.447  40.201  1.00  0.00           N
ATOM   1604  H   PHE   103      22.341  29.156  39.762  1.00  0.00           H
ATOM   1605  CA  PHE   103      22.255  28.160  41.552  1.00  0.00           C
ATOM   1606  HA  PHE   103      22.157  27.093  41.751  1.00  0.00           H
ATOM   1607  CB  PHE   103      23.733  28.511  41.640  1.00  0.00           C
ATOM   1608  HB2 PHE   103      24.371  28.021  40.905  1.00  0.00           H
ATOM   1609  HB3 PHE   103      23.827  29.575  41.423  1.00  0.00           H
ATOM   1610  CG  PHE   103      24.444  28.248  42.892  1.00  0.00           C
ATOM   1611  CD1 PHE   103      24.520  27.007  43.481  1.00  0.00           C
ATOM   1612  HD1 PHE   103      23.940  26.200  43.059  1.00  0.00           H
ATOM   1613  CE1 PHE   103      25.296  26.728  44.640  1.00  0.00           C
ATOM   1614  HE1 PHE   103      25.315  25.719  45.025  1.00  0.00           H
ATOM   1615  CZ  PHE   103      26.066  27.769  45.163  1.00  0.00           C
ATOM   1616  HZ  PHE   103      26.657  27.557  46.042  1.00  0.00           H
ATOM   1617  CE2 PHE   103      26.011  29.024  44.581  1.00  0.00           C
ATOM   1618  HE2 PHE   103      26.676  29.770  44.990  1.00  0.00           H
ATOM   1619  CD2 PHE   103      25.279  29.290  43.455  1.00  0.00           C
ATOM   1620  HD2 PHE   103      25.331  30.275  43.012  1.00  0.00           H
ATOM   1621  C   PHE   103      21.415  28.718  42.724  1.00  0.00           C
ATOM   1622  O   PHE   103      21.170  27.998  43.659  1.00  0.00           O
ATOM   1623  N   MET   104      20.957  29.948  42.559  1.00  0.00           N
ATOM   1624  H   MET   104      21.171  30.562  41.786  1.00  0.00           H
ATOM   1625  CA  MET   104      20.048  30.501  43.634  1.00  0.00           C
ATOM   1626  HA  MET   104      20.591  30.497  44.578  1.00  0.00           H
ATOM   1627  CB  MET   104      19.721  31.896  43.177  1.00  0.00           C
ATOM   1628  HB2 MET   104      20.659  32.450  43.178  1.00  0.00           H
ATOM   1629  HB3 MET   104      19.403  32.011  42.140  1.00  0.00           H
ATOM   1630  CG  MET   104      18.714  32.548  44.077  1.00  0.00           C
ATOM   1631  HG2 MET   104      18.461  33.588  43.869  1.00  0.00           H
ATOM   1632  HG3 MET   104      17.778  31.991  44.031  1.00  0.00           H
ATOM   1633  SD  MET   104      19.328  32.579  45.870  1.00  0.00           S
ATOM   1634  CE  MET   104      20.331  34.022  45.918  1.00  0.00           C
ATOM   1635  HE1 MET   104      21.045  33.882  46.729  1.00  0.00           H
ATOM   1636  HE2 MET   104      20.793  34.297  44.970  1.00  0.00           H
ATOM   1637  HE3 MET   104      19.603  34.774  46.222  1.00  0.00           H
ATOM   1638  C   MET   104      18.804  29.694  43.879  1.00  0.00           C
ATOM   1639  O   MET   104      18.476  29.423  45.001  1.00  0.00           O
ATOM   1640  N   GLU   105      18.171  29.370  42.770  1.00  0.00           N
ATOM   1641  H   GLU   105      18.539  29.538  41.844  1.00  0.00           H
ATOM   1642  CA  GLU   105      17.114  28.357  42.759  1.00  0.00           C
ATOM   1643  HA  GLU   105      16.238  28.869  43.155  1.00  0.00           H
ATOM   1644  CB  GLU   105      16.815  28.116  41.264  1.00  0.00           C
ATOM   1645  HB2 GLU   105      16.586  29.069  40.787  1.00  0.00           H
ATOM   1646  HB3 GLU   105      17.688  27.605  40.857  1.00  0.00           H
ATOM   1647  CG  GLU   105      15.695  27.076  41.107  1.00  0.00           C
ATOM   1648  HG2 GLU   105      15.697  26.612  40.121  1.00  0.00           H
ATOM   1649  HG3 GLU   105      15.852  26.258  41.809  1.00  0.00           H
ATOM   1650  CD  GLU   105      14.311  27.731  41.221  1.00  0.00           C
ATOM   1651  OE1 GLU   105      13.707  27.268  42.236  1.00  0.00           O
ATOM   1652  OE2 GLU   105      13.864  28.553  40.426  1.00  0.00           O
ATOM   1653  C   GLU   105      17.407  27.118  43.546  1.00  0.00           C
ATOM   1654  O   GLU   105      16.593  26.628  44.327  1.00  0.00           O
ATOM   1655  N   ALA   106      18.649  26.475  43.450  1.00  0.00           N
ATOM   1656  H   ALA   106      19.338  26.879  42.832  1.00  0.00           H
ATOM   1657  CA  ALA   106      19.013  25.280  44.283  1.00  0.00           C
ATOM   1658  HA  ALA   106      18.068  24.737  44.278  1.00  0.00           H
ATOM   1659  CB  ALA   106      20.165  24.551  43.570  1.00  0.00           C
ATOM   1660  HB1 ALA   106      21.013  25.235  43.583  1.00  0.00           H
ATOM   1661  HB2 ALA   106      19.854  24.283  42.560  1.00  0.00           H
ATOM   1662  HB3 ALA   106      20.309  23.593  44.070  1.00  0.00           H
ATOM   1663  C   ALA   106      19.348  25.672  45.696  1.00  0.00           C
ATOM   1664  O   ALA   106      19.085  24.966  46.629  1.00  0.00           O
ATOM   1665  N   LEU   107      19.853  26.856  45.953  1.00  0.00           N
ATOM   1666  H   LEU   107      20.187  27.472  45.225  1.00  0.00           H
ATOM   1667  CA  LEU   107      20.095  27.298  47.304  1.00  0.00           C
ATOM   1668  HA  LEU   107      20.802  26.615  47.776  1.00  0.00           H
ATOM   1669  CB  LEU   107      20.836  28.647  47.454  1.00  0.00           C
ATOM   1670  HB2 LEU   107      20.389  29.282  46.690  1.00  0.00           H
ATOM   1671  HB3 LEU   107      20.717  29.126  48.426  1.00  0.00           H
ATOM   1672  CG  LEU   107      22.252  28.548  46.883  1.00  0.00           C
ATOM   1673  HG  LEU   107      22.151  28.113  45.889  1.00  0.00           H
ATOM   1674  CD1 LEU   107      22.883  29.924  46.944  1.00  0.00           C
ATOM   1675 HD11 LEU   107      22.366  30.633  46.297  1.00  0.00           H
ATOM   1676 HD12 LEU   107      23.892  29.828  46.543  1.00  0.00           H
ATOM   1677 HD13 LEU   107      23.031  30.304  47.954  1.00  0.00           H
ATOM   1678  CD2 LEU   107      23.192  27.585  47.643  1.00  0.00           C
ATOM   1679 HD21 LEU   107      22.952  26.565  47.342  1.00  0.00           H
ATOM   1680 HD22 LEU   107      24.227  27.688  47.317  1.00  0.00           H
ATOM   1681 HD23 LEU   107      23.060  27.799  48.704  1.00  0.00           H
ATOM   1682  C   LEU   107      18.818  27.412  48.161  1.00  0.00           C
ATOM   1683  O   LEU   107      18.820  27.055  49.337  1.00  0.00           O
ATOM   1684  N   GLN   108      17.743  27.875  47.564  1.00  0.00           N
ATOM   1685  H   GLN   108      17.822  28.123  46.588  1.00  0.00           H
ATOM   1686  CA  GLN   108      16.382  27.956  48.106  1.00  0.00           C
ATOM   1687  HA  GLN   108      16.624  28.512  49.011  1.00  0.00           H
ATOM   1688  CB  GLN   108      15.431  28.627  47.106  1.00  0.00           C
ATOM   1689  HB2 GLN   108      15.874  29.571  46.792  1.00  0.00           H
ATOM   1690  HB3 GLN   108      15.294  27.914  46.294  1.00  0.00           H
ATOM   1691  CG  GLN   108      14.106  28.943  47.742  1.00  0.00           C
ATOM   1692  HG2 GLN   108      13.556  29.470  46.962  1.00  0.00           H
ATOM   1693  HG3 GLN   108      13.486  28.073  47.957  1.00  0.00           H
ATOM   1694  CD  GLN   108      14.195  29.889  48.924  1.00  0.00           C
ATOM   1695  OE1 GLN   108      14.894  30.906  48.865  1.00  0.00           O
ATOM   1696  NE2 GLN   108      13.643  29.517  50.021  1.00  0.00           N
ATOM   1697 HE21 GLN   108      13.733  30.017  50.895  1.00  0.00           H
ATOM   1698 HE22 GLN   108      13.005  28.737  49.947  1.00  0.00           H
ATOM   1699  C   GLN   108      15.873  26.618  48.477  1.00  0.00           C
ATOM   1700  O   GLN   108      15.297  26.496  49.498  1.00  0.00           O
ATOM   1701  N   ALA   109      16.143  25.618  47.636  1.00  0.00           N
ATOM   1702  H   ALA   109      16.812  25.876  46.925  1.00  0.00           H
ATOM   1703  CA  ALA   109      16.003  24.185  47.748  1.00  0.00           C
ATOM   1704  HA  ALA   109      15.126  23.994  48.367  1.00  0.00           H
ATOM   1705  CB  ALA   109      15.920  23.707  46.312  1.00  0.00           C
ATOM   1706  HB1 ALA   109      16.901  23.551  45.863  1.00  0.00           H
ATOM   1707  HB2 ALA   109      15.220  24.283  45.706  1.00  0.00           H
ATOM   1708  HB3 ALA   109      15.371  22.780  46.467  1.00  0.00           H
ATOM   1709  C   ALA   109      17.043  23.515  48.674  1.00  0.00           C
ATOM   1710  O   ALA   109      16.853  22.327  48.801  1.00  0.00           O
ATOM   1711  N   GLY   110      17.898  24.212  49.414  1.00  0.00           N
ATOM   1712  H   GLY   110      18.096  25.162  49.135  1.00  0.00           H
ATOM   1713  CA  GLY   110      18.711  23.629  50.453  1.00  0.00           C
ATOM   1714  HA2 GLY   110      18.654  24.321  51.294  1.00  0.00           H
ATOM   1715  HA3 GLY   110      18.240  22.692  50.750  1.00  0.00           H
ATOM   1716  C   GLY   110      20.186  23.367  50.062  1.00  0.00           C
ATOM   1717  O   GLY   110      20.885  22.756  50.926  1.00  0.00           O
ATOM   1718  N   ALA   111      20.678  23.834  48.861  1.00  0.00           N
ATOM   1719  H   ALA   111      20.142  24.325  48.160  1.00  0.00           H
ATOM   1720  CA  ALA   111      22.110  23.648  48.565  1.00  0.00           C
ATOM   1721  HA  ALA   111      22.291  22.596  48.784  1.00  0.00           H
ATOM   1722  CB  ALA   111      22.350  23.831  47.050  1.00  0.00           C
ATOM   1723  HB1 ALA   111      23.393  23.690  46.766  1.00  0.00           H
ATOM   1724  HB2 ALA   111      22.070  24.875  46.907  1.00  0.00           H
ATOM   1725  HB3 ALA   111      21.635  23.164  46.569  1.00  0.00           H
ATOM   1726  C   ALA   111      23.101  24.427  49.423  1.00  0.00           C
ATOM   1727  O   ALA   111      22.760  25.380  50.157  1.00  0.00           O
ATOM   1728  N   ASP   112      24.399  24.041  49.413  1.00  0.00           N
ATOM   1729  H   ASP   112      24.644  23.279  48.798  1.00  0.00           H
ATOM   1730  CA  ASP   112      25.503  24.824  49.985  1.00  0.00           C
ATOM   1731  HA  ASP   112      25.085  25.187  50.924  1.00  0.00           H
ATOM   1732  CB  ASP   112      26.615  23.902  50.440  1.00  0.00           C
ATOM   1733  HB2 ASP   112      26.078  23.095  50.941  1.00  0.00           H
ATOM   1734  HB3 ASP   112      27.113  23.561  49.533  1.00  0.00           H
ATOM   1735  CG  ASP   112      27.716  24.531  51.321  1.00  0.00           C
ATOM   1736  OD1 ASP   112      28.771  23.936  51.458  1.00  0.00           O
ATOM   1737  OD2 ASP   112      27.582  25.685  51.728  1.00  0.00           O
ATOM   1738  C   ASP   112      25.899  25.971  49.117  1.00  0.00           C
ATOM   1739  O   ASP   112      25.848  25.872  47.873  1.00  0.00           O
ATOM   1740  N   ILE   113      26.424  27.123  49.714  1.00  0.00           N
ATOM   1741  H   ILE   113      26.557  27.134  50.715  1.00  0.00           H
ATOM   1742  CA  ILE   113      27.277  28.173  49.029  1.00  0.00           C
ATOM   1743  HA  ILE   113      26.758  28.495  48.127  1.00  0.00           H
ATOM   1744  CB  ILE   113      27.629  29.445  49.934  1.00  0.00           C
ATOM   1745  HB  ILE   113      28.419  29.186  50.638  1.00  0.00           H
ATOM   1746  CG2 ILE   113      28.291  30.566  49.131  1.00  0.00           C
ATOM   1747 HG21 ILE   113      27.730  30.815  48.229  1.00  0.00           H
ATOM   1748 HG22 ILE   113      29.237  30.264  48.682  1.00  0.00           H
ATOM   1749 HG23 ILE   113      28.564  31.365  49.820  1.00  0.00           H
ATOM   1750  CG1 ILE   113      26.479  29.973  50.742  1.00  0.00           C
ATOM   1751 HG12 ILE   113      26.217  29.176  51.438  1.00  0.00           H
ATOM   1752 HG13 ILE   113      26.846  30.835  51.299  1.00  0.00           H
ATOM   1753  CD1 ILE   113      25.250  30.295  49.843  1.00  0.00           C
ATOM   1754 HD11 ILE   113      25.436  31.149  49.191  1.00  0.00           H
ATOM   1755 HD12 ILE   113      24.455  30.613  50.519  1.00  0.00           H
ATOM   1756 HD13 ILE   113      24.969  29.363  49.353  1.00  0.00           H
ATOM   1757  C   ILE   113      28.510  27.593  48.373  1.00  0.00           C
ATOM   1758  O   ILE   113      28.923  28.095  47.344  1.00  0.00           O
ATOM   1759  N   SER   114      29.045  26.496  48.988  1.00  0.00           N
ATOM   1760  H   SER   114      28.718  26.273  49.917  1.00  0.00           H
ATOM   1761  CA  SER   114      30.336  26.135  48.517  1.00  0.00           C
ATOM   1762  HA  SER   114      30.864  27.075  48.364  1.00  0.00           H
ATOM   1763  CB  SER   114      31.147  25.351  49.589  1.00  0.00           C
ATOM   1764  HB2 SER   114      31.073  24.270  49.465  1.00  0.00           H
ATOM   1765  HB3 SER   114      32.175  25.636  49.367  1.00  0.00           H
ATOM   1766  OG  SER   114      30.694  25.685  50.903  1.00  0.00           O
ATOM   1767  HG  SER   114      30.213  24.932  51.256  1.00  0.00           H
ATOM   1768  C   SER   114      30.411  25.333  47.217  1.00  0.00           C
ATOM   1769  O   SER   114      31.411  25.110  46.627  1.00  0.00           O
ATOM   1770  N   MET   115      29.250  24.848  46.762  1.00  0.00           N
ATOM   1771  H   MET   115      28.444  25.057  47.334  1.00  0.00           H
ATOM   1772  CA  MET   115      29.043  24.074  45.500  1.00  0.00           C
ATOM   1773  HA  MET   115      29.789  23.279  45.492  1.00  0.00           H
ATOM   1774  CB  MET   115      27.632  23.351  45.568  1.00  0.00           C
ATOM   1775  HB2 MET   115      26.893  24.151  45.610  1.00  0.00           H
ATOM   1776  HB3 MET   115      27.479  22.853  44.611  1.00  0.00           H
ATOM   1777  CG  MET   115      27.417  22.340  46.737  1.00  0.00           C
ATOM   1778  HG2 MET   115      27.923  21.431  46.411  1.00  0.00           H
ATOM   1779  HG3 MET   115      28.078  22.786  47.480  1.00  0.00           H
ATOM   1780  SD  MET   115      25.752  22.069  47.316  1.00  0.00           S
ATOM   1781  CE  MET   115      25.216  20.812  46.109  1.00  0.00           C
ATOM   1782  HE1 MET   115      25.081  21.245  45.118  1.00  0.00           H
ATOM   1783  HE2 MET   115      26.012  20.089  45.930  1.00  0.00           H
ATOM   1784  HE3 MET   115      24.330  20.293  46.472  1.00  0.00           H
ATOM   1785  C   MET   115      29.063  24.994  44.217  1.00  0.00           C
ATOM   1786  O   MET   115      28.787  24.603  43.057  1.00  0.00           O
ATOM   1787  N   ILE   116      29.385  26.285  44.353  1.00  0.00           N
ATOM   1788  H   ILE   116      29.500  26.687  45.272  1.00  0.00           H
ATOM   1789  CA  ILE   116      29.266  27.370  43.394  1.00  0.00           C
ATOM   1790  HA  ILE   116      28.220  27.573  43.164  1.00  0.00           H
ATOM   1791  CB  ILE   116      29.711  28.644  44.161  1.00  0.00           C
ATOM   1792  HB  ILE   116      29.114  28.678  45.073  1.00  0.00           H
ATOM   1793  CG2 ILE   116      31.208  28.584  44.618  1.00  0.00           C
ATOM   1794 HG21 ILE   116      31.303  29.327  45.409  1.00  0.00           H
ATOM   1795 HG22 ILE   116      31.814  28.783  43.734  1.00  0.00           H
ATOM   1796 HG23 ILE   116      31.368  27.572  44.993  1.00  0.00           H
ATOM   1797  CG1 ILE   116      29.445  29.933  43.285  1.00  0.00           C
ATOM   1798 HG12 ILE   116      30.171  29.932  42.471  1.00  0.00           H
ATOM   1799 HG13 ILE   116      28.468  29.865  42.805  1.00  0.00           H
ATOM   1800  CD1 ILE   116      29.467  31.288  44.008  1.00  0.00           C
ATOM   1801 HD11 ILE   116      30.479  31.429  44.386  1.00  0.00           H
ATOM   1802 HD12 ILE   116      28.712  31.358  44.790  1.00  0.00           H
ATOM   1803 HD13 ILE   116      29.255  32.079  43.287  1.00  0.00           H
ATOM   1804  C   ILE   116      29.998  27.209  42.036  1.00  0.00           C
ATOM   1805  O   ILE   116      29.582  27.690  40.987  1.00  0.00           O
ATOM   1806  N   GLY   117      31.085  26.435  42.057  1.00  0.00           N
ATOM   1807  H   GLY   117      31.208  25.850  42.871  1.00  0.00           H
ATOM   1808  CA  GLY   117      31.807  25.990  40.860  1.00  0.00           C
ATOM   1809  HA2 GLY   117      32.107  26.814  40.210  1.00  0.00           H
ATOM   1810  HA3 GLY   117      32.736  25.491  41.139  1.00  0.00           H
ATOM   1811  C   GLY   117      31.188  24.795  40.028  1.00  0.00           C
ATOM   1812  O   GLY   117      31.366  24.725  38.820  1.00  0.00           O
ATOM   1813  N   GLN   118      30.353  23.973  40.671  1.00  0.00           N
ATOM   1814  H   GLN   118      30.196  24.085  41.662  1.00  0.00           H
ATOM   1815  CA  GLN   118      29.553  23.018  40.013  1.00  0.00           C
ATOM   1816  HA  GLN   118      30.169  22.445  39.320  1.00  0.00           H
ATOM   1817  CB  GLN   118      28.978  22.046  41.099  1.00  0.00           C
ATOM   1818  HB2 GLN   118      28.237  22.571  41.701  1.00  0.00           H
ATOM   1819  HB3 GLN   118      28.339  21.326  40.587  1.00  0.00           H
ATOM   1820  CG  GLN   118      30.006  21.432  42.144  1.00  0.00           C
ATOM   1821  HG2 GLN   118      30.914  21.010  41.716  1.00  0.00           H
ATOM   1822  HG3 GLN   118      30.328  22.284  42.743  1.00  0.00           H
ATOM   1823  CD  GLN   118      29.255  20.421  43.005  1.00  0.00           C
ATOM   1824  OE1 GLN   118      28.220  19.945  42.660  1.00  0.00           O
ATOM   1825  NE2 GLN   118      29.717  20.098  44.234  1.00  0.00           N
ATOM   1826 HE21 GLN   118      29.206  19.494  44.863  1.00  0.00           H
ATOM   1827 HE22 GLN   118      30.602  20.462  44.556  1.00  0.00           H
ATOM   1828  C   GLN   118      28.464  23.664  39.097  1.00  0.00           C
ATOM   1829  O   GLN   118      28.225  23.249  37.960  1.00  0.00           O
ATOM   1830  N   PHE   119      27.862  24.743  39.526  1.00  0.00           N
ATOM   1831  H   PHE   119      28.136  25.016  40.459  1.00  0.00           H
ATOM   1832  CA  PHE   119      27.014  25.611  38.693  1.00  0.00           C
ATOM   1833  HA  PHE   119      26.452  24.853  38.149  1.00  0.00           H
ATOM   1834  CB  PHE   119      26.047  26.265  39.683  1.00  0.00           C
ATOM   1835  HB2 PHE   119      26.622  26.769  40.461  1.00  0.00           H
ATOM   1836  HB3 PHE   119      25.571  26.979  39.013  1.00  0.00           H
ATOM   1837  CG  PHE   119      24.996  25.288  40.304  1.00  0.00           C
ATOM   1838  CD1 PHE   119      23.664  25.314  39.974  1.00  0.00           C
ATOM   1839  HD1 PHE   119      23.290  26.082  39.313  1.00  0.00           H
ATOM   1840  CE1 PHE   119      22.800  24.429  40.651  1.00  0.00           C
ATOM   1841  HE1 PHE   119      21.749  24.453  40.402  1.00  0.00           H
ATOM   1842  CZ  PHE   119      23.261  23.688  41.683  1.00  0.00           C
ATOM   1843  HZ  PHE   119      22.547  23.021  42.142  1.00  0.00           H
ATOM   1844  CE2 PHE   119      24.555  23.774  42.113  1.00  0.00           C
ATOM   1845  HE2 PHE   119      24.828  23.263  43.024  1.00  0.00           H
ATOM   1846  CD2 PHE   119      25.490  24.505  41.328  1.00  0.00           C
ATOM   1847  HD2 PHE   119      26.517  24.664  41.621  1.00  0.00           H
ATOM   1848  C   PHE   119      27.836  26.541  37.745  1.00  0.00           C
ATOM   1849  O   PHE   119      27.282  27.439  37.188  1.00  0.00           O
ATOM   1850  N   GLY   120      29.101  26.312  37.484  1.00  0.00           N
ATOM   1851  H   GLY   120      29.570  25.536  37.927  1.00  0.00           H
ATOM   1852  CA  GLY   120      29.919  26.973  36.491  1.00  0.00           C
ATOM   1853  HA2 GLY   120      30.837  26.420  36.289  1.00  0.00           H
ATOM   1854  HA3 GLY   120      29.452  26.970  35.508  1.00  0.00           H
ATOM   1855  C   GLY   120      30.382  28.433  36.814  1.00  0.00           C
ATOM   1856  O   GLY   120      31.097  29.012  36.007  1.00  0.00           O
ATOM   1857  N   VAL   121      29.984  28.971  38.007  1.00  0.00           N
ATOM   1858  H   VAL   121      29.816  28.301  38.743  1.00  0.00           H
ATOM   1859  CA  VAL   121      30.188  30.368  38.360  1.00  0.00           C
ATOM   1860  HA  VAL   121      30.555  30.834  37.445  1.00  0.00           H
ATOM   1861  CB  VAL   121      28.831  31.075  38.691  1.00  0.00           C
ATOM   1862  HB  VAL   121      28.938  32.159  38.639  1.00  0.00           H
ATOM   1863  CG1 VAL   121      27.816  30.835  37.594  1.00  0.00           C
ATOM   1864 HG11 VAL   121      28.286  31.128  36.656  1.00  0.00           H
ATOM   1865 HG12 VAL   121      27.559  29.775  37.583  1.00  0.00           H
ATOM   1866 HG13 VAL   121      26.928  31.427  37.811  1.00  0.00           H
ATOM   1867  CG2 VAL   121      28.206  30.530  39.992  1.00  0.00           C
ATOM   1868 HG21 VAL   121      28.179  29.449  40.129  1.00  0.00           H
ATOM   1869 HG22 VAL   121      27.129  30.696  39.979  1.00  0.00           H
ATOM   1870 HG23 VAL   121      28.706  30.926  40.876  1.00  0.00           H
ATOM   1871  C   VAL   121      31.329  30.529  39.375  1.00  0.00           C
ATOM   1872  O   VAL   121      31.265  31.448  40.261  1.00  0.00           O
ATOM   1873  N   GLY   122      32.376  29.649  39.316  1.00  0.00           N
ATOM   1874  H   GLY   122      32.424  28.899  38.640  1.00  0.00           H
ATOM   1875  CA  GLY   122      33.455  29.510  40.362  1.00  0.00           C
ATOM   1876  HA2 GLY   122      32.954  29.176  41.271  1.00  0.00           H
ATOM   1877  HA3 GLY   122      34.124  28.753  39.953  1.00  0.00           H
ATOM   1878  C   GLY   122      34.254  30.823  40.636  1.00  0.00           C
ATOM   1879  O   GLY   122      34.847  30.984  41.659  1.00  0.00           O
ATOM   1880  N   PHE   123      34.144  31.782  39.760  1.00  0.00           N
ATOM   1881  H   PHE   123      33.574  31.625  38.941  1.00  0.00           H
ATOM   1882  CA  PHE   123      34.725  33.146  40.018  1.00  0.00           C
ATOM   1883  HA  PHE   123      35.787  32.964  40.182  1.00  0.00           H
ATOM   1884  CB  PHE   123      34.689  33.905  38.700  1.00  0.00           C
ATOM   1885  HB2 PHE   123      35.174  33.265  37.964  1.00  0.00           H
ATOM   1886  HB3 PHE   123      33.670  34.154  38.404  1.00  0.00           H
ATOM   1887  CG  PHE   123      35.400  35.264  38.707  1.00  0.00           C
ATOM   1888  CD1 PHE   123      36.779  35.447  39.015  1.00  0.00           C
ATOM   1889  HD1 PHE   123      37.261  34.589  39.457  1.00  0.00           H
ATOM   1890  CE1 PHE   123      37.509  36.590  38.738  1.00  0.00           C
ATOM   1891  HE1 PHE   123      38.570  36.619  38.938  1.00  0.00           H
ATOM   1892  CZ  PHE   123      36.834  37.747  38.304  1.00  0.00           C
ATOM   1893  HZ  PHE   123      37.256  38.739  38.227  1.00  0.00           H
ATOM   1894  CE2 PHE   123      35.424  37.690  38.175  1.00  0.00           C
ATOM   1895  HE2 PHE   123      34.906  38.551  37.780  1.00  0.00           H
ATOM   1896  CD2 PHE   123      34.741  36.461  38.339  1.00  0.00           C
ATOM   1897  HD2 PHE   123      33.698  36.458  38.056  1.00  0.00           H
ATOM   1898  C   PHE   123      34.198  33.916  41.167  1.00  0.00           C
ATOM   1899  O   PHE   123      34.976  34.489  41.912  1.00  0.00           O
ATOM   1900  N   TYR   124      32.851  33.925  41.421  1.00  0.00           N
ATOM   1901  H   TYR   124      32.223  33.373  40.855  1.00  0.00           H
ATOM   1902  CA  TYR   124      32.252  34.799  42.453  1.00  0.00           C
ATOM   1903  HA  TYR   124      32.725  35.760  42.245  1.00  0.00           H
ATOM   1904  CB  TYR   124      30.737  34.927  42.360  1.00  0.00           C
ATOM   1905  HB2 TYR   124      30.264  33.946  42.346  1.00  0.00           H
ATOM   1906  HB3 TYR   124      30.440  35.519  43.226  1.00  0.00           H
ATOM   1907  CG  TYR   124      30.499  35.604  40.993  1.00  0.00           C
ATOM   1908  CD1 TYR   124      31.039  36.820  40.640  1.00  0.00           C
ATOM   1909  HD1 TYR   124      31.553  37.427  41.371  1.00  0.00           H
ATOM   1910  CE1 TYR   124      30.803  37.338  39.354  1.00  0.00           C
ATOM   1911  HE1 TYR   124      31.208  38.310  39.116  1.00  0.00           H
ATOM   1912  CZ  TYR   124      30.067  36.653  38.373  1.00  0.00           C
ATOM   1913  OH  TYR   124      29.668  37.300  37.183  1.00  0.00           O
ATOM   1914  HH  TYR   124      30.419  37.573  36.650  1.00  0.00           H
ATOM   1915  CE2 TYR   124      29.542  35.356  38.734  1.00  0.00           C
ATOM   1916  HE2 TYR   124      28.854  34.890  38.044  1.00  0.00           H
ATOM   1917  CD2 TYR   124      29.796  34.846  39.990  1.00  0.00           C
ATOM   1918  HD2 TYR   124      29.400  33.857  40.167  1.00  0.00           H
ATOM   1919  C   TYR   124      32.729  34.470  43.880  1.00  0.00           C
ATOM   1920  O   TYR   124      32.557  35.293  44.786  1.00  0.00           O
ATOM   1921  N   SER   125      33.264  33.286  44.056  1.00  0.00           N
ATOM   1922  H   SER   125      33.294  32.654  43.269  1.00  0.00           H
ATOM   1923  CA  SER   125      33.735  32.796  45.343  1.00  0.00           C
ATOM   1924  HA  SER   125      32.879  32.815  46.016  1.00  0.00           H
ATOM   1925  CB  SER   125      34.173  31.371  45.175  1.00  0.00           C
ATOM   1926  HB2 SER   125      34.195  30.883  46.150  1.00  0.00           H
ATOM   1927  HB3 SER   125      33.418  30.895  44.549  1.00  0.00           H
ATOM   1928  OG  SER   125      35.431  31.459  44.526  1.00  0.00           O
ATOM   1929  HG  SER   125      35.259  31.481  43.582  1.00  0.00           H
ATOM   1930  C   SER   125      34.874  33.593  45.963  1.00  0.00           C
ATOM   1931  O   SER   125      34.987  33.483  47.189  1.00  0.00           O
ATOM   1932  N   ALA   126      35.589  34.509  45.201  1.00  0.00           N
ATOM   1933  H   ALA   126      35.350  34.575  44.222  1.00  0.00           H
ATOM   1934  CA  ALA   126      36.627  35.353  45.716  1.00  0.00           C
ATOM   1935  HA  ALA   126      37.378  34.819  46.298  1.00  0.00           H
ATOM   1936  CB  ALA   126      37.120  36.119  44.466  1.00  0.00           C
ATOM   1937  HB1 ALA   126      37.549  35.567  43.631  1.00  0.00           H
ATOM   1938  HB2 ALA   126      37.829  36.897  44.748  1.00  0.00           H
ATOM   1939  HB3 ALA   126      36.269  36.700  44.111  1.00  0.00           H
ATOM   1940  C   ALA   126      36.072  36.450  46.691  1.00  0.00           C
ATOM   1941  O   ALA   126      36.750  36.749  47.652  1.00  0.00           O
ATOM   1942  N   TYR   127      34.803  36.900  46.519  1.00  0.00           N
ATOM   1943  H   TYR   127      34.219  36.702  45.720  1.00  0.00           H
ATOM   1944  CA  TYR   127      34.333  37.905  47.462  1.00  0.00           C
ATOM   1945  HA  TYR   127      35.134  38.638  47.561  1.00  0.00           H
ATOM   1946  CB  TYR   127      33.163  38.588  46.751  1.00  0.00           C
ATOM   1947  HB2 TYR   127      32.406  37.823  46.579  1.00  0.00           H
ATOM   1948  HB3 TYR   127      32.681  39.301  47.421  1.00  0.00           H
ATOM   1949  CG  TYR   127      33.588  39.390  45.520  1.00  0.00           C
ATOM   1950  CD1 TYR   127      34.231  40.566  45.626  1.00  0.00           C
ATOM   1951  HD1 TYR   127      34.446  40.913  46.626  1.00  0.00           H
ATOM   1952  CE1 TYR   127      34.531  41.394  44.485  1.00  0.00           C
ATOM   1953  HE1 TYR   127      34.986  42.372  44.556  1.00  0.00           H
ATOM   1954  CZ  TYR   127      34.307  40.919  43.229  1.00  0.00           C
ATOM   1955  OH  TYR   127      34.538  41.642  42.147  1.00  0.00           O
ATOM   1956  HH  TYR   127      34.769  42.542  42.390  1.00  0.00           H
ATOM   1957  CE2 TYR   127      33.594  39.700  43.121  1.00  0.00           C
ATOM   1958  HE2 TYR   127      33.306  39.390  42.128  1.00  0.00           H
ATOM   1959  CD2 TYR   127      33.284  38.929  44.236  1.00  0.00           C
ATOM   1960  HD2 TYR   127      32.788  37.991  44.036  1.00  0.00           H
ATOM   1961  C   TYR   127      34.002  37.420  48.879  1.00  0.00           C
ATOM   1962  O   TYR   127      33.737  38.319  49.699  1.00  0.00           O
ATOM   1963  N   LEU   128      34.173  36.150  49.191  1.00  0.00           N
ATOM   1964  H   LEU   128      34.236  35.481  48.437  1.00  0.00           H
ATOM   1965  CA  LEU   128      34.226  35.798  50.615  1.00  0.00           C
ATOM   1966  HA  LEU   128      33.270  36.014  51.092  1.00  0.00           H
ATOM   1967  CB  LEU   128      34.381  34.232  50.684  1.00  0.00           C
ATOM   1968  HB2 LEU   128      35.287  33.990  50.129  1.00  0.00           H
ATOM   1969  HB3 LEU   128      34.569  33.936  51.716  1.00  0.00           H
ATOM   1970  CG  LEU   128      33.152  33.366  50.142  1.00  0.00           C
ATOM   1971  HG  LEU   128      33.090  33.504  49.062  1.00  0.00           H
ATOM   1972  CD1 LEU   128      33.466  31.901  50.425  1.00  0.00           C
ATOM   1973 HD11 LEU   128      33.380  31.747  51.500  1.00  0.00           H
ATOM   1974 HD12 LEU   128      34.504  31.769  50.121  1.00  0.00           H
ATOM   1975 HD13 LEU   128      32.694  31.360  49.876  1.00  0.00           H
ATOM   1976  CD2 LEU   128      31.898  33.672  50.986  1.00  0.00           C
ATOM   1977 HD21 LEU   128      32.004  33.343  52.019  1.00  0.00           H
ATOM   1978 HD22 LEU   128      31.693  34.742  50.994  1.00  0.00           H
ATOM   1979 HD23 LEU   128      31.035  33.200  50.518  1.00  0.00           H
ATOM   1980  C   LEU   128      35.396  36.489  51.407  1.00  0.00           C
ATOM   1981  O   LEU   128      35.362  36.624  52.598  1.00  0.00           O
ATOM   1982  N   VAL   129      36.503  36.966  50.754  1.00  0.00           N
ATOM   1983  H   VAL   129      36.562  36.875  49.750  1.00  0.00           H
ATOM   1984  CA  VAL   129      37.751  37.467  51.349  1.00  0.00           C
ATOM   1985  HA  VAL   129      37.501  37.668  52.391  1.00  0.00           H
ATOM   1986  CB  VAL   129      38.796  36.351  51.252  1.00  0.00           C
ATOM   1987  HB  VAL   129      39.634  36.702  51.855  1.00  0.00           H
ATOM   1988  CG1 VAL   129      38.438  35.028  51.912  1.00  0.00           C
ATOM   1989 HG11 VAL   129      37.602  34.577  51.376  1.00  0.00           H
ATOM   1990 HG12 VAL   129      39.266  34.363  51.662  1.00  0.00           H
ATOM   1991 HG13 VAL   129      38.235  35.255  52.958  1.00  0.00           H
ATOM   1992  CG2 VAL   129      39.291  36.056  49.842  1.00  0.00           C
ATOM   1993 HG21 VAL   129      39.565  36.990  49.349  1.00  0.00           H
ATOM   1994 HG22 VAL   129      38.546  35.627  49.173  1.00  0.00           H
ATOM   1995 HG23 VAL   129      40.149  35.394  49.729  1.00  0.00           H
ATOM   1996  C   VAL   129      38.318  38.744  50.728  1.00  0.00           C
ATOM   1997  O   VAL   129      38.960  39.495  51.430  1.00  0.00           O
ATOM   1998  N   ALA   130      37.959  39.112  49.453  1.00  0.00           N
ATOM   1999  H   ALA   130      37.269  38.518  49.016  1.00  0.00           H
ATOM   2000  CA  ALA   130      38.331  40.302  48.674  1.00  0.00           C
ATOM   2001  HA  ALA   130      39.314  40.655  48.985  1.00  0.00           H
ATOM   2002  CB  ALA   130      38.446  39.921  47.261  1.00  0.00           C
ATOM   2003  HB1 ALA   130      37.443  39.814  46.848  1.00  0.00           H
ATOM   2004  HB2 ALA   130      39.004  39.001  47.088  1.00  0.00           H
ATOM   2005  HB3 ALA   130      39.010  40.613  46.634  1.00  0.00           H
ATOM   2006  C   ALA   130      37.288  41.357  48.916  1.00  0.00           C
ATOM   2007  O   ALA   130      36.062  41.062  48.918  1.00  0.00           O
ATOM   2008  N   GLU   131      37.665  42.611  48.992  1.00  0.00           N
ATOM   2009  H   GLU   131      38.633  42.871  48.873  1.00  0.00           H
ATOM   2010  CA  GLU   131      36.782  43.722  48.820  1.00  0.00           C
ATOM   2011  HA  GLU   131      35.775  43.344  49.001  1.00  0.00           H
ATOM   2012  CB  GLU   131      37.007  44.834  49.906  1.00  0.00           C
ATOM   2013  HB2 GLU   131      36.139  45.491  49.971  1.00  0.00           H
ATOM   2014  HB3 GLU   131      37.092  44.387  50.896  1.00  0.00           H
ATOM   2015  CG  GLU   131      38.307  45.655  49.736  1.00  0.00           C
ATOM   2016  HG2 GLU   131      39.182  45.018  49.868  1.00  0.00           H
ATOM   2017  HG3 GLU   131      38.352  46.022  48.711  1.00  0.00           H
ATOM   2018  CD  GLU   131      38.403  46.892  50.675  1.00  0.00           C
ATOM   2019  OE1 GLU   131      38.374  46.773  51.895  1.00  0.00           O
ATOM   2020  OE2 GLU   131      38.448  48.022  50.067  1.00  0.00           O
ATOM   2021  C   GLU   131      36.754  44.366  47.381  1.00  0.00           C
ATOM   2022  O   GLU   131      35.774  45.021  46.983  1.00  0.00           O
ATOM   2023  N   LYS   132      37.809  44.144  46.534  1.00  0.00           N
ATOM   2024  H   LYS   132      38.666  43.760  46.904  1.00  0.00           H
ATOM   2025  CA  LYS   132      37.804  44.483  45.074  1.00  0.00           C
ATOM   2026  HA  LYS   132      36.764  44.418  44.752  1.00  0.00           H
ATOM   2027  CB  LYS   132      38.440  45.826  44.838  1.00  0.00           C
ATOM   2028  HB2 LYS   132      37.920  46.714  45.197  1.00  0.00           H
ATOM   2029  HB3 LYS   132      39.391  45.927  45.361  1.00  0.00           H
ATOM   2030  CG  LYS   132      38.654  46.163  43.364  1.00  0.00           C
ATOM   2031  HG2 LYS   132      39.005  45.271  42.845  1.00  0.00           H
ATOM   2032  HG3 LYS   132      37.784  46.458  42.779  1.00  0.00           H
ATOM   2033  CD  LYS   132      39.741  47.149  43.125  1.00  0.00           C
ATOM   2034  HD2 LYS   132      40.658  46.714  43.521  1.00  0.00           H
ATOM   2035  HD3 LYS   132      39.832  47.301  42.049  1.00  0.00           H
ATOM   2036  CE  LYS   132      39.496  48.461  43.778  1.00  0.00           C
ATOM   2037  HE2 LYS   132      38.411  48.513  43.865  1.00  0.00           H
ATOM   2038  HE3 LYS   132      39.938  48.513  44.774  1.00  0.00           H
ATOM   2039  NZ  LYS   132      39.991  49.643  43.004  1.00  0.00           N
ATOM   2040  HZ1 LYS   132      39.815  50.498  43.511  1.00  0.00           H
ATOM   2041  HZ2 LYS   132      39.448  49.727  42.155  1.00  0.00           H
ATOM   2042  HZ3 LYS   132      40.994  49.557  42.918  1.00  0.00           H
ATOM   2043  C   LYS   132      38.385  43.205  44.449  1.00  0.00           C
ATOM   2044  O   LYS   132      39.225  42.461  44.989  1.00  0.00           O
ATOM   2045  N   VAL   133      37.925  42.896  43.210  1.00  0.00           N
ATOM   2046  H   VAL   133      37.294  43.549  42.768  1.00  0.00           H
ATOM   2047  CA  VAL   133      38.721  42.002  42.297  1.00  0.00           C
ATOM   2048  HA  VAL   133      39.690  41.822  42.763  1.00  0.00           H
ATOM   2049  CB  VAL   133      37.970  40.671  41.971  1.00  0.00           C
ATOM   2050  HB  VAL   133      36.984  40.938  41.592  1.00  0.00           H
ATOM   2051  CG1 VAL   133      38.635  39.845  40.825  1.00  0.00           C
ATOM   2052 HG11 VAL   133      38.824  40.473  39.954  1.00  0.00           H
ATOM   2053 HG12 VAL   133      39.638  39.566  41.145  1.00  0.00           H
ATOM   2054 HG13 VAL   133      37.961  39.054  40.497  1.00  0.00           H
ATOM   2055  CG2 VAL   133      37.917  39.759  43.231  1.00  0.00           C
ATOM   2056 HG21 VAL   133      37.410  40.286  44.040  1.00  0.00           H
ATOM   2057 HG22 VAL   133      38.949  39.552  43.516  1.00  0.00           H
ATOM   2058 HG23 VAL   133      37.451  38.810  42.965  1.00  0.00           H
ATOM   2059  C   VAL   133      39.011  42.806  41.027  1.00  0.00           C
ATOM   2060  O   VAL   133      38.105  43.516  40.585  1.00  0.00           O
ATOM   2061  N   THR   134      40.177  42.603  40.477  1.00  0.00           N
ATOM   2062  H   THR   134      40.746  41.993  41.045  1.00  0.00           H
ATOM   2063  CA  THR   134      40.530  42.864  39.077  1.00  0.00           C
ATOM   2064  HA  THR   134      39.703  43.330  38.542  1.00  0.00           H
ATOM   2065  CB  THR   134      41.741  43.765  39.157  1.00  0.00           C
ATOM   2066  HB  THR   134      42.664  43.341  39.552  1.00  0.00           H
ATOM   2067  CG2 THR   134      42.164  44.292  37.708  1.00  0.00           C
ATOM   2068 HG21 THR   134      42.682  45.241  37.848  1.00  0.00           H
ATOM   2069 HG22 THR   134      41.339  44.394  37.003  1.00  0.00           H
ATOM   2070 HG23 THR   134      42.930  43.672  37.241  1.00  0.00           H
ATOM   2071  OG1 THR   134      41.477  44.964  39.921  1.00  0.00           O
ATOM   2072  HG1 THR   134      41.436  44.705  40.844  1.00  0.00           H
ATOM   2073  C   THR   134      40.806  41.547  38.349  1.00  0.00           C
ATOM   2074  O   THR   134      41.287  40.615  38.939  1.00  0.00           O
ATOM   2075  N   VAL   135      40.604  41.522  37.001  1.00  0.00           N
ATOM   2076  H   VAL   135      40.429  42.386  36.509  1.00  0.00           H
ATOM   2077  CA  VAL   135      40.996  40.320  36.203  1.00  0.00           C
ATOM   2078  HA  VAL   135      41.850  39.882  36.721  1.00  0.00           H
ATOM   2079  CB  VAL   135      39.977  39.187  36.161  1.00  0.00           C
ATOM   2080  HB  VAL   135      39.754  38.837  37.168  1.00  0.00           H
ATOM   2081  CG1 VAL   135      38.578  39.507  35.546  1.00  0.00           C
ATOM   2082 HG11 VAL   135      37.868  38.734  35.836  1.00  0.00           H
ATOM   2083 HG12 VAL   135      38.241  40.483  35.896  1.00  0.00           H
ATOM   2084 HG13 VAL   135      38.769  39.614  34.478  1.00  0.00           H
ATOM   2085  CG2 VAL   135      40.509  38.006  35.401  1.00  0.00           C
ATOM   2086 HG21 VAL   135      39.737  37.238  35.354  1.00  0.00           H
ATOM   2087 HG22 VAL   135      41.423  37.714  35.917  1.00  0.00           H
ATOM   2088 HG23 VAL   135      40.812  38.187  34.369  1.00  0.00           H
ATOM   2089  C   VAL   135      41.421  40.786  34.816  1.00  0.00           C
ATOM   2090  O   VAL   135      40.696  41.412  34.045  1.00  0.00           O
ATOM   2091  N   ILE   136      42.576  40.374  34.389  1.00  0.00           N
ATOM   2092  H   ILE   136      43.042  39.635  34.897  1.00  0.00           H
ATOM   2093  CA  ILE   136      43.306  40.915  33.204  1.00  0.00           C
ATOM   2094  HA  ILE   136      42.771  41.640  32.593  1.00  0.00           H
ATOM   2095  CB  ILE   136      44.605  41.626  33.760  1.00  0.00           C
ATOM   2096  HB  ILE   136      45.209  40.865  34.255  1.00  0.00           H
ATOM   2097  CG2 ILE   136      45.362  42.108  32.495  1.00  0.00           C
ATOM   2098 HG21 ILE   136      44.727  42.715  31.849  1.00  0.00           H
ATOM   2099 HG22 ILE   136      45.923  41.256  32.111  1.00  0.00           H
ATOM   2100 HG23 ILE   136      46.254  42.605  32.879  1.00  0.00           H
ATOM   2101  CG1 ILE   136      44.404  42.772  34.777  1.00  0.00           C
ATOM   2102 HG12 ILE   136      44.468  43.734  34.266  1.00  0.00           H
ATOM   2103 HG13 ILE   136      43.373  42.760  35.133  1.00  0.00           H
ATOM   2104  CD1 ILE   136      45.312  42.580  35.964  1.00  0.00           C
ATOM   2105 HD11 ILE   136      45.072  41.637  36.455  1.00  0.00           H
ATOM   2106 HD12 ILE   136      45.071  43.397  36.644  1.00  0.00           H
ATOM   2107 HD13 ILE   136      46.366  42.555  35.686  1.00  0.00           H
ATOM   2108  C   ILE   136      43.717  39.644  32.343  1.00  0.00           C
ATOM   2109  O   ILE   136      43.914  38.496  32.804  1.00  0.00           O
ATOM   2110  N   THR   137      43.641  39.833  31.052  1.00  0.00           N
ATOM   2111  H   THR   137      43.784  40.777  30.722  1.00  0.00           H
ATOM   2112  CA  THR   137      43.570  38.750  30.049  1.00  0.00           C
ATOM   2113  HA  THR   137      44.190  37.922  30.391  1.00  0.00           H
ATOM   2114  CB  THR   137      42.129  38.183  29.936  1.00  0.00           C
ATOM   2115  HB  THR   137      41.783  38.074  30.964  1.00  0.00           H
ATOM   2116  CG2 THR   137      41.162  39.158  29.273  1.00  0.00           C
ATOM   2117 HG21 THR   137      40.137  38.878  29.510  1.00  0.00           H
ATOM   2118 HG22 THR   137      41.305  39.197  28.193  1.00  0.00           H
ATOM   2119 HG23 THR   137      41.418  40.187  29.523  1.00  0.00           H
ATOM   2120  OG1 THR   137      42.074  36.976  29.152  1.00  0.00           O
ATOM   2121  HG1 THR   137      42.344  36.272  29.745  1.00  0.00           H
ATOM   2122  C   THR   137      44.072  39.150  28.702  1.00  0.00           C
ATOM   2123  O   THR   137      43.890  40.331  28.277  1.00  0.00           O
ATOM   2124  N   LYS   138      44.676  38.120  28.032  1.00  0.00           N
ATOM   2125  H   LYS   138      44.754  37.192  28.422  1.00  0.00           H
ATOM   2126  CA  LYS   138      45.335  38.205  26.706  1.00  0.00           C
ATOM   2127  HA  LYS   138      44.857  39.009  26.145  1.00  0.00           H
ATOM   2128  CB  LYS   138      46.779  38.584  27.029  1.00  0.00           C
ATOM   2129  HB2 LYS   138      46.917  39.481  27.632  1.00  0.00           H
ATOM   2130  HB3 LYS   138      47.128  37.761  27.653  1.00  0.00           H
ATOM   2131  CG  LYS   138      47.772  38.740  25.872  1.00  0.00           C
ATOM   2132  HG2 LYS   138      48.776  38.772  26.294  1.00  0.00           H
ATOM   2133  HG3 LYS   138      47.690  37.894  25.188  1.00  0.00           H
ATOM   2134  CD  LYS   138      47.432  39.961  24.992  1.00  0.00           C
ATOM   2135  HD2 LYS   138      46.482  39.875  24.465  1.00  0.00           H
ATOM   2136  HD3 LYS   138      47.424  40.890  25.564  1.00  0.00           H
ATOM   2137  CE  LYS   138      48.562  40.051  23.912  1.00  0.00           C
ATOM   2138  HE2 LYS   138      48.617  41.056  23.493  1.00  0.00           H
ATOM   2139  HE3 LYS   138      49.497  40.045  24.473  1.00  0.00           H
ATOM   2140  NZ  LYS   138      48.618  39.021  22.873  1.00  0.00           N
ATOM   2141  HZ1 LYS   138      49.215  39.419  22.162  1.00  0.00           H
ATOM   2142  HZ2 LYS   138      47.731  38.706  22.508  1.00  0.00           H
ATOM   2143  HZ3 LYS   138      49.058  38.204  23.270  1.00  0.00           H
ATOM   2144  C   LYS   138      45.119  36.927  25.908  1.00  0.00           C
ATOM   2145  O   LYS   138      45.644  35.874  26.358  1.00  0.00           O
ATOM   2146  N   HIE   139      44.463  37.092  24.757  1.00  0.00           N
ATOM   2147  H   HIE   139      44.203  38.037  24.513  1.00  0.00           H
ATOM   2148  CA  HIE   139      44.364  36.145  23.620  1.00  0.00           C
ATOM   2149  HA  HIE   139      44.322  35.114  23.970  1.00  0.00           H
ATOM   2150  CB  HIE   139      42.946  36.347  22.990  1.00  0.00           C
ATOM   2151  HB2 HIE   139      42.149  35.975  23.635  1.00  0.00           H
ATOM   2152  HB3 HIE   139      42.756  37.403  22.801  1.00  0.00           H
ATOM   2153  CG  HIE   139      42.631  35.591  21.695  1.00  0.00           C
ATOM   2154  ND1 HIE   139      43.324  35.754  20.490  1.00  0.00           N
ATOM   2155  CE1 HIE   139      42.668  35.082  19.544  1.00  0.00           C
ATOM   2156  HE1 HIE   139      43.085  34.943  18.558  1.00  0.00           H
ATOM   2157  NE2 HIE   139      41.459  34.615  20.053  1.00  0.00           N
ATOM   2158  HE2 HIE   139      40.738  34.157  19.515  1.00  0.00           H
ATOM   2159  CD2 HIE   139      41.454  34.905  21.389  1.00  0.00           C
ATOM   2160  HD2 HIE   139      40.591  34.681  21.998  1.00  0.00           H
ATOM   2161  C   HIE   139      45.537  36.338  22.678  1.00  0.00           C
ATOM   2162  O   HIE   139      46.150  37.421  22.581  1.00  0.00           O
ATOM   2163  N   ASN   140      45.943  35.288  22.001  1.00  0.00           N
ATOM   2164  H   ASN   140      45.421  34.423  22.016  1.00  0.00           H
ATOM   2165  CA  ASN   140      47.171  35.366  21.234  1.00  0.00           C
ATOM   2166  HA  ASN   140      47.980  35.700  21.882  1.00  0.00           H
ATOM   2167  CB  ASN   140      47.590  33.963  20.817  1.00  0.00           C
ATOM   2168  HB2 ASN   140      47.539  33.255  21.644  1.00  0.00           H
ATOM   2169  HB3 ASN   140      46.768  33.691  20.155  1.00  0.00           H
ATOM   2170  CG  ASN   140      48.932  33.924  20.164  1.00  0.00           C
ATOM   2171  OD1 ASN   140      49.969  33.590  20.761  1.00  0.00           O
ATOM   2172  ND2 ASN   140      49.092  34.207  18.863  1.00  0.00           N
ATOM   2173 HD21 ASN   140      48.327  34.427  18.242  1.00  0.00           H
ATOM   2174 HD22 ASN   140      50.028  34.038  18.520  1.00  0.00           H
ATOM   2175  C   ASN   140      47.108  36.417  20.087  1.00  0.00           C
ATOM   2176  O   ASN   140      48.167  36.954  19.860  1.00  0.00           O
ATOM   2177  N   ASP   141      45.971  36.697  19.484  1.00  0.00           N
ATOM   2178  H   ASP   141      45.157  36.157  19.740  1.00  0.00           H
ATOM   2179  CA  ASP   141      45.838  37.504  18.276  1.00  0.00           C
ATOM   2180  HA  ASP   141      46.855  37.555  17.886  1.00  0.00           H
ATOM   2181  CB  ASP   141      45.047  36.625  17.244  1.00  0.00           C
ATOM   2182  HB2 ASP   141      44.011  36.792  17.538  1.00  0.00           H
ATOM   2183  HB3 ASP   141      45.172  36.974  16.218  1.00  0.00           H
ATOM   2184  CG  ASP   141      45.378  35.147  17.138  1.00  0.00           C
ATOM   2185  OD1 ASP   141      44.515  34.372  16.615  1.00  0.00           O
ATOM   2186  OD2 ASP   141      46.577  34.838  17.346  1.00  0.00           O
ATOM   2187  C   ASP   141      45.300  38.913  18.476  1.00  0.00           C
ATOM   2188  O   ASP   141      44.608  39.498  17.644  1.00  0.00           O
ATOM   2189  N   ASP   142      45.463  39.483  19.727  1.00  0.00           N
ATOM   2190  H   ASP   142      46.090  38.998  20.353  1.00  0.00           H
ATOM   2191  CA  ASP   142      44.631  40.564  20.248  1.00  0.00           C
ATOM   2192  HA  ASP   142      44.492  41.197  19.371  1.00  0.00           H
ATOM   2193  CB  ASP   142      43.232  40.058  20.768  1.00  0.00           C
ATOM   2194  HB2 ASP   142      42.956  39.296  20.040  1.00  0.00           H
ATOM   2195  HB3 ASP   142      43.322  39.692  21.791  1.00  0.00           H
ATOM   2196  CG  ASP   142      42.120  41.128  20.609  1.00  0.00           C
ATOM   2197  OD1 ASP   142      42.382  42.314  20.335  1.00  0.00           O
ATOM   2198  OD2 ASP   142      40.917  40.770  20.776  1.00  0.00           O
ATOM   2199  C   ASP   142      45.314  41.409  21.321  1.00  0.00           C
ATOM   2200  O   ASP   142      46.274  40.939  21.955  1.00  0.00           O
ATOM   2201  N   GLU   143      44.878  42.638  21.598  1.00  0.00           N
ATOM   2202  H   GLU   143      43.980  42.867  21.198  1.00  0.00           H
ATOM   2203  CA  GLU   143      45.452  43.440  22.678  1.00  0.00           C
ATOM   2204  HA  GLU   143      46.532  43.322  22.583  1.00  0.00           H
ATOM   2205  CB  GLU   143      45.016  44.931  22.399  1.00  0.00           C
ATOM   2206  HB2 GLU   143      45.116  45.179  21.342  1.00  0.00           H
ATOM   2207  HB3 GLU   143      43.928  44.969  22.444  1.00  0.00           H
ATOM   2208  CG  GLU   143      45.657  46.098  23.123  1.00  0.00           C
ATOM   2209  HG2 GLU   143      45.343  47.024  22.643  1.00  0.00           H
ATOM   2210  HG3 GLU   143      45.203  46.091  24.114  1.00  0.00           H
ATOM   2211  CD  GLU   143      47.173  46.077  23.068  1.00  0.00           C
ATOM   2212  OE1 GLU   143      47.696  47.097  22.634  1.00  0.00           O
ATOM   2213  OE2 GLU   143      47.841  45.053  23.398  1.00  0.00           O
ATOM   2214  C   GLU   143      45.067  42.966  24.059  1.00  0.00           C
ATOM   2215  O   GLU   143      44.070  42.214  24.156  1.00  0.00           O
ATOM   2216  N   GLN   144      45.705  43.432  25.114  1.00  0.00           N
ATOM   2217  H   GLN   144      46.587  43.901  24.960  1.00  0.00           H
ATOM   2218  CA  GLN   144      45.452  43.164  26.510  1.00  0.00           C
ATOM   2219  HA  GLN   144      45.281  42.088  26.561  1.00  0.00           H
ATOM   2220  CB  GLN   144      46.769  43.439  27.280  1.00  0.00           C
ATOM   2221  HB2 GLN   144      47.552  42.961  26.690  1.00  0.00           H
ATOM   2222  HB3 GLN   144      46.949  44.513  27.305  1.00  0.00           H
ATOM   2223  CG  GLN   144      46.815  42.885  28.703  1.00  0.00           C
ATOM   2224  HG2 GLN   144      46.285  43.586  29.348  1.00  0.00           H
ATOM   2225  HG3 GLN   144      46.445  41.861  28.745  1.00  0.00           H
ATOM   2226  CD  GLN   144      48.292  42.965  29.165  1.00  0.00           C
ATOM   2227  OE1 GLN   144      49.188  42.264  28.725  1.00  0.00           O
ATOM   2228  NE2 GLN   144      48.598  43.809  30.105  1.00  0.00           N
ATOM   2229 HE21 GLN   144      49.502  43.816  30.555  1.00  0.00           H
ATOM   2230 HE22 GLN   144      47.841  44.324  30.531  1.00  0.00           H
ATOM   2231  C   GLN   144      44.294  43.948  27.114  1.00  0.00           C
ATOM   2232  O   GLN   144      44.174  45.158  26.875  1.00  0.00           O
ATOM   2233  N   TYR   145      43.388  43.288  27.829  1.00  0.00           N
ATOM   2234  H   TYR   145      43.538  42.298  27.964  1.00  0.00           H
ATOM   2235  CA  TYR   145      42.199  43.854  28.469  1.00  0.00           C
ATOM   2236  HA  TYR   145      42.128  44.935  28.352  1.00  0.00           H
ATOM   2237  CB  TYR   145      40.917  43.463  27.714  1.00  0.00           C
ATOM   2238  HB2 TYR   145      40.477  42.499  27.969  1.00  0.00           H
ATOM   2239  HB3 TYR   145      40.229  44.263  27.985  1.00  0.00           H
ATOM   2240  CG  TYR   145      41.033  43.450  26.210  1.00  0.00           C
ATOM   2241  CD1 TYR   145      41.053  44.667  25.518  1.00  0.00           C
ATOM   2242  HD1 TYR   145      40.936  45.609  26.033  1.00  0.00           H
ATOM   2243  CE1 TYR   145      41.212  44.698  24.103  1.00  0.00           C
ATOM   2244  HE1 TYR   145      41.177  45.631  23.563  1.00  0.00           H
ATOM   2245  CZ  TYR   145      41.094  43.533  23.342  1.00  0.00           C
ATOM   2246  OH  TYR   145      40.885  43.608  22.001  1.00  0.00           O
ATOM   2247  HH  TYR   145      41.540  43.096  21.521  1.00  0.00           H
ATOM   2248  CE2 TYR   145      41.073  42.317  24.074  1.00  0.00           C
ATOM   2249  HE2 TYR   145      41.245  41.379  23.567  1.00  0.00           H
ATOM   2250  CD2 TYR   145      41.049  42.329  25.471  1.00  0.00           C
ATOM   2251  HD2 TYR   145      41.249  41.374  25.935  1.00  0.00           H
ATOM   2252  C   TYR   145      42.162  43.534  29.947  1.00  0.00           C
ATOM   2253  O   TYR   145      42.706  42.620  30.561  1.00  0.00           O
ATOM   2254  N   ALA   146      41.278  44.299  30.629  1.00  0.00           N
ATOM   2255  H   ALA   146      40.816  45.051  30.138  1.00  0.00           H
ATOM   2256  CA  ALA   146      40.956  44.093  32.049  1.00  0.00           C
ATOM   2257  HA  ALA   146      41.058  43.017  32.189  1.00  0.00           H
ATOM   2258  CB  ALA   146      42.019  45.023  32.782  1.00  0.00           C
ATOM   2259  HB1 ALA   146      43.007  44.571  32.697  1.00  0.00           H
ATOM   2260  HB2 ALA   146      41.741  45.175  33.825  1.00  0.00           H
ATOM   2261  HB3 ALA   146      42.023  46.039  32.391  1.00  0.00           H
ATOM   2262  C   ALA   146      39.498  44.532  32.470  1.00  0.00           C
ATOM   2263  O   ALA   146      38.976  45.573  32.172  1.00  0.00           O
ATOM   2264  N   TRP   147      38.954  43.691  33.287  1.00  0.00           N
ATOM   2265  H   TRP   147      39.553  43.012  33.732  1.00  0.00           H
ATOM   2266  CA  TRP   147      37.723  43.810  34.095  1.00  0.00           C
ATOM   2267  HA  TRP   147      37.176  44.601  33.581  1.00  0.00           H
ATOM   2268  CB  TRP   147      36.917  42.526  33.924  1.00  0.00           C
ATOM   2269  HB2 TRP   147      36.768  42.428  32.849  1.00  0.00           H
ATOM   2270  HB3 TRP   147      37.508  41.709  34.337  1.00  0.00           H
ATOM   2271  CG  TRP   147      35.585  42.310  34.591  1.00  0.00           C
ATOM   2272  CD1 TRP   147      34.376  42.285  33.975  1.00  0.00           C
ATOM   2273  HD1 TRP   147      34.062  42.655  33.011  1.00  0.00           H
ATOM   2274  NE1 TRP   147      33.389  41.833  34.860  1.00  0.00           N
ATOM   2275  HE1 TRP   147      32.397  41.807  34.679  1.00  0.00           H
ATOM   2276  CE2 TRP   147      33.956  41.610  36.103  1.00  0.00           C
ATOM   2277  CZ2 TRP   147      33.394  41.249  37.337  1.00  0.00           C
ATOM   2278  HZ2 TRP   147      32.326  41.093  37.298  1.00  0.00           H
ATOM   2279  CH2 TRP   147      34.189  41.166  38.491  1.00  0.00           C
ATOM   2280  HH2 TRP   147      33.790  40.790  39.421  1.00  0.00           H
ATOM   2281  CZ3 TRP   147      35.528  41.476  38.409  1.00  0.00           C
ATOM   2282  HZ3 TRP   147      36.093  41.421  39.326  1.00  0.00           H
ATOM   2283  CE3 TRP   147      36.077  41.804  37.142  1.00  0.00           C
ATOM   2284  HE3 TRP   147      37.149  41.934  37.130  1.00  0.00           H
ATOM   2285  CD2 TRP   147      35.331  41.926  35.946  1.00  0.00           C
ATOM   2286  C   TRP   147      37.980  44.172  35.501  1.00  0.00           C
ATOM   2287  O   TRP   147      38.855  43.678  36.160  1.00  0.00           O
ATOM   2288  N   GLU   148      37.071  44.950  36.160  1.00  0.00           N
ATOM   2289  H   GLU   148      36.292  45.212  35.573  1.00  0.00           H
ATOM   2290  CA  GLU   148      37.139  45.281  37.584  1.00  0.00           C
ATOM   2291  HA  GLU   148      37.708  44.550  38.157  1.00  0.00           H
ATOM   2292  CB  GLU   148      37.926  46.589  37.729  1.00  0.00           C
ATOM   2293  HB2 GLU   148      38.915  46.459  37.289  1.00  0.00           H
ATOM   2294  HB3 GLU   148      37.460  47.391  37.156  1.00  0.00           H
ATOM   2295  CG  GLU   148      38.012  47.192  39.185  1.00  0.00           C
ATOM   2296  HG2 GLU   148      36.986  47.334  39.526  1.00  0.00           H
ATOM   2297  HG3 GLU   148      38.341  46.349  39.793  1.00  0.00           H
ATOM   2298  CD  GLU   148      38.737  48.484  39.453  1.00  0.00           C
ATOM   2299  OE1 GLU   148      39.406  49.041  38.548  1.00  0.00           O
ATOM   2300  OE2 GLU   148      38.628  49.075  40.555  1.00  0.00           O
ATOM   2301  C   GLU   148      35.810  45.412  38.283  1.00  0.00           C
ATOM   2302  O   GLU   148      34.888  45.995  37.667  1.00  0.00           O
ATOM   2303  N   SER   149      35.711  44.981  39.547  1.00  0.00           N
ATOM   2304  H   SER   149      36.394  44.389  39.998  1.00  0.00           H
ATOM   2305  CA  SER   149      34.529  45.182  40.312  1.00  0.00           C
ATOM   2306  HA  SER   149      34.048  46.149  40.168  1.00  0.00           H
ATOM   2307  CB  SER   149      33.505  44.128  39.986  1.00  0.00           C
ATOM   2308  HB2 SER   149      33.409  44.039  38.904  1.00  0.00           H
ATOM   2309  HB3 SER   149      33.854  43.163  40.353  1.00  0.00           H
ATOM   2310  OG  SER   149      32.240  44.442  40.647  1.00  0.00           O
ATOM   2311  HG  SER   149      31.769  45.134  40.181  1.00  0.00           H
ATOM   2312  C   SER   149      34.840  45.088  41.805  1.00  0.00           C
ATOM   2313  O   SER   149      35.495  44.177  42.307  1.00  0.00           O
ATOM   2314  N   SER   150      34.268  46.021  42.580  1.00  0.00           N
ATOM   2315  H   SER   150      33.718  46.738  42.131  1.00  0.00           H
ATOM   2316  CA  SER   150      34.231  46.003  44.080  1.00  0.00           C
ATOM   2317  HA  SER   150      35.059  45.348  44.352  1.00  0.00           H
ATOM   2318  CB  SER   150      34.420  47.422  44.559  1.00  0.00           C
ATOM   2319  HB2 SER   150      33.708  47.950  43.925  1.00  0.00           H
ATOM   2320  HB3 SER   150      34.187  47.674  45.593  1.00  0.00           H
ATOM   2321  OG  SER   150      35.665  47.927  44.204  1.00  0.00           O
ATOM   2322  HG  SER   150      35.562  48.152  43.276  1.00  0.00           H
ATOM   2323  C   SER   150      32.899  45.437  44.585  1.00  0.00           C
ATOM   2324  O   SER   150      32.504  45.720  45.724  1.00  0.00           O
ATOM   2325  N   ALA   151      32.122  44.729  43.778  1.00  0.00           N
ATOM   2326  H   ALA   151      32.485  44.579  42.847  1.00  0.00           H
ATOM   2327  CA  ALA   151      30.835  44.158  44.118  1.00  0.00           C
ATOM   2328  HA  ALA   151      30.517  43.570  43.258  1.00  0.00           H
ATOM   2329  CB  ALA   151      30.936  43.066  45.281  1.00  0.00           C
ATOM   2330  HB1 ALA   151      31.695  42.315  45.062  1.00  0.00           H
ATOM   2331  HB2 ALA   151      29.979  42.567  45.441  1.00  0.00           H
ATOM   2332  HB3 ALA   151      31.037  43.556  46.250  1.00  0.00           H
ATOM   2333  C   ALA   151      29.675  45.174  44.396  1.00  0.00           C
ATOM   2334  O   ALA   151      28.591  44.667  44.509  1.00  0.00           O
ATOM   2335  N   GLY   152      29.936  46.411  44.167  1.00  0.00           N
ATOM   2336  H   GLY   152      30.881  46.668  43.916  1.00  0.00           H
ATOM   2337  CA  GLY   152      29.013  47.512  44.510  1.00  0.00           C
ATOM   2338  HA2 GLY   152      28.605  47.219  45.476  1.00  0.00           H
ATOM   2339  HA3 GLY   152      29.525  48.467  44.633  1.00  0.00           H
ATOM   2340  C   GLY   152      27.829  47.727  43.528  1.00  0.00           C
ATOM   2341  O   GLY   152      27.431  48.866  43.306  1.00  0.00           O
ATOM   2342  N   GLY   153      27.338  46.638  42.918  1.00  0.00           N
ATOM   2343  H   GLY   153      27.731  45.736  43.143  1.00  0.00           H
ATOM   2344  CA  GLY   153      26.306  46.686  41.875  1.00  0.00           C
ATOM   2345  HA2 GLY   153      25.755  45.747  41.833  1.00  0.00           H
ATOM   2346  HA3 GLY   153      25.591  47.451  42.175  1.00  0.00           H
ATOM   2347  C   GLY   153      26.724  46.916  40.435  1.00  0.00           C
ATOM   2348  O   GLY   153      25.988  46.548  39.476  1.00  0.00           O
ATOM   2349  N   SER   154      27.934  47.475  40.218  1.00  0.00           N
ATOM   2350  H   SER   154      28.470  47.715  41.040  1.00  0.00           H
ATOM   2351  CA  SER   154      28.443  47.606  38.852  1.00  0.00           C
ATOM   2352  HA  SER   154      27.716  47.050  38.260  1.00  0.00           H
ATOM   2353  CB  SER   154      28.374  49.110  38.492  1.00  0.00           C
ATOM   2354  HB2 SER   154      27.326  49.405  38.428  1.00  0.00           H
ATOM   2355  HB3 SER   154      28.886  49.671  39.273  1.00  0.00           H
ATOM   2356  OG  SER   154      29.014  49.396  37.232  1.00  0.00           O
ATOM   2357  HG  SER   154      28.553  48.937  36.525  1.00  0.00           H
ATOM   2358  C   SER   154      29.874  46.957  38.621  1.00  0.00           C
ATOM   2359  O   SER   154      30.566  46.519  39.568  1.00  0.00           O
ATOM   2360  N   PHE   155      30.347  46.912  37.387  1.00  0.00           N
ATOM   2361  H   PHE   155      29.820  47.289  36.612  1.00  0.00           H
ATOM   2362  CA  PHE   155      31.702  46.540  37.032  1.00  0.00           C
ATOM   2363  HA  PHE   155      32.364  46.714  37.881  1.00  0.00           H
ATOM   2364  CB  PHE   155      31.796  45.021  36.641  1.00  0.00           C
ATOM   2365  HB2 PHE   155      32.826  44.665  36.649  1.00  0.00           H
ATOM   2366  HB3 PHE   155      31.355  44.350  37.378  1.00  0.00           H
ATOM   2367  CG  PHE   155      31.112  44.561  35.371  1.00  0.00           C
ATOM   2368  CD1 PHE   155      31.790  44.658  34.117  1.00  0.00           C
ATOM   2369  HD1 PHE   155      32.738  45.168  34.032  1.00  0.00           H
ATOM   2370  CE1 PHE   155      31.081  44.258  32.969  1.00  0.00           C
ATOM   2371  HE1 PHE   155      31.474  44.452  31.982  1.00  0.00           H
ATOM   2372  CZ  PHE   155      29.803  43.701  33.044  1.00  0.00           C
ATOM   2373  HZ  PHE   155      29.199  43.417  32.196  1.00  0.00           H
ATOM   2374  CE2 PHE   155      29.143  43.562  34.321  1.00  0.00           C
ATOM   2375  HE2 PHE   155      28.159  43.120  34.368  1.00  0.00           H
ATOM   2376  CD2 PHE   155      29.861  44.015  35.469  1.00  0.00           C
ATOM   2377  HD2 PHE   155      29.355  43.961  36.421  1.00  0.00           H
ATOM   2378  C   PHE   155      32.232  47.469  35.923  1.00  0.00           C
ATOM   2379  O   PHE   155      31.455  48.155  35.286  1.00  0.00           O
ATOM   2380  N   THR   156      33.553  47.489  35.758  1.00  0.00           N
ATOM   2381  H   THR   156      34.011  47.160  36.597  1.00  0.00           H
ATOM   2382  CA  THR   156      34.259  48.403  34.777  1.00  0.00           C
ATOM   2383  HA  THR   156      33.441  48.925  34.280  1.00  0.00           H
ATOM   2384  CB  THR   156      35.105  49.521  35.463  1.00  0.00           C
ATOM   2385  HB  THR   156      36.029  49.120  35.879  1.00  0.00           H
ATOM   2386  CG2 THR   156      35.741  50.499  34.488  1.00  0.00           C
ATOM   2387 HG21 THR   156      34.945  51.174  34.176  1.00  0.00           H
ATOM   2388 HG22 THR   156      36.211  50.019  33.629  1.00  0.00           H
ATOM   2389 HG23 THR   156      36.563  50.992  35.007  1.00  0.00           H
ATOM   2390  OG1 THR   156      34.324  50.257  36.456  1.00  0.00           O
ATOM   2391  HG1 THR   156      34.394  49.852  37.323  1.00  0.00           H
ATOM   2392  C   THR   156      35.066  47.576  33.820  1.00  0.00           C
ATOM   2393  O   THR   156      35.641  46.589  34.281  1.00  0.00           O
ATOM   2394  N   VAL   157      35.100  47.903  32.497  1.00  0.00           N
ATOM   2395  H   VAL   157      34.760  48.816  32.227  1.00  0.00           H
ATOM   2396  CA  VAL   157      35.831  47.123  31.506  1.00  0.00           C
ATOM   2397  HA  VAL   157      36.523  46.424  31.976  1.00  0.00           H
ATOM   2398  CB  VAL   157      35.012  46.253  30.561  1.00  0.00           C
ATOM   2399  HB  VAL   157      34.514  46.845  29.793  1.00  0.00           H
ATOM   2400  CG1 VAL   157      35.901  45.197  29.792  1.00  0.00           C
ATOM   2401 HG11 VAL   157      35.166  44.777  29.106  1.00  0.00           H
ATOM   2402 HG12 VAL   157      36.786  45.605  29.303  1.00  0.00           H
ATOM   2403 HG13 VAL   157      36.320  44.534  30.550  1.00  0.00           H
ATOM   2404  CG2 VAL   157      33.979  45.400  31.295  1.00  0.00           C
ATOM   2405 HG21 VAL   157      33.240  46.109  31.667  1.00  0.00           H
ATOM   2406 HG22 VAL   157      34.463  44.833  32.091  1.00  0.00           H
ATOM   2407 HG23 VAL   157      33.422  44.738  30.631  1.00  0.00           H
ATOM   2408  C   VAL   157      36.704  48.086  30.643  1.00  0.00           C
ATOM   2409  O   VAL   157      36.168  48.972  30.014  1.00  0.00           O
ATOM   2410  N   ARG   158      38.064  47.879  30.618  1.00  0.00           N
ATOM   2411  H   ARG   158      38.455  47.104  31.134  1.00  0.00           H
ATOM   2412  CA  ARG   158      39.032  48.720  29.870  1.00  0.00           C
ATOM   2413  HA  ARG   158      38.729  49.476  29.146  1.00  0.00           H
ATOM   2414  CB  ARG   158      39.855  49.478  30.930  1.00  0.00           C
ATOM   2415  HB2 ARG   158      40.030  48.834  31.791  1.00  0.00           H
ATOM   2416  HB3 ARG   158      40.819  49.744  30.497  1.00  0.00           H
ATOM   2417  CG  ARG   158      39.155  50.832  31.389  1.00  0.00           C
ATOM   2418  HG2 ARG   158      39.380  51.543  30.593  1.00  0.00           H
ATOM   2419  HG3 ARG   158      38.074  50.732  31.493  1.00  0.00           H
ATOM   2420  CD  ARG   158      39.629  51.359  32.674  1.00  0.00           C
ATOM   2421  HD2 ARG   158      40.711  51.486  32.688  1.00  0.00           H
ATOM   2422  HD3 ARG   158      39.031  52.254  32.852  1.00  0.00           H
ATOM   2423  NE  ARG   158      39.279  50.476  33.774  1.00  0.00           N
ATOM   2424  HE  ARG   158      38.962  49.536  33.582  1.00  0.00           H
ATOM   2425  CZ  ARG   158      39.479  50.688  35.050  1.00  0.00           C
ATOM   2426  NH1 ARG   158      39.985  51.811  35.526  1.00  0.00           N
ATOM   2427 HH11 ARG   158      40.147  52.538  34.843  1.00  0.00           H
ATOM   2428 HH12 ARG   158      40.108  51.944  36.519  1.00  0.00           H
ATOM   2429  NH2 ARG   158      39.339  49.727  35.931  1.00  0.00           N
ATOM   2430 HH21 ARG   158      39.127  48.797  35.600  1.00  0.00           H
ATOM   2431 HH22 ARG   158      39.672  49.778  36.884  1.00  0.00           H
ATOM   2432  C   ARG   158      40.143  47.969  29.165  1.00  0.00           C
ATOM   2433  O   ARG   158      40.462  46.875  29.584  1.00  0.00           O
ATOM   2434  N   THR   159      40.760  48.564  28.120  1.00  0.00           N
ATOM   2435  H   THR   159      40.280  49.357  27.719  1.00  0.00           H
ATOM   2436  CA  THR   159      42.087  48.206  27.496  1.00  0.00           C
ATOM   2437  HA  THR   159      42.219  47.137  27.328  1.00  0.00           H
ATOM   2438  CB  THR   159      42.191  48.929  26.113  1.00  0.00           C
ATOM   2439  HB  THR   159      41.836  49.916  26.414  1.00  0.00           H
ATOM   2440  CG2 THR   159      43.571  49.091  25.544  1.00  0.00           C
ATOM   2441 HG21 THR   159      43.998  49.922  26.105  1.00  0.00           H
ATOM   2442 HG22 THR   159      43.467  49.436  24.515  1.00  0.00           H
ATOM   2443 HG23 THR   159      44.182  48.196  25.672  1.00  0.00           H
ATOM   2444  OG1 THR   159      41.258  48.251  25.263  1.00  0.00           O
ATOM   2445  HG1 THR   159      40.919  48.872  24.615  1.00  0.00           H
ATOM   2446  C   THR   159      43.081  48.637  28.510  1.00  0.00           C
ATOM   2447  O   THR   159      43.056  49.766  29.003  1.00  0.00           O
ATOM   2448  N   ASP   160      43.899  47.645  28.885  1.00  0.00           N
ATOM   2449  H   ASP   160      43.958  46.854  28.259  1.00  0.00           H
ATOM   2450  CA  ASP   160      44.678  47.683  30.096  1.00  0.00           C
ATOM   2451  HA  ASP   160      44.075  48.098  30.904  1.00  0.00           H
ATOM   2452  CB  ASP   160      45.016  46.216  30.574  1.00  0.00           C
ATOM   2453  HB2 ASP   160      44.087  45.727  30.867  1.00  0.00           H
ATOM   2454  HB3 ASP   160      45.489  45.657  29.766  1.00  0.00           H
ATOM   2455  CG  ASP   160      45.881  45.992  31.749  1.00  0.00           C
ATOM   2456  OD1 ASP   160      46.688  45.010  31.760  1.00  0.00           O
ATOM   2457  OD2 ASP   160      45.710  46.820  32.707  1.00  0.00           O
ATOM   2458  C   ASP   160      45.877  48.586  30.078  1.00  0.00           C
ATOM   2459  O   ASP   160      46.485  48.740  29.032  1.00  0.00           O
ATOM   2460  N   THR   161      46.099  49.376  31.177  1.00  0.00           N
ATOM   2461  H   THR   161      45.427  49.238  31.918  1.00  0.00           H
ATOM   2462  CA  THR   161      47.265  50.246  31.452  1.00  0.00           C
ATOM   2463  HA  THR   161      47.565  50.696  30.506  1.00  0.00           H
ATOM   2464  CB  THR   161      46.942  51.283  32.584  1.00  0.00           C
ATOM   2465  HB  THR   161      47.839  51.872  32.773  1.00  0.00           H
ATOM   2466  CG2 THR   161      45.849  52.221  32.178  1.00  0.00           C
ATOM   2467 HG21 THR   161      44.918  51.868  32.620  1.00  0.00           H
ATOM   2468 HG22 THR   161      45.621  52.117  31.117  1.00  0.00           H
ATOM   2469 HG23 THR   161      46.125  53.214  32.532  1.00  0.00           H
ATOM   2470  OG1 THR   161      46.480  50.569  33.719  1.00  0.00           O
ATOM   2471  HG1 THR   161      46.158  51.197  34.370  1.00  0.00           H
ATOM   2472  C   THR   161      48.486  49.516  31.933  1.00  0.00           C
ATOM   2473  O   THR   161      49.592  50.107  31.889  1.00  0.00           O
ATOM   2474  N   GLY   162      48.382  48.265  32.323  1.00  0.00           N
ATOM   2475  H   GLY   162      47.495  47.803  32.185  1.00  0.00           H
ATOM   2476  CA  GLY   162      49.405  47.459  32.889  1.00  0.00           C
ATOM   2477  HA2 GLY   162      50.087  48.165  33.364  1.00  0.00           H
ATOM   2478  HA3 GLY   162      49.003  46.737  33.600  1.00  0.00           H
ATOM   2479  C   GLY   162      50.228  46.616  31.918  1.00  0.00           C
ATOM   2480  O   GLY   162      49.936  46.549  30.712  1.00  0.00           O
ATOM   2481  N   GLU   163      51.322  46.102  32.459  1.00  0.00           N
ATOM   2482  H   GLU   163      51.451  46.180  33.458  1.00  0.00           H
ATOM   2483  CA  GLU   163      52.523  45.600  31.817  1.00  0.00           C
ATOM   2484  HA  GLU   163      52.770  46.427  31.150  1.00  0.00           H
ATOM   2485  CB  GLU   163      53.666  45.415  32.809  1.00  0.00           C
ATOM   2486  HB2 GLU   163      54.581  45.443  32.219  1.00  0.00           H
ATOM   2487  HB3 GLU   163      53.815  46.400  33.252  1.00  0.00           H
ATOM   2488  CG  GLU   163      53.557  44.277  33.823  1.00  0.00           C
ATOM   2489  HG2 GLU   163      53.435  43.374  33.225  1.00  0.00           H
ATOM   2490  HG3 GLU   163      54.543  44.143  34.268  1.00  0.00           H
ATOM   2491  CD  GLU   163      52.429  44.412  34.891  1.00  0.00           C
ATOM   2492  OE1 GLU   163      51.960  45.549  35.206  1.00  0.00           O
ATOM   2493  OE2 GLU   163      52.021  43.314  35.313  1.00  0.00           O
ATOM   2494  C   GLU   163      52.252  44.339  30.941  1.00  0.00           C
ATOM   2495  O   GLU   163      51.350  43.613  31.372  1.00  0.00           O
ATOM   2496  N   PRO   164      52.967  43.965  29.837  1.00  0.00           N
ATOM   2497  CD  PRO   164      54.056  44.691  29.273  1.00  0.00           C
ATOM   2498  HD2 PRO   164      55.005  44.358  29.694  1.00  0.00           H
ATOM   2499  HD3 PRO   164      54.011  45.763  29.467  1.00  0.00           H
ATOM   2500  CG  PRO   164      54.085  44.309  27.794  1.00  0.00           C
ATOM   2501  HG2 PRO   164      55.112  44.469  27.465  1.00  0.00           H
ATOM   2502  HG3 PRO   164      53.416  45.005  27.287  1.00  0.00           H
ATOM   2503  CB  PRO   164      53.539  42.868  27.864  1.00  0.00           C
ATOM   2504  HB2 PRO   164      54.326  42.144  28.068  1.00  0.00           H
ATOM   2505  HB3 PRO   164      52.969  42.532  26.998  1.00  0.00           H
ATOM   2506  CA  PRO   164      52.514  42.957  28.945  1.00  0.00           C
ATOM   2507  HA  PRO   164      51.538  43.135  28.496  1.00  0.00           H
ATOM   2508  C   PRO   164      52.299  41.606  29.648  1.00  0.00           C
ATOM   2509  O   PRO   164      53.021  41.184  30.570  1.00  0.00           O
ATOM   2510  N   MET   165      51.539  40.713  28.953  1.00  0.00           N
ATOM   2511  H   MET   165      50.952  41.102  28.228  1.00  0.00           H
ATOM   2512  CA  MET   165      51.340  39.296  29.343  1.00  0.00           C
ATOM   2513  HA  MET   165      52.081  38.994  30.083  1.00  0.00           H
ATOM   2514  CB  MET   165      49.926  39.026  29.820  1.00  0.00           C
ATOM   2515  HB2 MET   165      49.300  39.363  28.993  1.00  0.00           H
ATOM   2516  HB3 MET   165      49.864  37.947  29.969  1.00  0.00           H
ATOM   2517  CG  MET   165      49.621  39.698  31.145  1.00  0.00           C
ATOM   2518  HG2 MET   165      50.208  39.161  31.890  1.00  0.00           H
ATOM   2519  HG3 MET   165      49.909  40.749  31.104  1.00  0.00           H
ATOM   2520  SD  MET   165      47.891  39.566  31.487  1.00  0.00           S
ATOM   2521  CE  MET   165      47.656  37.733  31.542  1.00  0.00           C
ATOM   2522  HE1 MET   165      47.542  37.416  30.505  1.00  0.00           H
ATOM   2523  HE2 MET   165      48.379  37.221  32.175  1.00  0.00           H
ATOM   2524  HE3 MET   165      46.670  37.593  31.985  1.00  0.00           H
ATOM   2525  C   MET   165      51.559  38.286  28.152  1.00  0.00           C
ATOM   2526  O   MET   165      51.797  37.081  28.466  1.00  0.00           O
ATOM   2527  N   GLY   166      51.514  38.771  26.899  1.00  0.00           N
ATOM   2528  H   GLY   166      51.338  39.764  26.831  1.00  0.00           H
ATOM   2529  CA  GLY   166      51.665  37.992  25.636  1.00  0.00           C
ATOM   2530  HA2 GLY   166      51.763  38.591  24.732  1.00  0.00           H
ATOM   2531  HA3 GLY   166      52.544  37.359  25.760  1.00  0.00           H
ATOM   2532  C   GLY   166      50.562  36.991  25.386  1.00  0.00           C
ATOM   2533  O   GLY   166      49.961  37.083  24.320  1.00  0.00           O
ATOM   2534  N   ARG   167      50.297  36.048  26.292  1.00  0.00           N
ATOM   2535  H   ARG   167      50.820  36.137  27.152  1.00  0.00           H
ATOM   2536  CA  ARG   167      49.109  35.212  26.314  1.00  0.00           C
ATOM   2537  HA  ARG   167      48.289  35.884  26.064  1.00  0.00           H
ATOM   2538  CB  ARG   167      49.083  34.057  25.257  1.00  0.00           C
ATOM   2539  HB2 ARG   167      49.393  34.456  24.290  1.00  0.00           H
ATOM   2540  HB3 ARG   167      49.845  33.330  25.538  1.00  0.00           H
ATOM   2541  CG  ARG   167      47.717  33.426  25.178  1.00  0.00           C
ATOM   2542  HG2 ARG   167      47.357  33.208  26.183  1.00  0.00           H
ATOM   2543  HG3 ARG   167      47.113  34.143  24.621  1.00  0.00           H
ATOM   2544  CD  ARG   167      47.783  32.117  24.393  1.00  0.00           C
ATOM   2545  HD2 ARG   167      46.848  31.943  23.862  1.00  0.00           H
ATOM   2546  HD3 ARG   167      48.532  32.167  23.602  1.00  0.00           H
ATOM   2547  NE  ARG   167      48.013  30.993  25.341  1.00  0.00           N
ATOM   2548  HE  ARG   167      47.324  30.759  26.042  1.00  0.00           H
ATOM   2549  CZ  ARG   167      49.148  30.302  25.429  1.00  0.00           C
ATOM   2550  NH1 ARG   167      50.133  30.407  24.580  1.00  0.00           N
ATOM   2551 HH11 ARG   167      50.046  31.062  23.816  1.00  0.00           H
ATOM   2552 HH12 ARG   167      50.781  29.632  24.596  1.00  0.00           H
ATOM   2553  NH2 ARG   167      49.389  29.420  26.331  1.00  0.00           N
ATOM   2554 HH21 ARG   167      48.859  29.320  27.185  1.00  0.00           H
ATOM   2555 HH22 ARG   167      50.368  29.186  26.262  1.00  0.00           H
ATOM   2556  C   ARG   167      48.797  34.717  27.688  1.00  0.00           C
ATOM   2557  O   ARG   167      49.564  34.019  28.350  1.00  0.00           O
ATOM   2558  N   GLY   168      47.516  34.890  28.105  1.00  0.00           N
ATOM   2559  H   GLY   168      46.799  35.307  27.528  1.00  0.00           H
ATOM   2560  CA  GLY   168      46.804  34.082  29.084  1.00  0.00           C
ATOM   2561  HA2 GLY   168      46.089  33.529  28.476  1.00  0.00           H
ATOM   2562  HA3 GLY   168      47.469  33.379  29.587  1.00  0.00           H
ATOM   2563  C   GLY   168      45.921  34.865  30.061  1.00  0.00           C
ATOM   2564  O   GLY   168      45.390  35.910  29.708  1.00  0.00           O
ATOM   2565  N   THR   169      45.733  34.540  31.347  1.00  0.00           N
ATOM   2566  H   THR   169      46.185  33.734  31.754  1.00  0.00           H
ATOM   2567  CA  THR   169      44.891  35.350  32.325  1.00  0.00           C
ATOM   2568  HA  THR   169      44.677  36.369  32.003  1.00  0.00           H
ATOM   2569  CB  THR   169      43.520  34.603  32.452  1.00  0.00           C
ATOM   2570  HB  THR   169      43.544  33.518  32.547  1.00  0.00           H
ATOM   2571  CG2 THR   169      42.576  35.118  33.485  1.00  0.00           C
ATOM   2572 HG21 THR   169      42.892  34.690  34.435  1.00  0.00           H
ATOM   2573 HG22 THR   169      41.540  34.836  33.298  1.00  0.00           H
ATOM   2574 HG23 THR   169      42.643  36.206  33.485  1.00  0.00           H
ATOM   2575  OG1 THR   169      42.889  34.948  31.243  1.00  0.00           O
ATOM   2576  HG1 THR   169      42.965  34.186  30.665  1.00  0.00           H
ATOM   2577  C   THR   169      45.626  35.593  33.660  1.00  0.00           C
ATOM   2578  O   THR   169      46.575  34.871  34.035  1.00  0.00           O
ATOM   2579  N   LYS   170      45.150  36.611  34.434  1.00  0.00           N
ATOM   2580  H   LYS   170      44.306  37.112  34.193  1.00  0.00           H
ATOM   2581  CA  LYS   170      45.701  37.071  35.685  1.00  0.00           C
ATOM   2582  HA  LYS   170      46.084  36.210  36.232  1.00  0.00           H
ATOM   2583  CB  LYS   170      46.853  38.088  35.468  1.00  0.00           C
ATOM   2584  HB2 LYS   170      47.725  37.498  35.187  1.00  0.00           H
ATOM   2585  HB3 LYS   170      46.546  38.664  34.595  1.00  0.00           H
ATOM   2586  CG  LYS   170      47.231  38.984  36.687  1.00  0.00           C
ATOM   2587  HG2 LYS   170      46.457  39.715  36.921  1.00  0.00           H
ATOM   2588  HG3 LYS   170      47.517  38.358  37.533  1.00  0.00           H
ATOM   2589  CD  LYS   170      48.523  39.726  36.279  1.00  0.00           C
ATOM   2590  HD2 LYS   170      48.687  40.431  37.094  1.00  0.00           H
ATOM   2591  HD3 LYS   170      49.318  38.993  36.415  1.00  0.00           H
ATOM   2592  CE  LYS   170      48.793  40.473  35.027  1.00  0.00           C
ATOM   2593  HE2 LYS   170      48.773  39.817  34.157  1.00  0.00           H
ATOM   2594  HE3 LYS   170      48.046  41.207  34.723  1.00  0.00           H
ATOM   2595  NZ  LYS   170      50.114  41.126  35.211  1.00  0.00           N
ATOM   2596  HZ1 LYS   170      50.077  41.893  35.869  1.00  0.00           H
ATOM   2597  HZ2 LYS   170      50.604  41.467  34.396  1.00  0.00           H
ATOM   2598  HZ3 LYS   170      50.693  40.321  35.403  1.00  0.00           H
ATOM   2599  C   LYS   170      44.594  37.704  36.520  1.00  0.00           C
ATOM   2600  O   LYS   170      43.938  38.667  36.147  1.00  0.00           O
ATOM   2601  N   VAL   171      44.158  37.150  37.662  1.00  0.00           N
ATOM   2602  H   VAL   171      44.616  36.313  37.992  1.00  0.00           H
ATOM   2603  CA  VAL   171      43.178  37.635  38.592  1.00  0.00           C
ATOM   2604  HA  VAL   171      42.453  38.337  38.178  1.00  0.00           H
ATOM   2605  CB  VAL   171      42.368  36.447  39.108  1.00  0.00           C
ATOM   2606  HB  VAL   171      43.071  35.657  39.378  1.00  0.00           H
ATOM   2607  CG1 VAL   171      41.482  36.870  40.266  1.00  0.00           C
ATOM   2608 HG11 VAL   171      40.927  35.991  40.591  1.00  0.00           H
ATOM   2609 HG12 VAL   171      42.080  37.152  41.133  1.00  0.00           H
ATOM   2610 HG13 VAL   171      40.937  37.762  39.958  1.00  0.00           H
ATOM   2611  CG2 VAL   171      41.500  35.836  38.084  1.00  0.00           C
ATOM   2612 HG21 VAL   171      41.005  34.895  38.326  1.00  0.00           H
ATOM   2613 HG22 VAL   171      42.152  35.575  37.250  1.00  0.00           H
ATOM   2614 HG23 VAL   171      40.719  36.559  37.851  1.00  0.00           H
ATOM   2615  C   VAL   171      43.941  38.325  39.834  1.00  0.00           C
ATOM   2616  O   VAL   171      45.057  37.883  40.212  1.00  0.00           O
ATOM   2617  N   ILE   172      43.352  39.413  40.340  1.00  0.00           N
ATOM   2618  H   ILE   172      42.570  39.845  39.870  1.00  0.00           H
ATOM   2619  CA  ILE   172      43.828  39.971  41.597  1.00  0.00           C
ATOM   2620  HA  ILE   172      44.571  39.297  42.025  1.00  0.00           H
ATOM   2621  CB  ILE   172      44.546  41.313  41.411  1.00  0.00           C
ATOM   2622  HB  ILE   172      43.812  42.117  41.357  1.00  0.00           H
ATOM   2623  CG2 ILE   172      45.323  41.770  42.678  1.00  0.00           C
ATOM   2624 HG21 ILE   172      44.645  41.915  43.520  1.00  0.00           H
ATOM   2625 HG22 ILE   172      45.672  42.796  42.565  1.00  0.00           H
ATOM   2626 HG23 ILE   172      46.030  40.962  42.866  1.00  0.00           H
ATOM   2627  CG1 ILE   172      45.472  41.326  40.154  1.00  0.00           C
ATOM   2628 HG12 ILE   172      46.170  40.490  40.148  1.00  0.00           H
ATOM   2629 HG13 ILE   172      44.908  41.235  39.226  1.00  0.00           H
ATOM   2630  CD1 ILE   172      46.285  42.575  39.862  1.00  0.00           C
ATOM   2631 HD11 ILE   172      45.634  43.438  39.718  1.00  0.00           H
ATOM   2632 HD12 ILE   172      46.732  42.416  38.881  1.00  0.00           H
ATOM   2633 HD13 ILE   172      47.129  42.746  40.531  1.00  0.00           H
ATOM   2634  C   ILE   172      42.627  40.039  42.571  1.00  0.00           C
ATOM   2635  O   ILE   172      41.626  40.691  42.304  1.00  0.00           O
ATOM   2636  N   LEU   173      42.882  39.479  43.702  1.00  0.00           N
ATOM   2637  H   LEU   173      43.787  39.034  43.735  1.00  0.00           H
ATOM   2638  CA  LEU   173      42.085  39.723  44.945  1.00  0.00           C
ATOM   2639  HA  LEU   173      41.100  40.017  44.583  1.00  0.00           H
ATOM   2640  CB  LEU   173      41.878  38.492  45.797  1.00  0.00           C
ATOM   2641  HB2 LEU   173      42.812  37.930  45.825  1.00  0.00           H
ATOM   2642  HB3 LEU   173      41.531  38.886  46.752  1.00  0.00           H
ATOM   2643  CG  LEU   173      40.771  37.549  45.227  1.00  0.00           C
ATOM   2644  HG  LEU   173      39.810  38.062  45.204  1.00  0.00           H
ATOM   2645  CD1 LEU   173      40.998  37.059  43.773  1.00  0.00           C
ATOM   2646 HD11 LEU   173      42.071  36.866  43.781  1.00  0.00           H
ATOM   2647 HD12 LEU   173      40.821  37.845  43.039  1.00  0.00           H
ATOM   2648 HD13 LEU   173      40.475  36.106  43.700  1.00  0.00           H
ATOM   2649  CD2 LEU   173      40.677  36.414  46.211  1.00  0.00           C
ATOM   2650 HD21 LEU   173      39.742  35.858  46.276  1.00  0.00           H
ATOM   2651 HD22 LEU   173      41.475  35.705  45.992  1.00  0.00           H
ATOM   2652 HD23 LEU   173      40.711  36.742  47.251  1.00  0.00           H
ATOM   2653  C   LEU   173      42.616  40.956  45.626  1.00  0.00           C
ATOM   2654  O   LEU   173      43.851  41.110  45.820  1.00  0.00           O
ATOM   2655  N   HID   174      41.729  41.808  46.103  1.00  0.00           N
ATOM   2656  H   HID   174      40.757  41.699  45.851  1.00  0.00           H
ATOM   2657  CA  HID   174      42.167  42.998  46.884  1.00  0.00           C
ATOM   2658  HA  HID   174      43.254  42.981  46.955  1.00  0.00           H
ATOM   2659  CB  HID   174      41.701  44.324  46.212  1.00  0.00           C
ATOM   2660  HB2 HID   174      40.616  44.417  46.262  1.00  0.00           H
ATOM   2661  HB3 HID   174      42.113  45.141  46.805  1.00  0.00           H
ATOM   2662  CG  HID   174      42.001  44.618  44.797  1.00  0.00           C
ATOM   2663  ND1 HID   174      42.844  45.684  44.425  1.00  0.00           N
ATOM   2664  HD1 HID   174      43.360  46.292  45.045  1.00  0.00           H
ATOM   2665  CE1 HID   174      43.037  45.583  43.115  1.00  0.00           C
ATOM   2666  HE1 HID   174      43.723  46.217  42.573  1.00  0.00           H
ATOM   2667  NE2 HID   174      42.335  44.531  42.570  1.00  0.00           N
ATOM   2668  CD2 HID   174      41.760  43.840  43.665  1.00  0.00           C
ATOM   2669  HD2 HID   174      41.437  42.809  43.684  1.00  0.00           H
ATOM   2670  C   HID   174      41.605  42.913  48.309  1.00  0.00           C
ATOM   2671  O   HID   174      40.421  43.176  48.573  1.00  0.00           O
ATOM   2672  N   LEU   175      42.327  42.193  49.202  1.00  0.00           N
ATOM   2673  H   LEU   175      43.305  42.098  48.973  1.00  0.00           H
ATOM   2674  CA  LEU   175      41.789  41.423  50.316  1.00  0.00           C
ATOM   2675  HA  LEU   175      41.228  40.557  49.963  1.00  0.00           H
ATOM   2676  CB  LEU   175      42.920  40.674  51.063  1.00  0.00           C
ATOM   2677  HB2 LEU   175      43.724  41.342  51.374  1.00  0.00           H
ATOM   2678  HB3 LEU   175      42.630  40.407  52.079  1.00  0.00           H
ATOM   2679  CG  LEU   175      43.619  39.462  50.449  1.00  0.00           C
ATOM   2680  HG  LEU   175      44.468  39.129  51.046  1.00  0.00           H
ATOM   2681  CD1 LEU   175      42.708  38.241  50.168  1.00  0.00           C
ATOM   2682 HD11 LEU   175      42.536  37.776  51.139  1.00  0.00           H
ATOM   2683 HD12 LEU   175      43.179  37.538  49.482  1.00  0.00           H
ATOM   2684 HD13 LEU   175      41.737  38.569  49.794  1.00  0.00           H
ATOM   2685  CD2 LEU   175      44.053  39.757  48.999  1.00  0.00           C
ATOM   2686 HD21 LEU   175      44.735  38.967  48.684  1.00  0.00           H
ATOM   2687 HD22 LEU   175      43.232  39.815  48.282  1.00  0.00           H
ATOM   2688 HD23 LEU   175      44.644  40.672  49.028  1.00  0.00           H
ATOM   2689  C   LEU   175      41.063  42.400  51.307  1.00  0.00           C
ATOM   2690  O   LEU   175      41.595  43.510  51.516  1.00  0.00           O
ATOM   2691  N   LYS   176      39.952  42.069  52.026  1.00  0.00           N
ATOM   2692  H   LYS   176      39.525  41.180  51.805  1.00  0.00           H
ATOM   2693  CA  LYS   176      39.303  42.716  53.193  1.00  0.00           C
ATOM   2694  HA  LYS   176      39.026  43.733  52.918  1.00  0.00           H
ATOM   2695  CB  LYS   176      38.058  41.946  53.657  1.00  0.00           C
ATOM   2696  HB2 LYS   176      38.439  40.932  53.788  1.00  0.00           H
ATOM   2697  HB3 LYS   176      37.652  42.381  54.571  1.00  0.00           H
ATOM   2698  CG  LYS   176      36.974  41.831  52.631  1.00  0.00           C
ATOM   2699  HG2 LYS   176      36.463  42.786  52.516  1.00  0.00           H
ATOM   2700  HG3 LYS   176      37.322  41.476  51.662  1.00  0.00           H
ATOM   2701  CD  LYS   176      35.869  40.824  52.929  1.00  0.00           C
ATOM   2702  HD2 LYS   176      36.367  39.866  53.072  1.00  0.00           H
ATOM   2703  HD3 LYS   176      35.445  40.966  53.923  1.00  0.00           H
ATOM   2704  CE  LYS   176      34.793  40.682  51.847  1.00  0.00           C
ATOM   2705  HE2 LYS   176      34.298  41.630  51.637  1.00  0.00           H
ATOM   2706  HE3 LYS   176      35.216  40.330  50.907  1.00  0.00           H
ATOM   2707  NZ  LYS   176      33.860  39.664  52.279  1.00  0.00           N
ATOM   2708  HZ1 LYS   176      32.986  40.085  52.559  1.00  0.00           H
ATOM   2709  HZ2 LYS   176      34.175  39.141  53.084  1.00  0.00           H
ATOM   2710  HZ3 LYS   176      33.810  38.963  51.554  1.00  0.00           H
ATOM   2711  C   LYS   176      40.338  42.841  54.278  1.00  0.00           C
ATOM   2712  O   LYS   176      41.248  42.057  54.377  1.00  0.00           O
ATOM   2713  N   GLU   177      40.151  43.786  55.188  1.00  0.00           N
ATOM   2714  H   GLU   177      39.395  44.450  55.095  1.00  0.00           H
ATOM   2715  CA  GLU   177      40.947  43.947  56.392  1.00  0.00           C
ATOM   2716  HA  GLU   177      41.987  43.937  56.065  1.00  0.00           H
ATOM   2717  CB  GLU   177      40.648  45.282  57.082  1.00  0.00           C
ATOM   2718  HB2 GLU   177      41.202  45.488  57.999  1.00  0.00           H
ATOM   2719  HB3 GLU   177      40.949  46.055  56.375  1.00  0.00           H
ATOM   2720  CG  GLU   177      39.176  45.496  57.531  1.00  0.00           C
ATOM   2721  HG2 GLU   177      38.695  44.651  58.024  1.00  0.00           H
ATOM   2722  HG3 GLU   177      39.192  46.324  58.238  1.00  0.00           H
ATOM   2723  CD  GLU   177      38.231  45.910  56.373  1.00  0.00           C
ATOM   2724  OE1 GLU   177      37.690  45.031  55.654  1.00  0.00           O
ATOM   2725  OE2 GLU   177      38.048  47.098  56.147  1.00  0.00           O
ATOM   2726  C   GLU   177      40.821  42.921  57.487  1.00  0.00           C
ATOM   2727  O   GLU   177      41.645  42.873  58.376  1.00  0.00           O
ATOM   2728  N   ASP   178      39.829  41.984  57.422  1.00  0.00           N
ATOM   2729  H   ASP   178      39.227  42.117  56.621  1.00  0.00           H
ATOM   2730  CA  ASP   178      39.619  40.780  58.220  1.00  0.00           C
ATOM   2731  HA  ASP   178      40.118  40.881  59.184  1.00  0.00           H
ATOM   2732  CB  ASP   178      38.156  40.494  58.513  1.00  0.00           C
ATOM   2733  HB2 ASP   178      37.584  40.306  57.604  1.00  0.00           H
ATOM   2734  HB3 ASP   178      38.041  39.621  59.157  1.00  0.00           H
ATOM   2735  CG  ASP   178      37.471  41.751  59.198  1.00  0.00           C
ATOM   2736  OD1 ASP   178      37.963  42.214  60.274  1.00  0.00           O
ATOM   2737  OD2 ASP   178      36.581  42.395  58.572  1.00  0.00           O
ATOM   2738  C   ASP   178      40.232  39.483  57.595  1.00  0.00           C
ATOM   2739  O   ASP   178      40.315  38.434  58.233  1.00  0.00           O
ATOM   2740  N   GLN   179      40.681  39.575  56.333  1.00  0.00           N
ATOM   2741  H   GLN   179      40.821  40.528  56.028  1.00  0.00           H
ATOM   2742  CA  GLN   179      41.190  38.507  55.452  1.00  0.00           C
ATOM   2743  HA  GLN   179      41.281  37.639  56.105  1.00  0.00           H
ATOM   2744  CB  GLN   179      40.176  38.112  54.455  1.00  0.00           C
ATOM   2745  HB2 GLN   179      40.214  38.911  53.714  1.00  0.00           H
ATOM   2746  HB3 GLN   179      40.553  37.139  54.140  1.00  0.00           H
ATOM   2747  CG  GLN   179      38.702  37.952  54.980  1.00  0.00           C
ATOM   2748  HG2 GLN   179      38.275  38.872  55.383  1.00  0.00           H
ATOM   2749  HG3 GLN   179      38.033  37.602  54.194  1.00  0.00           H
ATOM   2750  CD  GLN   179      38.657  36.911  55.999  1.00  0.00           C
ATOM   2751  OE1 GLN   179      39.318  35.847  55.865  1.00  0.00           O
ATOM   2752  NE2 GLN   179      37.865  37.086  56.997  1.00  0.00           N
ATOM   2753 HE21 GLN   179      37.736  36.305  57.625  1.00  0.00           H
ATOM   2754 HE22 GLN   179      37.520  38.021  57.159  1.00  0.00           H
ATOM   2755  C   GLN   179      42.573  38.763  54.869  1.00  0.00           C
ATOM   2756  O   GLN   179      42.968  38.240  53.815  1.00  0.00           O
ATOM   2757  N   THR   180      43.431  39.442  55.605  1.00  0.00           N
ATOM   2758  H   THR   180      43.225  39.763  56.541  1.00  0.00           H
ATOM   2759  CA  THR   180      44.836  39.646  55.290  1.00  0.00           C
ATOM   2760  HA  THR   180      44.916  39.884  54.228  1.00  0.00           H
ATOM   2761  CB  THR   180      45.366  40.904  56.111  1.00  0.00           C
ATOM   2762  HB  THR   180      46.395  41.084  55.801  1.00  0.00           H
ATOM   2763  CG2 THR   180      44.610  42.270  55.982  1.00  0.00           C
ATOM   2764 HG21 THR   180      43.576  42.091  56.277  1.00  0.00           H
ATOM   2765 HG22 THR   180      44.738  42.787  55.031  1.00  0.00           H
ATOM   2766 HG23 THR   180      45.034  42.966  56.706  1.00  0.00           H
ATOM   2767  OG1 THR   180      45.431  40.439  57.453  1.00  0.00           O
ATOM   2768  HG1 THR   180      45.521  41.173  58.065  1.00  0.00           H
ATOM   2769  C   THR   180      45.699  38.367  55.503  1.00  0.00           C
ATOM   2770  O   THR   180      46.824  38.303  55.080  1.00  0.00           O
ATOM   2771  N   GLU   181      45.195  37.377  56.188  1.00  0.00           N
ATOM   2772  H   GLU   181      44.433  37.588  56.816  1.00  0.00           H
ATOM   2773  CA  GLU   181      45.797  36.022  56.436  1.00  0.00           C
ATOM   2774  HA  GLU   181      46.733  36.283  56.930  1.00  0.00           H
ATOM   2775  CB  GLU   181      44.876  35.131  57.265  1.00  0.00           C
ATOM   2776  HB2 GLU   181      45.386  34.204  57.529  1.00  0.00           H
ATOM   2777  HB3 GLU   181      44.704  35.704  58.176  1.00  0.00           H
ATOM   2778  CG  GLU   181      43.647  34.763  56.524  1.00  0.00           C
ATOM   2779  HG2 GLU   181      43.242  35.626  55.995  1.00  0.00           H
ATOM   2780  HG3 GLU   181      43.884  34.023  55.760  1.00  0.00           H
ATOM   2781  CD  GLU   181      42.608  34.223  57.517  1.00  0.00           C
ATOM   2782  OE1 GLU   181      42.268  32.998  57.573  1.00  0.00           O
ATOM   2783  OE2 GLU   181      42.179  35.029  58.369  1.00  0.00           O
ATOM   2784  C   GLU   181      46.304  35.262  55.241  1.00  0.00           C
ATOM   2785  O   GLU   181      47.262  34.464  55.267  1.00  0.00           O
ATOM   2786  N   TYR   182      45.599  35.449  54.090  1.00  0.00           N
ATOM   2787  H   TYR   182      44.680  35.860  54.156  1.00  0.00           H
ATOM   2788  CA  TYR   182      45.923  34.998  52.796  1.00  0.00           C
ATOM   2789  HA  TYR   182      46.221  33.951  52.849  1.00  0.00           H
ATOM   2790  CB  TYR   182      44.753  34.969  51.963  1.00  0.00           C
ATOM   2791  HB2 TYR   182      44.535  35.975  51.603  1.00  0.00           H
ATOM   2792  HB3 TYR   182      44.960  34.633  50.947  1.00  0.00           H
ATOM   2793  CG  TYR   182      43.656  34.134  52.541  1.00  0.00           C
ATOM   2794  CD1 TYR   182      43.761  32.744  52.591  1.00  0.00           C
ATOM   2795  HD1 TYR   182      44.634  32.291  52.146  1.00  0.00           H
ATOM   2796  CE1 TYR   182      42.744  31.967  53.247  1.00  0.00           C
ATOM   2797  HE1 TYR   182      42.817  30.892  53.326  1.00  0.00           H
ATOM   2798  CZ  TYR   182      41.604  32.642  53.726  1.00  0.00           C
ATOM   2799  OH  TYR   182      40.652  31.847  54.261  1.00  0.00           O
ATOM   2800  HH  TYR   182      40.923  30.929  54.349  1.00  0.00           H
ATOM   2801  CE2 TYR   182      41.458  34.069  53.634  1.00  0.00           C
ATOM   2802  HE2 TYR   182      40.523  34.555  53.868  1.00  0.00           H
ATOM   2803  CD2 TYR   182      42.527  34.755  53.014  1.00  0.00           C
ATOM   2804  HD2 TYR   182      42.369  35.773  52.691  1.00  0.00           H
ATOM   2805  C   TYR   182      47.142  35.692  52.112  1.00  0.00           C
ATOM   2806  O   TYR   182      47.597  35.148  51.105  1.00  0.00           O
ATOM   2807  N   LEU   183      47.692  36.797  52.685  1.00  0.00           N
ATOM   2808  H   LEU   183      47.294  37.229  53.506  1.00  0.00           H
ATOM   2809  CA  LEU   183      48.872  37.390  52.123  1.00  0.00           C
ATOM   2810  HA  LEU   183      48.874  37.336  51.035  1.00  0.00           H
ATOM   2811  CB  LEU   183      48.819  38.916  52.524  1.00  0.00           C
ATOM   2812  HB2 LEU   183      48.926  39.051  53.601  1.00  0.00           H
ATOM   2813  HB3 LEU   183      49.705  39.456  52.190  1.00  0.00           H
ATOM   2814  CG  LEU   183      47.531  39.612  52.011  1.00  0.00           C
ATOM   2815  HG  LEU   183      46.589  39.183  52.352  1.00  0.00           H
ATOM   2816  CD1 LEU   183      47.612  41.070  52.527  1.00  0.00           C
ATOM   2817 HD11 LEU   183      47.816  41.063  53.597  1.00  0.00           H
ATOM   2818 HD12 LEU   183      46.636  41.537  52.390  1.00  0.00           H
ATOM   2819 HD13 LEU   183      48.401  41.618  52.011  1.00  0.00           H
ATOM   2820  CD2 LEU   183      47.356  39.634  50.507  1.00  0.00           C
ATOM   2821 HD21 LEU   183      46.579  40.333  50.198  1.00  0.00           H
ATOM   2822 HD22 LEU   183      48.304  39.838  50.010  1.00  0.00           H
ATOM   2823 HD23 LEU   183      47.157  38.598  50.235  1.00  0.00           H
ATOM   2824  C   LEU   183      50.227  36.763  52.710  1.00  0.00           C
ATOM   2825  O   LEU   183      51.334  37.196  52.369  1.00  0.00           O
ATOM   2826  N   GLU   184      50.035  35.717  53.591  1.00  0.00           N
ATOM   2827  H   GLU   184      49.137  35.348  53.869  1.00  0.00           H
ATOM   2828  CA  GLU   184      51.217  34.915  54.023  1.00  0.00           C
ATOM   2829  HA  GLU   184      52.127  35.477  54.233  1.00  0.00           H
ATOM   2830  CB  GLU   184      50.901  34.228  55.349  1.00  0.00           C
ATOM   2831  HB2 GLU   184      50.155  33.434  55.302  1.00  0.00           H
ATOM   2832  HB3 GLU   184      51.767  33.658  55.688  1.00  0.00           H
ATOM   2833  CG  GLU   184      50.541  35.171  56.517  1.00  0.00           C
ATOM   2834  HG2 GLU   184      49.581  35.676  56.410  1.00  0.00           H
ATOM   2835  HG3 GLU   184      50.607  34.551  57.411  1.00  0.00           H
ATOM   2836  CD  GLU   184      51.694  36.146  56.807  1.00  0.00           C
ATOM   2837  OE1 GLU   184      52.863  35.699  56.853  1.00  0.00           O
ATOM   2838  OE2 GLU   184      51.456  37.318  56.986  1.00  0.00           O
ATOM   2839  C   GLU   184      51.509  33.888  52.883  1.00  0.00           C
ATOM   2840  O   GLU   184      50.717  33.117  52.432  1.00  0.00           O
ATOM   2841  N   GLU   185      52.817  33.688  52.582  1.00  0.00           N
ATOM   2842  H   GLU   185      53.448  34.362  52.993  1.00  0.00           H
ATOM   2843  CA  GLU   185      53.461  32.608  51.892  1.00  0.00           C
ATOM   2844  HA  GLU   185      52.977  32.503  50.921  1.00  0.00           H
ATOM   2845  CB  GLU   185      54.964  32.979  51.605  1.00  0.00           C
ATOM   2846  HB2 GLU   185      54.915  33.802  50.891  1.00  0.00           H
ATOM   2847  HB3 GLU   185      55.574  33.277  52.457  1.00  0.00           H
ATOM   2848  CG  GLU   185      55.773  31.772  51.068  1.00  0.00           C
ATOM   2849  HG2 GLU   185      55.126  31.024  50.609  1.00  0.00           H
ATOM   2850  HG3 GLU   185      56.453  32.106  50.283  1.00  0.00           H
ATOM   2851  CD  GLU   185      56.638  31.151  52.205  1.00  0.00           C
ATOM   2852  OE1 GLU   185      56.513  29.935  52.295  1.00  0.00           O
ATOM   2853  OE2 GLU   185      57.387  31.881  52.978  1.00  0.00           O
ATOM   2854  C   GLU   185      53.065  31.214  52.539  1.00  0.00           C
ATOM   2855  O   GLU   185      52.548  30.314  51.924  1.00  0.00           O
ATOM   2856  N   ARG   186      53.226  31.048  53.857  1.00  0.00           N
ATOM   2857  H   ARG   186      53.662  31.841  54.306  1.00  0.00           H
ATOM   2858  CA  ARG   186      52.791  29.845  54.580  1.00  0.00           C
ATOM   2859  HA  ARG   186      53.523  29.079  54.320  1.00  0.00           H
ATOM   2860  CB  ARG   186      52.814  30.046  56.103  1.00  0.00           C
ATOM   2861  HB2 ARG   186      52.212  30.894  56.429  1.00  0.00           H
ATOM   2862  HB3 ARG   186      52.368  29.183  56.597  1.00  0.00           H
ATOM   2863  CG  ARG   186      54.262  30.175  56.573  1.00  0.00           C
ATOM   2864  HG2 ARG   186      54.783  29.241  56.361  1.00  0.00           H
ATOM   2865  HG3 ARG   186      54.711  30.995  56.015  1.00  0.00           H
ATOM   2866  CD  ARG   186      54.607  30.479  58.040  1.00  0.00           C
ATOM   2867  HD2 ARG   186      55.694  30.516  57.970  1.00  0.00           H
ATOM   2868  HD3 ARG   186      54.253  31.447  58.395  1.00  0.00           H
ATOM   2869  NE  ARG   186      54.136  29.645  59.087  1.00  0.00           N
ATOM   2870  HE  ARG   186      53.250  29.204  58.888  1.00  0.00           H
ATOM   2871  CZ  ARG   186      54.359  29.872  60.383  1.00  0.00           C
ATOM   2872  NH1 ARG   186      55.331  30.550  60.986  1.00  0.00           N
ATOM   2873 HH11 ARG   186      56.072  30.905  60.397  1.00  0.00           H
ATOM   2874 HH12 ARG   186      55.201  30.675  61.980  1.00  0.00           H
ATOM   2875  NH2 ARG   186      53.600  29.340  61.319  1.00  0.00           N
ATOM   2876 HH21 ARG   186      52.828  28.757  61.027  1.00  0.00           H
ATOM   2877 HH22 ARG   186      53.785  29.551  62.289  1.00  0.00           H
ATOM   2878  C   ARG   186      51.461  29.384  54.338  1.00  0.00           C
ATOM   2879  O   ARG   186      51.414  28.196  53.979  1.00  0.00           O
ATOM   2880  N   ARG   187      50.558  30.346  54.323  1.00  0.00           N
ATOM   2881  H   ARG   187      50.855  31.311  54.326  1.00  0.00           H
ATOM   2882  CA  ARG   187      49.140  30.068  53.944  1.00  0.00           C
ATOM   2883  HA  ARG   187      48.878  29.153  54.475  1.00  0.00           H
ATOM   2884  CB  ARG   187      48.226  31.228  54.529  1.00  0.00           C
ATOM   2885  HB2 ARG   187      48.568  31.468  55.537  1.00  0.00           H
ATOM   2886  HB3 ARG   187      48.346  32.167  53.988  1.00  0.00           H
ATOM   2887  CG  ARG   187      46.643  31.109  54.502  1.00  0.00           C
ATOM   2888  HG2 ARG   187      46.082  32.015  54.735  1.00  0.00           H
ATOM   2889  HG3 ARG   187      46.347  31.002  53.458  1.00  0.00           H
ATOM   2890  CD  ARG   187      46.400  29.829  55.332  1.00  0.00           C
ATOM   2891  HD2 ARG   187      46.626  28.911  54.789  1.00  0.00           H
ATOM   2892  HD3 ARG   187      47.010  29.877  56.233  1.00  0.00           H
ATOM   2893  NE  ARG   187      44.906  29.699  55.626  1.00  0.00           N
ATOM   2894  HE  ARG   187      44.325  29.175  54.988  1.00  0.00           H
ATOM   2895  CZ  ARG   187      44.343  30.556  56.541  1.00  0.00           C
ATOM   2896  NH1 ARG   187      44.960  31.282  57.377  1.00  0.00           N
ATOM   2897 HH11 ARG   187      45.949  31.170  57.548  1.00  0.00           H
ATOM   2898 HH12 ARG   187      44.392  32.000  57.804  1.00  0.00           H
ATOM   2899  NH2 ARG   187      43.058  30.556  56.519  1.00  0.00           N
ATOM   2900 HH21 ARG   187      42.502  29.971  55.912  1.00  0.00           H
ATOM   2901 HH22 ARG   187      42.660  31.276  57.105  1.00  0.00           H
ATOM   2902  C   ARG   187      48.867  29.647  52.582  1.00  0.00           C
ATOM   2903  O   ARG   187      48.222  28.631  52.409  1.00  0.00           O
ATOM   2904  N   ILE   188      49.368  30.374  51.628  1.00  0.00           N
ATOM   2905  H   ILE   188      49.656  31.277  51.978  1.00  0.00           H
ATOM   2906  CA  ILE   188      49.163  30.122  50.202  1.00  0.00           C
ATOM   2907  HA  ILE   188      48.100  30.094  49.963  1.00  0.00           H
ATOM   2908  CB  ILE   188      49.561  31.268  49.253  1.00  0.00           C
ATOM   2909  HB  ILE   188      50.599  31.487  49.503  1.00  0.00           H
ATOM   2910  CG2 ILE   188      49.440  30.720  47.829  1.00  0.00           C
ATOM   2911 HG21 ILE   188      50.257  30.037  47.599  1.00  0.00           H
ATOM   2912 HG22 ILE   188      49.476  31.412  46.988  1.00  0.00           H
ATOM   2913 HG23 ILE   188      48.468  30.280  47.605  1.00  0.00           H
ATOM   2914  CG1 ILE   188      48.773  32.588  49.513  1.00  0.00           C
ATOM   2915 HG12 ILE   188      48.592  32.697  50.581  1.00  0.00           H
ATOM   2916 HG13 ILE   188      49.318  33.493  49.242  1.00  0.00           H
ATOM   2917  CD1 ILE   188      47.370  32.619  48.905  1.00  0.00           C
ATOM   2918 HD11 ILE   188      46.779  31.820  49.355  1.00  0.00           H
ATOM   2919 HD12 ILE   188      47.383  32.511  47.820  1.00  0.00           H
ATOM   2920 HD13 ILE   188      46.841  33.537  49.165  1.00  0.00           H
ATOM   2921  C   ILE   188      49.754  28.745  49.823  1.00  0.00           C
ATOM   2922  O   ILE   188      49.118  27.894  49.142  1.00  0.00           O
ATOM   2923  N   LYS   189      50.850  28.391  50.470  1.00  0.00           N
ATOM   2924  H   LYS   189      51.290  29.121  51.011  1.00  0.00           H
ATOM   2925  CA  LYS   189      51.595  27.148  50.318  1.00  0.00           C
ATOM   2926  HA  LYS   189      51.854  26.968  49.275  1.00  0.00           H
ATOM   2927  CB  LYS   189      52.949  27.309  50.954  1.00  0.00           C
ATOM   2928  HB2 LYS   189      53.483  28.166  50.545  1.00  0.00           H
ATOM   2929  HB3 LYS   189      52.819  27.585  52.000  1.00  0.00           H
ATOM   2930  CG  LYS   189      53.817  26.036  50.881  1.00  0.00           C
ATOM   2931  HG2 LYS   189      53.398  25.201  51.444  1.00  0.00           H
ATOM   2932  HG3 LYS   189      53.951  25.746  49.840  1.00  0.00           H
ATOM   2933  CD  LYS   189      55.241  26.205  51.423  1.00  0.00           C
ATOM   2934  HD2 LYS   189      55.800  25.305  51.168  1.00  0.00           H
ATOM   2935  HD3 LYS   189      55.757  26.999  50.880  1.00  0.00           H
ATOM   2936  CE  LYS   189      55.278  26.551  52.883  1.00  0.00           C
ATOM   2937  HE2 LYS   189      54.366  27.074  53.169  1.00  0.00           H
ATOM   2938  HE3 LYS   189      55.305  25.630  53.466  1.00  0.00           H
ATOM   2939  NZ  LYS   189      56.484  27.334  53.232  1.00  0.00           N
ATOM   2940  HZ1 LYS   189      56.577  27.647  54.188  1.00  0.00           H
ATOM   2941  HZ2 LYS   189      56.465  28.217  52.742  1.00  0.00           H
ATOM   2942  HZ3 LYS   189      57.265  26.735  53.002  1.00  0.00           H
ATOM   2943  C   LYS   189      50.864  25.917  50.869  1.00  0.00           C
ATOM   2944  O   LYS   189      50.816  24.894  50.163  1.00  0.00           O
ATOM   2945  N   GLU   190      50.176  26.022  51.970  1.00  0.00           N
ATOM   2946  H   GLU   190      50.465  26.723  52.636  1.00  0.00           H
ATOM   2947  CA  GLU   190      49.362  24.913  52.547  1.00  0.00           C
ATOM   2948  HA  GLU   190      49.908  23.970  52.536  1.00  0.00           H
ATOM   2949  CB  GLU   190      49.038  25.226  54.002  1.00  0.00           C
ATOM   2950  HB2 GLU   190      49.872  25.760  54.457  1.00  0.00           H
ATOM   2951  HB3 GLU   190      48.172  25.888  54.004  1.00  0.00           H
ATOM   2952  CG  GLU   190      48.733  23.861  54.780  1.00  0.00           C
ATOM   2953  HG2 GLU   190      47.970  24.150  55.504  1.00  0.00           H
ATOM   2954  HG3 GLU   190      48.261  23.136  54.115  1.00  0.00           H
ATOM   2955  CD  GLU   190      49.919  23.207  55.382  1.00  0.00           C
ATOM   2956  OE1 GLU   190      50.926  23.884  55.719  1.00  0.00           O
ATOM   2957  OE2 GLU   190      49.741  21.994  55.500  1.00  0.00           O
ATOM   2958  C   GLU   190      48.102  24.716  51.734  1.00  0.00           C
ATOM   2959  O   GLU   190      47.702  23.613  51.598  1.00  0.00           O
ATOM   2960  N   ILE   191      47.475  25.786  51.207  1.00  0.00           N
ATOM   2961  H   ILE   191      47.931  26.673  51.367  1.00  0.00           H
ATOM   2962  CA  ILE   191      46.390  25.667  50.163  1.00  0.00           C
ATOM   2963  HA  ILE   191      45.618  24.981  50.512  1.00  0.00           H
ATOM   2964  CB  ILE   191      45.590  27.008  50.059  1.00  0.00           C
ATOM   2965  HB  ILE   191      46.168  27.847  49.672  1.00  0.00           H
ATOM   2966  CG2 ILE   191      44.478  26.897  48.991  1.00  0.00           C
ATOM   2967 HG21 ILE   191      43.892  26.016  49.250  1.00  0.00           H
ATOM   2968 HG22 ILE   191      44.795  27.103  47.969  1.00  0.00           H
ATOM   2969 HG23 ILE   191      43.709  27.656  49.130  1.00  0.00           H
ATOM   2970  CG1 ILE   191      44.977  27.382  51.443  1.00  0.00           C
ATOM   2971 HG12 ILE   191      44.028  26.855  51.550  1.00  0.00           H
ATOM   2972 HG13 ILE   191      45.698  27.130  52.221  1.00  0.00           H
ATOM   2973  CD1 ILE   191      44.594  28.888  51.382  1.00  0.00           C
ATOM   2974 HD11 ILE   191      45.532  29.442  51.319  1.00  0.00           H
ATOM   2975 HD12 ILE   191      44.122  29.003  52.358  1.00  0.00           H
ATOM   2976 HD13 ILE   191      43.939  29.232  50.581  1.00  0.00           H
ATOM   2977  C   ILE   191      46.882  25.042  48.858  1.00  0.00           C
ATOM   2978  O   ILE   191      46.208  24.223  48.252  1.00  0.00           O
ATOM   2979  N   VAL   192      48.021  25.559  48.376  1.00  0.00           N
ATOM   2980  H   VAL   192      48.574  26.186  48.943  1.00  0.00           H
ATOM   2981  CA  VAL   192      48.655  24.954  47.173  1.00  0.00           C
ATOM   2982  HA  VAL   192      47.993  25.003  46.308  1.00  0.00           H
ATOM   2983  CB  VAL   192      49.809  25.808  46.751  1.00  0.00           C
ATOM   2984  HB  VAL   192      50.369  25.881  47.683  1.00  0.00           H
ATOM   2985  CG1 VAL   192      50.770  25.363  45.657  1.00  0.00           C
ATOM   2986 HG11 VAL   192      51.379  24.546  46.044  1.00  0.00           H
ATOM   2987 HG12 VAL   192      50.322  24.938  44.760  1.00  0.00           H
ATOM   2988 HG13 VAL   192      51.445  26.195  45.456  1.00  0.00           H
ATOM   2989  CG2 VAL   192      49.283  27.156  46.227  1.00  0.00           C
ATOM   2990 HG21 VAL   192      48.877  27.050  45.221  1.00  0.00           H
ATOM   2991 HG22 VAL   192      50.082  27.865  46.010  1.00  0.00           H
ATOM   2992 HG23 VAL   192      48.559  27.589  46.915  1.00  0.00           H
ATOM   2993  C   VAL   192      48.970  23.440  47.330  1.00  0.00           C
ATOM   2994  O   VAL   192      48.608  22.641  46.446  1.00  0.00           O
ATOM   2995  N   LYS   193      49.590  23.044  48.458  1.00  0.00           N
ATOM   2996  H   LYS   193      49.949  23.772  49.060  1.00  0.00           H
ATOM   2997  CA  LYS   193      49.738  21.693  48.859  1.00  0.00           C
ATOM   2998  HA  LYS   193      50.458  21.085  48.312  1.00  0.00           H
ATOM   2999  CB  LYS   193      50.322  21.538  50.333  1.00  0.00           C
ATOM   3000  HB2 LYS   193      49.674  22.014  51.069  1.00  0.00           H
ATOM   3001  HB3 LYS   193      50.215  20.502  50.656  1.00  0.00           H
ATOM   3002  CG  LYS   193      51.894  21.849  50.336  1.00  0.00           C
ATOM   3003  HG2 LYS   193      52.508  21.046  49.930  1.00  0.00           H
ATOM   3004  HG3 LYS   193      52.197  22.676  49.694  1.00  0.00           H
ATOM   3005  CD  LYS   193      52.390  21.979  51.777  1.00  0.00           C
ATOM   3006  HD2 LYS   193      52.039  22.915  52.208  1.00  0.00           H
ATOM   3007  HD3 LYS   193      52.045  21.126  52.362  1.00  0.00           H
ATOM   3008  CE  LYS   193      53.901  22.099  51.869  1.00  0.00           C
ATOM   3009  HE2 LYS   193      54.364  21.345  51.231  1.00  0.00           H
ATOM   3010  HE3 LYS   193      54.152  23.130  51.624  1.00  0.00           H
ATOM   3011  NZ  LYS   193      54.446  21.887  53.240  1.00  0.00           N
ATOM   3012  HZ1 LYS   193      53.800  22.273  53.913  1.00  0.00           H
ATOM   3013  HZ2 LYS   193      55.299  22.399  53.412  1.00  0.00           H
ATOM   3014  HZ3 LYS   193      54.613  20.921  53.486  1.00  0.00           H
ATOM   3015  C   LYS   193      48.417  20.904  48.695  1.00  0.00           C
ATOM   3016  O   LYS   193      48.450  19.782  48.096  1.00  0.00           O
ATOM   3017  N   LYS   194      47.341  21.422  49.267  1.00  0.00           N
ATOM   3018  H   LYS   194      47.463  22.225  49.867  1.00  0.00           H
ATOM   3019  CA  LYS   194      45.913  20.865  49.141  1.00  0.00           C
ATOM   3020  HA  LYS   194      45.894  19.955  49.741  1.00  0.00           H
ATOM   3021  CB  LYS   194      44.890  21.861  49.739  1.00  0.00           C
ATOM   3022  HB2 LYS   194      45.285  22.409  50.595  1.00  0.00           H
ATOM   3023  HB3 LYS   194      44.486  22.585  49.031  1.00  0.00           H
ATOM   3024  CG  LYS   194      43.638  21.220  50.263  1.00  0.00           C
ATOM   3025  HG2 LYS   194      42.742  21.840  50.224  1.00  0.00           H
ATOM   3026  HG3 LYS   194      43.416  20.426  49.549  1.00  0.00           H
ATOM   3027  CD  LYS   194      43.872  20.496  51.632  1.00  0.00           C
ATOM   3028  HD2 LYS   194      44.886  20.104  51.696  1.00  0.00           H
ATOM   3029  HD3 LYS   194      43.773  21.143  52.503  1.00  0.00           H
ATOM   3030  CE  LYS   194      42.848  19.347  51.805  1.00  0.00           C
ATOM   3031  HE2 LYS   194      41.883  19.741  51.485  1.00  0.00           H
ATOM   3032  HE3 LYS   194      43.088  18.584  51.064  1.00  0.00           H
ATOM   3033  NZ  LYS   194      42.835  18.747  53.155  1.00  0.00           N
ATOM   3034  HZ1 LYS   194      42.560  19.472  53.802  1.00  0.00           H
ATOM   3035  HZ2 LYS   194      43.674  18.351  53.557  1.00  0.00           H
ATOM   3036  HZ3 LYS   194      42.141  18.013  53.164  1.00  0.00           H
ATOM   3037  C   LYS   194      45.449  20.484  47.775  1.00  0.00           C
ATOM   3038  O   LYS   194      45.003  19.351  47.566  1.00  0.00           O
ATOM   3039  N   HIE   195      45.591  21.415  46.839  1.00  0.00           N
ATOM   3040  H   HIE   195      46.229  22.174  47.030  1.00  0.00           H
ATOM   3041  CA  HIE   195      45.025  21.348  45.474  1.00  0.00           C
ATOM   3042  HA  HIE   195      44.185  20.657  45.537  1.00  0.00           H
ATOM   3043  CB  HIE   195      44.441  22.710  45.049  1.00  0.00           C
ATOM   3044  HB2 HIE   195      45.197  23.495  45.058  1.00  0.00           H
ATOM   3045  HB3 HIE   195      44.012  22.752  44.048  1.00  0.00           H
ATOM   3046  CG  HIE   195      43.431  23.085  46.092  1.00  0.00           C
ATOM   3047  ND1 HIE   195      42.426  22.308  46.691  1.00  0.00           N
ATOM   3048  CE1 HIE   195      41.778  23.125  47.528  1.00  0.00           C
ATOM   3049  HE1 HIE   195      40.991  22.850  48.214  1.00  0.00           H
ATOM   3050  NE2 HIE   195      42.325  24.343  47.446  1.00  0.00           N
ATOM   3051  HE2 HIE   195      42.047  25.132  48.011  1.00  0.00           H
ATOM   3052  CD2 HIE   195      43.274  24.352  46.462  1.00  0.00           C
ATOM   3053  HD2 HIE   195      43.862  25.224  46.221  1.00  0.00           H
ATOM   3054  C   HIE   195      45.922  20.815  44.424  1.00  0.00           C
ATOM   3055  O   HIE   195      45.467  20.272  43.400  1.00  0.00           O
ATOM   3056  N   SER   196      47.236  20.836  44.665  1.00  0.00           N
ATOM   3057  H   SER   196      47.538  21.204  45.556  1.00  0.00           H
ATOM   3058  CA  SER   196      48.250  19.969  43.948  1.00  0.00           C
ATOM   3059  HA  SER   196      48.246  20.277  42.903  1.00  0.00           H
ATOM   3060  CB  SER   196      49.612  20.182  44.565  1.00  0.00           C
ATOM   3061  HB2 SER   196      49.592  19.845  45.602  1.00  0.00           H
ATOM   3062  HB3 SER   196      50.342  19.512  44.115  1.00  0.00           H
ATOM   3063  OG  SER   196      50.072  21.537  44.617  1.00  0.00           O
ATOM   3064  HG  SER   196      49.625  21.959  45.355  1.00  0.00           H
ATOM   3065  C   SER   196      47.895  18.477  44.026  1.00  0.00           C
ATOM   3066  O   SER   196      48.376  17.702  43.234  1.00  0.00           O
ATOM   3067  N   GLN   197      46.976  18.048  44.985  1.00  0.00           N
ATOM   3068  H   GLN   197      46.596  18.729  45.625  1.00  0.00           H
ATOM   3069  CA  GLN   197      46.538  16.651  45.034  1.00  0.00           C
ATOM   3070  HA  GLN   197      47.411  16.000  44.983  1.00  0.00           H
ATOM   3071  CB  GLN   197      45.867  16.350  46.420  1.00  0.00           C
ATOM   3072  HB2 GLN   197      44.841  16.711  46.496  1.00  0.00           H
ATOM   3073  HB3 GLN   197      45.596  15.295  46.454  1.00  0.00           H
ATOM   3074  CG  GLN   197      46.777  16.774  47.595  1.00  0.00           C
ATOM   3075  HG2 GLN   197      46.954  17.849  47.639  1.00  0.00           H
ATOM   3076  HG3 GLN   197      46.290  16.389  48.491  1.00  0.00           H
ATOM   3077  CD  GLN   197      48.146  16.214  47.531  1.00  0.00           C
ATOM   3078  OE1 GLN   197      48.278  15.017  47.440  1.00  0.00           O
ATOM   3079  NE2 GLN   197      49.158  16.940  47.851  1.00  0.00           N
ATOM   3080 HE21 GLN   197      50.052  16.485  47.726  1.00  0.00           H
ATOM   3081 HE22 GLN   197      49.100  17.929  48.045  1.00  0.00           H
ATOM   3082  C   GLN   197      45.619  16.174  43.851  1.00  0.00           C
ATOM   3083  O   GLN   197      45.383  14.949  43.789  1.00  0.00           O
ATOM   3084  N   PHE   198      45.207  17.096  42.959  1.00  0.00           N
ATOM   3085  H   PHE   198      45.522  18.034  43.159  1.00  0.00           H
ATOM   3086  CA  PHE   198      44.289  16.963  41.758  1.00  0.00           C
ATOM   3087  HA  PHE   198      44.401  15.915  41.475  1.00  0.00           H
ATOM   3088  CB  PHE   198      42.866  16.995  42.331  1.00  0.00           C
ATOM   3089  HB2 PHE   198      42.237  16.462  41.619  1.00  0.00           H
ATOM   3090  HB3 PHE   198      42.867  16.413  43.254  1.00  0.00           H
ATOM   3091  CG  PHE   198      42.247  18.373  42.617  1.00  0.00           C
ATOM   3092  CD1 PHE   198      41.787  19.213  41.597  1.00  0.00           C
ATOM   3093  HD1 PHE   198      41.829  18.879  40.570  1.00  0.00           H
ATOM   3094  CE1 PHE   198      41.125  20.462  41.932  1.00  0.00           C
ATOM   3095  HE1 PHE   198      40.781  21.150  41.175  1.00  0.00           H
ATOM   3096  CZ  PHE   198      41.106  20.817  43.281  1.00  0.00           C
ATOM   3097  HZ  PHE   198      40.664  21.782  43.480  1.00  0.00           H
ATOM   3098  CE2 PHE   198      41.662  20.046  44.302  1.00  0.00           C
ATOM   3099  HE2 PHE   198      41.637  20.428  45.312  1.00  0.00           H
ATOM   3100  CD2 PHE   198      42.287  18.814  43.944  1.00  0.00           C
ATOM   3101  HD2 PHE   198      42.731  18.230  44.737  1.00  0.00           H
ATOM   3102  C   PHE   198      44.355  17.848  40.528  1.00  0.00           C
ATOM   3103  O   PHE   198      44.033  17.391  39.438  1.00  0.00           O
ATOM   3104  N   ILE   199      44.789  19.069  40.675  1.00  0.00           N
ATOM   3105  H   ILE   199      45.194  19.248  41.584  1.00  0.00           H
ATOM   3106  CA  ILE   199      45.107  19.945  39.539  1.00  0.00           C
ATOM   3107  HA  ILE   199      44.289  19.884  38.821  1.00  0.00           H
ATOM   3108  CB  ILE   199      45.377  21.368  40.091  1.00  0.00           C
ATOM   3109  HB  ILE   199      46.019  21.355  40.972  1.00  0.00           H
ATOM   3110  CG2 ILE   199      46.116  22.207  38.990  1.00  0.00           C
ATOM   3111 HG21 ILE   199      45.974  23.246  39.288  1.00  0.00           H
ATOM   3112 HG22 ILE   199      45.667  21.994  38.021  1.00  0.00           H
ATOM   3113 HG23 ILE   199      47.130  21.822  39.094  1.00  0.00           H
ATOM   3114  CG1 ILE   199      43.945  21.971  40.525  1.00  0.00           C
ATOM   3115 HG12 ILE   199      43.631  21.286  41.313  1.00  0.00           H
ATOM   3116 HG13 ILE   199      44.191  22.948  40.942  1.00  0.00           H
ATOM   3117  CD1 ILE   199      43.020  22.277  39.304  1.00  0.00           C
ATOM   3118 HD11 ILE   199      42.222  22.932  39.650  1.00  0.00           H
ATOM   3119 HD12 ILE   199      42.413  21.424  38.999  1.00  0.00           H
ATOM   3120 HD13 ILE   199      43.459  22.873  38.503  1.00  0.00           H
ATOM   3121  C   ILE   199      46.347  19.309  38.782  1.00  0.00           C
ATOM   3122  O   ILE   199      47.436  19.130  39.353  1.00  0.00           O
ATOM   3123  N   GLY   200      46.143  18.926  37.505  1.00  0.00           N
ATOM   3124  H   GLY   200      45.333  19.336  37.064  1.00  0.00           H
ATOM   3125  CA  GLY   200      47.030  18.323  36.542  1.00  0.00           C
ATOM   3126  HA2 GLY   200      47.498  17.414  36.920  1.00  0.00           H
ATOM   3127  HA3 GLY   200      46.562  18.342  35.558  1.00  0.00           H
ATOM   3128  C   GLY   200      48.254  19.209  36.188  1.00  0.00           C
ATOM   3129  O   GLY   200      49.247  18.770  35.558  1.00  0.00           O
ATOM   3130  N   TYR   201      48.283  20.491  36.482  1.00  0.00           N
ATOM   3131  H   TYR   201      47.412  20.842  36.851  1.00  0.00           H
ATOM   3132  CA  TYR   201      49.249  21.515  36.125  1.00  0.00           C
ATOM   3133  HA  TYR   201      49.873  21.169  35.301  1.00  0.00           H
ATOM   3134  CB  TYR   201      48.659  22.671  35.424  1.00  0.00           C
ATOM   3135  HB2 TYR   201      48.114  23.251  36.170  1.00  0.00           H
ATOM   3136  HB3 TYR   201      49.402  23.420  35.151  1.00  0.00           H
ATOM   3137  CG  TYR   201      47.771  22.245  34.244  1.00  0.00           C
ATOM   3138  CD1 TYR   201      48.348  21.781  33.063  1.00  0.00           C
ATOM   3139  HD1 TYR   201      49.418  21.730  32.919  1.00  0.00           H
ATOM   3140  CE1 TYR   201      47.570  21.345  31.944  1.00  0.00           C
ATOM   3141  HE1 TYR   201      47.995  20.996  31.015  1.00  0.00           H
ATOM   3142  CZ  TYR   201      46.172  21.359  32.097  1.00  0.00           C
ATOM   3143  OH  TYR   201      45.434  20.879  31.084  1.00  0.00           O
ATOM   3144  HH  TYR   201      44.505  20.869  31.325  1.00  0.00           H
ATOM   3145  CE2 TYR   201      45.568  21.804  33.348  1.00  0.00           C
ATOM   3146  HE2 TYR   201      44.491  21.833  33.415  1.00  0.00           H
ATOM   3147  CD2 TYR   201      46.382  22.305  34.380  1.00  0.00           C
ATOM   3148  HD2 TYR   201      45.925  22.659  35.292  1.00  0.00           H
ATOM   3149  C   TYR   201      50.189  21.941  37.324  1.00  0.00           C
ATOM   3150  O   TYR   201      49.683  21.858  38.428  1.00  0.00           O
ATOM   3151  N   PRO   202      51.463  22.399  37.080  1.00  0.00           N
ATOM   3152  CD  PRO   202      52.212  22.460  35.847  1.00  0.00           C
ATOM   3153  HD2 PRO   202      52.068  23.416  35.344  1.00  0.00           H
ATOM   3154  HD3 PRO   202      51.913  21.637  35.198  1.00  0.00           H
ATOM   3155  CG  PRO   202      53.609  22.196  36.350  1.00  0.00           C
ATOM   3156  HG2 PRO   202      54.473  22.551  35.790  1.00  0.00           H
ATOM   3157  HG3 PRO   202      53.691  21.109  36.302  1.00  0.00           H
ATOM   3158  CB  PRO   202      53.732  22.665  37.786  1.00  0.00           C
ATOM   3159  HB2 PRO   202      54.250  23.623  37.791  1.00  0.00           H
ATOM   3160  HB3 PRO   202      54.279  21.924  38.369  1.00  0.00           H
ATOM   3161  CA  PRO   202      52.288  22.673  38.223  1.00  0.00           C
ATOM   3162  HA  PRO   202      52.102  21.974  39.039  1.00  0.00           H
ATOM   3163  C   PRO   202      51.898  24.013  38.725  1.00  0.00           C
ATOM   3164  O   PRO   202      51.744  24.884  37.873  1.00  0.00           O
ATOM   3165  N   ILE   203      51.887  24.211  40.031  1.00  0.00           N
ATOM   3166  H   ILE   203      52.029  23.459  40.690  1.00  0.00           H
ATOM   3167  CA  ILE   203      51.712  25.489  40.720  1.00  0.00           C
ATOM   3168  HA  ILE   203      51.292  26.252  40.064  1.00  0.00           H
ATOM   3169  CB  ILE   203      50.671  25.344  41.837  1.00  0.00           C
ATOM   3170  HB  ILE   203      51.060  24.731  42.649  1.00  0.00           H
ATOM   3171  CG2 ILE   203      50.237  26.712  42.486  1.00  0.00           C
ATOM   3172 HG21 ILE   203      51.031  27.122  43.108  1.00  0.00           H
ATOM   3173 HG22 ILE   203      49.399  26.564  43.166  1.00  0.00           H
ATOM   3174 HG23 ILE   203      50.032  27.493  41.754  1.00  0.00           H
ATOM   3175  CG1 ILE   203      49.363  24.697  41.272  1.00  0.00           C
ATOM   3176 HG12 ILE   203      48.846  25.389  40.607  1.00  0.00           H
ATOM   3177 HG13 ILE   203      49.647  23.797  40.725  1.00  0.00           H
ATOM   3178  CD1 ILE   203      48.338  24.184  42.248  1.00  0.00           C
ATOM   3179 HD11 ILE   203      47.535  23.748  41.655  1.00  0.00           H
ATOM   3180 HD12 ILE   203      47.864  24.929  42.887  1.00  0.00           H
ATOM   3181 HD13 ILE   203      48.665  23.409  42.941  1.00  0.00           H
ATOM   3182  C   ILE   203      53.105  26.013  41.219  1.00  0.00           C
ATOM   3183  O   ILE   203      53.913  25.336  41.887  1.00  0.00           O
ATOM   3184  N   THR   204      53.297  27.300  40.981  1.00  0.00           N
ATOM   3185  H   THR   204      52.459  27.761  40.657  1.00  0.00           H
ATOM   3186  CA  THR   204      54.440  28.154  41.484  1.00  0.00           C
ATOM   3187  HA  THR   204      55.145  27.552  42.056  1.00  0.00           H
ATOM   3188  CB  THR   204      55.236  28.653  40.262  1.00  0.00           C
ATOM   3189  HB  THR   204      56.031  29.240  40.723  1.00  0.00           H
ATOM   3190  CG2 THR   204      55.648  27.583  39.254  1.00  0.00           C
ATOM   3191 HG21 THR   204      56.301  26.869  39.756  1.00  0.00           H
ATOM   3192 HG22 THR   204      56.177  28.151  38.489  1.00  0.00           H
ATOM   3193 HG23 THR   204      54.877  26.998  38.751  1.00  0.00           H
ATOM   3194  OG1 THR   204      54.506  29.506  39.505  1.00  0.00           O
ATOM   3195  HG1 THR   204      53.640  29.102  39.406  1.00  0.00           H
ATOM   3196  C   THR   204      53.937  29.297  42.446  1.00  0.00           C
ATOM   3197  O   THR   204      52.793  29.851  42.382  1.00  0.00           O
ATOM   3198  N   LEU   205      54.786  29.674  43.387  1.00  0.00           N
ATOM   3199  H   LEU   205      55.540  29.017  43.534  1.00  0.00           H
ATOM   3200  CA  LEU   205      54.518  30.596  44.493  1.00  0.00           C
ATOM   3201  HA  LEU   205      53.863  31.380  44.115  1.00  0.00           H
ATOM   3202  CB  LEU   205      53.871  29.852  45.734  1.00  0.00           C
ATOM   3203  HB2 LEU   205      52.817  29.645  45.549  1.00  0.00           H
ATOM   3204  HB3 LEU   205      54.472  28.982  45.996  1.00  0.00           H
ATOM   3205  CG  LEU   205      53.856  30.764  47.012  1.00  0.00           C
ATOM   3206  HG  LEU   205      54.845  31.140  47.275  1.00  0.00           H
ATOM   3207  CD1 LEU   205      52.910  31.964  47.000  1.00  0.00           C
ATOM   3208 HD11 LEU   205      52.838  32.414  47.990  1.00  0.00           H
ATOM   3209 HD12 LEU   205      51.983  31.724  46.479  1.00  0.00           H
ATOM   3210 HD13 LEU   205      53.385  32.812  46.508  1.00  0.00           H
ATOM   3211  CD2 LEU   205      53.436  29.884  48.157  1.00  0.00           C
ATOM   3212 HD21 LEU   205      52.559  29.296  47.891  1.00  0.00           H
ATOM   3213 HD22 LEU   205      54.208  29.172  48.452  1.00  0.00           H
ATOM   3214 HD23 LEU   205      53.129  30.456  49.034  1.00  0.00           H
ATOM   3215  C   LEU   205      55.680  31.560  44.839  1.00  0.00           C
ATOM   3216  O   LEU   205      56.782  31.170  45.080  1.00  0.00           O
ATOM   3217  N   PHE   206      55.439  32.892  44.895  1.00  0.00           N
ATOM   3218  H   PHE   206      54.468  33.114  44.730  1.00  0.00           H
ATOM   3219  CA  PHE   206      56.415  33.973  45.189  1.00  0.00           C
ATOM   3220  HA  PHE   206      57.302  33.824  44.574  1.00  0.00           H
ATOM   3221  CB  PHE   206      55.777  35.321  44.825  1.00  0.00           C
ATOM   3222  HB2 PHE   206      55.591  35.232  43.755  1.00  0.00           H
ATOM   3223  HB3 PHE   206      54.831  35.443  45.353  1.00  0.00           H
ATOM   3224  CG  PHE   206      56.716  36.446  45.188  1.00  0.00           C
ATOM   3225  CD1 PHE   206      57.629  36.958  44.266  1.00  0.00           C
ATOM   3226  HD1 PHE   206      57.509  36.658  43.235  1.00  0.00           H
ATOM   3227  CE1 PHE   206      58.668  37.840  44.729  1.00  0.00           C
ATOM   3228  HE1 PHE   206      59.294  38.250  43.951  1.00  0.00           H
ATOM   3229  CZ  PHE   206      58.718  38.295  46.083  1.00  0.00           C
ATOM   3230  HZ  PHE   206      59.564  38.822  46.500  1.00  0.00           H
ATOM   3231  CE2 PHE   206      57.625  37.975  46.957  1.00  0.00           C
ATOM   3232  HE2 PHE   206      57.545  38.325  47.976  1.00  0.00           H
ATOM   3233  CD2 PHE   206      56.638  37.045  46.472  1.00  0.00           C
ATOM   3234  HD2 PHE   206      55.862  36.857  47.199  1.00  0.00           H
ATOM   3235  C   PHE   206      56.943  33.846  46.653  1.00  0.00           C
ATOM   3236  O   PHE   206      56.159  33.877  47.621  1.00  0.00           O
ATOM   3237  N   VAL   207      58.250  33.804  46.862  1.00  0.00           N
ATOM   3238  H   VAL   207      58.833  33.821  46.036  1.00  0.00           H
ATOM   3239  CA  VAL   207      58.853  33.551  48.166  1.00  0.00           C
ATOM   3240  HA  VAL   207      58.173  32.911  48.728  1.00  0.00           H
ATOM   3241  CB  VAL   207      60.256  32.946  47.891  1.00  0.00           C
ATOM   3242  HB  VAL   207      60.845  33.639  47.291  1.00  0.00           H
ATOM   3243  CG1 VAL   207      61.044  32.667  49.129  1.00  0.00           C
ATOM   3244 HG11 VAL   207      60.417  32.064  49.787  1.00  0.00           H
ATOM   3245 HG12 VAL   207      61.949  32.146  48.813  1.00  0.00           H
ATOM   3246 HG13 VAL   207      61.347  33.566  49.664  1.00  0.00           H
ATOM   3247  CG2 VAL   207      60.159  31.551  47.154  1.00  0.00           C
ATOM   3248 HG21 VAL   207      61.127  31.072  47.013  1.00  0.00           H
ATOM   3249 HG22 VAL   207      59.605  31.693  46.225  1.00  0.00           H
ATOM   3250 HG23 VAL   207      59.548  30.904  47.785  1.00  0.00           H
ATOM   3251  C   VAL   207      58.908  34.907  48.931  1.00  0.00           C
ATOM   3252  O   VAL   207      59.507  35.797  48.296  1.00  0.00           O
ATOM   3253  N   GLU   208      58.354  35.055  50.145  1.00  0.00           N
ATOM   3254  H   GLU   208      57.873  34.240  50.495  1.00  0.00           H
ATOM   3255  CA  GLU   208      58.521  36.270  50.996  1.00  0.00           C
ATOM   3256  HA  GLU   208      58.971  37.015  50.340  1.00  0.00           H
ATOM   3257  CB  GLU   208      57.247  36.665  51.645  1.00  0.00           C
ATOM   3258  HB2 GLU   208      56.518  36.890  50.866  1.00  0.00           H
ATOM   3259  HB3 GLU   208      56.958  35.885  52.350  1.00  0.00           H
ATOM   3260  CG  GLU   208      57.383  38.021  52.358  1.00  0.00           C
ATOM   3261  HG2 GLU   208      57.980  38.713  51.764  1.00  0.00           H
ATOM   3262  HG3 GLU   208      56.377  38.439  52.394  1.00  0.00           H
ATOM   3263  CD  GLU   208      57.785  37.858  53.792  1.00  0.00           C
ATOM   3264  OE1 GLU   208      57.105  37.158  54.552  1.00  0.00           O
ATOM   3265  OE2 GLU   208      58.633  38.537  54.419  1.00  0.00           O
ATOM   3266  C   GLU   208      59.698  36.165  51.964  1.00  0.00           C
ATOM   3267  O   GLU   208      59.602  35.323  52.873  1.00  0.00           O
ATOM   3268  OXT GLU   208      60.666  37.041  51.863  1.00  0.00           O
END
