# Supplementary material for: Worth the Weight: Sub-Pocket EXplorer (SubPEx), a Weighted Ensemble Method to Enhance Binding-Pocket Conformational Sampling
Source: J Chem Theory Comput. 2023 Aug 16;19(17):5677–89. doi: 10.1021/acs.jctc.3c00478 (PMC10500992; doi:10.1021/acs.jctc.3c00478)
Supplement: Supplementary file 2 — ct3c00478_si_002.zip [file ct3c00478_si_002.zip › clustered_structures/HSP90/brute-force/rep.c12.aligned.pdb]

HELIX    1   1 ALA      9  ILE     18  1                                  10
HELIX    2   2 LYS     26  LEU     49  1                                  24
HELIX    3   3 LYS     85  ILE     89  1                                   5
HELIX    4   4 ALA     96  GLN    108  1                                  13
HELIX    5   5 ILE    113  GLN    118  1                                   6
HELIX    6   6 GLY    122  LEU    128  1                                   7
HELIX    7   7 THR    180  TYR    182  1                                   3
HELIX    8   8 GLU    185  HIE    195  1                                  11
SHEET    1   1 1 THR     4  ALA     6  0
SHEET    2   2 1 ILE    63  ASN    68  0
SHEET    3   3 1 THR    73  ASP    78  0
SHEET    4   4 1 ALA   130  LYS   138  0
SHEET    5   5 1 TYR   145  SER   149  0
SHEET    6   6 1 SER   154  THR   159  0
SHEET    7   7 1 GLY   168  LEU   175  0
SHEET    8   8 1 ILE   203  LEU   205  0
CRYST1   70.291   64.489   72.563  90.00  90.00  90.00               1
ATOM      1  N   ALA     1      32.220  57.218  28.303  1.00  0.00           N
ATOM      2  H1  ALA     1      32.465  56.746  29.160  1.00  0.00           H
ATOM      3  H2  ALA     1      33.074  57.444  27.813  1.00  0.00           H
ATOM      4  H3  ALA     1      31.788  58.099  28.541  1.00  0.00           H
ATOM      5  CA  ALA     1      31.391  56.386  27.398  1.00  0.00           C
ATOM      6  HA  ALA     1      30.377  56.158  27.729  1.00  0.00           H
ATOM      7  CB  ALA     1      31.157  57.103  26.143  1.00  0.00           C
ATOM      8  HB1 ALA     1      32.134  57.438  25.793  1.00  0.00           H
ATOM      9  HB2 ALA     1      30.557  57.980  26.389  1.00  0.00           H
ATOM     10  HB3 ALA     1      30.536  56.508  25.474  1.00  0.00           H
ATOM     11  C   ALA     1      31.988  55.037  27.136  1.00  0.00           C
ATOM     12  O   ALA     1      33.213  54.901  27.083  1.00  0.00           O
ATOM     13  N   VAL     2      31.157  54.047  26.899  1.00  0.00           N
ATOM     14  H   VAL     2      30.152  54.135  26.908  1.00  0.00           H
ATOM     15  CA  VAL     2      31.457  52.648  26.463  1.00  0.00           C
ATOM     16  HA  VAL     2      30.509  52.148  26.657  1.00  0.00           H
ATOM     17  CB  VAL     2      31.786  52.479  24.966  1.00  0.00           C
ATOM     18  HB  VAL     2      31.041  53.082  24.446  1.00  0.00           H
ATOM     19  CG1 VAL     2      33.097  52.944  24.405  1.00  0.00           C
ATOM     20 HG11 VAL     2      33.107  53.017  23.319  1.00  0.00           H
ATOM     21 HG12 VAL     2      33.423  53.819  24.968  1.00  0.00           H
ATOM     22 HG13 VAL     2      33.819  52.138  24.537  1.00  0.00           H
ATOM     23  CG2 VAL     2      31.294  51.122  24.466  1.00  0.00           C
ATOM     24 HG21 VAL     2      31.825  50.269  24.886  1.00  0.00           H
ATOM     25 HG22 VAL     2      31.366  51.063  23.381  1.00  0.00           H
ATOM     26 HG23 VAL     2      30.229  50.926  24.593  1.00  0.00           H
ATOM     27  C   VAL     2      32.313  51.913  27.497  1.00  0.00           C
ATOM     28  O   VAL     2      33.165  51.165  27.060  1.00  0.00           O
ATOM     29  N   GLU     3      32.238  52.168  28.865  1.00  0.00           N
ATOM     30  H   GLU     3      31.402  52.629  29.195  1.00  0.00           H
ATOM     31  CA  GLU     3      33.331  51.776  29.827  1.00  0.00           C
ATOM     32  HA  GLU     3      33.959  51.028  29.343  1.00  0.00           H
ATOM     33  CB  GLU     3      34.261  53.030  30.082  1.00  0.00           C
ATOM     34  HB2 GLU     3      35.194  52.550  30.376  1.00  0.00           H
ATOM     35  HB3 GLU     3      34.420  53.466  29.096  1.00  0.00           H
ATOM     36  CG  GLU     3      33.803  53.959  31.250  1.00  0.00           C
ATOM     37  HG2 GLU     3      33.189  53.438  31.985  1.00  0.00           H
ATOM     38  HG3 GLU     3      34.691  54.302  31.779  1.00  0.00           H
ATOM     39  CD  GLU     3      33.124  55.248  30.643  1.00  0.00           C
ATOM     40  OE1 GLU     3      31.917  55.269  30.536  1.00  0.00           O
ATOM     41  OE2 GLU     3      33.870  56.188  30.193  1.00  0.00           O
ATOM     42  C   GLU     3      32.875  51.002  31.100  1.00  0.00           C
ATOM     43  O   GLU     3      33.568  50.221  31.723  1.00  0.00           O
ATOM     44  N   THR     4      31.625  51.280  31.411  1.00  0.00           N
ATOM     45  H   THR     4      31.138  51.952  30.835  1.00  0.00           H
ATOM     46  CA  THR     4      30.952  50.650  32.604  1.00  0.00           C
ATOM     47  HA  THR     4      31.506  49.732  32.802  1.00  0.00           H
ATOM     48  CB  THR     4      31.075  51.504  33.885  1.00  0.00           C
ATOM     49  HB  THR     4      32.113  51.464  34.216  1.00  0.00           H
ATOM     50  CG2 THR     4      30.503  52.921  33.715  1.00  0.00           C
ATOM     51 HG21 THR     4      29.517  52.806  33.266  1.00  0.00           H
ATOM     52 HG22 THR     4      31.175  53.524  33.105  1.00  0.00           H
ATOM     53 HG23 THR     4      30.284  53.342  34.696  1.00  0.00           H
ATOM     54  OG1 THR     4      30.366  50.830  34.906  1.00  0.00           O
ATOM     55  HG1 THR     4      30.919  50.100  35.193  1.00  0.00           H
ATOM     56  C   THR     4      29.575  50.216  32.206  1.00  0.00           C
ATOM     57  O   THR     4      28.870  50.910  31.511  1.00  0.00           O
ATOM     58  N   PHE     5      29.183  48.981  32.703  1.00  0.00           N
ATOM     59  H   PHE     5      29.737  48.453  33.362  1.00  0.00           H
ATOM     60  CA  PHE     5      28.097  48.052  32.269  1.00  0.00           C
ATOM     61  HA  PHE     5      27.406  48.723  31.759  1.00  0.00           H
ATOM     62  CB  PHE     5      28.671  46.983  31.229  1.00  0.00           C
ATOM     63  HB2 PHE     5      29.543  46.432  31.583  1.00  0.00           H
ATOM     64  HB3 PHE     5      27.908  46.211  31.127  1.00  0.00           H
ATOM     65  CG  PHE     5      29.053  47.605  29.855  1.00  0.00           C
ATOM     66  CD1 PHE     5      28.143  47.894  28.819  1.00  0.00           C
ATOM     67  HD1 PHE     5      27.126  47.688  29.118  1.00  0.00           H
ATOM     68  CE1 PHE     5      28.462  48.436  27.559  1.00  0.00           C
ATOM     69  HE1 PHE     5      27.641  48.632  26.886  1.00  0.00           H
ATOM     70  CZ  PHE     5      29.885  48.538  27.291  1.00  0.00           C
ATOM     71  HZ  PHE     5      30.211  48.934  26.341  1.00  0.00           H
ATOM     72  CE2 PHE     5      30.833  48.240  28.312  1.00  0.00           C
ATOM     73  HE2 PHE     5      31.870  48.411  28.062  1.00  0.00           H
ATOM     74  CD2 PHE     5      30.440  47.727  29.520  1.00  0.00           C
ATOM     75  HD2 PHE     5      31.118  47.484  30.325  1.00  0.00           H
ATOM     76  C   PHE     5      27.386  47.306  33.459  1.00  0.00           C
ATOM     77  O   PHE     5      28.000  46.874  34.439  1.00  0.00           O
ATOM     78  N   ALA     6      26.068  47.109  33.441  1.00  0.00           N
ATOM     79  H   ALA     6      25.498  47.535  32.724  1.00  0.00           H
ATOM     80  CA  ALA     6      25.427  46.346  34.504  1.00  0.00           C
ATOM     81  HA  ALA     6      25.792  46.796  35.427  1.00  0.00           H
ATOM     82  CB  ALA     6      23.929  46.527  34.367  1.00  0.00           C
ATOM     83  HB1 ALA     6      23.501  46.207  33.416  1.00  0.00           H
ATOM     84  HB2 ALA     6      23.657  47.583  34.389  1.00  0.00           H
ATOM     85  HB3 ALA     6      23.421  45.981  35.162  1.00  0.00           H
ATOM     86  C   ALA     6      25.764  44.836  34.414  1.00  0.00           C
ATOM     87  O   ALA     6      25.774  44.220  33.371  1.00  0.00           O
ATOM     88  N   PHE     7      25.896  44.223  35.590  1.00  0.00           N
ATOM     89  H   PHE     7      25.726  44.745  36.437  1.00  0.00           H
ATOM     90  CA  PHE     7      25.483  42.767  35.787  1.00  0.00           C
ATOM     91  HA  PHE     7      25.986  42.145  35.048  1.00  0.00           H
ATOM     92  CB  PHE     7      26.028  42.268  37.127  1.00  0.00           C
ATOM     93  HB2 PHE     7      25.507  42.754  37.953  1.00  0.00           H
ATOM     94  HB3 PHE     7      25.619  41.263  37.233  1.00  0.00           H
ATOM     95  CG  PHE     7      27.525  42.287  37.250  1.00  0.00           C
ATOM     96  CD1 PHE     7      28.381  41.388  36.529  1.00  0.00           C
ATOM     97  HD1 PHE     7      27.830  40.634  35.988  1.00  0.00           H
ATOM     98  CE1 PHE     7      29.747  41.434  36.614  1.00  0.00           C
ATOM     99  HE1 PHE     7      30.493  40.744  36.247  1.00  0.00           H
ATOM    100  CZ  PHE     7      30.303  42.349  37.521  1.00  0.00           C
ATOM    101  HZ  PHE     7      31.379  42.419  37.577  1.00  0.00           H
ATOM    102  CE2 PHE     7      29.567  43.271  38.188  1.00  0.00           C
ATOM    103  HE2 PHE     7      30.135  43.989  38.760  1.00  0.00           H
ATOM    104  CD2 PHE     7      28.159  43.209  38.105  1.00  0.00           C
ATOM    105  HD2 PHE     7      27.520  43.841  38.702  1.00  0.00           H
ATOM    106  C   PHE     7      23.963  42.550  35.786  1.00  0.00           C
ATOM    107  O   PHE     7      23.254  43.481  36.197  1.00  0.00           O
ATOM    108  N   GLN     8      23.453  41.361  35.446  1.00  0.00           N
ATOM    109  H   GLN     8      24.031  40.617  35.080  1.00  0.00           H
ATOM    110  CA  GLN     8      22.104  40.989  35.630  1.00  0.00           C
ATOM    111  HA  GLN     8      21.452  41.776  35.251  1.00  0.00           H
ATOM    112  CB  GLN     8      21.727  39.710  34.830  1.00  0.00           C
ATOM    113  HB2 GLN     8      22.241  38.852  35.263  1.00  0.00           H
ATOM    114  HB3 GLN     8      20.663  39.594  35.035  1.00  0.00           H
ATOM    115  CG  GLN     8      22.056  39.885  33.328  1.00  0.00           C
ATOM    116  HG2 GLN     8      21.400  39.270  32.713  1.00  0.00           H
ATOM    117  HG3 GLN     8      21.849  40.905  33.007  1.00  0.00           H
ATOM    118  CD  GLN     8      23.502  39.565  32.914  1.00  0.00           C
ATOM    119  OE1 GLN     8      24.099  38.665  33.448  1.00  0.00           O
ATOM    120  NE2 GLN     8      24.176  40.350  32.124  1.00  0.00           N
ATOM    121 HE21 GLN     8      25.055  40.069  31.715  1.00  0.00           H
ATOM    122 HE22 GLN     8      23.792  41.222  31.786  1.00  0.00           H
ATOM    123  C   GLN     8      21.783  40.932  37.162  1.00  0.00           C
ATOM    124  O   GLN     8      22.616  40.916  38.048  1.00  0.00           O
ATOM    125  N   ALA     9      20.475  40.855  37.451  1.00  0.00           N
ATOM    126  H   ALA     9      19.757  40.604  36.787  1.00  0.00           H
ATOM    127  CA  ALA     9      19.953  40.957  38.796  1.00  0.00           C
ATOM    128  HA  ALA     9      20.307  41.849  39.314  1.00  0.00           H
ATOM    129  CB  ALA     9      18.431  40.973  38.712  1.00  0.00           C
ATOM    130  HB1 ALA     9      18.011  41.267  39.674  1.00  0.00           H
ATOM    131  HB2 ALA     9      18.031  39.977  38.522  1.00  0.00           H
ATOM    132  HB3 ALA     9      18.087  41.723  38.001  1.00  0.00           H
ATOM    133  C   ALA     9      20.273  39.842  39.752  1.00  0.00           C
ATOM    134  O   ALA     9      20.252  40.034  40.939  1.00  0.00           O
ATOM    135  N   GLU    10      20.610  38.627  39.241  1.00  0.00           N
ATOM    136  H   GLU    10      20.433  38.541  38.250  1.00  0.00           H
ATOM    137  CA  GLU    10      20.905  37.466  40.078  1.00  0.00           C
ATOM    138  HA  GLU    10      20.275  37.585  40.959  1.00  0.00           H
ATOM    139  CB  GLU    10      20.500  36.166  39.359  1.00  0.00           C
ATOM    140  HB2 GLU    10      21.166  35.369  39.689  1.00  0.00           H
ATOM    141  HB3 GLU    10      19.496  35.824  39.610  1.00  0.00           H
ATOM    142  CG  GLU    10      20.769  36.352  37.807  1.00  0.00           C
ATOM    143  HG2 GLU    10      21.591  37.041  37.613  1.00  0.00           H
ATOM    144  HG3 GLU    10      20.965  35.420  37.277  1.00  0.00           H
ATOM    145  CD  GLU    10      19.488  36.890  37.144  1.00  0.00           C
ATOM    146  OE1 GLU    10      19.459  38.022  36.661  1.00  0.00           O
ATOM    147  OE2 GLU    10      18.441  36.277  37.341  1.00  0.00           O
ATOM    148  C   GLU    10      22.327  37.480  40.511  1.00  0.00           C
ATOM    149  O   GLU    10      22.593  37.320  41.706  1.00  0.00           O
ATOM    150  N   ILE    11      23.255  37.811  39.584  1.00  0.00           N
ATOM    151  H   ILE    11      22.931  38.016  38.651  1.00  0.00           H
ATOM    152  CA  ILE    11      24.707  38.064  39.855  1.00  0.00           C
ATOM    153  HA  ILE    11      25.056  37.155  40.346  1.00  0.00           H
ATOM    154  CB  ILE    11      25.598  38.309  38.607  1.00  0.00           C
ATOM    155  HB  ILE    11      25.376  39.317  38.257  1.00  0.00           H
ATOM    156  CG2 ILE    11      27.176  38.366  38.971  1.00  0.00           C
ATOM    157 HG21 ILE    11      27.406  37.650  39.761  1.00  0.00           H
ATOM    158 HG22 ILE    11      27.386  39.396  39.260  1.00  0.00           H
ATOM    159 HG23 ILE    11      27.786  38.066  38.117  1.00  0.00           H
ATOM    160  CG1 ILE    11      25.242  37.241  37.518  1.00  0.00           C
ATOM    161 HG12 ILE    11      25.947  36.418  37.639  1.00  0.00           H
ATOM    162 HG13 ILE    11      24.244  36.802  37.547  1.00  0.00           H
ATOM    163  CD1 ILE    11      25.468  37.836  36.186  1.00  0.00           C
ATOM    164 HD11 ILE    11      26.478  38.247  36.197  1.00  0.00           H
ATOM    165 HD12 ILE    11      24.781  38.664  36.017  1.00  0.00           H
ATOM    166 HD13 ILE    11      25.430  37.112  35.373  1.00  0.00           H
ATOM    167  C   ILE    11      24.882  39.199  40.877  1.00  0.00           C
ATOM    168  O   ILE    11      25.462  38.952  41.911  1.00  0.00           O
ATOM    169  N   ALA    12      24.333  40.351  40.641  1.00  0.00           N
ATOM    170  H   ALA    12      23.785  40.452  39.798  1.00  0.00           H
ATOM    171  CA  ALA    12      24.211  41.407  41.712  1.00  0.00           C
ATOM    172  HA  ALA    12      25.223  41.808  41.753  1.00  0.00           H
ATOM    173  CB  ALA    12      23.302  42.439  41.116  1.00  0.00           C
ATOM    174  HB1 ALA    12      23.117  43.188  41.885  1.00  0.00           H
ATOM    175  HB2 ALA    12      22.400  42.053  40.641  1.00  0.00           H
ATOM    176  HB3 ALA    12      23.736  42.972  40.270  1.00  0.00           H
ATOM    177  C   ALA    12      23.630  40.809  43.022  1.00  0.00           C
ATOM    178  O   ALA    12      24.213  41.013  44.071  1.00  0.00           O
ATOM    179  N   GLN    13      22.554  39.997  42.977  1.00  0.00           N
ATOM    180  H   GLN    13      22.077  39.886  42.094  1.00  0.00           H
ATOM    181  CA  GLN    13      21.894  39.559  44.187  1.00  0.00           C
ATOM    182  HA  GLN    13      21.799  40.491  44.744  1.00  0.00           H
ATOM    183  CB  GLN    13      20.451  38.978  43.771  1.00  0.00           C
ATOM    184  HB2 GLN    13      19.766  39.756  43.435  1.00  0.00           H
ATOM    185  HB3 GLN    13      20.515  38.248  42.965  1.00  0.00           H
ATOM    186  CG  GLN    13      19.643  38.259  44.851  1.00  0.00           C
ATOM    187  HG2 GLN    13      20.135  37.302  45.022  1.00  0.00           H
ATOM    188  HG3 GLN    13      19.717  38.868  45.752  1.00  0.00           H
ATOM    189  CD  GLN    13      18.192  38.033  44.585  1.00  0.00           C
ATOM    190  OE1 GLN    13      17.859  37.686  43.423  1.00  0.00           O
ATOM    191  NE2 GLN    13      17.205  38.240  45.505  1.00  0.00           N
ATOM    192 HE21 GLN    13      16.241  38.380  45.238  1.00  0.00           H
ATOM    193 HE22 GLN    13      17.481  38.471  46.449  1.00  0.00           H
ATOM    194  C   GLN    13      22.769  38.602  45.033  1.00  0.00           C
ATOM    195  O   GLN    13      22.996  38.884  46.203  1.00  0.00           O
ATOM    196  N   LEU    14      23.399  37.619  44.438  1.00  0.00           N
ATOM    197  H   LEU    14      23.187  37.465  43.463  1.00  0.00           H
ATOM    198  CA  LEU    14      24.429  36.800  45.033  1.00  0.00           C
ATOM    199  HA  LEU    14      23.978  36.367  45.927  1.00  0.00           H
ATOM    200  CB  LEU    14      24.811  35.676  44.136  1.00  0.00           C
ATOM    201  HB2 LEU    14      23.974  35.007  43.935  1.00  0.00           H
ATOM    202  HB3 LEU    14      25.085  35.972  43.123  1.00  0.00           H
ATOM    203  CG  LEU    14      25.882  34.795  44.717  1.00  0.00           C
ATOM    204  HG  LEU    14      26.672  35.408  45.150  1.00  0.00           H
ATOM    205  CD1 LEU    14      25.224  34.009  45.877  1.00  0.00           C
ATOM    206 HD11 LEU    14      24.310  33.461  45.648  1.00  0.00           H
ATOM    207 HD12 LEU    14      24.936  34.630  46.726  1.00  0.00           H
ATOM    208 HD13 LEU    14      25.935  33.286  46.274  1.00  0.00           H
ATOM    209  CD2 LEU    14      26.446  33.779  43.801  1.00  0.00           C
ATOM    210 HD21 LEU    14      27.323  33.356  44.290  1.00  0.00           H
ATOM    211 HD22 LEU    14      25.778  33.036  43.364  1.00  0.00           H
ATOM    212 HD23 LEU    14      26.938  34.440  43.087  1.00  0.00           H
ATOM    213  C   LEU    14      25.625  37.616  45.529  1.00  0.00           C
ATOM    214  O   LEU    14      26.047  37.334  46.649  1.00  0.00           O
ATOM    215  N   MET    15      26.155  38.660  44.833  1.00  0.00           N
ATOM    216  H   MET    15      25.828  38.775  43.884  1.00  0.00           H
ATOM    217  CA  MET    15      27.270  39.381  45.355  1.00  0.00           C
ATOM    218  HA  MET    15      27.968  38.616  45.696  1.00  0.00           H
ATOM    219  CB  MET    15      28.018  40.316  44.354  1.00  0.00           C
ATOM    220  HB2 MET    15      27.467  41.256  44.303  1.00  0.00           H
ATOM    221  HB3 MET    15      28.973  40.519  44.841  1.00  0.00           H
ATOM    222  CG  MET    15      28.338  39.685  42.990  1.00  0.00           C
ATOM    223  HG2 MET    15      28.766  38.683  43.008  1.00  0.00           H
ATOM    224  HG3 MET    15      27.406  39.698  42.424  1.00  0.00           H
ATOM    225  SD  MET    15      29.727  40.546  42.101  1.00  0.00           S
ATOM    226  CE  MET    15      28.691  41.994  41.437  1.00  0.00           C
ATOM    227  HE1 MET    15      28.236  42.403  42.340  1.00  0.00           H
ATOM    228  HE2 MET    15      29.208  42.786  40.896  1.00  0.00           H
ATOM    229  HE3 MET    15      27.896  41.734  40.738  1.00  0.00           H
ATOM    230  C   MET    15      26.744  40.137  46.612  1.00  0.00           C
ATOM    231  O   MET    15      27.572  40.238  47.542  1.00  0.00           O
ATOM    232  N   SER    16      25.496  40.604  46.698  1.00  0.00           N
ATOM    233  H   SER    16      24.945  40.436  45.870  1.00  0.00           H
ATOM    234  CA  SER    16      24.816  41.167  47.894  1.00  0.00           C
ATOM    235  HA  SER    16      25.416  42.026  48.195  1.00  0.00           H
ATOM    236  CB  SER    16      23.458  41.752  47.522  1.00  0.00           C
ATOM    237  HB2 SER    16      23.585  42.099  46.496  1.00  0.00           H
ATOM    238  HB3 SER    16      22.661  41.009  47.465  1.00  0.00           H
ATOM    239  OG  SER    16      22.873  42.742  48.391  1.00  0.00           O
ATOM    240  HG  SER    16      21.942  42.507  48.379  1.00  0.00           H
ATOM    241  C   SER    16      24.668  40.167  49.089  1.00  0.00           C
ATOM    242  O   SER    16      24.704  40.569  50.284  1.00  0.00           O
ATOM    243  N   LEU    17      24.488  38.852  48.887  1.00  0.00           N
ATOM    244  H   LEU    17      24.234  38.581  47.947  1.00  0.00           H
ATOM    245  CA  LEU    17      24.537  37.799  49.925  1.00  0.00           C
ATOM    246  HA  LEU    17      24.062  38.107  50.856  1.00  0.00           H
ATOM    247  CB  LEU    17      23.932  36.456  49.424  1.00  0.00           C
ATOM    248  HB2 LEU    17      24.463  36.233  48.499  1.00  0.00           H
ATOM    249  HB3 LEU    17      24.097  35.731  50.222  1.00  0.00           H
ATOM    250  CG  LEU    17      22.454  36.500  49.011  1.00  0.00           C
ATOM    251  HG  LEU    17      22.276  36.870  48.002  1.00  0.00           H
ATOM    252  CD1 LEU    17      22.093  35.006  48.775  1.00  0.00           C
ATOM    253 HD11 LEU    17      22.037  34.627  49.795  1.00  0.00           H
ATOM    254 HD12 LEU    17      22.762  34.322  48.252  1.00  0.00           H
ATOM    255 HD13 LEU    17      21.036  34.878  48.544  1.00  0.00           H
ATOM    256  CD2 LEU    17      21.591  37.109  50.060  1.00  0.00           C
ATOM    257 HD21 LEU    17      20.557  37.009  49.733  1.00  0.00           H
ATOM    258 HD22 LEU    17      21.747  36.560  50.989  1.00  0.00           H
ATOM    259 HD23 LEU    17      21.859  38.151  50.231  1.00  0.00           H
ATOM    260  C   LEU    17      26.020  37.689  50.358  1.00  0.00           C
ATOM    261  O   LEU    17      26.359  38.087  51.475  1.00  0.00           O
ATOM    262  N   ILE    18      26.912  37.303  49.405  1.00  0.00           N
ATOM    263  H   ILE    18      26.534  37.089  48.493  1.00  0.00           H
ATOM    264  CA  ILE    18      28.225  36.679  49.638  1.00  0.00           C
ATOM    265  HA  ILE    18      28.043  35.935  50.414  1.00  0.00           H
ATOM    266  CB  ILE    18      28.837  36.169  48.354  1.00  0.00           C
ATOM    267  HB  ILE    18      28.732  36.967  47.618  1.00  0.00           H
ATOM    268  CG2 ILE    18      30.302  35.878  48.491  1.00  0.00           C
ATOM    269 HG21 ILE    18      30.466  35.267  49.379  1.00  0.00           H
ATOM    270 HG22 ILE    18      30.863  36.799  48.650  1.00  0.00           H
ATOM    271 HG23 ILE    18      30.734  35.415  47.603  1.00  0.00           H
ATOM    272  CG1 ILE    18      28.127  34.929  47.853  1.00  0.00           C
ATOM    273 HG12 ILE    18      27.132  35.195  47.496  1.00  0.00           H
ATOM    274 HG13 ILE    18      28.575  34.673  46.893  1.00  0.00           H
ATOM    275  CD1 ILE    18      28.033  33.745  48.787  1.00  0.00           C
ATOM    276 HD11 ILE    18      27.480  33.989  49.694  1.00  0.00           H
ATOM    277 HD12 ILE    18      29.036  33.407  49.046  1.00  0.00           H
ATOM    278 HD13 ILE    18      27.455  33.049  48.178  1.00  0.00           H
ATOM    279  C   ILE    18      29.164  37.600  50.412  1.00  0.00           C
ATOM    280  O   ILE    18      29.715  37.215  51.411  1.00  0.00           O
ATOM    281  N   ILE    19      29.260  38.856  49.955  1.00  0.00           N
ATOM    282  H   ILE    19      28.857  39.044  49.048  1.00  0.00           H
ATOM    283  CA  ILE    19      30.120  39.804  50.671  1.00  0.00           C
ATOM    284  HA  ILE    19      31.123  39.378  50.683  1.00  0.00           H
ATOM    285  CB  ILE    19      30.180  41.122  49.852  1.00  0.00           C
ATOM    286  HB  ILE    19      30.159  40.836  48.800  1.00  0.00           H
ATOM    287  CG2 ILE    19      28.812  41.970  49.962  1.00  0.00           C
ATOM    288 HG21 ILE    19      28.758  42.731  49.184  1.00  0.00           H
ATOM    289 HG22 ILE    19      28.705  42.531  50.891  1.00  0.00           H
ATOM    290 HG23 ILE    19      27.891  41.390  49.896  1.00  0.00           H
ATOM    291  CG1 ILE    19      31.475  41.971  50.116  1.00  0.00           C
ATOM    292 HG12 ILE    19      31.274  42.635  50.956  1.00  0.00           H
ATOM    293 HG13 ILE    19      32.199  41.218  50.426  1.00  0.00           H
ATOM    294  CD1 ILE    19      31.970  42.815  48.879  1.00  0.00           C
ATOM    295 HD11 ILE    19      32.944  43.273  49.049  1.00  0.00           H
ATOM    296 HD12 ILE    19      31.296  43.542  48.428  1.00  0.00           H
ATOM    297 HD13 ILE    19      32.064  42.165  48.009  1.00  0.00           H
ATOM    298  C   ILE    19      29.882  40.090  52.140  1.00  0.00           C
ATOM    299  O   ILE    19      30.769  40.539  52.882  1.00  0.00           O
ATOM    300  N   ASN    20      28.630  39.846  52.540  1.00  0.00           N
ATOM    301  H   ASN    20      27.939  39.493  51.893  1.00  0.00           H
ATOM    302  CA  ASN    20      28.179  40.066  53.858  1.00  0.00           C
ATOM    303  HA  ASN    20      28.857  40.719  54.407  1.00  0.00           H
ATOM    304  CB  ASN    20      26.855  40.924  53.767  1.00  0.00           C
ATOM    305  HB2 ASN    20      26.080  40.451  53.166  1.00  0.00           H
ATOM    306  HB3 ASN    20      26.487  40.973  54.793  1.00  0.00           H
ATOM    307  CG  ASN    20      27.028  42.293  53.090  1.00  0.00           C
ATOM    308  OD1 ASN    20      27.939  43.011  53.487  1.00  0.00           O
ATOM    309  ND2 ASN    20      26.114  42.647  52.234  1.00  0.00           N
ATOM    310 HD21 ASN    20      25.374  41.971  52.115  1.00  0.00           H
ATOM    311 HD22 ASN    20      26.435  43.394  51.633  1.00  0.00           H
ATOM    312  C   ASN    20      28.050  38.744  54.754  1.00  0.00           C
ATOM    313  O   ASN    20      28.180  38.893  55.947  1.00  0.00           O
ATOM    314  N   THR    21      27.866  37.585  54.086  1.00  0.00           N
ATOM    315  H   THR    21      27.782  37.718  53.089  1.00  0.00           H
ATOM    316  CA  THR    21      27.508  36.291  54.775  1.00  0.00           C
ATOM    317  HA  THR    21      26.645  36.388  55.434  1.00  0.00           H
ATOM    318  CB  THR    21      26.958  35.385  53.687  1.00  0.00           C
ATOM    319  HB  THR    21      27.681  35.549  52.888  1.00  0.00           H
ATOM    320  CG2 THR    21      26.851  33.946  54.012  1.00  0.00           C
ATOM    321 HG21 THR    21      26.196  33.509  53.258  1.00  0.00           H
ATOM    322 HG22 THR    21      26.488  33.801  55.031  1.00  0.00           H
ATOM    323 HG23 THR    21      27.822  33.452  53.960  1.00  0.00           H
ATOM    324  OG1 THR    21      25.722  35.881  53.219  1.00  0.00           O
ATOM    325  HG1 THR    21      25.846  36.815  53.033  1.00  0.00           H
ATOM    326  C   THR    21      28.720  35.621  55.553  1.00  0.00           C
ATOM    327  O   THR    21      29.863  35.839  55.136  1.00  0.00           O
ATOM    328  N   PHE    22      28.370  34.922  56.606  1.00  0.00           N
ATOM    329  H   PHE    22      27.392  34.927  56.862  1.00  0.00           H
ATOM    330  CA  PHE    22      29.251  34.022  57.348  1.00  0.00           C
ATOM    331  HA  PHE    22      30.213  34.531  57.400  1.00  0.00           H
ATOM    332  CB  PHE    22      28.923  33.712  58.845  1.00  0.00           C
ATOM    333  HB2 PHE    22      28.683  34.626  59.389  1.00  0.00           H
ATOM    334  HB3 PHE    22      28.004  33.125  58.806  1.00  0.00           H
ATOM    335  CG  PHE    22      29.991  32.873  59.492  1.00  0.00           C
ATOM    336  CD1 PHE    22      31.174  33.502  59.823  1.00  0.00           C
ATOM    337  HD1 PHE    22      31.397  34.544  59.650  1.00  0.00           H
ATOM    338  CE1 PHE    22      32.227  32.780  60.444  1.00  0.00           C
ATOM    339  HE1 PHE    22      33.131  33.265  60.783  1.00  0.00           H
ATOM    340  CZ  PHE    22      32.121  31.385  60.700  1.00  0.00           C
ATOM    341  HZ  PHE    22      32.943  30.893  61.198  1.00  0.00           H
ATOM    342  CE2 PHE    22      30.910  30.744  60.415  1.00  0.00           C
ATOM    343  HE2 PHE    22      30.823  29.689  60.629  1.00  0.00           H
ATOM    344  CD2 PHE    22      29.876  31.511  59.801  1.00  0.00           C
ATOM    345  HD2 PHE    22      29.026  30.935  59.466  1.00  0.00           H
ATOM    346  C   PHE    22      29.623  32.745  56.582  1.00  0.00           C
ATOM    347  O   PHE    22      28.748  31.997  56.093  1.00  0.00           O
ATOM    348  N   TYR    23      30.894  32.345  56.502  1.00  0.00           N
ATOM    349  H   TYR    23      31.579  33.011  56.830  1.00  0.00           H
ATOM    350  CA  TYR    23      31.372  31.032  56.004  1.00  0.00           C
ATOM    351  HA  TYR    23      30.627  30.270  56.234  1.00  0.00           H
ATOM    352  CB  TYR    23      31.563  31.019  54.456  1.00  0.00           C
ATOM    353  HB2 TYR    23      30.737  31.582  54.021  1.00  0.00           H
ATOM    354  HB3 TYR    23      32.503  31.452  54.112  1.00  0.00           H
ATOM    355  CG  TYR    23      31.489  29.661  53.871  1.00  0.00           C
ATOM    356  CD1 TYR    23      30.389  28.825  54.260  1.00  0.00           C
ATOM    357  HD1 TYR    23      29.649  29.134  54.982  1.00  0.00           H
ATOM    358  CE1 TYR    23      30.219  27.536  53.689  1.00  0.00           C
ATOM    359  HE1 TYR    23      29.519  26.804  54.066  1.00  0.00           H
ATOM    360  CZ  TYR    23      31.176  27.093  52.742  1.00  0.00           C
ATOM    361  OH  TYR    23      31.026  25.878  52.180  1.00  0.00           O
ATOM    362  HH  TYR    23      30.184  25.524  52.475  1.00  0.00           H
ATOM    363  CE2 TYR    23      32.282  27.895  52.379  1.00  0.00           C
ATOM    364  HE2 TYR    23      33.020  27.518  51.685  1.00  0.00           H
ATOM    365  CD2 TYR    23      32.433  29.218  52.874  1.00  0.00           C
ATOM    366  HD2 TYR    23      33.291  29.762  52.507  1.00  0.00           H
ATOM    367  C   TYR    23      32.697  30.654  56.654  1.00  0.00           C
ATOM    368  O   TYR    23      33.578  31.418  56.758  1.00  0.00           O
ATOM    369  N   SER    24      32.690  29.384  57.109  1.00  0.00           N
ATOM    370  H   SER    24      31.799  28.913  57.052  1.00  0.00           H
ATOM    371  CA  SER    24      33.958  28.824  57.786  1.00  0.00           C
ATOM    372  HA  SER    24      34.482  29.637  58.290  1.00  0.00           H
ATOM    373  CB  SER    24      33.571  27.758  58.738  1.00  0.00           C
ATOM    374  HB2 SER    24      32.917  27.030  58.258  1.00  0.00           H
ATOM    375  HB3 SER    24      34.418  27.178  59.103  1.00  0.00           H
ATOM    376  OG  SER    24      32.991  28.377  59.869  1.00  0.00           O
ATOM    377  HG  SER    24      32.060  28.565  59.726  1.00  0.00           H
ATOM    378  C   SER    24      34.956  28.162  56.739  1.00  0.00           C
ATOM    379  O   SER    24      36.169  28.310  56.871  1.00  0.00           O
ATOM    380  N   ASN    25      34.428  27.573  55.681  1.00  0.00           N
ATOM    381  H   ASN    25      33.447  27.338  55.731  1.00  0.00           H
ATOM    382  CA  ASN    25      35.263  26.996  54.622  1.00  0.00           C
ATOM    383  HA  ASN    25      36.214  26.703  55.065  1.00  0.00           H
ATOM    384  CB  ASN    25      34.640  25.596  54.180  1.00  0.00           C
ATOM    385  HB2 ASN    25      34.352  24.973  55.027  1.00  0.00           H
ATOM    386  HB3 ASN    25      33.701  25.863  53.693  1.00  0.00           H
ATOM    387  CG  ASN    25      35.604  24.762  53.289  1.00  0.00           C
ATOM    388  OD1 ASN    25      36.834  24.795  53.404  1.00  0.00           O
ATOM    389  ND2 ASN    25      34.982  23.984  52.391  1.00  0.00           N
ATOM    390 HD21 ASN    25      33.973  24.022  52.359  1.00  0.00           H
ATOM    391 HD22 ASN    25      35.465  23.316  51.806  1.00  0.00           H
ATOM    392  C   ASN    25      35.596  28.031  53.584  1.00  0.00           C
ATOM    393  O   ASN    25      35.746  27.661  52.427  1.00  0.00           O
ATOM    394  N   LYS    26      35.770  29.261  53.934  1.00  0.00           N
ATOM    395  H   LYS    26      35.765  29.510  54.912  1.00  0.00           H
ATOM    396  CA  LYS    26      35.927  30.438  53.078  1.00  0.00           C
ATOM    397  HA  LYS    26      35.106  30.536  52.368  1.00  0.00           H
ATOM    398  CB  LYS    26      36.036  31.699  53.940  1.00  0.00           C
ATOM    399  HB2 LYS    26      36.183  32.504  53.219  1.00  0.00           H
ATOM    400  HB3 LYS    26      35.089  31.692  54.479  1.00  0.00           H
ATOM    401  CG  LYS    26      37.133  31.884  54.980  1.00  0.00           C
ATOM    402  HG2 LYS    26      36.886  31.254  55.835  1.00  0.00           H
ATOM    403  HG3 LYS    26      38.095  31.506  54.633  1.00  0.00           H
ATOM    404  CD  LYS    26      37.265  33.328  55.540  1.00  0.00           C
ATOM    405  HD2 LYS    26      37.340  34.109  54.784  1.00  0.00           H
ATOM    406  HD3 LYS    26      36.422  33.481  56.214  1.00  0.00           H
ATOM    407  CE  LYS    26      38.513  33.353  56.429  1.00  0.00           C
ATOM    408  HE2 LYS    26      38.413  32.664  57.268  1.00  0.00           H
ATOM    409  HE3 LYS    26      39.404  33.152  55.835  1.00  0.00           H
ATOM    410  NZ  LYS    26      38.802  34.699  56.961  1.00  0.00           N
ATOM    411  HZ1 LYS    26      39.713  34.728  57.398  1.00  0.00           H
ATOM    412  HZ2 LYS    26      38.116  34.917  57.670  1.00  0.00           H
ATOM    413  HZ3 LYS    26      38.734  35.310  56.160  1.00  0.00           H
ATOM    414  C   LYS    26      37.176  30.368  52.182  1.00  0.00           C
ATOM    415  O   LYS    26      37.231  31.029  51.144  1.00  0.00           O
ATOM    416  N   GLU    27      38.070  29.452  52.510  1.00  0.00           N
ATOM    417  H   GLU    27      37.961  29.016  53.413  1.00  0.00           H
ATOM    418  CA  GLU    27      39.236  29.177  51.648  1.00  0.00           C
ATOM    419  HA  GLU    27      39.862  30.041  51.426  1.00  0.00           H
ATOM    420  CB  GLU    27      40.183  28.071  52.198  1.00  0.00           C
ATOM    421  HB2 GLU    27      39.589  27.167  52.340  1.00  0.00           H
ATOM    422  HB3 GLU    27      40.861  27.675  51.443  1.00  0.00           H
ATOM    423  CG  GLU    27      40.954  28.321  53.500  1.00  0.00           C
ATOM    424  HG2 GLU    27      41.280  27.378  53.939  1.00  0.00           H
ATOM    425  HG3 GLU    27      41.910  28.816  53.339  1.00  0.00           H
ATOM    426  CD  GLU    27      40.171  29.067  54.559  1.00  0.00           C
ATOM    427  OE1 GLU    27      39.128  28.607  55.052  1.00  0.00           O
ATOM    428  OE2 GLU    27      40.578  30.183  55.026  1.00  0.00           O
ATOM    429  C   GLU    27      38.838  28.760  50.218  1.00  0.00           C
ATOM    430  O   GLU    27      39.615  28.992  49.276  1.00  0.00           O
ATOM    431  N   ILE    28      37.634  28.262  49.911  1.00  0.00           N
ATOM    432  H   ILE    28      37.049  28.037  50.701  1.00  0.00           H
ATOM    433  CA  ILE    28      37.358  27.707  48.577  1.00  0.00           C
ATOM    434  HA  ILE    28      38.223  27.055  48.456  1.00  0.00           H
ATOM    435  CB  ILE    28      36.068  26.767  48.739  1.00  0.00           C
ATOM    436  HB  ILE    28      35.745  26.279  47.819  1.00  0.00           H
ATOM    437  CG2 ILE    28      36.311  25.542  49.735  1.00  0.00           C
ATOM    438 HG21 ILE    28      35.395  24.957  49.676  1.00  0.00           H
ATOM    439 HG22 ILE    28      36.584  25.857  50.742  1.00  0.00           H
ATOM    440 HG23 ILE    28      37.185  24.939  49.489  1.00  0.00           H
ATOM    441  CG1 ILE    28      34.838  27.561  49.092  1.00  0.00           C
ATOM    442 HG12 ILE    28      34.118  26.917  49.598  1.00  0.00           H
ATOM    443 HG13 ILE    28      35.079  28.296  49.861  1.00  0.00           H
ATOM    444  CD1 ILE    28      34.135  28.265  47.882  1.00  0.00           C
ATOM    445 HD11 ILE    28      33.785  27.527  47.162  1.00  0.00           H
ATOM    446 HD12 ILE    28      34.825  28.925  47.356  1.00  0.00           H
ATOM    447 HD13 ILE    28      33.241  28.729  48.299  1.00  0.00           H
ATOM    448  C   ILE    28      37.408  28.713  47.450  1.00  0.00           C
ATOM    449  O   ILE    28      37.462  28.293  46.264  1.00  0.00           O
ATOM    450  N   PHE    29      37.643  30.021  47.628  1.00  0.00           N
ATOM    451  H   PHE    29      37.742  30.280  48.599  1.00  0.00           H
ATOM    452  CA  PHE    29      37.818  31.079  46.590  1.00  0.00           C
ATOM    453  HA  PHE    29      36.851  31.173  46.096  1.00  0.00           H
ATOM    454  CB  PHE    29      38.167  32.430  47.252  1.00  0.00           C
ATOM    455  HB2 PHE    29      38.142  33.075  46.373  1.00  0.00           H
ATOM    456  HB3 PHE    29      37.433  32.833  47.947  1.00  0.00           H
ATOM    457  CG  PHE    29      39.587  32.532  47.704  1.00  0.00           C
ATOM    458  CD1 PHE    29      39.846  32.158  49.006  1.00  0.00           C
ATOM    459  HD1 PHE    29      39.045  31.865  49.668  1.00  0.00           H
ATOM    460  CE1 PHE    29      41.137  32.099  49.556  1.00  0.00           C
ATOM    461  HE1 PHE    29      41.270  31.798  50.584  1.00  0.00           H
ATOM    462  CZ  PHE    29      42.257  32.515  48.803  1.00  0.00           C
ATOM    463  HZ  PHE    29      43.209  32.327  49.277  1.00  0.00           H
ATOM    464  CE2 PHE    29      42.025  32.936  47.461  1.00  0.00           C
ATOM    465  HE2 PHE    29      42.810  33.229  46.780  1.00  0.00           H
ATOM    466  CD2 PHE    29      40.696  32.945  46.923  1.00  0.00           C
ATOM    467  HD2 PHE    29      40.425  33.297  45.937  1.00  0.00           H
ATOM    468  C   PHE    29      38.961  30.648  45.638  1.00  0.00           C
ATOM    469  O   PHE    29      38.801  30.902  44.444  1.00  0.00           O
ATOM    470  N   LEU    30      40.042  30.092  46.154  1.00  0.00           N
ATOM    471  H   LEU    30      39.957  29.872  47.136  1.00  0.00           H
ATOM    472  CA  LEU    30      41.290  29.774  45.437  1.00  0.00           C
ATOM    473  HA  LEU    30      41.584  30.573  44.755  1.00  0.00           H
ATOM    474  CB  LEU    30      42.429  29.640  46.496  1.00  0.00           C
ATOM    475  HB2 LEU    30      42.515  30.535  47.112  1.00  0.00           H
ATOM    476  HB3 LEU    30      42.155  28.750  47.062  1.00  0.00           H
ATOM    477  CG  LEU    30      43.907  29.465  45.890  1.00  0.00           C
ATOM    478  HG  LEU    30      43.927  28.519  45.348  1.00  0.00           H
ATOM    479  CD1 LEU    30      44.272  30.666  45.082  1.00  0.00           C
ATOM    480 HD11 LEU    30      45.282  30.458  44.730  1.00  0.00           H
ATOM    481 HD12 LEU    30      44.290  31.599  45.645  1.00  0.00           H
ATOM    482 HD13 LEU    30      43.531  30.672  44.282  1.00  0.00           H
ATOM    483  CD2 LEU    30      45.040  29.283  46.967  1.00  0.00           C
ATOM    484 HD21 LEU    30      45.368  30.215  47.423  1.00  0.00           H
ATOM    485 HD22 LEU    30      44.637  28.600  47.714  1.00  0.00           H
ATOM    486 HD23 LEU    30      45.879  28.820  46.447  1.00  0.00           H
ATOM    487  C   LEU    30      41.023  28.591  44.530  1.00  0.00           C
ATOM    488  O   LEU    30      41.368  28.652  43.330  1.00  0.00           O
ATOM    489  N   ARG    31      40.363  27.489  45.019  1.00  0.00           N
ATOM    490  H   ARG    31      40.058  27.566  45.979  1.00  0.00           H
ATOM    491  CA  ARG    31      39.966  26.251  44.201  1.00  0.00           C
ATOM    492  HA  ARG    31      40.754  25.570  43.881  1.00  0.00           H
ATOM    493  CB  ARG    31      39.045  25.298  44.935  1.00  0.00           C
ATOM    494  HB2 ARG    31      39.632  24.923  45.773  1.00  0.00           H
ATOM    495  HB3 ARG    31      38.271  25.905  45.403  1.00  0.00           H
ATOM    496  CG  ARG    31      38.531  24.034  44.260  1.00  0.00           C
ATOM    497  HG2 ARG    31      37.775  24.222  43.498  1.00  0.00           H
ATOM    498  HG3 ARG    31      39.426  23.547  43.874  1.00  0.00           H
ATOM    499  CD  ARG    31      37.777  23.233  45.313  1.00  0.00           C
ATOM    500  HD2 ARG    31      37.701  22.168  45.092  1.00  0.00           H
ATOM    501  HD3 ARG    31      38.337  23.288  46.246  1.00  0.00           H
ATOM    502  NE  ARG    31      36.457  23.810  45.593  1.00  0.00           N
ATOM    503  HE  ARG    31      36.148  24.483  44.908  1.00  0.00           H
ATOM    504  CZ  ARG    31      35.654  23.687  46.605  1.00  0.00           C
ATOM    505  NH1 ARG    31      35.915  22.938  47.681  1.00  0.00           N
ATOM    506 HH11 ARG    31      36.641  22.239  47.617  1.00  0.00           H
ATOM    507 HH12 ARG    31      35.273  22.744  48.436  1.00  0.00           H
ATOM    508  NH2 ARG    31      34.501  24.370  46.554  1.00  0.00           N
ATOM    509 HH21 ARG    31      34.459  25.002  45.768  1.00  0.00           H
ATOM    510 HH22 ARG    31      33.913  24.399  47.375  1.00  0.00           H
ATOM    511  C   ARG    31      39.328  26.743  42.905  1.00  0.00           C
ATOM    512  O   ARG    31      39.758  26.350  41.857  1.00  0.00           O
ATOM    513  N   GLU    32      38.268  27.571  43.035  1.00  0.00           N
ATOM    514  H   GLU    32      37.979  27.869  43.955  1.00  0.00           H
ATOM    515  CA  GLU    32      37.471  28.047  41.961  1.00  0.00           C
ATOM    516  HA  GLU    32      37.119  27.195  41.379  1.00  0.00           H
ATOM    517  CB  GLU    32      36.206  28.757  42.423  1.00  0.00           C
ATOM    518  HB2 GLU    32      36.494  29.679  42.927  1.00  0.00           H
ATOM    519  HB3 GLU    32      35.547  29.123  41.636  1.00  0.00           H
ATOM    520  CG  GLU    32      35.293  28.044  43.395  1.00  0.00           C
ATOM    521  HG2 GLU    32      35.703  28.162  44.398  1.00  0.00           H
ATOM    522  HG3 GLU    32      34.283  28.455  43.424  1.00  0.00           H
ATOM    523  CD  GLU    32      35.183  26.481  43.132  1.00  0.00           C
ATOM    524  OE1 GLU    32      34.933  25.769  44.109  1.00  0.00           O
ATOM    525  OE2 GLU    32      35.216  26.011  41.988  1.00  0.00           O
ATOM    526  C   GLU    32      38.225  28.946  40.928  1.00  0.00           C
ATOM    527  O   GLU    32      38.009  28.825  39.738  1.00  0.00           O
ATOM    528  N   LEU    33      39.189  29.732  41.448  1.00  0.00           N
ATOM    529  H   LEU    33      39.339  29.849  42.440  1.00  0.00           H
ATOM    530  CA  LEU    33      40.076  30.421  40.450  1.00  0.00           C
ATOM    531  HA  LEU    33      39.400  30.973  39.796  1.00  0.00           H
ATOM    532  CB  LEU    33      40.907  31.458  41.213  1.00  0.00           C
ATOM    533  HB2 LEU    33      41.401  30.911  42.016  1.00  0.00           H
ATOM    534  HB3 LEU    33      41.655  31.711  40.462  1.00  0.00           H
ATOM    535  CG  LEU    33      40.071  32.604  41.787  1.00  0.00           C
ATOM    536  HG  LEU    33      39.344  32.189  42.485  1.00  0.00           H
ATOM    537  CD1 LEU    33      40.938  33.572  42.536  1.00  0.00           C
ATOM    538 HD11 LEU    33      40.318  34.369  42.946  1.00  0.00           H
ATOM    539 HD12 LEU    33      41.741  33.968  41.915  1.00  0.00           H
ATOM    540 HD13 LEU    33      41.370  33.048  43.389  1.00  0.00           H
ATOM    541  CD2 LEU    33      39.307  33.396  40.699  1.00  0.00           C
ATOM    542 HD21 LEU    33      39.870  33.611  39.792  1.00  0.00           H
ATOM    543 HD22 LEU    33      38.333  32.962  40.470  1.00  0.00           H
ATOM    544 HD23 LEU    33      39.068  34.401  41.049  1.00  0.00           H
ATOM    545  C   LEU    33      41.019  29.387  39.775  1.00  0.00           C
ATOM    546  O   LEU    33      41.003  29.332  38.552  1.00  0.00           O
ATOM    547  N   ILE    34      41.813  28.639  40.529  1.00  0.00           N
ATOM    548  H   ILE    34      41.607  28.541  41.514  1.00  0.00           H
ATOM    549  CA  ILE    34      42.750  27.548  40.042  1.00  0.00           C
ATOM    550  HA  ILE    34      43.477  28.006  39.371  1.00  0.00           H
ATOM    551  CB  ILE    34      43.424  26.853  41.267  1.00  0.00           C
ATOM    552  HB  ILE    34      42.572  26.654  41.918  1.00  0.00           H
ATOM    553  CG2 ILE    34      44.083  25.524  40.878  1.00  0.00           C
ATOM    554 HG21 ILE    34      44.938  25.524  40.200  1.00  0.00           H
ATOM    555 HG22 ILE    34      43.359  24.850  40.419  1.00  0.00           H
ATOM    556 HG23 ILE    34      44.444  25.033  41.781  1.00  0.00           H
ATOM    557  CG1 ILE    34      44.370  27.855  41.887  1.00  0.00           C
ATOM    558 HG12 ILE    34      45.268  28.074  41.309  1.00  0.00           H
ATOM    559 HG13 ILE    34      43.891  28.785  42.192  1.00  0.00           H
ATOM    560  CD1 ILE    34      45.021  27.355  43.232  1.00  0.00           C
ATOM    561 HD11 ILE    34      45.799  26.618  43.028  1.00  0.00           H
ATOM    562 HD12 ILE    34      44.216  26.876  43.791  1.00  0.00           H
ATOM    563 HD13 ILE    34      45.494  28.203  43.725  1.00  0.00           H
ATOM    564  C   ILE    34      41.990  26.667  39.062  1.00  0.00           C
ATOM    565  O   ILE    34      42.500  26.329  37.965  1.00  0.00           O
ATOM    566  N   SER    35      40.679  26.345  39.339  1.00  0.00           N
ATOM    567  H   SER    35      40.217  26.480  40.226  1.00  0.00           H
ATOM    568  CA  SER    35      39.824  25.497  38.480  1.00  0.00           C
ATOM    569  HA  SER    35      40.332  24.533  38.434  1.00  0.00           H
ATOM    570  CB  SER    35      38.494  25.123  39.156  1.00  0.00           C
ATOM    571  HB2 SER    35      38.601  24.482  40.032  1.00  0.00           H
ATOM    572  HB3 SER    35      38.044  26.033  39.552  1.00  0.00           H
ATOM    573  OG  SER    35      37.561  24.499  38.258  1.00  0.00           O
ATOM    574  HG  SER    35      36.685  24.553  38.646  1.00  0.00           H
ATOM    575  C   SER    35      39.590  26.137  37.088  1.00  0.00           C
ATOM    576  O   SER    35      39.611  25.506  36.059  1.00  0.00           O
ATOM    577  N   ASN    36      39.340  27.415  37.161  1.00  0.00           N
ATOM    578  H   ASN    36      39.389  27.850  38.071  1.00  0.00           H
ATOM    579  CA  ASN    36      39.062  28.156  35.931  1.00  0.00           C
ATOM    580  HA  ASN    36      38.493  27.515  35.256  1.00  0.00           H
ATOM    581  CB  ASN    36      38.126  29.362  36.083  1.00  0.00           C
ATOM    582  HB2 ASN    36      37.278  28.977  36.650  1.00  0.00           H
ATOM    583  HB3 ASN    36      38.550  30.210  36.619  1.00  0.00           H
ATOM    584  CG  ASN    36      37.642  29.839  34.718  1.00  0.00           C
ATOM    585  OD1 ASN    36      36.934  29.217  34.021  1.00  0.00           O
ATOM    586  ND2 ASN    36      38.234  30.953  34.198  1.00  0.00           N
ATOM    587 HD21 ASN    36      38.884  31.535  34.706  1.00  0.00           H
ATOM    588 HD22 ASN    36      38.117  31.153  33.215  1.00  0.00           H
ATOM    589  C   ASN    36      40.334  28.424  35.051  1.00  0.00           C
ATOM    590  O   ASN    36      40.264  28.167  33.848  1.00  0.00           O
ATOM    591  N   SER    37      41.473  28.618  35.698  1.00  0.00           N
ATOM    592  H   SER    37      41.357  28.735  36.695  1.00  0.00           H
ATOM    593  CA  SER    37      42.840  28.692  35.125  1.00  0.00           C
ATOM    594  HA  SER    37      42.764  29.425  34.320  1.00  0.00           H
ATOM    595  CB  SER    37      43.897  29.156  36.132  1.00  0.00           C
ATOM    596  HB2 SER    37      44.032  28.383  36.890  1.00  0.00           H
ATOM    597  HB3 SER    37      44.890  29.275  35.704  1.00  0.00           H
ATOM    598  OG  SER    37      43.509  30.420  36.591  1.00  0.00           O
ATOM    599  HG  SER    37      44.085  31.062  36.170  1.00  0.00           H
ATOM    600  C   SER    37      43.233  27.335  34.535  1.00  0.00           C
ATOM    601  O   SER    37      43.752  27.300  33.417  1.00  0.00           O
ATOM    602  N   SER    38      42.825  26.272  35.209  1.00  0.00           N
ATOM    603  H   SER    38      42.500  26.451  36.148  1.00  0.00           H
ATOM    604  CA  SER    38      43.014  24.887  34.748  1.00  0.00           C
ATOM    605  HA  SER    38      44.042  24.899  34.388  1.00  0.00           H
ATOM    606  CB  SER    38      42.710  23.853  35.725  1.00  0.00           C
ATOM    607  HB2 SER    38      43.282  24.138  36.608  1.00  0.00           H
ATOM    608  HB3 SER    38      41.687  23.961  36.087  1.00  0.00           H
ATOM    609  OG  SER    38      43.080  22.464  35.397  1.00  0.00           O
ATOM    610  HG  SER    38      42.336  22.118  34.899  1.00  0.00           H
ATOM    611  C   SER    38      42.293  24.586  33.486  1.00  0.00           C
ATOM    612  O   SER    38      42.989  24.140  32.552  1.00  0.00           O
ATOM    613  N   ASP    39      41.027  24.911  33.472  1.00  0.00           N
ATOM    614  H   ASP    39      40.610  25.365  34.272  1.00  0.00           H
ATOM    615  CA  ASP    39      40.232  24.755  32.294  1.00  0.00           C
ATOM    616  HA  ASP    39      40.344  23.741  31.909  1.00  0.00           H
ATOM    617  CB  ASP    39      38.727  25.016  32.515  1.00  0.00           C
ATOM    618  HB2 ASP    39      38.646  26.004  32.969  1.00  0.00           H
ATOM    619  HB3 ASP    39      38.306  25.092  31.513  1.00  0.00           H
ATOM    620  CG  ASP    39      38.006  24.002  33.408  1.00  0.00           C
ATOM    621  OD1 ASP    39      36.728  24.160  33.544  1.00  0.00           O
ATOM    622  OD2 ASP    39      38.564  22.956  33.876  1.00  0.00           O
ATOM    623  C   ASP    39      40.691  25.668  31.160  1.00  0.00           C
ATOM    624  O   ASP    39      40.605  25.232  30.019  1.00  0.00           O
ATOM    625  N   ALA    40      41.359  26.744  31.408  1.00  0.00           N
ATOM    626  H   ALA    40      41.532  26.942  32.383  1.00  0.00           H
ATOM    627  CA  ALA    40      41.824  27.687  30.374  1.00  0.00           C
ATOM    628  HA  ALA    40      41.136  27.723  29.529  1.00  0.00           H
ATOM    629  CB  ALA    40      42.027  29.038  31.121  1.00  0.00           C
ATOM    630  HB1 ALA    40      42.461  29.776  30.447  1.00  0.00           H
ATOM    631  HB2 ALA    40      42.692  29.031  31.984  1.00  0.00           H
ATOM    632  HB3 ALA    40      41.052  29.493  31.297  1.00  0.00           H
ATOM    633  C   ALA    40      43.188  27.284  29.849  1.00  0.00           C
ATOM    634  O   ALA    40      43.426  27.512  28.675  1.00  0.00           O
ATOM    635  N   LEU    41      44.053  26.682  30.613  1.00  0.00           N
ATOM    636  H   LEU    41      43.771  26.578  31.577  1.00  0.00           H
ATOM    637  CA  LEU    41      45.150  25.897  30.113  1.00  0.00           C
ATOM    638  HA  LEU    41      45.778  26.538  29.493  1.00  0.00           H
ATOM    639  CB  LEU    41      46.005  25.292  31.289  1.00  0.00           C
ATOM    640  HB2 LEU    41      45.283  24.846  31.972  1.00  0.00           H
ATOM    641  HB3 LEU    41      46.701  24.521  30.958  1.00  0.00           H
ATOM    642  CG  LEU    41      46.683  26.396  32.086  1.00  0.00           C
ATOM    643  HG  LEU    41      46.044  27.264  32.249  1.00  0.00           H
ATOM    644  CD1 LEU    41      47.087  25.876  33.531  1.00  0.00           C
ATOM    645 HD11 LEU    41      47.726  24.997  33.444  1.00  0.00           H
ATOM    646 HD12 LEU    41      46.234  25.673  34.179  1.00  0.00           H
ATOM    647 HD13 LEU    41      47.542  26.741  34.013  1.00  0.00           H
ATOM    648  CD2 LEU    41      47.946  26.845  31.370  1.00  0.00           C
ATOM    649 HD21 LEU    41      48.564  25.957  31.240  1.00  0.00           H
ATOM    650 HD22 LEU    41      47.761  27.245  30.373  1.00  0.00           H
ATOM    651 HD23 LEU    41      48.471  27.595  31.962  1.00  0.00           H
ATOM    652  C   LEU    41      44.790  24.746  29.243  1.00  0.00           C
ATOM    653  O   LEU    41      45.310  24.683  28.162  1.00  0.00           O
ATOM    654  N   ASP    42      43.781  24.006  29.562  1.00  0.00           N
ATOM    655  H   ASP    42      43.171  24.242  30.331  1.00  0.00           H
ATOM    656  CA  ASP    42      43.196  22.984  28.619  1.00  0.00           C
ATOM    657  HA  ASP    42      44.031  22.323  28.383  1.00  0.00           H
ATOM    658  CB  ASP    42      41.987  22.243  29.281  1.00  0.00           C
ATOM    659  HB2 ASP    42      41.295  22.956  29.730  1.00  0.00           H
ATOM    660  HB3 ASP    42      41.404  21.687  28.548  1.00  0.00           H
ATOM    661  CG  ASP    42      42.377  21.332  30.391  1.00  0.00           C
ATOM    662  OD1 ASP    42      43.520  20.716  30.347  1.00  0.00           O
ATOM    663  OD2 ASP    42      41.560  21.121  31.299  1.00  0.00           O
ATOM    664  C   ASP    42      42.621  23.571  27.373  1.00  0.00           C
ATOM    665  O   ASP    42      42.936  22.942  26.381  1.00  0.00           O
ATOM    666  N   LYS    43      41.871  24.692  27.426  1.00  0.00           N
ATOM    667  H   LYS    43      41.596  25.078  28.317  1.00  0.00           H
ATOM    668  CA  LYS    43      41.294  25.299  26.204  1.00  0.00           C
ATOM    669  HA  LYS    43      40.672  24.513  25.778  1.00  0.00           H
ATOM    670  CB  LYS    43      40.480  26.526  26.642  1.00  0.00           C
ATOM    671  HB2 LYS    43      41.070  27.104  27.353  1.00  0.00           H
ATOM    672  HB3 LYS    43      40.292  27.290  25.888  1.00  0.00           H
ATOM    673  CG  LYS    43      39.171  26.173  27.053  1.00  0.00           C
ATOM    674  HG2 LYS    43      38.575  25.857  26.197  1.00  0.00           H
ATOM    675  HG3 LYS    43      39.295  25.238  27.599  1.00  0.00           H
ATOM    676  CD  LYS    43      38.324  27.077  28.014  1.00  0.00           C
ATOM    677  HD2 LYS    43      39.095  27.442  28.693  1.00  0.00           H
ATOM    678  HD3 LYS    43      37.971  28.003  27.558  1.00  0.00           H
ATOM    679  CE  LYS    43      37.195  26.330  28.665  1.00  0.00           C
ATOM    680  HE2 LYS    43      36.591  25.821  27.914  1.00  0.00           H
ATOM    681  HE3 LYS    43      37.733  25.596  29.263  1.00  0.00           H
ATOM    682  NZ  LYS    43      36.439  27.181  29.504  1.00  0.00           N
ATOM    683  HZ1 LYS    43      36.937  27.501  30.323  1.00  0.00           H
ATOM    684  HZ2 LYS    43      35.517  26.857  29.758  1.00  0.00           H
ATOM    685  HZ3 LYS    43      36.243  27.972  28.907  1.00  0.00           H
ATOM    686  C   LYS    43      42.335  25.606  25.191  1.00  0.00           C
ATOM    687  O   LYS    43      42.159  25.133  24.028  1.00  0.00           O
ATOM    688  N   ILE    44      43.446  26.239  25.520  1.00  0.00           N
ATOM    689  H   ILE    44      43.557  26.465  26.499  1.00  0.00           H
ATOM    690  CA  ILE    44      44.484  26.430  24.489  1.00  0.00           C
ATOM    691  HA  ILE    44      43.971  26.708  23.568  1.00  0.00           H
ATOM    692  CB  ILE    44      45.374  27.629  24.866  1.00  0.00           C
ATOM    693  HB  ILE    44      44.666  28.428  25.089  1.00  0.00           H
ATOM    694  CG2 ILE    44      46.061  27.335  26.207  1.00  0.00           C
ATOM    695 HG21 ILE    44      46.659  28.158  26.600  1.00  0.00           H
ATOM    696 HG22 ILE    44      46.738  26.490  26.080  1.00  0.00           H
ATOM    697 HG23 ILE    44      45.339  27.114  26.992  1.00  0.00           H
ATOM    698  CG1 ILE    44      46.350  28.153  23.815  1.00  0.00           C
ATOM    699 HG12 ILE    44      47.066  28.793  24.330  1.00  0.00           H
ATOM    700 HG13 ILE    44      46.942  27.325  23.424  1.00  0.00           H
ATOM    701  CD1 ILE    44      45.794  28.713  22.492  1.00  0.00           C
ATOM    702 HD11 ILE    44      45.735  29.799  22.550  1.00  0.00           H
ATOM    703 HD12 ILE    44      44.837  28.255  22.239  1.00  0.00           H
ATOM    704 HD13 ILE    44      46.493  28.453  21.697  1.00  0.00           H
ATOM    705  C   ILE    44      45.311  25.184  24.192  1.00  0.00           C
ATOM    706  O   ILE    44      45.728  24.983  23.064  1.00  0.00           O
ATOM    707  N   ARG    45      45.431  24.248  25.112  1.00  0.00           N
ATOM    708  H   ARG    45      45.098  24.384  26.056  1.00  0.00           H
ATOM    709  CA  ARG    45      46.188  22.975  24.862  1.00  0.00           C
ATOM    710  HA  ARG    45      47.203  23.204  24.535  1.00  0.00           H
ATOM    711  CB  ARG    45      46.332  22.093  26.145  1.00  0.00           C
ATOM    712  HB2 ARG    45      46.739  22.722  26.936  1.00  0.00           H
ATOM    713  HB3 ARG    45      45.316  21.796  26.409  1.00  0.00           H
ATOM    714  CG  ARG    45      47.113  20.772  25.999  1.00  0.00           C
ATOM    715  HG2 ARG    45      46.487  20.035  25.497  1.00  0.00           H
ATOM    716  HG3 ARG    45      48.114  21.004  25.633  1.00  0.00           H
ATOM    717  CD  ARG    45      47.350  20.333  27.418  1.00  0.00           C
ATOM    718  HD2 ARG    45      48.107  19.549  27.421  1.00  0.00           H
ATOM    719  HD3 ARG    45      47.930  21.083  27.956  1.00  0.00           H
ATOM    720  NE  ARG    45      46.154  19.988  28.165  1.00  0.00           N
ATOM    721  HE  ARG    45      45.645  20.711  28.652  1.00  0.00           H
ATOM    722  CZ  ARG    45      45.581  18.786  28.193  1.00  0.00           C
ATOM    723  NH1 ARG    45      46.128  17.702  27.587  1.00  0.00           N
ATOM    724 HH11 ARG    45      47.055  17.812  27.203  1.00  0.00           H
ATOM    725 HH12 ARG    45      45.663  16.812  27.701  1.00  0.00           H
ATOM    726  NH2 ARG    45      44.383  18.641  28.617  1.00  0.00           N
ATOM    727 HH21 ARG    45      43.940  19.324  29.214  1.00  0.00           H
ATOM    728 HH22 ARG    45      43.818  17.842  28.363  1.00  0.00           H
ATOM    729  C   ARG    45      45.596  22.167  23.762  1.00  0.00           C
ATOM    730  O   ARG    45      46.324  21.687  22.868  1.00  0.00           O
ATOM    731  N   TYR    46      44.245  21.909  23.794  1.00  0.00           N
ATOM    732  H   TYR    46      43.726  22.099  24.640  1.00  0.00           H
ATOM    733  CA  TYR    46      43.554  21.198  22.659  1.00  0.00           C
ATOM    734  HA  TYR    46      44.223  20.405  22.325  1.00  0.00           H
ATOM    735  CB  TYR    46      42.236  20.618  23.159  1.00  0.00           C
ATOM    736  HB2 TYR    46      41.504  21.263  23.645  1.00  0.00           H
ATOM    737  HB3 TYR    46      41.680  20.298  22.277  1.00  0.00           H
ATOM    738  CG  TYR    46      42.392  19.497  24.198  1.00  0.00           C
ATOM    739  CD1 TYR    46      42.172  19.810  25.579  1.00  0.00           C
ATOM    740  HD1 TYR    46      41.951  20.814  25.913  1.00  0.00           H
ATOM    741  CE1 TYR    46      42.255  18.767  26.509  1.00  0.00           C
ATOM    742  HE1 TYR    46      41.944  18.989  27.520  1.00  0.00           H
ATOM    743  CZ  TYR    46      42.621  17.489  26.169  1.00  0.00           C
ATOM    744  OH  TYR    46      42.716  16.428  27.024  1.00  0.00           O
ATOM    745  HH  TYR    46      43.082  15.659  26.580  1.00  0.00           H
ATOM    746  CE2 TYR    46      42.835  17.174  24.815  1.00  0.00           C
ATOM    747  HE2 TYR    46      43.145  16.166  24.579  1.00  0.00           H
ATOM    748  CD2 TYR    46      42.843  18.174  23.836  1.00  0.00           C
ATOM    749  HD2 TYR    46      43.158  18.066  22.809  1.00  0.00           H
ATOM    750  C   TYR    46      43.132  22.081  21.469  1.00  0.00           C
ATOM    751  O   TYR    46      42.940  21.643  20.373  1.00  0.00           O
ATOM    752  N   GLU    47      43.092  23.397  21.580  1.00  0.00           N
ATOM    753  H   GLU    47      42.995  23.758  22.518  1.00  0.00           H
ATOM    754  CA  GLU    47      43.035  24.317  20.427  1.00  0.00           C
ATOM    755  HA  GLU    47      42.216  23.965  19.801  1.00  0.00           H
ATOM    756  CB  GLU    47      42.768  25.675  21.006  1.00  0.00           C
ATOM    757  HB2 GLU    47      41.819  25.788  21.530  1.00  0.00           H
ATOM    758  HB3 GLU    47      43.544  25.890  21.742  1.00  0.00           H
ATOM    759  CG  GLU    47      42.799  26.866  20.035  1.00  0.00           C
ATOM    760  HG2 GLU    47      42.889  27.784  20.615  1.00  0.00           H
ATOM    761  HG3 GLU    47      43.692  26.867  19.410  1.00  0.00           H
ATOM    762  CD  GLU    47      41.566  26.970  19.119  1.00  0.00           C
ATOM    763  OE1 GLU    47      40.515  26.294  19.312  1.00  0.00           O
ATOM    764  OE2 GLU    47      41.642  27.613  18.050  1.00  0.00           O
ATOM    765  C   GLU    47      44.256  24.251  19.546  1.00  0.00           C
ATOM    766  O   GLU    47      44.137  24.196  18.303  1.00  0.00           O
ATOM    767  N   SER    48      45.407  24.319  20.198  1.00  0.00           N
ATOM    768  H   SER    48      45.436  24.443  21.199  1.00  0.00           H
ATOM    769  CA  SER    48      46.674  24.260  19.499  1.00  0.00           C
ATOM    770  HA  SER    48      46.544  25.019  18.727  1.00  0.00           H
ATOM    771  CB  SER    48      47.781  24.817  20.413  1.00  0.00           C
ATOM    772  HB2 SER    48      48.734  24.836  19.886  1.00  0.00           H
ATOM    773  HB3 SER    48      47.554  25.873  20.559  1.00  0.00           H
ATOM    774  OG  SER    48      47.887  24.083  21.597  1.00  0.00           O
ATOM    775  HG  SER    48      47.197  24.402  22.183  1.00  0.00           H
ATOM    776  C   SER    48      47.008  22.942  18.780  1.00  0.00           C
ATOM    777  O   SER    48      48.095  22.839  18.240  1.00  0.00           O
ATOM    778  N   LEU    49      46.009  22.072  18.680  1.00  0.00           N
ATOM    779  H   LEU    49      45.161  22.238  19.203  1.00  0.00           H
ATOM    780  CA  LEU    49      45.995  20.909  17.832  1.00  0.00           C
ATOM    781  HA  LEU    49      46.953  20.414  17.677  1.00  0.00           H
ATOM    782  CB  LEU    49      44.992  19.811  18.373  1.00  0.00           C
ATOM    783  HB2 LEU    49      44.039  20.340  18.419  1.00  0.00           H
ATOM    784  HB3 LEU    49      45.024  18.852  17.858  1.00  0.00           H
ATOM    785  CG  LEU    49      45.316  19.396  19.822  1.00  0.00           C
ATOM    786  HG  LEU    49      45.294  20.237  20.516  1.00  0.00           H
ATOM    787  CD1 LEU    49      44.373  18.280  20.240  1.00  0.00           C
ATOM    788 HD11 LEU    49      44.683  17.981  21.241  1.00  0.00           H
ATOM    789 HD12 LEU    49      44.503  17.401  19.608  1.00  0.00           H
ATOM    790 HD13 LEU    49      43.319  18.552  20.183  1.00  0.00           H
ATOM    791  CD2 LEU    49      46.691  18.776  19.857  1.00  0.00           C
ATOM    792 HD21 LEU    49      47.538  19.358  19.493  1.00  0.00           H
ATOM    793 HD22 LEU    49      46.963  18.480  20.870  1.00  0.00           H
ATOM    794 HD23 LEU    49      46.746  17.797  19.382  1.00  0.00           H
ATOM    795  C   LEU    49      45.603  21.319  16.379  1.00  0.00           C
ATOM    796  O   LEU    49      46.046  20.703  15.417  1.00  0.00           O
ATOM    797  N   THR    50      44.746  22.353  16.205  1.00  0.00           N
ATOM    798  H   THR    50      44.346  22.850  16.988  1.00  0.00           H
ATOM    799  CA  THR    50      44.323  22.833  14.854  1.00  0.00           C
ATOM    800  HA  THR    50      44.254  21.987  14.170  1.00  0.00           H
ATOM    801  CB  THR    50      42.926  23.399  14.968  1.00  0.00           C
ATOM    802  HB  THR    50      42.935  24.091  15.810  1.00  0.00           H
ATOM    803  CG2 THR    50      42.441  24.233  13.762  1.00  0.00           C
ATOM    804 HG21 THR    50      41.407  24.485  13.997  1.00  0.00           H
ATOM    805 HG22 THR    50      42.575  23.756  12.792  1.00  0.00           H
ATOM    806 HG23 THR    50      43.105  25.072  13.552  1.00  0.00           H
ATOM    807  OG1 THR    50      42.001  22.356  15.206  1.00  0.00           O
ATOM    808  HG1 THR    50      41.284  22.831  15.633  1.00  0.00           H
ATOM    809  C   THR    50      45.256  23.902  14.341  1.00  0.00           C
ATOM    810  O   THR    50      45.465  24.051  13.142  1.00  0.00           O
ATOM    811  N   ASP    51      45.839  24.730  15.212  1.00  0.00           N
ATOM    812  H   ASP    51      45.534  24.747  16.175  1.00  0.00           H
ATOM    813  CA  ASP    51      46.907  25.589  14.908  1.00  0.00           C
ATOM    814  HA  ASP    51      47.337  25.205  13.982  1.00  0.00           H
ATOM    815  CB  ASP    51      46.305  26.958  14.452  1.00  0.00           C
ATOM    816  HB2 ASP    51      45.619  26.683  13.652  1.00  0.00           H
ATOM    817  HB3 ASP    51      45.639  27.353  15.219  1.00  0.00           H
ATOM    818  CG  ASP    51      47.380  27.957  14.058  1.00  0.00           C
ATOM    819  OD1 ASP    51      47.067  29.138  13.801  1.00  0.00           O
ATOM    820  OD2 ASP    51      48.538  27.520  14.034  1.00  0.00           O
ATOM    821  C   ASP    51      47.955  25.665  15.989  1.00  0.00           C
ATOM    822  O   ASP    51      47.724  26.234  17.036  1.00  0.00           O
ATOM    823  N   PRO    52      49.049  24.854  15.834  1.00  0.00           N
ATOM    824  CD  PRO    52      49.405  24.056  14.687  1.00  0.00           C
ATOM    825  HD2 PRO    52      49.437  24.611  13.749  1.00  0.00           H
ATOM    826  HD3 PRO    52      48.693  23.233  14.636  1.00  0.00           H
ATOM    827  CG  PRO    52      50.749  23.470  14.939  1.00  0.00           C
ATOM    828  HG2 PRO    52      51.580  24.041  14.522  1.00  0.00           H
ATOM    829  HG3 PRO    52      50.900  22.464  14.544  1.00  0.00           H
ATOM    830  CB  PRO    52      50.915  23.510  16.419  1.00  0.00           C
ATOM    831  HB2 PRO    52      51.959  23.552  16.730  1.00  0.00           H
ATOM    832  HB3 PRO    52      50.502  22.585  16.820  1.00  0.00           H
ATOM    833  CA  PRO    52      50.101  24.762  16.867  1.00  0.00           C
ATOM    834  HA  PRO    52      49.812  24.656  17.914  1.00  0.00           H
ATOM    835  C   PRO    52      50.886  26.012  17.004  1.00  0.00           C
ATOM    836  O   PRO    52      51.626  26.159  18.016  1.00  0.00           O
ATOM    837  N   SER    53      50.661  27.012  16.156  1.00  0.00           N
ATOM    838  H   SER    53      50.130  26.793  15.324  1.00  0.00           H
ATOM    839  CA  SER    53      51.359  28.284  16.384  1.00  0.00           C
ATOM    840  HA  SER    53      52.286  28.060  16.912  1.00  0.00           H
ATOM    841  CB  SER    53      51.566  28.980  15.004  1.00  0.00           C
ATOM    842  HB2 SER    53      52.143  29.903  15.062  1.00  0.00           H
ATOM    843  HB3 SER    53      51.944  28.150  14.408  1.00  0.00           H
ATOM    844  OG  SER    53      50.344  29.424  14.330  1.00  0.00           O
ATOM    845  HG  SER    53      49.686  28.761  14.108  1.00  0.00           H
ATOM    846  C   SER    53      50.679  29.269  17.410  1.00  0.00           C
ATOM    847  O   SER    53      51.327  30.176  17.963  1.00  0.00           O
ATOM    848  N   LYS    54      49.416  28.985  17.718  1.00  0.00           N
ATOM    849  H   LYS    54      48.898  28.228  17.296  1.00  0.00           H
ATOM    850  CA  LYS    54      48.613  29.687  18.715  1.00  0.00           C
ATOM    851  HA  LYS    54      48.684  30.753  18.500  1.00  0.00           H
ATOM    852  CB  LYS    54      47.153  29.170  18.735  1.00  0.00           C
ATOM    853  HB2 LYS    54      47.208  28.108  18.972  1.00  0.00           H
ATOM    854  HB3 LYS    54      46.755  29.751  19.566  1.00  0.00           H
ATOM    855  CG  LYS    54      46.275  29.402  17.477  1.00  0.00           C
ATOM    856  HG2 LYS    54      46.710  28.855  16.641  1.00  0.00           H
ATOM    857  HG3 LYS    54      45.273  29.016  17.666  1.00  0.00           H
ATOM    858  CD  LYS    54      46.283  30.975  17.230  1.00  0.00           C
ATOM    859  HD2 LYS    54      45.877  31.597  18.029  1.00  0.00           H
ATOM    860  HD3 LYS    54      47.290  31.378  17.129  1.00  0.00           H
ATOM    861  CE  LYS    54      45.584  31.276  15.910  1.00  0.00           C
ATOM    862  HE2 LYS    54      45.757  30.461  15.207  1.00  0.00           H
ATOM    863  HE3 LYS    54      44.542  31.442  16.183  1.00  0.00           H
ATOM    864  NZ  LYS    54      46.036  32.519  15.337  1.00  0.00           N
ATOM    865  HZ1 LYS    54      45.540  32.744  14.488  1.00  0.00           H
ATOM    866  HZ2 LYS    54      46.961  32.415  14.941  1.00  0.00           H
ATOM    867  HZ3 LYS    54      46.015  33.272  16.011  1.00  0.00           H
ATOM    868  C   LYS    54      49.106  29.457  20.123  1.00  0.00           C
ATOM    869  O   LYS    54      48.733  30.189  21.079  1.00  0.00           O
ATOM    870  N   LEU    55      49.911  28.381  20.353  1.00  0.00           N
ATOM    871  H   LEU    55      50.018  27.789  19.541  1.00  0.00           H
ATOM    872  CA  LEU    55      50.573  28.081  21.571  1.00  0.00           C
ATOM    873  HA  LEU    55      49.929  28.340  22.411  1.00  0.00           H
ATOM    874  CB  LEU    55      50.837  26.597  21.664  1.00  0.00           C
ATOM    875  HB2 LEU    55      49.973  26.052  21.284  1.00  0.00           H
ATOM    876  HB3 LEU    55      51.584  26.429  20.887  1.00  0.00           H
ATOM    877  CG  LEU    55      51.467  25.960  22.959  1.00  0.00           C
ATOM    878  HG  LEU    55      52.472  26.294  23.216  1.00  0.00           H
ATOM    879  CD1 LEU    55      50.637  26.281  24.214  1.00  0.00           C
ATOM    880 HD11 LEU    55      50.968  25.643  25.034  1.00  0.00           H
ATOM    881 HD12 LEU    55      49.577  26.141  24.002  1.00  0.00           H
ATOM    882 HD13 LEU    55      50.759  27.342  24.431  1.00  0.00           H
ATOM    883  CD2 LEU    55      51.585  24.410  22.826  1.00  0.00           C
ATOM    884 HD21 LEU    55      51.954  24.078  21.855  1.00  0.00           H
ATOM    885 HD22 LEU    55      52.168  23.950  23.625  1.00  0.00           H
ATOM    886 HD23 LEU    55      50.575  24.003  22.860  1.00  0.00           H
ATOM    887  C   LEU    55      51.849  28.926  21.865  1.00  0.00           C
ATOM    888  O   LEU    55      52.141  29.223  23.028  1.00  0.00           O
ATOM    889  N   ASP    56      52.514  29.374  20.777  1.00  0.00           N
ATOM    890  H   ASP    56      52.028  29.168  19.915  1.00  0.00           H
ATOM    891  CA  ASP    56      53.833  30.049  20.772  1.00  0.00           C
ATOM    892  HA  ASP    56      54.663  29.421  21.095  1.00  0.00           H
ATOM    893  CB  ASP    56      54.299  30.364  19.349  1.00  0.00           C
ATOM    894  HB2 ASP    56      53.600  31.039  18.856  1.00  0.00           H
ATOM    895  HB3 ASP    56      55.171  31.002  19.492  1.00  0.00           H
ATOM    896  CG  ASP    56      54.671  29.123  18.514  1.00  0.00           C
ATOM    897  OD1 ASP    56      55.160  29.240  17.367  1.00  0.00           O
ATOM    898  OD2 ASP    56      54.287  27.979  18.868  1.00  0.00           O
ATOM    899  C   ASP    56      53.978  31.265  21.630  1.00  0.00           C
ATOM    900  O   ASP    56      55.146  31.492  22.023  1.00  0.00           O
ATOM    901  N   SER    57      52.877  31.971  21.941  1.00  0.00           N
ATOM    902  H   SER    57      52.012  31.732  21.479  1.00  0.00           H
ATOM    903  CA  SER    57      52.763  33.121  22.746  1.00  0.00           C
ATOM    904  HA  SER    57      53.480  33.877  22.425  1.00  0.00           H
ATOM    905  CB  SER    57      51.316  33.662  22.516  1.00  0.00           C
ATOM    906  HB2 SER    57      51.016  34.354  23.303  1.00  0.00           H
ATOM    907  HB3 SER    57      51.286  34.234  21.588  1.00  0.00           H
ATOM    908  OG  SER    57      50.334  32.553  22.580  1.00  0.00           O
ATOM    909  HG  SER    57      49.739  32.664  21.835  1.00  0.00           H
ATOM    910  C   SER    57      52.950  32.873  24.271  1.00  0.00           C
ATOM    911  O   SER    57      52.832  33.834  25.062  1.00  0.00           O
ATOM    912  N   GLY    58      53.152  31.605  24.674  1.00  0.00           N
ATOM    913  H   GLY    58      53.163  30.876  23.975  1.00  0.00           H
ATOM    914  CA  GLY    58      53.482  31.196  26.047  1.00  0.00           C
ATOM    915  HA2 GLY    58      54.517  31.337  26.358  1.00  0.00           H
ATOM    916  HA3 GLY    58      52.872  31.760  26.752  1.00  0.00           H
ATOM    917  C   GLY    58      53.261  29.669  26.218  1.00  0.00           C
ATOM    918  O   GLY    58      52.201  29.226  26.710  1.00  0.00           O
ATOM    919  N   LYS    59      54.285  28.875  25.851  1.00  0.00           N
ATOM    920  H   LYS    59      55.062  29.415  25.499  1.00  0.00           H
ATOM    921  CA  LYS    59      54.125  27.410  25.968  1.00  0.00           C
ATOM    922  HA  LYS    59      53.134  27.223  25.554  1.00  0.00           H
ATOM    923  CB  LYS    59      55.188  26.713  25.020  1.00  0.00           C
ATOM    924  HB2 LYS    59      56.138  26.933  25.506  1.00  0.00           H
ATOM    925  HB3 LYS    59      55.108  25.628  25.093  1.00  0.00           H
ATOM    926  CG  LYS    59      55.339  27.206  23.527  1.00  0.00           C
ATOM    927  HG2 LYS    59      54.324  27.521  23.289  1.00  0.00           H
ATOM    928  HG3 LYS    59      56.189  27.888  23.524  1.00  0.00           H
ATOM    929  CD  LYS    59      55.722  26.139  22.540  1.00  0.00           C
ATOM    930  HD2 LYS    59      55.033  25.299  22.631  1.00  0.00           H
ATOM    931  HD3 LYS    59      55.574  26.583  21.556  1.00  0.00           H
ATOM    932  CE  LYS    59      57.135  25.536  22.580  1.00  0.00           C
ATOM    933  HE2 LYS    59      57.862  26.330  22.752  1.00  0.00           H
ATOM    934  HE3 LYS    59      57.306  24.792  23.357  1.00  0.00           H
ATOM    935  NZ  LYS    59      57.437  24.882  21.303  1.00  0.00           N
ATOM    936  HZ1 LYS    59      58.224  24.250  21.357  1.00  0.00           H
ATOM    937  HZ2 LYS    59      57.688  25.534  20.574  1.00  0.00           H
ATOM    938  HZ3 LYS    59      56.672  24.318  20.961  1.00  0.00           H
ATOM    939  C   LYS    59      54.156  26.896  27.414  1.00  0.00           C
ATOM    940  O   LYS    59      53.909  25.666  27.683  1.00  0.00           O
ATOM    941  N   GLU    60      54.718  27.624  28.381  1.00  0.00           N
ATOM    942  H   GLU    60      54.652  28.627  28.284  1.00  0.00           H
ATOM    943  CA  GLU    60      54.936  27.098  29.753  1.00  0.00           C
ATOM    944  HA  GLU    60      55.428  26.125  29.743  1.00  0.00           H
ATOM    945  CB  GLU    60      55.850  27.955  30.561  1.00  0.00           C
ATOM    946  HB2 GLU    60      56.808  28.210  30.108  1.00  0.00           H
ATOM    947  HB3 GLU    60      55.352  28.876  30.864  1.00  0.00           H
ATOM    948  CG  GLU    60      56.218  27.189  31.841  1.00  0.00           C
ATOM    949  HG2 GLU    60      56.721  27.875  32.522  1.00  0.00           H
ATOM    950  HG3 GLU    60      55.317  26.853  32.355  1.00  0.00           H
ATOM    951  CD  GLU    60      57.350  26.127  31.737  1.00  0.00           C
ATOM    952  OE1 GLU    60      57.279  25.129  32.490  1.00  0.00           O
ATOM    953  OE2 GLU    60      58.293  26.244  30.851  1.00  0.00           O
ATOM    954  C   GLU    60      53.548  27.021  30.435  1.00  0.00           C
ATOM    955  O   GLU    60      53.156  27.939  31.122  1.00  0.00           O
ATOM    956  N   LEU    61      52.842  25.901  30.316  1.00  0.00           N
ATOM    957  H   LEU    61      53.206  25.149  29.748  1.00  0.00           H
ATOM    958  CA  LEU    61      51.565  25.547  30.976  1.00  0.00           C
ATOM    959  HA  LEU    61      50.899  26.408  30.923  1.00  0.00           H
ATOM    960  CB  LEU    61      50.880  24.316  30.216  1.00  0.00           C
ATOM    961  HB2 LEU    61      51.459  23.393  30.239  1.00  0.00           H
ATOM    962  HB3 LEU    61      49.923  24.131  30.705  1.00  0.00           H
ATOM    963  CG  LEU    61      50.492  24.425  28.753  1.00  0.00           C
ATOM    964  HG  LEU    61      51.364  24.139  28.166  1.00  0.00           H
ATOM    965  CD1 LEU    61      49.495  23.368  28.342  1.00  0.00           C
ATOM    966 HD11 LEU    61      49.302  23.541  27.283  1.00  0.00           H
ATOM    967 HD12 LEU    61      48.557  23.456  28.891  1.00  0.00           H
ATOM    968 HD13 LEU    61      49.922  22.379  28.513  1.00  0.00           H
ATOM    969  CD2 LEU    61      49.781  25.775  28.333  1.00  0.00           C
ATOM    970 HD21 LEU    61      50.550  26.547  28.336  1.00  0.00           H
ATOM    971 HD22 LEU    61      49.312  25.700  27.352  1.00  0.00           H
ATOM    972 HD23 LEU    61      48.885  25.910  28.939  1.00  0.00           H
ATOM    973  C   LEU    61      51.728  25.469  32.485  1.00  0.00           C
ATOM    974  O   LEU    61      51.975  24.295  32.919  1.00  0.00           O
ATOM    975  N   HID    62      51.393  26.559  33.149  1.00  0.00           N
ATOM    976  H   HID    62      51.123  27.380  32.626  1.00  0.00           H
ATOM    977  CA  HID    62      51.478  26.659  34.606  1.00  0.00           C
ATOM    978  HA  HID    62      51.135  25.675  34.927  1.00  0.00           H
ATOM    979  CB  HID    62      52.968  26.897  35.135  1.00  0.00           C
ATOM    980  HB2 HID    62      53.128  26.570  36.163  1.00  0.00           H
ATOM    981  HB3 HID    62      53.671  26.184  34.705  1.00  0.00           H
ATOM    982  CG  HID    62      53.499  28.357  34.929  1.00  0.00           C
ATOM    983  ND1 HID    62      53.660  29.088  33.753  1.00  0.00           N
ATOM    984  HD1 HID    62      53.504  28.768  32.807  1.00  0.00           H
ATOM    985  CE1 HID    62      54.018  30.346  34.032  1.00  0.00           C
ATOM    986  HE1 HID    62      54.370  31.129  33.377  1.00  0.00           H
ATOM    987  NE2 HID    62      53.846  30.520  35.326  1.00  0.00           N
ATOM    988  CD2 HID    62      53.498  29.321  35.914  1.00  0.00           C
ATOM    989  HD2 HID    62      53.262  29.152  36.954  1.00  0.00           H
ATOM    990  C   HID    62      50.580  27.758  35.161  1.00  0.00           C
ATOM    991  O   HID    62      50.153  28.654  34.393  1.00  0.00           O
ATOM    992  N   ILE    63      50.462  27.668  36.519  1.00  0.00           N
ATOM    993  H   ILE    63      50.931  26.855  36.894  1.00  0.00           H
ATOM    994  CA  ILE    63      49.771  28.527  37.468  1.00  0.00           C
ATOM    995  HA  ILE    63      49.362  29.353  36.886  1.00  0.00           H
ATOM    996  CB  ILE    63      48.589  27.740  38.089  1.00  0.00           C
ATOM    997  HB  ILE    63      48.975  26.834  38.555  1.00  0.00           H
ATOM    998  CG2 ILE    63      47.909  28.576  39.210  1.00  0.00           C
ATOM    999 HG21 ILE    63      47.036  28.023  39.557  1.00  0.00           H
ATOM   1000 HG22 ILE    63      47.515  29.508  38.804  1.00  0.00           H
ATOM   1001 HG23 ILE    63      48.626  28.692  40.022  1.00  0.00           H
ATOM   1002  CG1 ILE    63      47.613  27.351  37.001  1.00  0.00           C
ATOM   1003 HG12 ILE    63      47.191  28.289  36.641  1.00  0.00           H
ATOM   1004 HG13 ILE    63      48.210  26.836  36.249  1.00  0.00           H
ATOM   1005  CD1 ILE    63      46.614  26.403  37.573  1.00  0.00           C
ATOM   1006 HD11 ILE    63      46.938  25.741  38.375  1.00  0.00           H
ATOM   1007 HD12 ILE    63      46.232  25.779  36.765  1.00  0.00           H
ATOM   1008 HD13 ILE    63      45.752  26.954  37.950  1.00  0.00           H
ATOM   1009  C   ILE    63      50.758  29.174  38.547  1.00  0.00           C
ATOM   1010  O   ILE    63      51.303  28.450  39.352  1.00  0.00           O
ATOM   1011  N   ASN    64      50.896  30.480  38.510  1.00  0.00           N
ATOM   1012  H   ASN    64      50.475  31.007  37.759  1.00  0.00           H
ATOM   1013  CA  ASN    64      51.646  31.235  39.474  1.00  0.00           C
ATOM   1014  HA  ASN    64      52.278  30.521  40.001  1.00  0.00           H
ATOM   1015  CB  ASN    64      52.530  32.208  38.755  1.00  0.00           C
ATOM   1016  HB2 ASN    64      53.021  31.721  37.913  1.00  0.00           H
ATOM   1017  HB3 ASN    64      52.037  33.136  38.463  1.00  0.00           H
ATOM   1018  CG  ASN    64      53.699  32.777  39.566  1.00  0.00           C
ATOM   1019  OD1 ASN    64      54.169  32.274  40.551  1.00  0.00           O
ATOM   1020  ND2 ASN    64      54.326  33.868  39.068  1.00  0.00           N
ATOM   1021 HD21 ASN    64      54.138  34.188  38.129  1.00  0.00           H
ATOM   1022 HD22 ASN    64      55.293  33.940  39.350  1.00  0.00           H
ATOM   1023  C   ASN    64      50.809  31.946  40.526  1.00  0.00           C
ATOM   1024  O   ASN    64      49.707  32.351  40.075  1.00  0.00           O
ATOM   1025  N   LEU    65      51.224  32.070  41.728  1.00  0.00           N
ATOM   1026  H   LEU    65      52.097  31.637  41.999  1.00  0.00           H
ATOM   1027  CA  LEU    65      50.432  32.502  42.783  1.00  0.00           C
ATOM   1028  HA  LEU    65      49.664  33.160  42.373  1.00  0.00           H
ATOM   1029  CB  LEU    65      49.812  31.417  43.685  1.00  0.00           C
ATOM   1030  HB2 LEU    65      50.637  30.849  44.115  1.00  0.00           H
ATOM   1031  HB3 LEU    65      49.284  31.777  44.568  1.00  0.00           H
ATOM   1032  CG  LEU    65      48.945  30.430  42.946  1.00  0.00           C
ATOM   1033  HG  LEU    65      49.440  30.016  42.068  1.00  0.00           H
ATOM   1034  CD1 LEU    65      48.415  29.383  43.904  1.00  0.00           C
ATOM   1035 HD11 LEU    65      49.224  28.797  44.341  1.00  0.00           H
ATOM   1036 HD12 LEU    65      47.867  28.632  43.335  1.00  0.00           H
ATOM   1037 HD13 LEU    65      47.847  29.777  44.747  1.00  0.00           H
ATOM   1038  CD2 LEU    65      47.636  31.043  42.400  1.00  0.00           C
ATOM   1039 HD21 LEU    65      47.055  31.343  43.271  1.00  0.00           H
ATOM   1040 HD22 LEU    65      47.833  31.837  41.679  1.00  0.00           H
ATOM   1041 HD23 LEU    65      47.198  30.212  41.847  1.00  0.00           H
ATOM   1042  C   LEU    65      51.199  33.469  43.714  1.00  0.00           C
ATOM   1043  O   LEU    65      52.265  32.983  44.139  1.00  0.00           O
ATOM   1044  N   ILE    66      50.678  34.645  44.123  1.00  0.00           N
ATOM   1045  H   ILE    66      49.836  35.070  43.759  1.00  0.00           H
ATOM   1046  CA  ILE    66      51.553  35.625  44.710  1.00  0.00           C
ATOM   1047  HA  ILE    66      52.354  35.120  45.251  1.00  0.00           H
ATOM   1048  CB  ILE    66      52.290  36.560  43.645  1.00  0.00           C
ATOM   1049  HB  ILE    66      51.668  37.266  43.094  1.00  0.00           H
ATOM   1050  CG2 ILE    66      53.356  37.445  44.360  1.00  0.00           C
ATOM   1051 HG21 ILE    66      54.010  36.716  44.839  1.00  0.00           H
ATOM   1052 HG22 ILE    66      52.999  38.114  45.143  1.00  0.00           H
ATOM   1053 HG23 ILE    66      53.897  37.983  43.582  1.00  0.00           H
ATOM   1054  CG1 ILE    66      52.829  35.770  42.402  1.00  0.00           C
ATOM   1055 HG12 ILE    66      53.734  36.298  42.095  1.00  0.00           H
ATOM   1056 HG13 ILE    66      53.234  34.832  42.781  1.00  0.00           H
ATOM   1057  CD1 ILE    66      51.932  35.649  41.157  1.00  0.00           C
ATOM   1058 HD11 ILE    66      51.828  36.659  40.757  1.00  0.00           H
ATOM   1059 HD12 ILE    66      50.950  35.242  41.399  1.00  0.00           H
ATOM   1060 HD13 ILE    66      52.363  34.987  40.406  1.00  0.00           H
ATOM   1061  C   ILE    66      50.790  36.520  45.687  1.00  0.00           C
ATOM   1062  O   ILE    66      50.049  37.358  45.187  1.00  0.00           O
ATOM   1063  N   PRO    67      51.048  36.554  46.969  1.00  0.00           N
ATOM   1064  CD  PRO    67      51.582  35.446  47.738  1.00  0.00           C
ATOM   1065  HD2 PRO    67      52.583  35.171  47.406  1.00  0.00           H
ATOM   1066  HD3 PRO    67      50.793  34.706  47.595  1.00  0.00           H
ATOM   1067  CG  PRO    67      51.581  35.862  49.221  1.00  0.00           C
ATOM   1068  HG2 PRO    67      52.559  36.288  49.446  1.00  0.00           H
ATOM   1069  HG3 PRO    67      51.428  35.052  49.934  1.00  0.00           H
ATOM   1070  CB  PRO    67      50.603  36.999  49.247  1.00  0.00           C
ATOM   1071  HB2 PRO    67      50.858  37.719  50.027  1.00  0.00           H
ATOM   1072  HB3 PRO    67      49.608  36.600  49.439  1.00  0.00           H
ATOM   1073  CA  PRO    67      50.606  37.625  47.838  1.00  0.00           C
ATOM   1074  HA  PRO    67      49.568  37.874  47.620  1.00  0.00           H
ATOM   1075  C   PRO    67      51.486  38.872  47.860  1.00  0.00           C
ATOM   1076  O   PRO    67      52.712  38.775  47.903  1.00  0.00           O
ATOM   1077  N   ASN    68      50.876  40.052  48.038  1.00  0.00           N
ATOM   1078  H   ASN    68      49.880  40.012  48.202  1.00  0.00           H
ATOM   1079  CA  ASN    68      51.516  41.363  48.198  1.00  0.00           C
ATOM   1080  HA  ASN    68      52.594  41.251  48.313  1.00  0.00           H
ATOM   1081  CB  ASN    68      51.140  42.282  47.019  1.00  0.00           C
ATOM   1082  HB2 ASN    68      51.385  41.720  46.118  1.00  0.00           H
ATOM   1083  HB3 ASN    68      50.065  42.411  47.144  1.00  0.00           H
ATOM   1084  CG  ASN    68      51.949  43.550  47.092  1.00  0.00           C
ATOM   1085  OD1 ASN    68      51.775  44.359  47.978  1.00  0.00           O
ATOM   1086  ND2 ASN    68      52.765  43.777  46.097  1.00  0.00           N
ATOM   1087 HD21 ASN    68      52.917  43.033  45.432  1.00  0.00           H
ATOM   1088 HD22 ASN    68      53.450  44.510  46.218  1.00  0.00           H
ATOM   1089  C   ASN    68      50.943  42.015  49.505  1.00  0.00           C
ATOM   1090  O   ASN    68      49.791  42.289  49.694  1.00  0.00           O
ATOM   1091  N   LYS    69      51.871  42.239  50.483  1.00  0.00           N
ATOM   1092  H   LYS    69      52.845  41.990  50.389  1.00  0.00           H
ATOM   1093  CA  LYS    69      51.415  42.869  51.823  1.00  0.00           C
ATOM   1094  HA  LYS    69      50.546  42.289  52.135  1.00  0.00           H
ATOM   1095  CB  LYS    69      52.529  42.559  52.894  1.00  0.00           C
ATOM   1096  HB2 LYS    69      53.465  42.984  52.534  1.00  0.00           H
ATOM   1097  HB3 LYS    69      52.229  43.212  53.714  1.00  0.00           H
ATOM   1098  CG  LYS    69      52.547  41.046  53.398  1.00  0.00           C
ATOM   1099  HG2 LYS    69      51.773  41.149  54.158  1.00  0.00           H
ATOM   1100  HG3 LYS    69      52.185  40.320  52.671  1.00  0.00           H
ATOM   1101  CD  LYS    69      53.851  40.656  54.144  1.00  0.00           C
ATOM   1102  HD2 LYS    69      54.436  41.555  54.336  1.00  0.00           H
ATOM   1103  HD3 LYS    69      53.745  40.153  55.105  1.00  0.00           H
ATOM   1104  CE  LYS    69      54.789  39.875  53.254  1.00  0.00           C
ATOM   1105  HE2 LYS    69      54.878  40.509  52.371  1.00  0.00           H
ATOM   1106  HE3 LYS    69      55.771  39.840  53.726  1.00  0.00           H
ATOM   1107  NZ  LYS    69      54.347  38.481  52.945  1.00  0.00           N
ATOM   1108  HZ1 LYS    69      54.975  37.968  52.344  1.00  0.00           H
ATOM   1109  HZ2 LYS    69      53.496  38.557  52.406  1.00  0.00           H
ATOM   1110  HZ3 LYS    69      54.076  37.911  53.733  1.00  0.00           H
ATOM   1111  C   LYS    69      51.180  44.447  51.802  1.00  0.00           C
ATOM   1112  O   LYS    69      50.527  45.076  52.649  1.00  0.00           O
ATOM   1113  N   GLN    70      51.871  45.215  50.898  1.00  0.00           N
ATOM   1114  H   GLN    70      52.504  44.703  50.300  1.00  0.00           H
ATOM   1115  CA  GLN    70      51.800  46.626  50.725  1.00  0.00           C
ATOM   1116  HA  GLN    70      51.902  47.114  51.694  1.00  0.00           H
ATOM   1117  CB  GLN    70      53.017  47.145  49.928  1.00  0.00           C
ATOM   1118  HB2 GLN    70      53.282  46.526  49.070  1.00  0.00           H
ATOM   1119  HB3 GLN    70      52.810  48.094  49.435  1.00  0.00           H
ATOM   1120  CG  GLN    70      54.380  47.264  50.726  1.00  0.00           C
ATOM   1121  HG2 GLN    70      54.579  46.289  51.171  1.00  0.00           H
ATOM   1122  HG3 GLN    70      55.111  47.588  49.985  1.00  0.00           H
ATOM   1123  CD  GLN    70      54.306  48.271  51.899  1.00  0.00           C
ATOM   1124  OE1 GLN    70      54.837  48.104  52.973  1.00  0.00           O
ATOM   1125  NE2 GLN    70      53.791  49.460  51.653  1.00  0.00           N
ATOM   1126 HE21 GLN    70      53.629  49.948  52.522  1.00  0.00           H
ATOM   1127 HE22 GLN    70      53.148  49.555  50.881  1.00  0.00           H
ATOM   1128  C   GLN    70      50.432  46.983  50.106  1.00  0.00           C
ATOM   1129  O   GLN    70      49.657  47.747  50.715  1.00  0.00           O
ATOM   1130  N   ASP    71      50.123  46.470  48.848  1.00  0.00           N
ATOM   1131  H   ASP    71      50.732  45.791  48.415  1.00  0.00           H
ATOM   1132  CA  ASP    71      48.769  46.563  48.208  1.00  0.00           C
ATOM   1133  HA  ASP    71      48.370  47.577  48.252  1.00  0.00           H
ATOM   1134  CB  ASP    71      48.975  46.012  46.788  1.00  0.00           C
ATOM   1135  HB2 ASP    71      49.626  45.140  46.851  1.00  0.00           H
ATOM   1136  HB3 ASP    71      48.009  45.823  46.321  1.00  0.00           H
ATOM   1137  CG  ASP    71      49.738  46.872  45.727  1.00  0.00           C
ATOM   1138  OD1 ASP    71      50.189  46.426  44.661  1.00  0.00           O
ATOM   1139  OD2 ASP    71      49.887  48.042  46.116  1.00  0.00           O
ATOM   1140  C   ASP    71      47.651  45.700  48.857  1.00  0.00           C
ATOM   1141  O   ASP    71      46.437  45.833  48.568  1.00  0.00           O
ATOM   1142  N   ARG    72      48.124  44.751  49.658  1.00  0.00           N
ATOM   1143  H   ARG    72      49.134  44.753  49.644  1.00  0.00           H
ATOM   1144  CA  ARG    72      47.268  43.831  50.498  1.00  0.00           C
ATOM   1145  HA  ARG    72      48.062  43.272  50.994  1.00  0.00           H
ATOM   1146  CB  ARG    72      46.541  44.636  51.614  1.00  0.00           C
ATOM   1147  HB2 ARG    72      47.273  45.376  51.941  1.00  0.00           H
ATOM   1148  HB3 ARG    72      45.705  45.140  51.129  1.00  0.00           H
ATOM   1149  CG  ARG    72      46.044  43.888  52.863  1.00  0.00           C
ATOM   1150  HG2 ARG    72      45.569  42.946  52.591  1.00  0.00           H
ATOM   1151  HG3 ARG    72      46.941  43.713  53.458  1.00  0.00           H
ATOM   1152  CD  ARG    72      45.031  44.630  53.729  1.00  0.00           C
ATOM   1153  HD2 ARG    72      45.021  44.187  54.725  1.00  0.00           H
ATOM   1154  HD3 ARG    72      45.395  45.647  53.876  1.00  0.00           H
ATOM   1155  NE  ARG    72      43.712  44.872  53.111  1.00  0.00           N
ATOM   1156  HE  ARG    72      43.302  44.261  52.418  1.00  0.00           H
ATOM   1157  CZ  ARG    72      42.966  46.043  53.238  1.00  0.00           C
ATOM   1158  NH1 ARG    72      43.237  46.909  54.232  1.00  0.00           N
ATOM   1159 HH11 ARG    72      44.062  46.892  54.813  1.00  0.00           H
ATOM   1160 HH12 ARG    72      42.634  47.720  54.240  1.00  0.00           H
ATOM   1161  NH2 ARG    72      42.005  46.292  52.358  1.00  0.00           N
ATOM   1162 HH21 ARG    72      41.706  45.499  51.809  1.00  0.00           H
ATOM   1163 HH22 ARG    72      41.488  47.151  52.471  1.00  0.00           H
ATOM   1164  C   ARG    72      46.320  42.976  49.634  1.00  0.00           C
ATOM   1165  O   ARG    72      45.087  42.959  49.722  1.00  0.00           O
ATOM   1166  N   THR    73      46.986  42.374  48.689  1.00  0.00           N
ATOM   1167  H   THR    73      47.993  42.438  48.677  1.00  0.00           H
ATOM   1168  CA  THR    73      46.380  41.560  47.635  1.00  0.00           C
ATOM   1169  HA  THR    73      45.311  41.466  47.827  1.00  0.00           H
ATOM   1170  CB  THR    73      46.403  42.209  46.183  1.00  0.00           C
ATOM   1171  HB  THR    73      46.014  41.537  45.418  1.00  0.00           H
ATOM   1172  CG2 THR    73      45.510  43.516  46.137  1.00  0.00           C
ATOM   1173 HG21 THR    73      45.153  43.785  47.130  1.00  0.00           H
ATOM   1174 HG22 THR    73      44.554  43.279  45.667  1.00  0.00           H
ATOM   1175 HG23 THR    73      45.889  44.405  45.633  1.00  0.00           H
ATOM   1176  OG1 THR    73      47.674  42.497  45.649  1.00  0.00           O
ATOM   1177  HG1 THR    73      48.216  41.704  45.650  1.00  0.00           H
ATOM   1178  C   THR    73      46.829  40.064  47.612  1.00  0.00           C
ATOM   1179  O   THR    73      47.761  39.707  48.263  1.00  0.00           O
ATOM   1180  N   LEU    74      46.188  39.265  46.827  1.00  0.00           N
ATOM   1181  H   LEU    74      45.298  39.596  46.482  1.00  0.00           H
ATOM   1182  CA  LEU    74      46.519  37.969  46.371  1.00  0.00           C
ATOM   1183  HA  LEU    74      47.602  37.903  46.471  1.00  0.00           H
ATOM   1184  CB  LEU    74      45.786  36.887  47.225  1.00  0.00           C
ATOM   1185  HB2 LEU    74      46.039  37.055  48.272  1.00  0.00           H
ATOM   1186  HB3 LEU    74      44.706  36.939  47.090  1.00  0.00           H
ATOM   1187  CG  LEU    74      46.226  35.479  46.791  1.00  0.00           C
ATOM   1188  HG  LEU    74      46.104  35.307  45.723  1.00  0.00           H
ATOM   1189  CD1 LEU    74      47.738  35.193  46.814  1.00  0.00           C
ATOM   1190 HD11 LEU    74      48.174  35.469  47.773  1.00  0.00           H
ATOM   1191 HD12 LEU    74      48.177  35.837  46.051  1.00  0.00           H
ATOM   1192 HD13 LEU    74      47.854  34.156  46.501  1.00  0.00           H
ATOM   1193  CD2 LEU    74      45.485  34.473  47.686  1.00  0.00           C
ATOM   1194 HD21 LEU    74      44.417  34.497  47.475  1.00  0.00           H
ATOM   1195 HD22 LEU    74      45.751  33.441  47.457  1.00  0.00           H
ATOM   1196 HD23 LEU    74      45.730  34.782  48.702  1.00  0.00           H
ATOM   1197  C   LEU    74      46.281  37.887  44.835  1.00  0.00           C
ATOM   1198  O   LEU    74      45.156  38.036  44.358  1.00  0.00           O
ATOM   1199  N   THR    75      47.311  37.703  44.061  1.00  0.00           N
ATOM   1200  H   THR    75      48.128  37.323  44.518  1.00  0.00           H
ATOM   1201  CA  THR    75      47.233  37.564  42.634  1.00  0.00           C
ATOM   1202  HA  THR    75      46.220  37.749  42.275  1.00  0.00           H
ATOM   1203  CB  THR    75      48.227  38.471  41.931  1.00  0.00           C
ATOM   1204  HB  THR    75      49.250  38.302  42.264  1.00  0.00           H
ATOM   1205  CG2 THR    75      48.405  38.418  40.407  1.00  0.00           C
ATOM   1206 HG21 THR    75      47.499  38.840  39.971  1.00  0.00           H
ATOM   1207 HG22 THR    75      48.569  37.381  40.114  1.00  0.00           H
ATOM   1208 HG23 THR    75      49.152  39.159  40.124  1.00  0.00           H
ATOM   1209  OG1 THR    75      47.893  39.815  42.236  1.00  0.00           O
ATOM   1210  HG1 THR    75      48.263  39.938  43.113  1.00  0.00           H
ATOM   1211  C   THR    75      47.482  36.073  42.247  1.00  0.00           C
ATOM   1212  O   THR    75      48.381  35.396  42.792  1.00  0.00           O
ATOM   1213  N   ILE    76      46.668  35.690  41.216  1.00  0.00           N
ATOM   1214  H   ILE    76      46.011  36.408  40.944  1.00  0.00           H
ATOM   1215  CA  ILE    76      46.566  34.324  40.607  1.00  0.00           C
ATOM   1216  HA  ILE    76      47.343  33.626  40.922  1.00  0.00           H
ATOM   1217  CB  ILE    76      45.169  33.738  41.031  1.00  0.00           C
ATOM   1218  HB  ILE    76      44.437  34.470  40.692  1.00  0.00           H
ATOM   1219  CG2 ILE    76      44.954  32.347  40.425  1.00  0.00           C
ATOM   1220 HG21 ILE    76      45.753  31.606  40.455  1.00  0.00           H
ATOM   1221 HG22 ILE    76      44.728  32.617  39.393  1.00  0.00           H
ATOM   1222 HG23 ILE    76      44.090  31.794  40.793  1.00  0.00           H
ATOM   1223  CG1 ILE    76      45.161  33.642  42.562  1.00  0.00           C
ATOM   1224 HG12 ILE    76      44.659  32.731  42.888  1.00  0.00           H
ATOM   1225 HG13 ILE    76      46.168  33.593  42.977  1.00  0.00           H
ATOM   1226  CD1 ILE    76      44.447  34.855  43.243  1.00  0.00           C
ATOM   1227 HD11 ILE    76      45.004  35.781  43.106  1.00  0.00           H
ATOM   1228 HD12 ILE    76      44.539  34.735  44.323  1.00  0.00           H
ATOM   1229 HD13 ILE    76      43.457  35.057  42.835  1.00  0.00           H
ATOM   1230  C   ILE    76      46.765  34.494  39.112  1.00  0.00           C
ATOM   1231  O   ILE    76      46.018  35.275  38.521  1.00  0.00           O
ATOM   1232  N   VAL    77      47.783  34.000  38.479  1.00  0.00           N
ATOM   1233  H   VAL    77      48.434  33.417  38.985  1.00  0.00           H
ATOM   1234  CA  VAL    77      48.043  34.244  36.991  1.00  0.00           C
ATOM   1235  HA  VAL    77      47.077  34.525  36.573  1.00  0.00           H
ATOM   1236  CB  VAL    77      48.901  35.532  36.677  1.00  0.00           C
ATOM   1237  HB  VAL    77      48.287  36.395  36.932  1.00  0.00           H
ATOM   1238  CG1 VAL    77      50.222  35.422  37.557  1.00  0.00           C
ATOM   1239 HG11 VAL    77      50.039  35.433  38.631  1.00  0.00           H
ATOM   1240 HG12 VAL    77      50.839  34.579  37.245  1.00  0.00           H
ATOM   1241 HG13 VAL    77      50.788  36.349  37.463  1.00  0.00           H
ATOM   1242  CG2 VAL    77      49.338  35.677  35.227  1.00  0.00           C
ATOM   1243 HG21 VAL    77      50.034  34.891  34.932  1.00  0.00           H
ATOM   1244 HG22 VAL    77      49.894  36.573  34.955  1.00  0.00           H
ATOM   1245 HG23 VAL    77      48.430  35.734  34.627  1.00  0.00           H
ATOM   1246  C   VAL    77      48.541  32.993  36.235  1.00  0.00           C
ATOM   1247  O   VAL    77      49.529  32.296  36.496  1.00  0.00           O
ATOM   1248  N   ASP    78      47.909  32.738  35.085  1.00  0.00           N
ATOM   1249  H   ASP    78      47.334  33.492  34.736  1.00  0.00           H
ATOM   1250  CA  ASP    78      48.173  31.614  34.058  1.00  0.00           C
ATOM   1251  HA  ASP    78      48.962  30.932  34.378  1.00  0.00           H
ATOM   1252  CB  ASP    78      46.883  30.733  34.069  1.00  0.00           C
ATOM   1253  HB2 ASP    78      46.930  29.817  33.480  1.00  0.00           H
ATOM   1254  HB3 ASP    78      46.783  30.485  35.125  1.00  0.00           H
ATOM   1255  CG  ASP    78      45.625  31.563  33.705  1.00  0.00           C
ATOM   1256  OD1 ASP    78      45.584  31.985  32.515  1.00  0.00           O
ATOM   1257  OD2 ASP    78      44.621  31.494  34.453  1.00  0.00           O
ATOM   1258  C   ASP    78      48.614  32.073  32.709  1.00  0.00           C
ATOM   1259  O   ASP    78      48.474  33.206  32.240  1.00  0.00           O
ATOM   1260  N   THR    79      49.165  31.131  31.977  1.00  0.00           N
ATOM   1261  H   THR    79      49.446  30.298  32.473  1.00  0.00           H
ATOM   1262  CA  THR    79      49.388  31.167  30.572  1.00  0.00           C
ATOM   1263  HA  THR    79      49.448  32.156  30.115  1.00  0.00           H
ATOM   1264  CB  THR    79      50.747  30.523  30.335  1.00  0.00           C
ATOM   1265  HB  THR    79      50.819  30.148  29.314  1.00  0.00           H
ATOM   1266  CG2 THR    79      52.014  31.361  30.683  1.00  0.00           C
ATOM   1267 HG21 THR    79      52.202  32.167  29.973  1.00  0.00           H
ATOM   1268 HG22 THR    79      52.912  30.744  30.634  1.00  0.00           H
ATOM   1269 HG23 THR    79      51.830  31.909  31.606  1.00  0.00           H
ATOM   1270  OG1 THR    79      50.773  29.276  31.023  1.00  0.00           O
ATOM   1271  HG1 THR    79      51.643  28.875  30.957  1.00  0.00           H
ATOM   1272  C   THR    79      48.240  30.430  29.840  1.00  0.00           C
ATOM   1273  O   THR    79      48.480  29.644  28.948  1.00  0.00           O
ATOM   1274  N   GLY    80      46.992  30.651  30.167  1.00  0.00           N
ATOM   1275  H   GLY    80      46.728  31.348  30.849  1.00  0.00           H
ATOM   1276  CA  GLY    80      45.895  29.920  29.615  1.00  0.00           C
ATOM   1277  HA2 GLY    80      46.050  28.848  29.494  1.00  0.00           H
ATOM   1278  HA3 GLY    80      45.072  29.999  30.326  1.00  0.00           H
ATOM   1279  C   GLY    80      45.495  30.477  28.237  1.00  0.00           C
ATOM   1280  O   GLY    80      46.156  31.240  27.554  1.00  0.00           O
ATOM   1281  N   ILE    81      44.320  29.998  27.720  1.00  0.00           N
ATOM   1282  H   ILE    81      43.740  29.339  28.217  1.00  0.00           H
ATOM   1283  CA  ILE    81      43.763  30.629  26.470  1.00  0.00           C
ATOM   1284  HA  ILE    81      44.571  30.493  25.750  1.00  0.00           H
ATOM   1285  CB  ILE    81      42.484  29.855  25.925  1.00  0.00           C
ATOM   1286  HB  ILE    81      42.766  28.807  26.027  1.00  0.00           H
ATOM   1287  CG2 ILE    81      41.251  30.201  26.757  1.00  0.00           C
ATOM   1288 HG21 ILE    81      40.365  29.636  26.470  1.00  0.00           H
ATOM   1289 HG22 ILE    81      40.981  31.257  26.740  1.00  0.00           H
ATOM   1290 HG23 ILE    81      41.486  29.829  27.754  1.00  0.00           H
ATOM   1291  CG1 ILE    81      42.325  30.087  24.370  1.00  0.00           C
ATOM   1292 HG12 ILE    81      41.857  31.048  24.152  1.00  0.00           H
ATOM   1293 HG13 ILE    81      43.317  30.151  23.922  1.00  0.00           H
ATOM   1294  CD1 ILE    81      41.488  28.959  23.737  1.00  0.00           C
ATOM   1295 HD11 ILE    81      41.856  27.987  24.068  1.00  0.00           H
ATOM   1296 HD12 ILE    81      41.565  29.026  22.652  1.00  0.00           H
ATOM   1297 HD13 ILE    81      40.411  29.024  23.889  1.00  0.00           H
ATOM   1298  C   ILE    81      43.474  32.173  26.581  1.00  0.00           C
ATOM   1299  O   ILE    81      43.477  32.841  25.533  1.00  0.00           O
ATOM   1300  N   GLY    82      43.220  32.742  27.758  1.00  0.00           N
ATOM   1301  H   GLY    82      43.142  32.199  28.605  1.00  0.00           H
ATOM   1302  CA  GLY    82      42.913  34.140  27.871  1.00  0.00           C
ATOM   1303  HA2 GLY    82      42.675  34.423  28.897  1.00  0.00           H
ATOM   1304  HA3 GLY    82      43.805  34.610  27.457  1.00  0.00           H
ATOM   1305  C   GLY    82      41.710  34.587  27.122  1.00  0.00           C
ATOM   1306  O   GLY    82      41.093  33.730  26.477  1.00  0.00           O
ATOM   1307  N   MET    83      41.215  35.772  27.356  1.00  0.00           N
ATOM   1308  H   MET    83      41.586  36.322  28.118  1.00  0.00           H
ATOM   1309  CA  MET    83      39.955  36.293  26.813  1.00  0.00           C
ATOM   1310  HA  MET    83      39.876  35.661  25.928  1.00  0.00           H
ATOM   1311  CB  MET    83      38.868  35.961  27.777  1.00  0.00           C
ATOM   1312  HB2 MET    83      37.930  36.348  27.378  1.00  0.00           H
ATOM   1313  HB3 MET    83      38.779  34.875  27.725  1.00  0.00           H
ATOM   1314  CG  MET    83      39.141  36.433  29.203  1.00  0.00           C
ATOM   1315  HG2 MET    83      39.541  35.656  29.855  1.00  0.00           H
ATOM   1316  HG3 MET    83      39.799  37.296  29.102  1.00  0.00           H
ATOM   1317  SD  MET    83      37.606  36.886  30.070  1.00  0.00           S
ATOM   1318  CE  MET    83      38.053  36.423  31.729  1.00  0.00           C
ATOM   1319  HE1 MET    83      37.463  37.049  32.398  1.00  0.00           H
ATOM   1320  HE2 MET    83      37.913  35.355  31.890  1.00  0.00           H
ATOM   1321  HE3 MET    83      39.119  36.633  31.819  1.00  0.00           H
ATOM   1322  C   MET    83      39.980  37.690  26.244  1.00  0.00           C
ATOM   1323  O   MET    83      40.395  38.665  26.794  1.00  0.00           O
ATOM   1324  N   THR    84      39.433  37.836  25.016  1.00  0.00           N
ATOM   1325  H   THR    84      39.053  36.983  24.630  1.00  0.00           H
ATOM   1326  CA  THR    84      38.975  39.121  24.444  1.00  0.00           C
ATOM   1327  HA  THR    84      39.876  39.711  24.276  1.00  0.00           H
ATOM   1328  CB  THR    84      38.363  38.832  23.016  1.00  0.00           C
ATOM   1329  HB  THR    84      39.061  38.299  22.372  1.00  0.00           H
ATOM   1330  CG2 THR    84      37.031  38.013  22.925  1.00  0.00           C
ATOM   1331 HG21 THR    84      36.213  38.603  23.339  1.00  0.00           H
ATOM   1332 HG22 THR    84      37.171  37.076  23.465  1.00  0.00           H
ATOM   1333 HG23 THR    84      36.645  37.779  21.932  1.00  0.00           H
ATOM   1334  OG1 THR    84      38.179  40.025  22.298  1.00  0.00           O
ATOM   1335  HG1 THR    84      38.885  40.119  21.654  1.00  0.00           H
ATOM   1336  C   THR    84      37.978  39.909  25.289  1.00  0.00           C
ATOM   1337  O   THR    84      37.288  39.331  26.130  1.00  0.00           O
ATOM   1338  N   LYS    85      37.821  41.237  25.063  1.00  0.00           N
ATOM   1339  H   LYS    85      38.340  41.705  24.333  1.00  0.00           H
ATOM   1340  CA  LYS    85      36.931  42.034  25.865  1.00  0.00           C
ATOM   1341  HA  LYS    85      37.199  41.820  26.900  1.00  0.00           H
ATOM   1342  CB  LYS    85      37.227  43.571  25.738  1.00  0.00           C
ATOM   1343  HB2 LYS    85      37.006  44.069  26.682  1.00  0.00           H
ATOM   1344  HB3 LYS    85      38.301  43.731  25.641  1.00  0.00           H
ATOM   1345  CG  LYS    85      36.616  44.093  24.395  1.00  0.00           C
ATOM   1346  HG2 LYS    85      36.997  43.610  23.495  1.00  0.00           H
ATOM   1347  HG3 LYS    85      35.526  44.062  24.385  1.00  0.00           H
ATOM   1348  CD  LYS    85      36.862  45.642  24.348  1.00  0.00           C
ATOM   1349  HD2 LYS    85      36.676  46.215  25.258  1.00  0.00           H
ATOM   1350  HD3 LYS    85      37.936  45.799  24.242  1.00  0.00           H
ATOM   1351  CE  LYS    85      36.090  46.231  23.208  1.00  0.00           C
ATOM   1352  HE2 LYS    85      35.300  45.512  22.991  1.00  0.00           H
ATOM   1353  HE3 LYS    85      35.561  47.154  23.448  1.00  0.00           H
ATOM   1354  NZ  LYS    85      36.872  46.260  21.990  1.00  0.00           N
ATOM   1355  HZ1 LYS    85      37.753  46.748  22.060  1.00  0.00           H
ATOM   1356  HZ2 LYS    85      36.319  46.799  21.338  1.00  0.00           H
ATOM   1357  HZ3 LYS    85      36.919  45.286  21.727  1.00  0.00           H
ATOM   1358  C   LYS    85      35.454  41.711  25.884  1.00  0.00           C
ATOM   1359  O   LYS    85      34.792  41.948  26.889  1.00  0.00           O
ATOM   1360  N   ALA    86      34.811  41.233  24.796  1.00  0.00           N
ATOM   1361  H   ALA    86      35.279  41.265  23.902  1.00  0.00           H
ATOM   1362  CA  ALA    86      33.353  40.942  24.913  1.00  0.00           C
ATOM   1363  HA  ALA    86      32.799  41.744  25.400  1.00  0.00           H
ATOM   1364  CB  ALA    86      32.721  40.694  23.517  1.00  0.00           C
ATOM   1365  HB1 ALA    86      32.970  41.555  22.897  1.00  0.00           H
ATOM   1366  HB2 ALA    86      31.631  40.716  23.565  1.00  0.00           H
ATOM   1367  HB3 ALA    86      33.035  39.698  23.204  1.00  0.00           H
ATOM   1368  C   ALA    86      33.117  39.763  25.900  1.00  0.00           C
ATOM   1369  O   ALA    86      32.044  39.745  26.487  1.00  0.00           O
ATOM   1370  N   ASP    87      34.021  38.800  25.990  1.00  0.00           N
ATOM   1371  H   ASP    87      34.851  38.765  25.415  1.00  0.00           H
ATOM   1372  CA  ASP    87      34.015  37.815  27.079  1.00  0.00           C
ATOM   1373  HA  ASP    87      33.024  37.392  26.910  1.00  0.00           H
ATOM   1374  CB  ASP    87      35.104  36.719  26.918  1.00  0.00           C
ATOM   1375  HB2 ASP    87      36.114  37.129  26.938  1.00  0.00           H
ATOM   1376  HB3 ASP    87      34.890  36.031  27.735  1.00  0.00           H
ATOM   1377  CG  ASP    87      35.120  35.931  25.615  1.00  0.00           C
ATOM   1378  OD1 ASP    87      34.056  35.752  25.061  1.00  0.00           O
ATOM   1379  OD2 ASP    87      36.216  35.411  25.264  1.00  0.00           O
ATOM   1380  C   ASP    87      34.055  38.487  28.511  1.00  0.00           C
ATOM   1381  O   ASP    87      33.165  38.201  29.375  1.00  0.00           O
ATOM   1382  N   LEU    88      34.838  39.521  28.779  1.00  0.00           N
ATOM   1383  H   LEU    88      35.493  39.875  28.097  1.00  0.00           H
ATOM   1384  CA  LEU    88      34.742  40.363  30.017  1.00  0.00           C
ATOM   1385  HA  LEU    88      34.934  39.728  30.881  1.00  0.00           H
ATOM   1386  CB  LEU    88      35.883  41.340  30.130  1.00  0.00           C
ATOM   1387  HB2 LEU    88      35.833  42.147  29.399  1.00  0.00           H
ATOM   1388  HB3 LEU    88      35.787  41.834  31.097  1.00  0.00           H
ATOM   1389  CG  LEU    88      37.296  40.765  30.142  1.00  0.00           C
ATOM   1390  HG  LEU    88      37.485  40.021  29.367  1.00  0.00           H
ATOM   1391  CD1 LEU    88      38.394  41.878  29.961  1.00  0.00           C
ATOM   1392 HD11 LEU    88      38.505  42.007  28.885  1.00  0.00           H
ATOM   1393 HD12 LEU    88      39.335  41.530  30.388  1.00  0.00           H
ATOM   1394 HD13 LEU    88      38.135  42.824  30.439  1.00  0.00           H
ATOM   1395  CD2 LEU    88      37.506  40.099  31.519  1.00  0.00           C
ATOM   1396 HD21 LEU    88      36.866  39.253  31.770  1.00  0.00           H
ATOM   1397 HD22 LEU    88      38.519  39.698  31.563  1.00  0.00           H
ATOM   1398 HD23 LEU    88      37.367  40.833  32.313  1.00  0.00           H
ATOM   1399  C   LEU    88      33.341  41.093  30.231  1.00  0.00           C
ATOM   1400  O   LEU    88      32.865  41.398  31.285  1.00  0.00           O
ATOM   1401  N   ILE    89      32.640  41.433  29.196  1.00  0.00           N
ATOM   1402  H   ILE    89      33.060  41.155  28.319  1.00  0.00           H
ATOM   1403  CA  ILE    89      31.314  42.102  29.168  1.00  0.00           C
ATOM   1404  HA  ILE    89      31.260  42.816  29.991  1.00  0.00           H
ATOM   1405  CB  ILE    89      31.019  42.846  27.852  1.00  0.00           C
ATOM   1406  HB  ILE    89      31.494  42.264  27.063  1.00  0.00           H
ATOM   1407  CG2 ILE    89      29.490  42.995  27.635  1.00  0.00           C
ATOM   1408 HG21 ILE    89      29.024  43.554  28.446  1.00  0.00           H
ATOM   1409 HG22 ILE    89      29.166  41.969  27.458  1.00  0.00           H
ATOM   1410 HG23 ILE    89      29.389  43.576  26.718  1.00  0.00           H
ATOM   1411  CG1 ILE    89      31.695  44.201  27.913  1.00  0.00           C
ATOM   1412 HG12 ILE    89      31.157  44.790  28.656  1.00  0.00           H
ATOM   1413 HG13 ILE    89      32.736  44.087  28.211  1.00  0.00           H
ATOM   1414  CD1 ILE    89      31.776  44.917  26.528  1.00  0.00           C
ATOM   1415 HD11 ILE    89      32.014  44.310  25.656  1.00  0.00           H
ATOM   1416 HD12 ILE    89      32.525  45.686  26.719  1.00  0.00           H
ATOM   1417 HD13 ILE    89      30.781  45.302  26.304  1.00  0.00           H
ATOM   1418  C   ILE    89      30.361  40.965  29.520  1.00  0.00           C
ATOM   1419  O   ILE    89      29.628  41.062  30.486  1.00  0.00           O
ATOM   1420  N   ASN    90      30.310  39.818  28.730  1.00  0.00           N
ATOM   1421  H   ASN    90      30.982  39.715  27.984  1.00  0.00           H
ATOM   1422  CA  ASN    90      29.483  38.627  28.889  1.00  0.00           C
ATOM   1423  HA  ASN    90      28.449  38.947  29.022  1.00  0.00           H
ATOM   1424  CB  ASN    90      29.615  37.804  27.587  1.00  0.00           C
ATOM   1425  HB2 ASN    90      30.653  37.723  27.268  1.00  0.00           H
ATOM   1426  HB3 ASN    90      29.247  36.798  27.792  1.00  0.00           H
ATOM   1427  CG  ASN    90      28.750  38.317  26.439  1.00  0.00           C
ATOM   1428  OD1 ASN    90      27.569  38.044  26.411  1.00  0.00           O
ATOM   1429  ND2 ASN    90      29.275  39.371  25.756  1.00  0.00           N
ATOM   1430 HD21 ASN    90      30.261  39.541  25.896  1.00  0.00           H
ATOM   1431 HD22 ASN    90      28.696  39.872  25.097  1.00  0.00           H
ATOM   1432  C   ASN    90      29.942  37.875  30.174  1.00  0.00           C
ATOM   1433  O   ASN    90      29.985  36.622  30.257  1.00  0.00           O
ATOM   1434  N   ASN    91      30.100  38.566  31.301  1.00  0.00           N
ATOM   1435  H   ASN    91      29.925  39.559  31.238  1.00  0.00           H
ATOM   1436  CA  ASN    91      30.343  37.986  32.665  1.00  0.00           C
ATOM   1437  HA  ASN    91      30.616  38.780  33.359  1.00  0.00           H
ATOM   1438  CB  ASN    91      29.051  37.397  33.174  1.00  0.00           C
ATOM   1439  HB2 ASN    91      28.808  36.602  32.469  1.00  0.00           H
ATOM   1440  HB3 ASN    91      29.254  36.972  34.156  1.00  0.00           H
ATOM   1441  CG  ASN    91      27.899  38.355  33.211  1.00  0.00           C
ATOM   1442  OD1 ASN    91      28.010  39.480  33.724  1.00  0.00           O
ATOM   1443  ND2 ASN    91      26.725  38.032  32.725  1.00  0.00           N
ATOM   1444 HD21 ASN    91      26.534  37.207  32.176  1.00  0.00           H
ATOM   1445 HD22 ASN    91      25.936  38.575  33.048  1.00  0.00           H
ATOM   1446  C   ASN    91      31.608  37.128  32.739  1.00  0.00           C
ATOM   1447  O   ASN    91      31.561  35.969  33.186  1.00  0.00           O
ATOM   1448  N   LEU    92      32.740  37.690  32.345  1.00  0.00           N
ATOM   1449  H   LEU    92      32.611  38.633  32.007  1.00  0.00           H
ATOM   1450  CA  LEU    92      34.029  36.927  32.259  1.00  0.00           C
ATOM   1451  HA  LEU    92      34.722  37.552  31.695  1.00  0.00           H
ATOM   1452  CB  LEU    92      34.546  36.672  33.630  1.00  0.00           C
ATOM   1453  HB2 LEU    92      33.984  35.848  34.069  1.00  0.00           H
ATOM   1454  HB3 LEU    92      35.552  36.342  33.370  1.00  0.00           H
ATOM   1455  CG  LEU    92      34.660  37.827  34.684  1.00  0.00           C
ATOM   1456  HG  LEU    92      33.655  38.175  34.922  1.00  0.00           H
ATOM   1457  CD1 LEU    92      35.299  37.364  35.956  1.00  0.00           C
ATOM   1458 HD11 LEU    92      36.262  36.993  35.606  1.00  0.00           H
ATOM   1459 HD12 LEU    92      34.706  36.570  36.411  1.00  0.00           H
ATOM   1460 HD13 LEU    92      35.413  38.133  36.720  1.00  0.00           H
ATOM   1461  CD2 LEU    92      35.683  38.923  34.224  1.00  0.00           C
ATOM   1462 HD21 LEU    92      35.154  39.553  33.510  1.00  0.00           H
ATOM   1463 HD22 LEU    92      35.875  39.634  35.028  1.00  0.00           H
ATOM   1464 HD23 LEU    92      36.596  38.460  33.850  1.00  0.00           H
ATOM   1465  C   LEU    92      33.970  35.591  31.468  1.00  0.00           C
ATOM   1466  O   LEU    92      34.697  34.656  31.760  1.00  0.00           O
ATOM   1467  N   GLY    93      33.167  35.504  30.381  1.00  0.00           N
ATOM   1468  H   GLY    93      32.529  36.259  30.176  1.00  0.00           H
ATOM   1469  CA  GLY    93      33.023  34.298  29.654  1.00  0.00           C
ATOM   1470  HA2 GLY    93      32.518  34.516  28.713  1.00  0.00           H
ATOM   1471  HA3 GLY    93      34.000  33.865  29.437  1.00  0.00           H
ATOM   1472  C   GLY    93      32.040  33.291  30.306  1.00  0.00           C
ATOM   1473  O   GLY    93      31.534  32.351  29.673  1.00  0.00           O
ATOM   1474  N   THR    94      31.711  33.382  31.612  1.00  0.00           N
ATOM   1475  H   THR    94      32.048  34.154  32.171  1.00  0.00           H
ATOM   1476  CA  THR    94      31.016  32.330  32.275  1.00  0.00           C
ATOM   1477  HA  THR    94      31.403  31.359  31.962  1.00  0.00           H
ATOM   1478  CB  THR    94      31.179  32.508  33.772  1.00  0.00           C
ATOM   1479  HB  THR    94      30.772  31.576  34.166  1.00  0.00           H
ATOM   1480  CG2 THR    94      32.651  32.699  34.238  1.00  0.00           C
ATOM   1481 HG21 THR    94      32.755  32.556  35.314  1.00  0.00           H
ATOM   1482 HG22 THR    94      33.078  33.650  33.923  1.00  0.00           H
ATOM   1483 HG23 THR    94      33.307  31.944  33.806  1.00  0.00           H
ATOM   1484  OG1 THR    94      30.328  33.513  34.304  1.00  0.00           O
ATOM   1485  HG1 THR    94      30.671  34.303  33.881  1.00  0.00           H
ATOM   1486  C   THR    94      29.544  32.250  31.992  1.00  0.00           C
ATOM   1487  O   THR    94      28.890  33.268  31.610  1.00  0.00           O
ATOM   1488  N   ILE    95      28.820  31.163  32.281  1.00  0.00           N
ATOM   1489  H   ILE    95      29.252  30.251  32.268  1.00  0.00           H
ATOM   1490  CA  ILE    95      27.357  31.043  32.311  1.00  0.00           C
ATOM   1491  HA  ILE    95      26.874  31.556  31.478  1.00  0.00           H
ATOM   1492  CB  ILE    95      26.996  29.471  32.174  1.00  0.00           C
ATOM   1493  HB  ILE    95      27.549  29.084  31.318  1.00  0.00           H
ATOM   1494  CG2 ILE    95      27.350  28.689  33.485  1.00  0.00           C
ATOM   1495 HG21 ILE    95      28.399  28.804  33.756  1.00  0.00           H
ATOM   1496 HG22 ILE    95      27.051  27.652  33.340  1.00  0.00           H
ATOM   1497 HG23 ILE    95      26.740  29.148  34.264  1.00  0.00           H
ATOM   1498  CG1 ILE    95      25.525  29.150  31.853  1.00  0.00           C
ATOM   1499 HG12 ILE    95      25.504  28.086  31.613  1.00  0.00           H
ATOM   1500 HG13 ILE    95      24.859  29.328  32.696  1.00  0.00           H
ATOM   1501  CD1 ILE    95      24.953  29.987  30.637  1.00  0.00           C
ATOM   1502 HD11 ILE    95      25.554  29.841  29.738  1.00  0.00           H
ATOM   1503 HD12 ILE    95      24.854  31.032  30.931  1.00  0.00           H
ATOM   1504 HD13 ILE    95      23.892  29.791  30.478  1.00  0.00           H
ATOM   1505  C   ILE    95      26.710  31.707  33.648  1.00  0.00           C
ATOM   1506  O   ILE    95      25.558  31.462  33.956  1.00  0.00           O
ATOM   1507  N   ALA    96      27.373  32.728  34.241  1.00  0.00           N
ATOM   1508  H   ALA    96      28.223  33.056  33.804  1.00  0.00           H
ATOM   1509  CA  ALA    96      26.843  33.617  35.359  1.00  0.00           C
ATOM   1510  HA  ALA    96      26.978  33.022  36.263  1.00  0.00           H
ATOM   1511  CB  ALA    96      27.639  34.845  35.566  1.00  0.00           C
ATOM   1512  HB1 ALA    96      27.540  35.362  34.611  1.00  0.00           H
ATOM   1513  HB2 ALA    96      28.677  34.772  35.890  1.00  0.00           H
ATOM   1514  HB3 ALA    96      27.171  35.345  36.414  1.00  0.00           H
ATOM   1515  C   ALA    96      25.374  33.964  35.274  1.00  0.00           C
ATOM   1516  O   ALA    96      24.643  33.793  36.306  1.00  0.00           O
ATOM   1517  N   LYS    97      24.794  34.365  34.109  1.00  0.00           N
ATOM   1518  H   LYS    97      25.357  34.517  33.284  1.00  0.00           H
ATOM   1519  CA  LYS    97      23.424  34.931  34.015  1.00  0.00           C
ATOM   1520  HA  LYS    97      23.205  35.715  34.741  1.00  0.00           H
ATOM   1521  CB  LYS    97      23.258  35.601  32.657  1.00  0.00           C
ATOM   1522  HB2 LYS    97      24.018  36.374  32.536  1.00  0.00           H
ATOM   1523  HB3 LYS    97      23.338  34.829  31.891  1.00  0.00           H
ATOM   1524  CG  LYS    97      21.806  36.232  32.496  1.00  0.00           C
ATOM   1525  HG2 LYS    97      21.119  35.409  32.690  1.00  0.00           H
ATOM   1526  HG3 LYS    97      21.681  37.039  33.219  1.00  0.00           H
ATOM   1527  CD  LYS    97      21.739  36.737  31.027  1.00  0.00           C
ATOM   1528  HD2 LYS    97      22.447  37.557  30.908  1.00  0.00           H
ATOM   1529  HD3 LYS    97      21.941  36.015  30.236  1.00  0.00           H
ATOM   1530  CE  LYS    97      20.324  37.225  30.748  1.00  0.00           C
ATOM   1531  HE2 LYS    97      19.950  37.633  31.687  1.00  0.00           H
ATOM   1532  HE3 LYS    97      20.360  37.840  29.849  1.00  0.00           H
ATOM   1533  NZ  LYS    97      19.489  36.133  30.261  1.00  0.00           N
ATOM   1534  HZ1 LYS    97      19.890  35.747  29.418  1.00  0.00           H
ATOM   1535  HZ2 LYS    97      18.545  36.478  30.164  1.00  0.00           H
ATOM   1536  HZ3 LYS    97      19.498  35.322  30.863  1.00  0.00           H
ATOM   1537  C   LYS    97      22.354  33.883  34.306  1.00  0.00           C
ATOM   1538  O   LYS    97      21.314  34.183  34.953  1.00  0.00           O
ATOM   1539  N   SER    98      22.569  32.605  33.925  1.00  0.00           N
ATOM   1540  H   SER    98      23.450  32.439  33.460  1.00  0.00           H
ATOM   1541  CA  SER    98      21.821  31.427  34.364  1.00  0.00           C
ATOM   1542  HA  SER    98      20.790  31.710  34.580  1.00  0.00           H
ATOM   1543  CB  SER    98      21.935  30.429  33.226  1.00  0.00           C
ATOM   1544  HB2 SER    98      22.950  30.052  33.106  1.00  0.00           H
ATOM   1545  HB3 SER    98      21.355  29.527  33.422  1.00  0.00           H
ATOM   1546  OG  SER    98      21.459  31.015  31.997  1.00  0.00           O
ATOM   1547  HG  SER    98      21.561  30.363  31.300  1.00  0.00           H
ATOM   1548  C   SER    98      22.436  30.768  35.649  1.00  0.00           C
ATOM   1549  O   SER    98      21.679  30.317  36.508  1.00  0.00           O
ATOM   1550  N   GLY    99      23.777  30.682  35.873  1.00  0.00           N
ATOM   1551  H   GLY    99      24.462  31.158  35.304  1.00  0.00           H
ATOM   1552  CA  GLY    99      24.244  29.788  37.022  1.00  0.00           C
ATOM   1553  HA2 GLY    99      23.625  28.891  37.050  1.00  0.00           H
ATOM   1554  HA3 GLY    99      25.223  29.402  36.733  1.00  0.00           H
ATOM   1555  C   GLY    99      24.312  30.396  38.405  1.00  0.00           C
ATOM   1556  O   GLY    99      24.244  29.614  39.339  1.00  0.00           O
ATOM   1557  N   THR   100      24.215  31.713  38.583  1.00  0.00           N
ATOM   1558  H   THR   100      23.925  32.225  37.761  1.00  0.00           H
ATOM   1559  CA  THR   100      24.062  32.397  39.919  1.00  0.00           C
ATOM   1560  HA  THR   100      24.710  31.948  40.671  1.00  0.00           H
ATOM   1561  CB  THR   100      24.506  33.854  39.851  1.00  0.00           C
ATOM   1562  HB  THR   100      24.116  34.268  40.781  1.00  0.00           H
ATOM   1563  CG2 THR   100      26.047  34.002  39.902  1.00  0.00           C
ATOM   1564 HG21 THR   100      26.546  33.646  40.804  1.00  0.00           H
ATOM   1565 HG22 THR   100      26.374  35.041  39.961  1.00  0.00           H
ATOM   1566 HG23 THR   100      26.479  33.572  38.999  1.00  0.00           H
ATOM   1567  OG1 THR   100      23.892  34.620  38.801  1.00  0.00           O
ATOM   1568  HG1 THR   100      24.230  34.263  37.976  1.00  0.00           H
ATOM   1569  C   THR   100      22.639  32.266  40.355  1.00  0.00           C
ATOM   1570  O   THR   100      22.381  32.106  41.516  1.00  0.00           O
ATOM   1571  N   LYS   101      21.721  32.325  39.368  1.00  0.00           N
ATOM   1572  H   LYS   101      22.033  32.380  38.409  1.00  0.00           H
ATOM   1573  CA  LYS   101      20.279  32.083  39.579  1.00  0.00           C
ATOM   1574  HA  LYS   101      19.941  32.639  40.454  1.00  0.00           H
ATOM   1575  CB  LYS   101      19.443  32.496  38.286  1.00  0.00           C
ATOM   1576  HB2 LYS   101      19.604  33.566  38.159  1.00  0.00           H
ATOM   1577  HB3 LYS   101      19.785  31.827  37.497  1.00  0.00           H
ATOM   1578  CG  LYS   101      17.933  32.324  38.346  1.00  0.00           C
ATOM   1579  HG2 LYS   101      17.381  32.440  37.413  1.00  0.00           H
ATOM   1580  HG3 LYS   101      17.706  31.278  38.558  1.00  0.00           H
ATOM   1581  CD  LYS   101      17.158  33.121  39.382  1.00  0.00           C
ATOM   1582  HD2 LYS   101      17.582  32.902  40.363  1.00  0.00           H
ATOM   1583  HD3 LYS   101      17.368  34.171  39.177  1.00  0.00           H
ATOM   1584  CE  LYS   101      15.639  32.891  39.360  1.00  0.00           C
ATOM   1585  HE2 LYS   101      15.245  33.712  39.959  1.00  0.00           H
ATOM   1586  HE3 LYS   101      15.204  32.970  38.363  1.00  0.00           H
ATOM   1587  NZ  LYS   101      15.185  31.603  39.979  1.00  0.00           N
ATOM   1588  HZ1 LYS   101      14.200  31.524  39.771  1.00  0.00           H
ATOM   1589  HZ2 LYS   101      15.451  31.502  40.949  1.00  0.00           H
ATOM   1590  HZ3 LYS   101      15.620  30.853  39.462  1.00  0.00           H
ATOM   1591  C   LYS   101      20.091  30.603  39.920  1.00  0.00           C
ATOM   1592  O   LYS   101      19.547  30.338  40.970  1.00  0.00           O
ATOM   1593  N   ALA   102      20.731  29.695  39.219  1.00  0.00           N
ATOM   1594  H   ALA   102      21.073  29.890  38.289  1.00  0.00           H
ATOM   1595  CA  ALA   102      20.582  28.339  39.579  1.00  0.00           C
ATOM   1596  HA  ALA   102      19.504  28.195  39.507  1.00  0.00           H
ATOM   1597  CB  ALA   102      21.333  27.468  38.575  1.00  0.00           C
ATOM   1598  HB1 ALA   102      20.817  27.556  37.619  1.00  0.00           H
ATOM   1599  HB2 ALA   102      21.096  26.439  38.846  1.00  0.00           H
ATOM   1600  HB3 ALA   102      22.412  27.613  38.506  1.00  0.00           H
ATOM   1601  C   ALA   102      21.061  27.987  40.997  1.00  0.00           C
ATOM   1602  O   ALA   102      20.529  27.132  41.685  1.00  0.00           O
ATOM   1603  N   PHE   103      22.243  28.618  41.330  1.00  0.00           N
ATOM   1604  H   PHE   103      22.613  29.295  40.679  1.00  0.00           H
ATOM   1605  CA  PHE   103      22.869  28.356  42.596  1.00  0.00           C
ATOM   1606  HA  PHE   103      22.908  27.269  42.671  1.00  0.00           H
ATOM   1607  CB  PHE   103      24.306  28.843  42.596  1.00  0.00           C
ATOM   1608  HB2 PHE   103      24.886  28.223  41.913  1.00  0.00           H
ATOM   1609  HB3 PHE   103      24.371  29.861  42.213  1.00  0.00           H
ATOM   1610  CG  PHE   103      24.983  28.826  43.943  1.00  0.00           C
ATOM   1611  CD1 PHE   103      25.029  27.585  44.610  1.00  0.00           C
ATOM   1612  HD1 PHE   103      24.602  26.687  44.187  1.00  0.00           H
ATOM   1613  CE1 PHE   103      25.780  27.464  45.840  1.00  0.00           C
ATOM   1614  HE1 PHE   103      25.931  26.516  46.336  1.00  0.00           H
ATOM   1615  CZ  PHE   103      26.408  28.677  46.243  1.00  0.00           C
ATOM   1616  HZ  PHE   103      27.014  28.713  47.136  1.00  0.00           H
ATOM   1617  CE2 PHE   103      26.195  29.993  45.647  1.00  0.00           C
ATOM   1618  HE2 PHE   103      26.673  30.838  46.121  1.00  0.00           H
ATOM   1619  CD2 PHE   103      25.447  30.059  44.480  1.00  0.00           C
ATOM   1620  HD2 PHE   103      25.307  30.974  43.925  1.00  0.00           H
ATOM   1621  C   PHE   103      22.105  28.944  43.739  1.00  0.00           C
ATOM   1622  O   PHE   103      22.000  28.322  44.799  1.00  0.00           O
ATOM   1623  N   MET   104      21.466  30.080  43.576  1.00  0.00           N
ATOM   1624  H   MET   104      21.596  30.693  42.783  1.00  0.00           H
ATOM   1625  CA  MET   104      20.647  30.608  44.651  1.00  0.00           C
ATOM   1626  HA  MET   104      21.130  30.524  45.624  1.00  0.00           H
ATOM   1627  CB  MET   104      20.196  32.018  44.429  1.00  0.00           C
ATOM   1628  HB2 MET   104      19.892  32.108  43.387  1.00  0.00           H
ATOM   1629  HB3 MET   104      19.337  32.290  45.043  1.00  0.00           H
ATOM   1630  CG  MET   104      21.335  33.022  44.619  1.00  0.00           C
ATOM   1631  HG2 MET   104      21.868  32.802  45.544  1.00  0.00           H
ATOM   1632  HG3 MET   104      22.055  32.956  43.804  1.00  0.00           H
ATOM   1633  SD  MET   104      20.732  34.774  44.612  1.00  0.00           S
ATOM   1634  CE  MET   104      20.260  35.026  42.929  1.00  0.00           C
ATOM   1635  HE1 MET   104      20.209  36.110  42.823  1.00  0.00           H
ATOM   1636  HE2 MET   104      21.063  34.780  42.235  1.00  0.00           H
ATOM   1637  HE3 MET   104      19.454  34.396  42.554  1.00  0.00           H
ATOM   1638  C   MET   104      19.383  29.697  44.834  1.00  0.00           C
ATOM   1639  O   MET   104      18.867  29.605  45.963  1.00  0.00           O
ATOM   1640  N   GLU   105      18.860  29.030  43.784  1.00  0.00           N
ATOM   1641  H   GLU   105      19.203  29.237  42.858  1.00  0.00           H
ATOM   1642  CA  GLU   105      17.758  28.124  43.999  1.00  0.00           C
ATOM   1643  HA  GLU   105      17.073  28.669  44.647  1.00  0.00           H
ATOM   1644  CB  GLU   105      17.109  27.904  42.621  1.00  0.00           C
ATOM   1645  HB2 GLU   105      17.841  27.663  41.850  1.00  0.00           H
ATOM   1646  HB3 GLU   105      16.433  27.049  42.638  1.00  0.00           H
ATOM   1647  CG  GLU   105      16.568  29.184  41.994  1.00  0.00           C
ATOM   1648  HG2 GLU   105      17.457  29.801  41.867  1.00  0.00           H
ATOM   1649  HG3 GLU   105      16.068  28.931  41.059  1.00  0.00           H
ATOM   1650  CD  GLU   105      15.581  29.920  42.874  1.00  0.00           C
ATOM   1651  OE1 GLU   105      15.407  31.162  42.632  1.00  0.00           O
ATOM   1652  OE2 GLU   105      14.843  29.339  43.714  1.00  0.00           O
ATOM   1653  C   GLU   105      18.284  26.821  44.707  1.00  0.00           C
ATOM   1654  O   GLU   105      17.564  26.283  45.555  1.00  0.00           O
ATOM   1655  N   ALA   106      19.485  26.344  44.434  1.00  0.00           N
ATOM   1656  H   ALA   106      20.069  26.832  43.769  1.00  0.00           H
ATOM   1657  CA  ALA   106      20.153  25.347  45.205  1.00  0.00           C
ATOM   1658  HA  ALA   106      19.480  24.490  45.198  1.00  0.00           H
ATOM   1659  CB  ALA   106      21.479  24.947  44.541  1.00  0.00           C
ATOM   1660  HB1 ALA   106      22.245  25.644  44.884  1.00  0.00           H
ATOM   1661  HB2 ALA   106      21.285  25.267  43.518  1.00  0.00           H
ATOM   1662  HB3 ALA   106      21.778  23.905  44.663  1.00  0.00           H
ATOM   1663  C   ALA   106      20.346  25.755  46.649  1.00  0.00           C
ATOM   1664  O   ALA   106      20.081  24.916  47.514  1.00  0.00           O
ATOM   1665  N   LEU   107      20.691  26.997  46.992  1.00  0.00           N
ATOM   1666  H   LEU   107      20.948  27.713  46.328  1.00  0.00           H
ATOM   1667  CA  LEU   107      20.650  27.463  48.353  1.00  0.00           C
ATOM   1668  HA  LEU   107      21.285  26.727  48.848  1.00  0.00           H
ATOM   1669  CB  LEU   107      21.333  28.808  48.440  1.00  0.00           C
ATOM   1670  HB2 LEU   107      20.811  29.567  47.858  1.00  0.00           H
ATOM   1671  HB3 LEU   107      21.188  29.121  49.475  1.00  0.00           H
ATOM   1672  CG  LEU   107      22.845  28.896  48.063  1.00  0.00           C
ATOM   1673  HG  LEU   107      23.047  28.733  47.004  1.00  0.00           H
ATOM   1674  CD1 LEU   107      23.273  30.346  48.305  1.00  0.00           C
ATOM   1675 HD11 LEU   107      24.328  30.311  48.032  1.00  0.00           H
ATOM   1676 HD12 LEU   107      23.233  30.580  49.368  1.00  0.00           H
ATOM   1677 HD13 LEU   107      22.728  31.024  47.650  1.00  0.00           H
ATOM   1678  CD2 LEU   107      23.674  28.000  48.919  1.00  0.00           C
ATOM   1679 HD21 LEU   107      23.317  28.183  49.933  1.00  0.00           H
ATOM   1680 HD22 LEU   107      23.483  27.003  48.521  1.00  0.00           H
ATOM   1681 HD23 LEU   107      24.727  28.282  48.934  1.00  0.00           H
ATOM   1682  C   LEU   107      19.263  27.386  48.983  1.00  0.00           C
ATOM   1683  O   LEU   107      19.234  27.117  50.243  1.00  0.00           O
ATOM   1684  N   GLN   108      18.219  27.733  48.217  1.00  0.00           N
ATOM   1685  H   GLN   108      18.352  28.232  47.349  1.00  0.00           H
ATOM   1686  CA  GLN   108      16.814  27.590  48.717  1.00  0.00           C
ATOM   1687  HA  GLN   108      16.936  27.956  49.737  1.00  0.00           H
ATOM   1688  CB  GLN   108      15.901  28.484  47.871  1.00  0.00           C
ATOM   1689  HB2 GLN   108      16.366  29.437  47.619  1.00  0.00           H
ATOM   1690  HB3 GLN   108      15.838  27.926  46.937  1.00  0.00           H
ATOM   1691  CG  GLN   108      14.471  28.727  48.385  1.00  0.00           C
ATOM   1692  HG2 GLN   108      13.848  29.364  47.758  1.00  0.00           H
ATOM   1693  HG3 GLN   108      13.999  27.746  48.330  1.00  0.00           H
ATOM   1694  CD  GLN   108      14.429  29.210  49.795  1.00  0.00           C
ATOM   1695  OE1 GLN   108      15.018  30.243  50.090  1.00  0.00           O
ATOM   1696  NE2 GLN   108      13.834  28.523  50.693  1.00  0.00           N
ATOM   1697 HE21 GLN   108      13.758  28.971  51.596  1.00  0.00           H
ATOM   1698 HE22 GLN   108      13.214  27.807  50.341  1.00  0.00           H
ATOM   1699  C   GLN   108      16.455  26.129  48.977  1.00  0.00           C
ATOM   1700  O   GLN   108      15.921  25.774  50.054  1.00  0.00           O
ATOM   1701  N   ALA   109      16.887  25.237  48.119  1.00  0.00           N
ATOM   1702  H   ALA   109      17.380  25.568  47.301  1.00  0.00           H
ATOM   1703  CA  ALA   109      16.911  23.781  48.441  1.00  0.00           C
ATOM   1704  HA  ALA   109      15.986  23.484  48.934  1.00  0.00           H
ATOM   1705  CB  ALA   109      17.133  23.276  47.007  1.00  0.00           C
ATOM   1706  HB1 ALA   109      17.128  22.186  46.973  1.00  0.00           H
ATOM   1707  HB2 ALA   109      18.096  23.696  46.719  1.00  0.00           H
ATOM   1708  HB3 ALA   109      16.305  23.634  46.396  1.00  0.00           H
ATOM   1709  C   ALA   109      18.019  23.277  49.313  1.00  0.00           C
ATOM   1710  O   ALA   109      18.357  22.108  49.321  1.00  0.00           O
ATOM   1711  N   GLY   110      18.723  24.168  50.025  1.00  0.00           N
ATOM   1712  H   GLY   110      18.461  25.127  49.845  1.00  0.00           H
ATOM   1713  CA  GLY   110      19.466  23.872  51.302  1.00  0.00           C
ATOM   1714  HA2 GLY   110      19.367  24.739  51.956  1.00  0.00           H
ATOM   1715  HA3 GLY   110      18.990  22.985  51.720  1.00  0.00           H
ATOM   1716  C   GLY   110      20.972  23.523  51.088  1.00  0.00           C
ATOM   1717  O   GLY   110      21.613  23.008  52.008  1.00  0.00           O
ATOM   1718  N   ALA   111      21.500  23.957  49.950  1.00  0.00           N
ATOM   1719  H   ALA   111      20.915  24.355  49.229  1.00  0.00           H
ATOM   1720  CA  ALA   111      22.891  23.632  49.651  1.00  0.00           C
ATOM   1721  HA  ALA   111      23.013  22.592  49.954  1.00  0.00           H
ATOM   1722  CB  ALA   111      23.031  23.849  48.090  1.00  0.00           C
ATOM   1723  HB1 ALA   111      24.068  23.721  47.779  1.00  0.00           H
ATOM   1724  HB2 ALA   111      22.965  24.916  47.878  1.00  0.00           H
ATOM   1725  HB3 ALA   111      22.320  23.360  47.423  1.00  0.00           H
ATOM   1726  C   ALA   111      24.015  24.448  50.366  1.00  0.00           C
ATOM   1727  O   ALA   111      23.824  25.449  51.070  1.00  0.00           O
ATOM   1728  N   ASP   112      25.217  23.778  50.409  1.00  0.00           N
ATOM   1729  H   ASP   112      25.173  22.784  50.239  1.00  0.00           H
ATOM   1730  CA  ASP   112      26.318  24.280  51.102  1.00  0.00           C
ATOM   1731  HA  ASP   112      26.010  24.734  52.044  1.00  0.00           H
ATOM   1732  CB  ASP   112      27.274  23.070  51.347  1.00  0.00           C
ATOM   1733  HB2 ASP   112      26.729  22.352  51.957  1.00  0.00           H
ATOM   1734  HB3 ASP   112      27.541  22.596  50.401  1.00  0.00           H
ATOM   1735  CG  ASP   112      28.600  23.431  52.019  1.00  0.00           C
ATOM   1736  OD1 ASP   112      29.477  22.543  52.117  1.00  0.00           O
ATOM   1737  OD2 ASP   112      28.731  24.566  52.582  1.00  0.00           O
ATOM   1738  C   ASP   112      26.991  25.291  50.220  1.00  0.00           C
ATOM   1739  O   ASP   112      27.208  25.022  49.059  1.00  0.00           O
ATOM   1740  N   ILE   113      27.387  26.446  50.738  1.00  0.00           N
ATOM   1741  H   ILE   113      27.168  26.616  51.709  1.00  0.00           H
ATOM   1742  CA  ILE   113      27.820  27.560  49.976  1.00  0.00           C
ATOM   1743  HA  ILE   113      26.920  27.836  49.427  1.00  0.00           H
ATOM   1744  CB  ILE   113      28.044  28.753  50.850  1.00  0.00           C
ATOM   1745  HB  ILE   113      28.878  28.499  51.504  1.00  0.00           H
ATOM   1746  CG2 ILE   113      28.406  29.997  49.951  1.00  0.00           C
ATOM   1747 HG21 ILE   113      28.548  30.906  50.535  1.00  0.00           H
ATOM   1748 HG22 ILE   113      27.661  30.205  49.182  1.00  0.00           H
ATOM   1749 HG23 ILE   113      29.372  29.834  49.473  1.00  0.00           H
ATOM   1750  CG1 ILE   113      26.751  29.112  51.672  1.00  0.00           C
ATOM   1751 HG12 ILE   113      25.948  29.442  51.013  1.00  0.00           H
ATOM   1752 HG13 ILE   113      26.520  28.238  52.280  1.00  0.00           H
ATOM   1753  CD1 ILE   113      26.909  30.319  52.615  1.00  0.00           C
ATOM   1754 HD11 ILE   113      27.801  30.167  53.223  1.00  0.00           H
ATOM   1755 HD12 ILE   113      26.108  30.373  53.352  1.00  0.00           H
ATOM   1756 HD13 ILE   113      27.035  31.262  52.085  1.00  0.00           H
ATOM   1757  C   ILE   113      29.022  27.266  48.979  1.00  0.00           C
ATOM   1758  O   ILE   113      29.043  27.846  47.875  1.00  0.00           O
ATOM   1759  N   SER   114      30.019  26.418  49.451  1.00  0.00           N
ATOM   1760  H   SER   114      29.847  25.975  50.343  1.00  0.00           H
ATOM   1761  CA  SER   114      31.087  25.891  48.567  1.00  0.00           C
ATOM   1762  HA  SER   114      31.768  26.726  48.403  1.00  0.00           H
ATOM   1763  CB  SER   114      31.843  24.740  49.385  1.00  0.00           C
ATOM   1764  HB2 SER   114      32.290  25.177  50.278  1.00  0.00           H
ATOM   1765  HB3 SER   114      31.213  23.951  49.797  1.00  0.00           H
ATOM   1766  OG  SER   114      32.792  24.129  48.551  1.00  0.00           O
ATOM   1767  HG  SER   114      33.105  23.298  48.913  1.00  0.00           H
ATOM   1768  C   SER   114      30.616  25.295  47.205  1.00  0.00           C
ATOM   1769  O   SER   114      31.328  25.299  46.210  1.00  0.00           O
ATOM   1770  N   MET   115      29.430  24.713  47.167  1.00  0.00           N
ATOM   1771  H   MET   115      28.918  24.557  48.023  1.00  0.00           H
ATOM   1772  CA  MET   115      28.785  24.279  45.839  1.00  0.00           C
ATOM   1773  HA  MET   115      29.318  23.460  45.355  1.00  0.00           H
ATOM   1774  CB  MET   115      27.416  23.591  46.031  1.00  0.00           C
ATOM   1775  HB2 MET   115      26.743  24.342  46.444  1.00  0.00           H
ATOM   1776  HB3 MET   115      27.105  23.221  45.053  1.00  0.00           H
ATOM   1777  CG  MET   115      27.508  22.384  46.893  1.00  0.00           C
ATOM   1778  HG2 MET   115      28.443  21.843  46.743  1.00  0.00           H
ATOM   1779  HG3 MET   115      27.743  22.696  47.912  1.00  0.00           H
ATOM   1780  SD  MET   115      26.083  21.181  46.940  1.00  0.00           S
ATOM   1781  CE  MET   115      25.994  20.681  45.269  1.00  0.00           C
ATOM   1782  HE1 MET   115      26.993  20.451  44.901  1.00  0.00           H
ATOM   1783  HE2 MET   115      25.291  19.848  45.298  1.00  0.00           H
ATOM   1784  HE3 MET   115      25.650  21.430  44.555  1.00  0.00           H
ATOM   1785  C   MET   115      28.631  25.378  44.761  1.00  0.00           C
ATOM   1786  O   MET   115      28.295  25.152  43.609  1.00  0.00           O
ATOM   1787  N   ILE   116      29.061  26.602  44.999  1.00  0.00           N
ATOM   1788  H   ILE   116      29.341  26.762  45.956  1.00  0.00           H
ATOM   1789  CA  ILE   116      29.259  27.672  43.973  1.00  0.00           C
ATOM   1790  HA  ILE   116      28.314  27.963  43.514  1.00  0.00           H
ATOM   1791  CB  ILE   116      29.800  28.918  44.579  1.00  0.00           C
ATOM   1792  HB  ILE   116      29.091  29.120  45.382  1.00  0.00           H
ATOM   1793  CG2 ILE   116      31.286  28.683  45.139  1.00  0.00           C
ATOM   1794 HG21 ILE   116      31.441  29.557  45.771  1.00  0.00           H
ATOM   1795 HG22 ILE   116      31.931  28.675  44.262  1.00  0.00           H
ATOM   1796 HG23 ILE   116      31.353  27.851  45.841  1.00  0.00           H
ATOM   1797  CG1 ILE   116      29.843  30.131  43.535  1.00  0.00           C
ATOM   1798 HG12 ILE   116      30.812  30.263  43.056  1.00  0.00           H
ATOM   1799 HG13 ILE   116      29.116  30.058  42.725  1.00  0.00           H
ATOM   1800  CD1 ILE   116      29.603  31.437  44.257  1.00  0.00           C
ATOM   1801 HD11 ILE   116      30.509  31.573  44.846  1.00  0.00           H
ATOM   1802 HD12 ILE   116      28.678  31.330  44.823  1.00  0.00           H
ATOM   1803 HD13 ILE   116      29.337  32.235  43.563  1.00  0.00           H
ATOM   1804  C   ILE   116      30.099  27.190  42.736  1.00  0.00           C
ATOM   1805  O   ILE   116      29.789  27.581  41.620  1.00  0.00           O
ATOM   1806  N   GLY   117      31.185  26.434  42.946  1.00  0.00           N
ATOM   1807  H   GLY   117      31.413  26.053  43.852  1.00  0.00           H
ATOM   1808  CA  GLY   117      32.023  26.008  41.820  1.00  0.00           C
ATOM   1809  HA2 GLY   117      32.252  26.934  41.293  1.00  0.00           H
ATOM   1810  HA3 GLY   117      32.943  25.557  42.192  1.00  0.00           H
ATOM   1811  C   GLY   117      31.360  24.939  40.879  1.00  0.00           C
ATOM   1812  O   GLY   117      31.908  24.518  39.859  1.00  0.00           O
ATOM   1813  N   GLN   118      30.178  24.425  41.254  1.00  0.00           N
ATOM   1814  H   GLN   118      29.738  24.826  42.070  1.00  0.00           H
ATOM   1815  CA  GLN   118      29.502  23.337  40.577  1.00  0.00           C
ATOM   1816  HA  GLN   118      30.190  22.730  39.989  1.00  0.00           H
ATOM   1817  CB  GLN   118      28.730  22.534  41.609  1.00  0.00           C
ATOM   1818  HB2 GLN   118      27.952  23.178  42.019  1.00  0.00           H
ATOM   1819  HB3 GLN   118      28.330  21.650  41.112  1.00  0.00           H
ATOM   1820  CG  GLN   118      29.695  21.925  42.700  1.00  0.00           C
ATOM   1821  HG2 GLN   118      30.194  22.622  43.373  1.00  0.00           H
ATOM   1822  HG3 GLN   118      28.953  21.326  43.226  1.00  0.00           H
ATOM   1823  CD  GLN   118      30.678  20.899  42.152  1.00  0.00           C
ATOM   1824  OE1 GLN   118      30.686  20.390  41.054  1.00  0.00           O
ATOM   1825  NE2 GLN   118      31.691  20.471  42.905  1.00  0.00           N
ATOM   1826 HE21 GLN   118      32.428  19.930  42.474  1.00  0.00           H
ATOM   1827 HE22 GLN   118      31.679  20.744  43.878  1.00  0.00           H
ATOM   1828  C   GLN   118      28.422  23.790  39.560  1.00  0.00           C
ATOM   1829  O   GLN   118      27.800  22.922  38.895  1.00  0.00           O
ATOM   1830  N   PHE   119      28.174  25.151  39.471  1.00  0.00           N
ATOM   1831  H   PHE   119      28.512  25.752  40.210  1.00  0.00           H
ATOM   1832  CA  PHE   119      27.086  25.713  38.680  1.00  0.00           C
ATOM   1833  HA  PHE   119      26.480  24.939  38.209  1.00  0.00           H
ATOM   1834  CB  PHE   119      26.096  26.506  39.650  1.00  0.00           C
ATOM   1835  HB2 PHE   119      26.683  27.201  40.250  1.00  0.00           H
ATOM   1836  HB3 PHE   119      25.452  27.124  39.024  1.00  0.00           H
ATOM   1837  CG  PHE   119      25.289  25.628  40.501  1.00  0.00           C
ATOM   1838  CD1 PHE   119      24.108  24.948  40.091  1.00  0.00           C
ATOM   1839  HD1 PHE   119      23.933  24.843  39.030  1.00  0.00           H
ATOM   1840  CE1 PHE   119      23.250  24.229  40.915  1.00  0.00           C
ATOM   1841  HE1 PHE   119      22.438  23.667  40.476  1.00  0.00           H
ATOM   1842  CZ  PHE   119      23.737  24.044  42.280  1.00  0.00           C
ATOM   1843  HZ  PHE   119      23.153  23.477  42.989  1.00  0.00           H
ATOM   1844  CE2 PHE   119      24.887  24.735  42.760  1.00  0.00           C
ATOM   1845  HE2 PHE   119      25.196  24.438  43.751  1.00  0.00           H
ATOM   1846  CD2 PHE   119      25.651  25.574  41.878  1.00  0.00           C
ATOM   1847  HD2 PHE   119      26.456  26.154  42.304  1.00  0.00           H
ATOM   1848  C   PHE   119      27.544  26.549  37.465  1.00  0.00           C
ATOM   1849  O   PHE   119      26.732  27.213  36.761  1.00  0.00           O
ATOM   1850  N   GLY   120      28.808  26.317  37.074  1.00  0.00           N
ATOM   1851  H   GLY   120      29.283  25.724  37.740  1.00  0.00           H
ATOM   1852  CA  GLY   120      29.627  26.940  36.041  1.00  0.00           C
ATOM   1853  HA2 GLY   120      30.583  26.414  36.020  1.00  0.00           H
ATOM   1854  HA3 GLY   120      29.123  26.813  35.082  1.00  0.00           H
ATOM   1855  C   GLY   120      29.995  28.424  36.452  1.00  0.00           C
ATOM   1856  O   GLY   120      30.527  29.208  35.697  1.00  0.00           O
ATOM   1857  N   VAL   121      29.780  28.878  37.696  1.00  0.00           N
ATOM   1858  H   VAL   121      29.384  28.218  38.348  1.00  0.00           H
ATOM   1859  CA  VAL   121      29.910  30.262  38.081  1.00  0.00           C
ATOM   1860  HA  VAL   121      30.170  30.868  37.212  1.00  0.00           H
ATOM   1861  CB  VAL   121      28.564  30.835  38.533  1.00  0.00           C
ATOM   1862  HB  VAL   121      28.616  31.865  38.886  1.00  0.00           H
ATOM   1863  CG1 VAL   121      27.619  30.815  37.356  1.00  0.00           C
ATOM   1864 HG11 VAL   121      27.383  29.821  36.975  1.00  0.00           H
ATOM   1865 HG12 VAL   121      26.691  31.335  37.596  1.00  0.00           H
ATOM   1866 HG13 VAL   121      28.035  31.439  36.566  1.00  0.00           H
ATOM   1867  CG2 VAL   121      27.950  30.068  39.711  1.00  0.00           C
ATOM   1868 HG21 VAL   121      28.720  29.847  40.450  1.00  0.00           H
ATOM   1869 HG22 VAL   121      27.677  29.063  39.389  1.00  0.00           H
ATOM   1870 HG23 VAL   121      27.134  30.662  40.122  1.00  0.00           H
ATOM   1871  C   VAL   121      30.976  30.476  39.155  1.00  0.00           C
ATOM   1872  O   VAL   121      30.894  31.468  39.956  1.00  0.00           O
ATOM   1873  N   GLY   122      31.931  29.560  39.357  1.00  0.00           N
ATOM   1874  H   GLY   122      32.091  28.802  38.709  1.00  0.00           H
ATOM   1875  CA  GLY   122      32.752  29.530  40.586  1.00  0.00           C
ATOM   1876  HA2 GLY   122      32.043  29.183  41.337  1.00  0.00           H
ATOM   1877  HA3 GLY   122      33.538  28.786  40.451  1.00  0.00           H
ATOM   1878  C   GLY   122      33.485  30.818  41.074  1.00  0.00           C
ATOM   1879  O   GLY   122      33.576  30.980  42.282  1.00  0.00           O
ATOM   1880  N   PHE   123      33.766  31.806  40.180  1.00  0.00           N
ATOM   1881  H   PHE   123      33.667  31.505  39.220  1.00  0.00           H
ATOM   1882  CA  PHE   123      34.560  32.997  40.393  1.00  0.00           C
ATOM   1883  HA  PHE   123      35.575  32.709  40.662  1.00  0.00           H
ATOM   1884  CB  PHE   123      34.513  33.861  39.119  1.00  0.00           C
ATOM   1885  HB2 PHE   123      35.089  33.359  38.341  1.00  0.00           H
ATOM   1886  HB3 PHE   123      33.472  33.805  38.797  1.00  0.00           H
ATOM   1887  CG  PHE   123      34.917  35.348  39.209  1.00  0.00           C
ATOM   1888  CD1 PHE   123      36.288  35.621  39.144  1.00  0.00           C
ATOM   1889  HD1 PHE   123      36.994  34.805  39.131  1.00  0.00           H
ATOM   1890  CE1 PHE   123      36.726  36.926  39.340  1.00  0.00           C
ATOM   1891  HE1 PHE   123      37.766  37.058  39.600  1.00  0.00           H
ATOM   1892  CZ  PHE   123      35.826  37.962  39.475  1.00  0.00           C
ATOM   1893  HZ  PHE   123      36.169  38.975  39.622  1.00  0.00           H
ATOM   1894  CE2 PHE   123      34.422  37.654  39.481  1.00  0.00           C
ATOM   1895  HE2 PHE   123      33.729  38.476  39.573  1.00  0.00           H
ATOM   1896  CD2 PHE   123      33.984  36.398  39.395  1.00  0.00           C
ATOM   1897  HD2 PHE   123      32.949  36.093  39.455  1.00  0.00           H
ATOM   1898  C   PHE   123      34.042  33.770  41.620  1.00  0.00           C
ATOM   1899  O   PHE   123      34.761  34.473  42.257  1.00  0.00           O
ATOM   1900  N   TYR   124      32.738  33.905  41.731  1.00  0.00           N
ATOM   1901  H   TYR   124      32.243  33.383  41.022  1.00  0.00           H
ATOM   1902  CA  TYR   124      32.057  34.804  42.693  1.00  0.00           C
ATOM   1903  HA  TYR   124      32.537  35.764  42.502  1.00  0.00           H
ATOM   1904  CB  TYR   124      30.576  34.843  42.241  1.00  0.00           C
ATOM   1905  HB2 TYR   124      30.201  33.825  42.135  1.00  0.00           H
ATOM   1906  HB3 TYR   124      30.012  35.294  43.059  1.00  0.00           H
ATOM   1907  CG  TYR   124      30.323  35.629  40.903  1.00  0.00           C
ATOM   1908  CD1 TYR   124      30.443  37.033  41.053  1.00  0.00           C
ATOM   1909  HD1 TYR   124      30.347  37.512  42.016  1.00  0.00           H
ATOM   1910  CE1 TYR   124      30.399  37.775  39.784  1.00  0.00           C
ATOM   1911  HE1 TYR   124      30.391  38.854  39.744  1.00  0.00           H
ATOM   1912  CZ  TYR   124      30.457  37.060  38.570  1.00  0.00           C
ATOM   1913  OH  TYR   124      30.399  37.814  37.355  1.00  0.00           O
ATOM   1914  HH  TYR   124      30.472  38.754  37.536  1.00  0.00           H
ATOM   1915  CE2 TYR   124      30.503  35.669  38.497  1.00  0.00           C
ATOM   1916  HE2 TYR   124      30.642  35.210  37.529  1.00  0.00           H
ATOM   1917  CD2 TYR   124      30.435  34.932  39.681  1.00  0.00           C
ATOM   1918  HD2 TYR   124      30.523  33.856  39.672  1.00  0.00           H
ATOM   1919  C   TYR   124      32.153  34.358  44.144  1.00  0.00           C
ATOM   1920  O   TYR   124      31.880  35.232  44.970  1.00  0.00           O
ATOM   1921  N   SER   125      32.678  33.179  44.440  1.00  0.00           N
ATOM   1922  H   SER   125      32.861  32.529  43.690  1.00  0.00           H
ATOM   1923  CA  SER   125      33.335  32.832  45.773  1.00  0.00           C
ATOM   1924  HA  SER   125      32.575  32.896  46.552  1.00  0.00           H
ATOM   1925  CB  SER   125      33.826  31.343  45.678  1.00  0.00           C
ATOM   1926  HB2 SER   125      34.178  31.142  46.689  1.00  0.00           H
ATOM   1927  HB3 SER   125      32.955  30.736  45.429  1.00  0.00           H
ATOM   1928  OG  SER   125      34.877  31.185  44.704  1.00  0.00           O
ATOM   1929  HG  SER   125      34.543  31.258  43.808  1.00  0.00           H
ATOM   1930  C   SER   125      34.464  33.788  46.226  1.00  0.00           C
ATOM   1931  O   SER   125      34.756  33.812  47.361  1.00  0.00           O
ATOM   1932  N   ALA   126      35.050  34.575  45.340  1.00  0.00           N
ATOM   1933  H   ALA   126      34.754  34.555  44.375  1.00  0.00           H
ATOM   1934  CA  ALA   126      36.109  35.624  45.622  1.00  0.00           C
ATOM   1935  HA  ALA   126      36.990  35.102  45.995  1.00  0.00           H
ATOM   1936  CB  ALA   126      36.454  36.255  44.300  1.00  0.00           C
ATOM   1937  HB1 ALA   126      35.580  36.671  43.796  1.00  0.00           H
ATOM   1938  HB2 ALA   126      36.837  35.457  43.663  1.00  0.00           H
ATOM   1939  HB3 ALA   126      37.167  37.076  44.363  1.00  0.00           H
ATOM   1940  C   ALA   126      35.688  36.718  46.685  1.00  0.00           C
ATOM   1941  O   ALA   126      36.459  36.979  47.583  1.00  0.00           O
ATOM   1942  N   TYR   127      34.462  37.208  46.566  1.00  0.00           N
ATOM   1943  H   TYR   127      33.856  36.831  45.851  1.00  0.00           H
ATOM   1944  CA  TYR   127      33.938  38.180  47.482  1.00  0.00           C
ATOM   1945  HA  TYR   127      34.725  38.909  47.671  1.00  0.00           H
ATOM   1946  CB  TYR   127      32.851  39.154  46.902  1.00  0.00           C
ATOM   1947  HB2 TYR   127      31.918  38.589  46.892  1.00  0.00           H
ATOM   1948  HB3 TYR   127      32.746  39.931  47.659  1.00  0.00           H
ATOM   1949  CG  TYR   127      33.246  39.763  45.558  1.00  0.00           C
ATOM   1950  CD1 TYR   127      33.874  41.039  45.477  1.00  0.00           C
ATOM   1951  HD1 TYR   127      34.142  41.651  46.326  1.00  0.00           H
ATOM   1952  CE1 TYR   127      34.219  41.587  44.254  1.00  0.00           C
ATOM   1953  HE1 TYR   127      34.670  42.566  44.183  1.00  0.00           H
ATOM   1954  CZ  TYR   127      33.810  40.915  43.063  1.00  0.00           C
ATOM   1955  OH  TYR   127      34.167  41.484  41.858  1.00  0.00           O
ATOM   1956  HH  TYR   127      34.375  42.420  41.904  1.00  0.00           H
ATOM   1957  CE2 TYR   127      33.202  39.649  43.123  1.00  0.00           C
ATOM   1958  HE2 TYR   127      32.781  39.235  42.218  1.00  0.00           H
ATOM   1959  CD2 TYR   127      32.987  39.052  44.354  1.00  0.00           C
ATOM   1960  HD2 TYR   127      32.559  38.061  44.379  1.00  0.00           H
ATOM   1961  C   TYR   127      33.517  37.542  48.807  1.00  0.00           C
ATOM   1962  O   TYR   127      33.185  38.252  49.754  1.00  0.00           O
ATOM   1963  N   LEU   128      33.739  36.248  48.990  1.00  0.00           N
ATOM   1964  H   LEU   128      33.958  35.632  48.220  1.00  0.00           H
ATOM   1965  CA  LEU   128      33.789  35.667  50.416  1.00  0.00           C
ATOM   1966  HA  LEU   128      32.918  35.989  50.987  1.00  0.00           H
ATOM   1967  CB  LEU   128      33.878  34.155  50.407  1.00  0.00           C
ATOM   1968  HB2 LEU   128      34.778  33.775  49.923  1.00  0.00           H
ATOM   1969  HB3 LEU   128      34.162  33.887  51.425  1.00  0.00           H
ATOM   1970  CG  LEU   128      32.733  33.328  49.820  1.00  0.00           C
ATOM   1971  HG  LEU   128      32.511  33.767  48.848  1.00  0.00           H
ATOM   1972  CD1 LEU   128      33.108  31.836  49.506  1.00  0.00           C
ATOM   1973 HD11 LEU   128      34.028  31.877  48.923  1.00  0.00           H
ATOM   1974 HD12 LEU   128      32.350  31.254  48.982  1.00  0.00           H
ATOM   1975 HD13 LEU   128      33.192  31.414  50.508  1.00  0.00           H
ATOM   1976  CD2 LEU   128      31.608  33.400  50.838  1.00  0.00           C
ATOM   1977 HD21 LEU   128      30.691  33.059  50.356  1.00  0.00           H
ATOM   1978 HD22 LEU   128      32.015  32.928  51.731  1.00  0.00           H
ATOM   1979 HD23 LEU   128      31.466  34.450  51.094  1.00  0.00           H
ATOM   1980  C   LEU   128      34.968  36.246  51.132  1.00  0.00           C
ATOM   1981  O   LEU   128      34.953  36.236  52.361  1.00  0.00           O
ATOM   1982  N   VAL   129      36.070  36.724  50.484  1.00  0.00           N
ATOM   1983  H   VAL   129      36.106  36.564  49.487  1.00  0.00           H
ATOM   1984  CA  VAL   129      37.262  37.481  51.046  1.00  0.00           C
ATOM   1985  HA  VAL   129      37.078  37.681  52.102  1.00  0.00           H
ATOM   1986  CB  VAL   129      38.521  36.560  51.107  1.00  0.00           C
ATOM   1987  HB  VAL   129      39.333  37.093  51.601  1.00  0.00           H
ATOM   1988  CG1 VAL   129      38.337  35.190  51.788  1.00  0.00           C
ATOM   1989 HG11 VAL   129      38.222  35.262  52.869  1.00  0.00           H
ATOM   1990 HG12 VAL   129      37.594  34.497  51.389  1.00  0.00           H
ATOM   1991 HG13 VAL   129      39.319  34.723  51.711  1.00  0.00           H
ATOM   1992  CG2 VAL   129      38.949  36.161  49.626  1.00  0.00           C
ATOM   1993 HG21 VAL   129      39.622  35.306  49.571  1.00  0.00           H
ATOM   1994 HG22 VAL   129      39.288  37.078  49.144  1.00  0.00           H
ATOM   1995 HG23 VAL   129      38.100  35.660  49.160  1.00  0.00           H
ATOM   1996  C   VAL   129      37.617  38.893  50.494  1.00  0.00           C
ATOM   1997  O   VAL   129      38.245  39.785  51.107  1.00  0.00           O
ATOM   1998  N   ALA   130      37.348  39.072  49.185  1.00  0.00           N
ATOM   1999  H   ALA   130      36.888  38.392  48.596  1.00  0.00           H
ATOM   2000  CA  ALA   130      37.574  40.392  48.515  1.00  0.00           C
ATOM   2001  HA  ALA   130      38.434  40.913  48.933  1.00  0.00           H
ATOM   2002  CB  ALA   130      37.912  40.175  47.066  1.00  0.00           C
ATOM   2003  HB1 ALA   130      38.133  41.126  46.580  1.00  0.00           H
ATOM   2004  HB2 ALA   130      37.134  39.665  46.498  1.00  0.00           H
ATOM   2005  HB3 ALA   130      38.665  39.389  47.133  1.00  0.00           H
ATOM   2006  C   ALA   130      36.415  41.322  48.683  1.00  0.00           C
ATOM   2007  O   ALA   130      35.207  41.007  48.535  1.00  0.00           O
ATOM   2008  N   GLU   131      36.864  42.553  48.896  1.00  0.00           N
ATOM   2009  H   GLU   131      37.850  42.752  48.978  1.00  0.00           H
ATOM   2010  CA  GLU   131      36.059  43.762  48.645  1.00  0.00           C
ATOM   2011  HA  GLU   131      35.023  43.673  48.976  1.00  0.00           H
ATOM   2012  CB  GLU   131      36.618  44.921  49.485  1.00  0.00           C
ATOM   2013  HB2 GLU   131      36.112  45.831  49.163  1.00  0.00           H
ATOM   2014  HB3 GLU   131      36.354  44.674  50.513  1.00  0.00           H
ATOM   2015  CG  GLU   131      38.157  45.196  49.493  1.00  0.00           C
ATOM   2016  HG2 GLU   131      38.729  44.525  50.133  1.00  0.00           H
ATOM   2017  HG3 GLU   131      38.585  45.240  48.491  1.00  0.00           H
ATOM   2018  CD  GLU   131      38.409  46.628  50.137  1.00  0.00           C
ATOM   2019  OE1 GLU   131      39.247  47.403  49.597  1.00  0.00           O
ATOM   2020  OE2 GLU   131      37.909  46.817  51.259  1.00  0.00           O
ATOM   2021  C   GLU   131      35.895  44.218  47.135  1.00  0.00           C
ATOM   2022  O   GLU   131      34.833  44.705  46.781  1.00  0.00           O
ATOM   2023  N   LYS   132      36.954  43.988  46.331  1.00  0.00           N
ATOM   2024  H   LYS   132      37.806  43.697  46.787  1.00  0.00           H
ATOM   2025  CA  LYS   132      37.048  44.259  44.884  1.00  0.00           C
ATOM   2026  HA  LYS   132      36.035  44.222  44.483  1.00  0.00           H
ATOM   2027  CB  LYS   132      37.541  45.673  44.629  1.00  0.00           C
ATOM   2028  HB2 LYS   132      36.828  46.304  45.160  1.00  0.00           H
ATOM   2029  HB3 LYS   132      38.509  45.671  45.131  1.00  0.00           H
ATOM   2030  CG  LYS   132      37.489  46.187  43.199  1.00  0.00           C
ATOM   2031  HG2 LYS   132      38.062  45.603  42.480  1.00  0.00           H
ATOM   2032  HG3 LYS   132      36.465  46.181  42.827  1.00  0.00           H
ATOM   2033  CD  LYS   132      37.992  47.648  43.149  1.00  0.00           C
ATOM   2034  HD2 LYS   132      37.842  48.022  42.136  1.00  0.00           H
ATOM   2035  HD3 LYS   132      37.428  48.242  43.870  1.00  0.00           H
ATOM   2036  CE  LYS   132      39.493  47.703  43.461  1.00  0.00           C
ATOM   2037  HE2 LYS   132      39.579  47.732  44.547  1.00  0.00           H
ATOM   2038  HE3 LYS   132      39.988  46.889  42.932  1.00  0.00           H
ATOM   2039  NZ  LYS   132      40.131  48.995  43.058  1.00  0.00           N
ATOM   2040  HZ1 LYS   132      41.100  49.038  43.342  1.00  0.00           H
ATOM   2041  HZ2 LYS   132      39.710  49.788  43.522  1.00  0.00           H
ATOM   2042  HZ3 LYS   132      40.037  49.064  42.055  1.00  0.00           H
ATOM   2043  C   LYS   132      37.917  43.113  44.304  1.00  0.00           C
ATOM   2044  O   LYS   132      38.923  42.796  44.926  1.00  0.00           O
ATOM   2045  N   VAL   133      37.589  42.619  43.112  1.00  0.00           N
ATOM   2046  H   VAL   133      36.697  42.936  42.761  1.00  0.00           H
ATOM   2047  CA  VAL   133      38.452  41.863  42.181  1.00  0.00           C
ATOM   2048  HA  VAL   133      39.381  41.644  42.708  1.00  0.00           H
ATOM   2049  CB  VAL   133      37.903  40.448  41.789  1.00  0.00           C
ATOM   2050  HB  VAL   133      36.970  40.703  41.286  1.00  0.00           H
ATOM   2051  CG1 VAL   133      38.831  39.707  40.826  1.00  0.00           C
ATOM   2052 HG11 VAL   133      39.863  39.614  41.166  1.00  0.00           H
ATOM   2053 HG12 VAL   133      38.558  38.665  40.664  1.00  0.00           H
ATOM   2054 HG13 VAL   133      38.933  40.131  39.827  1.00  0.00           H
ATOM   2055  CG2 VAL   133      37.654  39.698  43.074  1.00  0.00           C
ATOM   2056 HG21 VAL   133      37.345  40.368  43.877  1.00  0.00           H
ATOM   2057 HG22 VAL   133      38.560  39.222  43.451  1.00  0.00           H
ATOM   2058 HG23 VAL   133      36.909  38.908  42.985  1.00  0.00           H
ATOM   2059  C   VAL   133      38.830  42.668  40.944  1.00  0.00           C
ATOM   2060  O   VAL   133      37.973  43.241  40.299  1.00  0.00           O
ATOM   2061  N   THR   134      40.142  42.638  40.570  1.00  0.00           N
ATOM   2062  H   THR   134      40.739  42.069  41.155  1.00  0.00           H
ATOM   2063  CA  THR   134      40.628  43.004  39.251  1.00  0.00           C
ATOM   2064  HA  THR   134      39.825  43.505  38.708  1.00  0.00           H
ATOM   2065  CB  THR   134      41.695  44.139  39.333  1.00  0.00           C
ATOM   2066  HB  THR   134      42.594  43.818  39.858  1.00  0.00           H
ATOM   2067  CG2 THR   134      42.063  44.849  38.056  1.00  0.00           C
ATOM   2068 HG21 THR   134      42.898  45.529  38.227  1.00  0.00           H
ATOM   2069 HG22 THR   134      41.276  45.540  37.755  1.00  0.00           H
ATOM   2070 HG23 THR   134      42.403  44.182  37.263  1.00  0.00           H
ATOM   2071  OG1 THR   134      41.142  45.210  40.142  1.00  0.00           O
ATOM   2072  HG1 THR   134      41.359  45.001  41.054  1.00  0.00           H
ATOM   2073  C   THR   134      41.152  41.820  38.474  1.00  0.00           C
ATOM   2074  O   THR   134      41.630  40.811  38.994  1.00  0.00           O
ATOM   2075  N   VAL   135      40.951  41.967  37.183  1.00  0.00           N
ATOM   2076  H   VAL   135      40.543  42.828  36.850  1.00  0.00           H
ATOM   2077  CA  VAL   135      41.348  41.034  36.188  1.00  0.00           C
ATOM   2078  HA  VAL   135      41.960  40.275  36.677  1.00  0.00           H
ATOM   2079  CB  VAL   135      40.167  40.219  35.704  1.00  0.00           C
ATOM   2080  HB  VAL   135      39.345  40.762  35.236  1.00  0.00           H
ATOM   2081  CG1 VAL   135      40.569  39.095  34.766  1.00  0.00           C
ATOM   2082 HG11 VAL   135      41.462  38.580  35.124  1.00  0.00           H
ATOM   2083 HG12 VAL   135      39.735  38.403  34.648  1.00  0.00           H
ATOM   2084 HG13 VAL   135      40.777  39.476  33.766  1.00  0.00           H
ATOM   2085  CG2 VAL   135      39.503  39.539  36.891  1.00  0.00           C
ATOM   2086 HG21 VAL   135      39.054  40.174  37.656  1.00  0.00           H
ATOM   2087 HG22 VAL   135      40.157  38.749  37.260  1.00  0.00           H
ATOM   2088 HG23 VAL   135      38.646  38.967  36.534  1.00  0.00           H
ATOM   2089  C   VAL   135      41.973  41.687  34.983  1.00  0.00           C
ATOM   2090  O   VAL   135      41.470  42.682  34.523  1.00  0.00           O
ATOM   2091  N   ILE   136      43.148  41.215  34.585  1.00  0.00           N
ATOM   2092  H   ILE   136      43.433  40.378  35.074  1.00  0.00           H
ATOM   2093  CA  ILE   136      43.876  41.621  33.382  1.00  0.00           C
ATOM   2094  HA  ILE   136      43.287  42.333  32.803  1.00  0.00           H
ATOM   2095  CB  ILE   136      45.244  42.207  33.748  1.00  0.00           C
ATOM   2096  HB  ILE   136      45.814  41.432  34.261  1.00  0.00           H
ATOM   2097  CG2 ILE   136      45.993  42.655  32.515  1.00  0.00           C
ATOM   2098 HG21 ILE   136      47.040  42.867  32.727  1.00  0.00           H
ATOM   2099 HG22 ILE   136      45.564  43.490  31.962  1.00  0.00           H
ATOM   2100 HG23 ILE   136      46.016  41.841  31.791  1.00  0.00           H
ATOM   2101  CG1 ILE   136      44.946  43.408  34.583  1.00  0.00           C
ATOM   2102 HG12 ILE   136      44.197  44.029  34.091  1.00  0.00           H
ATOM   2103 HG13 ILE   136      44.508  43.051  35.514  1.00  0.00           H
ATOM   2104  CD1 ILE   136      46.121  44.370  34.884  1.00  0.00           C
ATOM   2105 HD11 ILE   136      47.047  43.807  35.004  1.00  0.00           H
ATOM   2106 HD12 ILE   136      45.945  44.929  35.803  1.00  0.00           H
ATOM   2107 HD13 ILE   136      46.231  45.035  34.027  1.00  0.00           H
ATOM   2108  C   ILE   136      43.807  40.325  32.512  1.00  0.00           C
ATOM   2109  O   ILE   136      43.922  39.216  33.046  1.00  0.00           O
ATOM   2110  N   THR   137      43.826  40.371  31.175  1.00  0.00           N
ATOM   2111  H   THR   137      43.789  41.203  30.603  1.00  0.00           H
ATOM   2112  CA  THR   137      43.698  39.219  30.346  1.00  0.00           C
ATOM   2113  HA  THR   137      44.338  38.373  30.593  1.00  0.00           H
ATOM   2114  CB  THR   137      42.287  38.640  30.346  1.00  0.00           C
ATOM   2115  HB  THR   137      42.105  38.223  31.337  1.00  0.00           H
ATOM   2116  CG2 THR   137      41.245  39.715  30.003  1.00  0.00           C
ATOM   2117 HG21 THR   137      41.346  39.923  28.938  1.00  0.00           H
ATOM   2118 HG22 THR   137      41.379  40.652  30.544  1.00  0.00           H
ATOM   2119 HG23 THR   137      40.221  39.358  30.116  1.00  0.00           H
ATOM   2120  OG1 THR   137      42.256  37.549  29.529  1.00  0.00           O
ATOM   2121  HG1 THR   137      42.898  36.910  29.845  1.00  0.00           H
ATOM   2122  C   THR   137      44.164  39.463  28.904  1.00  0.00           C
ATOM   2123  O   THR   137      44.260  40.677  28.475  1.00  0.00           O
ATOM   2124  N   LYS   138      44.654  38.503  28.155  1.00  0.00           N
ATOM   2125  H   LYS   138      44.604  37.595  28.594  1.00  0.00           H
ATOM   2126  CA  LYS   138      45.186  38.520  26.790  1.00  0.00           C
ATOM   2127  HA  LYS   138      44.693  39.309  26.220  1.00  0.00           H
ATOM   2128  CB  LYS   138      46.724  38.863  26.891  1.00  0.00           C
ATOM   2129  HB2 LYS   138      46.843  39.870  27.289  1.00  0.00           H
ATOM   2130  HB3 LYS   138      47.258  38.120  27.482  1.00  0.00           H
ATOM   2131  CG  LYS   138      47.517  38.803  25.591  1.00  0.00           C
ATOM   2132  HG2 LYS   138      48.555  38.892  25.913  1.00  0.00           H
ATOM   2133  HG3 LYS   138      47.482  37.825  25.108  1.00  0.00           H
ATOM   2134  CD  LYS   138      47.119  39.839  24.648  1.00  0.00           C
ATOM   2135  HD2 LYS   138      46.117  39.732  24.234  1.00  0.00           H
ATOM   2136  HD3 LYS   138      47.038  40.787  25.180  1.00  0.00           H
ATOM   2137  CE  LYS   138      48.091  39.942  23.465  1.00  0.00           C
ATOM   2138  HE2 LYS   138      47.959  40.982  23.165  1.00  0.00           H
ATOM   2139  HE3 LYS   138      49.152  39.960  23.718  1.00  0.00           H
ATOM   2140  NZ  LYS   138      47.928  38.943  22.365  1.00  0.00           N
ATOM   2141  HZ1 LYS   138      46.967  38.844  22.072  1.00  0.00           H
ATOM   2142  HZ2 LYS   138      48.251  38.042  22.690  1.00  0.00           H
ATOM   2143  HZ3 LYS   138      48.471  39.263  21.576  1.00  0.00           H
ATOM   2144  C   LYS   138      44.866  37.302  25.961  1.00  0.00           C
ATOM   2145  O   LYS   138      45.333  36.269  26.452  1.00  0.00           O
ATOM   2146  N   HIE   139      43.986  37.335  24.882  1.00  0.00           N
ATOM   2147  H   HIE   139      43.590  38.219  24.595  1.00  0.00           H
ATOM   2148  CA  HIE   139      43.809  36.283  23.874  1.00  0.00           C
ATOM   2149  HA  HIE   139      43.894  35.331  24.399  1.00  0.00           H
ATOM   2150  CB  HIE   139      42.437  36.368  23.224  1.00  0.00           C
ATOM   2151  HB2 HIE   139      41.669  36.292  23.994  1.00  0.00           H
ATOM   2152  HB3 HIE   139      42.359  37.308  22.680  1.00  0.00           H
ATOM   2153  CG  HIE   139      42.052  35.265  22.309  1.00  0.00           C
ATOM   2154  ND1 HIE   139      42.420  35.280  20.960  1.00  0.00           N
ATOM   2155  CE1 HIE   139      41.881  34.083  20.513  1.00  0.00           C
ATOM   2156  HE1 HIE   139      42.026  33.717  19.508  1.00  0.00           H
ATOM   2157  NE2 HIE   139      41.236  33.383  21.471  1.00  0.00           N
ATOM   2158  HE2 HIE   139      40.826  32.477  21.301  1.00  0.00           H
ATOM   2159  CD2 HIE   139      41.329  34.135  22.590  1.00  0.00           C
ATOM   2160  HD2 HIE   139      41.013  33.840  23.579  1.00  0.00           H
ATOM   2161  C   HIE   139      44.913  36.406  22.849  1.00  0.00           C
ATOM   2162  O   HIE   139      45.354  37.467  22.539  1.00  0.00           O
ATOM   2163  N   ASN   140      45.283  35.308  22.208  1.00  0.00           N
ATOM   2164  H   ASN   140      44.823  34.451  22.480  1.00  0.00           H
ATOM   2165  CA  ASN   140      46.368  35.160  21.231  1.00  0.00           C
ATOM   2166  HA  ASN   140      47.310  35.415  21.716  1.00  0.00           H
ATOM   2167  CB  ASN   140      46.441  33.705  20.842  1.00  0.00           C
ATOM   2168  HB2 ASN   140      46.578  32.986  21.650  1.00  0.00           H
ATOM   2169  HB3 ASN   140      45.531  33.440  20.305  1.00  0.00           H
ATOM   2170  CG  ASN   140      47.625  33.535  19.946  1.00  0.00           C
ATOM   2171  OD1 ASN   140      48.660  33.233  20.378  1.00  0.00           O
ATOM   2172  ND2 ASN   140      47.517  33.727  18.658  1.00  0.00           N
ATOM   2173 HD21 ASN   140      46.736  34.079  18.124  1.00  0.00           H
ATOM   2174 HD22 ASN   140      48.336  33.540  18.097  1.00  0.00           H
ATOM   2175  C   ASN   140      46.153  36.130  20.104  1.00  0.00           C
ATOM   2176  O   ASN   140      47.125  36.693  19.530  1.00  0.00           O
ATOM   2177  N   ASP   141      44.892  36.285  19.690  1.00  0.00           N
ATOM   2178  H   ASP   141      44.087  35.843  20.112  1.00  0.00           H
ATOM   2179  CA  ASP   141      44.524  36.955  18.435  1.00  0.00           C
ATOM   2180  HA  ASP   141      45.417  37.012  17.812  1.00  0.00           H
ATOM   2181  CB  ASP   141      43.497  36.094  17.656  1.00  0.00           C
ATOM   2182  HB2 ASP   141      42.558  36.002  18.202  1.00  0.00           H
ATOM   2183  HB3 ASP   141      43.176  36.505  16.699  1.00  0.00           H
ATOM   2184  CG  ASP   141      43.983  34.727  17.282  1.00  0.00           C
ATOM   2185  OD1 ASP   141      45.198  34.551  17.089  1.00  0.00           O
ATOM   2186  OD2 ASP   141      43.147  33.786  17.113  1.00  0.00           O
ATOM   2187  C   ASP   141      44.112  38.435  18.771  1.00  0.00           C
ATOM   2188  O   ASP   141      43.965  39.245  17.880  1.00  0.00           O
ATOM   2189  N   ASP   142      43.995  38.855  20.056  1.00  0.00           N
ATOM   2190  H   ASP   142      44.003  38.136  20.766  1.00  0.00           H
ATOM   2191  CA  ASP   142      43.502  40.113  20.483  1.00  0.00           C
ATOM   2192  HA  ASP   142      43.300  40.604  19.531  1.00  0.00           H
ATOM   2193  CB  ASP   142      42.094  39.951  21.057  1.00  0.00           C
ATOM   2194  HB2 ASP   142      41.557  39.134  20.578  1.00  0.00           H
ATOM   2195  HB3 ASP   142      42.152  39.648  22.103  1.00  0.00           H
ATOM   2196  CG  ASP   142      41.134  41.181  20.889  1.00  0.00           C
ATOM   2197  OD1 ASP   142      39.954  41.073  20.727  1.00  0.00           O
ATOM   2198  OD2 ASP   142      41.638  42.338  21.001  1.00  0.00           O
ATOM   2199  C   ASP   142      44.517  40.935  21.366  1.00  0.00           C
ATOM   2200  O   ASP   142      45.647  40.495  21.600  1.00  0.00           O
ATOM   2201  N   GLU   143      44.096  42.098  21.800  1.00  0.00           N
ATOM   2202  H   GLU   143      43.101  42.271  21.785  1.00  0.00           H
ATOM   2203  CA  GLU   143      44.901  43.020  22.617  1.00  0.00           C
ATOM   2204  HA  GLU   143      45.962  42.796  22.509  1.00  0.00           H
ATOM   2205  CB  GLU   143      44.557  44.433  22.195  1.00  0.00           C
ATOM   2206  HB2 GLU   143      43.564  44.753  22.512  1.00  0.00           H
ATOM   2207  HB3 GLU   143      45.266  44.967  22.827  1.00  0.00           H
ATOM   2208  CG  GLU   143      44.766  44.824  20.736  1.00  0.00           C
ATOM   2209  HG2 GLU   143      43.811  45.072  20.273  1.00  0.00           H
ATOM   2210  HG3 GLU   143      45.113  45.847  20.582  1.00  0.00           H
ATOM   2211  CD  GLU   143      45.514  43.847  19.834  1.00  0.00           C
ATOM   2212  OE1 GLU   143      44.834  43.366  18.874  1.00  0.00           O
ATOM   2213  OE2 GLU   143      46.739  43.758  19.943  1.00  0.00           O
ATOM   2214  C   GLU   143      44.615  42.823  24.139  1.00  0.00           C
ATOM   2215  O   GLU   143      43.617  42.208  24.450  1.00  0.00           O
ATOM   2216  N   GLN   144      45.587  43.162  24.933  1.00  0.00           N
ATOM   2217  H   GLN   144      46.441  43.436  24.468  1.00  0.00           H
ATOM   2218  CA  GLN   144      45.561  43.142  26.461  1.00  0.00           C
ATOM   2219  HA  GLN   144      45.185  42.143  26.684  1.00  0.00           H
ATOM   2220  CB  GLN   144      47.047  43.270  26.875  1.00  0.00           C
ATOM   2221  HB2 GLN   144      47.610  42.525  26.313  1.00  0.00           H
ATOM   2222  HB3 GLN   144      47.294  44.300  26.624  1.00  0.00           H
ATOM   2223  CG  GLN   144      47.243  42.926  28.352  1.00  0.00           C
ATOM   2224  HG2 GLN   144      46.782  43.654  29.019  1.00  0.00           H
ATOM   2225  HG3 GLN   144      46.886  41.946  28.671  1.00  0.00           H
ATOM   2226  CD  GLN   144      48.743  42.829  28.744  1.00  0.00           C
ATOM   2227  OE1 GLN   144      49.574  42.289  27.968  1.00  0.00           O
ATOM   2228  NE2 GLN   144      49.082  43.271  29.937  1.00  0.00           N
ATOM   2229 HE21 GLN   144      50.061  43.318  30.179  1.00  0.00           H
ATOM   2230 HE22 GLN   144      48.416  43.855  30.422  1.00  0.00           H
ATOM   2231  C   GLN   144      44.604  44.128  27.050  1.00  0.00           C
ATOM   2232  O   GLN   144      44.612  45.304  26.667  1.00  0.00           O
ATOM   2233  N   TYR   145      43.650  43.608  27.877  1.00  0.00           N
ATOM   2234  H   TYR   145      43.707  42.648  28.181  1.00  0.00           H
ATOM   2235  CA  TYR   145      42.503  44.346  28.518  1.00  0.00           C
ATOM   2236  HA  TYR   145      42.680  45.420  28.455  1.00  0.00           H
ATOM   2237  CB  TYR   145      41.186  44.109  27.694  1.00  0.00           C
ATOM   2238  HB2 TYR   145      41.460  43.447  26.872  1.00  0.00           H
ATOM   2239  HB3 TYR   145      40.476  43.550  28.303  1.00  0.00           H
ATOM   2240  CG  TYR   145      40.551  45.330  27.110  1.00  0.00           C
ATOM   2241  CD1 TYR   145      39.308  45.796  27.562  1.00  0.00           C
ATOM   2242  HD1 TYR   145      38.937  45.393  28.492  1.00  0.00           H
ATOM   2243  CE1 TYR   145      38.710  46.891  26.962  1.00  0.00           C
ATOM   2244  HE1 TYR   145      37.777  47.239  27.381  1.00  0.00           H
ATOM   2245  CZ  TYR   145      39.207  47.468  25.823  1.00  0.00           C
ATOM   2246  OH  TYR   145      38.602  48.614  25.249  1.00  0.00           O
ATOM   2247  HH  TYR   145      38.060  49.054  25.908  1.00  0.00           H
ATOM   2248  CE2 TYR   145      40.429  46.986  25.303  1.00  0.00           C
ATOM   2249  HE2 TYR   145      40.833  47.494  24.440  1.00  0.00           H
ATOM   2250  CD2 TYR   145      41.061  45.872  25.925  1.00  0.00           C
ATOM   2251  HD2 TYR   145      41.998  45.542  25.502  1.00  0.00           H
ATOM   2252  C   TYR   145      42.212  43.921  30.028  1.00  0.00           C
ATOM   2253  O   TYR   145      42.453  42.743  30.343  1.00  0.00           O
ATOM   2254  N   ALA   146      41.755  44.869  30.784  1.00  0.00           N
ATOM   2255  H   ALA   146      41.488  45.637  30.185  1.00  0.00           H
ATOM   2256  CA  ALA   146      41.411  44.826  32.209  1.00  0.00           C
ATOM   2257  HA  ALA   146      41.588  43.786  32.484  1.00  0.00           H
ATOM   2258  CB  ALA   146      42.466  45.722  32.836  1.00  0.00           C
ATOM   2259  HB1 ALA   146      43.427  45.430  32.413  1.00  0.00           H
ATOM   2260  HB2 ALA   146      42.407  45.793  33.922  1.00  0.00           H
ATOM   2261  HB3 ALA   146      42.296  46.760  32.551  1.00  0.00           H
ATOM   2262  C   ALA   146      39.999  45.143  32.562  1.00  0.00           C
ATOM   2263  O   ALA   146      39.201  45.649  31.754  1.00  0.00           O
ATOM   2264  N   TRP   147      39.514  44.685  33.747  1.00  0.00           N
ATOM   2265  H   TRP   147      40.187  44.202  34.325  1.00  0.00           H
ATOM   2266  CA  TRP   147      38.180  44.488  34.207  1.00  0.00           C
ATOM   2267  HA  TRP   147      37.638  45.312  33.742  1.00  0.00           H
ATOM   2268  CB  TRP   147      37.605  43.166  33.753  1.00  0.00           C
ATOM   2269  HB2 TRP   147      37.513  43.122  32.668  1.00  0.00           H
ATOM   2270  HB3 TRP   147      38.180  42.301  34.085  1.00  0.00           H
ATOM   2271  CG  TRP   147      36.244  42.877  34.310  1.00  0.00           C
ATOM   2272  CD1 TRP   147      35.065  42.935  33.529  1.00  0.00           C
ATOM   2273  HD1 TRP   147      34.916  43.465  32.599  1.00  0.00           H
ATOM   2274  NE1 TRP   147      34.100  42.186  34.170  1.00  0.00           N
ATOM   2275  HE1 TRP   147      33.141  42.187  33.857  1.00  0.00           H
ATOM   2276  CE2 TRP   147      34.432  41.917  35.519  1.00  0.00           C
ATOM   2277  CZ2 TRP   147      33.769  41.247  36.559  1.00  0.00           C
ATOM   2278  HZ2 TRP   147      32.821  40.803  36.294  1.00  0.00           H
ATOM   2279  CH2 TRP   147      34.415  41.043  37.816  1.00  0.00           C
ATOM   2280  HH2 TRP   147      33.883  40.555  38.620  1.00  0.00           H
ATOM   2281  CZ3 TRP   147      35.776  41.417  37.873  1.00  0.00           C
ATOM   2282  HZ3 TRP   147      36.342  41.253  38.778  1.00  0.00           H
ATOM   2283  CE3 TRP   147      36.457  42.025  36.817  1.00  0.00           C
ATOM   2284  HE3 TRP   147      37.504  42.280  36.882  1.00  0.00           H
ATOM   2285  CD2 TRP   147      35.839  42.337  35.599  1.00  0.00           C
ATOM   2286  C   TRP   147      38.044  44.642  35.719  1.00  0.00           C
ATOM   2287  O   TRP   147      38.919  44.192  36.488  1.00  0.00           O
ATOM   2288  N   GLU   148      37.035  45.400  36.222  1.00  0.00           N
ATOM   2289  H   GLU   148      36.318  45.644  35.555  1.00  0.00           H
ATOM   2290  CA  GLU   148      36.946  45.694  37.615  1.00  0.00           C
ATOM   2291  HA  GLU   148      37.578  45.018  38.191  1.00  0.00           H
ATOM   2292  CB  GLU   148      37.687  47.046  37.871  1.00  0.00           C
ATOM   2293  HB2 GLU   148      38.629  46.993  37.326  1.00  0.00           H
ATOM   2294  HB3 GLU   148      36.999  47.786  37.462  1.00  0.00           H
ATOM   2295  CG  GLU   148      38.001  47.548  39.265  1.00  0.00           C
ATOM   2296  HG2 GLU   148      36.998  47.660  39.680  1.00  0.00           H
ATOM   2297  HG3 GLU   148      38.395  46.779  39.929  1.00  0.00           H
ATOM   2298  CD  GLU   148      38.873  48.790  39.279  1.00  0.00           C
ATOM   2299  OE1 GLU   148      38.849  49.688  38.406  1.00  0.00           O
ATOM   2300  OE2 GLU   148      39.601  48.929  40.308  1.00  0.00           O
ATOM   2301  C   GLU   148      35.527  45.700  38.222  1.00  0.00           C
ATOM   2302  O   GLU   148      34.563  46.171  37.541  1.00  0.00           O
ATOM   2303  N   SER   149      35.438  45.065  39.411  1.00  0.00           N
ATOM   2304  H   SER   149      36.208  44.557  39.820  1.00  0.00           H
ATOM   2305  CA  SER   149      34.057  45.063  40.058  1.00  0.00           C
ATOM   2306  HA  SER   149      33.521  45.948  39.719  1.00  0.00           H
ATOM   2307  CB  SER   149      33.235  43.909  39.491  1.00  0.00           C
ATOM   2308  HB2 SER   149      32.836  44.131  38.501  1.00  0.00           H
ATOM   2309  HB3 SER   149      33.914  43.055  39.486  1.00  0.00           H
ATOM   2310  OG  SER   149      32.117  43.662  40.398  1.00  0.00           O
ATOM   2311  HG  SER   149      31.235  43.849  40.068  1.00  0.00           H
ATOM   2312  C   SER   149      34.181  45.040  41.536  1.00  0.00           C
ATOM   2313  O   SER   149      34.899  44.219  42.108  1.00  0.00           O
ATOM   2314  N   SER   150      33.615  45.989  42.282  1.00  0.00           N
ATOM   2315  H   SER   150      32.880  46.448  41.762  1.00  0.00           H
ATOM   2316  CA  SER   150      33.483  46.112  43.781  1.00  0.00           C
ATOM   2317  HA  SER   150      34.230  45.464  44.238  1.00  0.00           H
ATOM   2318  CB  SER   150      33.615  47.543  44.227  1.00  0.00           C
ATOM   2319  HB2 SER   150      33.362  47.562  45.287  1.00  0.00           H
ATOM   2320  HB3 SER   150      34.652  47.783  43.992  1.00  0.00           H
ATOM   2321  OG  SER   150      32.916  48.504  43.496  1.00  0.00           O
ATOM   2322  HG  SER   150      32.042  48.180  43.727  1.00  0.00           H
ATOM   2323  C   SER   150      32.154  45.476  44.286  1.00  0.00           C
ATOM   2324  O   SER   150      31.680  45.768  45.351  1.00  0.00           O
ATOM   2325  N   ALA   151      31.638  44.448  43.663  1.00  0.00           N
ATOM   2326  H   ALA   151      31.967  44.371  42.712  1.00  0.00           H
ATOM   2327  CA  ALA   151      30.447  43.665  44.044  1.00  0.00           C
ATOM   2328  HA  ALA   151      30.322  42.916  43.262  1.00  0.00           H
ATOM   2329  CB  ALA   151      30.794  42.865  45.297  1.00  0.00           C
ATOM   2330  HB1 ALA   151      29.992  42.235  45.680  1.00  0.00           H
ATOM   2331  HB2 ALA   151      31.131  43.547  46.078  1.00  0.00           H
ATOM   2332  HB3 ALA   151      31.718  42.309  45.145  1.00  0.00           H
ATOM   2333  C   ALA   151      29.082  44.390  44.109  1.00  0.00           C
ATOM   2334  O   ALA   151      28.145  43.945  44.744  1.00  0.00           O
ATOM   2335  N   GLY   152      28.979  45.575  43.418  1.00  0.00           N
ATOM   2336  H   GLY   152      29.805  45.910  42.943  1.00  0.00           H
ATOM   2337  CA  GLY   152      27.684  46.212  43.123  1.00  0.00           C
ATOM   2338  HA2 GLY   152      26.968  45.869  43.869  1.00  0.00           H
ATOM   2339  HA3 GLY   152      27.725  47.299  43.059  1.00  0.00           H
ATOM   2340  C   GLY   152      27.117  45.759  41.769  1.00  0.00           C
ATOM   2341  O   GLY   152      27.562  44.755  41.208  1.00  0.00           O
ATOM   2342  N   GLY   153      26.043  46.455  41.317  1.00  0.00           N
ATOM   2343  H   GLY   153      25.605  47.191  41.852  1.00  0.00           H
ATOM   2344  CA  GLY   153      25.405  46.124  40.051  1.00  0.00           C
ATOM   2345  HA2 GLY   153      25.370  45.038  39.960  1.00  0.00           H
ATOM   2346  HA3 GLY   153      24.404  46.555  40.056  1.00  0.00           H
ATOM   2347  C   GLY   153      26.035  46.641  38.770  1.00  0.00           C
ATOM   2348  O   GLY   153      25.328  46.635  37.800  1.00  0.00           O
ATOM   2349  N   SER   154      27.303  46.989  38.818  1.00  0.00           N
ATOM   2350  H   SER   154      27.708  47.018  39.742  1.00  0.00           H
ATOM   2351  CA  SER   154      28.138  47.298  37.670  1.00  0.00           C
ATOM   2352  HA  SER   154      27.685  46.696  36.882  1.00  0.00           H
ATOM   2353  CB  SER   154      28.115  48.843  37.401  1.00  0.00           C
ATOM   2354  HB2 SER   154      28.748  49.106  36.553  1.00  0.00           H
ATOM   2355  HB3 SER   154      27.074  49.007  37.123  1.00  0.00           H
ATOM   2356  OG  SER   154      28.695  49.478  38.475  1.00  0.00           O
ATOM   2357  HG  SER   154      27.937  49.775  38.985  1.00  0.00           H
ATOM   2358  C   SER   154      29.619  46.813  37.724  1.00  0.00           C
ATOM   2359  O   SER   154      30.071  46.570  38.837  1.00  0.00           O
ATOM   2360  N   PHE   155      30.197  46.630  36.528  1.00  0.00           N
ATOM   2361  H   PHE   155      29.613  46.909  35.752  1.00  0.00           H
ATOM   2362  CA  PHE   155      31.634  46.530  36.363  1.00  0.00           C
ATOM   2363  HA  PHE   155      32.132  46.777  37.300  1.00  0.00           H
ATOM   2364  CB  PHE   155      31.901  45.148  35.827  1.00  0.00           C
ATOM   2365  HB2 PHE   155      32.957  44.880  35.839  1.00  0.00           H
ATOM   2366  HB3 PHE   155      31.435  44.452  36.526  1.00  0.00           H
ATOM   2367  CG  PHE   155      31.384  44.829  34.451  1.00  0.00           C
ATOM   2368  CD1 PHE   155      32.056  44.985  33.225  1.00  0.00           C
ATOM   2369  HD1 PHE   155      32.998  45.505  33.142  1.00  0.00           H
ATOM   2370  CE1 PHE   155      31.440  44.585  32.050  1.00  0.00           C
ATOM   2371  HE1 PHE   155      32.079  44.573  31.181  1.00  0.00           H
ATOM   2372  CZ  PHE   155      30.129  44.082  32.038  1.00  0.00           C
ATOM   2373  HZ  PHE   155      29.685  43.595  31.182  1.00  0.00           H
ATOM   2374  CE2 PHE   155      29.406  44.018  33.217  1.00  0.00           C
ATOM   2375  HE2 PHE   155      28.413  43.595  33.242  1.00  0.00           H
ATOM   2376  CD2 PHE   155      30.042  44.368  34.392  1.00  0.00           C
ATOM   2377  HD2 PHE   155      29.515  44.191  35.318  1.00  0.00           H
ATOM   2378  C   PHE   155      32.165  47.536  35.318  1.00  0.00           C
ATOM   2379  O   PHE   155      31.411  48.320  34.813  1.00  0.00           O
ATOM   2380  N   THR   156      33.425  47.603  35.103  1.00  0.00           N
ATOM   2381  H   THR   156      34.113  47.033  35.575  1.00  0.00           H
ATOM   2382  CA  THR   156      34.130  48.404  34.076  1.00  0.00           C
ATOM   2383  HA  THR   156      33.399  48.580  33.286  1.00  0.00           H
ATOM   2384  CB  THR   156      34.667  49.694  34.696  1.00  0.00           C
ATOM   2385  HB  THR   156      33.841  50.313  35.047  1.00  0.00           H
ATOM   2386  CG2 THR   156      35.665  49.499  35.875  1.00  0.00           C
ATOM   2387 HG21 THR   156      35.066  49.474  36.786  1.00  0.00           H
ATOM   2388 HG22 THR   156      36.401  50.301  35.918  1.00  0.00           H
ATOM   2389 HG23 THR   156      36.129  48.534  35.673  1.00  0.00           H
ATOM   2390  OG1 THR   156      35.431  50.440  33.737  1.00  0.00           O
ATOM   2391  HG1 THR   156      34.809  50.651  33.037  1.00  0.00           H
ATOM   2392  C   THR   156      35.133  47.513  33.358  1.00  0.00           C
ATOM   2393  O   THR   156      35.463  46.407  33.922  1.00  0.00           O
ATOM   2394  N   VAL   157      35.448  47.856  32.118  1.00  0.00           N
ATOM   2395  H   VAL   157      35.155  48.783  31.844  1.00  0.00           H
ATOM   2396  CA  VAL   157      36.258  47.220  31.087  1.00  0.00           C
ATOM   2397  HA  VAL   157      37.039  46.665  31.607  1.00  0.00           H
ATOM   2398  CB  VAL   157      35.415  46.319  30.183  1.00  0.00           C
ATOM   2399  HB  VAL   157      34.698  45.854  30.859  1.00  0.00           H
ATOM   2400  CG1 VAL   157      34.616  47.002  29.046  1.00  0.00           C
ATOM   2401 HG11 VAL   157      34.187  47.937  29.408  1.00  0.00           H
ATOM   2402 HG12 VAL   157      35.209  47.224  28.159  1.00  0.00           H
ATOM   2403 HG13 VAL   157      33.783  46.327  28.856  1.00  0.00           H
ATOM   2404  CG2 VAL   157      36.208  45.182  29.613  1.00  0.00           C
ATOM   2405 HG21 VAL   157      36.965  45.538  28.914  1.00  0.00           H
ATOM   2406 HG22 VAL   157      35.667  44.410  29.067  1.00  0.00           H
ATOM   2407 HG23 VAL   157      36.726  44.658  30.416  1.00  0.00           H
ATOM   2408  C   VAL   157      36.971  48.290  30.247  1.00  0.00           C
ATOM   2409  O   VAL   157      36.406  49.345  29.861  1.00  0.00           O
ATOM   2410  N   ARG   158      38.303  48.085  30.171  1.00  0.00           N
ATOM   2411  H   ARG   158      38.667  47.243  30.592  1.00  0.00           H
ATOM   2412  CA  ARG   158      39.295  49.053  29.691  1.00  0.00           C
ATOM   2413  HA  ARG   158      38.834  49.717  28.958  1.00  0.00           H
ATOM   2414  CB  ARG   158      39.596  49.997  30.908  1.00  0.00           C
ATOM   2415  HB2 ARG   158      40.151  50.846  30.511  1.00  0.00           H
ATOM   2416  HB3 ARG   158      38.645  50.415  31.240  1.00  0.00           H
ATOM   2417  CG  ARG   158      40.277  49.322  32.056  1.00  0.00           C
ATOM   2418  HG2 ARG   158      39.722  48.495  32.500  1.00  0.00           H
ATOM   2419  HG3 ARG   158      41.218  48.865  31.749  1.00  0.00           H
ATOM   2420  CD  ARG   158      40.576  50.349  33.166  1.00  0.00           C
ATOM   2421  HD2 ARG   158      41.217  51.080  32.674  1.00  0.00           H
ATOM   2422  HD3 ARG   158      39.665  50.835  33.517  1.00  0.00           H
ATOM   2423  NE  ARG   158      41.289  49.720  34.383  1.00  0.00           N
ATOM   2424  HE  ARG   158      42.252  49.441  34.264  1.00  0.00           H
ATOM   2425  CZ  ARG   158      40.835  49.607  35.598  1.00  0.00           C
ATOM   2426  NH1 ARG   158      39.784  50.222  35.941  1.00  0.00           N
ATOM   2427 HH11 ARG   158      39.270  50.848  35.339  1.00  0.00           H
ATOM   2428 HH12 ARG   158      39.433  49.993  36.860  1.00  0.00           H
ATOM   2429  NH2 ARG   158      41.392  48.953  36.565  1.00  0.00           N
ATOM   2430 HH21 ARG   158      42.187  48.369  36.346  1.00  0.00           H
ATOM   2431 HH22 ARG   158      41.273  49.112  37.555  1.00  0.00           H
ATOM   2432  C   ARG   158      40.608  48.462  29.116  1.00  0.00           C
ATOM   2433  O   ARG   158      41.096  47.404  29.600  1.00  0.00           O
ATOM   2434  N   THR   159      41.096  49.284  28.149  1.00  0.00           N
ATOM   2435  H   THR   159      40.574  50.138  28.011  1.00  0.00           H
ATOM   2436  CA  THR   159      42.376  48.870  27.564  1.00  0.00           C
ATOM   2437  HA  THR   159      42.306  47.833  27.236  1.00  0.00           H
ATOM   2438  CB  THR   159      42.690  49.713  26.266  1.00  0.00           C
ATOM   2439  HB  THR   159      43.097  50.677  26.569  1.00  0.00           H
ATOM   2440  CG2 THR   159      43.681  49.097  25.330  1.00  0.00           C
ATOM   2441 HG21 THR   159      44.623  49.048  25.875  1.00  0.00           H
ATOM   2442 HG22 THR   159      43.844  49.657  24.409  1.00  0.00           H
ATOM   2443 HG23 THR   159      43.444  48.064  25.077  1.00  0.00           H
ATOM   2444  OG1 THR   159      41.473  50.050  25.568  1.00  0.00           O
ATOM   2445  HG1 THR   159      41.094  50.860  25.916  1.00  0.00           H
ATOM   2446  C   THR   159      43.541  48.810  28.601  1.00  0.00           C
ATOM   2447  O   THR   159      43.640  49.744  29.397  1.00  0.00           O
ATOM   2448  N   ASP   160      44.386  47.857  28.541  1.00  0.00           N
ATOM   2449  H   ASP   160      44.261  47.088  27.898  1.00  0.00           H
ATOM   2450  CA  ASP   160      45.502  47.672  29.418  1.00  0.00           C
ATOM   2451  HA  ASP   160      45.296  48.412  30.193  1.00  0.00           H
ATOM   2452  CB  ASP   160      45.570  46.272  30.066  1.00  0.00           C
ATOM   2453  HB2 ASP   160      44.590  45.955  30.423  1.00  0.00           H
ATOM   2454  HB3 ASP   160      45.815  45.600  29.243  1.00  0.00           H
ATOM   2455  CG  ASP   160      46.691  46.190  31.052  1.00  0.00           C
ATOM   2456  OD1 ASP   160      47.533  45.309  30.899  1.00  0.00           O
ATOM   2457  OD2 ASP   160      46.917  47.157  31.807  1.00  0.00           O
ATOM   2458  C   ASP   160      46.816  48.042  28.814  1.00  0.00           C
ATOM   2459  O   ASP   160      47.496  47.291  28.081  1.00  0.00           O
ATOM   2460  N   THR   161      47.390  49.188  29.234  1.00  0.00           N
ATOM   2461  H   THR   161      46.997  49.715  30.001  1.00  0.00           H
ATOM   2462  CA  THR   161      48.617  49.711  28.772  1.00  0.00           C
ATOM   2463  HA  THR   161      48.594  49.359  27.740  1.00  0.00           H
ATOM   2464  CB  THR   161      48.604  51.236  28.643  1.00  0.00           C
ATOM   2465  HB  THR   161      49.477  51.558  28.074  1.00  0.00           H
ATOM   2466  CG2 THR   161      47.346  51.812  27.916  1.00  0.00           C
ATOM   2467 HG21 THR   161      47.328  52.902  27.902  1.00  0.00           H
ATOM   2468 HG22 THR   161      46.393  51.449  28.298  1.00  0.00           H
ATOM   2469 HG23 THR   161      47.521  51.516  26.881  1.00  0.00           H
ATOM   2470  OG1 THR   161      48.605  51.854  29.927  1.00  0.00           O
ATOM   2471  HG1 THR   161      49.546  51.869  30.118  1.00  0.00           H
ATOM   2472  C   THR   161      49.833  49.252  29.624  1.00  0.00           C
ATOM   2473  O   THR   161      50.941  49.723  29.445  1.00  0.00           O
ATOM   2474  N   GLY   162      49.725  48.296  30.590  1.00  0.00           N
ATOM   2475  H   GLY   162      48.868  47.820  30.830  1.00  0.00           H
ATOM   2476  CA  GLY   162      50.903  47.805  31.398  1.00  0.00           C
ATOM   2477  HA2 GLY   162      51.494  48.670  31.698  1.00  0.00           H
ATOM   2478  HA3 GLY   162      50.515  47.269  32.265  1.00  0.00           H
ATOM   2479  C   GLY   162      51.872  46.933  30.604  1.00  0.00           C
ATOM   2480  O   GLY   162      51.864  46.976  29.374  1.00  0.00           O
ATOM   2481  N   GLU   163      52.699  46.139  31.338  1.00  0.00           N
ATOM   2482  H   GLU   163      52.328  46.023  32.270  1.00  0.00           H
ATOM   2483  CA  GLU   163      53.636  45.179  30.695  1.00  0.00           C
ATOM   2484  HA  GLU   163      54.040  45.685  29.818  1.00  0.00           H
ATOM   2485  CB  GLU   163      54.675  44.791  31.832  1.00  0.00           C
ATOM   2486  HB2 GLU   163      54.075  44.447  32.674  1.00  0.00           H
ATOM   2487  HB3 GLU   163      55.151  43.857  31.532  1.00  0.00           H
ATOM   2488  CG  GLU   163      55.726  45.761  32.334  1.00  0.00           C
ATOM   2489  HG2 GLU   163      55.317  46.302  33.187  1.00  0.00           H
ATOM   2490  HG3 GLU   163      56.544  45.247  32.837  1.00  0.00           H
ATOM   2491  CD  GLU   163      56.389  46.639  31.243  1.00  0.00           C
ATOM   2492  OE1 GLU   163      56.896  46.027  30.299  1.00  0.00           O
ATOM   2493  OE2 GLU   163      56.593  47.869  31.465  1.00  0.00           O
ATOM   2494  C   GLU   163      52.970  43.952  30.022  1.00  0.00           C
ATOM   2495  O   GLU   163      51.911  43.453  30.486  1.00  0.00           O
ATOM   2496  N   PRO   164      53.478  43.487  28.825  1.00  0.00           N
ATOM   2497  CD  PRO   164      54.662  43.937  28.104  1.00  0.00           C
ATOM   2498  HD2 PRO   164      55.491  44.263  28.732  1.00  0.00           H
ATOM   2499  HD3 PRO   164      54.314  44.810  27.551  1.00  0.00           H
ATOM   2500  CG  PRO   164      55.070  42.802  27.195  1.00  0.00           C
ATOM   2501  HG2 PRO   164      55.597  42.061  27.796  1.00  0.00           H
ATOM   2502  HG3 PRO   164      55.555  43.100  26.266  1.00  0.00           H
ATOM   2503  CB  PRO   164      53.621  42.248  26.823  1.00  0.00           C
ATOM   2504  HB2 PRO   164      53.614  41.221  26.458  1.00  0.00           H
ATOM   2505  HB3 PRO   164      53.265  42.927  26.048  1.00  0.00           H
ATOM   2506  CA  PRO   164      52.794  42.384  28.126  1.00  0.00           C
ATOM   2507  HA  PRO   164      51.798  42.741  27.860  1.00  0.00           H
ATOM   2508  C   PRO   164      52.811  41.010  28.761  1.00  0.00           C
ATOM   2509  O   PRO   164      53.876  40.397  28.883  1.00  0.00           O
ATOM   2510  N   MET   165      51.672  40.465  29.182  1.00  0.00           N
ATOM   2511  H   MET   165      50.860  41.032  28.980  1.00  0.00           H
ATOM   2512  CA  MET   165      51.553  39.142  29.721  1.00  0.00           C
ATOM   2513  HA  MET   165      52.334  38.944  30.455  1.00  0.00           H
ATOM   2514  CB  MET   165      50.256  39.007  30.527  1.00  0.00           C
ATOM   2515  HB2 MET   165      50.269  38.083  31.107  1.00  0.00           H
ATOM   2516  HB3 MET   165      50.192  39.866  31.194  1.00  0.00           H
ATOM   2517  CG  MET   165      48.998  38.996  29.569  1.00  0.00           C
ATOM   2518  HG2 MET   165      49.157  39.575  28.659  1.00  0.00           H
ATOM   2519  HG3 MET   165      48.930  37.987  29.162  1.00  0.00           H
ATOM   2520  SD  MET   165      47.566  39.461  30.469  1.00  0.00           S
ATOM   2521  CE  MET   165      47.171  37.909  31.316  1.00  0.00           C
ATOM   2522  HE1 MET   165      48.089  37.465  31.701  1.00  0.00           H
ATOM   2523  HE2 MET   165      46.354  38.068  32.019  1.00  0.00           H
ATOM   2524  HE3 MET   165      46.705  37.210  30.620  1.00  0.00           H
ATOM   2525  C   MET   165      51.603  37.995  28.727  1.00  0.00           C
ATOM   2526  O   MET   165      51.507  36.826  29.119  1.00  0.00           O
ATOM   2527  N   GLY   166      52.021  38.253  27.541  1.00  0.00           N
ATOM   2528  H   GLY   166      51.981  39.232  27.294  1.00  0.00           H
ATOM   2529  CA  GLY   166      52.045  37.368  26.403  1.00  0.00           C
ATOM   2530  HA2 GLY   166      52.561  37.850  25.572  1.00  0.00           H
ATOM   2531  HA3 GLY   166      52.507  36.420  26.677  1.00  0.00           H
ATOM   2532  C   GLY   166      50.605  36.923  25.881  1.00  0.00           C
ATOM   2533  O   GLY   166      50.099  37.418  24.886  1.00  0.00           O
ATOM   2534  N   ARG   167      50.079  35.896  26.655  1.00  0.00           N
ATOM   2535  H   ARG   167      50.587  35.573  27.465  1.00  0.00           H
ATOM   2536  CA  ARG   167      48.705  35.273  26.561  1.00  0.00           C
ATOM   2537  HA  ARG   167      47.991  36.011  26.195  1.00  0.00           H
ATOM   2538  CB  ARG   167      48.776  34.107  25.531  1.00  0.00           C
ATOM   2539  HB2 ARG   167      49.284  34.542  24.671  1.00  0.00           H
ATOM   2540  HB3 ARG   167      49.404  33.282  25.866  1.00  0.00           H
ATOM   2541  CG  ARG   167      47.390  33.495  25.103  1.00  0.00           C
ATOM   2542  HG2 ARG   167      46.674  33.403  25.919  1.00  0.00           H
ATOM   2543  HG3 ARG   167      47.014  34.099  24.277  1.00  0.00           H
ATOM   2544  CD  ARG   167      47.370  32.194  24.409  1.00  0.00           C
ATOM   2545  HD2 ARG   167      46.329  31.991  24.161  1.00  0.00           H
ATOM   2546  HD3 ARG   167      47.971  32.340  23.511  1.00  0.00           H
ATOM   2547  NE  ARG   167      47.904  31.112  25.346  1.00  0.00           N
ATOM   2548  HE  ARG   167      47.303  30.906  26.130  1.00  0.00           H
ATOM   2549  CZ  ARG   167      49.141  30.455  25.379  1.00  0.00           C
ATOM   2550  NH1 ARG   167      50.076  30.637  24.527  1.00  0.00           N
ATOM   2551 HH11 ARG   167      49.984  31.348  23.816  1.00  0.00           H
ATOM   2552 HH12 ARG   167      51.035  30.357  24.680  1.00  0.00           H
ATOM   2553  NH2 ARG   167      49.384  29.729  26.458  1.00  0.00           N
ATOM   2554 HH21 ARG   167      48.688  29.541  27.167  1.00  0.00           H
ATOM   2555 HH22 ARG   167      50.332  29.429  26.636  1.00  0.00           H
ATOM   2556  C   ARG   167      48.318  34.785  28.011  1.00  0.00           C
ATOM   2557  O   ARG   167      49.185  34.358  28.786  1.00  0.00           O
ATOM   2558  N   GLY   168      47.013  34.869  28.364  1.00  0.00           N
ATOM   2559  H   GLY   168      46.328  35.148  27.675  1.00  0.00           H
ATOM   2560  CA  GLY   168      46.469  34.250  29.664  1.00  0.00           C
ATOM   2561  HA2 GLY   168      45.969  33.356  29.289  1.00  0.00           H
ATOM   2562  HA3 GLY   168      47.239  33.853  30.324  1.00  0.00           H
ATOM   2563  C   GLY   168      45.503  35.133  30.404  1.00  0.00           C
ATOM   2564  O   GLY   168      44.838  35.994  29.800  1.00  0.00           O
ATOM   2565  N   THR   169      45.249  34.801  31.683  1.00  0.00           N
ATOM   2566  H   THR   169      45.671  33.971  32.072  1.00  0.00           H
ATOM   2567  CA  THR   169      44.471  35.688  32.604  1.00  0.00           C
ATOM   2568  HA  THR   169      44.404  36.651  32.097  1.00  0.00           H
ATOM   2569  CB  THR   169      42.992  35.145  32.674  1.00  0.00           C
ATOM   2570  HB  THR   169      42.981  34.116  33.033  1.00  0.00           H
ATOM   2571  CG2 THR   169      41.963  35.902  33.539  1.00  0.00           C
ATOM   2572 HG21 THR   169      42.233  35.904  34.595  1.00  0.00           H
ATOM   2573 HG22 THR   169      40.968  35.477  33.404  1.00  0.00           H
ATOM   2574 HG23 THR   169      41.890  36.925  33.172  1.00  0.00           H
ATOM   2575  OG1 THR   169      42.492  34.976  31.371  1.00  0.00           O
ATOM   2576  HG1 THR   169      42.776  34.092  31.126  1.00  0.00           H
ATOM   2577  C   THR   169      45.167  35.847  33.964  1.00  0.00           C
ATOM   2578  O   THR   169      45.857  35.004  34.515  1.00  0.00           O
ATOM   2579  N   LYS   170      44.893  36.996  34.477  1.00  0.00           N
ATOM   2580  H   LYS   170      44.487  37.723  33.905  1.00  0.00           H
ATOM   2581  CA  LYS   170      45.485  37.445  35.739  1.00  0.00           C
ATOM   2582  HA  LYS   170      45.902  36.599  36.287  1.00  0.00           H
ATOM   2583  CB  LYS   170      46.656  38.409  35.511  1.00  0.00           C
ATOM   2584  HB2 LYS   170      47.507  37.777  35.258  1.00  0.00           H
ATOM   2585  HB3 LYS   170      46.362  39.095  34.718  1.00  0.00           H
ATOM   2586  CG  LYS   170      47.062  39.259  36.686  1.00  0.00           C
ATOM   2587  HG2 LYS   170      46.263  39.937  36.989  1.00  0.00           H
ATOM   2588  HG3 LYS   170      47.351  38.624  37.524  1.00  0.00           H
ATOM   2589  CD  LYS   170      48.142  40.195  36.310  1.00  0.00           C
ATOM   2590  HD2 LYS   170      48.988  39.807  35.742  1.00  0.00           H
ATOM   2591  HD3 LYS   170      47.684  40.927  35.644  1.00  0.00           H
ATOM   2592  CE  LYS   170      48.749  41.036  37.459  1.00  0.00           C
ATOM   2593  HE2 LYS   170      48.059  41.591  38.095  1.00  0.00           H
ATOM   2594  HE3 LYS   170      49.372  40.445  38.130  1.00  0.00           H
ATOM   2595  NZ  LYS   170      49.607  42.102  36.898  1.00  0.00           N
ATOM   2596  HZ1 LYS   170      49.395  42.622  36.057  1.00  0.00           H
ATOM   2597  HZ2 LYS   170      50.497  41.711  36.625  1.00  0.00           H
ATOM   2598  HZ3 LYS   170      49.805  42.767  37.632  1.00  0.00           H
ATOM   2599  C   LYS   170      44.456  38.041  36.643  1.00  0.00           C
ATOM   2600  O   LYS   170      43.914  39.076  36.354  1.00  0.00           O
ATOM   2601  N   VAL   171      44.237  37.412  37.824  1.00  0.00           N
ATOM   2602  H   VAL   171      44.889  36.702  38.124  1.00  0.00           H
ATOM   2603  CA  VAL   171      43.121  37.750  38.704  1.00  0.00           C
ATOM   2604  HA  VAL   171      42.524  38.562  38.290  1.00  0.00           H
ATOM   2605  CB  VAL   171      42.185  36.541  38.920  1.00  0.00           C
ATOM   2606  HB  VAL   171      42.632  35.675  39.409  1.00  0.00           H
ATOM   2607  CG1 VAL   171      40.987  36.784  39.780  1.00  0.00           C
ATOM   2608 HG11 VAL   171      40.401  35.885  39.977  1.00  0.00           H
ATOM   2609 HG12 VAL   171      41.212  37.180  40.770  1.00  0.00           H
ATOM   2610 HG13 VAL   171      40.455  37.631  39.345  1.00  0.00           H
ATOM   2611  CG2 VAL   171      41.664  35.985  37.601  1.00  0.00           C
ATOM   2612 HG21 VAL   171      41.137  36.715  36.987  1.00  0.00           H
ATOM   2613 HG22 VAL   171      41.056  35.090  37.738  1.00  0.00           H
ATOM   2614 HG23 VAL   171      42.468  35.669  36.937  1.00  0.00           H
ATOM   2615  C   VAL   171      43.750  38.166  40.062  1.00  0.00           C
ATOM   2616  O   VAL   171      44.780  37.634  40.507  1.00  0.00           O
ATOM   2617  N   ILE   172      43.174  39.171  40.673  1.00  0.00           N
ATOM   2618  H   ILE   172      42.281  39.419  40.271  1.00  0.00           H
ATOM   2619  CA  ILE   172      43.763  40.040  41.699  1.00  0.00           C
ATOM   2620  HA  ILE   172      44.535  39.530  42.276  1.00  0.00           H
ATOM   2621  CB  ILE   172      44.248  41.417  41.191  1.00  0.00           C
ATOM   2622  HB  ILE   172      43.362  41.898  40.777  1.00  0.00           H
ATOM   2623  CG2 ILE   172      44.873  42.168  42.382  1.00  0.00           C
ATOM   2624 HG21 ILE   172      44.134  42.135  43.183  1.00  0.00           H
ATOM   2625 HG22 ILE   172      45.043  43.227  42.190  1.00  0.00           H
ATOM   2626 HG23 ILE   172      45.792  41.687  42.721  1.00  0.00           H
ATOM   2627  CG1 ILE   172      45.282  41.292  40.023  1.00  0.00           C
ATOM   2628 HG12 ILE   172      46.309  41.094  40.329  1.00  0.00           H
ATOM   2629 HG13 ILE   172      45.014  40.477  39.351  1.00  0.00           H
ATOM   2630  CD1 ILE   172      45.376  42.552  39.204  1.00  0.00           C
ATOM   2631 HD11 ILE   172      44.381  42.903  38.931  1.00  0.00           H
ATOM   2632 HD12 ILE   172      45.860  42.463  38.232  1.00  0.00           H
ATOM   2633 HD13 ILE   172      45.922  43.273  39.811  1.00  0.00           H
ATOM   2634  C   ILE   172      42.599  40.193  42.722  1.00  0.00           C
ATOM   2635  O   ILE   172      41.656  40.923  42.509  1.00  0.00           O
ATOM   2636  N   LEU   173      42.640  39.534  43.826  1.00  0.00           N
ATOM   2637  H   LEU   173      43.297  38.766  43.847  1.00  0.00           H
ATOM   2638  CA  LEU   173      41.728  39.819  44.977  1.00  0.00           C
ATOM   2639  HA  LEU   173      40.743  40.080  44.591  1.00  0.00           H
ATOM   2640  CB  LEU   173      41.628  38.621  45.885  1.00  0.00           C
ATOM   2641  HB2 LEU   173      42.584  38.412  46.367  1.00  0.00           H
ATOM   2642  HB3 LEU   173      40.964  38.953  46.683  1.00  0.00           H
ATOM   2643  CG  LEU   173      41.081  37.339  45.269  1.00  0.00           C
ATOM   2644  HG  LEU   173      40.383  37.561  44.461  1.00  0.00           H
ATOM   2645  CD1 LEU   173      42.146  36.352  44.735  1.00  0.00           C
ATOM   2646 HD11 LEU   173      42.931  36.256  45.485  1.00  0.00           H
ATOM   2647 HD12 LEU   173      42.435  36.751  43.763  1.00  0.00           H
ATOM   2648 HD13 LEU   173      41.644  35.394  44.603  1.00  0.00           H
ATOM   2649  CD2 LEU   173      40.194  36.720  46.224  1.00  0.00           C
ATOM   2650 HD21 LEU   173      39.776  35.841  45.733  1.00  0.00           H
ATOM   2651 HD22 LEU   173      40.810  36.458  47.084  1.00  0.00           H
ATOM   2652 HD23 LEU   173      39.390  37.371  46.568  1.00  0.00           H
ATOM   2653  C   LEU   173      42.383  41.012  45.788  1.00  0.00           C
ATOM   2654  O   LEU   173      43.445  40.756  46.407  1.00  0.00           O
ATOM   2655  N   HID   174      41.615  42.139  45.834  1.00  0.00           N
ATOM   2656  H   HID   174      40.750  42.102  45.312  1.00  0.00           H
ATOM   2657  CA  HID   174      41.728  43.226  46.806  1.00  0.00           C
ATOM   2658  HA  HID   174      42.791  43.395  46.980  1.00  0.00           H
ATOM   2659  CB  HID   174      41.177  44.583  46.250  1.00  0.00           C
ATOM   2660  HB2 HID   174      40.093  44.470  46.223  1.00  0.00           H
ATOM   2661  HB3 HID   174      41.430  45.386  46.942  1.00  0.00           H
ATOM   2662  CG  HID   174      41.675  44.976  44.920  1.00  0.00           C
ATOM   2663  ND1 HID   174      42.748  45.769  44.624  1.00  0.00           N
ATOM   2664  HD1 HID   174      43.341  46.187  45.326  1.00  0.00           H
ATOM   2665  CE1 HID   174      42.839  45.871  43.287  1.00  0.00           C
ATOM   2666  HE1 HID   174      43.651  46.443  42.863  1.00  0.00           H
ATOM   2667  NE2 HID   174      41.873  45.140  42.676  1.00  0.00           N
ATOM   2668  CD2 HID   174      41.172  44.571  43.752  1.00  0.00           C
ATOM   2669  HD2 HID   174      40.373  43.862  43.594  1.00  0.00           H
ATOM   2670  C   HID   174      41.011  42.692  48.049  1.00  0.00           C
ATOM   2671  O   HID   174      39.764  42.874  48.125  1.00  0.00           O
ATOM   2672  N   LEU   175      41.793  42.149  49.042  1.00  0.00           N
ATOM   2673  H   LEU   175      42.778  42.115  48.822  1.00  0.00           H
ATOM   2674  CA  LEU   175      41.260  41.520  50.252  1.00  0.00           C
ATOM   2675  HA  LEU   175      40.392  40.981  49.875  1.00  0.00           H
ATOM   2676  CB  LEU   175      42.411  40.611  50.847  1.00  0.00           C
ATOM   2677  HB2 LEU   175      43.054  41.335  51.348  1.00  0.00           H
ATOM   2678  HB3 LEU   175      42.049  40.005  51.677  1.00  0.00           H
ATOM   2679  CG  LEU   175      43.250  39.675  50.002  1.00  0.00           C
ATOM   2680  HG  LEU   175      43.264  40.056  48.980  1.00  0.00           H
ATOM   2681  CD1 LEU   175      44.682  39.306  50.503  1.00  0.00           C
ATOM   2682 HD11 LEU   175      44.626  39.139  51.579  1.00  0.00           H
ATOM   2683 HD12 LEU   175      45.321  40.170  50.323  1.00  0.00           H
ATOM   2684 HD13 LEU   175      45.008  38.359  50.074  1.00  0.00           H
ATOM   2685  CD2 LEU   175      42.446  38.383  49.867  1.00  0.00           C
ATOM   2686 HD21 LEU   175      41.410  38.651  49.663  1.00  0.00           H
ATOM   2687 HD22 LEU   175      42.820  37.715  49.089  1.00  0.00           H
ATOM   2688 HD23 LEU   175      42.435  37.796  50.785  1.00  0.00           H
ATOM   2689  C   LEU   175      40.796  42.611  51.274  1.00  0.00           C
ATOM   2690  O   LEU   175      41.477  43.607  51.474  1.00  0.00           O
ATOM   2691  N   LYS   176      39.761  42.254  52.023  1.00  0.00           N
ATOM   2692  H   LYS   176      39.356  41.333  51.920  1.00  0.00           H
ATOM   2693  CA  LYS   176      39.271  43.158  53.090  1.00  0.00           C
ATOM   2694  HA  LYS   176      39.135  44.170  52.705  1.00  0.00           H
ATOM   2695  CB  LYS   176      37.997  42.729  53.681  1.00  0.00           C
ATOM   2696  HB2 LYS   176      38.097  41.692  54.001  1.00  0.00           H
ATOM   2697  HB3 LYS   176      37.772  43.335  54.558  1.00  0.00           H
ATOM   2698  CG  LYS   176      36.717  42.850  52.708  1.00  0.00           C
ATOM   2699  HG2 LYS   176      36.599  43.931  52.618  1.00  0.00           H
ATOM   2700  HG3 LYS   176      36.901  42.386  51.740  1.00  0.00           H
ATOM   2701  CD  LYS   176      35.497  42.168  53.296  1.00  0.00           C
ATOM   2702  HD2 LYS   176      35.655  41.099  53.148  1.00  0.00           H
ATOM   2703  HD3 LYS   176      35.370  42.174  54.378  1.00  0.00           H
ATOM   2704  CE  LYS   176      34.238  42.615  52.623  1.00  0.00           C
ATOM   2705  HE2 LYS   176      34.243  43.704  52.680  1.00  0.00           H
ATOM   2706  HE3 LYS   176      34.429  42.302  51.597  1.00  0.00           H
ATOM   2707  NZ  LYS   176      33.015  42.136  53.289  1.00  0.00           N
ATOM   2708  HZ1 LYS   176      32.933  41.142  53.125  1.00  0.00           H
ATOM   2709  HZ2 LYS   176      32.180  42.644  53.032  1.00  0.00           H
ATOM   2710  HZ3 LYS   176      33.049  42.392  54.265  1.00  0.00           H
ATOM   2711  C   LYS   176      40.274  43.265  54.258  1.00  0.00           C
ATOM   2712  O   LYS   176      41.158  42.405  54.443  1.00  0.00           O
ATOM   2713  N   GLU   177      40.130  44.333  55.051  1.00  0.00           N
ATOM   2714  H   GLU   177      39.436  45.009  54.761  1.00  0.00           H
ATOM   2715  CA  GLU   177      41.090  44.737  56.015  1.00  0.00           C
ATOM   2716  HA  GLU   177      42.032  45.079  55.585  1.00  0.00           H
ATOM   2717  CB  GLU   177      40.486  45.989  56.633  1.00  0.00           C
ATOM   2718  HB2 GLU   177      40.569  46.724  55.832  1.00  0.00           H
ATOM   2719  HB3 GLU   177      39.467  45.832  56.983  1.00  0.00           H
ATOM   2720  CG  GLU   177      41.276  46.608  57.816  1.00  0.00           C
ATOM   2721  HG2 GLU   177      41.071  45.829  58.551  1.00  0.00           H
ATOM   2722  HG3 GLU   177      42.353  46.666  57.665  1.00  0.00           H
ATOM   2723  CD  GLU   177      40.885  48.032  58.249  1.00  0.00           C
ATOM   2724  OE1 GLU   177      39.723  48.292  58.520  1.00  0.00           O
ATOM   2725  OE2 GLU   177      41.742  48.943  58.224  1.00  0.00           O
ATOM   2726  C   GLU   177      41.490  43.690  57.112  1.00  0.00           C
ATOM   2727  O   GLU   177      42.511  43.841  57.698  1.00  0.00           O
ATOM   2728  N   ASP   178      40.733  42.652  57.320  1.00  0.00           N
ATOM   2729  H   ASP   178      39.825  42.681  56.881  1.00  0.00           H
ATOM   2730  CA  ASP   178      40.931  41.614  58.342  1.00  0.00           C
ATOM   2731  HA  ASP   178      41.688  41.966  59.044  1.00  0.00           H
ATOM   2732  CB  ASP   178      39.614  41.309  59.091  1.00  0.00           C
ATOM   2733  HB2 ASP   178      39.732  40.525  59.839  1.00  0.00           H
ATOM   2734  HB3 ASP   178      39.391  42.179  59.708  1.00  0.00           H
ATOM   2735  CG  ASP   178      38.402  40.956  58.258  1.00  0.00           C
ATOM   2736  OD1 ASP   178      37.418  40.481  58.914  1.00  0.00           O
ATOM   2737  OD2 ASP   178      38.407  41.285  57.046  1.00  0.00           O
ATOM   2738  C   ASP   178      41.438  40.243  57.742  1.00  0.00           C
ATOM   2739  O   ASP   178      42.027  39.442  58.554  1.00  0.00           O
ATOM   2740  N   GLN   179      41.257  40.027  56.454  1.00  0.00           N
ATOM   2741  H   GLN   179      40.882  40.751  55.858  1.00  0.00           H
ATOM   2742  CA  GLN   179      41.643  38.892  55.689  1.00  0.00           C
ATOM   2743  HA  GLN   179      41.405  37.986  56.245  1.00  0.00           H
ATOM   2744  CB  GLN   179      40.935  38.817  54.322  1.00  0.00           C
ATOM   2745  HB2 GLN   179      41.231  39.730  53.804  1.00  0.00           H
ATOM   2746  HB3 GLN   179      41.148  37.929  53.726  1.00  0.00           H
ATOM   2747  CG  GLN   179      39.368  38.905  54.318  1.00  0.00           C
ATOM   2748  HG2 GLN   179      38.958  39.729  54.903  1.00  0.00           H
ATOM   2749  HG3 GLN   179      39.115  39.016  53.264  1.00  0.00           H
ATOM   2750  CD  GLN   179      38.683  37.638  54.865  1.00  0.00           C
ATOM   2751  OE1 GLN   179      39.301  36.782  55.307  1.00  0.00           O
ATOM   2752  NE2 GLN   179      37.361  37.645  54.722  1.00  0.00           N
ATOM   2753 HE21 GLN   179      36.854  36.882  55.149  1.00  0.00           H
ATOM   2754 HE22 GLN   179      36.825  38.455  54.446  1.00  0.00           H
ATOM   2755  C   GLN   179      43.116  38.890  55.431  1.00  0.00           C
ATOM   2756  O   GLN   179      43.580  38.530  54.332  1.00  0.00           O
ATOM   2757  N   THR   180      43.969  39.175  56.457  1.00  0.00           N
ATOM   2758  H   THR   180      43.536  39.434  57.332  1.00  0.00           H
ATOM   2759  CA  THR   180      45.408  39.264  56.464  1.00  0.00           C
ATOM   2760  HA  THR   180      45.776  39.656  55.515  1.00  0.00           H
ATOM   2761  CB  THR   180      46.006  40.130  57.561  1.00  0.00           C
ATOM   2762  HB  THR   180      47.090  40.076  57.465  1.00  0.00           H
ATOM   2763  CG2 THR   180      45.677  41.596  57.486  1.00  0.00           C
ATOM   2764 HG21 THR   180      46.182  42.039  56.629  1.00  0.00           H
ATOM   2765 HG22 THR   180      45.992  42.018  58.441  1.00  0.00           H
ATOM   2766 HG23 THR   180      44.624  41.789  57.281  1.00  0.00           H
ATOM   2767  OG1 THR   180      45.489  39.737  58.832  1.00  0.00           O
ATOM   2768  HG1 THR   180      45.755  38.834  59.020  1.00  0.00           H
ATOM   2769  C   THR   180      45.976  37.848  56.476  1.00  0.00           C
ATOM   2770  O   THR   180      47.238  37.664  56.410  1.00  0.00           O
ATOM   2771  N   GLU   181      45.162  36.794  56.558  1.00  0.00           N
ATOM   2772  H   GLU   181      44.192  37.004  56.743  1.00  0.00           H
ATOM   2773  CA  GLU   181      45.612  35.398  56.756  1.00  0.00           C
ATOM   2774  HA  GLU   181      46.485  35.362  57.410  1.00  0.00           H
ATOM   2775  CB  GLU   181      44.342  34.733  57.369  1.00  0.00           C
ATOM   2776  HB2 GLU   181      44.821  33.812  57.703  1.00  0.00           H
ATOM   2777  HB3 GLU   181      43.912  35.243  58.231  1.00  0.00           H
ATOM   2778  CG  GLU   181      43.236  34.469  56.334  1.00  0.00           C
ATOM   2779  HG2 GLU   181      42.860  35.374  55.858  1.00  0.00           H
ATOM   2780  HG3 GLU   181      43.575  33.842  55.510  1.00  0.00           H
ATOM   2781  CD  GLU   181      42.165  33.676  57.038  1.00  0.00           C
ATOM   2782  OE1 GLU   181      41.393  34.365  57.829  1.00  0.00           O
ATOM   2783  OE2 GLU   181      42.044  32.461  56.883  1.00  0.00           O
ATOM   2784  C   GLU   181      46.197  34.812  55.457  1.00  0.00           C
ATOM   2785  O   GLU   181      47.046  33.952  55.495  1.00  0.00           O
ATOM   2786  N   TYR   182      45.835  35.311  54.235  1.00  0.00           N
ATOM   2787  H   TYR   182      45.096  35.996  54.296  1.00  0.00           H
ATOM   2788  CA  TYR   182      46.247  34.951  52.838  1.00  0.00           C
ATOM   2789  HA  TYR   182      46.461  33.902  53.040  1.00  0.00           H
ATOM   2790  CB  TYR   182      45.119  35.153  51.835  1.00  0.00           C
ATOM   2791  HB2 TYR   182      44.971  36.220  51.672  1.00  0.00           H
ATOM   2792  HB3 TYR   182      45.359  34.704  50.871  1.00  0.00           H
ATOM   2793  CG  TYR   182      43.789  34.473  52.365  1.00  0.00           C
ATOM   2794  CD1 TYR   182      43.661  33.090  52.362  1.00  0.00           C
ATOM   2795  HD1 TYR   182      44.375  32.448  51.867  1.00  0.00           H
ATOM   2796  CE1 TYR   182      42.431  32.578  52.895  1.00  0.00           C
ATOM   2797  HE1 TYR   182      42.234  31.519  52.824  1.00  0.00           H
ATOM   2798  CZ  TYR   182      41.485  33.327  53.504  1.00  0.00           C
ATOM   2799  OH  TYR   182      40.397  32.759  54.043  1.00  0.00           O
ATOM   2800  HH  TYR   182      40.438  31.801  53.992  1.00  0.00           H
ATOM   2801  CE2 TYR   182      41.600  34.715  53.534  1.00  0.00           C
ATOM   2802  HE2 TYR   182      40.858  35.286  54.071  1.00  0.00           H
ATOM   2803  CD2 TYR   182      42.741  35.298  52.976  1.00  0.00           C
ATOM   2804  HD2 TYR   182      42.839  36.372  52.931  1.00  0.00           H
ATOM   2805  C   TYR   182      47.556  35.640  52.362  1.00  0.00           C
ATOM   2806  O   TYR   182      47.825  35.734  51.183  1.00  0.00           O
ATOM   2807  N   LEU   183      48.308  36.245  53.304  1.00  0.00           N
ATOM   2808  H   LEU   183      48.144  36.120  54.292  1.00  0.00           H
ATOM   2809  CA  LEU   183      49.399  37.124  52.924  1.00  0.00           C
ATOM   2810  HA  LEU   183      49.373  37.328  51.854  1.00  0.00           H
ATOM   2811  CB  LEU   183      49.329  38.464  53.685  1.00  0.00           C
ATOM   2812  HB2 LEU   183      49.470  38.163  54.722  1.00  0.00           H
ATOM   2813  HB3 LEU   183      50.116  39.169  53.416  1.00  0.00           H
ATOM   2814  CG  LEU   183      48.060  39.258  53.612  1.00  0.00           C
ATOM   2815  HG  LEU   183      47.276  38.633  54.041  1.00  0.00           H
ATOM   2816  CD1 LEU   183      48.201  40.563  54.358  1.00  0.00           C
ATOM   2817 HD11 LEU   183      47.180  40.944  54.410  1.00  0.00           H
ATOM   2818 HD12 LEU   183      48.833  41.230  53.773  1.00  0.00           H
ATOM   2819 HD13 LEU   183      48.498  40.461  55.401  1.00  0.00           H
ATOM   2820  CD2 LEU   183      47.645  39.665  52.196  1.00  0.00           C
ATOM   2821 HD21 LEU   183      48.502  40.097  51.677  1.00  0.00           H
ATOM   2822 HD22 LEU   183      47.317  38.748  51.705  1.00  0.00           H
ATOM   2823 HD23 LEU   183      46.710  40.222  52.235  1.00  0.00           H
ATOM   2824  C   LEU   183      50.784  36.394  53.090  1.00  0.00           C
ATOM   2825  O   LEU   183      51.782  37.057  53.314  1.00  0.00           O
ATOM   2826  N   GLU   184      50.837  35.091  53.263  1.00  0.00           N
ATOM   2827  H   GLU   184      50.006  34.545  53.093  1.00  0.00           H
ATOM   2828  CA  GLU   184      52.095  34.322  53.398  1.00  0.00           C
ATOM   2829  HA  GLU   184      52.981  34.804  52.983  1.00  0.00           H
ATOM   2830  CB  GLU   184      52.305  34.017  54.891  1.00  0.00           C
ATOM   2831  HB2 GLU   184      51.401  33.543  55.273  1.00  0.00           H
ATOM   2832  HB3 GLU   184      53.151  33.341  55.011  1.00  0.00           H
ATOM   2833  CG  GLU   184      52.583  35.218  55.826  1.00  0.00           C
ATOM   2834  HG2 GLU   184      51.713  35.858  55.670  1.00  0.00           H
ATOM   2835  HG3 GLU   184      52.656  34.945  56.878  1.00  0.00           H
ATOM   2836  CD  GLU   184      53.924  35.839  55.544  1.00  0.00           C
ATOM   2837  OE1 GLU   184      54.927  35.093  55.434  1.00  0.00           O
ATOM   2838  OE2 GLU   184      53.970  37.048  55.379  1.00  0.00           O
ATOM   2839  C   GLU   184      52.067  32.985  52.739  1.00  0.00           C
ATOM   2840  O   GLU   184      51.162  32.198  52.940  1.00  0.00           O
ATOM   2841  N   GLU   185      53.129  32.676  51.991  1.00  0.00           N
ATOM   2842  H   GLU   185      53.935  33.281  51.937  1.00  0.00           H
ATOM   2843  CA  GLU   185      53.207  31.598  51.029  1.00  0.00           C
ATOM   2844  HA  GLU   185      52.452  31.837  50.281  1.00  0.00           H
ATOM   2845  CB  GLU   185      54.602  31.444  50.393  1.00  0.00           C
ATOM   2846  HB2 GLU   185      54.517  30.676  49.624  1.00  0.00           H
ATOM   2847  HB3 GLU   185      54.909  32.407  49.985  1.00  0.00           H
ATOM   2848  CG  GLU   185      55.800  30.994  51.212  1.00  0.00           C
ATOM   2849  HG2 GLU   185      55.584  30.022  51.657  1.00  0.00           H
ATOM   2850  HG3 GLU   185      56.578  30.780  50.480  1.00  0.00           H
ATOM   2851  CD  GLU   185      56.193  31.935  52.361  1.00  0.00           C
ATOM   2852  OE1 GLU   185      55.804  33.110  52.355  1.00  0.00           O
ATOM   2853  OE2 GLU   185      56.821  31.538  53.367  1.00  0.00           O
ATOM   2854  C   GLU   185      52.952  30.229  51.603  1.00  0.00           C
ATOM   2855  O   GLU   185      52.587  29.305  50.887  1.00  0.00           O
ATOM   2856  N   ARG   186      53.078  30.058  52.928  1.00  0.00           N
ATOM   2857  H   ARG   186      53.634  30.748  53.411  1.00  0.00           H
ATOM   2858  CA  ARG   186      52.955  28.717  53.612  1.00  0.00           C
ATOM   2859  HA  ARG   186      53.371  27.844  53.111  1.00  0.00           H
ATOM   2860  CB  ARG   186      53.742  28.794  54.945  1.00  0.00           C
ATOM   2861  HB2 ARG   186      53.356  29.629  55.528  1.00  0.00           H
ATOM   2862  HB3 ARG   186      53.495  27.941  55.577  1.00  0.00           H
ATOM   2863  CG  ARG   186      55.304  28.975  54.792  1.00  0.00           C
ATOM   2864  HG2 ARG   186      55.798  28.043  54.520  1.00  0.00           H
ATOM   2865  HG3 ARG   186      55.460  29.671  53.967  1.00  0.00           H
ATOM   2866  CD  ARG   186      55.944  29.633  55.964  1.00  0.00           C
ATOM   2867  HD2 ARG   186      55.650  29.093  56.864  1.00  0.00           H
ATOM   2868  HD3 ARG   186      57.026  29.561  55.851  1.00  0.00           H
ATOM   2869  NE  ARG   186      55.658  31.102  56.119  1.00  0.00           N
ATOM   2870  HE  ARG   186      56.007  31.670  55.360  1.00  0.00           H
ATOM   2871  CZ  ARG   186      55.198  31.646  57.245  1.00  0.00           C
ATOM   2872  NH1 ARG   186      54.999  30.972  58.333  1.00  0.00           N
ATOM   2873 HH11 ARG   186      55.094  29.967  58.324  1.00  0.00           H
ATOM   2874 HH12 ARG   186      54.839  31.484  59.187  1.00  0.00           H
ATOM   2875  NH2 ARG   186      54.875  32.878  57.378  1.00  0.00           N
ATOM   2876 HH21 ARG   186      54.943  33.497  56.584  1.00  0.00           H
ATOM   2877 HH22 ARG   186      54.357  33.115  58.211  1.00  0.00           H
ATOM   2878  C   ARG   186      51.434  28.512  53.790  1.00  0.00           C
ATOM   2879  O   ARG   186      50.995  27.350  53.582  1.00  0.00           O
ATOM   2880  N   ARG   187      50.641  29.534  53.989  1.00  0.00           N
ATOM   2881  H   ARG   187      51.086  30.433  54.111  1.00  0.00           H
ATOM   2882  CA  ARG   187      49.239  29.469  54.005  1.00  0.00           C
ATOM   2883  HA  ARG   187      48.978  28.559  54.546  1.00  0.00           H
ATOM   2884  CB  ARG   187      48.832  30.732  54.682  1.00  0.00           C
ATOM   2885  HB2 ARG   187      49.359  30.673  55.635  1.00  0.00           H
ATOM   2886  HB3 ARG   187      49.231  31.559  54.095  1.00  0.00           H
ATOM   2887  CG  ARG   187      47.281  30.863  54.818  1.00  0.00           C
ATOM   2888  HG2 ARG   187      46.969  31.853  54.487  1.00  0.00           H
ATOM   2889  HG3 ARG   187      46.642  30.237  54.194  1.00  0.00           H
ATOM   2890  CD  ARG   187      46.596  30.627  56.170  1.00  0.00           C
ATOM   2891  HD2 ARG   187      47.188  31.145  56.923  1.00  0.00           H
ATOM   2892  HD3 ARG   187      45.604  31.080  56.180  1.00  0.00           H
ATOM   2893  NE  ARG   187      46.638  29.191  56.465  1.00  0.00           N
ATOM   2894  HE  ARG   187      47.436  28.769  56.918  1.00  0.00           H
ATOM   2895  CZ  ARG   187      45.788  28.237  56.198  1.00  0.00           C
ATOM   2896  NH1 ARG   187      44.699  28.419  55.491  1.00  0.00           N
ATOM   2897 HH11 ARG   187      44.287  29.335  55.386  1.00  0.00           H
ATOM   2898 HH12 ARG   187      44.184  27.582  55.259  1.00  0.00           H
ATOM   2899  NH2 ARG   187      46.014  27.045  56.637  1.00  0.00           N
ATOM   2900 HH21 ARG   187      46.957  26.796  56.901  1.00  0.00           H
ATOM   2901 HH22 ARG   187      45.303  26.333  56.545  1.00  0.00           H
ATOM   2902  C   ARG   187      48.602  29.198  52.643  1.00  0.00           C
ATOM   2903  O   ARG   187      47.632  28.435  52.494  1.00  0.00           O
ATOM   2904  N   ILE   188      49.091  29.835  51.629  1.00  0.00           N
ATOM   2905  H   ILE   188      49.662  30.653  51.787  1.00  0.00           H
ATOM   2906  CA  ILE   188      48.629  29.399  50.263  1.00  0.00           C
ATOM   2907  HA  ILE   188      47.543  29.411  50.184  1.00  0.00           H
ATOM   2908  CB  ILE   188      49.048  30.572  49.307  1.00  0.00           C
ATOM   2909  HB  ILE   188      50.130  30.701  49.266  1.00  0.00           H
ATOM   2910  CG2 ILE   188      48.694  30.391  47.849  1.00  0.00           C
ATOM   2911 HG21 ILE   188      47.613  30.498  47.745  1.00  0.00           H
ATOM   2912 HG22 ILE   188      49.028  29.407  47.521  1.00  0.00           H
ATOM   2913 HG23 ILE   188      49.196  31.170  47.275  1.00  0.00           H
ATOM   2914  CG1 ILE   188      48.356  31.873  49.713  1.00  0.00           C
ATOM   2915 HG12 ILE   188      47.566  32.207  49.040  1.00  0.00           H
ATOM   2916 HG13 ILE   188      47.925  31.783  50.708  1.00  0.00           H
ATOM   2917  CD1 ILE   188      49.499  32.960  49.628  1.00  0.00           C
ATOM   2918 HD11 ILE   188      50.026  32.819  48.685  1.00  0.00           H
ATOM   2919 HD12 ILE   188      50.315  32.822  50.338  1.00  0.00           H
ATOM   2920 HD13 ILE   188      49.137  33.986  49.667  1.00  0.00           H
ATOM   2921  C   ILE   188      49.024  27.985  49.883  1.00  0.00           C
ATOM   2922  O   ILE   188      48.194  27.279  49.345  1.00  0.00           O
ATOM   2923  N   LYS   189      50.281  27.567  50.259  1.00  0.00           N
ATOM   2924  H   LYS   189      50.881  28.193  50.776  1.00  0.00           H
ATOM   2925  CA  LYS   189      50.794  26.180  50.064  1.00  0.00           C
ATOM   2926  HA  LYS   189      50.719  25.998  48.992  1.00  0.00           H
ATOM   2927  CB  LYS   189      52.220  26.117  50.482  1.00  0.00           C
ATOM   2928  HB2 LYS   189      52.647  26.959  49.938  1.00  0.00           H
ATOM   2929  HB3 LYS   189      52.278  26.336  51.548  1.00  0.00           H
ATOM   2930  CG  LYS   189      52.762  24.779  50.132  1.00  0.00           C
ATOM   2931  HG2 LYS   189      52.405  24.002  50.808  1.00  0.00           H
ATOM   2932  HG3 LYS   189      52.482  24.634  49.089  1.00  0.00           H
ATOM   2933  CD  LYS   189      54.245  24.769  50.287  1.00  0.00           C
ATOM   2934  HD2 LYS   189      54.700  25.445  49.564  1.00  0.00           H
ATOM   2935  HD3 LYS   189      54.436  25.222  51.259  1.00  0.00           H
ATOM   2936  CE  LYS   189      54.914  23.396  50.133  1.00  0.00           C
ATOM   2937  HE2 LYS   189      54.663  22.900  51.070  1.00  0.00           H
ATOM   2938  HE3 LYS   189      54.475  22.859  49.292  1.00  0.00           H
ATOM   2939  NZ  LYS   189      56.360  23.641  49.957  1.00  0.00           N
ATOM   2940  HZ1 LYS   189      56.599  24.219  49.164  1.00  0.00           H
ATOM   2941  HZ2 LYS   189      56.864  22.770  49.881  1.00  0.00           H
ATOM   2942  HZ3 LYS   189      56.626  24.185  50.766  1.00  0.00           H
ATOM   2943  C   LYS   189      49.850  25.206  50.832  1.00  0.00           C
ATOM   2944  O   LYS   189      49.562  24.117  50.266  1.00  0.00           O
ATOM   2945  N   GLU   190      49.378  25.420  52.083  1.00  0.00           N
ATOM   2946  H   GLU   190      49.730  26.234  52.569  1.00  0.00           H
ATOM   2947  CA  GLU   190      48.427  24.560  52.844  1.00  0.00           C
ATOM   2948  HA  GLU   190      48.930  23.609  53.016  1.00  0.00           H
ATOM   2949  CB  GLU   190      48.180  25.311  54.187  1.00  0.00           C
ATOM   2950  HB2 GLU   190      48.788  26.212  54.276  1.00  0.00           H
ATOM   2951  HB3 GLU   190      47.113  25.532  54.175  1.00  0.00           H
ATOM   2952  CG  GLU   190      48.423  24.583  55.511  1.00  0.00           C
ATOM   2953  HG2 GLU   190      49.486  24.421  55.693  1.00  0.00           H
ATOM   2954  HG3 GLU   190      48.088  25.246  56.309  1.00  0.00           H
ATOM   2955  CD  GLU   190      47.667  23.324  55.610  1.00  0.00           C
ATOM   2956  OE1 GLU   190      48.299  22.252  55.426  1.00  0.00           O
ATOM   2957  OE2 GLU   190      46.433  23.300  55.731  1.00  0.00           O
ATOM   2958  C   GLU   190      47.150  24.314  51.981  1.00  0.00           C
ATOM   2959  O   GLU   190      46.596  23.173  51.997  1.00  0.00           O
ATOM   2960  N   ILE   191      46.612  25.350  51.378  1.00  0.00           N
ATOM   2961  H   ILE   191      46.941  26.294  51.519  1.00  0.00           H
ATOM   2962  CA  ILE   191      45.371  25.263  50.561  1.00  0.00           C
ATOM   2963  HA  ILE   191      44.610  24.798  51.188  1.00  0.00           H
ATOM   2964  CB  ILE   191      44.729  26.682  50.390  1.00  0.00           C
ATOM   2965  HB  ILE   191      45.450  27.385  49.973  1.00  0.00           H
ATOM   2966  CG2 ILE   191      43.530  26.581  49.509  1.00  0.00           C
ATOM   2967 HG21 ILE   191      43.060  27.556  49.376  1.00  0.00           H
ATOM   2968 HG22 ILE   191      42.812  25.910  49.979  1.00  0.00           H
ATOM   2969 HG23 ILE   191      43.885  26.151  48.572  1.00  0.00           H
ATOM   2970  CG1 ILE   191      44.282  27.367  51.710  1.00  0.00           C
ATOM   2971 HG12 ILE   191      43.413  26.817  52.068  1.00  0.00           H
ATOM   2972 HG13 ILE   191      45.171  27.254  52.331  1.00  0.00           H
ATOM   2973  CD1 ILE   191      44.109  28.881  51.655  1.00  0.00           C
ATOM   2974 HD11 ILE   191      44.776  29.427  50.988  1.00  0.00           H
ATOM   2975 HD12 ILE   191      44.189  29.281  52.665  1.00  0.00           H
ATOM   2976 HD13 ILE   191      43.085  29.084  51.342  1.00  0.00           H
ATOM   2977  C   ILE   191      45.582  24.429  49.218  1.00  0.00           C
ATOM   2978  O   ILE   191      44.842  23.477  48.940  1.00  0.00           O
ATOM   2979  N   VAL   192      46.539  24.787  48.358  1.00  0.00           N
ATOM   2980  H   VAL   192      47.096  25.580  48.641  1.00  0.00           H
ATOM   2981  CA  VAL   192      47.040  24.123  47.092  1.00  0.00           C
ATOM   2982  HA  VAL   192      46.263  24.420  46.387  1.00  0.00           H
ATOM   2983  CB  VAL   192      48.243  24.812  46.565  1.00  0.00           C
ATOM   2984  HB  VAL   192      48.929  24.991  47.394  1.00  0.00           H
ATOM   2985  CG1 VAL   192      48.967  23.966  45.478  1.00  0.00           C
ATOM   2986 HG11 VAL   192      49.241  22.993  45.886  1.00  0.00           H
ATOM   2987 HG12 VAL   192      48.332  23.863  44.597  1.00  0.00           H
ATOM   2988 HG13 VAL   192      49.915  24.469  45.284  1.00  0.00           H
ATOM   2989  CG2 VAL   192      47.892  26.253  45.917  1.00  0.00           C
ATOM   2990 HG21 VAL   192      47.333  26.027  45.010  1.00  0.00           H
ATOM   2991 HG22 VAL   192      48.822  26.607  45.471  1.00  0.00           H
ATOM   2992 HG23 VAL   192      47.253  26.941  46.470  1.00  0.00           H
ATOM   2993  C   VAL   192      47.022  22.584  47.311  1.00  0.00           C
ATOM   2994  O   VAL   192      46.531  21.786  46.500  1.00  0.00           O
ATOM   2995  N   LYS   193      47.592  22.113  48.414  1.00  0.00           N
ATOM   2996  H   LYS   193      48.034  22.836  48.965  1.00  0.00           H
ATOM   2997  CA  LYS   193      47.520  20.745  48.946  1.00  0.00           C
ATOM   2998  HA  LYS   193      47.769  20.147  48.068  1.00  0.00           H
ATOM   2999  CB  LYS   193      48.608  20.485  49.975  1.00  0.00           C
ATOM   3000  HB2 LYS   193      48.495  21.127  50.849  1.00  0.00           H
ATOM   3001  HB3 LYS   193      48.618  19.443  50.297  1.00  0.00           H
ATOM   3002  CG  LYS   193      49.947  20.724  49.325  1.00  0.00           C
ATOM   3003  HG2 LYS   193      50.083  19.966  48.552  1.00  0.00           H
ATOM   3004  HG3 LYS   193      50.035  21.699  48.847  1.00  0.00           H
ATOM   3005  CD  LYS   193      50.967  20.568  50.491  1.00  0.00           C
ATOM   3006  HD2 LYS   193      50.732  21.289  51.275  1.00  0.00           H
ATOM   3007  HD3 LYS   193      50.892  19.587  50.958  1.00  0.00           H
ATOM   3008  CE  LYS   193      52.430  20.979  50.018  1.00  0.00           C
ATOM   3009  HE2 LYS   193      52.275  21.969  49.591  1.00  0.00           H
ATOM   3010  HE3 LYS   193      53.071  21.073  50.895  1.00  0.00           H
ATOM   3011  NZ  LYS   193      52.932  19.921  49.122  1.00  0.00           N
ATOM   3012  HZ1 LYS   193      52.446  19.838  48.241  1.00  0.00           H
ATOM   3013  HZ2 LYS   193      52.794  19.055  49.622  1.00  0.00           H
ATOM   3014  HZ3 LYS   193      53.930  19.975  48.977  1.00  0.00           H
ATOM   3015  C   LYS   193      46.197  20.075  49.419  1.00  0.00           C
ATOM   3016  O   LYS   193      46.005  18.887  49.178  1.00  0.00           O
ATOM   3017  N   LYS   194      45.247  20.866  49.912  1.00  0.00           N
ATOM   3018  H   LYS   194      45.637  21.770  50.138  1.00  0.00           H
ATOM   3019  CA  LYS   194      43.925  20.517  50.365  1.00  0.00           C
ATOM   3020  HA  LYS   194      43.938  19.473  50.678  1.00  0.00           H
ATOM   3021  CB  LYS   194      43.584  21.428  51.591  1.00  0.00           C
ATOM   3022  HB2 LYS   194      44.420  21.556  52.280  1.00  0.00           H
ATOM   3023  HB3 LYS   194      43.344  22.391  51.141  1.00  0.00           H
ATOM   3024  CG  LYS   194      42.304  20.885  52.276  1.00  0.00           C
ATOM   3025  HG2 LYS   194      41.365  21.043  51.747  1.00  0.00           H
ATOM   3026  HG3 LYS   194      42.334  19.810  52.462  1.00  0.00           H
ATOM   3027  CD  LYS   194      42.089  21.613  53.554  1.00  0.00           C
ATOM   3028  HD2 LYS   194      42.983  21.473  54.162  1.00  0.00           H
ATOM   3029  HD3 LYS   194      41.898  22.656  53.299  1.00  0.00           H
ATOM   3030  CE  LYS   194      40.984  21.056  54.426  1.00  0.00           C
ATOM   3031  HE2 LYS   194      40.179  20.787  53.742  1.00  0.00           H
ATOM   3032  HE3 LYS   194      41.366  20.100  54.785  1.00  0.00           H
ATOM   3033  NZ  LYS   194      40.627  21.981  55.509  1.00  0.00           N
ATOM   3034  HZ1 LYS   194      40.116  22.779  55.162  1.00  0.00           H
ATOM   3035  HZ2 LYS   194      41.445  22.280  56.019  1.00  0.00           H
ATOM   3036  HZ3 LYS   194      40.001  21.484  56.127  1.00  0.00           H
ATOM   3037  C   LYS   194      42.850  20.552  49.250  1.00  0.00           C
ATOM   3038  O   LYS   194      42.085  19.619  49.175  1.00  0.00           O
ATOM   3039  N   HIE   195      42.812  21.572  48.352  1.00  0.00           N
ATOM   3040  H   HIE   195      43.430  22.354  48.514  1.00  0.00           H
ATOM   3041  CA  HIE   195      41.679  21.840  47.425  1.00  0.00           C
ATOM   3042  HA  HIE   195      40.920  21.059  47.472  1.00  0.00           H
ATOM   3043  CB  HIE   195      41.132  23.201  47.915  1.00  0.00           C
ATOM   3044  HB2 HIE   195      41.988  23.875  47.888  1.00  0.00           H
ATOM   3045  HB3 HIE   195      40.314  23.571  47.297  1.00  0.00           H
ATOM   3046  CG  HIE   195      40.597  23.151  49.324  1.00  0.00           C
ATOM   3047  ND1 HIE   195      40.486  24.332  50.063  1.00  0.00           N
ATOM   3048  CE1 HIE   195      39.843  24.008  51.195  1.00  0.00           C
ATOM   3049  HE1 HIE   195      39.481  24.794  51.841  1.00  0.00           H
ATOM   3050  NE2 HIE   195      39.402  22.708  51.183  1.00  0.00           N
ATOM   3051  HE2 HIE   195      38.802  22.217  51.831  1.00  0.00           H
ATOM   3052  CD2 HIE   195      39.837  22.245  49.971  1.00  0.00           C
ATOM   3053  HD2 HIE   195      39.564  21.276  49.582  1.00  0.00           H
ATOM   3054  C   HIE   195      42.089  21.836  45.960  1.00  0.00           C
ATOM   3055  O   HIE   195      41.207  22.012  45.103  1.00  0.00           O
ATOM   3056  N   SER   196      43.355  21.805  45.596  1.00  0.00           N
ATOM   3057  H   SER   196      43.997  21.791  46.376  1.00  0.00           H
ATOM   3058  CA  SER   196      43.972  21.954  44.245  1.00  0.00           C
ATOM   3059  HA  SER   196      43.113  22.072  43.584  1.00  0.00           H
ATOM   3060  CB  SER   196      44.652  23.300  44.026  1.00  0.00           C
ATOM   3061  HB2 SER   196      45.603  23.474  44.529  1.00  0.00           H
ATOM   3062  HB3 SER   196      44.847  23.494  42.972  1.00  0.00           H
ATOM   3063  OG  SER   196      43.798  24.346  44.497  1.00  0.00           O
ATOM   3064  HG  SER   196      43.563  24.166  45.411  1.00  0.00           H
ATOM   3065  C   SER   196      44.831  20.809  43.764  1.00  0.00           C
ATOM   3066  O   SER   196      45.277  20.800  42.623  1.00  0.00           O
ATOM   3067  N   GLN   197      45.103  19.808  44.547  1.00  0.00           N
ATOM   3068  H   GLN   197      44.733  19.827  45.486  1.00  0.00           H
ATOM   3069  CA  GLN   197      45.997  18.691  44.247  1.00  0.00           C
ATOM   3070  HA  GLN   197      46.930  19.213  44.034  1.00  0.00           H
ATOM   3071  CB  GLN   197      46.265  17.917  45.600  1.00  0.00           C
ATOM   3072  HB2 GLN   197      47.304  17.604  45.707  1.00  0.00           H
ATOM   3073  HB3 GLN   197      46.131  18.626  46.416  1.00  0.00           H
ATOM   3074  CG  GLN   197      45.339  16.751  45.944  1.00  0.00           C
ATOM   3075  HG2 GLN   197      45.314  16.006  45.148  1.00  0.00           H
ATOM   3076  HG3 GLN   197      45.648  16.213  46.840  1.00  0.00           H
ATOM   3077  CD  GLN   197      43.928  17.191  46.175  1.00  0.00           C
ATOM   3078  OE1 GLN   197      43.667  18.382  46.450  1.00  0.00           O
ATOM   3079  NE2 GLN   197      42.956  16.389  46.041  1.00  0.00           N
ATOM   3080 HE21 GLN   197      41.964  16.545  46.151  1.00  0.00           H
ATOM   3081 HE22 GLN   197      43.217  15.455  45.763  1.00  0.00           H
ATOM   3082  C   GLN   197      45.711  17.851  43.029  1.00  0.00           C
ATOM   3083  O   GLN   197      46.661  17.305  42.417  1.00  0.00           O
ATOM   3084  N   PHE   198      44.426  17.808  42.621  1.00  0.00           N
ATOM   3085  H   PHE   198      43.722  18.360  43.090  1.00  0.00           H
ATOM   3086  CA  PHE   198      44.000  17.063  41.395  1.00  0.00           C
ATOM   3087  HA  PHE   198      44.364  16.036  41.422  1.00  0.00           H
ATOM   3088  CB  PHE   198      42.475  17.164  41.373  1.00  0.00           C
ATOM   3089  HB2 PHE   198      42.214  18.220  41.315  1.00  0.00           H
ATOM   3090  HB3 PHE   198      42.190  16.648  40.455  1.00  0.00           H
ATOM   3091  CG  PHE   198      41.733  16.474  42.508  1.00  0.00           C
ATOM   3092  CD1 PHE   198      40.910  17.287  43.355  1.00  0.00           C
ATOM   3093  HD1 PHE   198      40.727  18.349  43.282  1.00  0.00           H
ATOM   3094  CE1 PHE   198      40.076  16.670  44.259  1.00  0.00           C
ATOM   3095  HE1 PHE   198      39.356  17.267  44.796  1.00  0.00           H
ATOM   3096  CZ  PHE   198      40.114  15.261  44.440  1.00  0.00           C
ATOM   3097  HZ  PHE   198      39.410  14.740  45.072  1.00  0.00           H
ATOM   3098  CE2 PHE   198      41.017  14.480  43.685  1.00  0.00           C
ATOM   3099  HE2 PHE   198      40.874  13.410  43.729  1.00  0.00           H
ATOM   3100  CD2 PHE   198      41.818  15.082  42.743  1.00  0.00           C
ATOM   3101  HD2 PHE   198      42.545  14.497  42.199  1.00  0.00           H
ATOM   3102  C   PHE   198      44.586  17.617  40.148  1.00  0.00           C
ATOM   3103  O   PHE   198      44.915  16.900  39.196  1.00  0.00           O
ATOM   3104  N   ILE   199      44.932  18.938  40.061  1.00  0.00           N
ATOM   3105  H   ILE   199      44.927  19.556  40.861  1.00  0.00           H
ATOM   3106  CA  ILE   199      45.322  19.670  38.841  1.00  0.00           C
ATOM   3107  HA  ILE   199      44.613  19.355  38.075  1.00  0.00           H
ATOM   3108  CB  ILE   199      45.381  21.198  39.059  1.00  0.00           C
ATOM   3109  HB  ILE   199      45.743  21.383  40.069  1.00  0.00           H
ATOM   3110  CG2 ILE   199      46.442  22.007  38.266  1.00  0.00           C
ATOM   3111 HG21 ILE   199      47.373  21.454  38.134  1.00  0.00           H
ATOM   3112 HG22 ILE   199      46.774  22.974  38.644  1.00  0.00           H
ATOM   3113 HG23 ILE   199      46.085  22.154  37.247  1.00  0.00           H
ATOM   3114  CG1 ILE   199      43.985  21.828  38.756  1.00  0.00           C
ATOM   3115 HG12 ILE   199      44.102  22.880  38.495  1.00  0.00           H
ATOM   3116 HG13 ILE   199      43.527  21.287  37.928  1.00  0.00           H
ATOM   3117  CD1 ILE   199      43.059  21.926  40.043  1.00  0.00           C
ATOM   3118 HD11 ILE   199      42.947  20.948  40.510  1.00  0.00           H
ATOM   3119 HD12 ILE   199      42.116  22.440  39.857  1.00  0.00           H
ATOM   3120 HD13 ILE   199      43.600  22.546  40.758  1.00  0.00           H
ATOM   3121  C   ILE   199      46.703  19.128  38.302  1.00  0.00           C
ATOM   3122  O   ILE   199      47.564  18.786  39.108  1.00  0.00           O
ATOM   3123  N   GLY   200      46.849  18.894  37.020  1.00  0.00           N
ATOM   3124  H   GLY   200      46.051  19.202  36.484  1.00  0.00           H
ATOM   3125  CA  GLY   200      48.019  18.330  36.350  1.00  0.00           C
ATOM   3126  HA2 GLY   200      48.362  17.450  36.894  1.00  0.00           H
ATOM   3127  HA3 GLY   200      47.639  17.942  35.404  1.00  0.00           H
ATOM   3128  C   GLY   200      49.146  19.250  35.980  1.00  0.00           C
ATOM   3129  O   GLY   200      50.263  18.761  36.068  1.00  0.00           O
ATOM   3130  N   TYR   201      48.818  20.531  35.733  1.00  0.00           N
ATOM   3131  H   TYR   201      47.832  20.721  35.617  1.00  0.00           H
ATOM   3132  CA  TYR   201      49.680  21.700  35.743  1.00  0.00           C
ATOM   3133  HA  TYR   201      50.449  21.388  35.036  1.00  0.00           H
ATOM   3134  CB  TYR   201      49.011  22.916  35.167  1.00  0.00           C
ATOM   3135  HB2 TYR   201      48.445  23.544  35.856  1.00  0.00           H
ATOM   3136  HB3 TYR   201      49.842  23.517  34.799  1.00  0.00           H
ATOM   3137  CG  TYR   201      48.161  22.523  33.964  1.00  0.00           C
ATOM   3138  CD1 TYR   201      48.857  22.208  32.743  1.00  0.00           C
ATOM   3139  HD1 TYR   201      49.929  22.297  32.642  1.00  0.00           H
ATOM   3140  CE1 TYR   201      48.050  21.858  31.629  1.00  0.00           C
ATOM   3141  HE1 TYR   201      48.518  21.786  30.658  1.00  0.00           H
ATOM   3142  CZ  TYR   201      46.619  21.808  31.685  1.00  0.00           C
ATOM   3143  OH  TYR   201      45.986  21.641  30.518  1.00  0.00           O
ATOM   3144  HH  TYR   201      45.121  21.239  30.629  1.00  0.00           H
ATOM   3145  CE2 TYR   201      46.034  22.117  32.921  1.00  0.00           C
ATOM   3146  HE2 TYR   201      44.956  22.097  32.972  1.00  0.00           H
ATOM   3147  CD2 TYR   201      46.736  22.401  34.046  1.00  0.00           C
ATOM   3148  HD2 TYR   201      46.338  22.539  35.040  1.00  0.00           H
ATOM   3149  C   TYR   201      50.345  21.982  37.115  1.00  0.00           C
ATOM   3150  O   TYR   201      49.755  21.798  38.214  1.00  0.00           O
ATOM   3151  N   PRO   202      51.593  22.395  37.113  1.00  0.00           N
ATOM   3152  CD  PRO   202      52.418  22.596  35.902  1.00  0.00           C
ATOM   3153  HD2 PRO   202      52.044  23.423  35.299  1.00  0.00           H
ATOM   3154  HD3 PRO   202      52.380  21.638  35.382  1.00  0.00           H
ATOM   3155  CG  PRO   202      53.833  22.933  36.407  1.00  0.00           C
ATOM   3156  HG2 PRO   202      54.031  23.978  36.167  1.00  0.00           H
ATOM   3157  HG3 PRO   202      54.657  22.461  35.871  1.00  0.00           H
ATOM   3158  CB  PRO   202      53.878  22.634  37.949  1.00  0.00           C
ATOM   3159  HB2 PRO   202      54.530  23.344  38.459  1.00  0.00           H
ATOM   3160  HB3 PRO   202      54.263  21.645  38.200  1.00  0.00           H
ATOM   3161  CA  PRO   202      52.394  22.678  38.326  1.00  0.00           C
ATOM   3162  HA  PRO   202      52.135  21.953  39.099  1.00  0.00           H
ATOM   3163  C   PRO   202      52.052  24.088  38.869  1.00  0.00           C
ATOM   3164  O   PRO   202      51.746  25.016  38.094  1.00  0.00           O
ATOM   3165  N   ILE   203      52.120  24.275  40.175  1.00  0.00           N
ATOM   3166  H   ILE   203      52.429  23.535  40.789  1.00  0.00           H
ATOM   3167  CA  ILE   203      51.706  25.499  40.853  1.00  0.00           C
ATOM   3168  HA  ILE   203      51.574  26.227  40.051  1.00  0.00           H
ATOM   3169  CB  ILE   203      50.363  25.295  41.661  1.00  0.00           C
ATOM   3170  HB  ILE   203      50.531  24.457  42.338  1.00  0.00           H
ATOM   3171  CG2 ILE   203      49.977  26.519  42.479  1.00  0.00           C
ATOM   3172 HG21 ILE   203      50.124  27.385  41.835  1.00  0.00           H
ATOM   3173 HG22 ILE   203      50.684  26.651  43.298  1.00  0.00           H
ATOM   3174 HG23 ILE   203      48.976  26.408  42.897  1.00  0.00           H
ATOM   3175  CG1 ILE   203      49.174  24.883  40.797  1.00  0.00           C
ATOM   3176 HG12 ILE   203      48.599  25.767  40.518  1.00  0.00           H
ATOM   3177 HG13 ILE   203      49.566  24.407  39.897  1.00  0.00           H
ATOM   3178  CD1 ILE   203      48.304  23.867  41.513  1.00  0.00           C
ATOM   3179 HD11 ILE   203      47.817  24.244  42.413  1.00  0.00           H
ATOM   3180 HD12 ILE   203      48.920  22.973  41.618  1.00  0.00           H
ATOM   3181 HD13 ILE   203      47.515  23.571  40.824  1.00  0.00           H
ATOM   3182  C   ILE   203      52.883  26.066  41.592  1.00  0.00           C
ATOM   3183  O   ILE   203      53.558  25.398  42.406  1.00  0.00           O
ATOM   3184  N   THR   204      53.216  27.329  41.235  1.00  0.00           N
ATOM   3185  H   THR   204      52.544  27.913  40.759  1.00  0.00           H
ATOM   3186  CA  THR   204      54.484  27.945  41.702  1.00  0.00           C
ATOM   3187  HA  THR   204      55.123  27.229  42.219  1.00  0.00           H
ATOM   3188  CB  THR   204      55.243  28.421  40.443  1.00  0.00           C
ATOM   3189  HB  THR   204      56.101  29.041  40.701  1.00  0.00           H
ATOM   3190  CG2 THR   204      55.749  27.167  39.683  1.00  0.00           C
ATOM   3191 HG21 THR   204      56.189  26.358  40.266  1.00  0.00           H
ATOM   3192 HG22 THR   204      56.497  27.491  38.959  1.00  0.00           H
ATOM   3193 HG23 THR   204      55.018  26.667  39.046  1.00  0.00           H
ATOM   3194  OG1 THR   204      54.377  29.141  39.663  1.00  0.00           O
ATOM   3195  HG1 THR   204      53.447  28.957  39.815  1.00  0.00           H
ATOM   3196  C   THR   204      54.193  29.133  42.676  1.00  0.00           C
ATOM   3197  O   THR   204      53.278  29.911  42.421  1.00  0.00           O
ATOM   3198  N   LEU   205      54.934  29.277  43.769  1.00  0.00           N
ATOM   3199  H   LEU   205      55.650  28.586  43.938  1.00  0.00           H
ATOM   3200  CA  LEU   205      54.814  30.407  44.656  1.00  0.00           C
ATOM   3201  HA  LEU   205      53.825  30.852  44.548  1.00  0.00           H
ATOM   3202  CB  LEU   205      54.892  29.907  46.075  1.00  0.00           C
ATOM   3203  HB2 LEU   205      55.910  29.528  46.161  1.00  0.00           H
ATOM   3204  HB3 LEU   205      54.765  30.655  46.858  1.00  0.00           H
ATOM   3205  CG  LEU   205      53.864  28.744  46.439  1.00  0.00           C
ATOM   3206  HG  LEU   205      54.109  27.841  45.882  1.00  0.00           H
ATOM   3207  CD1 LEU   205      53.960  28.316  47.859  1.00  0.00           C
ATOM   3208 HD11 LEU   205      53.753  27.246  47.855  1.00  0.00           H
ATOM   3209 HD12 LEU   205      53.201  28.793  48.480  1.00  0.00           H
ATOM   3210 HD13 LEU   205      54.958  28.569  48.217  1.00  0.00           H
ATOM   3211  CD2 LEU   205      52.432  29.045  46.087  1.00  0.00           C
ATOM   3212 HD21 LEU   205      52.147  30.003  46.523  1.00  0.00           H
ATOM   3213 HD22 LEU   205      52.282  29.031  45.008  1.00  0.00           H
ATOM   3214 HD23 LEU   205      51.737  28.304  46.484  1.00  0.00           H
ATOM   3215  C   LEU   205      55.801  31.455  44.283  1.00  0.00           C
ATOM   3216  O   LEU   205      56.901  31.165  43.753  1.00  0.00           O
ATOM   3217  N   PHE   206      55.413  32.694  44.581  1.00  0.00           N
ATOM   3218  H   PHE   206      54.495  32.789  44.989  1.00  0.00           H
ATOM   3219  CA  PHE   206      56.347  33.835  44.751  1.00  0.00           C
ATOM   3220  HA  PHE   206      57.310  33.450  45.086  1.00  0.00           H
ATOM   3221  CB  PHE   206      56.521  34.554  43.452  1.00  0.00           C
ATOM   3222  HB2 PHE   206      56.720  33.833  42.660  1.00  0.00           H
ATOM   3223  HB3 PHE   206      55.546  34.971  43.199  1.00  0.00           H
ATOM   3224  CG  PHE   206      57.583  35.606  43.382  1.00  0.00           C
ATOM   3225  CD1 PHE   206      57.415  36.992  43.626  1.00  0.00           C
ATOM   3226  HD1 PHE   206      56.446  37.322  43.970  1.00  0.00           H
ATOM   3227  CE1 PHE   206      58.492  37.877  43.485  1.00  0.00           C
ATOM   3228  HE1 PHE   206      58.286  38.937  43.486  1.00  0.00           H
ATOM   3229  CZ  PHE   206      59.779  37.420  43.166  1.00  0.00           C
ATOM   3230  HZ  PHE   206      60.589  38.131  43.124  1.00  0.00           H
ATOM   3231  CE2 PHE   206      59.956  36.047  42.892  1.00  0.00           C
ATOM   3232  HE2 PHE   206      60.967  35.687  42.767  1.00  0.00           H
ATOM   3233  CD2 PHE   206      58.850  35.167  42.971  1.00  0.00           C
ATOM   3234  HD2 PHE   206      58.919  34.095  42.848  1.00  0.00           H
ATOM   3235  C   PHE   206      55.720  34.759  45.842  1.00  0.00           C
ATOM   3236  O   PHE   206      54.514  34.739  46.022  1.00  0.00           O
ATOM   3237  N   VAL   207      56.534  35.631  46.440  1.00  0.00           N
ATOM   3238  H   VAL   207      57.384  35.858  45.944  1.00  0.00           H
ATOM   3239  CA  VAL   207      56.051  36.512  47.505  1.00  0.00           C
ATOM   3240  HA  VAL   207      54.965  36.434  47.538  1.00  0.00           H
ATOM   3241  CB  VAL   207      56.460  35.978  48.915  1.00  0.00           C
ATOM   3242  HB  VAL   207      57.532  35.984  49.110  1.00  0.00           H
ATOM   3243  CG1 VAL   207      56.053  36.821  50.132  1.00  0.00           C
ATOM   3244 HG11 VAL   207      54.972  36.717  50.218  1.00  0.00           H
ATOM   3245 HG12 VAL   207      56.578  36.426  51.001  1.00  0.00           H
ATOM   3246 HG13 VAL   207      56.507  37.801  49.976  1.00  0.00           H
ATOM   3247  CG2 VAL   207      55.823  34.660  49.227  1.00  0.00           C
ATOM   3248 HG21 VAL   207      55.975  34.353  50.262  1.00  0.00           H
ATOM   3249 HG22 VAL   207      56.219  33.879  48.578  1.00  0.00           H
ATOM   3250 HG23 VAL   207      54.746  34.731  49.075  1.00  0.00           H
ATOM   3251  C   VAL   207      56.537  37.976  47.331  1.00  0.00           C
ATOM   3252  O   VAL   207      57.658  38.250  47.102  1.00  0.00           O
ATOM   3253  N   GLU   208      55.645  38.981  47.654  1.00  0.00           N
ATOM   3254  H   GLU   208      54.786  38.650  48.069  1.00  0.00           H
ATOM   3255  CA  GLU   208      55.902  40.450  47.813  1.00  0.00           C
ATOM   3256  HA  GLU   208      56.975  40.613  47.711  1.00  0.00           H
ATOM   3257  CB  GLU   208      55.130  41.225  46.759  1.00  0.00           C
ATOM   3258  HB2 GLU   208      54.078  40.947  46.816  1.00  0.00           H
ATOM   3259  HB3 GLU   208      55.254  42.297  46.912  1.00  0.00           H
ATOM   3260  CG  GLU   208      55.513  40.948  45.317  1.00  0.00           C
ATOM   3261  HG2 GLU   208      56.588  40.772  45.285  1.00  0.00           H
ATOM   3262  HG3 GLU   208      55.039  39.985  45.126  1.00  0.00           H
ATOM   3263  CD  GLU   208      55.004  42.013  44.331  1.00  0.00           C
ATOM   3264  OE1 GLU   208      53.819  42.197  44.078  1.00  0.00           O
ATOM   3265  OE2 GLU   208      55.870  42.824  43.855  1.00  0.00           O
ATOM   3266  C   GLU   208      55.586  40.947  49.188  1.00  0.00           C
ATOM   3267  O   GLU   208      56.572  41.243  49.907  1.00  0.00           O
ATOM   3268  OXT GLU   208      54.400  41.193  49.537  1.00  0.00           O
END
