# Supplementary material for: Worth the Weight: Sub-Pocket EXplorer (SubPEx), a Weighted Ensemble Method to Enhance Binding-Pocket Conformational Sampling
Source: J Chem Theory Comput. 2023 Aug 16;19(17):5677–89. doi: 10.1021/acs.jctc.3c00478 (PMC10500992; doi:10.1021/acs.jctc.3c00478)
Supplement: Supplementary file 2 — ct3c00478_si_002.zip [file ct3c00478_si_002.zip › clustered_structures/HSP90/brute-force/rep.c20.aligned.pdb]

HELIX    1   1 ALA      9  ASN     20  1                                  12
HELIX    2   2 LYS     26  THR     50  1                                  25
HELIX    3   3 PRO     52  ASP     56  1                                   5
HELIX    4   4 LYS     85  ILE     89  1                                   5
HELIX    5   5 GLY     99  ALA    106  1                                   8
HELIX    6   6 ILE    113  GLY    117  1                                   5
HELIX    7   7 GLY    122  LEU    128  1                                   7
HELIX    8   8 THR    180  LEU    183  1                                   4
HELIX    9   9 GLU    185  GLN    197  1                                  13
SHEET    1   1 1 THR     4  ALA     6  0
SHEET    2   2 1 ILE    63  ASN    68  0
SHEET    3   3 1 THR    73  VAL    77  0
SHEET    4   4 1 ALA   130  LYS   138  0
SHEET    5   5 1 GLN   144  SER   149  0
SHEET    6   6 1 SER   154  THR   159  0
SHEET    7   7 1 GLY   168  LEU   175  0
SHEET    8   8 1 ILE   203  LEU   205  0
CRYST1   70.192   64.399   72.461  90.00  90.00  90.00               1
ATOM      1  N   ALA     1      33.093  57.197  24.078  1.00  0.00           N
ATOM      2  H1  ALA     1      33.839  57.733  24.498  1.00  0.00           H
ATOM      3  H2  ALA     1      32.870  57.526  23.150  1.00  0.00           H
ATOM      4  H3  ALA     1      32.328  57.337  24.722  1.00  0.00           H
ATOM      5  CA  ALA     1      33.448  55.724  24.075  1.00  0.00           C
ATOM      6  HA  ALA     1      32.713  55.197  23.468  1.00  0.00           H
ATOM      7  CB  ALA     1      34.862  55.554  23.512  1.00  0.00           C
ATOM      8  HB1 ALA     1      35.628  56.069  24.091  1.00  0.00           H
ATOM      9  HB2 ALA     1      34.857  55.734  22.437  1.00  0.00           H
ATOM     10  HB3 ALA     1      35.215  54.527  23.607  1.00  0.00           H
ATOM     11  C   ALA     1      33.306  55.223  25.479  1.00  0.00           C
ATOM     12  O   ALA     1      33.795  55.816  26.448  1.00  0.00           O
ATOM     13  N   VAL     2      32.580  54.153  25.694  1.00  0.00           N
ATOM     14  H   VAL     2      32.060  53.707  24.952  1.00  0.00           H
ATOM     15  CA  VAL     2      32.186  53.620  27.013  1.00  0.00           C
ATOM     16  HA  VAL     2      31.844  54.419  27.673  1.00  0.00           H
ATOM     17  CB  VAL     2      30.891  52.657  26.768  1.00  0.00           C
ATOM     18  HB  VAL     2      31.216  51.929  26.025  1.00  0.00           H
ATOM     19  CG1 VAL     2      30.456  51.749  27.977  1.00  0.00           C
ATOM     20 HG11 VAL     2      30.228  52.437  28.791  1.00  0.00           H
ATOM     21 HG12 VAL     2      29.690  51.026  27.697  1.00  0.00           H
ATOM     22 HG13 VAL     2      31.258  51.130  28.378  1.00  0.00           H
ATOM     23  CG2 VAL     2      29.633  53.533  26.329  1.00  0.00           C
ATOM     24 HG21 VAL     2      28.920  52.931  25.767  1.00  0.00           H
ATOM     25 HG22 VAL     2      29.965  54.391  25.745  1.00  0.00           H
ATOM     26 HG23 VAL     2      29.159  53.956  27.215  1.00  0.00           H
ATOM     27  C   VAL     2      33.358  52.934  27.789  1.00  0.00           C
ATOM     28  O   VAL     2      34.025  52.076  27.165  1.00  0.00           O
ATOM     29  N   GLU     3      33.370  53.055  29.124  1.00  0.00           N
ATOM     30  H   GLU     3      32.730  53.677  29.598  1.00  0.00           H
ATOM     31  CA  GLU     3      34.316  52.310  29.952  1.00  0.00           C
ATOM     32  HA  GLU     3      34.605  51.447  29.351  1.00  0.00           H
ATOM     33  CB  GLU     3      35.549  53.094  30.186  1.00  0.00           C
ATOM     34  HB2 GLU     3      36.239  52.424  30.700  1.00  0.00           H
ATOM     35  HB3 GLU     3      36.030  53.253  29.221  1.00  0.00           H
ATOM     36  CG  GLU     3      35.282  54.375  31.069  1.00  0.00           C
ATOM     37  HG2 GLU     3      34.280  54.740  30.840  1.00  0.00           H
ATOM     38  HG3 GLU     3      35.251  54.182  32.141  1.00  0.00           H
ATOM     39  CD  GLU     3      36.257  55.537  30.684  1.00  0.00           C
ATOM     40  OE1 GLU     3      37.152  55.475  29.862  1.00  0.00           O
ATOM     41  OE2 GLU     3      36.103  56.621  31.253  1.00  0.00           O
ATOM     42  C   GLU     3      33.656  51.524  31.139  1.00  0.00           C
ATOM     43  O   GLU     3      34.273  51.134  32.101  1.00  0.00           O
ATOM     44  N   THR     4      32.421  51.244  31.068  1.00  0.00           N
ATOM     45  H   THR     4      31.995  51.648  30.247  1.00  0.00           H
ATOM     46  CA  THR     4      31.619  50.705  32.254  1.00  0.00           C
ATOM     47  HA  THR     4      32.212  49.926  32.734  1.00  0.00           H
ATOM     48  CB  THR     4      31.341  51.790  33.365  1.00  0.00           C
ATOM     49  HB  THR     4      30.857  52.675  32.951  1.00  0.00           H
ATOM     50  CG2 THR     4      30.404  51.242  34.535  1.00  0.00           C
ATOM     51 HG21 THR     4      29.413  51.008  34.148  1.00  0.00           H
ATOM     52 HG22 THR     4      30.300  51.832  35.446  1.00  0.00           H
ATOM     53 HG23 THR     4      30.773  50.288  34.913  1.00  0.00           H
ATOM     54  OG1 THR     4      32.558  52.153  33.899  1.00  0.00           O
ATOM     55  HG1 THR     4      33.188  51.985  33.195  1.00  0.00           H
ATOM     56  C   THR     4      30.328  50.036  31.745  1.00  0.00           C
ATOM     57  O   THR     4      29.573  50.511  30.870  1.00  0.00           O
ATOM     58  N   PHE     5      30.042  48.902  32.413  1.00  0.00           N
ATOM     59  H   PHE     5      30.618  48.602  33.186  1.00  0.00           H
ATOM     60  CA  PHE     5      28.736  48.167  32.324  1.00  0.00           C
ATOM     61  HA  PHE     5      28.025  48.849  31.858  1.00  0.00           H
ATOM     62  CB  PHE     5      28.857  46.960  31.444  1.00  0.00           C
ATOM     63  HB2 PHE     5      29.661  46.332  31.824  1.00  0.00           H
ATOM     64  HB3 PHE     5      27.973  46.354  31.644  1.00  0.00           H
ATOM     65  CG  PHE     5      29.047  47.163  29.956  1.00  0.00           C
ATOM     66  CD1 PHE     5      30.307  47.660  29.592  1.00  0.00           C
ATOM     67  HD1 PHE     5      31.115  47.789  30.297  1.00  0.00           H
ATOM     68  CE1 PHE     5      30.592  47.960  28.213  1.00  0.00           C
ATOM     69  HE1 PHE     5      31.606  48.211  27.939  1.00  0.00           H
ATOM     70  CZ  PHE     5      29.616  47.813  27.280  1.00  0.00           C
ATOM     71  HZ  PHE     5      29.852  48.151  26.282  1.00  0.00           H
ATOM     72  CE2 PHE     5      28.307  47.432  27.716  1.00  0.00           C
ATOM     73  HE2 PHE     5      27.561  47.278  26.950  1.00  0.00           H
ATOM     74  CD2 PHE     5      28.068  47.051  29.034  1.00  0.00           C
ATOM     75  HD2 PHE     5      27.145  46.599  29.367  1.00  0.00           H
ATOM     76  C   PHE     5      28.265  47.802  33.790  1.00  0.00           C
ATOM     77  O   PHE     5      28.854  48.186  34.754  1.00  0.00           O
ATOM     78  N   ALA     6      27.145  47.076  33.906  1.00  0.00           N
ATOM     79  H   ALA     6      26.637  46.924  33.046  1.00  0.00           H
ATOM     80  CA  ALA     6      26.521  46.614  35.231  1.00  0.00           C
ATOM     81  HA  ALA     6      27.240  46.726  36.043  1.00  0.00           H
ATOM     82  CB  ALA     6      25.199  47.480  35.458  1.00  0.00           C
ATOM     83  HB1 ALA     6      25.448  48.531  35.312  1.00  0.00           H
ATOM     84  HB2 ALA     6      24.969  47.415  36.522  1.00  0.00           H
ATOM     85  HB3 ALA     6      24.360  47.060  34.903  1.00  0.00           H
ATOM     86  C   ALA     6      26.098  45.090  35.120  1.00  0.00           C
ATOM     87  O   ALA     6      25.736  44.641  34.028  1.00  0.00           O
ATOM     88  N   PHE     7      26.214  44.335  36.254  1.00  0.00           N
ATOM     89  H   PHE     7      26.557  44.868  37.040  1.00  0.00           H
ATOM     90  CA  PHE     7      25.799  42.951  36.378  1.00  0.00           C
ATOM     91  HA  PHE     7      26.319  42.547  35.510  1.00  0.00           H
ATOM     92  CB  PHE     7      26.265  42.321  37.711  1.00  0.00           C
ATOM     93  HB2 PHE     7      25.929  42.969  38.521  1.00  0.00           H
ATOM     94  HB3 PHE     7      25.749  41.361  37.740  1.00  0.00           H
ATOM     95  CG  PHE     7      27.736  42.046  37.732  1.00  0.00           C
ATOM     96  CD1 PHE     7      28.230  40.993  36.890  1.00  0.00           C
ATOM     97  HD1 PHE     7      27.517  40.513  36.237  1.00  0.00           H
ATOM     98  CE1 PHE     7      29.540  40.585  36.994  1.00  0.00           C
ATOM     99  HE1 PHE     7      29.893  39.680  36.523  1.00  0.00           H
ATOM    100  CZ  PHE     7      30.371  41.276  37.944  1.00  0.00           C
ATOM    101  HZ  PHE     7      31.313  40.838  38.237  1.00  0.00           H
ATOM    102  CE2 PHE     7      29.896  42.452  38.572  1.00  0.00           C
ATOM    103  HE2 PHE     7      30.610  43.063  39.105  1.00  0.00           H
ATOM    104  CD2 PHE     7      28.550  42.904  38.500  1.00  0.00           C
ATOM    105  HD2 PHE     7      28.192  43.778  39.024  1.00  0.00           H
ATOM    106  C   PHE     7      24.290  42.629  36.204  1.00  0.00           C
ATOM    107  O   PHE     7      23.423  43.442  36.601  1.00  0.00           O
ATOM    108  N   GLN     8      23.994  41.397  35.826  1.00  0.00           N
ATOM    109  H   GLN     8      24.790  40.863  35.508  1.00  0.00           H
ATOM    110  CA  GLN     8      22.631  40.937  35.799  1.00  0.00           C
ATOM    111  HA  GLN     8      22.133  41.729  35.242  1.00  0.00           H
ATOM    112  CB  GLN     8      22.588  39.583  35.109  1.00  0.00           C
ATOM    113  HB2 GLN     8      23.211  38.918  35.708  1.00  0.00           H
ATOM    114  HB3 GLN     8      21.543  39.284  35.035  1.00  0.00           H
ATOM    115  CG  GLN     8      23.181  39.606  33.697  1.00  0.00           C
ATOM    116  HG2 GLN     8      24.230  39.877  33.576  1.00  0.00           H
ATOM    117  HG3 GLN     8      23.095  38.585  33.325  1.00  0.00           H
ATOM    118  CD  GLN     8      22.382  40.521  32.707  1.00  0.00           C
ATOM    119  OE1 GLN     8      21.184  40.331  32.481  1.00  0.00           O
ATOM    120  NE2 GLN     8      23.014  41.451  32.034  1.00  0.00           N
ATOM    121 HE21 GLN     8      22.591  42.035  31.326  1.00  0.00           H
ATOM    122 HE22 GLN     8      24.007  41.636  32.068  1.00  0.00           H
ATOM    123  C   GLN     8      22.018  40.854  37.293  1.00  0.00           C
ATOM    124  O   GLN     8      22.700  40.559  38.250  1.00  0.00           O
ATOM    125  N   ALA     9      20.691  41.183  37.347  1.00  0.00           N
ATOM    126  H   ALA     9      20.184  41.259  36.476  1.00  0.00           H
ATOM    127  CA  ALA     9      19.872  41.199  38.517  1.00  0.00           C
ATOM    128  HA  ALA     9      20.225  41.974  39.198  1.00  0.00           H
ATOM    129  CB  ALA     9      18.467  41.673  38.107  1.00  0.00           C
ATOM    130  HB1 ALA     9      17.696  41.635  38.877  1.00  0.00           H
ATOM    131  HB2 ALA     9      18.079  41.303  37.157  1.00  0.00           H
ATOM    132  HB3 ALA     9      18.707  42.707  37.862  1.00  0.00           H
ATOM    133  C   ALA     9      20.015  39.935  39.377  1.00  0.00           C
ATOM    134  O   ALA     9      19.941  39.917  40.652  1.00  0.00           O
ATOM    135  N   GLU    10      20.037  38.746  38.717  1.00  0.00           N
ATOM    136  H   GLU    10      19.949  38.683  37.713  1.00  0.00           H
ATOM    137  CA  GLU    10      20.344  37.457  39.387  1.00  0.00           C
ATOM    138  HA  GLU    10      19.860  37.397  40.363  1.00  0.00           H
ATOM    139  CB  GLU    10      19.845  36.219  38.492  1.00  0.00           C
ATOM    140  HB2 GLU    10      20.052  35.321  39.075  1.00  0.00           H
ATOM    141  HB3 GLU    10      18.770  36.268  38.315  1.00  0.00           H
ATOM    142  CG  GLU    10      20.644  35.952  37.206  1.00  0.00           C
ATOM    143  HG2 GLU    10      21.307  36.781  36.959  1.00  0.00           H
ATOM    144  HG3 GLU    10      21.365  35.161  37.416  1.00  0.00           H
ATOM    145  CD  GLU    10      19.678  35.525  36.033  1.00  0.00           C
ATOM    146  OE1 GLU    10      20.045  34.450  35.456  1.00  0.00           O
ATOM    147  OE2 GLU    10      18.656  36.261  35.761  1.00  0.00           O
ATOM    148  C   GLU    10      21.887  37.334  39.749  1.00  0.00           C
ATOM    149  O   GLU    10      22.220  36.671  40.722  1.00  0.00           O
ATOM    150  N   ILE    11      22.868  37.924  39.065  1.00  0.00           N
ATOM    151  H   ILE    11      22.521  38.647  38.452  1.00  0.00           H
ATOM    152  CA  ILE    11      24.316  37.808  39.426  1.00  0.00           C
ATOM    153  HA  ILE    11      24.425  36.775  39.754  1.00  0.00           H
ATOM    154  CB  ILE    11      25.148  38.079  38.183  1.00  0.00           C
ATOM    155  HB  ILE    11      24.949  39.093  37.839  1.00  0.00           H
ATOM    156  CG2 ILE    11      26.636  38.079  38.781  1.00  0.00           C
ATOM    157 HG21 ILE    11      27.336  37.928  37.959  1.00  0.00           H
ATOM    158 HG22 ILE    11      26.924  37.286  39.472  1.00  0.00           H
ATOM    159 HG23 ILE    11      26.770  39.075  39.201  1.00  0.00           H
ATOM    160  CG1 ILE    11      24.933  36.936  37.137  1.00  0.00           C
ATOM    161 HG12 ILE    11      25.129  35.956  37.572  1.00  0.00           H
ATOM    162 HG13 ILE    11      23.887  36.961  36.830  1.00  0.00           H
ATOM    163  CD1 ILE    11      25.774  37.226  35.882  1.00  0.00           C
ATOM    164 HD11 ILE    11      25.343  36.629  35.078  1.00  0.00           H
ATOM    165 HD12 ILE    11      26.768  36.855  36.136  1.00  0.00           H
ATOM    166 HD13 ILE    11      25.812  38.314  35.823  1.00  0.00           H
ATOM    167  C   ILE    11      24.557  38.732  40.564  1.00  0.00           C
ATOM    168  O   ILE    11      25.329  38.344  41.462  1.00  0.00           O
ATOM    169  N   ALA    12      23.895  39.905  40.630  1.00  0.00           N
ATOM    170  H   ALA    12      23.356  40.234  39.842  1.00  0.00           H
ATOM    171  CA  ALA    12      23.885  40.826  41.790  1.00  0.00           C
ATOM    172  HA  ALA    12      24.897  40.952  42.171  1.00  0.00           H
ATOM    173  CB  ALA    12      23.339  42.167  41.395  1.00  0.00           C
ATOM    174  HB1 ALA    12      23.588  42.520  40.394  1.00  0.00           H
ATOM    175  HB2 ALA    12      23.587  42.939  42.122  1.00  0.00           H
ATOM    176  HB3 ALA    12      22.251  42.090  41.375  1.00  0.00           H
ATOM    177  C   ALA    12      23.187  40.127  42.972  1.00  0.00           C
ATOM    178  O   ALA    12      23.681  40.048  44.114  1.00  0.00           O
ATOM    179  N   GLN    13      21.982  39.457  42.721  1.00  0.00           N
ATOM    180  H   GLN    13      21.452  39.637  41.882  1.00  0.00           H
ATOM    181  CA  GLN    13      21.395  38.616  43.761  1.00  0.00           C
ATOM    182  HA  GLN    13      21.117  39.330  44.536  1.00  0.00           H
ATOM    183  CB  GLN    13      20.122  38.069  43.248  1.00  0.00           C
ATOM    184  HB2 GLN    13      19.483  38.926  43.033  1.00  0.00           H
ATOM    185  HB3 GLN    13      20.301  37.379  42.423  1.00  0.00           H
ATOM    186  CG  GLN    13      19.250  37.385  44.303  1.00  0.00           C
ATOM    187  HG2 GLN    13      19.486  36.384  44.664  1.00  0.00           H
ATOM    188  HG3 GLN    13      19.153  38.009  45.192  1.00  0.00           H
ATOM    189  CD  GLN    13      17.841  37.142  43.786  1.00  0.00           C
ATOM    190  OE1 GLN    13      17.447  37.086  42.593  1.00  0.00           O
ATOM    191  NE2 GLN    13      16.923  36.915  44.626  1.00  0.00           N
ATOM    192 HE21 GLN    13      16.083  36.503  44.244  1.00  0.00           H
ATOM    193 HE22 GLN    13      17.262  36.748  45.563  1.00  0.00           H
ATOM    194  C   GLN    13      22.358  37.497  44.351  1.00  0.00           C
ATOM    195  O   GLN    13      22.315  37.281  45.535  1.00  0.00           O
ATOM    196  N   LEU    14      23.263  36.826  43.554  1.00  0.00           N
ATOM    197  H   LEU    14      23.061  37.000  42.580  1.00  0.00           H
ATOM    198  CA  LEU    14      24.338  35.958  44.012  1.00  0.00           C
ATOM    199  HA  LEU    14      23.959  35.147  44.634  1.00  0.00           H
ATOM    200  CB  LEU    14      24.844  35.154  42.784  1.00  0.00           C
ATOM    201  HB2 LEU    14      23.990  34.584  42.419  1.00  0.00           H
ATOM    202  HB3 LEU    14      25.043  35.804  41.932  1.00  0.00           H
ATOM    203  CG  LEU    14      25.894  34.024  42.821  1.00  0.00           C
ATOM    204  HG  LEU    14      25.852  33.415  43.723  1.00  0.00           H
ATOM    205  CD1 LEU    14      25.836  33.057  41.635  1.00  0.00           C
ATOM    206 HD11 LEU    14      24.927  32.456  41.639  1.00  0.00           H
ATOM    207 HD12 LEU    14      26.610  32.309  41.813  1.00  0.00           H
ATOM    208 HD13 LEU    14      25.911  33.545  40.664  1.00  0.00           H
ATOM    209  CD2 LEU    14      27.201  34.677  42.780  1.00  0.00           C
ATOM    210 HD21 LEU    14      28.058  34.013  42.889  1.00  0.00           H
ATOM    211 HD22 LEU    14      27.356  35.288  41.891  1.00  0.00           H
ATOM    212 HD23 LEU    14      27.439  35.421  43.541  1.00  0.00           H
ATOM    213  C   LEU    14      25.291  36.749  44.801  1.00  0.00           C
ATOM    214  O   LEU    14      25.518  36.472  45.994  1.00  0.00           O
ATOM    215  N   MET    15      26.038  37.690  44.210  1.00  0.00           N
ATOM    216  H   MET    15      25.840  37.949  43.254  1.00  0.00           H
ATOM    217  CA  MET    15      27.155  38.479  44.837  1.00  0.00           C
ATOM    218  HA  MET    15      28.008  37.807  44.931  1.00  0.00           H
ATOM    219  CB  MET    15      27.580  39.629  43.881  1.00  0.00           C
ATOM    220  HB2 MET    15      27.905  39.120  42.974  1.00  0.00           H
ATOM    221  HB3 MET    15      26.688  40.231  43.700  1.00  0.00           H
ATOM    222  CG  MET    15      28.743  40.461  44.330  1.00  0.00           C
ATOM    223  HG2 MET    15      28.421  41.228  45.035  1.00  0.00           H
ATOM    224  HG3 MET    15      29.482  39.866  44.868  1.00  0.00           H
ATOM    225  SD  MET    15      29.645  41.371  43.034  1.00  0.00           S
ATOM    226  CE  MET    15      28.387  42.625  42.790  1.00  0.00           C
ATOM    227  HE1 MET    15      27.428  42.215  42.471  1.00  0.00           H
ATOM    228  HE2 MET    15      28.182  43.251  43.657  1.00  0.00           H
ATOM    229  HE3 MET    15      28.713  43.338  42.033  1.00  0.00           H
ATOM    230  C   MET    15      26.700  39.105  46.248  1.00  0.00           C
ATOM    231  O   MET    15      27.471  39.023  47.194  1.00  0.00           O
ATOM    232  N   SER    16      25.469  39.605  46.397  1.00  0.00           N
ATOM    233  H   SER    16      24.829  39.564  45.617  1.00  0.00           H
ATOM    234  CA  SER    16      24.905  40.196  47.612  1.00  0.00           C
ATOM    235  HA  SER    16      25.542  41.006  47.968  1.00  0.00           H
ATOM    236  CB  SER    16      23.501  40.664  47.265  1.00  0.00           C
ATOM    237  HB2 SER    16      23.103  41.234  48.104  1.00  0.00           H
ATOM    238  HB3 SER    16      23.576  41.174  46.304  1.00  0.00           H
ATOM    239  OG  SER    16      22.481  39.632  47.046  1.00  0.00           O
ATOM    240  HG  SER    16      22.624  39.123  46.245  1.00  0.00           H
ATOM    241  C   SER    16      24.860  39.077  48.772  1.00  0.00           C
ATOM    242  O   SER    16      25.081  39.385  49.966  1.00  0.00           O
ATOM    243  N   LEU    17      24.817  37.816  48.339  1.00  0.00           N
ATOM    244  H   LEU    17      24.636  37.796  47.345  1.00  0.00           H
ATOM    245  CA  LEU    17      24.821  36.636  49.140  1.00  0.00           C
ATOM    246  HA  LEU    17      24.483  36.881  50.148  1.00  0.00           H
ATOM    247  CB  LEU    17      23.942  35.562  48.544  1.00  0.00           C
ATOM    248  HB2 LEU    17      23.007  36.061  48.290  1.00  0.00           H
ATOM    249  HB3 LEU    17      24.294  35.154  47.596  1.00  0.00           H
ATOM    250  CG  LEU    17      23.553  34.451  49.471  1.00  0.00           C
ATOM    251  HG  LEU    17      24.445  33.913  49.791  1.00  0.00           H
ATOM    252  CD1 LEU    17      22.784  34.837  50.794  1.00  0.00           C
ATOM    253 HD11 LEU    17      21.762  35.081  50.508  1.00  0.00           H
ATOM    254 HD12 LEU    17      23.332  35.616  51.325  1.00  0.00           H
ATOM    255 HD13 LEU    17      22.816  33.970  51.456  1.00  0.00           H
ATOM    256  CD2 LEU    17      22.724  33.481  48.633  1.00  0.00           C
ATOM    257 HD21 LEU    17      23.299  32.943  47.879  1.00  0.00           H
ATOM    258 HD22 LEU    17      22.103  32.832  49.250  1.00  0.00           H
ATOM    259 HD23 LEU    17      21.987  34.035  48.052  1.00  0.00           H
ATOM    260  C   LEU    17      26.250  36.182  49.327  1.00  0.00           C
ATOM    261  O   LEU    17      26.625  35.649  50.338  1.00  0.00           O
ATOM    262  N   ILE    18      27.120  36.238  48.341  1.00  0.00           N
ATOM    263  H   ILE    18      26.763  36.356  47.403  1.00  0.00           H
ATOM    264  CA  ILE    18      28.490  35.816  48.603  1.00  0.00           C
ATOM    265  HA  ILE    18      28.427  34.780  48.930  1.00  0.00           H
ATOM    266  CB  ILE    18      29.284  35.706  47.275  1.00  0.00           C
ATOM    267  HB  ILE    18      29.348  36.652  46.736  1.00  0.00           H
ATOM    268  CG2 ILE    18      30.775  35.275  47.524  1.00  0.00           C
ATOM    269 HG21 ILE    18      31.231  35.041  46.562  1.00  0.00           H
ATOM    270 HG22 ILE    18      30.807  34.309  48.028  1.00  0.00           H
ATOM    271 HG23 ILE    18      31.320  36.057  48.051  1.00  0.00           H
ATOM    272  CG1 ILE    18      28.522  34.781  46.285  1.00  0.00           C
ATOM    273 HG12 ILE    18      27.726  35.324  45.775  1.00  0.00           H
ATOM    274 HG13 ILE    18      29.243  34.393  45.565  1.00  0.00           H
ATOM    275  CD1 ILE    18      27.874  33.466  46.827  1.00  0.00           C
ATOM    276 HD11 ILE    18      27.594  32.756  46.049  1.00  0.00           H
ATOM    277 HD12 ILE    18      26.880  33.768  47.162  1.00  0.00           H
ATOM    278 HD13 ILE    18      28.494  32.969  47.573  1.00  0.00           H
ATOM    279  C   ILE    18      29.106  36.678  49.730  1.00  0.00           C
ATOM    280  O   ILE    18      29.880  36.231  50.542  1.00  0.00           O
ATOM    281  N   ILE    19      28.708  37.961  49.665  1.00  0.00           N
ATOM    282  H   ILE    19      28.136  38.184  48.863  1.00  0.00           H
ATOM    283  CA  ILE    19      29.010  39.012  50.693  1.00  0.00           C
ATOM    284  HA  ILE    19      30.030  38.986  51.079  1.00  0.00           H
ATOM    285  CB  ILE    19      28.685  40.471  50.164  1.00  0.00           C
ATOM    286  HB  ILE    19      27.688  40.443  49.723  1.00  0.00           H
ATOM    287  CG2 ILE    19      28.719  41.659  51.100  1.00  0.00           C
ATOM    288 HG21 ILE    19      28.978  42.606  50.626  1.00  0.00           H
ATOM    289 HG22 ILE    19      29.409  41.410  51.906  1.00  0.00           H
ATOM    290 HG23 ILE    19      27.716  41.785  51.508  1.00  0.00           H
ATOM    291  CG1 ILE    19      29.650  40.779  48.976  1.00  0.00           C
ATOM    292 HG12 ILE    19      30.656  40.939  49.362  1.00  0.00           H
ATOM    293 HG13 ILE    19      29.679  39.903  48.326  1.00  0.00           H
ATOM    294  CD1 ILE    19      29.077  41.922  48.081  1.00  0.00           C
ATOM    295 HD11 ILE    19      28.046  41.730  47.783  1.00  0.00           H
ATOM    296 HD12 ILE    19      29.637  41.902  47.147  1.00  0.00           H
ATOM    297 HD13 ILE    19      29.029  42.886  48.588  1.00  0.00           H
ATOM    298  C   ILE    19      28.249  38.783  52.012  1.00  0.00           C
ATOM    299  O   ILE    19      28.862  38.970  53.076  1.00  0.00           O
ATOM    300  N   ASN    20      26.977  38.337  52.104  1.00  0.00           N
ATOM    301  H   ASN    20      26.534  38.077  51.234  1.00  0.00           H
ATOM    302  CA  ASN    20      26.341  38.088  53.481  1.00  0.00           C
ATOM    303  HA  ASN    20      26.610  38.678  54.356  1.00  0.00           H
ATOM    304  CB  ASN    20      24.834  38.099  53.420  1.00  0.00           C
ATOM    305  HB2 ASN    20      24.453  37.400  52.676  1.00  0.00           H
ATOM    306  HB3 ASN    20      24.271  37.713  54.270  1.00  0.00           H
ATOM    307  CG  ASN    20      24.245  39.497  53.087  1.00  0.00           C
ATOM    308  OD1 ASN    20      24.848  40.503  53.309  1.00  0.00           O
ATOM    309  ND2 ASN    20      23.029  39.527  52.588  1.00  0.00           N
ATOM    310 HD21 ASN    20      22.419  38.723  52.554  1.00  0.00           H
ATOM    311 HD22 ASN    20      22.620  40.451  52.590  1.00  0.00           H
ATOM    312  C   ASN    20      26.795  36.710  54.077  1.00  0.00           C
ATOM    313  O   ASN    20      26.682  36.453  55.275  1.00  0.00           O
ATOM    314  N   THR    21      27.197  35.772  53.213  1.00  0.00           N
ATOM    315  H   THR    21      27.335  35.993  52.237  1.00  0.00           H
ATOM    316  CA  THR    21      27.885  34.527  53.768  1.00  0.00           C
ATOM    317  HA  THR    21      27.187  33.862  54.277  1.00  0.00           H
ATOM    318  CB  THR    21      28.438  33.765  52.560  1.00  0.00           C
ATOM    319  HB  THR    21      28.960  34.475  51.918  1.00  0.00           H
ATOM    320  CG2 THR    21      29.416  32.565  52.876  1.00  0.00           C
ATOM    321 HG21 THR    21      29.016  31.787  53.526  1.00  0.00           H
ATOM    322 HG22 THR    21      30.303  32.930  53.393  1.00  0.00           H
ATOM    323 HG23 THR    21      29.733  32.137  51.925  1.00  0.00           H
ATOM    324  OG1 THR    21      27.314  33.281  51.888  1.00  0.00           O
ATOM    325  HG1 THR    21      27.071  33.975  51.269  1.00  0.00           H
ATOM    326  C   THR    21      29.014  34.897  54.705  1.00  0.00           C
ATOM    327  O   THR    21      29.751  35.893  54.566  1.00  0.00           O
ATOM    328  N   PHE    22      29.183  33.992  55.699  1.00  0.00           N
ATOM    329  H   PHE    22      28.512  33.242  55.787  1.00  0.00           H
ATOM    330  CA  PHE    22      30.148  34.228  56.793  1.00  0.00           C
ATOM    331  HA  PHE    22      30.929  34.910  56.456  1.00  0.00           H
ATOM    332  CB  PHE    22      29.536  34.914  58.002  1.00  0.00           C
ATOM    333  HB2 PHE    22      30.244  35.179  58.786  1.00  0.00           H
ATOM    334  HB3 PHE    22      28.905  35.747  57.692  1.00  0.00           H
ATOM    335  CG  PHE    22      28.513  34.117  58.690  1.00  0.00           C
ATOM    336  CD1 PHE    22      27.185  34.151  58.286  1.00  0.00           C
ATOM    337  HD1 PHE    22      26.927  34.720  57.405  1.00  0.00           H
ATOM    338  CE1 PHE    22      26.202  33.276  58.821  1.00  0.00           C
ATOM    339  HE1 PHE    22      25.183  33.254  58.466  1.00  0.00           H
ATOM    340  CZ  PHE    22      26.637  32.407  59.775  1.00  0.00           C
ATOM    341  HZ  PHE    22      25.904  31.727  60.186  1.00  0.00           H
ATOM    342  CE2 PHE    22      27.924  32.429  60.315  1.00  0.00           C
ATOM    343  HE2 PHE    22      28.292  31.694  61.015  1.00  0.00           H
ATOM    344  CD2 PHE    22      28.846  33.260  59.731  1.00  0.00           C
ATOM    345  HD2 PHE    22      29.777  33.334  60.274  1.00  0.00           H
ATOM    346  C   PHE    22      30.996  33.021  57.213  1.00  0.00           C
ATOM    347  O   PHE    22      31.882  33.180  58.028  1.00  0.00           O
ATOM    348  N   TYR    23      30.643  31.806  56.847  1.00  0.00           N
ATOM    349  H   TYR    23      29.862  31.688  56.218  1.00  0.00           H
ATOM    350  CA  TYR    23      31.250  30.646  57.440  1.00  0.00           C
ATOM    351  HA  TYR    23      31.173  30.835  58.511  1.00  0.00           H
ATOM    352  CB  TYR    23      30.576  29.279  57.075  1.00  0.00           C
ATOM    353  HB2 TYR    23      30.882  28.508  57.783  1.00  0.00           H
ATOM    354  HB3 TYR    23      29.513  29.471  57.226  1.00  0.00           H
ATOM    355  CG  TYR    23      30.711  28.779  55.608  1.00  0.00           C
ATOM    356  CD1 TYR    23      30.618  27.428  55.374  1.00  0.00           C
ATOM    357  HD1 TYR    23      30.502  26.731  56.192  1.00  0.00           H
ATOM    358  CE1 TYR    23      30.828  26.886  54.061  1.00  0.00           C
ATOM    359  HE1 TYR    23      30.742  25.816  53.942  1.00  0.00           H
ATOM    360  CZ  TYR    23      30.987  27.735  52.901  1.00  0.00           C
ATOM    361  OH  TYR    23      30.974  27.153  51.684  1.00  0.00           O
ATOM    362  HH  TYR    23      30.603  26.268  51.659  1.00  0.00           H
ATOM    363  CE2 TYR    23      31.158  29.109  53.177  1.00  0.00           C
ATOM    364  HE2 TYR    23      31.278  29.865  52.415  1.00  0.00           H
ATOM    365  CD2 TYR    23      31.104  29.670  54.518  1.00  0.00           C
ATOM    366  HD2 TYR    23      31.301  30.711  54.725  1.00  0.00           H
ATOM    367  C   TYR    23      32.779  30.452  57.257  1.00  0.00           C
ATOM    368  O   TYR    23      33.380  30.918  56.249  1.00  0.00           O
ATOM    369  N   SER    24      33.402  29.720  58.179  1.00  0.00           N
ATOM    370  H   SER    24      32.800  29.217  58.815  1.00  0.00           H
ATOM    371  CA  SER    24      34.873  29.561  58.309  1.00  0.00           C
ATOM    372  HA  SER    24      35.286  30.569  58.280  1.00  0.00           H
ATOM    373  CB  SER    24      35.290  28.936  59.685  1.00  0.00           C
ATOM    374  HB2 SER    24      36.349  29.169  59.798  1.00  0.00           H
ATOM    375  HB3 SER    24      34.761  29.476  60.471  1.00  0.00           H
ATOM    376  OG  SER    24      35.151  27.571  59.711  1.00  0.00           O
ATOM    377  HG  SER    24      34.315  27.348  59.295  1.00  0.00           H
ATOM    378  C   SER    24      35.610  28.751  57.179  1.00  0.00           C
ATOM    379  O   SER    24      36.839  28.711  57.134  1.00  0.00           O
ATOM    380  N   ASN    25      34.894  28.171  56.189  1.00  0.00           N
ATOM    381  H   ASN    25      33.885  28.203  56.202  1.00  0.00           H
ATOM    382  CA  ASN    25      35.340  27.581  54.874  1.00  0.00           C
ATOM    383  HA  ASN    25      36.379  27.257  54.938  1.00  0.00           H
ATOM    384  CB  ASN    25      34.381  26.393  54.651  1.00  0.00           C
ATOM    385  HB2 ASN    25      33.391  26.743  54.353  1.00  0.00           H
ATOM    386  HB3 ASN    25      34.508  25.860  53.709  1.00  0.00           H
ATOM    387  CG  ASN    25      34.130  25.462  55.830  1.00  0.00           C
ATOM    388  OD1 ASN    25      32.995  25.166  56.177  1.00  0.00           O
ATOM    389  ND2 ASN    25      35.148  24.842  56.398  1.00  0.00           N
ATOM    390 HD21 ASN    25      36.123  24.953  56.160  1.00  0.00           H
ATOM    391 HD22 ASN    25      34.934  24.267  57.199  1.00  0.00           H
ATOM    392  C   ASN    25      35.429  28.659  53.739  1.00  0.00           C
ATOM    393  O   ASN    25      35.590  28.401  52.597  1.00  0.00           O
ATOM    394  N   LYS    26      35.389  29.975  54.088  1.00  0.00           N
ATOM    395  H   LYS    26      35.034  30.195  55.008  1.00  0.00           H
ATOM    396  CA  LYS    26      35.574  31.148  53.175  1.00  0.00           C
ATOM    397  HA  LYS    26      34.662  31.242  52.583  1.00  0.00           H
ATOM    398  CB  LYS    26      35.396  32.446  53.962  1.00  0.00           C
ATOM    399  HB2 LYS    26      35.509  33.230  53.213  1.00  0.00           H
ATOM    400  HB3 LYS    26      34.367  32.513  54.312  1.00  0.00           H
ATOM    401  CG  LYS    26      36.469  32.673  55.098  1.00  0.00           C
ATOM    402  HG2 LYS    26      36.521  31.738  55.659  1.00  0.00           H
ATOM    403  HG3 LYS    26      37.467  32.741  54.665  1.00  0.00           H
ATOM    404  CD  LYS    26      36.108  33.819  55.914  1.00  0.00           C
ATOM    405  HD2 LYS    26      36.281  34.660  55.242  1.00  0.00           H
ATOM    406  HD3 LYS    26      35.058  33.732  56.193  1.00  0.00           H
ATOM    407  CE  LYS    26      37.101  34.065  57.096  1.00  0.00           C
ATOM    408  HE2 LYS    26      36.770  34.923  57.682  1.00  0.00           H
ATOM    409  HE3 LYS    26      37.079  33.162  57.708  1.00  0.00           H
ATOM    410  NZ  LYS    26      38.446  34.405  56.575  1.00  0.00           N
ATOM    411  HZ1 LYS    26      38.309  35.123  55.878  1.00  0.00           H
ATOM    412  HZ2 LYS    26      38.921  33.593  56.208  1.00  0.00           H
ATOM    413  HZ3 LYS    26      39.021  34.796  57.308  1.00  0.00           H
ATOM    414  C   LYS    26      36.769  31.053  52.298  1.00  0.00           C
ATOM    415  O   LYS    26      36.663  31.592  51.213  1.00  0.00           O
ATOM    416  N   GLU    27      37.779  30.362  52.647  1.00  0.00           N
ATOM    417  H   GLU    27      37.657  29.939  53.557  1.00  0.00           H
ATOM    418  CA  GLU    27      38.978  30.081  51.839  1.00  0.00           C
ATOM    419  HA  GLU    27      39.246  30.972  51.273  1.00  0.00           H
ATOM    420  CB  GLU    27      40.179  29.773  52.768  1.00  0.00           C
ATOM    421  HB2 GLU    27      41.026  30.168  52.209  1.00  0.00           H
ATOM    422  HB3 GLU    27      40.148  30.367  53.681  1.00  0.00           H
ATOM    423  CG  GLU    27      40.462  28.290  53.026  1.00  0.00           C
ATOM    424  HG2 GLU    27      39.542  27.739  53.225  1.00  0.00           H
ATOM    425  HG3 GLU    27      40.897  27.729  52.198  1.00  0.00           H
ATOM    426  CD  GLU    27      41.428  28.191  54.277  1.00  0.00           C
ATOM    427  OE1 GLU    27      40.990  28.518  55.423  1.00  0.00           O
ATOM    428  OE2 GLU    27      42.484  27.593  54.237  1.00  0.00           O
ATOM    429  C   GLU    27      38.836  29.180  50.630  1.00  0.00           C
ATOM    430  O   GLU    27      39.887  28.919  50.023  1.00  0.00           O
ATOM    431  N   ILE    28      37.661  28.720  50.236  1.00  0.00           N
ATOM    432  H   ILE    28      36.881  28.953  50.832  1.00  0.00           H
ATOM    433  CA  ILE    28      37.454  28.060  48.903  1.00  0.00           C
ATOM    434  HA  ILE    28      38.205  27.274  48.823  1.00  0.00           H
ATOM    435  CB  ILE    28      36.092  27.393  48.841  1.00  0.00           C
ATOM    436  HB  ILE    28      36.092  26.914  47.862  1.00  0.00           H
ATOM    437  CG2 ILE    28      35.832  26.299  49.885  1.00  0.00           C
ATOM    438 HG21 ILE    28      34.943  25.735  49.600  1.00  0.00           H
ATOM    439 HG22 ILE    28      35.798  26.730  50.885  1.00  0.00           H
ATOM    440 HG23 ILE    28      36.687  25.624  49.871  1.00  0.00           H
ATOM    441  CG1 ILE    28      34.897  28.367  48.940  1.00  0.00           C
ATOM    442 HG12 ILE    28      34.030  27.940  49.443  1.00  0.00           H
ATOM    443 HG13 ILE    28      35.142  29.217  49.578  1.00  0.00           H
ATOM    444  CD1 ILE    28      34.434  28.950  47.613  1.00  0.00           C
ATOM    445 HD11 ILE    28      33.987  28.160  47.011  1.00  0.00           H
ATOM    446 HD12 ILE    28      35.348  29.278  47.115  1.00  0.00           H
ATOM    447 HD13 ILE    28      33.764  29.793  47.779  1.00  0.00           H
ATOM    448  C   ILE    28      37.782  28.796  47.607  1.00  0.00           C
ATOM    449  O   ILE    28      37.935  28.228  46.464  1.00  0.00           O
ATOM    450  N   PHE    29      37.904  30.145  47.683  1.00  0.00           N
ATOM    451  H   PHE    29      37.685  30.508  48.599  1.00  0.00           H
ATOM    452  CA  PHE    29      38.054  31.042  46.525  1.00  0.00           C
ATOM    453  HA  PHE    29      37.208  30.860  45.863  1.00  0.00           H
ATOM    454  CB  PHE    29      37.931  32.483  46.987  1.00  0.00           C
ATOM    455  HB2 PHE    29      37.787  33.028  46.053  1.00  0.00           H
ATOM    456  HB3 PHE    29      36.965  32.677  47.454  1.00  0.00           H
ATOM    457  CG  PHE    29      38.987  32.970  47.878  1.00  0.00           C
ATOM    458  CD1 PHE    29      38.984  32.941  49.339  1.00  0.00           C
ATOM    459  HD1 PHE    29      38.088  32.566  49.809  1.00  0.00           H
ATOM    460  CE1 PHE    29      40.138  33.237  50.108  1.00  0.00           C
ATOM    461  HE1 PHE    29      40.219  33.155  51.182  1.00  0.00           H
ATOM    462  CZ  PHE    29      41.263  33.785  49.442  1.00  0.00           C
ATOM    463  HZ  PHE    29      42.152  34.148  49.935  1.00  0.00           H
ATOM    464  CE2 PHE    29      41.224  33.972  48.052  1.00  0.00           C
ATOM    465  HE2 PHE    29      42.128  34.372  47.617  1.00  0.00           H
ATOM    466  CD2 PHE    29      40.111  33.531  47.299  1.00  0.00           C
ATOM    467  HD2 PHE    29      40.186  33.534  46.222  1.00  0.00           H
ATOM    468  C   PHE    29      39.293  30.721  45.663  1.00  0.00           C
ATOM    469  O   PHE    29      39.214  30.766  44.477  1.00  0.00           O
ATOM    470  N   LEU    30      40.412  30.398  46.342  1.00  0.00           N
ATOM    471  H   LEU    30      40.487  30.707  47.300  1.00  0.00           H
ATOM    472  CA  LEU    30      41.641  29.914  45.685  1.00  0.00           C
ATOM    473  HA  LEU    30      41.823  30.556  44.823  1.00  0.00           H
ATOM    474  CB  LEU    30      42.710  29.887  46.759  1.00  0.00           C
ATOM    475  HB2 LEU    30      42.157  29.881  47.697  1.00  0.00           H
ATOM    476  HB3 LEU    30      43.272  28.953  46.727  1.00  0.00           H
ATOM    477  CG  LEU    30      43.648  31.109  46.702  1.00  0.00           C
ATOM    478  HG  LEU    30      43.094  32.019  46.471  1.00  0.00           H
ATOM    479  CD1 LEU    30      44.471  31.181  47.959  1.00  0.00           C
ATOM    480 HD11 LEU    30      43.756  31.027  48.768  1.00  0.00           H
ATOM    481 HD12 LEU    30      45.036  32.111  47.913  1.00  0.00           H
ATOM    482 HD13 LEU    30      45.272  30.444  47.965  1.00  0.00           H
ATOM    483  CD2 LEU    30      44.678  30.885  45.604  1.00  0.00           C
ATOM    484 HD21 LEU    30      44.152  30.711  44.665  1.00  0.00           H
ATOM    485 HD22 LEU    30      45.251  31.812  45.553  1.00  0.00           H
ATOM    486 HD23 LEU    30      45.368  30.074  45.836  1.00  0.00           H
ATOM    487  C   LEU    30      41.374  28.610  44.909  1.00  0.00           C
ATOM    488  O   LEU    30      41.581  28.530  43.734  1.00  0.00           O
ATOM    489  N   ARG    31      40.730  27.612  45.636  1.00  0.00           N
ATOM    490  H   ARG    31      40.595  27.721  46.632  1.00  0.00           H
ATOM    491  CA  ARG    31      40.372  26.327  44.997  1.00  0.00           C
ATOM    492  HA  ARG    31      41.215  25.705  44.697  1.00  0.00           H
ATOM    493  CB  ARG    31      39.612  25.444  46.002  1.00  0.00           C
ATOM    494  HB2 ARG    31      40.101  25.466  46.975  1.00  0.00           H
ATOM    495  HB3 ARG    31      38.644  25.926  46.140  1.00  0.00           H
ATOM    496  CG  ARG    31      39.435  24.017  45.558  1.00  0.00           C
ATOM    497  HG2 ARG    31      38.993  24.093  44.564  1.00  0.00           H
ATOM    498  HG3 ARG    31      40.378  23.482  45.453  1.00  0.00           H
ATOM    499  CD  ARG    31      38.491  23.226  46.526  1.00  0.00           C
ATOM    500  HD2 ARG    31      38.580  22.141  46.552  1.00  0.00           H
ATOM    501  HD3 ARG    31      38.811  23.454  47.542  1.00  0.00           H
ATOM    502  NE  ARG    31      37.115  23.656  46.413  1.00  0.00           N
ATOM    503  HE  ARG    31      36.884  24.198  45.593  1.00  0.00           H
ATOM    504  CZ  ARG    31      35.956  23.296  46.964  1.00  0.00           C
ATOM    505  NH1 ARG    31      35.989  22.535  48.018  1.00  0.00           N
ATOM    506 HH11 ARG    31      36.818  21.987  48.200  1.00  0.00           H
ATOM    507 HH12 ARG    31      35.097  22.365  48.461  1.00  0.00           H
ATOM    508  NH2 ARG    31      34.823  23.819  46.719  1.00  0.00           N
ATOM    509 HH21 ARG    31      34.819  24.457  45.937  1.00  0.00           H
ATOM    510 HH22 ARG    31      34.015  23.275  46.989  1.00  0.00           H
ATOM    511  C   ARG    31      39.576  26.519  43.737  1.00  0.00           C
ATOM    512  O   ARG    31      39.860  25.833  42.821  1.00  0.00           O
ATOM    513  N   GLU    32      38.580  27.387  43.694  1.00  0.00           N
ATOM    514  H   GLU    32      38.508  27.939  44.536  1.00  0.00           H
ATOM    515  CA  GLU    32      37.622  27.655  42.548  1.00  0.00           C
ATOM    516  HA  GLU    32      37.232  26.716  42.157  1.00  0.00           H
ATOM    517  CB  GLU    32      36.364  28.376  43.193  1.00  0.00           C
ATOM    518  HB2 GLU    32      36.852  29.193  43.725  1.00  0.00           H
ATOM    519  HB3 GLU    32      35.736  28.776  42.397  1.00  0.00           H
ATOM    520  CG  GLU    32      35.475  27.499  44.090  1.00  0.00           C
ATOM    521  HG2 GLU    32      35.876  27.356  45.093  1.00  0.00           H
ATOM    522  HG3 GLU    32      34.485  27.954  44.041  1.00  0.00           H
ATOM    523  CD  GLU    32      35.431  26.147  43.546  1.00  0.00           C
ATOM    524  OE1 GLU    32      35.548  25.085  44.277  1.00  0.00           O
ATOM    525  OE2 GLU    32      35.071  26.040  42.355  1.00  0.00           O
ATOM    526  C   GLU    32      38.197  28.451  41.453  1.00  0.00           C
ATOM    527  O   GLU    32      37.756  28.344  40.331  1.00  0.00           O
ATOM    528  N   LEU    33      39.110  29.335  41.757  1.00  0.00           N
ATOM    529  H   LEU    33      39.269  29.606  42.718  1.00  0.00           H
ATOM    530  CA  LEU    33      39.796  30.184  40.725  1.00  0.00           C
ATOM    531  HA  LEU    33      39.018  30.401  39.993  1.00  0.00           H
ATOM    532  CB  LEU    33      40.256  31.535  41.274  1.00  0.00           C
ATOM    533  HB2 LEU    33      40.803  31.297  42.185  1.00  0.00           H
ATOM    534  HB3 LEU    33      40.974  31.955  40.571  1.00  0.00           H
ATOM    535  CG  LEU    33      39.226  32.626  41.557  1.00  0.00           C
ATOM    536  HG  LEU    33      38.425  32.185  42.151  1.00  0.00           H
ATOM    537  CD1 LEU    33      39.826  33.763  42.304  1.00  0.00           C
ATOM    538 HD11 LEU    33      40.374  34.473  41.683  1.00  0.00           H
ATOM    539 HD12 LEU    33      40.354  33.384  43.179  1.00  0.00           H
ATOM    540 HD13 LEU    33      39.056  34.359  42.793  1.00  0.00           H
ATOM    541  CD2 LEU    33      38.592  33.351  40.301  1.00  0.00           C
ATOM    542 HD21 LEU    33      37.753  33.993  40.568  1.00  0.00           H
ATOM    543 HD22 LEU    33      39.358  33.911  39.763  1.00  0.00           H
ATOM    544 HD23 LEU    33      38.141  32.577  39.682  1.00  0.00           H
ATOM    545  C   LEU    33      40.900  29.372  40.039  1.00  0.00           C
ATOM    546  O   LEU    33      41.004  29.478  38.863  1.00  0.00           O
ATOM    547  N   ILE    34      41.708  28.571  40.792  1.00  0.00           N
ATOM    548  H   ILE    34      41.631  28.510  41.798  1.00  0.00           H
ATOM    549  CA  ILE    34      42.699  27.654  40.121  1.00  0.00           C
ATOM    550  HA  ILE    34      43.308  28.145  39.363  1.00  0.00           H
ATOM    551  CB  ILE    34      43.656  27.089  41.231  1.00  0.00           C
ATOM    552  HB  ILE    34      42.971  26.627  41.941  1.00  0.00           H
ATOM    553  CG2 ILE    34      44.668  25.941  40.903  1.00  0.00           C
ATOM    554 HG21 ILE    34      44.924  25.354  41.784  1.00  0.00           H
ATOM    555 HG22 ILE    34      45.520  26.421  40.421  1.00  0.00           H
ATOM    556 HG23 ILE    34      44.284  25.349  40.072  1.00  0.00           H
ATOM    557  CG1 ILE    34      44.424  28.281  41.778  1.00  0.00           C
ATOM    558 HG12 ILE    34      45.237  28.506  41.086  1.00  0.00           H
ATOM    559 HG13 ILE    34      43.886  29.223  41.659  1.00  0.00           H
ATOM    560  CD1 ILE    34      44.999  28.189  43.141  1.00  0.00           C
ATOM    561 HD11 ILE    34      45.486  29.123  43.420  1.00  0.00           H
ATOM    562 HD12 ILE    34      45.641  27.321  43.293  1.00  0.00           H
ATOM    563 HD13 ILE    34      44.116  28.045  43.762  1.00  0.00           H
ATOM    564  C   ILE    34      41.964  26.504  39.345  1.00  0.00           C
ATOM    565  O   ILE    34      42.381  26.148  38.276  1.00  0.00           O
ATOM    566  N   SER    35      40.732  26.176  39.712  1.00  0.00           N
ATOM    567  H   SER    35      40.390  26.398  40.635  1.00  0.00           H
ATOM    568  CA  SER    35      39.787  25.409  38.859  1.00  0.00           C
ATOM    569  HA  SER    35      40.268  24.435  38.776  1.00  0.00           H
ATOM    570  CB  SER    35      38.494  25.076  39.597  1.00  0.00           C
ATOM    571  HB2 SER    35      37.998  26.020  39.826  1.00  0.00           H
ATOM    572  HB3 SER    35      37.918  24.436  38.930  1.00  0.00           H
ATOM    573  OG  SER    35      38.836  24.247  40.746  1.00  0.00           O
ATOM    574  HG  SER    35      39.476  24.737  41.269  1.00  0.00           H
ATOM    575  C   SER    35      39.537  26.038  37.467  1.00  0.00           C
ATOM    576  O   SER    35      39.655  25.369  36.396  1.00  0.00           O
ATOM    577  N   ASN    36      39.207  27.337  37.476  1.00  0.00           N
ATOM    578  H   ASN    36      39.407  27.882  38.303  1.00  0.00           H
ATOM    579  CA  ASN    36      38.983  28.078  36.247  1.00  0.00           C
ATOM    580  HA  ASN    36      38.350  27.427  35.646  1.00  0.00           H
ATOM    581  CB  ASN    36      38.180  29.350  36.652  1.00  0.00           C
ATOM    582  HB2 ASN    36      37.267  29.087  37.185  1.00  0.00           H
ATOM    583  HB3 ASN    36      38.834  30.026  37.201  1.00  0.00           H
ATOM    584  CG  ASN    36      37.710  30.139  35.430  1.00  0.00           C
ATOM    585  OD1 ASN    36      38.097  31.280  35.178  1.00  0.00           O
ATOM    586  ND2 ASN    36      36.862  29.566  34.612  1.00  0.00           N
ATOM    587 HD21 ASN    36      36.440  28.680  34.853  1.00  0.00           H
ATOM    588 HD22 ASN    36      36.383  30.013  33.844  1.00  0.00           H
ATOM    589  C   ASN    36      40.210  28.322  35.341  1.00  0.00           C
ATOM    590  O   ASN    36      40.135  28.145  34.140  1.00  0.00           O
ATOM    591  N   SER    37      41.442  28.473  35.950  1.00  0.00           N
ATOM    592  H   SER    37      41.444  28.893  36.869  1.00  0.00           H
ATOM    593  CA  SER    37      42.742  28.528  35.301  1.00  0.00           C
ATOM    594  HA  SER    37      42.697  29.174  34.424  1.00  0.00           H
ATOM    595  CB  SER    37      43.898  28.822  36.233  1.00  0.00           C
ATOM    596  HB2 SER    37      43.915  28.187  37.119  1.00  0.00           H
ATOM    597  HB3 SER    37      44.837  28.674  35.700  1.00  0.00           H
ATOM    598  OG  SER    37      43.787  30.180  36.681  1.00  0.00           O
ATOM    599  HG  SER    37      44.130  30.775  36.009  1.00  0.00           H
ATOM    600  C   SER    37      43.035  27.217  34.612  1.00  0.00           C
ATOM    601  O   SER    37      43.523  27.274  33.433  1.00  0.00           O
ATOM    602  N   SER    38      42.738  26.065  35.230  1.00  0.00           N
ATOM    603  H   SER    38      42.162  26.061  36.059  1.00  0.00           H
ATOM    604  CA  SER    38      42.937  24.701  34.750  1.00  0.00           C
ATOM    605  HA  SER    38      43.987  24.670  34.458  1.00  0.00           H
ATOM    606  CB  SER    38      42.527  23.601  35.792  1.00  0.00           C
ATOM    607  HB2 SER    38      43.015  23.862  36.730  1.00  0.00           H
ATOM    608  HB3 SER    38      41.450  23.654  35.946  1.00  0.00           H
ATOM    609  OG  SER    38      42.829  22.306  35.358  1.00  0.00           O
ATOM    610  HG  SER    38      41.951  21.972  35.161  1.00  0.00           H
ATOM    611  C   SER    38      42.126  24.477  33.435  1.00  0.00           C
ATOM    612  O   SER    38      42.744  24.039  32.453  1.00  0.00           O
ATOM    613  N   ASP    39      40.881  24.912  33.445  1.00  0.00           N
ATOM    614  H   ASP    39      40.429  25.269  34.274  1.00  0.00           H
ATOM    615  CA  ASP    39      39.980  24.946  32.244  1.00  0.00           C
ATOM    616  HA  ASP    39      39.962  24.012  31.683  1.00  0.00           H
ATOM    617  CB  ASP    39      38.548  25.299  32.607  1.00  0.00           C
ATOM    618  HB2 ASP    39      38.528  26.223  33.185  1.00  0.00           H
ATOM    619  HB3 ASP    39      38.019  25.488  31.674  1.00  0.00           H
ATOM    620  CG  ASP    39      37.626  24.252  33.370  1.00  0.00           C
ATOM    621  OD1 ASP    39      38.064  23.077  33.554  1.00  0.00           O
ATOM    622  OD2 ASP    39      36.514  24.639  33.730  1.00  0.00           O
ATOM    623  C   ASP    39      40.587  25.885  31.192  1.00  0.00           C
ATOM    624  O   ASP    39      40.584  25.501  30.036  1.00  0.00           O
ATOM    625  N   ALA    40      41.145  27.060  31.507  1.00  0.00           N
ATOM    626  H   ALA    40      40.917  27.416  32.425  1.00  0.00           H
ATOM    627  CA  ALA    40      41.858  27.877  30.543  1.00  0.00           C
ATOM    628  HA  ALA    40      41.147  27.962  29.720  1.00  0.00           H
ATOM    629  CB  ALA    40      42.098  29.272  31.182  1.00  0.00           C
ATOM    630  HB1 ALA    40      41.144  29.771  31.355  1.00  0.00           H
ATOM    631  HB2 ALA    40      42.716  29.939  30.581  1.00  0.00           H
ATOM    632  HB3 ALA    40      42.653  29.152  32.114  1.00  0.00           H
ATOM    633  C   ALA    40      43.147  27.282  29.933  1.00  0.00           C
ATOM    634  O   ALA    40      43.397  27.557  28.751  1.00  0.00           O
ATOM    635  N   LEU    41      43.954  26.603  30.737  1.00  0.00           N
ATOM    636  H   LEU    41      43.780  26.440  31.719  1.00  0.00           H
ATOM    637  CA  LEU    41      45.088  25.962  30.155  1.00  0.00           C
ATOM    638  HA  LEU    41      45.772  26.691  29.721  1.00  0.00           H
ATOM    639  CB  LEU    41      45.866  25.286  31.269  1.00  0.00           C
ATOM    640  HB2 LEU    41      45.316  24.444  31.687  1.00  0.00           H
ATOM    641  HB3 LEU    41      46.731  24.785  30.833  1.00  0.00           H
ATOM    642  CG  LEU    41      46.452  26.142  32.423  1.00  0.00           C
ATOM    643  HG  LEU    41      45.643  26.579  33.009  1.00  0.00           H
ATOM    644  CD1 LEU    41      47.229  25.361  33.544  1.00  0.00           C
ATOM    645 HD11 LEU    41      47.804  26.092  34.114  1.00  0.00           H
ATOM    646 HD12 LEU    41      47.969  24.752  33.023  1.00  0.00           H
ATOM    647 HD13 LEU    41      46.560  24.860  34.244  1.00  0.00           H
ATOM    648  CD2 LEU    41      47.420  27.278  31.832  1.00  0.00           C
ATOM    649 HD21 LEU    41      46.767  27.924  31.244  1.00  0.00           H
ATOM    650 HD22 LEU    41      47.899  27.843  32.632  1.00  0.00           H
ATOM    651 HD23 LEU    41      48.233  26.756  31.329  1.00  0.00           H
ATOM    652  C   LEU    41      44.596  24.895  29.143  1.00  0.00           C
ATOM    653  O   LEU    41      45.279  24.776  28.102  1.00  0.00           O
ATOM    654  N   ASP    42      43.547  24.097  29.434  1.00  0.00           N
ATOM    655  H   ASP    42      43.239  23.972  30.387  1.00  0.00           H
ATOM    656  CA  ASP    42      43.116  23.066  28.394  1.00  0.00           C
ATOM    657  HA  ASP    42      43.975  22.503  28.028  1.00  0.00           H
ATOM    658  CB  ASP    42      42.140  22.010  28.968  1.00  0.00           C
ATOM    659  HB2 ASP    42      41.408  22.424  29.662  1.00  0.00           H
ATOM    660  HB3 ASP    42      41.802  21.441  28.102  1.00  0.00           H
ATOM    661  CG  ASP    42      42.695  20.896  29.782  1.00  0.00           C
ATOM    662  OD1 ASP    42      43.913  20.652  29.733  1.00  0.00           O
ATOM    663  OD2 ASP    42      41.958  20.128  30.330  1.00  0.00           O
ATOM    664  C   ASP    42      42.437  23.643  27.196  1.00  0.00           C
ATOM    665  O   ASP    42      42.498  23.019  26.140  1.00  0.00           O
ATOM    666  N   LYS    43      41.834  24.879  27.288  1.00  0.00           N
ATOM    667  H   LYS    43      41.510  25.090  28.221  1.00  0.00           H
ATOM    668  CA  LYS    43      41.192  25.529  26.083  1.00  0.00           C
ATOM    669  HA  LYS    43      40.625  24.776  25.535  1.00  0.00           H
ATOM    670  CB  LYS    43      40.273  26.696  26.651  1.00  0.00           C
ATOM    671  HB2 LYS    43      40.853  27.353  27.301  1.00  0.00           H
ATOM    672  HB3 LYS    43      39.923  27.380  25.879  1.00  0.00           H
ATOM    673  CG  LYS    43      38.998  26.090  27.251  1.00  0.00           C
ATOM    674  HG2 LYS    43      38.367  25.861  26.392  1.00  0.00           H
ATOM    675  HG3 LYS    43      39.185  25.134  27.739  1.00  0.00           H
ATOM    676  CD  LYS    43      38.328  27.042  28.255  1.00  0.00           C
ATOM    677  HD2 LYS    43      39.017  27.449  28.995  1.00  0.00           H
ATOM    678  HD3 LYS    43      37.904  27.839  27.643  1.00  0.00           H
ATOM    679  CE  LYS    43      37.207  26.338  28.973  1.00  0.00           C
ATOM    680  HE2 LYS    43      36.492  26.011  28.218  1.00  0.00           H
ATOM    681  HE3 LYS    43      37.517  25.404  29.444  1.00  0.00           H
ATOM    682  NZ  LYS    43      36.405  27.311  29.827  1.00  0.00           N
ATOM    683  HZ1 LYS    43      36.968  27.631  30.602  1.00  0.00           H
ATOM    684  HZ2 LYS    43      35.661  26.815  30.297  1.00  0.00           H
ATOM    685  HZ3 LYS    43      36.123  28.155  29.348  1.00  0.00           H
ATOM    686  C   LYS    43      42.160  26.089  25.065  1.00  0.00           C
ATOM    687  O   LYS    43      41.913  26.112  23.844  1.00  0.00           O
ATOM    688  N   ILE    44      43.324  26.583  25.469  1.00  0.00           N
ATOM    689  H   ILE    44      43.416  26.791  26.454  1.00  0.00           H
ATOM    690  CA  ILE    44      44.459  26.780  24.531  1.00  0.00           C
ATOM    691  HA  ILE    44      44.049  27.006  23.547  1.00  0.00           H
ATOM    692  CB  ILE    44      45.417  28.013  24.892  1.00  0.00           C
ATOM    693  HB  ILE    44      44.714  28.824  25.079  1.00  0.00           H
ATOM    694  CG2 ILE    44      46.172  27.546  26.175  1.00  0.00           C
ATOM    695 HG21 ILE    44      46.676  26.580  26.124  1.00  0.00           H
ATOM    696 HG22 ILE    44      45.466  27.379  26.988  1.00  0.00           H
ATOM    697 HG23 ILE    44      46.804  28.355  26.541  1.00  0.00           H
ATOM    698  CG1 ILE    44      46.526  28.384  23.894  1.00  0.00           C
ATOM    699 HG12 ILE    44      47.167  29.193  24.248  1.00  0.00           H
ATOM    700 HG13 ILE    44      47.144  27.495  23.769  1.00  0.00           H
ATOM    701  CD1 ILE    44      45.867  28.810  22.593  1.00  0.00           C
ATOM    702 HD11 ILE    44      45.448  28.058  21.924  1.00  0.00           H
ATOM    703 HD12 ILE    44      46.512  29.447  21.988  1.00  0.00           H
ATOM    704 HD13 ILE    44      45.041  29.479  22.837  1.00  0.00           H
ATOM    705  C   ILE    44      45.283  25.567  24.212  1.00  0.00           C
ATOM    706  O   ILE    44      45.748  25.379  23.095  1.00  0.00           O
ATOM    707  N   ARG    45      45.394  24.523  25.088  1.00  0.00           N
ATOM    708  H   ARG    45      45.129  24.695  26.046  1.00  0.00           H
ATOM    709  CA  ARG    45      45.916  23.267  24.660  1.00  0.00           C
ATOM    710  HA  ARG    45      46.940  23.409  24.314  1.00  0.00           H
ATOM    711  CB  ARG    45      46.010  22.229  25.820  1.00  0.00           C
ATOM    712  HB2 ARG    45      46.353  22.854  26.644  1.00  0.00           H
ATOM    713  HB3 ARG    45      45.028  21.849  26.098  1.00  0.00           H
ATOM    714  CG  ARG    45      46.945  21.019  25.550  1.00  0.00           C
ATOM    715  HG2 ARG    45      46.695  20.616  24.569  1.00  0.00           H
ATOM    716  HG3 ARG    45      47.947  21.412  25.373  1.00  0.00           H
ATOM    717  CD  ARG    45      47.116  19.982  26.664  1.00  0.00           C
ATOM    718  HD2 ARG    45      47.560  19.142  26.130  1.00  0.00           H
ATOM    719  HD3 ARG    45      47.756  20.222  27.512  1.00  0.00           H
ATOM    720  NE  ARG    45      45.859  19.478  27.266  1.00  0.00           N
ATOM    721  HE  ARG    45      45.603  19.745  28.206  1.00  0.00           H
ATOM    722  CZ  ARG    45      44.938  18.849  26.676  1.00  0.00           C
ATOM    723  NH1 ARG    45      45.030  18.378  25.448  1.00  0.00           N
ATOM    724 HH11 ARG    45      45.904  18.527  24.964  1.00  0.00           H
ATOM    725 HH12 ARG    45      44.227  17.905  25.057  1.00  0.00           H
ATOM    726  NH2 ARG    45      43.804  18.817  27.302  1.00  0.00           N
ATOM    727 HH21 ARG    45      43.763  19.233  28.222  1.00  0.00           H
ATOM    728 HH22 ARG    45      42.944  18.517  26.866  1.00  0.00           H
ATOM    729  C   ARG    45      45.204  22.558  23.477  1.00  0.00           C
ATOM    730  O   ARG    45      45.809  22.155  22.495  1.00  0.00           O
ATOM    731  N   TYR    46      43.881  22.610  23.498  1.00  0.00           N
ATOM    732  H   TYR    46      43.387  22.954  24.310  1.00  0.00           H
ATOM    733  CA  TYR    46      42.951  22.131  22.453  1.00  0.00           C
ATOM    734  HA  TYR    46      43.228  21.135  22.110  1.00  0.00           H
ATOM    735  CB  TYR    46      41.564  21.942  22.995  1.00  0.00           C
ATOM    736  HB2 TYR    46      41.616  21.304  23.878  1.00  0.00           H
ATOM    737  HB3 TYR    46      41.179  22.886  23.380  1.00  0.00           H
ATOM    738  CG  TYR    46      40.538  21.198  22.106  1.00  0.00           C
ATOM    739  CD1 TYR    46      40.726  19.957  21.497  1.00  0.00           C
ATOM    740  HD1 TYR    46      41.516  19.261  21.736  1.00  0.00           H
ATOM    741  CE1 TYR    46      39.827  19.432  20.533  1.00  0.00           C
ATOM    742  HE1 TYR    46      40.078  18.445  20.175  1.00  0.00           H
ATOM    743  CZ  TYR    46      38.705  20.201  20.137  1.00  0.00           C
ATOM    744  OH  TYR    46      37.861  19.717  19.163  1.00  0.00           O
ATOM    745  HH  TYR    46      38.171  18.867  18.843  1.00  0.00           H
ATOM    746  CE2 TYR    46      38.540  21.459  20.682  1.00  0.00           C
ATOM    747  HE2 TYR    46      37.728  22.116  20.410  1.00  0.00           H
ATOM    748  CD2 TYR    46      39.457  21.948  21.642  1.00  0.00           C
ATOM    749  HD2 TYR    46      39.308  22.953  22.010  1.00  0.00           H
ATOM    750  C   TYR    46      42.943  23.125  21.281  1.00  0.00           C
ATOM    751  O   TYR    46      42.942  22.612  20.170  1.00  0.00           O
ATOM    752  N   GLU    47      42.903  24.418  21.386  1.00  0.00           N
ATOM    753  H   GLU    47      42.841  24.899  22.272  1.00  0.00           H
ATOM    754  CA  GLU    47      42.876  25.360  20.261  1.00  0.00           C
ATOM    755  HA  GLU    47      42.078  24.957  19.637  1.00  0.00           H
ATOM    756  CB  GLU    47      42.509  26.837  20.669  1.00  0.00           C
ATOM    757  HB2 GLU    47      41.531  26.779  21.148  1.00  0.00           H
ATOM    758  HB3 GLU    47      43.205  27.303  21.366  1.00  0.00           H
ATOM    759  CG  GLU    47      42.367  27.876  19.524  1.00  0.00           C
ATOM    760  HG2 GLU    47      42.449  28.882  19.934  1.00  0.00           H
ATOM    761  HG3 GLU    47      43.297  27.687  18.987  1.00  0.00           H
ATOM    762  CD  GLU    47      41.133  27.758  18.704  1.00  0.00           C
ATOM    763  OE1 GLU    47      40.588  28.814  18.241  1.00  0.00           O
ATOM    764  OE2 GLU    47      40.731  26.614  18.374  1.00  0.00           O
ATOM    765  C   GLU    47      44.087  25.140  19.322  1.00  0.00           C
ATOM    766  O   GLU    47      43.950  25.092  18.074  1.00  0.00           O
ATOM    767  N   SER    48      45.194  24.745  19.886  1.00  0.00           N
ATOM    768  H   SER    48      45.192  24.532  20.874  1.00  0.00           H
ATOM    769  CA  SER    48      46.499  24.574  19.190  1.00  0.00           C
ATOM    770  HA  SER    48      46.416  25.375  18.456  1.00  0.00           H
ATOM    771  CB  SER    48      47.650  24.821  20.255  1.00  0.00           C
ATOM    772  HB2 SER    48      47.664  24.063  21.038  1.00  0.00           H
ATOM    773  HB3 SER    48      48.578  24.697  19.698  1.00  0.00           H
ATOM    774  OG  SER    48      47.550  26.120  20.825  1.00  0.00           O
ATOM    775  HG  SER    48      46.869  26.054  21.499  1.00  0.00           H
ATOM    776  C   SER    48      46.666  23.295  18.459  1.00  0.00           C
ATOM    777  O   SER    48      47.699  23.044  17.850  1.00  0.00           O
ATOM    778  N   LEU    49      45.676  22.422  18.531  1.00  0.00           N
ATOM    779  H   LEU    49      44.812  22.622  19.013  1.00  0.00           H
ATOM    780  CA  LEU    49      45.646  21.280  17.610  1.00  0.00           C
ATOM    781  HA  LEU    49      46.600  20.757  17.669  1.00  0.00           H
ATOM    782  CB  LEU    49      44.487  20.327  17.984  1.00  0.00           C
ATOM    783  HB2 LEU    49      43.505  20.797  17.926  1.00  0.00           H
ATOM    784  HB3 LEU    49      44.651  19.559  17.228  1.00  0.00           H
ATOM    785  CG  LEU    49      44.686  19.689  19.349  1.00  0.00           C
ATOM    786  HG  LEU    49      44.725  20.481  20.096  1.00  0.00           H
ATOM    787  CD1 LEU    49      43.415  18.913  19.579  1.00  0.00           C
ATOM    788 HD11 LEU    49      43.376  18.626  20.629  1.00  0.00           H
ATOM    789 HD12 LEU    49      43.389  18.014  18.961  1.00  0.00           H
ATOM    790 HD13 LEU    49      42.469  19.444  19.480  1.00  0.00           H
ATOM    791  CD2 LEU    49      46.018  18.840  19.424  1.00  0.00           C
ATOM    792 HD21 LEU    49      46.052  17.964  18.777  1.00  0.00           H
ATOM    793 HD22 LEU    49      46.901  19.394  19.106  1.00  0.00           H
ATOM    794 HD23 LEU    49      46.300  18.500  20.421  1.00  0.00           H
ATOM    795  C   LEU    49      45.424  21.870  16.209  1.00  0.00           C
ATOM    796  O   LEU    49      46.168  21.506  15.355  1.00  0.00           O
ATOM    797  N   THR    50      44.540  22.771  15.927  1.00  0.00           N
ATOM    798  H   THR    50      43.916  23.031  16.676  1.00  0.00           H
ATOM    799  CA  THR    50      44.315  23.378  14.610  1.00  0.00           C
ATOM    800  HA  THR    50      44.233  22.617  13.834  1.00  0.00           H
ATOM    801  CB  THR    50      43.004  24.195  14.626  1.00  0.00           C
ATOM    802  HB  THR    50      42.990  24.961  15.400  1.00  0.00           H
ATOM    803  CG2 THR    50      42.352  24.775  13.299  1.00  0.00           C
ATOM    804 HG21 THR    50      43.089  24.979  12.523  1.00  0.00           H
ATOM    805 HG22 THR    50      41.709  25.609  13.583  1.00  0.00           H
ATOM    806 HG23 THR    50      41.710  24.073  12.768  1.00  0.00           H
ATOM    807  OG1 THR    50      41.946  23.475  15.054  1.00  0.00           O
ATOM    808  HG1 THR    50      41.314  24.070  15.464  1.00  0.00           H
ATOM    809  C   THR    50      45.466  24.352  14.151  1.00  0.00           C
ATOM    810  O   THR    50      45.752  24.362  12.950  1.00  0.00           O
ATOM    811  N   ASP    51      46.088  25.052  15.100  1.00  0.00           N
ATOM    812  H   ASP    51      45.666  25.134  16.015  1.00  0.00           H
ATOM    813  CA  ASP    51      47.349  25.872  14.733  1.00  0.00           C
ATOM    814  HA  ASP    51      47.850  25.421  13.876  1.00  0.00           H
ATOM    815  CB  ASP    51      46.924  27.299  14.370  1.00  0.00           C
ATOM    816  HB2 ASP    51      46.343  27.248  13.449  1.00  0.00           H
ATOM    817  HB3 ASP    51      46.428  27.698  15.255  1.00  0.00           H
ATOM    818  CG  ASP    51      48.151  28.163  14.030  1.00  0.00           C
ATOM    819  OD1 ASP    51      49.303  27.912  14.441  1.00  0.00           O
ATOM    820  OD2 ASP    51      47.944  29.166  13.360  1.00  0.00           O
ATOM    821  C   ASP    51      48.337  25.880  15.939  1.00  0.00           C
ATOM    822  O   ASP    51      48.004  26.434  17.028  1.00  0.00           O
ATOM    823  N   PRO    52      49.421  25.155  15.869  1.00  0.00           N
ATOM    824  CD  PRO    52      50.025  24.689  14.647  1.00  0.00           C
ATOM    825  HD2 PRO    52      49.991  25.507  13.926  1.00  0.00           H
ATOM    826  HD3 PRO    52      49.561  23.759  14.321  1.00  0.00           H
ATOM    827  CG  PRO    52      51.521  24.527  15.032  1.00  0.00           C
ATOM    828  HG2 PRO    52      52.117  25.438  14.968  1.00  0.00           H
ATOM    829  HG3 PRO    52      51.934  23.682  14.480  1.00  0.00           H
ATOM    830  CB  PRO    52      51.444  24.210  16.499  1.00  0.00           C
ATOM    831  HB2 PRO    52      52.366  24.362  17.061  1.00  0.00           H
ATOM    832  HB3 PRO    52      51.074  23.209  16.716  1.00  0.00           H
ATOM    833  CA  PRO    52      50.338  25.117  16.948  1.00  0.00           C
ATOM    834  HA  PRO    52      49.921  24.661  17.845  1.00  0.00           H
ATOM    835  C   PRO    52      50.997  26.422  17.455  1.00  0.00           C
ATOM    836  O   PRO    52      51.383  26.424  18.636  1.00  0.00           O
ATOM    837  N   SER    53      51.141  27.421  16.620  1.00  0.00           N
ATOM    838  H   SER    53      50.549  27.531  15.808  1.00  0.00           H
ATOM    839  CA  SER    53      51.907  28.612  16.959  1.00  0.00           C
ATOM    840  HA  SER    53      52.946  28.284  16.979  1.00  0.00           H
ATOM    841  CB  SER    53      51.888  29.711  15.896  1.00  0.00           C
ATOM    842  HB2 SER    53      52.317  30.607  16.345  1.00  0.00           H
ATOM    843  HB3 SER    53      52.468  29.337  15.053  1.00  0.00           H
ATOM    844  OG  SER    53      50.553  30.040  15.530  1.00  0.00           O
ATOM    845  HG  SER    53      50.424  29.401  14.825  1.00  0.00           H
ATOM    846  C   SER    53      51.447  29.246  18.285  1.00  0.00           C
ATOM    847  O   SER    53      52.048  30.105  18.943  1.00  0.00           O
ATOM    848  N   LYS    54      50.197  28.850  18.646  1.00  0.00           N
ATOM    849  H   LYS    54      49.735  28.123  18.117  1.00  0.00           H
ATOM    850  CA  LYS    54      49.313  29.493  19.677  1.00  0.00           C
ATOM    851  HA  LYS    54      49.655  30.528  19.687  1.00  0.00           H
ATOM    852  CB  LYS    54      47.808  29.543  19.379  1.00  0.00           C
ATOM    853  HB2 LYS    54      47.270  28.628  19.628  1.00  0.00           H
ATOM    854  HB3 LYS    54      47.394  30.270  20.078  1.00  0.00           H
ATOM    855  CG  LYS    54      47.290  29.906  18.009  1.00  0.00           C
ATOM    856  HG2 LYS    54      47.526  29.141  17.269  1.00  0.00           H
ATOM    857  HG3 LYS    54      46.211  29.843  18.153  1.00  0.00           H
ATOM    858  CD  LYS    54      47.721  31.207  17.303  1.00  0.00           C
ATOM    859  HD2 LYS    54      47.528  32.005  18.019  1.00  0.00           H
ATOM    860  HD3 LYS    54      48.798  31.180  17.144  1.00  0.00           H
ATOM    861  CE  LYS    54      47.086  31.318  16.014  1.00  0.00           C
ATOM    862  HE2 LYS    54      47.451  30.511  15.378  1.00  0.00           H
ATOM    863  HE3 LYS    54      46.020  31.133  16.145  1.00  0.00           H
ATOM    864  NZ  LYS    54      47.185  32.680  15.379  1.00  0.00           N
ATOM    865  HZ1 LYS    54      46.596  32.607  14.562  1.00  0.00           H
ATOM    866  HZ2 LYS    54      48.125  32.936  15.114  1.00  0.00           H
ATOM    867  HZ3 LYS    54      46.773  33.370  15.991  1.00  0.00           H
ATOM    868  C   LYS    54      49.482  28.907  21.037  1.00  0.00           C
ATOM    869  O   LYS    54      49.293  29.571  22.039  1.00  0.00           O
ATOM    870  N   LEU    55      49.996  27.687  21.197  1.00  0.00           N
ATOM    871  H   LEU    55      50.154  27.171  20.343  1.00  0.00           H
ATOM    872  CA  LEU    55      50.634  27.203  22.425  1.00  0.00           C
ATOM    873  HA  LEU    55      50.277  27.677  23.339  1.00  0.00           H
ATOM    874  CB  LEU    55      50.486  25.659  22.529  1.00  0.00           C
ATOM    875  HB2 LEU    55      49.426  25.406  22.521  1.00  0.00           H
ATOM    876  HB3 LEU    55      51.061  25.207  21.719  1.00  0.00           H
ATOM    877  CG  LEU    55      51.121  24.990  23.754  1.00  0.00           C
ATOM    878  HG  LEU    55      52.182  25.158  23.938  1.00  0.00           H
ATOM    879  CD1 LEU    55      50.361  25.490  25.006  1.00  0.00           C
ATOM    880 HD11 LEU    55      50.347  26.572  25.133  1.00  0.00           H
ATOM    881 HD12 LEU    55      50.766  24.945  25.859  1.00  0.00           H
ATOM    882 HD13 LEU    55      49.347  25.103  24.904  1.00  0.00           H
ATOM    883  CD2 LEU    55      51.144  23.457  23.733  1.00  0.00           C
ATOM    884 HD21 LEU    55      50.130  23.075  23.612  1.00  0.00           H
ATOM    885 HD22 LEU    55      51.788  23.045  22.956  1.00  0.00           H
ATOM    886 HD23 LEU    55      51.429  23.017  24.689  1.00  0.00           H
ATOM    887  C   LEU    55      52.142  27.460  22.379  1.00  0.00           C
ATOM    888  O   LEU    55      52.615  27.850  23.484  1.00  0.00           O
ATOM    889  N   ASP    56      52.824  27.518  21.256  1.00  0.00           N
ATOM    890  H   ASP    56      52.312  27.164  20.462  1.00  0.00           H
ATOM    891  CA  ASP    56      54.216  27.797  21.021  1.00  0.00           C
ATOM    892  HA  ASP    56      54.755  27.128  21.692  1.00  0.00           H
ATOM    893  CB  ASP    56      54.650  27.553  19.545  1.00  0.00           C
ATOM    894  HB2 ASP    56      54.002  28.143  18.899  1.00  0.00           H
ATOM    895  HB3 ASP    56      55.684  27.897  19.538  1.00  0.00           H
ATOM    896  CG  ASP    56      54.585  26.068  18.984  1.00  0.00           C
ATOM    897  OD1 ASP    56      54.927  25.885  17.813  1.00  0.00           O
ATOM    898  OD2 ASP    56      54.319  25.146  19.796  1.00  0.00           O
ATOM    899  C   ASP    56      54.678  29.146  21.507  1.00  0.00           C
ATOM    900  O   ASP    56      55.755  29.269  22.117  1.00  0.00           O
ATOM    901  N   SER    57      53.793  30.152  21.490  1.00  0.00           N
ATOM    902  H   SER    57      52.918  30.085  20.990  1.00  0.00           H
ATOM    903  CA  SER    57      53.897  31.431  22.132  1.00  0.00           C
ATOM    904  HA  SER    57      54.729  31.931  21.636  1.00  0.00           H
ATOM    905  CB  SER    57      52.653  32.241  21.707  1.00  0.00           C
ATOM    906  HB2 SER    57      52.799  33.210  22.185  1.00  0.00           H
ATOM    907  HB3 SER    57      52.583  32.391  20.630  1.00  0.00           H
ATOM    908  OG  SER    57      51.476  31.698  22.129  1.00  0.00           O
ATOM    909  HG  SER    57      50.681  32.044  21.716  1.00  0.00           H
ATOM    910  C   SER    57      53.994  31.452  23.707  1.00  0.00           C
ATOM    911  O   SER    57      54.287  32.530  24.255  1.00  0.00           O
ATOM    912  N   GLY    58      53.974  30.259  24.277  1.00  0.00           N
ATOM    913  H   GLY    58      53.727  29.501  23.656  1.00  0.00           H
ATOM    914  CA  GLY    58      54.522  29.878  25.626  1.00  0.00           C
ATOM    915  HA2 GLY    58      55.603  29.745  25.662  1.00  0.00           H
ATOM    916  HA3 GLY    58      54.183  30.611  26.358  1.00  0.00           H
ATOM    917  C   GLY    58      53.864  28.496  26.036  1.00  0.00           C
ATOM    918  O   GLY    58      52.687  28.467  26.230  1.00  0.00           O
ATOM    919  N   LYS    59      54.771  27.474  26.028  1.00  0.00           N
ATOM    920  H   LYS    59      55.715  27.690  25.742  1.00  0.00           H
ATOM    921  CA  LYS    59      54.445  26.040  26.199  1.00  0.00           C
ATOM    922  HA  LYS    59      53.471  25.765  25.796  1.00  0.00           H
ATOM    923  CB  LYS    59      55.455  25.185  25.547  1.00  0.00           C
ATOM    924  HB2 LYS    59      56.451  25.363  25.954  1.00  0.00           H
ATOM    925  HB3 LYS    59      55.321  24.130  25.779  1.00  0.00           H
ATOM    926  CG  LYS    59      55.351  25.425  24.041  1.00  0.00           C
ATOM    927  HG2 LYS    59      54.407  25.072  23.626  1.00  0.00           H
ATOM    928  HG3 LYS    59      55.644  26.418  23.702  1.00  0.00           H
ATOM    929  CD  LYS    59      56.353  24.373  23.443  1.00  0.00           C
ATOM    930  HD2 LYS    59      57.288  24.771  23.836  1.00  0.00           H
ATOM    931  HD3 LYS    59      56.124  23.335  23.685  1.00  0.00           H
ATOM    932  CE  LYS    59      56.303  24.499  21.950  1.00  0.00           C
ATOM    933  HE2 LYS    59      55.280  24.331  21.614  1.00  0.00           H
ATOM    934  HE3 LYS    59      56.521  25.489  21.547  1.00  0.00           H
ATOM    935  NZ  LYS    59      57.206  23.493  21.430  1.00  0.00           N
ATOM    936  HZ1 LYS    59      57.058  22.567  21.805  1.00  0.00           H
ATOM    937  HZ2 LYS    59      58.153  23.790  21.616  1.00  0.00           H
ATOM    938  HZ3 LYS    59      57.043  23.346  20.444  1.00  0.00           H
ATOM    939  C   LYS    59      54.281  25.785  27.714  1.00  0.00           C
ATOM    940  O   LYS    59      53.651  24.804  28.096  1.00  0.00           O
ATOM    941  N   GLU    60      54.751  26.686  28.592  1.00  0.00           N
ATOM    942  H   GLU    60      55.335  27.414  28.204  1.00  0.00           H
ATOM    943  CA  GLU    60      54.719  26.547  30.063  1.00  0.00           C
ATOM    944  HA  GLU    60      54.986  25.546  30.401  1.00  0.00           H
ATOM    945  CB  GLU    60      55.773  27.469  30.648  1.00  0.00           C
ATOM    946  HB2 GLU    60      55.785  27.226  31.710  1.00  0.00           H
ATOM    947  HB3 GLU    60      56.770  27.113  30.389  1.00  0.00           H
ATOM    948  CG  GLU    60      55.676  28.992  30.582  1.00  0.00           C
ATOM    949  HG2 GLU    60      54.691  29.318  30.916  1.00  0.00           H
ATOM    950  HG3 GLU    60      56.524  29.291  31.197  1.00  0.00           H
ATOM    951  CD  GLU    60      55.895  29.595  29.174  1.00  0.00           C
ATOM    952  OE1 GLU    60      56.526  29.018  28.287  1.00  0.00           O
ATOM    953  OE2 GLU    60      55.314  30.658  28.875  1.00  0.00           O
ATOM    954  C   GLU    60      53.223  26.808  30.548  1.00  0.00           C
ATOM    955  O   GLU    60      52.894  27.794  31.225  1.00  0.00           O
ATOM    956  N   LEU    61      52.288  25.934  30.192  1.00  0.00           N
ATOM    957  H   LEU    61      52.529  25.239  29.499  1.00  0.00           H
ATOM    958  CA  LEU    61      50.996  25.866  30.855  1.00  0.00           C
ATOM    959  HA  LEU    61      50.515  26.838  30.753  1.00  0.00           H
ATOM    960  CB  LEU    61      50.159  24.740  30.240  1.00  0.00           C
ATOM    961  HB2 LEU    61      50.736  23.816  30.276  1.00  0.00           H
ATOM    962  HB3 LEU    61      49.222  24.671  30.793  1.00  0.00           H
ATOM    963  CG  LEU    61      49.879  24.873  28.706  1.00  0.00           C
ATOM    964  HG  LEU    61      50.750  24.743  28.063  1.00  0.00           H
ATOM    965  CD1 LEU    61      48.793  23.806  28.323  1.00  0.00           C
ATOM    966 HD11 LEU    61      49.095  22.766  28.444  1.00  0.00           H
ATOM    967 HD12 LEU    61      48.657  24.046  27.269  1.00  0.00           H
ATOM    968 HD13 LEU    61      47.785  24.092  28.625  1.00  0.00           H
ATOM    969  CD2 LEU    61      49.325  26.230  28.427  1.00  0.00           C
ATOM    970 HD21 LEU    61      48.978  26.280  27.394  1.00  0.00           H
ATOM    971 HD22 LEU    61      48.513  26.634  29.031  1.00  0.00           H
ATOM    972 HD23 LEU    61      50.137  26.936  28.602  1.00  0.00           H
ATOM    973  C   LEU    61      51.241  25.720  32.371  1.00  0.00           C
ATOM    974  O   LEU    61      51.667  24.691  32.781  1.00  0.00           O
ATOM    975  N   HID    62      50.863  26.725  33.201  1.00  0.00           N
ATOM    976  H   HID    62      50.408  27.529  32.792  1.00  0.00           H
ATOM    977  CA  HID    62      51.153  26.563  34.663  1.00  0.00           C
ATOM    978  HA  HID    62      50.817  25.555  34.911  1.00  0.00           H
ATOM    979  CB  HID    62      52.624  26.654  35.018  1.00  0.00           C
ATOM    980  HB2 HID    62      52.647  26.283  36.043  1.00  0.00           H
ATOM    981  HB3 HID    62      53.188  26.073  34.288  1.00  0.00           H
ATOM    982  CG  HID    62      53.177  28.085  35.109  1.00  0.00           C
ATOM    983  ND1 HID    62      53.257  29.037  34.070  1.00  0.00           N
ATOM    984  HD1 HID    62      53.112  28.847  33.089  1.00  0.00           H
ATOM    985  CE1 HID    62      53.682  30.170  34.639  1.00  0.00           C
ATOM    986  HE1 HID    62      53.954  31.075  34.117  1.00  0.00           H
ATOM    987  NE2 HID    62      53.883  30.030  35.973  1.00  0.00           N
ATOM    988  CD2 HID    62      53.524  28.724  36.271  1.00  0.00           C
ATOM    989  HD2 HID    62      53.547  28.359  37.287  1.00  0.00           H
ATOM    990  C   HID    62      50.282  27.604  35.447  1.00  0.00           C
ATOM    991  O   HID    62      49.846  28.622  34.899  1.00  0.00           O
ATOM    992  N   ILE    63      49.926  27.353  36.751  1.00  0.00           N
ATOM    993  H   ILE    63      50.323  26.536  37.193  1.00  0.00           H
ATOM    994  CA  ILE    63      49.251  28.357  37.558  1.00  0.00           C
ATOM    995  HA  ILE    63      49.043  29.243  36.960  1.00  0.00           H
ATOM    996  CB  ILE    63      47.968  27.729  38.094  1.00  0.00           C
ATOM    997  HB  ILE    63      48.168  26.727  38.474  1.00  0.00           H
ATOM    998  CG2 ILE    63      47.304  28.664  39.152  1.00  0.00           C
ATOM    999 HG21 ILE    63      46.259  28.412  39.338  1.00  0.00           H
ATOM   1000 HG22 ILE    63      47.363  29.715  38.871  1.00  0.00           H
ATOM   1001 HG23 ILE    63      47.794  28.405  40.090  1.00  0.00           H
ATOM   1002  CG1 ILE    63      47.029  27.224  36.898  1.00  0.00           C
ATOM   1003 HG12 ILE    63      46.664  28.032  36.263  1.00  0.00           H
ATOM   1004 HG13 ILE    63      47.755  26.681  36.293  1.00  0.00           H
ATOM   1005  CD1 ILE    63      45.911  26.287  37.407  1.00  0.00           C
ATOM   1006 HD11 ILE    63      45.318  26.606  38.263  1.00  0.00           H
ATOM   1007 HD12 ILE    63      46.407  25.354  37.677  1.00  0.00           H
ATOM   1008 HD13 ILE    63      45.101  26.271  36.679  1.00  0.00           H
ATOM   1009  C   ILE    63      50.235  28.759  38.620  1.00  0.00           C
ATOM   1010  O   ILE    63      50.965  28.011  39.213  1.00  0.00           O
ATOM   1011  N   ASN    64      50.269  30.109  38.804  1.00  0.00           N
ATOM   1012  H   ASN    64      49.622  30.663  38.260  1.00  0.00           H
ATOM   1013  CA  ASN    64      51.210  30.944  39.614  1.00  0.00           C
ATOM   1014  HA  ASN    64      51.777  30.225  40.206  1.00  0.00           H
ATOM   1015  CB  ASN    64      52.070  31.733  38.692  1.00  0.00           C
ATOM   1016  HB2 ASN    64      52.154  31.259  37.714  1.00  0.00           H
ATOM   1017  HB3 ASN    64      51.540  32.658  38.463  1.00  0.00           H
ATOM   1018  CG  ASN    64      53.448  31.964  39.222  1.00  0.00           C
ATOM   1019  OD1 ASN    64      53.711  31.875  40.405  1.00  0.00           O
ATOM   1020  ND2 ASN    64      54.314  32.153  38.316  1.00  0.00           N
ATOM   1021 HD21 ASN    64      54.055  32.033  37.346  1.00  0.00           H
ATOM   1022 HD22 ASN    64      55.249  32.363  38.635  1.00  0.00           H
ATOM   1023  C   ASN    64      50.347  31.770  40.599  1.00  0.00           C
ATOM   1024  O   ASN    64      49.376  32.517  40.258  1.00  0.00           O
ATOM   1025  N   LEU    65      50.717  31.712  41.901  1.00  0.00           N
ATOM   1026  H   LEU    65      51.463  31.131  42.258  1.00  0.00           H
ATOM   1027  CA  LEU    65      50.052  32.538  42.978  1.00  0.00           C
ATOM   1028  HA  LEU    65      49.231  33.137  42.584  1.00  0.00           H
ATOM   1029  CB  LEU    65      49.494  31.672  44.092  1.00  0.00           C
ATOM   1030  HB2 LEU    65      50.324  31.240  44.648  1.00  0.00           H
ATOM   1031  HB3 LEU    65      49.031  32.427  44.728  1.00  0.00           H
ATOM   1032  CG  LEU    65      48.413  30.579  43.814  1.00  0.00           C
ATOM   1033  HG  LEU    65      47.465  31.049  43.554  1.00  0.00           H
ATOM   1034  CD1 LEU    65      48.751  29.445  42.854  1.00  0.00           C
ATOM   1035 HD11 LEU    65      48.724  29.885  41.857  1.00  0.00           H
ATOM   1036 HD12 LEU    65      48.049  28.614  42.904  1.00  0.00           H
ATOM   1037 HD13 LEU    65      49.753  29.042  42.999  1.00  0.00           H
ATOM   1038  CD2 LEU    65      48.198  29.907  45.137  1.00  0.00           C
ATOM   1039 HD21 LEU    65      47.365  29.206  45.088  1.00  0.00           H
ATOM   1040 HD22 LEU    65      49.087  29.304  45.325  1.00  0.00           H
ATOM   1041 HD23 LEU    65      47.934  30.677  45.861  1.00  0.00           H
ATOM   1042  C   LEU    65      51.106  33.541  43.564  1.00  0.00           C
ATOM   1043  O   LEU    65      52.283  33.137  43.814  1.00  0.00           O
ATOM   1044  N   ILE    66      50.822  34.831  43.864  1.00  0.00           N
ATOM   1045  H   ILE    66      49.844  35.068  43.772  1.00  0.00           H
ATOM   1046  CA  ILE    66      51.740  35.772  44.379  1.00  0.00           C
ATOM   1047  HA  ILE    66      52.559  35.263  44.887  1.00  0.00           H
ATOM   1048  CB  ILE    66      52.394  36.589  43.240  1.00  0.00           C
ATOM   1049  HB  ILE    66      51.692  37.285  42.781  1.00  0.00           H
ATOM   1050  CG2 ILE    66      53.607  37.337  43.793  1.00  0.00           C
ATOM   1051 HG21 ILE    66      53.387  37.947  44.669  1.00  0.00           H
ATOM   1052 HG22 ILE    66      53.896  38.099  43.071  1.00  0.00           H
ATOM   1053 HG23 ILE    66      54.473  36.690  43.928  1.00  0.00           H
ATOM   1054  CG1 ILE    66      53.005  35.762  42.080  1.00  0.00           C
ATOM   1055 HG12 ILE    66      53.596  36.465  41.492  1.00  0.00           H
ATOM   1056 HG13 ILE    66      53.608  34.949  42.482  1.00  0.00           H
ATOM   1057  CD1 ILE    66      52.065  35.203  40.991  1.00  0.00           C
ATOM   1058 HD11 ILE    66      52.210  35.694  40.029  1.00  0.00           H
ATOM   1059 HD12 ILE    66      51.032  35.471  41.220  1.00  0.00           H
ATOM   1060 HD13 ILE    66      52.215  34.125  40.924  1.00  0.00           H
ATOM   1061  C   ILE    66      51.036  36.744  45.365  1.00  0.00           C
ATOM   1062  O   ILE    66      50.294  37.611  44.887  1.00  0.00           O
ATOM   1063  N   PRO    67      51.174  36.619  46.768  1.00  0.00           N
ATOM   1064  CD  PRO    67      51.741  35.400  47.406  1.00  0.00           C
ATOM   1065  HD2 PRO    67      52.808  35.598  47.297  1.00  0.00           H
ATOM   1066  HD3 PRO    67      51.364  34.485  46.949  1.00  0.00           H
ATOM   1067  CG  PRO    67      51.359  35.519  48.886  1.00  0.00           C
ATOM   1068  HG2 PRO    67      52.239  35.856  49.433  1.00  0.00           H
ATOM   1069  HG3 PRO    67      51.027  34.539  49.230  1.00  0.00           H
ATOM   1070  CB  PRO    67      50.330  36.600  48.946  1.00  0.00           C
ATOM   1071  HB2 PRO    67      50.454  37.088  49.912  1.00  0.00           H
ATOM   1072  HB3 PRO    67      49.314  36.247  48.769  1.00  0.00           H
ATOM   1073  CA  PRO    67      50.713  37.530  47.809  1.00  0.00           C
ATOM   1074  HA  PRO    67      49.767  38.020  47.581  1.00  0.00           H
ATOM   1075  C   PRO    67      51.729  38.670  48.098  1.00  0.00           C
ATOM   1076  O   PRO    67      52.922  38.383  47.984  1.00  0.00           O
ATOM   1077  N   ASN    68      51.230  39.830  48.501  1.00  0.00           N
ATOM   1078  H   ASN    68      50.236  39.929  48.349  1.00  0.00           H
ATOM   1079  CA  ASN    68      52.036  41.013  48.733  1.00  0.00           C
ATOM   1080  HA  ASN    68      53.021  40.606  48.961  1.00  0.00           H
ATOM   1081  CB  ASN    68      51.992  41.887  47.422  1.00  0.00           C
ATOM   1082  HB2 ASN    68      52.273  41.298  46.548  1.00  0.00           H
ATOM   1083  HB3 ASN    68      50.985  42.113  47.073  1.00  0.00           H
ATOM   1084  CG  ASN    68      52.796  43.169  47.561  1.00  0.00           C
ATOM   1085  OD1 ASN    68      52.828  43.745  48.588  1.00  0.00           O
ATOM   1086  ND2 ASN    68      53.619  43.529  46.613  1.00  0.00           N
ATOM   1087 HD21 ASN    68      53.704  43.037  45.735  1.00  0.00           H
ATOM   1088 HD22 ASN    68      54.058  44.432  46.717  1.00  0.00           H
ATOM   1089  C   ASN    68      51.480  41.826  49.929  1.00  0.00           C
ATOM   1090  O   ASN    68      50.407  42.369  49.801  1.00  0.00           O
ATOM   1091  N   LYS    69      52.097  41.803  51.069  1.00  0.00           N
ATOM   1092  H   LYS    69      53.012  41.381  50.999  1.00  0.00           H
ATOM   1093  CA  LYS    69      51.629  42.399  52.336  1.00  0.00           C
ATOM   1094  HA  LYS    69      50.582  42.097  52.321  1.00  0.00           H
ATOM   1095  CB  LYS    69      52.267  41.745  53.533  1.00  0.00           C
ATOM   1096  HB2 LYS    69      53.319  41.999  53.665  1.00  0.00           H
ATOM   1097  HB3 LYS    69      51.712  41.996  54.437  1.00  0.00           H
ATOM   1098  CG  LYS    69      52.288  40.194  53.418  1.00  0.00           C
ATOM   1099  HG2 LYS    69      51.292  39.797  53.608  1.00  0.00           H
ATOM   1100  HG3 LYS    69      52.577  39.816  52.437  1.00  0.00           H
ATOM   1101  CD  LYS    69      53.223  39.595  54.433  1.00  0.00           C
ATOM   1102  HD2 LYS    69      54.234  39.974  54.287  1.00  0.00           H
ATOM   1103  HD3 LYS    69      52.790  39.822  55.408  1.00  0.00           H
ATOM   1104  CE  LYS    69      53.325  38.047  54.176  1.00  0.00           C
ATOM   1105  HE2 LYS    69      52.331  37.602  54.201  1.00  0.00           H
ATOM   1106  HE3 LYS    69      53.715  37.958  53.162  1.00  0.00           H
ATOM   1107  NZ  LYS    69      54.245  37.308  55.113  1.00  0.00           N
ATOM   1108  HZ1 LYS    69      55.007  37.929  55.351  1.00  0.00           H
ATOM   1109  HZ2 LYS    69      54.490  36.447  54.646  1.00  0.00           H
ATOM   1110  HZ3 LYS    69      53.881  37.067  56.024  1.00  0.00           H
ATOM   1111  C   LYS    69      51.772  43.920  52.368  1.00  0.00           C
ATOM   1112  O   LYS    69      50.984  44.708  52.952  1.00  0.00           O
ATOM   1113  N   GLN    70      52.706  44.459  51.718  1.00  0.00           N
ATOM   1114  H   GLN    70      53.260  43.797  51.193  1.00  0.00           H
ATOM   1115  CA  GLN    70      52.927  45.897  51.480  1.00  0.00           C
ATOM   1116  HA  GLN    70      53.042  46.278  52.495  1.00  0.00           H
ATOM   1117  CB  GLN    70      54.195  46.087  50.624  1.00  0.00           C
ATOM   1118  HB2 GLN    70      54.097  45.648  49.631  1.00  0.00           H
ATOM   1119  HB3 GLN    70      54.280  47.162  50.470  1.00  0.00           H
ATOM   1120  CG  GLN    70      55.442  45.649  51.252  1.00  0.00           C
ATOM   1121  HG2 GLN    70      55.699  46.271  52.108  1.00  0.00           H
ATOM   1122  HG3 GLN    70      55.280  44.635  51.620  1.00  0.00           H
ATOM   1123  CD  GLN    70      56.674  45.575  50.353  1.00  0.00           C
ATOM   1124  OE1 GLN    70      56.662  45.808  49.133  1.00  0.00           O
ATOM   1125  NE2 GLN    70      57.812  45.162  50.883  1.00  0.00           N
ATOM   1126 HE21 GLN    70      58.619  44.944  50.316  1.00  0.00           H
ATOM   1127 HE22 GLN    70      57.959  45.003  51.869  1.00  0.00           H
ATOM   1128  C   GLN    70      51.836  46.645  50.752  1.00  0.00           C
ATOM   1129  O   GLN    70      51.421  47.763  51.218  1.00  0.00           O
ATOM   1130  N   ASP    71      51.296  45.990  49.742  1.00  0.00           N
ATOM   1131  H   ASP    71      51.561  45.051  49.483  1.00  0.00           H
ATOM   1132  CA  ASP    71      50.272  46.454  48.832  1.00  0.00           C
ATOM   1133  HA  ASP    71      50.178  47.539  48.802  1.00  0.00           H
ATOM   1134  CB  ASP    71      50.590  46.029  47.376  1.00  0.00           C
ATOM   1135  HB2 ASP    71      51.664  46.064  47.188  1.00  0.00           H
ATOM   1136  HB3 ASP    71      50.237  45.000  47.318  1.00  0.00           H
ATOM   1137  CG  ASP    71      50.016  46.986  46.304  1.00  0.00           C
ATOM   1138  OD1 ASP    71      49.741  46.533  45.206  1.00  0.00           O
ATOM   1139  OD2 ASP    71      49.727  48.118  46.637  1.00  0.00           O
ATOM   1140  C   ASP    71      48.872  45.795  49.142  1.00  0.00           C
ATOM   1141  O   ASP    71      47.894  46.200  48.470  1.00  0.00           O
ATOM   1142  N   ARG    72      48.769  44.772  50.069  1.00  0.00           N
ATOM   1143  H   ARG    72      49.613  44.577  50.589  1.00  0.00           H
ATOM   1144  CA  ARG    72      47.624  43.996  50.495  1.00  0.00           C
ATOM   1145  HA  ARG    72      48.000  43.206  51.146  1.00  0.00           H
ATOM   1146  CB  ARG    72      46.769  44.867  51.401  1.00  0.00           C
ATOM   1147  HB2 ARG    72      47.408  45.605  51.885  1.00  0.00           H
ATOM   1148  HB3 ARG    72      45.978  45.362  50.839  1.00  0.00           H
ATOM   1149  CG  ARG    72      46.196  43.975  52.555  1.00  0.00           C
ATOM   1150  HG2 ARG    72      45.650  43.091  52.228  1.00  0.00           H
ATOM   1151  HG3 ARG    72      47.022  43.633  53.179  1.00  0.00           H
ATOM   1152  CD  ARG    72      45.324  44.801  53.519  1.00  0.00           C
ATOM   1153  HD2 ARG    72      45.092  44.061  54.285  1.00  0.00           H
ATOM   1154  HD3 ARG    72      45.769  45.679  53.989  1.00  0.00           H
ATOM   1155  NE  ARG    72      43.948  45.043  52.965  1.00  0.00           N
ATOM   1156  HE  ARG    72      43.647  44.331  52.315  1.00  0.00           H
ATOM   1157  CZ  ARG    72      43.360  46.184  52.827  1.00  0.00           C
ATOM   1158  NH1 ARG    72      43.696  47.223  53.459  1.00  0.00           N
ATOM   1159 HH11 ARG    72      44.478  47.254  54.097  1.00  0.00           H
ATOM   1160 HH12 ARG    72      43.044  47.992  53.534  1.00  0.00           H
ATOM   1161  NH2 ARG    72      42.481  46.264  51.910  1.00  0.00           N
ATOM   1162 HH21 ARG    72      42.584  45.545  51.208  1.00  0.00           H
ATOM   1163 HH22 ARG    72      41.874  47.069  51.876  1.00  0.00           H
ATOM   1164  C   ARG    72      46.825  43.284  49.349  1.00  0.00           C
ATOM   1165  O   ARG    72      45.633  42.978  49.534  1.00  0.00           O
ATOM   1166  N   THR    73      47.486  42.997  48.272  1.00  0.00           N
ATOM   1167  H   THR    73      48.484  43.159  48.277  1.00  0.00           H
ATOM   1168  CA  THR    73      46.997  42.141  47.181  1.00  0.00           C
ATOM   1169  HA  THR    73      45.915  42.173  47.050  1.00  0.00           H
ATOM   1170  CB  THR    73      47.522  42.543  45.793  1.00  0.00           C
ATOM   1171  HB  THR    73      47.194  41.876  44.994  1.00  0.00           H
ATOM   1172  CG2 THR    73      47.116  43.929  45.419  1.00  0.00           C
ATOM   1173 HG21 THR    73      46.052  44.130  45.553  1.00  0.00           H
ATOM   1174 HG22 THR    73      47.360  44.092  44.370  1.00  0.00           H
ATOM   1175 HG23 THR    73      47.630  44.605  46.103  1.00  0.00           H
ATOM   1176  OG1 THR    73      48.958  42.492  45.892  1.00  0.00           O
ATOM   1177  HG1 THR    73      49.261  41.583  45.856  1.00  0.00           H
ATOM   1178  C   THR    73      47.372  40.623  47.357  1.00  0.00           C
ATOM   1179  O   THR    73      48.428  40.355  47.901  1.00  0.00           O
ATOM   1180  N   LEU    74      46.645  39.770  46.661  1.00  0.00           N
ATOM   1181  H   LEU    74      45.775  40.074  46.248  1.00  0.00           H
ATOM   1182  CA  LEU    74      46.970  38.412  46.291  1.00  0.00           C
ATOM   1183  HA  LEU    74      48.044  38.262  46.391  1.00  0.00           H
ATOM   1184  CB  LEU    74      46.138  37.305  47.051  1.00  0.00           C
ATOM   1185  HB2 LEU    74      46.517  37.408  48.068  1.00  0.00           H
ATOM   1186  HB3 LEU    74      45.113  37.675  47.020  1.00  0.00           H
ATOM   1187  CG  LEU    74      46.142  35.976  46.321  1.00  0.00           C
ATOM   1188  HG  LEU    74      45.772  36.070  45.301  1.00  0.00           H
ATOM   1189  CD1 LEU    74      47.415  35.166  46.443  1.00  0.00           C
ATOM   1190 HD11 LEU    74      48.214  35.614  45.851  1.00  0.00           H
ATOM   1191 HD12 LEU    74      47.276  34.126  46.151  1.00  0.00           H
ATOM   1192 HD13 LEU    74      47.923  35.278  47.402  1.00  0.00           H
ATOM   1193  CD2 LEU    74      45.017  35.097  46.961  1.00  0.00           C
ATOM   1194 HD21 LEU    74      44.758  34.261  46.311  1.00  0.00           H
ATOM   1195 HD22 LEU    74      45.395  34.756  47.925  1.00  0.00           H
ATOM   1196 HD23 LEU    74      44.185  35.788  47.099  1.00  0.00           H
ATOM   1197  C   LEU    74      46.676  38.223  44.749  1.00  0.00           C
ATOM   1198  O   LEU    74      45.530  38.312  44.326  1.00  0.00           O
ATOM   1199  N   THR    75      47.700  37.855  43.982  1.00  0.00           N
ATOM   1200  H   THR    75      48.619  37.663  44.353  1.00  0.00           H
ATOM   1201  CA  THR    75      47.541  37.554  42.523  1.00  0.00           C
ATOM   1202  HA  THR    75      46.612  38.011  42.185  1.00  0.00           H
ATOM   1203  CB  THR    75      48.676  38.143  41.688  1.00  0.00           C
ATOM   1204  HB  THR    75      49.668  37.805  41.991  1.00  0.00           H
ATOM   1205  CG2 THR    75      48.621  37.944  40.157  1.00  0.00           C
ATOM   1206 HG21 THR    75      48.893  36.921  39.900  1.00  0.00           H
ATOM   1207 HG22 THR    75      49.369  38.652  39.798  1.00  0.00           H
ATOM   1208 HG23 THR    75      47.662  38.265  39.753  1.00  0.00           H
ATOM   1209  OG1 THR    75      48.643  39.522  41.945  1.00  0.00           O
ATOM   1210  HG1 THR    75      49.492  39.844  42.258  1.00  0.00           H
ATOM   1211  C   THR    75      47.407  36.093  42.303  1.00  0.00           C
ATOM   1212  O   THR    75      48.089  35.298  42.985  1.00  0.00           O
ATOM   1213  N   ILE    76      46.597  35.718  41.327  1.00  0.00           N
ATOM   1214  H   ILE    76      46.002  36.421  40.911  1.00  0.00           H
ATOM   1215  CA  ILE    76      46.461  34.280  40.639  1.00  0.00           C
ATOM   1216  HA  ILE    76      47.307  33.728  41.050  1.00  0.00           H
ATOM   1217  CB  ILE    76      45.147  33.671  41.046  1.00  0.00           C
ATOM   1218  HB  ILE    76      44.381  34.335  40.643  1.00  0.00           H
ATOM   1219  CG2 ILE    76      44.797  32.316  40.385  1.00  0.00           C
ATOM   1220 HG21 ILE    76      45.308  31.442  40.788  1.00  0.00           H
ATOM   1221 HG22 ILE    76      45.032  32.443  39.328  1.00  0.00           H
ATOM   1222 HG23 ILE    76      43.749  32.065  40.552  1.00  0.00           H
ATOM   1223  CG1 ILE    76      44.918  33.525  42.601  1.00  0.00           C
ATOM   1224 HG12 ILE    76      45.638  32.761  42.891  1.00  0.00           H
ATOM   1225 HG13 ILE    76      45.008  34.521  43.037  1.00  0.00           H
ATOM   1226  CD1 ILE    76      43.486  33.174  42.999  1.00  0.00           C
ATOM   1227 HD11 ILE    76      42.781  33.710  42.364  1.00  0.00           H
ATOM   1228 HD12 ILE    76      43.388  33.428  44.054  1.00  0.00           H
ATOM   1229 HD13 ILE    76      43.226  32.118  42.920  1.00  0.00           H
ATOM   1230  C   ILE    76      46.684  34.602  39.106  1.00  0.00           C
ATOM   1231  O   ILE    76      45.942  35.412  38.654  1.00  0.00           O
ATOM   1232  N   VAL    77      47.584  33.962  38.433  1.00  0.00           N
ATOM   1233  H   VAL    77      48.197  33.289  38.871  1.00  0.00           H
ATOM   1234  CA  VAL    77      47.786  34.154  36.994  1.00  0.00           C
ATOM   1235  HA  VAL    77      46.756  34.390  36.724  1.00  0.00           H
ATOM   1236  CB  VAL    77      48.806  35.246  36.653  1.00  0.00           C
ATOM   1237  HB  VAL    77      48.535  36.170  37.163  1.00  0.00           H
ATOM   1238  CG1 VAL    77      50.310  35.020  37.017  1.00  0.00           C
ATOM   1239 HG11 VAL    77      50.393  35.110  38.099  1.00  0.00           H
ATOM   1240 HG12 VAL    77      50.608  34.024  36.688  1.00  0.00           H
ATOM   1241 HG13 VAL    77      50.985  35.633  36.421  1.00  0.00           H
ATOM   1242  CG2 VAL    77      48.873  35.549  35.185  1.00  0.00           C
ATOM   1243 HG21 VAL    77      49.404  36.500  35.156  1.00  0.00           H
ATOM   1244 HG22 VAL    77      47.833  35.682  34.889  1.00  0.00           H
ATOM   1245 HG23 VAL    77      49.438  34.806  34.623  1.00  0.00           H
ATOM   1246  C   VAL    77      48.037  32.743  36.315  1.00  0.00           C
ATOM   1247  O   VAL    77      48.718  31.918  36.905  1.00  0.00           O
ATOM   1248  N   ASP    78      47.504  32.591  35.112  1.00  0.00           N
ATOM   1249  H   ASP    78      46.986  33.349  34.692  1.00  0.00           H
ATOM   1250  CA  ASP    78      47.692  31.359  34.289  1.00  0.00           C
ATOM   1251  HA  ASP    78      48.457  30.663  34.635  1.00  0.00           H
ATOM   1252  CB  ASP    78      46.354  30.660  34.179  1.00  0.00           C
ATOM   1253  HB2 ASP    78      46.443  29.768  33.559  1.00  0.00           H
ATOM   1254  HB3 ASP    78      45.980  30.282  35.131  1.00  0.00           H
ATOM   1255  CG  ASP    78      45.240  31.491  33.613  1.00  0.00           C
ATOM   1256  OD1 ASP    78      45.316  31.870  32.401  1.00  0.00           O
ATOM   1257  OD2 ASP    78      44.269  31.750  34.303  1.00  0.00           O
ATOM   1258  C   ASP    78      48.154  31.771  32.932  1.00  0.00           C
ATOM   1259  O   ASP    78      48.300  32.989  32.628  1.00  0.00           O
ATOM   1260  N   THR    79      48.404  30.805  31.996  1.00  0.00           N
ATOM   1261  H   THR    79      48.229  29.837  32.223  1.00  0.00           H
ATOM   1262  CA  THR    79      48.803  31.029  30.590  1.00  0.00           C
ATOM   1263  HA  THR    79      48.883  32.085  30.334  1.00  0.00           H
ATOM   1264  CB  THR    79      50.226  30.462  30.595  1.00  0.00           C
ATOM   1265  HB  THR    79      50.516  30.527  29.547  1.00  0.00           H
ATOM   1266  CG2 THR    79      51.242  31.366  31.329  1.00  0.00           C
ATOM   1267 HG21 THR    79      51.454  30.902  32.291  1.00  0.00           H
ATOM   1268 HG22 THR    79      50.898  32.395  31.429  1.00  0.00           H
ATOM   1269 HG23 THR    79      52.169  31.394  30.756  1.00  0.00           H
ATOM   1270  OG1 THR    79      50.337  29.168  31.009  1.00  0.00           O
ATOM   1271  HG1 THR    79      51.244  28.904  30.834  1.00  0.00           H
ATOM   1272  C   THR    79      47.852  30.312  29.613  1.00  0.00           C
ATOM   1273  O   THR    79      48.267  29.805  28.567  1.00  0.00           O
ATOM   1274  N   GLY    80      46.565  30.525  29.851  1.00  0.00           N
ATOM   1275  H   GLY    80      46.400  31.002  30.725  1.00  0.00           H
ATOM   1276  CA  GLY    80      45.485  29.929  29.226  1.00  0.00           C
ATOM   1277  HA2 GLY    80      45.658  28.894  28.929  1.00  0.00           H
ATOM   1278  HA3 GLY    80      44.622  29.904  29.890  1.00  0.00           H
ATOM   1279  C   GLY    80      44.962  30.638  27.949  1.00  0.00           C
ATOM   1280  O   GLY    80      45.761  31.229  27.219  1.00  0.00           O
ATOM   1281  N   ILE    81      43.649  30.705  27.750  1.00  0.00           N
ATOM   1282  H   ILE    81      43.047  30.433  28.516  1.00  0.00           H
ATOM   1283  CA  ILE    81      43.026  31.074  26.458  1.00  0.00           C
ATOM   1284  HA  ILE    81      43.803  30.878  25.720  1.00  0.00           H
ATOM   1285  CB  ILE    81      41.757  30.206  26.247  1.00  0.00           C
ATOM   1286  HB  ILE    81      42.113  29.178  26.314  1.00  0.00           H
ATOM   1287  CG2 ILE    81      40.664  30.379  27.307  1.00  0.00           C
ATOM   1288 HG21 ILE    81      41.004  30.046  28.287  1.00  0.00           H
ATOM   1289 HG22 ILE    81      39.668  30.023  27.046  1.00  0.00           H
ATOM   1290 HG23 ILE    81      40.463  31.451  27.296  1.00  0.00           H
ATOM   1291  CG1 ILE    81      41.022  30.376  24.866  1.00  0.00           C
ATOM   1292 HG12 ILE    81      40.121  29.766  24.795  1.00  0.00           H
ATOM   1293 HG13 ILE    81      40.710  31.413  24.741  1.00  0.00           H
ATOM   1294  CD1 ILE    81      41.746  30.068  23.585  1.00  0.00           C
ATOM   1295 HD11 ILE    81      42.338  29.152  23.575  1.00  0.00           H
ATOM   1296 HD12 ILE    81      42.488  30.831  23.348  1.00  0.00           H
ATOM   1297 HD13 ILE    81      41.141  30.005  22.679  1.00  0.00           H
ATOM   1298  C   ILE    81      42.745  32.605  26.397  1.00  0.00           C
ATOM   1299  O   ILE    81      42.592  33.048  25.286  1.00  0.00           O
ATOM   1300  N   GLY    82      42.758  33.300  27.541  1.00  0.00           N
ATOM   1301  H   GLY    82      42.946  32.753  28.369  1.00  0.00           H
ATOM   1302  CA  GLY    82      42.380  34.720  27.683  1.00  0.00           C
ATOM   1303  HA2 GLY    82      42.823  35.124  28.592  1.00  0.00           H
ATOM   1304  HA3 GLY    82      42.751  35.189  26.770  1.00  0.00           H
ATOM   1305  C   GLY    82      40.838  35.108  27.633  1.00  0.00           C
ATOM   1306  O   GLY    82      40.044  34.203  27.831  1.00  0.00           O
ATOM   1307  N   MET    83      40.530  36.370  27.286  1.00  0.00           N
ATOM   1308  H   MET    83      41.220  37.104  27.337  1.00  0.00           H
ATOM   1309  CA  MET    83      39.144  36.898  27.059  1.00  0.00           C
ATOM   1310  HA  MET    83      38.563  36.126  26.556  1.00  0.00           H
ATOM   1311  CB  MET    83      38.525  37.356  28.393  1.00  0.00           C
ATOM   1312  HB2 MET    83      39.221  37.854  29.068  1.00  0.00           H
ATOM   1313  HB3 MET    83      37.768  38.107  28.170  1.00  0.00           H
ATOM   1314  CG  MET    83      37.898  36.165  29.084  1.00  0.00           C
ATOM   1315  HG2 MET    83      37.050  35.822  28.490  1.00  0.00           H
ATOM   1316  HG3 MET    83      38.667  35.429  29.315  1.00  0.00           H
ATOM   1317  SD  MET    83      37.395  36.578  30.738  1.00  0.00           S
ATOM   1318  CE  MET    83      39.012  36.915  31.596  1.00  0.00           C
ATOM   1319  HE1 MET    83      39.778  37.010  30.826  1.00  0.00           H
ATOM   1320  HE2 MET    83      38.863  37.766  32.261  1.00  0.00           H
ATOM   1321  HE3 MET    83      39.208  36.009  32.169  1.00  0.00           H
ATOM   1322  C   MET    83      39.360  38.072  26.175  1.00  0.00           C
ATOM   1323  O   MET    83      40.264  38.888  26.497  1.00  0.00           O
ATOM   1324  N   THR    84      38.502  38.226  25.162  1.00  0.00           N
ATOM   1325  H   THR    84      37.870  37.441  25.093  1.00  0.00           H
ATOM   1326  CA  THR    84      38.196  39.494  24.567  1.00  0.00           C
ATOM   1327  HA  THR    84      39.082  40.129  24.589  1.00  0.00           H
ATOM   1328  CB  THR    84      37.761  39.367  23.134  1.00  0.00           C
ATOM   1329  HB  THR    84      38.447  38.807  22.498  1.00  0.00           H
ATOM   1330  CG2 THR    84      36.306  39.008  22.936  1.00  0.00           C
ATOM   1331 HG21 THR    84      36.262  37.926  23.055  1.00  0.00           H
ATOM   1332 HG22 THR    84      36.072  39.279  21.907  1.00  0.00           H
ATOM   1333 HG23 THR    84      35.588  39.491  23.600  1.00  0.00           H
ATOM   1334  OG1 THR    84      37.824  40.669  22.551  1.00  0.00           O
ATOM   1335  HG1 THR    84      38.665  40.685  22.090  1.00  0.00           H
ATOM   1336  C   THR    84      37.278  40.428  25.415  1.00  0.00           C
ATOM   1337  O   THR    84      36.508  39.971  26.240  1.00  0.00           O
ATOM   1338  N   LYS    85      37.256  41.719  25.173  1.00  0.00           N
ATOM   1339  H   LYS    85      37.973  42.080  24.561  1.00  0.00           H
ATOM   1340  CA  LYS    85      36.309  42.596  25.799  1.00  0.00           C
ATOM   1341  HA  LYS    85      36.585  42.683  26.849  1.00  0.00           H
ATOM   1342  CB  LYS    85      36.481  44.029  25.363  1.00  0.00           C
ATOM   1343  HB2 LYS    85      37.534  44.261  25.208  1.00  0.00           H
ATOM   1344  HB3 LYS    85      35.911  44.179  24.447  1.00  0.00           H
ATOM   1345  CG  LYS    85      35.972  44.937  26.467  1.00  0.00           C
ATOM   1346  HG2 LYS    85      35.021  44.597  26.881  1.00  0.00           H
ATOM   1347  HG3 LYS    85      36.793  44.799  27.171  1.00  0.00           H
ATOM   1348  CD  LYS    85      35.956  46.433  26.085  1.00  0.00           C
ATOM   1349  HD2 LYS    85      35.943  47.075  26.966  1.00  0.00           H
ATOM   1350  HD3 LYS    85      36.867  46.715  25.559  1.00  0.00           H
ATOM   1351  CE  LYS    85      34.718  46.837  25.259  1.00  0.00           C
ATOM   1352  HE2 LYS    85      34.734  46.253  24.339  1.00  0.00           H
ATOM   1353  HE3 LYS    85      33.887  46.471  25.861  1.00  0.00           H
ATOM   1354  NZ  LYS    85      34.658  48.342  25.027  1.00  0.00           N
ATOM   1355  HZ1 LYS    85      34.724  48.748  25.949  1.00  0.00           H
ATOM   1356  HZ2 LYS    85      33.722  48.541  24.704  1.00  0.00           H
ATOM   1357  HZ3 LYS    85      35.348  48.650  24.357  1.00  0.00           H
ATOM   1358  C   LYS    85      34.841  42.102  25.695  1.00  0.00           C
ATOM   1359  O   LYS    85      34.200  42.235  26.731  1.00  0.00           O
ATOM   1360  N   ALA    86      34.458  41.467  24.565  1.00  0.00           N
ATOM   1361  H   ALA    86      35.149  41.590  23.838  1.00  0.00           H
ATOM   1362  CA  ALA    86      33.126  40.785  24.377  1.00  0.00           C
ATOM   1363  HA  ALA    86      32.319  41.511  24.476  1.00  0.00           H
ATOM   1364  CB  ALA    86      32.972  40.197  22.992  1.00  0.00           C
ATOM   1365  HB1 ALA    86      31.979  39.748  22.997  1.00  0.00           H
ATOM   1366  HB2 ALA    86      33.669  39.372  22.842  1.00  0.00           H
ATOM   1367  HB3 ALA    86      33.053  41.016  22.278  1.00  0.00           H
ATOM   1368  C   ALA    86      32.930  39.670  25.410  1.00  0.00           C
ATOM   1369  O   ALA    86      31.801  39.478  25.860  1.00  0.00           O
ATOM   1370  N   ASP    87      33.961  38.957  25.899  1.00  0.00           N
ATOM   1371  H   ASP    87      34.924  39.085  25.622  1.00  0.00           H
ATOM   1372  CA  ASP    87      33.771  37.939  27.013  1.00  0.00           C
ATOM   1373  HA  ASP    87      32.890  37.333  26.802  1.00  0.00           H
ATOM   1374  CB  ASP    87      34.808  36.833  27.009  1.00  0.00           C
ATOM   1375  HB2 ASP    87      35.677  37.361  27.401  1.00  0.00           H
ATOM   1376  HB3 ASP    87      34.572  36.093  27.773  1.00  0.00           H
ATOM   1377  CG  ASP    87      34.993  36.085  25.735  1.00  0.00           C
ATOM   1378  OD1 ASP    87      36.084  35.732  25.355  1.00  0.00           O
ATOM   1379  OD2 ASP    87      33.974  35.957  24.988  1.00  0.00           O
ATOM   1380  C   ASP    87      33.653  38.665  28.387  1.00  0.00           C
ATOM   1381  O   ASP    87      32.766  38.307  29.184  1.00  0.00           O
ATOM   1382  N   LEU    88      34.445  39.672  28.598  1.00  0.00           N
ATOM   1383  H   LEU    88      35.185  39.792  27.922  1.00  0.00           H
ATOM   1384  CA  LEU    88      34.410  40.341  29.860  1.00  0.00           C
ATOM   1385  HA  LEU    88      34.612  39.756  30.758  1.00  0.00           H
ATOM   1386  CB  LEU    88      35.482  41.464  29.951  1.00  0.00           C
ATOM   1387  HB2 LEU    88      35.436  41.997  29.001  1.00  0.00           H
ATOM   1388  HB3 LEU    88      35.114  42.114  30.745  1.00  0.00           H
ATOM   1389  CG  LEU    88      36.892  41.034  30.103  1.00  0.00           C
ATOM   1390  HG  LEU    88      37.048  40.324  29.292  1.00  0.00           H
ATOM   1391  CD1 LEU    88      37.874  42.196  29.795  1.00  0.00           C
ATOM   1392 HD11 LEU    88      37.851  42.387  28.722  1.00  0.00           H
ATOM   1393 HD12 LEU    88      38.879  41.950  30.140  1.00  0.00           H
ATOM   1394 HD13 LEU    88      37.581  43.097  30.334  1.00  0.00           H
ATOM   1395  CD2 LEU    88      37.179  40.249  31.374  1.00  0.00           C
ATOM   1396 HD21 LEU    88      38.188  39.843  31.452  1.00  0.00           H
ATOM   1397 HD22 LEU    88      37.071  40.861  32.271  1.00  0.00           H
ATOM   1398 HD23 LEU    88      36.479  39.415  31.429  1.00  0.00           H
ATOM   1399  C   LEU    88      32.998  41.068  29.994  1.00  0.00           C
ATOM   1400  O   LEU    88      32.193  40.854  30.933  1.00  0.00           O
ATOM   1401  N   ILE    89      32.498  41.740  28.936  1.00  0.00           N
ATOM   1402  H   ILE    89      32.997  41.722  28.059  1.00  0.00           H
ATOM   1403  CA  ILE    89      31.115  42.110  28.795  1.00  0.00           C
ATOM   1404  HA  ILE    89      30.892  42.774  29.630  1.00  0.00           H
ATOM   1405  CB  ILE    89      31.053  42.898  27.486  1.00  0.00           C
ATOM   1406  HB  ILE    89      31.739  42.444  26.771  1.00  0.00           H
ATOM   1407  CG2 ILE    89      29.663  42.941  26.787  1.00  0.00           C
ATOM   1408 HG21 ILE    89      29.647  43.590  25.911  1.00  0.00           H
ATOM   1409 HG22 ILE    89      28.886  43.241  27.491  1.00  0.00           H
ATOM   1410 HG23 ILE    89      29.329  41.973  26.415  1.00  0.00           H
ATOM   1411  CG1 ILE    89      31.544  44.370  27.833  1.00  0.00           C
ATOM   1412 HG12 ILE    89      30.938  44.784  28.640  1.00  0.00           H
ATOM   1413 HG13 ILE    89      32.512  44.142  28.278  1.00  0.00           H
ATOM   1414  CD1 ILE    89      31.670  45.330  26.654  1.00  0.00           C
ATOM   1415 HD11 ILE    89      32.103  44.741  25.845  1.00  0.00           H
ATOM   1416 HD12 ILE    89      32.217  46.271  26.711  1.00  0.00           H
ATOM   1417 HD13 ILE    89      30.632  45.548  26.402  1.00  0.00           H
ATOM   1418  C   ILE    89      30.028  41.028  28.866  1.00  0.00           C
ATOM   1419  O   ILE    89      29.081  41.150  29.647  1.00  0.00           O
ATOM   1420  N   ASN    90      30.158  39.862  28.265  1.00  0.00           N
ATOM   1421  H   ASN    90      31.029  39.772  27.761  1.00  0.00           H
ATOM   1422  CA  ASN    90      29.358  38.596  28.533  1.00  0.00           C
ATOM   1423  HA  ASN    90      28.281  38.759  28.496  1.00  0.00           H
ATOM   1424  CB  ASN    90      29.643  37.633  27.410  1.00  0.00           C
ATOM   1425  HB2 ASN    90      30.680  37.664  27.077  1.00  0.00           H
ATOM   1426  HB3 ASN    90      29.398  36.631  27.766  1.00  0.00           H
ATOM   1427  CG  ASN    90      28.758  37.860  26.214  1.00  0.00           C
ATOM   1428  OD1 ASN    90      27.537  37.539  26.294  1.00  0.00           O
ATOM   1429  ND2 ASN    90      29.179  38.485  25.138  1.00  0.00           N
ATOM   1430 HD21 ASN    90      30.133  38.817  25.181  1.00  0.00           H
ATOM   1431 HD22 ASN    90      28.741  38.388  24.233  1.00  0.00           H
ATOM   1432  C   ASN    90      29.605  37.939  29.936  1.00  0.00           C
ATOM   1433  O   ASN    90      29.563  36.696  29.991  1.00  0.00           O
ATOM   1434  N   ASN    91      29.727  38.710  31.053  1.00  0.00           N
ATOM   1435  H   ASN    91      29.750  39.710  30.909  1.00  0.00           H
ATOM   1436  CA  ASN    91      29.843  38.238  32.456  1.00  0.00           C
ATOM   1437  HA  ASN    91      29.904  39.159  33.035  1.00  0.00           H
ATOM   1438  CB  ASN    91      28.505  37.577  33.007  1.00  0.00           C
ATOM   1439  HB2 ASN    91      28.423  36.530  32.715  1.00  0.00           H
ATOM   1440  HB3 ASN    91      28.531  37.495  34.093  1.00  0.00           H
ATOM   1441  CG  ASN    91      27.285  38.276  32.484  1.00  0.00           C
ATOM   1442  OD1 ASN    91      26.929  39.380  32.937  1.00  0.00           O
ATOM   1443  ND2 ASN    91      26.505  37.691  31.564  1.00  0.00           N
ATOM   1444 HD21 ASN    91      26.836  36.834  31.143  1.00  0.00           H
ATOM   1445 HD22 ASN    91      25.766  38.239  31.150  1.00  0.00           H
ATOM   1446  C   ASN    91      31.093  37.371  32.654  1.00  0.00           C
ATOM   1447  O   ASN    91      31.014  36.281  33.208  1.00  0.00           O
ATOM   1448  N   LEU    92      32.248  37.928  32.238  1.00  0.00           N
ATOM   1449  H   LEU    92      32.178  38.770  31.684  1.00  0.00           H
ATOM   1450  CA  LEU    92      33.529  37.305  32.348  1.00  0.00           C
ATOM   1451  HA  LEU    92      34.264  37.903  31.808  1.00  0.00           H
ATOM   1452  CB  LEU    92      34.142  37.530  33.714  1.00  0.00           C
ATOM   1453  HB2 LEU    92      33.700  36.838  34.430  1.00  0.00           H
ATOM   1454  HB3 LEU    92      35.213  37.330  33.703  1.00  0.00           H
ATOM   1455  CG  LEU    92      33.964  38.940  34.362  1.00  0.00           C
ATOM   1456  HG  LEU    92      33.742  39.697  33.611  1.00  0.00           H
ATOM   1457  CD1 LEU    92      32.843  39.029  35.395  1.00  0.00           C
ATOM   1458 HD11 LEU    92      32.983  38.483  36.328  1.00  0.00           H
ATOM   1459 HD12 LEU    92      31.892  38.720  34.961  1.00  0.00           H
ATOM   1460 HD13 LEU    92      32.669  40.047  35.741  1.00  0.00           H
ATOM   1461  CD2 LEU    92      35.283  39.369  35.084  1.00  0.00           C
ATOM   1462 HD21 LEU    92      35.473  38.577  35.807  1.00  0.00           H
ATOM   1463 HD22 LEU    92      36.184  39.530  34.490  1.00  0.00           H
ATOM   1464 HD23 LEU    92      35.145  40.295  35.641  1.00  0.00           H
ATOM   1465  C   LEU    92      33.688  35.835  31.749  1.00  0.00           C
ATOM   1466  O   LEU    92      34.536  35.102  32.227  1.00  0.00           O
ATOM   1467  N   GLY    93      32.901  35.467  30.749  1.00  0.00           N
ATOM   1468  H   GLY    93      32.342  36.157  30.268  1.00  0.00           H
ATOM   1469  CA  GLY    93      32.656  34.072  30.353  1.00  0.00           C
ATOM   1470  HA2 GLY    93      32.163  34.141  29.384  1.00  0.00           H
ATOM   1471  HA3 GLY    93      33.547  33.456  30.219  1.00  0.00           H
ATOM   1472  C   GLY    93      31.735  33.166  31.243  1.00  0.00           C
ATOM   1473  O   GLY    93      31.357  32.045  30.898  1.00  0.00           O
ATOM   1474  N   THR    94      31.367  33.541  32.483  1.00  0.00           N
ATOM   1475  H   THR    94      31.500  34.531  32.630  1.00  0.00           H
ATOM   1476  CA  THR    94      30.535  32.746  33.421  1.00  0.00           C
ATOM   1477  HA  THR    94      31.125  31.840  33.565  1.00  0.00           H
ATOM   1478  CB  THR    94      30.534  33.393  34.842  1.00  0.00           C
ATOM   1479  HB  THR    94      29.999  32.702  35.494  1.00  0.00           H
ATOM   1480  CG2 THR    94      31.907  33.577  35.491  1.00  0.00           C
ATOM   1481 HG21 THR    94      31.796  33.840  36.543  1.00  0.00           H
ATOM   1482 HG22 THR    94      32.381  34.429  35.003  1.00  0.00           H
ATOM   1483 HG23 THR    94      32.689  32.837  35.321  1.00  0.00           H
ATOM   1484  OG1 THR    94      29.672  34.521  34.841  1.00  0.00           O
ATOM   1485  HG1 THR    94      30.006  35.185  34.235  1.00  0.00           H
ATOM   1486  C   THR    94      29.164  32.388  32.853  1.00  0.00           C
ATOM   1487  O   THR    94      28.475  33.305  32.311  1.00  0.00           O
ATOM   1488  N   ILE    95      28.727  31.102  33.038  1.00  0.00           N
ATOM   1489  H   ILE    95      29.153  30.554  33.772  1.00  0.00           H
ATOM   1490  CA  ILE    95      27.591  30.520  32.327  1.00  0.00           C
ATOM   1491  HA  ILE    95      27.614  31.142  31.432  1.00  0.00           H
ATOM   1492  CB  ILE    95      27.966  29.020  31.965  1.00  0.00           C
ATOM   1493  HB  ILE    95      28.922  28.971  31.443  1.00  0.00           H
ATOM   1494  CG2 ILE    95      27.986  28.044  33.185  1.00  0.00           C
ATOM   1495 HG21 ILE    95      27.325  28.395  33.978  1.00  0.00           H
ATOM   1496 HG22 ILE    95      29.006  28.171  33.544  1.00  0.00           H
ATOM   1497 HG23 ILE    95      27.762  27.017  32.899  1.00  0.00           H
ATOM   1498  CG1 ILE    95      26.906  28.333  31.072  1.00  0.00           C
ATOM   1499 HG12 ILE    95      27.279  27.326  30.885  1.00  0.00           H
ATOM   1500 HG13 ILE    95      25.949  28.113  31.545  1.00  0.00           H
ATOM   1501  CD1 ILE    95      26.538  29.056  29.811  1.00  0.00           C
ATOM   1502 HD11 ILE    95      26.238  30.084  30.013  1.00  0.00           H
ATOM   1503 HD12 ILE    95      25.646  28.594  29.389  1.00  0.00           H
ATOM   1504 HD13 ILE    95      27.387  28.910  29.142  1.00  0.00           H
ATOM   1505  C   ILE    95      26.255  30.856  32.999  1.00  0.00           C
ATOM   1506  O   ILE    95      25.458  29.903  33.272  1.00  0.00           O
ATOM   1507  N   ALA    96      26.108  32.106  33.347  1.00  0.00           N
ATOM   1508  H   ALA    96      26.776  32.803  33.053  1.00  0.00           H
ATOM   1509  CA  ALA    96      25.037  32.567  34.270  1.00  0.00           C
ATOM   1510  HA  ALA    96      25.066  31.940  35.160  1.00  0.00           H
ATOM   1511  CB  ALA    96      25.337  34.034  34.542  1.00  0.00           C
ATOM   1512  HB1 ALA    96      24.562  34.440  35.193  1.00  0.00           H
ATOM   1513  HB2 ALA    96      25.246  34.637  33.638  1.00  0.00           H
ATOM   1514  HB3 ALA    96      26.317  34.011  35.019  1.00  0.00           H
ATOM   1515  C   ALA    96      23.652  32.470  33.639  1.00  0.00           C
ATOM   1516  O   ALA    96      22.676  32.547  34.361  1.00  0.00           O
ATOM   1517  N   LYS    97      23.509  32.300  32.356  1.00  0.00           N
ATOM   1518  H   LYS    97      24.332  32.244  31.774  1.00  0.00           H
ATOM   1519  CA  LYS    97      22.198  32.199  31.660  1.00  0.00           C
ATOM   1520  HA  LYS    97      21.553  33.041  31.912  1.00  0.00           H
ATOM   1521  CB  LYS    97      22.422  32.344  30.191  1.00  0.00           C
ATOM   1522  HB2 LYS    97      21.433  32.545  29.779  1.00  0.00           H
ATOM   1523  HB3 LYS    97      23.123  33.163  30.036  1.00  0.00           H
ATOM   1524  CG  LYS    97      23.095  31.240  29.355  1.00  0.00           C
ATOM   1525  HG2 LYS    97      24.162  31.337  29.560  1.00  0.00           H
ATOM   1526  HG3 LYS    97      22.804  30.244  29.689  1.00  0.00           H
ATOM   1527  CD  LYS    97      22.948  31.266  27.864  1.00  0.00           C
ATOM   1528  HD2 LYS    97      23.411  30.332  27.548  1.00  0.00           H
ATOM   1529  HD3 LYS    97      21.905  31.271  27.547  1.00  0.00           H
ATOM   1530  CE  LYS    97      23.553  32.497  27.257  1.00  0.00           C
ATOM   1531  HE2 LYS    97      23.000  33.322  27.707  1.00  0.00           H
ATOM   1532  HE3 LYS    97      24.623  32.653  27.394  1.00  0.00           H
ATOM   1533  NZ  LYS    97      23.181  32.436  25.801  1.00  0.00           N
ATOM   1534  HZ1 LYS    97      23.138  33.320  25.315  1.00  0.00           H
ATOM   1535  HZ2 LYS    97      22.240  32.084  25.691  1.00  0.00           H
ATOM   1536  HZ3 LYS    97      23.824  31.802  25.349  1.00  0.00           H
ATOM   1537  C   LYS    97      21.490  30.843  31.973  1.00  0.00           C
ATOM   1538  O   LYS    97      20.368  30.533  31.487  1.00  0.00           O
ATOM   1539  N   SER    98      22.136  30.015  32.825  1.00  0.00           N
ATOM   1540  H   SER    98      23.115  30.161  33.025  1.00  0.00           H
ATOM   1541  CA  SER    98      21.575  28.920  33.631  1.00  0.00           C
ATOM   1542  HA  SER    98      20.491  28.987  33.719  1.00  0.00           H
ATOM   1543  CB  SER    98      21.735  27.556  32.772  1.00  0.00           C
ATOM   1544  HB2 SER    98      21.074  27.601  31.905  1.00  0.00           H
ATOM   1545  HB3 SER    98      22.780  27.444  32.485  1.00  0.00           H
ATOM   1546  OG  SER    98      21.197  26.627  33.601  1.00  0.00           O
ATOM   1547  HG  SER    98      20.923  25.857  33.098  1.00  0.00           H
ATOM   1548  C   SER    98      22.150  28.725  35.043  1.00  0.00           C
ATOM   1549  O   SER    98      21.431  28.632  36.023  1.00  0.00           O
ATOM   1550  N   GLY    99      23.500  28.670  35.192  1.00  0.00           N
ATOM   1551  H   GLY    99      24.043  28.709  34.341  1.00  0.00           H
ATOM   1552  CA  GLY    99      24.296  28.351  36.397  1.00  0.00           C
ATOM   1553  HA2 GLY    99      24.057  27.324  36.670  1.00  0.00           H
ATOM   1554  HA3 GLY    99      25.348  28.477  36.140  1.00  0.00           H
ATOM   1555  C   GLY    99      23.932  29.208  37.615  1.00  0.00           C
ATOM   1556  O   GLY    99      23.567  28.664  38.632  1.00  0.00           O
ATOM   1557  N   THR   100      24.080  30.513  37.462  1.00  0.00           N
ATOM   1558  H   THR   100      24.378  30.850  36.558  1.00  0.00           H
ATOM   1559  CA  THR   100      23.808  31.469  38.576  1.00  0.00           C
ATOM   1560  HA  THR   100      24.586  31.326  39.326  1.00  0.00           H
ATOM   1561  CB  THR   100      23.813  32.940  38.039  1.00  0.00           C
ATOM   1562  HB  THR   100      23.105  33.087  37.223  1.00  0.00           H
ATOM   1563  CG2 THR   100      23.416  34.035  39.077  1.00  0.00           C
ATOM   1564 HG21 THR   100      24.101  34.200  39.909  1.00  0.00           H
ATOM   1565 HG22 THR   100      22.499  33.845  39.635  1.00  0.00           H
ATOM   1566 HG23 THR   100      23.105  34.937  38.551  1.00  0.00           H
ATOM   1567  OG1 THR   100      25.107  33.192  37.633  1.00  0.00           O
ATOM   1568  HG1 THR   100      25.532  33.783  38.258  1.00  0.00           H
ATOM   1569  C   THR   100      22.444  31.194  39.260  1.00  0.00           C
ATOM   1570  O   THR   100      22.430  31.174  40.515  1.00  0.00           O
ATOM   1571  N   LYS   101      21.336  31.071  38.550  1.00  0.00           N
ATOM   1572  H   LYS   101      21.401  31.130  37.543  1.00  0.00           H
ATOM   1573  CA  LYS   101      20.020  30.844  39.111  1.00  0.00           C
ATOM   1574  HA  LYS   101      19.834  31.543  39.927  1.00  0.00           H
ATOM   1575  CB  LYS   101      18.864  31.106  38.130  1.00  0.00           C
ATOM   1576  HB2 LYS   101      19.168  30.863  37.112  1.00  0.00           H
ATOM   1577  HB3 LYS   101      18.061  30.463  38.490  1.00  0.00           H
ATOM   1578  CG  LYS   101      18.282  32.616  38.080  1.00  0.00           C
ATOM   1579  HG2 LYS   101      18.099  32.901  39.116  1.00  0.00           H
ATOM   1580  HG3 LYS   101      19.047  33.294  37.701  1.00  0.00           H
ATOM   1581  CD  LYS   101      16.972  32.745  37.253  1.00  0.00           C
ATOM   1582  HD2 LYS   101      17.207  32.780  36.189  1.00  0.00           H
ATOM   1583  HD3 LYS   101      16.379  31.853  37.462  1.00  0.00           H
ATOM   1584  CE  LYS   101      16.046  33.959  37.450  1.00  0.00           C
ATOM   1585  HE2 LYS   101      16.583  34.906  37.405  1.00  0.00           H
ATOM   1586  HE3 LYS   101      15.283  34.150  36.695  1.00  0.00           H
ATOM   1587  NZ  LYS   101      15.473  34.004  38.772  1.00  0.00           N
ATOM   1588  HZ1 LYS   101      15.092  34.937  38.840  1.00  0.00           H
ATOM   1589  HZ2 LYS   101      16.183  33.812  39.464  1.00  0.00           H
ATOM   1590  HZ3 LYS   101      14.677  33.392  38.874  1.00  0.00           H
ATOM   1591  C   LYS   101      19.853  29.456  39.710  1.00  0.00           C
ATOM   1592  O   LYS   101      19.466  29.308  40.844  1.00  0.00           O
ATOM   1593  N   ALA   102      20.196  28.465  38.950  1.00  0.00           N
ATOM   1594  H   ALA   102      20.671  28.692  38.087  1.00  0.00           H
ATOM   1595  CA  ALA   102      20.072  27.107  39.433  1.00  0.00           C
ATOM   1596  HA  ALA   102      19.060  26.802  39.699  1.00  0.00           H
ATOM   1597  CB  ALA   102      20.470  26.182  38.269  1.00  0.00           C
ATOM   1598  HB1 ALA   102      20.044  25.195  38.447  1.00  0.00           H
ATOM   1599  HB2 ALA   102      21.544  26.133  38.096  1.00  0.00           H
ATOM   1600  HB3 ALA   102      19.960  26.499  37.359  1.00  0.00           H
ATOM   1601  C   ALA   102      20.884  26.785  40.634  1.00  0.00           C
ATOM   1602  O   ALA   102      20.388  26.015  41.434  1.00  0.00           O
ATOM   1603  N   PHE   103      22.046  27.394  40.730  1.00  0.00           N
ATOM   1604  H   PHE   103      22.372  27.718  39.831  1.00  0.00           H
ATOM   1605  CA  PHE   103      22.860  27.553  41.973  1.00  0.00           C
ATOM   1606  HA  PHE   103      23.284  26.568  42.172  1.00  0.00           H
ATOM   1607  CB  PHE   103      24.118  28.423  41.820  1.00  0.00           C
ATOM   1608  HB2 PHE   103      24.807  27.883  41.170  1.00  0.00           H
ATOM   1609  HB3 PHE   103      23.843  29.361  41.337  1.00  0.00           H
ATOM   1610  CG  PHE   103      24.877  28.807  43.134  1.00  0.00           C
ATOM   1611  CD1 PHE   103      25.828  27.871  43.747  1.00  0.00           C
ATOM   1612  HD1 PHE   103      26.105  26.923  43.310  1.00  0.00           H
ATOM   1613  CE1 PHE   103      26.487  28.164  44.939  1.00  0.00           C
ATOM   1614  HE1 PHE   103      27.264  27.493  45.274  1.00  0.00           H
ATOM   1615  CZ  PHE   103      26.238  29.432  45.563  1.00  0.00           C
ATOM   1616  HZ  PHE   103      26.850  29.808  46.368  1.00  0.00           H
ATOM   1617  CE2 PHE   103      25.396  30.351  44.982  1.00  0.00           C
ATOM   1618  HE2 PHE   103      25.229  31.351  45.353  1.00  0.00           H
ATOM   1619  CD2 PHE   103      24.533  29.995  43.856  1.00  0.00           C
ATOM   1620  HD2 PHE   103      23.798  30.627  43.382  1.00  0.00           H
ATOM   1621  C   PHE   103      22.000  27.969  43.210  1.00  0.00           C
ATOM   1622  O   PHE   103      21.793  27.149  44.121  1.00  0.00           O
ATOM   1623  N   MET   104      21.491  29.195  43.227  1.00  0.00           N
ATOM   1624  H   MET   104      21.741  29.718  42.400  1.00  0.00           H
ATOM   1625  CA  MET   104      20.662  29.794  44.341  1.00  0.00           C
ATOM   1626  HA  MET   104      21.285  29.785  45.235  1.00  0.00           H
ATOM   1627  CB  MET   104      20.234  31.229  43.928  1.00  0.00           C
ATOM   1628  HB2 MET   104      19.685  31.281  42.987  1.00  0.00           H
ATOM   1629  HB3 MET   104      19.580  31.690  44.667  1.00  0.00           H
ATOM   1630  CG  MET   104      21.468  32.093  43.882  1.00  0.00           C
ATOM   1631  HG2 MET   104      22.012  31.907  44.808  1.00  0.00           H
ATOM   1632  HG3 MET   104      22.055  31.809  43.009  1.00  0.00           H
ATOM   1633  SD  MET   104      21.080  33.845  43.609  1.00  0.00           S
ATOM   1634  CE  MET   104      20.497  33.677  41.915  1.00  0.00           C
ATOM   1635  HE1 MET   104      20.377  34.658  41.455  1.00  0.00           H
ATOM   1636  HE2 MET   104      21.205  33.049  41.371  1.00  0.00           H
ATOM   1637  HE3 MET   104      19.607  33.051  41.859  1.00  0.00           H
ATOM   1638  C   MET   104      19.362  29.012  44.610  1.00  0.00           C
ATOM   1639  O   MET   104      18.867  29.029  45.759  1.00  0.00           O
ATOM   1640  N   GLU   105      18.796  28.385  43.579  1.00  0.00           N
ATOM   1641  H   GLU   105      18.960  28.681  42.626  1.00  0.00           H
ATOM   1642  CA  GLU   105      17.775  27.281  43.809  1.00  0.00           C
ATOM   1643  HA  GLU   105      16.907  27.730  44.291  1.00  0.00           H
ATOM   1644  CB  GLU   105      17.375  26.753  42.382  1.00  0.00           C
ATOM   1645  HB2 GLU   105      16.913  27.519  41.759  1.00  0.00           H
ATOM   1646  HB3 GLU   105      18.224  26.330  41.845  1.00  0.00           H
ATOM   1647  CG  GLU   105      16.304  25.595  42.297  1.00  0.00           C
ATOM   1648  HG2 GLU   105      16.053  25.440  41.248  1.00  0.00           H
ATOM   1649  HG3 GLU   105      16.802  24.643  42.480  1.00  0.00           H
ATOM   1650  CD  GLU   105      14.978  25.811  43.044  1.00  0.00           C
ATOM   1651  OE1 GLU   105      14.346  24.882  43.571  1.00  0.00           O
ATOM   1652  OE2 GLU   105      14.660  27.004  43.207  1.00  0.00           O
ATOM   1653  C   GLU   105      18.245  26.058  44.602  1.00  0.00           C
ATOM   1654  O   GLU   105      17.477  25.509  45.331  1.00  0.00           O
ATOM   1655  N   ALA   106      19.494  25.597  44.369  1.00  0.00           N
ATOM   1656  H   ALA   106      20.174  26.206  43.936  1.00  0.00           H
ATOM   1657  CA  ALA   106      20.035  24.379  45.060  1.00  0.00           C
ATOM   1658  HA  ALA   106      19.178  23.727  45.235  1.00  0.00           H
ATOM   1659  CB  ALA   106      21.149  23.640  44.236  1.00  0.00           C
ATOM   1660  HB1 ALA   106      21.420  22.778  44.847  1.00  0.00           H
ATOM   1661  HB2 ALA   106      21.918  24.408  44.151  1.00  0.00           H
ATOM   1662  HB3 ALA   106      20.857  23.389  43.217  1.00  0.00           H
ATOM   1663  C   ALA   106      20.591  24.748  46.465  1.00  0.00           C
ATOM   1664  O   ALA   106      20.506  23.911  47.423  1.00  0.00           O
ATOM   1665  N   LEU   107      21.256  25.872  46.562  1.00  0.00           N
ATOM   1666  H   LEU   107      21.387  26.381  45.699  1.00  0.00           H
ATOM   1667  CA  LEU   107      21.489  26.572  47.788  1.00  0.00           C
ATOM   1668  HA  LEU   107      22.272  26.108  48.387  1.00  0.00           H
ATOM   1669  CB  LEU   107      22.168  27.939  47.401  1.00  0.00           C
ATOM   1670  HB2 LEU   107      22.879  27.681  46.616  1.00  0.00           H
ATOM   1671  HB3 LEU   107      21.408  28.513  46.870  1.00  0.00           H
ATOM   1672  CG  LEU   107      22.951  28.665  48.532  1.00  0.00           C
ATOM   1673  HG  LEU   107      22.489  28.527  49.509  1.00  0.00           H
ATOM   1674  CD1 LEU   107      24.309  28.022  48.601  1.00  0.00           C
ATOM   1675 HD11 LEU   107      24.906  28.155  47.698  1.00  0.00           H
ATOM   1676 HD12 LEU   107      24.253  26.970  48.883  1.00  0.00           H
ATOM   1677 HD13 LEU   107      24.856  28.488  49.419  1.00  0.00           H
ATOM   1678  CD2 LEU   107      23.047  30.162  48.268  1.00  0.00           C
ATOM   1679 HD21 LEU   107      22.043  30.522  48.042  1.00  0.00           H
ATOM   1680 HD22 LEU   107      23.415  30.580  49.206  1.00  0.00           H
ATOM   1681 HD23 LEU   107      23.672  30.305  47.387  1.00  0.00           H
ATOM   1682  C   LEU   107      20.308  26.750  48.756  1.00  0.00           C
ATOM   1683  O   LEU   107      20.542  26.904  49.951  1.00  0.00           O
ATOM   1684  N   GLN   108      19.067  26.619  48.286  1.00  0.00           N
ATOM   1685  H   GLN   108      18.933  26.482  47.294  1.00  0.00           H
ATOM   1686  CA  GLN   108      17.905  26.602  49.197  1.00  0.00           C
ATOM   1687  HA  GLN   108      18.226  27.055  50.136  1.00  0.00           H
ATOM   1688  CB  GLN   108      16.742  27.510  48.593  1.00  0.00           C
ATOM   1689  HB2 GLN   108      16.730  27.144  47.566  1.00  0.00           H
ATOM   1690  HB3 GLN   108      15.793  27.160  49.001  1.00  0.00           H
ATOM   1691  CG  GLN   108      16.728  29.042  48.580  1.00  0.00           C
ATOM   1692  HG2 GLN   108      17.570  29.556  48.115  1.00  0.00           H
ATOM   1693  HG3 GLN   108      15.797  29.169  48.026  1.00  0.00           H
ATOM   1694  CD  GLN   108      16.712  29.570  50.004  1.00  0.00           C
ATOM   1695  OE1 GLN   108      16.727  28.888  50.988  1.00  0.00           O
ATOM   1696  NE2 GLN   108      16.394  30.806  50.109  1.00  0.00           N
ATOM   1697 HE21 GLN   108      16.182  31.161  51.031  1.00  0.00           H
ATOM   1698 HE22 GLN   108      16.210  31.284  49.240  1.00  0.00           H
ATOM   1699  C   GLN   108      17.394  25.143  49.425  1.00  0.00           C
ATOM   1700  O   GLN   108      16.507  25.045  50.255  1.00  0.00           O
ATOM   1701  N   ALA   109      17.850  24.145  48.710  1.00  0.00           N
ATOM   1702  H   ALA   109      18.446  24.305  47.911  1.00  0.00           H
ATOM   1703  CA  ALA   109      17.267  22.766  48.654  1.00  0.00           C
ATOM   1704  HA  ALA   109      16.453  22.628  49.364  1.00  0.00           H
ATOM   1705  CB  ALA   109      16.760  22.648  47.221  1.00  0.00           C
ATOM   1706  HB1 ALA   109      15.976  23.380  47.030  1.00  0.00           H
ATOM   1707  HB2 ALA   109      16.217  21.722  47.036  1.00  0.00           H
ATOM   1708  HB3 ALA   109      17.584  22.666  46.507  1.00  0.00           H
ATOM   1709  C   ALA   109      18.232  21.618  49.041  1.00  0.00           C
ATOM   1710  O   ALA   109      17.912  20.478  48.951  1.00  0.00           O
ATOM   1711  N   GLY   110      19.491  21.929  49.495  1.00  0.00           N
ATOM   1712  H   GLY   110      19.629  22.907  49.704  1.00  0.00           H
ATOM   1713  CA  GLY   110      20.469  20.904  49.937  1.00  0.00           C
ATOM   1714  HA2 GLY   110      20.436  20.775  51.019  1.00  0.00           H
ATOM   1715  HA3 GLY   110      20.221  19.985  49.407  1.00  0.00           H
ATOM   1716  C   GLY   110      21.923  21.334  49.694  1.00  0.00           C
ATOM   1717  O   GLY   110      22.765  20.649  50.328  1.00  0.00           O
ATOM   1718  N   ALA   111      22.285  22.396  48.888  1.00  0.00           N
ATOM   1719  H   ALA   111      21.432  22.816  48.547  1.00  0.00           H
ATOM   1720  CA  ALA   111      23.711  22.743  48.629  1.00  0.00           C
ATOM   1721  HA  ALA   111      24.245  21.795  48.557  1.00  0.00           H
ATOM   1722  CB  ALA   111      23.682  23.348  47.262  1.00  0.00           C
ATOM   1723  HB1 ALA   111      23.635  24.424  47.430  1.00  0.00           H
ATOM   1724  HB2 ALA   111      22.828  23.014  46.674  1.00  0.00           H
ATOM   1725  HB3 ALA   111      24.609  23.154  46.723  1.00  0.00           H
ATOM   1726  C   ALA   111      24.421  23.617  49.706  1.00  0.00           C
ATOM   1727  O   ALA   111      23.794  24.454  50.374  1.00  0.00           O
ATOM   1728  N   ASP   112      25.784  23.601  49.646  1.00  0.00           N
ATOM   1729  H   ASP   112      26.166  22.994  48.935  1.00  0.00           H
ATOM   1730  CA  ASP   112      26.705  24.506  50.272  1.00  0.00           C
ATOM   1731  HA  ASP   112      26.327  25.039  51.145  1.00  0.00           H
ATOM   1732  CB  ASP   112      27.925  23.743  50.761  1.00  0.00           C
ATOM   1733  HB2 ASP   112      27.627  22.995  51.496  1.00  0.00           H
ATOM   1734  HB3 ASP   112      28.439  23.272  49.924  1.00  0.00           H
ATOM   1735  CG  ASP   112      28.800  24.678  51.513  1.00  0.00           C
ATOM   1736  OD1 ASP   112      30.056  24.677  51.239  1.00  0.00           O
ATOM   1737  OD2 ASP   112      28.355  25.423  52.395  1.00  0.00           O
ATOM   1738  C   ASP   112      27.125  25.603  49.296  1.00  0.00           C
ATOM   1739  O   ASP   112      27.084  25.347  48.086  1.00  0.00           O
ATOM   1740  N   ILE   113      27.521  26.770  49.865  1.00  0.00           N
ATOM   1741  H   ILE   113      27.500  26.891  50.868  1.00  0.00           H
ATOM   1742  CA  ILE   113      28.107  27.880  49.054  1.00  0.00           C
ATOM   1743  HA  ILE   113      27.408  28.192  48.279  1.00  0.00           H
ATOM   1744  CB  ILE   113      28.532  29.129  49.923  1.00  0.00           C
ATOM   1745  HB  ILE   113      28.986  28.648  50.790  1.00  0.00           H
ATOM   1746  CG2 ILE   113      29.673  30.115  49.413  1.00  0.00           C
ATOM   1747 HG21 ILE   113      30.645  29.666  49.616  1.00  0.00           H
ATOM   1748 HG22 ILE   113      29.758  31.032  49.996  1.00  0.00           H
ATOM   1749 HG23 ILE   113      29.479  30.440  48.390  1.00  0.00           H
ATOM   1750  CG1 ILE   113      27.301  30.031  50.416  1.00  0.00           C
ATOM   1751 HG12 ILE   113      26.455  29.394  50.673  1.00  0.00           H
ATOM   1752 HG13 ILE   113      27.647  30.592  51.284  1.00  0.00           H
ATOM   1753  CD1 ILE   113      26.830  31.130  49.493  1.00  0.00           C
ATOM   1754 HD11 ILE   113      26.736  30.646  48.522  1.00  0.00           H
ATOM   1755 HD12 ILE   113      27.575  31.926  49.464  1.00  0.00           H
ATOM   1756 HD13 ILE   113      25.848  31.486  49.802  1.00  0.00           H
ATOM   1757  C   ILE   113      29.349  27.458  48.237  1.00  0.00           C
ATOM   1758  O   ILE   113      29.427  27.826  47.096  1.00  0.00           O
ATOM   1759  N   SER   114      30.271  26.753  48.800  1.00  0.00           N
ATOM   1760  H   SER   114      30.239  26.545  49.788  1.00  0.00           H
ATOM   1761  CA  SER   114      31.453  26.327  48.065  1.00  0.00           C
ATOM   1762  HA  SER   114      32.171  27.124  47.872  1.00  0.00           H
ATOM   1763  CB  SER   114      32.243  25.380  48.965  1.00  0.00           C
ATOM   1764  HB2 SER   114      33.231  25.267  48.521  1.00  0.00           H
ATOM   1765  HB3 SER   114      32.410  25.916  49.899  1.00  0.00           H
ATOM   1766  OG  SER   114      31.656  24.099  49.255  1.00  0.00           O
ATOM   1767  HG  SER   114      30.970  24.255  49.908  1.00  0.00           H
ATOM   1768  C   SER   114      31.202  25.534  46.755  1.00  0.00           C
ATOM   1769  O   SER   114      32.105  25.596  45.963  1.00  0.00           O
ATOM   1770  N   MET   115      30.059  24.912  46.494  1.00  0.00           N
ATOM   1771  H   MET   115      29.278  25.163  47.085  1.00  0.00           H
ATOM   1772  CA  MET   115      29.733  24.118  45.297  1.00  0.00           C
ATOM   1773  HA  MET   115      30.572  23.440  45.141  1.00  0.00           H
ATOM   1774  CB  MET   115      28.337  23.473  45.474  1.00  0.00           C
ATOM   1775  HB2 MET   115      27.546  24.202  45.650  1.00  0.00           H
ATOM   1776  HB3 MET   115      28.022  22.996  44.546  1.00  0.00           H
ATOM   1777  CG  MET   115      28.462  22.507  46.699  1.00  0.00           C
ATOM   1778  HG2 MET   115      29.233  21.757  46.526  1.00  0.00           H
ATOM   1779  HG3 MET   115      28.747  23.067  47.589  1.00  0.00           H
ATOM   1780  SD  MET   115      26.954  21.590  46.970  1.00  0.00           S
ATOM   1781  CE  MET   115      26.910  20.330  45.720  1.00  0.00           C
ATOM   1782  HE1 MET   115      27.914  19.907  45.691  1.00  0.00           H
ATOM   1783  HE2 MET   115      26.186  19.558  45.980  1.00  0.00           H
ATOM   1784  HE3 MET   115      26.733  20.774  44.741  1.00  0.00           H
ATOM   1785  C   MET   115      29.620  25.039  44.038  1.00  0.00           C
ATOM   1786  O   MET   115      29.408  24.623  42.961  1.00  0.00           O
ATOM   1787  N   ILE   116      29.719  26.292  44.186  1.00  0.00           N
ATOM   1788  H   ILE   116      29.852  26.576  45.146  1.00  0.00           H
ATOM   1789  CA  ILE   116      29.671  27.283  43.187  1.00  0.00           C
ATOM   1790  HA  ILE   116      28.631  27.352  42.870  1.00  0.00           H
ATOM   1791  CB  ILE   116      29.933  28.697  43.857  1.00  0.00           C
ATOM   1792  HB  ILE   116      29.407  28.725  44.811  1.00  0.00           H
ATOM   1793  CG2 ILE   116      31.469  28.832  44.149  1.00  0.00           C
ATOM   1794 HG21 ILE   116      31.724  28.165  44.973  1.00  0.00           H
ATOM   1795 HG22 ILE   116      31.552  29.862  44.495  1.00  0.00           H
ATOM   1796 HG23 ILE   116      32.080  28.723  43.253  1.00  0.00           H
ATOM   1797  CG1 ILE   116      29.442  29.854  42.951  1.00  0.00           C
ATOM   1798 HG12 ILE   116      29.967  29.758  42.001  1.00  0.00           H
ATOM   1799 HG13 ILE   116      28.387  29.710  42.719  1.00  0.00           H
ATOM   1800  CD1 ILE   116      29.658  31.262  43.434  1.00  0.00           C
ATOM   1801 HD11 ILE   116      29.097  31.937  42.788  1.00  0.00           H
ATOM   1802 HD12 ILE   116      30.722  31.483  43.525  1.00  0.00           H
ATOM   1803 HD13 ILE   116      29.247  31.294  44.444  1.00  0.00           H
ATOM   1804  C   ILE   116      30.505  27.034  41.901  1.00  0.00           C
ATOM   1805  O   ILE   116      30.166  27.599  40.853  1.00  0.00           O
ATOM   1806  N   GLY   117      31.682  26.324  41.963  1.00  0.00           N
ATOM   1807  H   GLY   117      31.875  25.814  42.813  1.00  0.00           H
ATOM   1808  CA  GLY   117      32.429  26.032  40.792  1.00  0.00           C
ATOM   1809  HA2 GLY   117      32.487  26.938  40.188  1.00  0.00           H
ATOM   1810  HA3 GLY   117      33.431  25.703  41.064  1.00  0.00           H
ATOM   1811  C   GLY   117      31.847  25.006  39.907  1.00  0.00           C
ATOM   1812  O   GLY   117      32.139  24.887  38.706  1.00  0.00           O
ATOM   1813  N   GLN   118      31.087  24.085  40.435  1.00  0.00           N
ATOM   1814  H   GLN   118      30.877  24.092  41.422  1.00  0.00           H
ATOM   1815  CA  GLN   118      30.465  23.025  39.760  1.00  0.00           C
ATOM   1816  HA  GLN   118      31.181  22.519  39.112  1.00  0.00           H
ATOM   1817  CB  GLN   118      29.901  22.125  40.921  1.00  0.00           C
ATOM   1818  HB2 GLN   118      30.629  21.833  41.679  1.00  0.00           H
ATOM   1819  HB3 GLN   118      29.116  22.667  41.449  1.00  0.00           H
ATOM   1820  CG  GLN   118      29.426  20.740  40.394  1.00  0.00           C
ATOM   1821  HG2 GLN   118      28.671  20.921  39.629  1.00  0.00           H
ATOM   1822  HG3 GLN   118      30.330  20.341  39.936  1.00  0.00           H
ATOM   1823  CD  GLN   118      28.833  19.827  41.487  1.00  0.00           C
ATOM   1824  OE1 GLN   118      29.458  18.925  41.987  1.00  0.00           O
ATOM   1825  NE2 GLN   118      27.512  19.923  41.704  1.00  0.00           N
ATOM   1826 HE21 GLN   118      27.054  19.277  42.332  1.00  0.00           H
ATOM   1827 HE22 GLN   118      26.885  20.536  41.201  1.00  0.00           H
ATOM   1828  C   GLN   118      29.396  23.563  38.771  1.00  0.00           C
ATOM   1829  O   GLN   118      29.042  22.887  37.787  1.00  0.00           O
ATOM   1830  N   PHE   119      28.788  24.683  39.087  1.00  0.00           N
ATOM   1831  H   PHE   119      29.207  25.169  39.866  1.00  0.00           H
ATOM   1832  CA  PHE   119      27.630  25.317  38.448  1.00  0.00           C
ATOM   1833  HA  PHE   119      27.085  24.489  37.994  1.00  0.00           H
ATOM   1834  CB  PHE   119      26.778  26.108  39.479  1.00  0.00           C
ATOM   1835  HB2 PHE   119      27.367  26.713  40.168  1.00  0.00           H
ATOM   1836  HB3 PHE   119      26.156  26.709  38.816  1.00  0.00           H
ATOM   1837  CG  PHE   119      25.799  25.270  40.240  1.00  0.00           C
ATOM   1838  CD1 PHE   119      24.627  24.786  39.660  1.00  0.00           C
ATOM   1839  HD1 PHE   119      24.313  24.967  38.642  1.00  0.00           H
ATOM   1840  CE1 PHE   119      23.849  23.914  40.404  1.00  0.00           C
ATOM   1841  HE1 PHE   119      22.992  23.354  40.059  1.00  0.00           H
ATOM   1842  CZ  PHE   119      24.245  23.647  41.762  1.00  0.00           C
ATOM   1843  HZ  PHE   119      23.643  22.904  42.266  1.00  0.00           H
ATOM   1844  CE2 PHE   119      25.437  24.179  42.352  1.00  0.00           C
ATOM   1845  HE2 PHE   119      25.604  24.047  43.411  1.00  0.00           H
ATOM   1846  CD2 PHE   119      26.242  24.924  41.520  1.00  0.00           C
ATOM   1847  HD2 PHE   119      27.171  25.362  41.854  1.00  0.00           H
ATOM   1848  C   PHE   119      28.019  26.236  37.288  1.00  0.00           C
ATOM   1849  O   PHE   119      27.179  26.699  36.541  1.00  0.00           O
ATOM   1850  N   GLY   120      29.371  26.410  37.148  1.00  0.00           N
ATOM   1851  H   GLY   120      29.939  25.820  37.739  1.00  0.00           H
ATOM   1852  CA  GLY   120      29.957  27.135  36.009  1.00  0.00           C
ATOM   1853  HA2 GLY   120      30.945  26.687  35.898  1.00  0.00           H
ATOM   1854  HA3 GLY   120      29.439  26.963  35.065  1.00  0.00           H
ATOM   1855  C   GLY   120      30.315  28.643  36.201  1.00  0.00           C
ATOM   1856  O   GLY   120      30.553  29.290  35.189  1.00  0.00           O
ATOM   1857  N   VAL   121      30.282  29.119  37.479  1.00  0.00           N
ATOM   1858  H   VAL   121      30.226  28.462  38.243  1.00  0.00           H
ATOM   1859  CA  VAL   121      30.141  30.560  37.831  1.00  0.00           C
ATOM   1860  HA  VAL   121      30.630  31.147  37.054  1.00  0.00           H
ATOM   1861  CB  VAL   121      28.636  30.906  38.104  1.00  0.00           C
ATOM   1862  HB  VAL   121      28.505  31.975  38.268  1.00  0.00           H
ATOM   1863  CG1 VAL   121      27.740  30.631  36.852  1.00  0.00           C
ATOM   1864 HG11 VAL   121      28.210  31.114  35.994  1.00  0.00           H
ATOM   1865 HG12 VAL   121      27.820  29.548  36.758  1.00  0.00           H
ATOM   1866 HG13 VAL   121      26.692  30.902  36.976  1.00  0.00           H
ATOM   1867  CG2 VAL   121      28.141  30.170  39.356  1.00  0.00           C
ATOM   1868 HG21 VAL   121      28.514  30.559  40.303  1.00  0.00           H
ATOM   1869 HG22 VAL   121      28.383  29.108  39.367  1.00  0.00           H
ATOM   1870 HG23 VAL   121      27.063  30.298  39.261  1.00  0.00           H
ATOM   1871  C   VAL   121      30.967  31.002  39.091  1.00  0.00           C
ATOM   1872  O   VAL   121      30.692  32.042  39.741  1.00  0.00           O
ATOM   1873  N   GLY   122      31.979  30.175  39.503  1.00  0.00           N
ATOM   1874  H   GLY   122      32.334  29.456  38.890  1.00  0.00           H
ATOM   1875  CA  GLY   122      32.689  30.331  40.819  1.00  0.00           C
ATOM   1876  HA2 GLY   122      31.975  30.488  41.628  1.00  0.00           H
ATOM   1877  HA3 GLY   122      33.306  29.482  41.116  1.00  0.00           H
ATOM   1878  C   GLY   122      33.656  31.565  40.876  1.00  0.00           C
ATOM   1879  O   GLY   122      34.123  31.817  41.961  1.00  0.00           O
ATOM   1880  N   PHE   123      33.779  32.395  39.883  1.00  0.00           N
ATOM   1881  H   PHE   123      33.455  32.062  38.986  1.00  0.00           H
ATOM   1882  CA  PHE   123      34.522  33.640  39.922  1.00  0.00           C
ATOM   1883  HA  PHE   123      35.582  33.435  40.068  1.00  0.00           H
ATOM   1884  CB  PHE   123      34.330  34.265  38.558  1.00  0.00           C
ATOM   1885  HB2 PHE   123      34.913  33.730  37.808  1.00  0.00           H
ATOM   1886  HB3 PHE   123      33.285  34.334  38.252  1.00  0.00           H
ATOM   1887  CG  PHE   123      34.888  35.655  38.463  1.00  0.00           C
ATOM   1888  CD1 PHE   123      36.269  35.904  38.154  1.00  0.00           C
ATOM   1889  HD1 PHE   123      36.947  35.106  37.887  1.00  0.00           H
ATOM   1890  CE1 PHE   123      36.817  37.210  38.224  1.00  0.00           C
ATOM   1891  HE1 PHE   123      37.879  37.314  38.056  1.00  0.00           H
ATOM   1892  CZ  PHE   123      35.993  38.249  38.626  1.00  0.00           C
ATOM   1893  HZ  PHE   123      36.367  39.261  38.669  1.00  0.00           H
ATOM   1894  CE2 PHE   123      34.652  37.965  38.988  1.00  0.00           C
ATOM   1895  HE2 PHE   123      34.057  38.832  39.233  1.00  0.00           H
ATOM   1896  CD2 PHE   123      34.082  36.744  38.800  1.00  0.00           C
ATOM   1897  HD2 PHE   123      33.067  36.653  39.158  1.00  0.00           H
ATOM   1898  C   PHE   123      33.976  34.462  40.990  1.00  0.00           C
ATOM   1899  O   PHE   123      34.760  34.985  41.781  1.00  0.00           O
ATOM   1900  N   TYR   124      32.674  34.465  41.163  1.00  0.00           N
ATOM   1901  H   TYR   124      32.119  33.781  40.669  1.00  0.00           H
ATOM   1902  CA  TYR   124      32.104  35.367  42.170  1.00  0.00           C
ATOM   1903  HA  TYR   124      32.502  36.374  42.050  1.00  0.00           H
ATOM   1904  CB  TYR   124      30.619  35.532  41.885  1.00  0.00           C
ATOM   1905  HB2 TYR   124      30.221  34.544  42.121  1.00  0.00           H
ATOM   1906  HB3 TYR   124      30.194  36.251  42.584  1.00  0.00           H
ATOM   1907  CG  TYR   124      30.252  35.931  40.485  1.00  0.00           C
ATOM   1908  CD1 TYR   124      30.676  37.205  39.984  1.00  0.00           C
ATOM   1909  HD1 TYR   124      31.176  37.870  40.673  1.00  0.00           H
ATOM   1910  CE1 TYR   124      30.502  37.424  38.631  1.00  0.00           C
ATOM   1911  HE1 TYR   124      31.016  38.295  38.251  1.00  0.00           H
ATOM   1912  CZ  TYR   124      29.774  36.575  37.798  1.00  0.00           C
ATOM   1913  OH  TYR   124      29.698  36.772  36.446  1.00  0.00           O
ATOM   1914  HH  TYR   124      29.787  36.012  35.867  1.00  0.00           H
ATOM   1915  CE2 TYR   124      29.208  35.443  38.341  1.00  0.00           C
ATOM   1916  HE2 TYR   124      28.682  34.750  37.702  1.00  0.00           H
ATOM   1917  CD2 TYR   124      29.443  35.106  39.681  1.00  0.00           C
ATOM   1918  HD2 TYR   124      29.118  34.176  40.123  1.00  0.00           H
ATOM   1919  C   TYR   124      32.459  34.986  43.627  1.00  0.00           C
ATOM   1920  O   TYR   124      32.087  35.724  44.553  1.00  0.00           O
ATOM   1921  N   SER   125      33.117  33.861  43.888  1.00  0.00           N
ATOM   1922  H   SER   125      33.468  33.334  43.100  1.00  0.00           H
ATOM   1923  CA  SER   125      33.767  33.489  45.228  1.00  0.00           C
ATOM   1924  HA  SER   125      33.030  33.319  46.012  1.00  0.00           H
ATOM   1925  CB  SER   125      34.317  32.085  45.005  1.00  0.00           C
ATOM   1926  HB2 SER   125      34.626  31.816  46.015  1.00  0.00           H
ATOM   1927  HB3 SER   125      33.592  31.349  44.656  1.00  0.00           H
ATOM   1928  OG  SER   125      35.423  32.174  44.103  1.00  0.00           O
ATOM   1929  HG  SER   125      35.152  31.784  43.268  1.00  0.00           H
ATOM   1930  C   SER   125      34.933  34.349  45.740  1.00  0.00           C
ATOM   1931  O   SER   125      35.070  34.444  47.011  1.00  0.00           O
ATOM   1932  N   ALA   126      35.661  35.141  44.858  1.00  0.00           N
ATOM   1933  H   ALA   126      35.676  34.932  43.871  1.00  0.00           H
ATOM   1934  CA  ALA   126      36.509  36.238  45.297  1.00  0.00           C
ATOM   1935  HA  ALA   126      37.489  35.877  45.609  1.00  0.00           H
ATOM   1936  CB  ALA   126      36.852  37.027  44.063  1.00  0.00           C
ATOM   1937  HB1 ALA   126      37.535  37.814  44.382  1.00  0.00           H
ATOM   1938  HB2 ALA   126      35.936  37.442  43.641  1.00  0.00           H
ATOM   1939  HB3 ALA   126      37.296  36.331  43.352  1.00  0.00           H
ATOM   1940  C   ALA   126      35.810  37.096  46.393  1.00  0.00           C
ATOM   1941  O   ALA   126      36.472  37.525  47.388  1.00  0.00           O
ATOM   1942  N   TYR   127      34.417  37.296  46.318  1.00  0.00           N
ATOM   1943  H   TYR   127      33.864  36.684  45.734  1.00  0.00           H
ATOM   1944  CA  TYR   127      33.804  38.223  47.258  1.00  0.00           C
ATOM   1945  HA  TYR   127      34.576  38.943  47.527  1.00  0.00           H
ATOM   1946  CB  TYR   127      32.594  38.954  46.727  1.00  0.00           C
ATOM   1947  HB2 TYR   127      31.820  38.270  46.377  1.00  0.00           H
ATOM   1948  HB3 TYR   127      32.163  39.530  47.546  1.00  0.00           H
ATOM   1949  CG  TYR   127      32.982  39.892  45.604  1.00  0.00           C
ATOM   1950  CD1 TYR   127      33.670  41.158  45.885  1.00  0.00           C
ATOM   1951  HD1 TYR   127      33.890  41.479  46.893  1.00  0.00           H
ATOM   1952  CE1 TYR   127      34.019  42.018  44.808  1.00  0.00           C
ATOM   1953  HE1 TYR   127      34.496  42.958  45.041  1.00  0.00           H
ATOM   1954  CZ  TYR   127      33.820  41.658  43.462  1.00  0.00           C
ATOM   1955  OH  TYR   127      34.221  42.456  42.455  1.00  0.00           O
ATOM   1956  HH  TYR   127      34.638  43.288  42.693  1.00  0.00           H
ATOM   1957  CE2 TYR   127      33.257  40.410  43.132  1.00  0.00           C
ATOM   1958  HE2 TYR   127      33.268  40.089  42.102  1.00  0.00           H
ATOM   1959  CD2 TYR   127      32.764  39.584  44.232  1.00  0.00           C
ATOM   1960  HD2 TYR   127      32.235  38.697  43.918  1.00  0.00           H
ATOM   1961  C   TYR   127      33.542  37.557  48.623  1.00  0.00           C
ATOM   1962  O   TYR   127      32.829  38.148  49.501  1.00  0.00           O
ATOM   1963  N   LEU   128      34.112  36.417  48.964  1.00  0.00           N
ATOM   1964  H   LEU   128      34.494  35.857  48.217  1.00  0.00           H
ATOM   1965  CA  LEU   128      34.270  35.904  50.379  1.00  0.00           C
ATOM   1966  HA  LEU   128      33.351  36.193  50.890  1.00  0.00           H
ATOM   1967  CB  LEU   128      34.460  34.397  50.234  1.00  0.00           C
ATOM   1968  HB2 LEU   128      35.338  34.206  49.618  1.00  0.00           H
ATOM   1969  HB3 LEU   128      34.700  33.895  51.171  1.00  0.00           H
ATOM   1970  CG  LEU   128      33.265  33.644  49.534  1.00  0.00           C
ATOM   1971  HG  LEU   128      32.850  34.086  48.628  1.00  0.00           H
ATOM   1972  CD1 LEU   128      33.482  32.078  49.312  1.00  0.00           C
ATOM   1973 HD11 LEU   128      34.205  32.041  48.497  1.00  0.00           H
ATOM   1974 HD12 LEU   128      32.522  31.691  48.970  1.00  0.00           H
ATOM   1975 HD13 LEU   128      33.903  31.531  50.155  1.00  0.00           H
ATOM   1976  CD2 LEU   128      32.144  33.665  50.551  1.00  0.00           C
ATOM   1977 HD21 LEU   128      31.800  34.697  50.605  1.00  0.00           H
ATOM   1978 HD22 LEU   128      31.511  32.798  50.364  1.00  0.00           H
ATOM   1979 HD23 LEU   128      32.612  33.426  51.507  1.00  0.00           H
ATOM   1980  C   LEU   128      35.413  36.664  51.168  1.00  0.00           C
ATOM   1981  O   LEU   128      35.415  36.711  52.387  1.00  0.00           O
ATOM   1982  N   VAL   129      36.385  37.286  50.519  1.00  0.00           N
ATOM   1983  H   VAL   129      36.301  37.213  49.515  1.00  0.00           H
ATOM   1984  CA  VAL   129      37.442  38.078  51.105  1.00  0.00           C
ATOM   1985  HA  VAL   129      37.198  38.253  52.153  1.00  0.00           H
ATOM   1986  CB  VAL   129      38.770  37.288  51.084  1.00  0.00           C
ATOM   1987  HB  VAL   129      39.493  37.974  51.527  1.00  0.00           H
ATOM   1988  CG1 VAL   129      38.750  36.062  51.998  1.00  0.00           C
ATOM   1989 HG11 VAL   129      39.780  35.725  52.103  1.00  0.00           H
ATOM   1990 HG12 VAL   129      38.193  36.247  52.917  1.00  0.00           H
ATOM   1991 HG13 VAL   129      38.276  35.244  51.456  1.00  0.00           H
ATOM   1992  CG2 VAL   129      39.246  36.996  49.711  1.00  0.00           C
ATOM   1993 HG21 VAL   129      40.203  36.476  49.685  1.00  0.00           H
ATOM   1994 HG22 VAL   129      39.361  38.000  49.301  1.00  0.00           H
ATOM   1995 HG23 VAL   129      38.479  36.443  49.167  1.00  0.00           H
ATOM   1996  C   VAL   129      37.655  39.450  50.474  1.00  0.00           C
ATOM   1997  O   VAL   129      38.138  40.449  51.063  1.00  0.00           O
ATOM   1998  N   ALA   130      37.378  39.543  49.137  1.00  0.00           N
ATOM   1999  H   ALA   130      37.258  38.665  48.653  1.00  0.00           H
ATOM   2000  CA  ALA   130      37.562  40.764  48.377  1.00  0.00           C
ATOM   2001  HA  ALA   130      38.523  41.131  48.737  1.00  0.00           H
ATOM   2002  CB  ALA   130      37.508  40.530  46.866  1.00  0.00           C
ATOM   2003  HB1 ALA   130      37.693  41.448  46.308  1.00  0.00           H
ATOM   2004  HB2 ALA   130      36.494  40.147  46.746  1.00  0.00           H
ATOM   2005  HB3 ALA   130      38.230  39.735  46.680  1.00  0.00           H
ATOM   2006  C   ALA   130      36.563  41.751  48.737  1.00  0.00           C
ATOM   2007  O   ALA   130      35.357  41.468  48.702  1.00  0.00           O
ATOM   2008  N   GLU   131      37.106  42.999  48.907  1.00  0.00           N
ATOM   2009  H   GLU   131      38.106  43.077  48.789  1.00  0.00           H
ATOM   2010  CA  GLU   131      36.363  44.231  48.649  1.00  0.00           C
ATOM   2011  HA  GLU   131      35.312  44.057  48.881  1.00  0.00           H
ATOM   2012  CB  GLU   131      36.769  45.294  49.735  1.00  0.00           C
ATOM   2013  HB2 GLU   131      36.249  46.226  49.510  1.00  0.00           H
ATOM   2014  HB3 GLU   131      36.519  44.802  50.675  1.00  0.00           H
ATOM   2015  CG  GLU   131      38.303  45.604  49.599  1.00  0.00           C
ATOM   2016  HG2 GLU   131      38.746  44.676  49.961  1.00  0.00           H
ATOM   2017  HG3 GLU   131      38.673  45.936  48.628  1.00  0.00           H
ATOM   2018  CD  GLU   131      38.808  46.638  50.596  1.00  0.00           C
ATOM   2019  OE1 GLU   131      39.516  47.591  50.173  1.00  0.00           O
ATOM   2020  OE2 GLU   131      38.437  46.576  51.805  1.00  0.00           O
ATOM   2021  C   GLU   131      36.440  44.815  47.263  1.00  0.00           C
ATOM   2022  O   GLU   131      35.571  45.635  46.878  1.00  0.00           O
ATOM   2023  N   LYS   132      37.382  44.421  46.401  1.00  0.00           N
ATOM   2024  H   LYS   132      38.077  43.740  46.674  1.00  0.00           H
ATOM   2025  CA  LYS   132      37.431  44.825  44.927  1.00  0.00           C
ATOM   2026  HA  LYS   132      36.433  45.035  44.540  1.00  0.00           H
ATOM   2027  CB  LYS   132      38.153  46.168  44.897  1.00  0.00           C
ATOM   2028  HB2 LYS   132      37.559  46.928  45.403  1.00  0.00           H
ATOM   2029  HB3 LYS   132      39.161  46.094  45.305  1.00  0.00           H
ATOM   2030  CG  LYS   132      38.326  46.622  43.402  1.00  0.00           C
ATOM   2031  HG2 LYS   132      39.194  46.098  43.001  1.00  0.00           H
ATOM   2032  HG3 LYS   132      37.469  46.353  42.784  1.00  0.00           H
ATOM   2033  CD  LYS   132      38.665  48.118  43.222  1.00  0.00           C
ATOM   2034  HD2 LYS   132      37.756  48.703  43.360  1.00  0.00           H
ATOM   2035  HD3 LYS   132      39.401  48.373  43.984  1.00  0.00           H
ATOM   2036  CE  LYS   132      39.322  48.425  41.821  1.00  0.00           C
ATOM   2037  HE2 LYS   132      40.089  47.652  41.786  1.00  0.00           H
ATOM   2038  HE3 LYS   132      38.544  48.394  41.059  1.00  0.00           H
ATOM   2039  NZ  LYS   132      39.924  49.755  41.832  1.00  0.00           N
ATOM   2040  HZ1 LYS   132      40.640  49.795  42.544  1.00  0.00           H
ATOM   2041  HZ2 LYS   132      39.215  50.465  41.944  1.00  0.00           H
ATOM   2042  HZ3 LYS   132      40.486  49.905  41.007  1.00  0.00           H
ATOM   2043  C   LYS   132      38.184  43.687  44.188  1.00  0.00           C
ATOM   2044  O   LYS   132      39.205  43.087  44.633  1.00  0.00           O
ATOM   2045  N   VAL   133      37.782  43.494  42.940  1.00  0.00           N
ATOM   2046  H   VAL   133      37.017  43.995  42.512  1.00  0.00           H
ATOM   2047  CA  VAL   133      38.594  42.588  42.084  1.00  0.00           C
ATOM   2048  HA  VAL   133      39.571  42.335  42.495  1.00  0.00           H
ATOM   2049  CB  VAL   133      37.756  41.222  41.798  1.00  0.00           C
ATOM   2050  HB  VAL   133      36.840  41.579  41.327  1.00  0.00           H
ATOM   2051  CG1 VAL   133      38.244  40.148  40.825  1.00  0.00           C
ATOM   2052 HG11 VAL   133      38.310  40.617  39.843  1.00  0.00           H
ATOM   2053 HG12 VAL   133      39.192  39.752  41.190  1.00  0.00           H
ATOM   2054 HG13 VAL   133      37.570  39.296  40.737  1.00  0.00           H
ATOM   2055  CG2 VAL   133      37.408  40.599  43.143  1.00  0.00           C
ATOM   2056 HG21 VAL   133      36.611  39.859  43.084  1.00  0.00           H
ATOM   2057 HG22 VAL   133      37.210  41.332  43.925  1.00  0.00           H
ATOM   2058 HG23 VAL   133      38.353  40.193  43.506  1.00  0.00           H
ATOM   2059  C   VAL   133      39.053  43.230  40.746  1.00  0.00           C
ATOM   2060  O   VAL   133      38.394  44.139  40.283  1.00  0.00           O
ATOM   2061  N   THR   134      40.193  42.850  40.227  1.00  0.00           N
ATOM   2062  H   THR   134      40.731  42.070  40.576  1.00  0.00           H
ATOM   2063  CA  THR   134      40.736  43.483  39.083  1.00  0.00           C
ATOM   2064  HA  THR   134      40.005  44.059  38.517  1.00  0.00           H
ATOM   2065  CB  THR   134      41.818  44.478  39.601  1.00  0.00           C
ATOM   2066  HB  THR   134      42.570  43.986  40.219  1.00  0.00           H
ATOM   2067  CG2 THR   134      42.496  45.271  38.523  1.00  0.00           C
ATOM   2068 HG21 THR   134      43.334  45.808  38.967  1.00  0.00           H
ATOM   2069 HG22 THR   134      41.850  45.946  37.962  1.00  0.00           H
ATOM   2070 HG23 THR   134      42.790  44.548  37.762  1.00  0.00           H
ATOM   2071  OG1 THR   134      41.259  45.498  40.457  1.00  0.00           O
ATOM   2072  HG1 THR   134      41.369  45.258  41.380  1.00  0.00           H
ATOM   2073  C   THR   134      41.338  42.380  38.130  1.00  0.00           C
ATOM   2074  O   THR   134      42.136  41.576  38.593  1.00  0.00           O
ATOM   2075  N   VAL   135      40.882  42.186  36.888  1.00  0.00           N
ATOM   2076  H   VAL   135      40.317  42.911  36.468  1.00  0.00           H
ATOM   2077  CA  VAL   135      41.336  41.089  36.052  1.00  0.00           C
ATOM   2078  HA  VAL   135      42.074  40.481  36.575  1.00  0.00           H
ATOM   2079  CB  VAL   135      40.087  40.287  35.593  1.00  0.00           C
ATOM   2080  HB  VAL   135      39.298  41.009  35.388  1.00  0.00           H
ATOM   2081  CG1 VAL   135      40.274  39.490  34.284  1.00  0.00           C
ATOM   2082 HG11 VAL   135      39.534  38.690  34.258  1.00  0.00           H
ATOM   2083 HG12 VAL   135      40.264  40.093  33.376  1.00  0.00           H
ATOM   2084 HG13 VAL   135      41.253  39.011  34.277  1.00  0.00           H
ATOM   2085  CG2 VAL   135      39.675  39.291  36.695  1.00  0.00           C
ATOM   2086 HG21 VAL   135      39.424  39.875  37.580  1.00  0.00           H
ATOM   2087 HG22 VAL   135      40.539  38.669  36.929  1.00  0.00           H
ATOM   2088 HG23 VAL   135      38.871  38.663  36.309  1.00  0.00           H
ATOM   2089  C   VAL   135      41.939  41.719  34.763  1.00  0.00           C
ATOM   2090  O   VAL   135      41.473  42.764  34.239  1.00  0.00           O
ATOM   2091  N   ILE   136      42.985  40.977  34.240  1.00  0.00           N
ATOM   2092  H   ILE   136      43.204  40.048  34.571  1.00  0.00           H
ATOM   2093  CA  ILE   136      43.824  41.477  33.146  1.00  0.00           C
ATOM   2094  HA  ILE   136      43.150  42.149  32.615  1.00  0.00           H
ATOM   2095  CB  ILE   136      45.077  42.244  33.587  1.00  0.00           C
ATOM   2096  HB  ILE   136      45.699  41.518  34.110  1.00  0.00           H
ATOM   2097  CG2 ILE   136      45.886  42.720  32.314  1.00  0.00           C
ATOM   2098 HG21 ILE   136      46.247  41.844  31.775  1.00  0.00           H
ATOM   2099 HG22 ILE   136      46.725  43.298  32.702  1.00  0.00           H
ATOM   2100 HG23 ILE   136      45.280  43.405  31.720  1.00  0.00           H
ATOM   2101  CG1 ILE   136      44.817  43.404  34.508  1.00  0.00           C
ATOM   2102 HG12 ILE   136      44.338  44.183  33.916  1.00  0.00           H
ATOM   2103 HG13 ILE   136      44.115  43.161  35.305  1.00  0.00           H
ATOM   2104  CD1 ILE   136      46.159  43.991  35.078  1.00  0.00           C
ATOM   2105 HD11 ILE   136      46.757  43.225  35.571  1.00  0.00           H
ATOM   2106 HD12 ILE   136      45.880  44.730  35.829  1.00  0.00           H
ATOM   2107 HD13 ILE   136      46.760  44.487  34.316  1.00  0.00           H
ATOM   2108  C   ILE   136      44.052  40.246  32.231  1.00  0.00           C
ATOM   2109  O   ILE   136      44.142  39.104  32.800  1.00  0.00           O
ATOM   2110  N   THR   137      44.046  40.363  30.933  1.00  0.00           N
ATOM   2111  H   THR   137      43.933  41.223  30.414  1.00  0.00           H
ATOM   2112  CA  THR   137      43.705  39.164  30.081  1.00  0.00           C
ATOM   2113  HA  THR   137      44.324  38.354  30.468  1.00  0.00           H
ATOM   2114  CB  THR   137      42.305  38.574  30.232  1.00  0.00           C
ATOM   2115  HB  THR   137      42.179  38.460  31.309  1.00  0.00           H
ATOM   2116  CG2 THR   137      41.287  39.600  29.876  1.00  0.00           C
ATOM   2117 HG21 THR   137      41.557  40.613  30.175  1.00  0.00           H
ATOM   2118 HG22 THR   137      40.254  39.476  30.200  1.00  0.00           H
ATOM   2119 HG23 THR   137      41.253  39.609  28.787  1.00  0.00           H
ATOM   2120  OG1 THR   137      42.187  37.339  29.595  1.00  0.00           O
ATOM   2121  HG1 THR   137      42.039  36.818  30.388  1.00  0.00           H
ATOM   2122  C   THR   137      44.145  39.373  28.658  1.00  0.00           C
ATOM   2123  O   THR   137      44.004  40.481  28.128  1.00  0.00           O
ATOM   2124  N   LYS   138      44.669  38.275  28.040  1.00  0.00           N
ATOM   2125  H   LYS   138      44.600  37.388  28.519  1.00  0.00           H
ATOM   2126  CA  LYS   138      45.266  38.343  26.669  1.00  0.00           C
ATOM   2127  HA  LYS   138      44.847  39.111  26.019  1.00  0.00           H
ATOM   2128  CB  LYS   138      46.735  38.706  26.905  1.00  0.00           C
ATOM   2129  HB2 LYS   138      46.759  39.665  27.423  1.00  0.00           H
ATOM   2130  HB3 LYS   138      47.153  37.968  27.588  1.00  0.00           H
ATOM   2131  CG  LYS   138      47.677  38.822  25.650  1.00  0.00           C
ATOM   2132  HG2 LYS   138      48.617  39.262  25.983  1.00  0.00           H
ATOM   2133  HG3 LYS   138      47.819  37.802  25.291  1.00  0.00           H
ATOM   2134  CD  LYS   138      47.104  39.728  24.541  1.00  0.00           C
ATOM   2135  HD2 LYS   138      46.189  39.333  24.102  1.00  0.00           H
ATOM   2136  HD3 LYS   138      46.818  40.698  24.948  1.00  0.00           H
ATOM   2137  CE  LYS   138      48.123  40.031  23.463  1.00  0.00           C
ATOM   2138  HE2 LYS   138      47.702  40.982  23.136  1.00  0.00           H
ATOM   2139  HE3 LYS   138      49.103  40.141  23.926  1.00  0.00           H
ATOM   2140  NZ  LYS   138      48.157  38.967  22.493  1.00  0.00           N
ATOM   2141  HZ1 LYS   138      47.264  38.730  22.087  1.00  0.00           H
ATOM   2142  HZ2 LYS   138      48.590  38.160  22.915  1.00  0.00           H
ATOM   2143  HZ3 LYS   138      48.703  39.217  21.681  1.00  0.00           H
ATOM   2144  C   LYS   138      45.213  37.065  25.836  1.00  0.00           C
ATOM   2145  O   LYS   138      46.027  36.179  25.975  1.00  0.00           O
ATOM   2146  N   HIE   139      44.273  37.040  24.907  1.00  0.00           N
ATOM   2147  H   HIE   139      43.620  37.798  24.773  1.00  0.00           H
ATOM   2148  CA  HIE   139      44.209  35.959  23.986  1.00  0.00           C
ATOM   2149  HA  HIE   139      44.298  34.991  24.476  1.00  0.00           H
ATOM   2150  CB  HIE   139      42.795  35.990  23.384  1.00  0.00           C
ATOM   2151  HB2 HIE   139      42.055  35.645  24.106  1.00  0.00           H
ATOM   2152  HB3 HIE   139      42.464  36.983  23.084  1.00  0.00           H
ATOM   2153  CG  HIE   139      42.550  35.156  22.117  1.00  0.00           C
ATOM   2154  ND1 HIE   139      43.111  35.432  20.895  1.00  0.00           N
ATOM   2155  CE1 HIE   139      42.590  34.519  20.015  1.00  0.00           C
ATOM   2156  HE1 HIE   139      42.775  34.415  18.956  1.00  0.00           H
ATOM   2157  NE2 HIE   139      41.847  33.656  20.675  1.00  0.00           N
ATOM   2158  HE2 HIE   139      41.539  32.785  20.268  1.00  0.00           H
ATOM   2159  CD2 HIE   139      41.772  34.038  22.022  1.00  0.00           C
ATOM   2160  HD2 HIE   139      41.294  33.529  22.846  1.00  0.00           H
ATOM   2161  C   HIE   139      45.300  36.157  22.903  1.00  0.00           C
ATOM   2162  O   HIE   139      45.736  37.266  22.698  1.00  0.00           O
ATOM   2163  N   ASN   140      45.884  35.108  22.399  1.00  0.00           N
ATOM   2164  H   ASN   140      45.447  34.210  22.550  1.00  0.00           H
ATOM   2165  CA  ASN   140      47.055  35.159  21.519  1.00  0.00           C
ATOM   2166  HA  ASN   140      47.927  35.365  22.140  1.00  0.00           H
ATOM   2167  CB  ASN   140      47.178  33.709  20.949  1.00  0.00           C
ATOM   2168  HB2 ASN   140      47.182  32.966  21.748  1.00  0.00           H
ATOM   2169  HB3 ASN   140      46.351  33.437  20.294  1.00  0.00           H
ATOM   2170  CG  ASN   140      48.468  33.464  20.311  1.00  0.00           C
ATOM   2171  OD1 ASN   140      49.370  32.887  20.919  1.00  0.00           O
ATOM   2172  ND2 ASN   140      48.769  33.965  19.155  1.00  0.00           N
ATOM   2173 HD21 ASN   140      48.089  34.441  18.578  1.00  0.00           H
ATOM   2174 HD22 ASN   140      49.704  33.908  18.779  1.00  0.00           H
ATOM   2175  C   ASN   140      46.951  36.188  20.350  1.00  0.00           C
ATOM   2176  O   ASN   140      47.959  36.767  20.005  1.00  0.00           O
ATOM   2177  N   ASP   141      45.780  36.269  19.653  1.00  0.00           N
ATOM   2178  H   ASP   141      45.003  35.793  20.087  1.00  0.00           H
ATOM   2179  CA  ASP   141      45.611  37.013  18.360  1.00  0.00           C
ATOM   2180  HA  ASP   141      46.528  37.419  17.932  1.00  0.00           H
ATOM   2181  CB  ASP   141      44.921  36.188  17.197  1.00  0.00           C
ATOM   2182  HB2 ASP   141      43.881  36.058  17.498  1.00  0.00           H
ATOM   2183  HB3 ASP   141      45.011  36.735  16.259  1.00  0.00           H
ATOM   2184  CG  ASP   141      45.637  34.886  17.037  1.00  0.00           C
ATOM   2185  OD1 ASP   141      46.888  34.721  17.212  1.00  0.00           O
ATOM   2186  OD2 ASP   141      44.942  33.887  16.710  1.00  0.00           O
ATOM   2187  C   ASP   141      44.953  38.351  18.602  1.00  0.00           C
ATOM   2188  O   ASP   141      44.816  39.196  17.717  1.00  0.00           O
ATOM   2189  N   ASP   142      44.481  38.568  19.837  1.00  0.00           N
ATOM   2190  H   ASP   142      44.430  37.800  20.491  1.00  0.00           H
ATOM   2191  CA  ASP   142      43.769  39.778  20.268  1.00  0.00           C
ATOM   2192  HA  ASP   142      43.488  40.407  19.423  1.00  0.00           H
ATOM   2193  CB  ASP   142      42.372  39.375  20.824  1.00  0.00           C
ATOM   2194  HB2 ASP   142      42.079  38.539  20.188  1.00  0.00           H
ATOM   2195  HB3 ASP   142      42.452  39.043  21.859  1.00  0.00           H
ATOM   2196  CG  ASP   142      41.233  40.440  20.774  1.00  0.00           C
ATOM   2197  OD1 ASP   142      41.545  41.585  20.392  1.00  0.00           O
ATOM   2198  OD2 ASP   142      40.124  40.206  21.218  1.00  0.00           O
ATOM   2199  C   ASP   142      44.615  40.687  21.162  1.00  0.00           C
ATOM   2200  O   ASP   142      45.657  40.426  21.668  1.00  0.00           O
ATOM   2201  N   GLU   143      44.096  41.902  21.450  1.00  0.00           N
ATOM   2202  H   GLU   143      43.216  42.152  21.022  1.00  0.00           H
ATOM   2203  CA  GLU   143      44.703  42.892  22.377  1.00  0.00           C
ATOM   2204  HA  GLU   143      45.757  42.966  22.107  1.00  0.00           H
ATOM   2205  CB  GLU   143      43.951  44.240  22.133  1.00  0.00           C
ATOM   2206  HB2 GLU   143      42.958  44.207  22.581  1.00  0.00           H
ATOM   2207  HB3 GLU   143      44.552  44.984  22.656  1.00  0.00           H
ATOM   2208  CG  GLU   143      43.779  44.707  20.687  1.00  0.00           C
ATOM   2209  HG2 GLU   143      43.511  43.878  20.031  1.00  0.00           H
ATOM   2210  HG3 GLU   143      43.102  45.559  20.619  1.00  0.00           H
ATOM   2211  CD  GLU   143      45.162  45.195  20.150  1.00  0.00           C
ATOM   2212  OE1 GLU   143      45.271  46.392  19.787  1.00  0.00           O
ATOM   2213  OE2 GLU   143      46.132  44.408  20.125  1.00  0.00           O
ATOM   2214  C   GLU   143      44.585  42.406  23.833  1.00  0.00           C
ATOM   2215  O   GLU   143      43.798  41.508  24.190  1.00  0.00           O
ATOM   2216  N   GLN   144      45.294  43.126  24.712  1.00  0.00           N
ATOM   2217  H   GLN   144      45.629  43.998  24.327  1.00  0.00           H
ATOM   2218  CA  GLN   144      45.236  42.944  26.193  1.00  0.00           C
ATOM   2219  HA  GLN   144      45.098  41.896  26.457  1.00  0.00           H
ATOM   2220  CB  GLN   144      46.689  43.181  26.743  1.00  0.00           C
ATOM   2221  HB2 GLN   144      47.232  42.474  26.118  1.00  0.00           H
ATOM   2222  HB3 GLN   144      47.048  44.182  26.509  1.00  0.00           H
ATOM   2223  CG  GLN   144      46.829  42.953  28.208  1.00  0.00           C
ATOM   2224  HG2 GLN   144      46.336  43.717  28.809  1.00  0.00           H
ATOM   2225  HG3 GLN   144      46.445  41.966  28.467  1.00  0.00           H
ATOM   2226  CD  GLN   144      48.320  42.990  28.649  1.00  0.00           C
ATOM   2227  OE1 GLN   144      49.188  42.441  28.000  1.00  0.00           O
ATOM   2228  NE2 GLN   144      48.755  43.750  29.630  1.00  0.00           N
ATOM   2229 HE21 GLN   144      49.719  43.912  29.883  1.00  0.00           H
ATOM   2230 HE22 GLN   144      48.079  44.278  30.163  1.00  0.00           H
ATOM   2231  C   GLN   144      44.199  43.848  26.816  1.00  0.00           C
ATOM   2232  O   GLN   144      44.272  45.087  26.653  1.00  0.00           O
ATOM   2233  N   TYR   145      43.345  43.285  27.676  1.00  0.00           N
ATOM   2234  H   TYR   145      43.408  42.288  27.833  1.00  0.00           H
ATOM   2235  CA  TYR   145      42.140  43.997  28.263  1.00  0.00           C
ATOM   2236  HA  TYR   145      42.116  45.007  27.855  1.00  0.00           H
ATOM   2237  CB  TYR   145      40.939  43.290  27.766  1.00  0.00           C
ATOM   2238  HB2 TYR   145      40.874  42.288  28.191  1.00  0.00           H
ATOM   2239  HB3 TYR   145      40.041  43.739  28.192  1.00  0.00           H
ATOM   2240  CG  TYR   145      40.637  43.275  26.280  1.00  0.00           C
ATOM   2241  CD1 TYR   145      40.008  44.380  25.573  1.00  0.00           C
ATOM   2242  HD1 TYR   145      39.805  45.293  26.113  1.00  0.00           H
ATOM   2243  CE1 TYR   145      39.944  44.440  24.150  1.00  0.00           C
ATOM   2244  HE1 TYR   145      39.553  45.251  23.553  1.00  0.00           H
ATOM   2245  CZ  TYR   145      40.486  43.381  23.390  1.00  0.00           C
ATOM   2246  OH  TYR   145      40.417  43.416  22.066  1.00  0.00           O
ATOM   2247  HH  TYR   145      40.708  42.582  21.691  1.00  0.00           H
ATOM   2248  CE2 TYR   145      41.062  42.320  24.048  1.00  0.00           C
ATOM   2249  HE2 TYR   145      41.506  41.534  23.456  1.00  0.00           H
ATOM   2250  CD2 TYR   145      41.113  42.223  25.474  1.00  0.00           C
ATOM   2251  HD2 TYR   145      41.540  41.315  25.873  1.00  0.00           H
ATOM   2252  C   TYR   145      42.182  44.118  29.752  1.00  0.00           C
ATOM   2253  O   TYR   145      42.851  43.308  30.375  1.00  0.00           O
ATOM   2254  N   ALA   146      41.391  44.947  30.421  1.00  0.00           N
ATOM   2255  H   ALA   146      40.753  45.502  29.869  1.00  0.00           H
ATOM   2256  CA  ALA   146      41.240  44.865  31.873  1.00  0.00           C
ATOM   2257  HA  ALA   146      41.397  43.836  32.198  1.00  0.00           H
ATOM   2258  CB  ALA   146      42.380  45.656  32.472  1.00  0.00           C
ATOM   2259  HB1 ALA   146      42.378  45.708  33.561  1.00  0.00           H
ATOM   2260  HB2 ALA   146      42.449  46.682  32.114  1.00  0.00           H
ATOM   2261  HB3 ALA   146      43.330  45.207  32.181  1.00  0.00           H
ATOM   2262  C   ALA   146      39.890  45.330  32.427  1.00  0.00           C
ATOM   2263  O   ALA   146      39.094  45.907  31.737  1.00  0.00           O
ATOM   2264  N   TRP   147      39.477  44.778  33.594  1.00  0.00           N
ATOM   2265  H   TRP   147      40.182  44.463  34.246  1.00  0.00           H
ATOM   2266  CA  TRP   147      38.115  44.698  34.136  1.00  0.00           C
ATOM   2267  HA  TRP   147      37.513  45.514  33.739  1.00  0.00           H
ATOM   2268  CB  TRP   147      37.634  43.295  33.798  1.00  0.00           C
ATOM   2269  HB2 TRP   147      37.563  43.194  32.714  1.00  0.00           H
ATOM   2270  HB3 TRP   147      38.411  42.556  33.993  1.00  0.00           H
ATOM   2271  CG  TRP   147      36.297  43.001  34.414  1.00  0.00           C
ATOM   2272  CD1 TRP   147      35.186  43.248  33.748  1.00  0.00           C
ATOM   2273  HD1 TRP   147      35.117  43.548  32.713  1.00  0.00           H
ATOM   2274  NE1 TRP   147      34.115  43.077  34.581  1.00  0.00           N
ATOM   2275  HE1 TRP   147      33.171  43.123  34.227  1.00  0.00           H
ATOM   2276  CE2 TRP   147      34.525  42.784  35.828  1.00  0.00           C
ATOM   2277  CZ2 TRP   147      33.812  42.623  36.985  1.00  0.00           C
ATOM   2278  HZ2 TRP   147      32.737  42.702  36.929  1.00  0.00           H
ATOM   2279  CH2 TRP   147      34.472  42.285  38.166  1.00  0.00           C
ATOM   2280  HH2 TRP   147      34.032  42.164  39.145  1.00  0.00           H
ATOM   2281  CZ3 TRP   147      35.854  42.058  38.141  1.00  0.00           C
ATOM   2282  HZ3 TRP   147      36.268  41.731  39.083  1.00  0.00           H
ATOM   2283  CE3 TRP   147      36.648  42.241  36.986  1.00  0.00           C
ATOM   2284  HE3 TRP   147      37.704  42.018  36.950  1.00  0.00           H
ATOM   2285  CD2 TRP   147      35.976  42.696  35.795  1.00  0.00           C
ATOM   2286  C   TRP   147      38.282  44.864  35.630  1.00  0.00           C
ATOM   2287  O   TRP   147      39.323  44.536  36.164  1.00  0.00           O
ATOM   2288  N   GLU   148      37.274  45.469  36.332  1.00  0.00           N
ATOM   2289  H   GLU   148      36.560  45.935  35.790  1.00  0.00           H
ATOM   2290  CA  GLU   148      37.235  45.760  37.757  1.00  0.00           C
ATOM   2291  HA  GLU   148      37.474  44.805  38.224  1.00  0.00           H
ATOM   2292  CB  GLU   148      38.351  46.720  38.188  1.00  0.00           C
ATOM   2293  HB2 GLU   148      38.234  46.993  39.237  1.00  0.00           H
ATOM   2294  HB3 GLU   148      39.341  46.264  38.150  1.00  0.00           H
ATOM   2295  CG  GLU   148      38.292  48.077  37.405  1.00  0.00           C
ATOM   2296  HG2 GLU   148      38.278  47.942  36.323  1.00  0.00           H
ATOM   2297  HG3 GLU   148      37.329  48.475  37.727  1.00  0.00           H
ATOM   2298  CD  GLU   148      39.236  49.147  37.811  1.00  0.00           C
ATOM   2299  OE1 GLU   148      39.583  49.972  36.932  1.00  0.00           O
ATOM   2300  OE2 GLU   148      39.549  49.390  38.988  1.00  0.00           O
ATOM   2301  C   GLU   148      35.881  46.135  38.311  1.00  0.00           C
ATOM   2302  O   GLU   148      35.022  46.699  37.637  1.00  0.00           O
ATOM   2303  N   SER   149      35.656  45.862  39.603  1.00  0.00           N
ATOM   2304  H   SER   149      36.282  45.279  40.140  1.00  0.00           H
ATOM   2305  CA  SER   149      34.367  46.109  40.272  1.00  0.00           C
ATOM   2306  HA  SER   149      33.965  47.058  39.915  1.00  0.00           H
ATOM   2307  CB  SER   149      33.414  44.963  39.884  1.00  0.00           C
ATOM   2308  HB2 SER   149      33.341  45.076  38.802  1.00  0.00           H
ATOM   2309  HB3 SER   149      33.865  44.014  40.174  1.00  0.00           H
ATOM   2310  OG  SER   149      32.169  45.204  40.402  1.00  0.00           O
ATOM   2311  HG  SER   149      31.690  45.855  39.882  1.00  0.00           H
ATOM   2312  C   SER   149      34.492  46.111  41.776  1.00  0.00           C
ATOM   2313  O   SER   149      35.103  45.166  42.337  1.00  0.00           O
ATOM   2314  N   SER   150      33.899  47.158  42.415  1.00  0.00           N
ATOM   2315  H   SER   150      33.208  47.611  41.836  1.00  0.00           H
ATOM   2316  CA  SER   150      33.823  47.313  43.892  1.00  0.00           C
ATOM   2317  HA  SER   150      34.758  46.863  44.225  1.00  0.00           H
ATOM   2318  CB  SER   150      34.008  48.714  44.439  1.00  0.00           C
ATOM   2319  HB2 SER   150      33.258  49.398  44.043  1.00  0.00           H
ATOM   2320  HB3 SER   150      34.129  48.653  45.520  1.00  0.00           H
ATOM   2321  OG  SER   150      35.308  49.042  44.019  1.00  0.00           O
ATOM   2322  HG  SER   150      35.250  49.151  43.066  1.00  0.00           H
ATOM   2323  C   SER   150      32.621  46.596  44.621  1.00  0.00           C
ATOM   2324  O   SER   150      32.211  46.927  45.726  1.00  0.00           O
ATOM   2325  N   ALA   151      31.988  45.796  43.784  1.00  0.00           N
ATOM   2326  H   ALA   151      32.247  45.730  42.809  1.00  0.00           H
ATOM   2327  CA  ALA   151      30.670  45.229  44.153  1.00  0.00           C
ATOM   2328  HA  ALA   151      30.505  44.429  43.430  1.00  0.00           H
ATOM   2329  CB  ALA   151      30.684  44.244  45.387  1.00  0.00           C
ATOM   2330  HB1 ALA   151      31.072  44.750  46.272  1.00  0.00           H
ATOM   2331  HB2 ALA   151      31.298  43.351  45.269  1.00  0.00           H
ATOM   2332  HB3 ALA   151      29.667  43.875  45.509  1.00  0.00           H
ATOM   2333  C   ALA   151      29.455  46.212  44.192  1.00  0.00           C
ATOM   2334  O   ALA   151      28.331  45.847  44.585  1.00  0.00           O
ATOM   2335  N   GLY   152      29.659  47.427  43.710  1.00  0.00           N
ATOM   2336  H   GLY   152      30.569  47.584  43.298  1.00  0.00           H
ATOM   2337  CA  GLY   152      28.773  48.569  43.596  1.00  0.00           C
ATOM   2338  HA2 GLY   152      28.093  48.430  44.436  1.00  0.00           H
ATOM   2339  HA3 GLY   152      29.337  49.501  43.609  1.00  0.00           H
ATOM   2340  C   GLY   152      27.902  48.492  42.377  1.00  0.00           C
ATOM   2341  O   GLY   152      27.704  49.481  41.720  1.00  0.00           O
ATOM   2342  N   GLY   153      27.544  47.285  41.878  1.00  0.00           N
ATOM   2343  H   GLY   153      27.906  46.531  42.444  1.00  0.00           H
ATOM   2344  CA  GLY   153      26.671  46.915  40.732  1.00  0.00           C
ATOM   2345  HA2 GLY   153      26.249  45.943  40.989  1.00  0.00           H
ATOM   2346  HA3 GLY   153      25.872  47.654  40.670  1.00  0.00           H
ATOM   2347  C   GLY   153      27.315  47.002  39.346  1.00  0.00           C
ATOM   2348  O   GLY   153      27.235  46.052  38.585  1.00  0.00           O
ATOM   2349  N   SER   154      28.085  48.079  39.136  1.00  0.00           N
ATOM   2350  H   SER   154      28.080  48.785  39.857  1.00  0.00           H
ATOM   2351  CA  SER   154      28.925  48.399  37.995  1.00  0.00           C
ATOM   2352  HA  SER   154      28.339  48.219  37.094  1.00  0.00           H
ATOM   2353  CB  SER   154      29.232  49.907  38.019  1.00  0.00           C
ATOM   2354  HB2 SER   154      29.754  50.240  38.915  1.00  0.00           H
ATOM   2355  HB3 SER   154      29.763  50.279  37.144  1.00  0.00           H
ATOM   2356  OG  SER   154      27.934  50.475  37.995  1.00  0.00           O
ATOM   2357  HG  SER   154      27.890  51.423  37.851  1.00  0.00           H
ATOM   2358  C   SER   154      30.182  47.558  37.877  1.00  0.00           C
ATOM   2359  O   SER   154      30.801  47.133  38.870  1.00  0.00           O
ATOM   2360  N   PHE   155      30.684  47.414  36.650  1.00  0.00           N
ATOM   2361  H   PHE   155      30.160  47.858  35.910  1.00  0.00           H
ATOM   2362  CA  PHE   155      32.113  46.985  36.364  1.00  0.00           C
ATOM   2363  HA  PHE   155      32.669  47.062  37.298  1.00  0.00           H
ATOM   2364  CB  PHE   155      32.219  45.507  36.073  1.00  0.00           C
ATOM   2365  HB2 PHE   155      33.274  45.257  35.967  1.00  0.00           H
ATOM   2366  HB3 PHE   155      32.068  44.998  37.025  1.00  0.00           H
ATOM   2367  CG  PHE   155      31.418  44.966  34.890  1.00  0.00           C
ATOM   2368  CD1 PHE   155      31.991  44.966  33.600  1.00  0.00           C
ATOM   2369  HD1 PHE   155      32.922  45.497  33.466  1.00  0.00           H
ATOM   2370  CE1 PHE   155      31.409  44.166  32.619  1.00  0.00           C
ATOM   2371  HE1 PHE   155      31.898  44.086  31.659  1.00  0.00           H
ATOM   2372  CZ  PHE   155      30.218  43.439  32.869  1.00  0.00           C
ATOM   2373  HZ  PHE   155      29.773  42.884  32.057  1.00  0.00           H
ATOM   2374  CE2 PHE   155      29.603  43.475  34.157  1.00  0.00           C
ATOM   2375  HE2 PHE   155      28.715  42.901  34.379  1.00  0.00           H
ATOM   2376  CD2 PHE   155      30.215  44.274  35.168  1.00  0.00           C
ATOM   2377  HD2 PHE   155      29.812  44.236  36.169  1.00  0.00           H
ATOM   2378  C   PHE   155      32.712  47.847  35.265  1.00  0.00           C
ATOM   2379  O   PHE   155      32.143  48.069  34.199  1.00  0.00           O
ATOM   2380  N   THR   156      33.821  48.461  35.651  1.00  0.00           N
ATOM   2381  H   THR   156      34.291  48.223  36.513  1.00  0.00           H
ATOM   2382  CA  THR   156      34.672  49.124  34.627  1.00  0.00           C
ATOM   2383  HA  THR   156      34.049  49.857  34.115  1.00  0.00           H
ATOM   2384  CB  THR   156      35.870  49.840  35.299  1.00  0.00           C
ATOM   2385  HB  THR   156      36.247  49.078  35.981  1.00  0.00           H
ATOM   2386  CG2 THR   156      36.947  50.432  34.462  1.00  0.00           C
ATOM   2387 HG21 THR   156      36.462  51.044  33.701  1.00  0.00           H
ATOM   2388 HG22 THR   156      37.599  49.645  34.082  1.00  0.00           H
ATOM   2389 HG23 THR   156      37.467  51.079  35.168  1.00  0.00           H
ATOM   2390  OG1 THR   156      35.356  50.927  36.042  1.00  0.00           O
ATOM   2391  HG1 THR   156      35.440  50.671  36.965  1.00  0.00           H
ATOM   2392  C   THR   156      35.369  48.100  33.720  1.00  0.00           C
ATOM   2393  O   THR   156      35.787  47.075  34.252  1.00  0.00           O
ATOM   2394  N   VAL   157      35.571  48.395  32.455  1.00  0.00           N
ATOM   2395  H   VAL   157      35.525  49.332  32.078  1.00  0.00           H
ATOM   2396  CA  VAL   157      35.989  47.324  31.454  1.00  0.00           C
ATOM   2397  HA  VAL   157      36.840  46.831  31.925  1.00  0.00           H
ATOM   2398  CB  VAL   157      34.931  46.341  31.090  1.00  0.00           C
ATOM   2399  HB  VAL   157      34.810  45.685  31.953  1.00  0.00           H
ATOM   2400  CG1 VAL   157      33.559  46.877  30.592  1.00  0.00           C
ATOM   2401 HG11 VAL   157      33.097  47.201  31.525  1.00  0.00           H
ATOM   2402 HG12 VAL   157      33.794  47.688  29.903  1.00  0.00           H
ATOM   2403 HG13 VAL   157      32.874  46.099  30.254  1.00  0.00           H
ATOM   2404  CG2 VAL   157      35.506  45.404  29.997  1.00  0.00           C
ATOM   2405 HG21 VAL   157      34.883  44.511  29.941  1.00  0.00           H
ATOM   2406 HG22 VAL   157      36.507  45.074  30.278  1.00  0.00           H
ATOM   2407 HG23 VAL   157      35.652  45.799  28.992  1.00  0.00           H
ATOM   2408  C   VAL   157      36.552  48.019  30.180  1.00  0.00           C
ATOM   2409  O   VAL   157      35.920  48.834  29.525  1.00  0.00           O
ATOM   2410  N   ARG   158      37.864  47.816  29.911  1.00  0.00           N
ATOM   2411  H   ARG   158      38.301  46.974  30.259  1.00  0.00           H
ATOM   2412  CA  ARG   158      38.629  48.588  28.883  1.00  0.00           C
ATOM   2413  HA  ARG   158      37.947  49.058  28.175  1.00  0.00           H
ATOM   2414  CB  ARG   158      39.302  49.656  29.670  1.00  0.00           C
ATOM   2415  HB2 ARG   158      39.935  50.245  29.005  1.00  0.00           H
ATOM   2416  HB3 ARG   158      38.507  50.292  30.055  1.00  0.00           H
ATOM   2417  CG  ARG   158      40.116  49.260  30.923  1.00  0.00           C
ATOM   2418  HG2 ARG   158      39.434  48.971  31.721  1.00  0.00           H
ATOM   2419  HG3 ARG   158      40.827  48.476  30.666  1.00  0.00           H
ATOM   2420  CD  ARG   158      40.903  50.383  31.491  1.00  0.00           C
ATOM   2421  HD2 ARG   158      41.534  50.733  30.674  1.00  0.00           H
ATOM   2422  HD3 ARG   158      40.167  51.125  31.797  1.00  0.00           H
ATOM   2423  NE  ARG   158      41.757  49.956  32.607  1.00  0.00           N
ATOM   2424  HE  ARG   158      42.703  49.739  32.325  1.00  0.00           H
ATOM   2425  CZ  ARG   158      41.541  49.845  33.913  1.00  0.00           C
ATOM   2426  NH1 ARG   158      40.399  50.250  34.441  1.00  0.00           N
ATOM   2427 HH11 ARG   158      39.911  50.948  33.897  1.00  0.00           H
ATOM   2428 HH12 ARG   158      40.157  50.284  35.420  1.00  0.00           H
ATOM   2429  NH2 ARG   158      42.457  49.338  34.662  1.00  0.00           N
ATOM   2430 HH21 ARG   158      43.375  49.218  34.258  1.00  0.00           H
ATOM   2431 HH22 ARG   158      42.220  49.290  35.643  1.00  0.00           H
ATOM   2432  C   ARG   158      39.606  47.738  28.091  1.00  0.00           C
ATOM   2433  O   ARG   158      39.823  46.582  28.455  1.00  0.00           O
ATOM   2434  N   THR   159      40.308  48.338  27.137  1.00  0.00           N
ATOM   2435  H   THR   159      40.051  49.218  26.710  1.00  0.00           H
ATOM   2436  CA  THR   159      41.663  47.774  26.669  1.00  0.00           C
ATOM   2437  HA  THR   159      41.620  46.689  26.583  1.00  0.00           H
ATOM   2438  CB  THR   159      42.054  48.378  25.332  1.00  0.00           C
ATOM   2439  HB  THR   159      42.292  49.426  25.515  1.00  0.00           H
ATOM   2440  CG2 THR   159      43.377  47.681  24.775  1.00  0.00           C
ATOM   2441 HG21 THR   159      43.112  46.679  24.442  1.00  0.00           H
ATOM   2442 HG22 THR   159      44.178  47.629  25.513  1.00  0.00           H
ATOM   2443 HG23 THR   159      43.597  48.235  23.862  1.00  0.00           H
ATOM   2444  OG1 THR   159      41.059  48.382  24.251  1.00  0.00           O
ATOM   2445  HG1 THR   159      40.255  48.681  24.683  1.00  0.00           H
ATOM   2446  C   THR   159      42.604  48.150  27.779  1.00  0.00           C
ATOM   2447  O   THR   159      42.495  49.230  28.406  1.00  0.00           O
ATOM   2448  N   ASP   160      43.540  47.295  28.154  1.00  0.00           N
ATOM   2449  H   ASP   160      43.836  46.578  27.507  1.00  0.00           H
ATOM   2450  CA  ASP   160      44.491  47.589  29.227  1.00  0.00           C
ATOM   2451  HA  ASP   160      43.873  47.939  30.054  1.00  0.00           H
ATOM   2452  CB  ASP   160      45.174  46.245  29.724  1.00  0.00           C
ATOM   2453  HB2 ASP   160      44.376  45.538  29.949  1.00  0.00           H
ATOM   2454  HB3 ASP   160      45.774  45.883  28.889  1.00  0.00           H
ATOM   2455  CG  ASP   160      46.187  46.396  30.860  1.00  0.00           C
ATOM   2456  OD1 ASP   160      47.300  45.819  30.820  1.00  0.00           O
ATOM   2457  OD2 ASP   160      46.001  47.333  31.696  1.00  0.00           O
ATOM   2458  C   ASP   160      45.592  48.560  28.798  1.00  0.00           C
ATOM   2459  O   ASP   160      45.966  48.614  27.665  1.00  0.00           O
ATOM   2460  N   THR   161      46.023  49.422  29.758  1.00  0.00           N
ATOM   2461  H   THR   161      45.526  49.383  30.637  1.00  0.00           H
ATOM   2462  CA  THR   161      47.065  50.476  29.671  1.00  0.00           C
ATOM   2463  HA  THR   161      47.097  50.844  28.645  1.00  0.00           H
ATOM   2464  CB  THR   161      46.538  51.623  30.585  1.00  0.00           C
ATOM   2465  HB  THR   161      47.302  52.395  30.499  1.00  0.00           H
ATOM   2466  CG2 THR   161      45.148  52.226  30.218  1.00  0.00           C
ATOM   2467 HG21 THR   161      44.349  51.766  30.799  1.00  0.00           H
ATOM   2468 HG22 THR   161      44.917  52.169  29.154  1.00  0.00           H
ATOM   2469 HG23 THR   161      45.094  53.312  30.309  1.00  0.00           H
ATOM   2470  OG1 THR   161      46.551  51.286  31.917  1.00  0.00           O
ATOM   2471  HG1 THR   161      47.463  51.249  32.214  1.00  0.00           H
ATOM   2472  C   THR   161      48.528  50.013  30.082  1.00  0.00           C
ATOM   2473  O   THR   161      49.561  50.639  29.994  1.00  0.00           O
ATOM   2474  N   GLY   162      48.511  48.812  30.672  1.00  0.00           N
ATOM   2475  H   GLY   162      47.639  48.340  30.863  1.00  0.00           H
ATOM   2476  CA  GLY   162      49.691  48.215  31.307  1.00  0.00           C
ATOM   2477  HA2 GLY   162      50.309  48.913  31.872  1.00  0.00           H
ATOM   2478  HA3 GLY   162      49.368  47.477  32.042  1.00  0.00           H
ATOM   2479  C   GLY   162      50.648  47.589  30.278  1.00  0.00           C
ATOM   2480  O   GLY   162      50.468  47.709  29.056  1.00  0.00           O
ATOM   2481  N   GLU   163      51.785  47.097  30.798  1.00  0.00           N
ATOM   2482  H   GLU   163      52.066  47.250  31.756  1.00  0.00           H
ATOM   2483  CA  GLU   163      52.726  46.391  29.928  1.00  0.00           C
ATOM   2484  HA  GLU   163      52.841  47.074  29.086  1.00  0.00           H
ATOM   2485  CB  GLU   163      54.144  46.398  30.485  1.00  0.00           C
ATOM   2486  HB2 GLU   163      54.808  46.099  29.673  1.00  0.00           H
ATOM   2487  HB3 GLU   163      54.340  47.414  30.828  1.00  0.00           H
ATOM   2488  CG  GLU   163      54.232  45.425  31.639  1.00  0.00           C
ATOM   2489  HG2 GLU   163      53.891  44.454  31.281  1.00  0.00           H
ATOM   2490  HG3 GLU   163      55.288  45.321  31.888  1.00  0.00           H
ATOM   2491  CD  GLU   163      53.452  45.819  32.914  1.00  0.00           C
ATOM   2492  OE1 GLU   163      52.835  44.897  33.490  1.00  0.00           O
ATOM   2493  OE2 GLU   163      53.391  47.039  33.252  1.00  0.00           O
ATOM   2494  C   GLU   163      52.266  45.006  29.439  1.00  0.00           C
ATOM   2495  O   GLU   163      51.450  44.371  30.133  1.00  0.00           O
ATOM   2496  N   PRO   164      52.637  44.553  28.232  1.00  0.00           N
ATOM   2497  CD  PRO   164      53.086  45.305  27.059  1.00  0.00           C
ATOM   2498  HD2 PRO   164      54.059  45.777  27.188  1.00  0.00           H
ATOM   2499  HD3 PRO   164      52.479  46.203  26.941  1.00  0.00           H
ATOM   2500  CG  PRO   164      53.111  44.391  25.848  1.00  0.00           C
ATOM   2501  HG2 PRO   164      53.743  44.677  25.007  1.00  0.00           H
ATOM   2502  HG3 PRO   164      52.065  44.403  25.544  1.00  0.00           H
ATOM   2503  CB  PRO   164      53.226  43.002  26.399  1.00  0.00           C
ATOM   2504  HB2 PRO   164      54.211  42.767  26.802  1.00  0.00           H
ATOM   2505  HB3 PRO   164      52.920  42.182  25.749  1.00  0.00           H
ATOM   2506  CA  PRO   164      52.399  43.108  27.713  1.00  0.00           C
ATOM   2507  HA  PRO   164      51.347  42.928  27.493  1.00  0.00           H
ATOM   2508  C   PRO   164      52.708  41.925  28.597  1.00  0.00           C
ATOM   2509  O   PRO   164      53.549  41.995  29.479  1.00  0.00           O
ATOM   2510  N   MET   165      51.822  40.923  28.525  1.00  0.00           N
ATOM   2511  H   MET   165      51.095  40.930  27.824  1.00  0.00           H
ATOM   2512  CA  MET   165      51.659  39.919  29.614  1.00  0.00           C
ATOM   2513  HA  MET   165      52.328  40.191  30.430  1.00  0.00           H
ATOM   2514  CB  MET   165      50.335  39.997  30.233  1.00  0.00           C
ATOM   2515  HB2 MET   165      50.500  39.588  31.230  1.00  0.00           H
ATOM   2516  HB3 MET   165      50.032  41.041  30.317  1.00  0.00           H
ATOM   2517  CG  MET   165      49.130  39.309  29.575  1.00  0.00           C
ATOM   2518  HG2 MET   165      49.084  39.836  28.621  1.00  0.00           H
ATOM   2519  HG3 MET   165      49.326  38.241  29.478  1.00  0.00           H
ATOM   2520  SD  MET   165      47.469  39.471  30.430  1.00  0.00           S
ATOM   2521  CE  MET   165      47.437  38.180  31.668  1.00  0.00           C
ATOM   2522  HE1 MET   165      47.694  37.214  31.232  1.00  0.00           H
ATOM   2523  HE2 MET   165      48.295  38.288  32.330  1.00  0.00           H
ATOM   2524  HE3 MET   165      46.460  38.098  32.144  1.00  0.00           H
ATOM   2525  C   MET   165      52.095  38.441  29.249  1.00  0.00           C
ATOM   2526  O   MET   165      51.755  37.525  29.973  1.00  0.00           O
ATOM   2527  N   GLY   166      52.742  38.226  28.101  1.00  0.00           N
ATOM   2528  H   GLY   166      53.338  38.957  27.737  1.00  0.00           H
ATOM   2529  CA  GLY   166      52.580  36.888  27.474  1.00  0.00           C
ATOM   2530  HA2 GLY   166      53.096  36.827  26.516  1.00  0.00           H
ATOM   2531  HA3 GLY   166      52.908  36.097  28.148  1.00  0.00           H
ATOM   2532  C   GLY   166      51.146  36.617  27.051  1.00  0.00           C
ATOM   2533  O   GLY   166      50.477  37.343  26.335  1.00  0.00           O
ATOM   2534  N   ARG   167      50.644  35.449  27.453  1.00  0.00           N
ATOM   2535  H   ARG   167      51.265  34.774  27.877  1.00  0.00           H
ATOM   2536  CA  ARG   167      49.290  34.997  27.177  1.00  0.00           C
ATOM   2537  HA  ARG   167      48.699  35.821  26.777  1.00  0.00           H
ATOM   2538  CB  ARG   167      49.405  33.828  26.123  1.00  0.00           C
ATOM   2539  HB2 ARG   167      50.032  34.189  25.308  1.00  0.00           H
ATOM   2540  HB3 ARG   167      49.971  33.010  26.569  1.00  0.00           H
ATOM   2541  CG  ARG   167      48.090  33.259  25.489  1.00  0.00           C
ATOM   2542  HG2 ARG   167      47.433  32.972  26.309  1.00  0.00           H
ATOM   2543  HG3 ARG   167      47.715  33.983  24.765  1.00  0.00           H
ATOM   2544  CD  ARG   167      48.293  32.000  24.715  1.00  0.00           C
ATOM   2545  HD2 ARG   167      47.356  31.883  24.170  1.00  0.00           H
ATOM   2546  HD3 ARG   167      48.993  32.092  23.884  1.00  0.00           H
ATOM   2547  NE  ARG   167      48.564  30.821  25.609  1.00  0.00           N
ATOM   2548  HE  ARG   167      47.833  30.454  26.200  1.00  0.00           H
ATOM   2549  CZ  ARG   167      49.613  29.961  25.495  1.00  0.00           C
ATOM   2550  NH1 ARG   167      50.552  29.983  24.541  1.00  0.00           N
ATOM   2551 HH11 ARG   167      50.444  30.572  23.728  1.00  0.00           H
ATOM   2552 HH12 ARG   167      51.243  29.249  24.608  1.00  0.00           H
ATOM   2553  NH2 ARG   167      49.885  29.097  26.464  1.00  0.00           N
ATOM   2554 HH21 ARG   167      49.558  29.360  27.382  1.00  0.00           H
ATOM   2555 HH22 ARG   167      50.789  28.645  26.473  1.00  0.00           H
ATOM   2556  C   ARG   167      48.577  34.529  28.479  1.00  0.00           C
ATOM   2557  O   ARG   167      49.244  34.391  29.513  1.00  0.00           O
ATOM   2558  N   GLY   168      47.266  34.557  28.385  1.00  0.00           N
ATOM   2559  H   GLY   168      46.787  34.879  27.557  1.00  0.00           H
ATOM   2560  CA  GLY   168      46.355  34.013  29.511  1.00  0.00           C
ATOM   2561  HA2 GLY   168      45.580  33.328  29.166  1.00  0.00           H
ATOM   2562  HA3 GLY   168      46.913  33.465  30.270  1.00  0.00           H
ATOM   2563  C   GLY   168      45.537  35.030  30.299  1.00  0.00           C
ATOM   2564  O   GLY   168      45.258  36.045  29.731  1.00  0.00           O
ATOM   2565  N   THR   169      45.253  34.775  31.598  1.00  0.00           N
ATOM   2566  H   THR   169      45.575  33.893  31.969  1.00  0.00           H
ATOM   2567  CA  THR   169      44.507  35.611  32.521  1.00  0.00           C
ATOM   2568  HA  THR   169      44.405  36.606  32.088  1.00  0.00           H
ATOM   2569  CB  THR   169      43.036  35.241  32.750  1.00  0.00           C
ATOM   2570  HB  THR   169      43.072  34.271  33.247  1.00  0.00           H
ATOM   2571  CG2 THR   169      42.214  36.222  33.578  1.00  0.00           C
ATOM   2572 HG21 THR   169      42.454  37.282  33.492  1.00  0.00           H
ATOM   2573 HG22 THR   169      42.305  35.942  34.628  1.00  0.00           H
ATOM   2574 HG23 THR   169      41.183  36.006  33.298  1.00  0.00           H
ATOM   2575  OG1 THR   169      42.450  35.109  31.523  1.00  0.00           O
ATOM   2576  HG1 THR   169      41.689  34.526  31.538  1.00  0.00           H
ATOM   2577  C   THR   169      45.124  35.759  33.868  1.00  0.00           C
ATOM   2578  O   THR   169      45.673  34.832  34.556  1.00  0.00           O
ATOM   2579  N   LYS   170      45.122  36.960  34.430  1.00  0.00           N
ATOM   2580  H   LYS   170      44.732  37.701  33.865  1.00  0.00           H
ATOM   2581  CA  LYS   170      45.605  37.396  35.765  1.00  0.00           C
ATOM   2582  HA  LYS   170      45.978  36.523  36.301  1.00  0.00           H
ATOM   2583  CB  LYS   170      46.579  38.604  35.468  1.00  0.00           C
ATOM   2584  HB2 LYS   170      47.279  38.377  34.663  1.00  0.00           H
ATOM   2585  HB3 LYS   170      46.030  39.457  35.072  1.00  0.00           H
ATOM   2586  CG  LYS   170      47.351  39.076  36.701  1.00  0.00           C
ATOM   2587  HG2 LYS   170      46.778  39.633  37.443  1.00  0.00           H
ATOM   2588  HG3 LYS   170      47.719  38.184  37.209  1.00  0.00           H
ATOM   2589  CD  LYS   170      48.629  39.996  36.356  1.00  0.00           C
ATOM   2590  HD2 LYS   170      48.369  40.552  35.455  1.00  0.00           H
ATOM   2591  HD3 LYS   170      48.745  40.614  37.246  1.00  0.00           H
ATOM   2592  CE  LYS   170      49.981  39.265  36.195  1.00  0.00           C
ATOM   2593  HE2 LYS   170      50.032  38.635  37.083  1.00  0.00           H
ATOM   2594  HE3 LYS   170      50.043  38.611  35.326  1.00  0.00           H
ATOM   2595  NZ  LYS   170      51.111  40.251  36.252  1.00  0.00           N
ATOM   2596  HZ1 LYS   170      50.996  40.812  37.084  1.00  0.00           H
ATOM   2597  HZ2 LYS   170      51.210  40.885  35.472  1.00  0.00           H
ATOM   2598  HZ3 LYS   170      51.948  39.695  36.344  1.00  0.00           H
ATOM   2599  C   LYS   170      44.423  38.032  36.591  1.00  0.00           C
ATOM   2600  O   LYS   170      43.745  38.933  36.048  1.00  0.00           O
ATOM   2601  N   VAL   171      44.232  37.589  37.781  1.00  0.00           N
ATOM   2602  H   VAL   171      44.831  36.869  38.158  1.00  0.00           H
ATOM   2603  CA  VAL   171      43.240  38.060  38.691  1.00  0.00           C
ATOM   2604  HA  VAL   171      42.560  38.775  38.225  1.00  0.00           H
ATOM   2605  CB  VAL   171      42.392  36.853  39.230  1.00  0.00           C
ATOM   2606  HB  VAL   171      43.033  36.250  39.871  1.00  0.00           H
ATOM   2607  CG1 VAL   171      41.334  37.420  40.262  1.00  0.00           C
ATOM   2608 HG11 VAL   171      40.775  36.614  40.736  1.00  0.00           H
ATOM   2609 HG12 VAL   171      41.741  37.879  41.163  1.00  0.00           H
ATOM   2610 HG13 VAL   171      40.753  38.221  39.804  1.00  0.00           H
ATOM   2611  CG2 VAL   171      41.787  35.900  38.146  1.00  0.00           C
ATOM   2612 HG21 VAL   171      41.111  36.530  37.568  1.00  0.00           H
ATOM   2613 HG22 VAL   171      41.234  35.093  38.627  1.00  0.00           H
ATOM   2614 HG23 VAL   171      42.587  35.416  37.586  1.00  0.00           H
ATOM   2615  C   VAL   171      43.989  38.662  39.832  1.00  0.00           C
ATOM   2616  O   VAL   171      45.044  38.219  40.256  1.00  0.00           O
ATOM   2617  N   ILE   172      43.606  39.826  40.259  1.00  0.00           N
ATOM   2618  H   ILE   172      42.863  40.222  39.701  1.00  0.00           H
ATOM   2619  CA  ILE   172      44.031  40.430  41.470  1.00  0.00           C
ATOM   2620  HA  ILE   172      44.747  39.860  42.062  1.00  0.00           H
ATOM   2621  CB  ILE   172      44.770  41.804  41.282  1.00  0.00           C
ATOM   2622  HB  ILE   172      44.024  42.375  40.727  1.00  0.00           H
ATOM   2623  CG2 ILE   172      44.963  42.461  42.658  1.00  0.00           C
ATOM   2624 HG21 ILE   172      44.028  42.659  43.185  1.00  0.00           H
ATOM   2625 HG22 ILE   172      45.338  43.463  42.446  1.00  0.00           H
ATOM   2626 HG23 ILE   172      45.764  41.879  43.111  1.00  0.00           H
ATOM   2627  CG1 ILE   172      45.979  41.739  40.279  1.00  0.00           C
ATOM   2628 HG12 ILE   172      46.947  41.931  40.742  1.00  0.00           H
ATOM   2629 HG13 ILE   172      46.112  40.805  39.733  1.00  0.00           H
ATOM   2630  CD1 ILE   172      45.807  42.743  39.251  1.00  0.00           C
ATOM   2631 HD11 ILE   172      45.240  42.266  38.452  1.00  0.00           H
ATOM   2632 HD12 ILE   172      46.840  42.907  38.945  1.00  0.00           H
ATOM   2633 HD13 ILE   172      45.348  43.663  39.614  1.00  0.00           H
ATOM   2634  C   ILE   172      42.831  40.453  42.423  1.00  0.00           C
ATOM   2635  O   ILE   172      41.877  41.178  42.077  1.00  0.00           O
ATOM   2636  N   LEU   173      42.855  39.712  43.512  1.00  0.00           N
ATOM   2637  H   LEU   173      43.589  39.022  43.578  1.00  0.00           H
ATOM   2638  CA  LEU   173      41.980  39.891  44.649  1.00  0.00           C
ATOM   2639  HA  LEU   173      40.989  40.142  44.273  1.00  0.00           H
ATOM   2640  CB  LEU   173      41.796  38.497  45.381  1.00  0.00           C
ATOM   2641  HB2 LEU   173      42.762  38.199  45.789  1.00  0.00           H
ATOM   2642  HB3 LEU   173      41.087  38.553  46.206  1.00  0.00           H
ATOM   2643  CG  LEU   173      41.465  37.380  44.349  1.00  0.00           C
ATOM   2644  HG  LEU   173      40.999  37.844  43.480  1.00  0.00           H
ATOM   2645  CD1 LEU   173      42.707  36.578  43.887  1.00  0.00           C
ATOM   2646 HD11 LEU   173      43.109  35.906  44.645  1.00  0.00           H
ATOM   2647 HD12 LEU   173      43.492  37.154  43.395  1.00  0.00           H
ATOM   2648 HD13 LEU   173      42.404  35.899  43.090  1.00  0.00           H
ATOM   2649  CD2 LEU   173      40.459  36.412  45.019  1.00  0.00           C
ATOM   2650 HD21 LEU   173      40.829  36.126  46.003  1.00  0.00           H
ATOM   2651 HD22 LEU   173      39.511  36.935  45.149  1.00  0.00           H
ATOM   2652 HD23 LEU   173      40.137  35.529  44.466  1.00  0.00           H
ATOM   2653  C   LEU   173      42.509  41.103  45.494  1.00  0.00           C
ATOM   2654  O   LEU   173      43.603  41.147  45.982  1.00  0.00           O
ATOM   2655  N   HID   174      41.728  42.111  45.713  1.00  0.00           N
ATOM   2656  H   HID   174      40.886  42.164  45.157  1.00  0.00           H
ATOM   2657  CA  HID   174      42.038  43.094  46.809  1.00  0.00           C
ATOM   2658  HA  HID   174      43.119  42.998  46.903  1.00  0.00           H
ATOM   2659  CB  HID   174      41.660  44.511  46.594  1.00  0.00           C
ATOM   2660  HB2 HID   174      40.579  44.542  46.460  1.00  0.00           H
ATOM   2661  HB3 HID   174      41.880  44.986  47.551  1.00  0.00           H
ATOM   2662  CG  HID   174      42.456  45.131  45.479  1.00  0.00           C
ATOM   2663  ND1 HID   174      43.548  45.905  45.695  1.00  0.00           N
ATOM   2664  HD1 HID   174      43.987  45.920  46.605  1.00  0.00           H
ATOM   2665  CE1 HID   174      44.010  46.381  44.553  1.00  0.00           C
ATOM   2666  HE1 HID   174      44.809  47.070  44.318  1.00  0.00           H
ATOM   2667  NE2 HID   174      43.204  45.873  43.559  1.00  0.00           N
ATOM   2668  CD2 HID   174      42.253  45.073  44.137  1.00  0.00           C
ATOM   2669  HD2 HID   174      41.518  44.539  43.555  1.00  0.00           H
ATOM   2670  C   HID   174      41.443  42.639  48.123  1.00  0.00           C
ATOM   2671  O   HID   174      40.213  42.698  48.265  1.00  0.00           O
ATOM   2672  N   LEU   175      42.219  42.107  48.992  1.00  0.00           N
ATOM   2673  H   LEU   175      43.194  42.370  48.978  1.00  0.00           H
ATOM   2674  CA  LEU   175      41.750  41.528  50.276  1.00  0.00           C
ATOM   2675  HA  LEU   175      40.743  41.128  50.153  1.00  0.00           H
ATOM   2676  CB  LEU   175      42.663  40.334  50.728  1.00  0.00           C
ATOM   2677  HB2 LEU   175      43.723  40.547  50.583  1.00  0.00           H
ATOM   2678  HB3 LEU   175      42.584  40.149  51.799  1.00  0.00           H
ATOM   2679  CG  LEU   175      42.293  38.947  50.096  1.00  0.00           C
ATOM   2680  HG  LEU   175      41.207  38.905  50.018  1.00  0.00           H
ATOM   2681  CD1 LEU   175      42.768  38.813  48.639  1.00  0.00           C
ATOM   2682 HD11 LEU   175      42.284  38.027  48.059  1.00  0.00           H
ATOM   2683 HD12 LEU   175      43.776  38.406  48.719  1.00  0.00           H
ATOM   2684 HD13 LEU   175      42.706  39.738  48.066  1.00  0.00           H
ATOM   2685  CD2 LEU   175      42.785  37.821  50.966  1.00  0.00           C
ATOM   2686 HD21 LEU   175      43.873  37.758  50.985  1.00  0.00           H
ATOM   2687 HD22 LEU   175      42.250  37.788  51.915  1.00  0.00           H
ATOM   2688 HD23 LEU   175      42.388  36.888  50.566  1.00  0.00           H
ATOM   2689  C   LEU   175      41.545  42.610  51.387  1.00  0.00           C
ATOM   2690  O   LEU   175      42.516  43.346  51.619  1.00  0.00           O
ATOM   2691  N   LYS   176      40.329  42.604  52.044  1.00  0.00           N
ATOM   2692  H   LYS   176      39.698  41.842  51.844  1.00  0.00           H
ATOM   2693  CA  LYS   176      39.995  43.535  53.103  1.00  0.00           C
ATOM   2694  HA  LYS   176      40.155  44.522  52.670  1.00  0.00           H
ATOM   2695  CB  LYS   176      38.540  43.193  53.587  1.00  0.00           C
ATOM   2696  HB2 LYS   176      38.484  42.130  53.818  1.00  0.00           H
ATOM   2697  HB3 LYS   176      38.383  43.794  54.483  1.00  0.00           H
ATOM   2698  CG  LYS   176      37.455  43.637  52.746  1.00  0.00           C
ATOM   2699  HG2 LYS   176      37.344  44.719  52.668  1.00  0.00           H
ATOM   2700  HG3 LYS   176      37.700  43.199  51.779  1.00  0.00           H
ATOM   2701  CD  LYS   176      36.114  43.143  53.281  1.00  0.00           C
ATOM   2702  HD2 LYS   176      35.999  43.187  54.364  1.00  0.00           H
ATOM   2703  HD3 LYS   176      35.299  43.756  52.897  1.00  0.00           H
ATOM   2704  CE  LYS   176      35.775  41.721  52.729  1.00  0.00           C
ATOM   2705  HE2 LYS   176      35.473  41.870  51.692  1.00  0.00           H
ATOM   2706  HE3 LYS   176      36.715  41.184  52.850  1.00  0.00           H
ATOM   2707  NZ  LYS   176      34.643  41.144  53.527  1.00  0.00           N
ATOM   2708  HZ1 LYS   176      33.819  41.728  53.557  1.00  0.00           H
ATOM   2709  HZ2 LYS   176      34.870  41.025  54.505  1.00  0.00           H
ATOM   2710  HZ3 LYS   176      34.416  40.225  53.178  1.00  0.00           H
ATOM   2711  C   LYS   176      40.928  43.552  54.308  1.00  0.00           C
ATOM   2712  O   LYS   176      41.679  42.617  54.523  1.00  0.00           O
ATOM   2713  N   GLU   177      40.925  44.477  55.241  1.00  0.00           N
ATOM   2714  H   GLU   177      40.207  45.185  55.178  1.00  0.00           H
ATOM   2715  CA  GLU   177      41.788  44.541  56.457  1.00  0.00           C
ATOM   2716  HA  GLU   177      42.752  44.317  56.002  1.00  0.00           H
ATOM   2717  CB  GLU   177      41.845  45.985  57.009  1.00  0.00           C
ATOM   2718  HB2 GLU   177      42.851  46.040  57.425  1.00  0.00           H
ATOM   2719  HB3 GLU   177      41.737  46.682  56.178  1.00  0.00           H
ATOM   2720  CG  GLU   177      40.793  46.200  58.131  1.00  0.00           C
ATOM   2721  HG2 GLU   177      40.821  45.409  58.880  1.00  0.00           H
ATOM   2722  HG3 GLU   177      41.195  47.027  58.715  1.00  0.00           H
ATOM   2723  CD  GLU   177      39.340  46.476  57.686  1.00  0.00           C
ATOM   2724  OE1 GLU   177      39.192  46.917  56.545  1.00  0.00           O
ATOM   2725  OE2 GLU   177      38.414  46.428  58.433  1.00  0.00           O
ATOM   2726  C   GLU   177      41.652  43.404  57.490  1.00  0.00           C
ATOM   2727  O   GLU   177      42.647  43.116  58.211  1.00  0.00           O
ATOM   2728  N   ASP   178      40.510  42.798  57.694  1.00  0.00           N
ATOM   2729  H   ASP   178      39.671  43.181  57.281  1.00  0.00           H
ATOM   2730  CA  ASP   178      40.297  41.726  58.689  1.00  0.00           C
ATOM   2731  HA  ASP   178      40.946  42.022  59.513  1.00  0.00           H
ATOM   2732  CB  ASP   178      38.788  41.846  59.220  1.00  0.00           C
ATOM   2733  HB2 ASP   178      38.777  41.063  59.977  1.00  0.00           H
ATOM   2734  HB3 ASP   178      38.595  42.842  59.616  1.00  0.00           H
ATOM   2735  CG  ASP   178      37.758  41.590  58.114  1.00  0.00           C
ATOM   2736  OD1 ASP   178      36.741  40.961  58.476  1.00  0.00           O
ATOM   2737  OD2 ASP   178      37.815  42.238  57.019  1.00  0.00           O
ATOM   2738  C   ASP   178      40.585  40.264  58.159  1.00  0.00           C
ATOM   2739  O   ASP   178      40.610  39.326  58.880  1.00  0.00           O
ATOM   2740  N   GLN   179      40.780  40.207  56.820  1.00  0.00           N
ATOM   2741  H   GLN   179      40.887  41.109  56.379  1.00  0.00           H
ATOM   2742  CA  GLN   179      40.900  38.985  56.033  1.00  0.00           C
ATOM   2743  HA  GLN   179      40.414  38.125  56.491  1.00  0.00           H
ATOM   2744  CB  GLN   179      40.176  39.193  54.714  1.00  0.00           C
ATOM   2745  HB2 GLN   179      40.531  40.097  54.219  1.00  0.00           H
ATOM   2746  HB3 GLN   179      40.362  38.344  54.057  1.00  0.00           H
ATOM   2747  CG  GLN   179      38.621  39.336  54.825  1.00  0.00           C
ATOM   2748  HG2 GLN   179      38.354  40.244  55.367  1.00  0.00           H
ATOM   2749  HG3 GLN   179      38.197  39.447  53.827  1.00  0.00           H
ATOM   2750  CD  GLN   179      37.867  38.098  55.342  1.00  0.00           C
ATOM   2751  OE1 GLN   179      38.410  36.996  55.520  1.00  0.00           O
ATOM   2752  NE2 GLN   179      36.622  38.355  55.792  1.00  0.00           N
ATOM   2753 HE21 GLN   179      36.069  37.647  56.254  1.00  0.00           H
ATOM   2754 HE22 GLN   179      36.228  39.285  55.820  1.00  0.00           H
ATOM   2755  C   GLN   179      42.339  38.495  55.851  1.00  0.00           C
ATOM   2756  O   GLN   179      42.702  37.605  55.026  1.00  0.00           O
ATOM   2757  N   THR   180      43.275  39.169  56.519  1.00  0.00           N
ATOM   2758  H   THR   180      43.040  39.501  57.445  1.00  0.00           H
ATOM   2759  CA  THR   180      44.668  39.242  56.107  1.00  0.00           C
ATOM   2760  HA  THR   180      44.726  39.484  55.046  1.00  0.00           H
ATOM   2761  CB  THR   180      45.429  40.311  56.789  1.00  0.00           C
ATOM   2762  HB  THR   180      46.466  40.272  56.455  1.00  0.00           H
ATOM   2763  CG2 THR   180      44.880  41.733  56.442  1.00  0.00           C
ATOM   2764 HG21 THR   180      43.796  41.778  56.535  1.00  0.00           H
ATOM   2765 HG22 THR   180      45.079  42.074  55.426  1.00  0.00           H
ATOM   2766 HG23 THR   180      45.384  42.322  57.209  1.00  0.00           H
ATOM   2767  OG1 THR   180      45.314  40.205  58.249  1.00  0.00           O
ATOM   2768  HG1 THR   180      45.820  39.455  58.568  1.00  0.00           H
ATOM   2769  C   THR   180      45.458  37.940  56.298  1.00  0.00           C
ATOM   2770  O   THR   180      46.631  37.865  55.922  1.00  0.00           O
ATOM   2771  N   GLU   181      44.861  36.906  56.807  1.00  0.00           N
ATOM   2772  H   GLU   181      43.865  37.057  56.891  1.00  0.00           H
ATOM   2773  CA  GLU   181      45.427  35.533  56.938  1.00  0.00           C
ATOM   2774  HA  GLU   181      46.318  35.778  57.516  1.00  0.00           H
ATOM   2775  CB  GLU   181      44.458  34.697  57.777  1.00  0.00           C
ATOM   2776  HB2 GLU   181      44.821  33.672  57.845  1.00  0.00           H
ATOM   2777  HB3 GLU   181      44.293  35.069  58.788  1.00  0.00           H
ATOM   2778  CG  GLU   181      43.082  34.524  57.164  1.00  0.00           C
ATOM   2779  HG2 GLU   181      43.220  34.567  56.083  1.00  0.00           H
ATOM   2780  HG3 GLU   181      42.709  33.518  57.356  1.00  0.00           H
ATOM   2781  CD  GLU   181      42.098  35.529  57.787  1.00  0.00           C
ATOM   2782  OE1 GLU   181      40.898  35.141  58.030  1.00  0.00           O
ATOM   2783  OE2 GLU   181      42.430  36.694  58.187  1.00  0.00           O
ATOM   2784  C   GLU   181      45.894  34.921  55.602  1.00  0.00           C
ATOM   2785  O   GLU   181      46.857  34.177  55.604  1.00  0.00           O
ATOM   2786  N   TYR   182      45.288  35.284  54.470  1.00  0.00           N
ATOM   2787  H   TYR   182      44.560  35.970  54.613  1.00  0.00           H
ATOM   2788  CA  TYR   182      45.504  34.645  53.184  1.00  0.00           C
ATOM   2789  HA  TYR   182      45.819  33.615  53.357  1.00  0.00           H
ATOM   2790  CB  TYR   182      44.189  34.508  52.434  1.00  0.00           C
ATOM   2791  HB2 TYR   182      43.991  35.529  52.106  1.00  0.00           H
ATOM   2792  HB3 TYR   182      44.277  34.028  51.460  1.00  0.00           H
ATOM   2793  CG  TYR   182      43.068  33.965  53.233  1.00  0.00           C
ATOM   2794  CD1 TYR   182      43.278  32.731  53.922  1.00  0.00           C
ATOM   2795  HD1 TYR   182      44.178  32.173  53.712  1.00  0.00           H
ATOM   2796  CE1 TYR   182      42.232  32.161  54.700  1.00  0.00           C
ATOM   2797  HE1 TYR   182      42.452  31.240  55.220  1.00  0.00           H
ATOM   2798  CZ  TYR   182      41.043  32.895  54.865  1.00  0.00           C
ATOM   2799  OH  TYR   182      40.035  32.341  55.633  1.00  0.00           O
ATOM   2800  HH  TYR   182      40.012  31.382  55.662  1.00  0.00           H
ATOM   2801  CE2 TYR   182      40.913  34.144  54.230  1.00  0.00           C
ATOM   2802  HE2 TYR   182      39.962  34.643  54.341  1.00  0.00           H
ATOM   2803  CD2 TYR   182      41.901  34.710  53.414  1.00  0.00           C
ATOM   2804  HD2 TYR   182      41.816  35.603  52.813  1.00  0.00           H
ATOM   2805  C   TYR   182      46.680  35.255  52.420  1.00  0.00           C
ATOM   2806  O   TYR   182      46.744  35.050  51.216  1.00  0.00           O
ATOM   2807  N   LEU   183      47.490  36.148  53.070  1.00  0.00           N
ATOM   2808  H   LEU   183      47.217  36.488  53.981  1.00  0.00           H
ATOM   2809  CA  LEU   183      48.651  36.768  52.441  1.00  0.00           C
ATOM   2810  HA  LEU   183      48.434  36.571  51.390  1.00  0.00           H
ATOM   2811  CB  LEU   183      48.542  38.302  52.729  1.00  0.00           C
ATOM   2812  HB2 LEU   183      48.852  38.272  53.774  1.00  0.00           H
ATOM   2813  HB3 LEU   183      49.270  38.858  52.138  1.00  0.00           H
ATOM   2814  CG  LEU   183      47.167  39.021  52.711  1.00  0.00           C
ATOM   2815  HG  LEU   183      46.337  38.466  53.149  1.00  0.00           H
ATOM   2816  CD1 LEU   183      47.281  40.371  53.351  1.00  0.00           C
ATOM   2817 HD11 LEU   183      48.090  40.908  52.858  1.00  0.00           H
ATOM   2818 HD12 LEU   183      47.616  40.326  54.387  1.00  0.00           H
ATOM   2819 HD13 LEU   183      46.452  41.063  53.204  1.00  0.00           H
ATOM   2820  CD2 LEU   183      46.777  39.381  51.277  1.00  0.00           C
ATOM   2821 HD21 LEU   183      47.583  39.898  50.759  1.00  0.00           H
ATOM   2822 HD22 LEU   183      46.544  38.451  50.760  1.00  0.00           H
ATOM   2823 HD23 LEU   183      45.873  39.991  51.265  1.00  0.00           H
ATOM   2824  C   LEU   183      49.906  36.058  52.958  1.00  0.00           C
ATOM   2825  O   LEU   183      51.021  36.288  52.516  1.00  0.00           O
ATOM   2826  N   GLU   184      49.788  34.952  53.729  1.00  0.00           N
ATOM   2827  H   GLU   184      48.866  34.575  53.900  1.00  0.00           H
ATOM   2828  CA  GLU   184      50.896  34.140  54.338  1.00  0.00           C
ATOM   2829  HA  GLU   184      51.756  34.804  54.427  1.00  0.00           H
ATOM   2830  CB  GLU   184      50.416  33.632  55.693  1.00  0.00           C
ATOM   2831  HB2 GLU   184      49.472  33.120  55.509  1.00  0.00           H
ATOM   2832  HB3 GLU   184      51.129  32.902  56.079  1.00  0.00           H
ATOM   2833  CG  GLU   184      50.366  34.841  56.646  1.00  0.00           C
ATOM   2834  HG2 GLU   184      49.905  35.752  56.265  1.00  0.00           H
ATOM   2835  HG3 GLU   184      49.750  34.589  57.510  1.00  0.00           H
ATOM   2836  CD  GLU   184      51.703  35.035  57.233  1.00  0.00           C
ATOM   2837  OE1 GLU   184      51.864  34.768  58.437  1.00  0.00           O
ATOM   2838  OE2 GLU   184      52.662  35.543  56.585  1.00  0.00           O
ATOM   2839  C   GLU   184      51.360  32.909  53.430  1.00  0.00           C
ATOM   2840  O   GLU   184      50.516  32.121  53.166  1.00  0.00           O
ATOM   2841  N   GLU   185      52.679  32.781  53.049  1.00  0.00           N
ATOM   2842  H   GLU   185      53.380  33.453  53.326  1.00  0.00           H
ATOM   2843  CA  GLU   185      53.093  31.576  52.246  1.00  0.00           C
ATOM   2844  HA  GLU   185      52.560  31.581  51.294  1.00  0.00           H
ATOM   2845  CB  GLU   185      54.668  31.781  52.074  1.00  0.00           C
ATOM   2846  HB2 GLU   185      54.822  32.527  51.296  1.00  0.00           H
ATOM   2847  HB3 GLU   185      55.071  31.942  53.074  1.00  0.00           H
ATOM   2848  CG  GLU   185      55.259  30.494  51.445  1.00  0.00           C
ATOM   2849  HG2 GLU   185      54.486  29.989  50.867  1.00  0.00           H
ATOM   2850  HG3 GLU   185      55.967  30.832  50.689  1.00  0.00           H
ATOM   2851  CD  GLU   185      55.927  29.462  52.336  1.00  0.00           C
ATOM   2852  OE1 GLU   185      56.052  29.649  53.560  1.00  0.00           O
ATOM   2853  OE2 GLU   185      56.394  28.431  51.756  1.00  0.00           O
ATOM   2854  C   GLU   185      52.746  30.217  52.979  1.00  0.00           C
ATOM   2855  O   GLU   185      52.268  29.304  52.292  1.00  0.00           O
ATOM   2856  N   ARG   186      52.983  30.076  54.283  1.00  0.00           N
ATOM   2857  H   ARG   186      53.230  30.880  54.843  1.00  0.00           H
ATOM   2858  CA  ARG   186      52.650  28.783  54.864  1.00  0.00           C
ATOM   2859  HA  ARG   186      53.258  28.050  54.333  1.00  0.00           H
ATOM   2860  CB  ARG   186      52.918  28.872  56.363  1.00  0.00           C
ATOM   2861  HB2 ARG   186      53.869  29.391  56.472  1.00  0.00           H
ATOM   2862  HB3 ARG   186      52.110  29.441  56.821  1.00  0.00           H
ATOM   2863  CG  ARG   186      53.056  27.557  57.145  1.00  0.00           C
ATOM   2864  HG2 ARG   186      52.666  26.696  56.603  1.00  0.00           H
ATOM   2865  HG3 ARG   186      54.102  27.371  57.386  1.00  0.00           H
ATOM   2866  CD  ARG   186      52.378  27.693  58.499  1.00  0.00           C
ATOM   2867  HD2 ARG   186      52.567  26.759  59.029  1.00  0.00           H
ATOM   2868  HD3 ARG   186      52.900  28.511  58.996  1.00  0.00           H
ATOM   2869  NE  ARG   186      50.883  27.837  58.444  1.00  0.00           N
ATOM   2870  HE  ARG   186      50.541  28.787  58.478  1.00  0.00           H
ATOM   2871  CZ  ARG   186      49.919  26.992  58.048  1.00  0.00           C
ATOM   2872  NH1 ARG   186      50.237  25.814  57.736  1.00  0.00           N
ATOM   2873 HH11 ARG   186      51.192  25.490  57.784  1.00  0.00           H
ATOM   2874 HH12 ARG   186      49.520  25.231  57.328  1.00  0.00           H
ATOM   2875  NH2 ARG   186      48.655  27.340  58.090  1.00  0.00           N
ATOM   2876 HH21 ARG   186      48.359  28.199  58.528  1.00  0.00           H
ATOM   2877 HH22 ARG   186      47.934  26.633  58.065  1.00  0.00           H
ATOM   2878  C   ARG   186      51.229  28.407  54.772  1.00  0.00           C
ATOM   2879  O   ARG   186      50.885  27.242  54.693  1.00  0.00           O
ATOM   2880  N   ARG   187      50.317  29.377  54.751  1.00  0.00           N
ATOM   2881  H   ARG   187      50.696  30.297  54.580  1.00  0.00           H
ATOM   2882  CA  ARG   187      48.879  29.190  54.625  1.00  0.00           C
ATOM   2883  HA  ARG   187      48.605  28.364  55.280  1.00  0.00           H
ATOM   2884  CB  ARG   187      48.128  30.399  55.139  1.00  0.00           C
ATOM   2885  HB2 ARG   187      48.482  30.791  56.092  1.00  0.00           H
ATOM   2886  HB3 ARG   187      48.305  31.215  54.439  1.00  0.00           H
ATOM   2887  CG  ARG   187      46.639  30.192  55.215  1.00  0.00           C
ATOM   2888  HG2 ARG   187      46.202  31.081  55.670  1.00  0.00           H
ATOM   2889  HG3 ARG   187      46.172  30.118  54.232  1.00  0.00           H
ATOM   2890  CD  ARG   187      46.121  28.952  55.968  1.00  0.00           C
ATOM   2891  HD2 ARG   187      46.401  28.091  55.361  1.00  0.00           H
ATOM   2892  HD3 ARG   187      46.707  28.903  56.886  1.00  0.00           H
ATOM   2893  NE  ARG   187      44.652  29.043  56.085  1.00  0.00           N
ATOM   2894  HE  ARG   187      44.094  28.843  55.267  1.00  0.00           H
ATOM   2895  CZ  ARG   187      44.066  29.463  57.162  1.00  0.00           C
ATOM   2896  NH1 ARG   187      44.772  29.832  58.187  1.00  0.00           N
ATOM   2897 HH11 ARG   187      45.742  29.551  58.201  1.00  0.00           H
ATOM   2898 HH12 ARG   187      44.355  30.371  58.933  1.00  0.00           H
ATOM   2899  NH2 ARG   187      42.794  29.546  57.283  1.00  0.00           N
ATOM   2900 HH21 ARG   187      42.249  29.174  56.518  1.00  0.00           H
ATOM   2901 HH22 ARG   187      42.383  29.941  58.117  1.00  0.00           H
ATOM   2902  C   ARG   187      48.522  28.770  53.164  1.00  0.00           C
ATOM   2903  O   ARG   187      48.021  27.712  52.902  1.00  0.00           O
ATOM   2904  N   ILE   188      49.048  29.593  52.260  1.00  0.00           N
ATOM   2905  H   ILE   188      49.493  30.451  52.556  1.00  0.00           H
ATOM   2906  CA  ILE   188      48.978  29.267  50.776  1.00  0.00           C
ATOM   2907  HA  ILE   188      47.916  29.245  50.531  1.00  0.00           H
ATOM   2908  CB  ILE   188      49.553  30.485  50.012  1.00  0.00           C
ATOM   2909  HB  ILE   188      50.526  30.658  50.473  1.00  0.00           H
ATOM   2910  CG2 ILE   188      49.633  29.998  48.546  1.00  0.00           C
ATOM   2911 HG21 ILE   188      50.426  29.277  48.347  1.00  0.00           H
ATOM   2912 HG22 ILE   188      49.829  30.815  47.852  1.00  0.00           H
ATOM   2913 HG23 ILE   188      48.691  29.634  48.134  1.00  0.00           H
ATOM   2914  CG1 ILE   188      48.707  31.788  50.145  1.00  0.00           C
ATOM   2915 HG12 ILE   188      48.701  32.204  51.151  1.00  0.00           H
ATOM   2916 HG13 ILE   188      49.275  32.554  49.617  1.00  0.00           H
ATOM   2917  CD1 ILE   188      47.230  31.909  49.657  1.00  0.00           C
ATOM   2918 HD11 ILE   188      47.038  32.892  49.227  1.00  0.00           H
ATOM   2919 HD12 ILE   188      46.494  31.718  50.439  1.00  0.00           H
ATOM   2920 HD13 ILE   188      47.077  31.178  48.864  1.00  0.00           H
ATOM   2921  C   ILE   188      49.550  27.905  50.390  1.00  0.00           C
ATOM   2922  O   ILE   188      48.883  27.246  49.643  1.00  0.00           O
ATOM   2923  N   LYS   189      50.649  27.486  50.944  1.00  0.00           N
ATOM   2924  H   LYS   189      51.195  28.134  51.495  1.00  0.00           H
ATOM   2925  CA  LYS   189      51.311  26.185  50.679  1.00  0.00           C
ATOM   2926  HA  LYS   189      51.318  25.979  49.609  1.00  0.00           H
ATOM   2927  CB  LYS   189      52.792  26.235  51.130  1.00  0.00           C
ATOM   2928  HB2 LYS   189      53.177  27.222  50.875  1.00  0.00           H
ATOM   2929  HB3 LYS   189      52.826  26.072  52.207  1.00  0.00           H
ATOM   2930  CG  LYS   189      53.686  25.148  50.450  1.00  0.00           C
ATOM   2931  HG2 LYS   189      53.506  24.106  50.714  1.00  0.00           H
ATOM   2932  HG3 LYS   189      53.591  25.290  49.373  1.00  0.00           H
ATOM   2933  CD  LYS   189      55.135  25.511  50.875  1.00  0.00           C
ATOM   2934  HD2 LYS   189      55.819  24.745  50.511  1.00  0.00           H
ATOM   2935  HD3 LYS   189      55.424  26.496  50.507  1.00  0.00           H
ATOM   2936  CE  LYS   189      55.374  25.377  52.432  1.00  0.00           C
ATOM   2937  HE2 LYS   189      54.651  26.036  52.914  1.00  0.00           H
ATOM   2938  HE3 LYS   189      55.288  24.298  52.556  1.00  0.00           H
ATOM   2939  NZ  LYS   189      56.820  25.734  52.699  1.00  0.00           N
ATOM   2940  HZ1 LYS   189      56.947  26.735  52.649  1.00  0.00           H
ATOM   2941  HZ2 LYS   189      57.457  25.275  52.064  1.00  0.00           H
ATOM   2942  HZ3 LYS   189      57.137  25.308  53.557  1.00  0.00           H
ATOM   2943  C   LYS   189      50.586  24.973  51.142  1.00  0.00           C
ATOM   2944  O   LYS   189      50.344  23.980  50.456  1.00  0.00           O
ATOM   2945  N   GLU   190      49.963  25.048  52.355  1.00  0.00           N
ATOM   2946  H   GLU   190      50.144  25.810  52.992  1.00  0.00           H
ATOM   2947  CA  GLU   190      49.039  24.023  52.839  1.00  0.00           C
ATOM   2948  HA  GLU   190      49.529  23.061  52.684  1.00  0.00           H
ATOM   2949  CB  GLU   190      48.750  24.041  54.359  1.00  0.00           C
ATOM   2950  HB2 GLU   190      48.116  23.196  54.630  1.00  0.00           H
ATOM   2951  HB3 GLU   190      49.702  23.957  54.885  1.00  0.00           H
ATOM   2952  CG  GLU   190      47.908  25.264  54.808  1.00  0.00           C
ATOM   2953  HG2 GLU   190      48.454  26.206  54.858  1.00  0.00           H
ATOM   2954  HG3 GLU   190      47.067  25.392  54.128  1.00  0.00           H
ATOM   2955  CD  GLU   190      47.347  25.069  56.221  1.00  0.00           C
ATOM   2956  OE1 GLU   190      47.995  24.355  57.032  1.00  0.00           O
ATOM   2957  OE2 GLU   190      46.372  25.785  56.541  1.00  0.00           O
ATOM   2958  C   GLU   190      47.785  24.002  52.079  1.00  0.00           C
ATOM   2959  O   GLU   190      47.346  22.908  51.812  1.00  0.00           O
ATOM   2960  N   ILE   191      47.239  25.141  51.648  1.00  0.00           N
ATOM   2961  H   ILE   191      47.694  26.022  51.839  1.00  0.00           H
ATOM   2962  CA  ILE   191      46.031  25.125  50.860  1.00  0.00           C
ATOM   2963  HA  ILE   191      45.219  24.617  51.379  1.00  0.00           H
ATOM   2964  CB  ILE   191      45.570  26.616  50.695  1.00  0.00           C
ATOM   2965  HB  ILE   191      46.400  27.317  50.601  1.00  0.00           H
ATOM   2966  CG2 ILE   191      44.710  26.809  49.457  1.00  0.00           C
ATOM   2967 HG21 ILE   191      44.510  27.874  49.340  1.00  0.00           H
ATOM   2968 HG22 ILE   191      43.752  26.291  49.497  1.00  0.00           H
ATOM   2969 HG23 ILE   191      45.254  26.619  48.531  1.00  0.00           H
ATOM   2970  CG1 ILE   191      44.905  27.061  52.035  1.00  0.00           C
ATOM   2971 HG12 ILE   191      43.884  26.727  52.215  1.00  0.00           H
ATOM   2972 HG13 ILE   191      45.481  26.861  52.938  1.00  0.00           H
ATOM   2973  CD1 ILE   191      44.742  28.585  52.026  1.00  0.00           C
ATOM   2974 HD11 ILE   191      45.723  29.057  51.994  1.00  0.00           H
ATOM   2975 HD12 ILE   191      44.313  28.864  52.988  1.00  0.00           H
ATOM   2976 HD13 ILE   191      44.148  28.987  51.205  1.00  0.00           H
ATOM   2977  C   ILE   191      46.218  24.462  49.519  1.00  0.00           C
ATOM   2978  O   ILE   191      45.427  23.660  49.026  1.00  0.00           O
ATOM   2979  N   VAL   192      47.321  24.852  48.801  1.00  0.00           N
ATOM   2980  H   VAL   192      47.877  25.597  49.197  1.00  0.00           H
ATOM   2981  CA  VAL   192      47.757  24.162  47.580  1.00  0.00           C
ATOM   2982  HA  VAL   192      46.881  24.162  46.931  1.00  0.00           H
ATOM   2983  CB  VAL   192      48.867  24.897  46.828  1.00  0.00           C
ATOM   2984  HB  VAL   192      49.541  25.311  47.580  1.00  0.00           H
ATOM   2985  CG1 VAL   192      49.676  24.124  45.768  1.00  0.00           C
ATOM   2986 HG11 VAL   192      50.156  23.264  46.233  1.00  0.00           H
ATOM   2987 HG12 VAL   192      49.046  23.695  44.988  1.00  0.00           H
ATOM   2988 HG13 VAL   192      50.504  24.724  45.392  1.00  0.00           H
ATOM   2989  CG2 VAL   192      48.207  26.094  46.068  1.00  0.00           C
ATOM   2990 HG21 VAL   192      48.968  26.655  45.526  1.00  0.00           H
ATOM   2991 HG22 VAL   192      47.839  26.833  46.781  1.00  0.00           H
ATOM   2992 HG23 VAL   192      47.465  25.777  45.337  1.00  0.00           H
ATOM   2993  C   VAL   192      47.935  22.624  47.630  1.00  0.00           C
ATOM   2994  O   VAL   192      47.431  21.963  46.719  1.00  0.00           O
ATOM   2995  N   LYS   193      48.658  22.204  48.659  1.00  0.00           N
ATOM   2996  H   LYS   193      49.176  22.943  49.114  1.00  0.00           H
ATOM   2997  CA  LYS   193      48.800  20.763  49.011  1.00  0.00           C
ATOM   2998  HA  LYS   193      49.355  20.239  48.232  1.00  0.00           H
ATOM   2999  CB  LYS   193      49.662  20.597  50.278  1.00  0.00           C
ATOM   3000  HB2 LYS   193      49.369  21.355  51.003  1.00  0.00           H
ATOM   3001  HB3 LYS   193      49.629  19.542  50.551  1.00  0.00           H
ATOM   3002  CG  LYS   193      51.125  20.857  49.926  1.00  0.00           C
ATOM   3003  HG2 LYS   193      51.419  20.063  49.240  1.00  0.00           H
ATOM   3004  HG3 LYS   193      51.305  21.798  49.408  1.00  0.00           H
ATOM   3005  CD  LYS   193      52.041  20.793  51.136  1.00  0.00           C
ATOM   3006  HD2 LYS   193      51.705  21.534  51.861  1.00  0.00           H
ATOM   3007  HD3 LYS   193      51.942  19.843  51.660  1.00  0.00           H
ATOM   3008  CE  LYS   193      53.508  21.111  50.688  1.00  0.00           C
ATOM   3009  HE2 LYS   193      53.866  20.569  49.813  1.00  0.00           H
ATOM   3010  HE3 LYS   193      53.546  22.160  50.394  1.00  0.00           H
ATOM   3011  NZ  LYS   193      54.406  20.985  51.861  1.00  0.00           N
ATOM   3012  HZ1 LYS   193      54.213  21.620  52.623  1.00  0.00           H
ATOM   3013  HZ2 LYS   193      55.357  21.084  51.535  1.00  0.00           H
ATOM   3014  HZ3 LYS   193      54.391  20.027  52.180  1.00  0.00           H
ATOM   3015  C   LYS   193      47.408  20.108  49.095  1.00  0.00           C
ATOM   3016  O   LYS   193      47.334  18.923  48.954  1.00  0.00           O
ATOM   3017  N   LYS   194      46.269  20.763  49.233  1.00  0.00           N
ATOM   3018  H   LYS   194      46.259  21.769  49.324  1.00  0.00           H
ATOM   3019  CA  LYS   194      44.943  20.139  49.074  1.00  0.00           C
ATOM   3020  HA  LYS   194      45.029  19.101  49.393  1.00  0.00           H
ATOM   3021  CB  LYS   194      43.849  20.904  49.940  1.00  0.00           C
ATOM   3022  HB2 LYS   194      43.788  21.910  49.525  1.00  0.00           H
ATOM   3023  HB3 LYS   194      42.874  20.428  49.821  1.00  0.00           H
ATOM   3024  CG  LYS   194      44.165  20.880  51.433  1.00  0.00           C
ATOM   3025  HG2 LYS   194      44.122  19.817  51.670  1.00  0.00           H
ATOM   3026  HG3 LYS   194      45.198  21.152  51.648  1.00  0.00           H
ATOM   3027  CD  LYS   194      43.192  21.672  52.251  1.00  0.00           C
ATOM   3028  HD2 LYS   194      42.949  22.558  51.665  1.00  0.00           H
ATOM   3029  HD3 LYS   194      42.317  21.024  52.294  1.00  0.00           H
ATOM   3030  CE  LYS   194      43.642  22.090  53.671  1.00  0.00           C
ATOM   3031  HE2 LYS   194      44.465  22.801  53.738  1.00  0.00           H
ATOM   3032  HE3 LYS   194      42.794  22.602  54.128  1.00  0.00           H
ATOM   3033  NZ  LYS   194      43.883  20.909  54.489  1.00  0.00           N
ATOM   3034  HZ1 LYS   194      44.862  20.761  54.690  1.00  0.00           H
ATOM   3035  HZ2 LYS   194      43.423  20.036  54.272  1.00  0.00           H
ATOM   3036  HZ3 LYS   194      43.526  21.142  55.405  1.00  0.00           H
ATOM   3037  C   LYS   194      44.566  20.181  47.618  1.00  0.00           C
ATOM   3038  O   LYS   194      44.031  19.213  47.159  1.00  0.00           O
ATOM   3039  N   HIE   195      44.720  21.332  46.924  1.00  0.00           N
ATOM   3040  H   HIE   195      45.069  22.150  47.403  1.00  0.00           H
ATOM   3041  CA  HIE   195      44.276  21.447  45.521  1.00  0.00           C
ATOM   3042  HA  HIE   195      43.240  21.110  45.504  1.00  0.00           H
ATOM   3043  CB  HIE   195      44.321  22.828  44.932  1.00  0.00           C
ATOM   3044  HB2 HIE   195      45.330  23.237  44.871  1.00  0.00           H
ATOM   3045  HB3 HIE   195      43.974  22.781  43.900  1.00  0.00           H
ATOM   3046  CG  HIE   195      43.615  23.865  45.747  1.00  0.00           C
ATOM   3047  ND1 HIE   195      43.861  25.196  45.642  1.00  0.00           N
ATOM   3048  CE1 HIE   195      43.273  25.849  46.640  1.00  0.00           C
ATOM   3049  HE1 HIE   195      43.223  26.888  46.928  1.00  0.00           H
ATOM   3050  NE2 HIE   195      42.616  24.924  47.338  1.00  0.00           N
ATOM   3051  HE2 HIE   195      42.077  25.060  48.180  1.00  0.00           H
ATOM   3052  CD2 HIE   195      42.757  23.692  46.809  1.00  0.00           C
ATOM   3053  HD2 HIE   195      42.427  22.691  47.046  1.00  0.00           H
ATOM   3054  C   HIE   195      45.058  20.584  44.529  1.00  0.00           C
ATOM   3055  O   HIE   195      44.540  20.075  43.568  1.00  0.00           O
ATOM   3056  N   SER   196      46.354  20.456  44.737  1.00  0.00           N
ATOM   3057  H   SER   196      46.679  20.860  45.604  1.00  0.00           H
ATOM   3058  CA  SER   196      47.194  19.473  43.924  1.00  0.00           C
ATOM   3059  HA  SER   196      47.137  19.697  42.859  1.00  0.00           H
ATOM   3060  CB  SER   196      48.670  19.720  44.224  1.00  0.00           C
ATOM   3061  HB2 SER   196      49.451  19.274  43.608  1.00  0.00           H
ATOM   3062  HB3 SER   196      48.769  20.806  44.234  1.00  0.00           H
ATOM   3063  OG  SER   196      48.976  19.232  45.485  1.00  0.00           O
ATOM   3064  HG  SER   196      49.241  18.309  45.453  1.00  0.00           H
ATOM   3065  C   SER   196      46.824  18.025  44.038  1.00  0.00           C
ATOM   3066  O   SER   196      47.478  17.170  43.378  1.00  0.00           O
ATOM   3067  N   GLN   197      45.929  17.721  44.899  1.00  0.00           N
ATOM   3068  H   GLN   197      45.492  18.456  45.435  1.00  0.00           H
ATOM   3069  CA  GLN   197      45.307  16.410  44.872  1.00  0.00           C
ATOM   3070  HA  GLN   197      46.111  15.717  44.623  1.00  0.00           H
ATOM   3071  CB  GLN   197      44.485  16.144  46.199  1.00  0.00           C
ATOM   3072  HB2 GLN   197      43.593  16.769  46.261  1.00  0.00           H
ATOM   3073  HB3 GLN   197      44.154  15.106  46.214  1.00  0.00           H
ATOM   3074  CG  GLN   197      45.321  16.447  47.443  1.00  0.00           C
ATOM   3075  HG2 GLN   197      45.661  17.482  47.473  1.00  0.00           H
ATOM   3076  HG3 GLN   197      44.719  16.237  48.325  1.00  0.00           H
ATOM   3077  CD  GLN   197      46.496  15.456  47.551  1.00  0.00           C
ATOM   3078  OE1 GLN   197      47.549  15.695  46.981  1.00  0.00           O
ATOM   3079  NE2 GLN   197      46.471  14.454  48.421  1.00  0.00           N
ATOM   3080 HE21 GLN   197      47.302  13.920  48.629  1.00  0.00           H
ATOM   3081 HE22 GLN   197      45.708  14.293  49.063  1.00  0.00           H
ATOM   3082  C   GLN   197      44.303  16.188  43.674  1.00  0.00           C
ATOM   3083  O   GLN   197      43.883  15.068  43.416  1.00  0.00           O
ATOM   3084  N   PHE   198      43.878  17.269  43.028  1.00  0.00           N
ATOM   3085  H   PHE   198      44.239  18.185  43.258  1.00  0.00           H
ATOM   3086  CA  PHE   198      42.896  17.139  41.905  1.00  0.00           C
ATOM   3087  HA  PHE   198      42.799  16.080  41.665  1.00  0.00           H
ATOM   3088  CB  PHE   198      41.467  17.527  42.335  1.00  0.00           C
ATOM   3089  HB2 PHE   198      40.813  17.215  41.521  1.00  0.00           H
ATOM   3090  HB3 PHE   198      41.067  16.903  43.134  1.00  0.00           H
ATOM   3091  CG  PHE   198      41.240  18.988  42.644  1.00  0.00           C
ATOM   3092  CD1 PHE   198      41.193  19.954  41.559  1.00  0.00           C
ATOM   3093  HD1 PHE   198      41.348  19.601  40.551  1.00  0.00           H
ATOM   3094  CE1 PHE   198      40.832  21.315  41.786  1.00  0.00           C
ATOM   3095  HE1 PHE   198      40.719  21.991  40.952  1.00  0.00           H
ATOM   3096  CZ  PHE   198      40.636  21.798  43.132  1.00  0.00           C
ATOM   3097  HZ  PHE   198      40.311  22.803  43.354  1.00  0.00           H
ATOM   3098  CE2 PHE   198      40.717  20.882  44.209  1.00  0.00           C
ATOM   3099  HE2 PHE   198      40.519  21.186  45.227  1.00  0.00           H
ATOM   3100  CD2 PHE   198      41.040  19.501  43.957  1.00  0.00           C
ATOM   3101  HD2 PHE   198      41.030  18.845  44.814  1.00  0.00           H
ATOM   3102  C   PHE   198      43.342  17.942  40.670  1.00  0.00           C
ATOM   3103  O   PHE   198      42.930  17.616  39.538  1.00  0.00           O
ATOM   3104  N   ILE   199      44.011  19.058  40.787  1.00  0.00           N
ATOM   3105  H   ILE   199      44.282  19.380  41.705  1.00  0.00           H
ATOM   3106  CA  ILE   199      44.664  19.676  39.618  1.00  0.00           C
ATOM   3107  HA  ILE   199      44.009  19.739  38.750  1.00  0.00           H
ATOM   3108  CB  ILE   199      45.129  21.115  39.987  1.00  0.00           C
ATOM   3109  HB  ILE   199      45.725  20.927  40.880  1.00  0.00           H
ATOM   3110  CG2 ILE   199      46.018  21.763  38.860  1.00  0.00           C
ATOM   3111 HG21 ILE   199      46.317  22.771  39.148  1.00  0.00           H
ATOM   3112 HG22 ILE   199      45.535  21.729  37.883  1.00  0.00           H
ATOM   3113 HG23 ILE   199      46.912  21.148  38.769  1.00  0.00           H
ATOM   3114  CG1 ILE   199      43.997  22.040  40.432  1.00  0.00           C
ATOM   3115 HG12 ILE   199      43.429  21.538  41.216  1.00  0.00           H
ATOM   3116 HG13 ILE   199      44.382  22.924  40.941  1.00  0.00           H
ATOM   3117  CD1 ILE   199      43.056  22.554  39.316  1.00  0.00           C
ATOM   3118 HD11 ILE   199      43.604  23.278  38.711  1.00  0.00           H
ATOM   3119 HD12 ILE   199      42.166  23.085  39.650  1.00  0.00           H
ATOM   3120 HD13 ILE   199      42.730  21.816  38.584  1.00  0.00           H
ATOM   3121  C   ILE   199      45.836  18.742  39.109  1.00  0.00           C
ATOM   3122  O   ILE   199      46.600  18.112  39.889  1.00  0.00           O
ATOM   3123  N   GLY   200      45.865  18.526  37.809  1.00  0.00           N
ATOM   3124  H   GLY   200      45.121  18.996  37.313  1.00  0.00           H
ATOM   3125  CA  GLY   200      46.834  17.811  37.041  1.00  0.00           C
ATOM   3126  HA2 GLY   200      47.154  16.928  37.594  1.00  0.00           H
ATOM   3127  HA3 GLY   200      46.293  17.535  36.136  1.00  0.00           H
ATOM   3128  C   GLY   200      47.976  18.687  36.549  1.00  0.00           C
ATOM   3129  O   GLY   200      49.118  18.186  36.617  1.00  0.00           O
ATOM   3130  N   TYR   201      47.737  19.885  36.055  1.00  0.00           N
ATOM   3131  H   TYR   201      46.772  20.178  36.111  1.00  0.00           H
ATOM   3132  CA  TYR   201      48.770  20.887  35.663  1.00  0.00           C
ATOM   3133  HA  TYR   201      49.325  20.479  34.818  1.00  0.00           H
ATOM   3134  CB  TYR   201      48.043  22.055  35.061  1.00  0.00           C
ATOM   3135  HB2 TYR   201      47.186  22.149  35.730  1.00  0.00           H
ATOM   3136  HB3 TYR   201      48.645  22.962  35.130  1.00  0.00           H
ATOM   3137  CG  TYR   201      47.629  21.891  33.662  1.00  0.00           C
ATOM   3138  CD1 TYR   201      48.572  21.857  32.590  1.00  0.00           C
ATOM   3139  HD1 TYR   201      49.638  21.912  32.753  1.00  0.00           H
ATOM   3140  CE1 TYR   201      48.157  21.833  31.199  1.00  0.00           C
ATOM   3141  HE1 TYR   201      48.905  21.790  30.420  1.00  0.00           H
ATOM   3142  CZ  TYR   201      46.745  21.878  30.971  1.00  0.00           C
ATOM   3143  OH  TYR   201      46.272  21.776  29.754  1.00  0.00           O
ATOM   3144  HH  TYR   201      45.359  21.541  29.575  1.00  0.00           H
ATOM   3145  CE2 TYR   201      45.812  21.983  32.011  1.00  0.00           C
ATOM   3146  HE2 TYR   201      44.766  22.047  31.750  1.00  0.00           H
ATOM   3147  CD2 TYR   201      46.216  21.920  33.348  1.00  0.00           C
ATOM   3148  HD2 TYR   201      45.461  22.076  34.105  1.00  0.00           H
ATOM   3149  C   TYR   201      49.635  21.463  36.796  1.00  0.00           C
ATOM   3150  O   TYR   201      49.277  21.245  37.909  1.00  0.00           O
ATOM   3151  N   PRO   202      50.758  22.164  36.486  1.00  0.00           N
ATOM   3152  CD  PRO   202      51.521  22.210  35.243  1.00  0.00           C
ATOM   3153  HD2 PRO   202      51.200  23.066  34.649  1.00  0.00           H
ATOM   3154  HD3 PRO   202      51.368  21.316  34.638  1.00  0.00           H
ATOM   3155  CG  PRO   202      52.941  22.567  35.554  1.00  0.00           C
ATOM   3156  HG2 PRO   202      53.303  23.386  34.933  1.00  0.00           H
ATOM   3157  HG3 PRO   202      53.608  21.723  35.379  1.00  0.00           H
ATOM   3158  CB  PRO   202      53.008  22.894  37.058  1.00  0.00           C
ATOM   3159  HB2 PRO   202      53.048  23.983  37.074  1.00  0.00           H
ATOM   3160  HB3 PRO   202      53.753  22.244  37.516  1.00  0.00           H
ATOM   3161  CA  PRO   202      51.600  22.606  37.584  1.00  0.00           C
ATOM   3162  HA  PRO   202      51.675  21.733  38.233  1.00  0.00           H
ATOM   3163  C   PRO   202      50.990  23.818  38.359  1.00  0.00           C
ATOM   3164  O   PRO   202      50.666  24.816  37.643  1.00  0.00           O
ATOM   3165  N   ILE   203      50.861  23.778  39.715  1.00  0.00           N
ATOM   3166  H   ILE   203      50.707  22.859  40.105  1.00  0.00           H
ATOM   3167  CA  ILE   203      50.762  25.054  40.496  1.00  0.00           C
ATOM   3168  HA  ILE   203      50.296  25.810  39.863  1.00  0.00           H
ATOM   3169  CB  ILE   203      49.751  24.846  41.654  1.00  0.00           C
ATOM   3170  HB  ILE   203      50.226  24.144  42.338  1.00  0.00           H
ATOM   3171  CG2 ILE   203      49.520  26.237  42.359  1.00  0.00           C
ATOM   3172 HG21 ILE   203      49.350  27.017  41.616  1.00  0.00           H
ATOM   3173 HG22 ILE   203      50.369  26.540  42.972  1.00  0.00           H
ATOM   3174 HG23 ILE   203      48.660  26.227  43.028  1.00  0.00           H
ATOM   3175  CG1 ILE   203      48.333  24.473  41.212  1.00  0.00           C
ATOM   3176 HG12 ILE   203      47.638  25.256  40.908  1.00  0.00           H
ATOM   3177 HG13 ILE   203      48.465  23.850  40.328  1.00  0.00           H
ATOM   3178  CD1 ILE   203      47.588  23.501  42.219  1.00  0.00           C
ATOM   3179 HD11 ILE   203      48.179  22.650  42.558  1.00  0.00           H
ATOM   3180 HD12 ILE   203      46.723  23.033  41.749  1.00  0.00           H
ATOM   3181 HD13 ILE   203      47.184  24.110  43.028  1.00  0.00           H
ATOM   3182  C   ILE   203      52.129  25.476  41.087  1.00  0.00           C
ATOM   3183  O   ILE   203      52.909  24.600  41.550  1.00  0.00           O
ATOM   3184  N   THR   204      52.408  26.762  41.245  1.00  0.00           N
ATOM   3185  H   THR   204      51.678  27.373  40.909  1.00  0.00           H
ATOM   3186  CA  THR   204      53.581  27.361  41.855  1.00  0.00           C
ATOM   3187  HA  THR   204      53.966  26.691  42.625  1.00  0.00           H
ATOM   3188  CB  THR   204      54.603  27.685  40.769  1.00  0.00           C
ATOM   3189  HB  THR   204      55.485  28.108  41.248  1.00  0.00           H
ATOM   3190  CG2 THR   204      55.088  26.409  39.998  1.00  0.00           C
ATOM   3191 HG21 THR   204      55.833  26.709  39.262  1.00  0.00           H
ATOM   3192 HG22 THR   204      54.205  26.050  39.469  1.00  0.00           H
ATOM   3193 HG23 THR   204      55.630  25.738  40.664  1.00  0.00           H
ATOM   3194  OG1 THR   204      54.211  28.618  39.854  1.00  0.00           O
ATOM   3195  HG1 THR   204      53.598  29.209  40.297  1.00  0.00           H
ATOM   3196  C   THR   204      53.180  28.609  42.668  1.00  0.00           C
ATOM   3197  O   THR   204      52.290  29.292  42.217  1.00  0.00           O
ATOM   3198  N   LEU   205      53.872  28.898  43.794  1.00  0.00           N
ATOM   3199  H   LEU   205      54.551  28.213  44.092  1.00  0.00           H
ATOM   3200  CA  LEU   205      53.622  29.991  44.660  1.00  0.00           C
ATOM   3201  HA  LEU   205      53.046  30.782  44.179  1.00  0.00           H
ATOM   3202  CB  LEU   205      52.749  29.613  45.891  1.00  0.00           C
ATOM   3203  HB2 LEU   205      52.691  30.538  46.465  1.00  0.00           H
ATOM   3204  HB3 LEU   205      51.681  29.599  45.673  1.00  0.00           H
ATOM   3205  CG  LEU   205      53.375  28.373  46.609  1.00  0.00           C
ATOM   3206  HG  LEU   205      54.358  28.154  46.190  1.00  0.00           H
ATOM   3207  CD1 LEU   205      53.474  28.742  48.012  1.00  0.00           C
ATOM   3208 HD11 LEU   205      52.566  29.145  48.461  1.00  0.00           H
ATOM   3209 HD12 LEU   205      54.375  29.323  48.205  1.00  0.00           H
ATOM   3210 HD13 LEU   205      53.723  27.810  48.520  1.00  0.00           H
ATOM   3211  CD2 LEU   205      52.366  27.252  46.613  1.00  0.00           C
ATOM   3212 HD21 LEU   205      52.715  26.432  47.241  1.00  0.00           H
ATOM   3213 HD22 LEU   205      51.398  27.594  46.978  1.00  0.00           H
ATOM   3214 HD23 LEU   205      52.156  27.036  45.565  1.00  0.00           H
ATOM   3215  C   LEU   205      54.905  30.799  45.027  1.00  0.00           C
ATOM   3216  O   LEU   205      55.982  30.144  45.052  1.00  0.00           O
ATOM   3217  N   PHE   206      54.747  32.082  45.486  1.00  0.00           N
ATOM   3218  H   PHE   206      53.832  32.504  45.426  1.00  0.00           H
ATOM   3219  CA  PHE   206      55.856  32.889  45.962  1.00  0.00           C
ATOM   3220  HA  PHE   206      56.600  32.980  45.169  1.00  0.00           H
ATOM   3221  CB  PHE   206      55.335  34.300  45.992  1.00  0.00           C
ATOM   3222  HB2 PHE   206      54.880  34.548  45.032  1.00  0.00           H
ATOM   3223  HB3 PHE   206      54.557  34.547  46.715  1.00  0.00           H
ATOM   3224  CG  PHE   206      56.441  35.401  46.054  1.00  0.00           C
ATOM   3225  CD1 PHE   206      57.534  35.326  45.221  1.00  0.00           C
ATOM   3226  HD1 PHE   206      57.442  34.585  44.441  1.00  0.00           H
ATOM   3227  CE1 PHE   206      58.654  36.140  45.393  1.00  0.00           C
ATOM   3228  HE1 PHE   206      59.505  36.119  44.729  1.00  0.00           H
ATOM   3229  CZ  PHE   206      58.635  37.151  46.452  1.00  0.00           C
ATOM   3230  HZ  PHE   206      59.503  37.771  46.620  1.00  0.00           H
ATOM   3231  CE2 PHE   206      57.528  37.243  47.357  1.00  0.00           C
ATOM   3232  HE2 PHE   206      57.600  38.050  48.070  1.00  0.00           H
ATOM   3233  CD2 PHE   206      56.406  36.396  47.094  1.00  0.00           C
ATOM   3234  HD2 PHE   206      55.549  36.465  47.748  1.00  0.00           H
ATOM   3235  C   PHE   206      56.496  32.384  47.210  1.00  0.00           C
ATOM   3236  O   PHE   206      56.206  31.226  47.644  1.00  0.00           O
ATOM   3237  N   VAL   207      57.460  33.158  47.783  1.00  0.00           N
ATOM   3238  H   VAL   207      57.675  34.064  47.391  1.00  0.00           H
ATOM   3239  CA  VAL   207      58.379  32.848  48.878  1.00  0.00           C
ATOM   3240  HA  VAL   207      57.872  32.013  49.361  1.00  0.00           H
ATOM   3241  CB  VAL   207      59.758  32.411  48.284  1.00  0.00           C
ATOM   3242  HB  VAL   207      59.539  31.600  47.589  1.00  0.00           H
ATOM   3243  CG1 VAL   207      60.618  33.501  47.715  1.00  0.00           C
ATOM   3244 HG11 VAL   207      59.966  34.096  47.076  1.00  0.00           H
ATOM   3245 HG12 VAL   207      60.967  34.083  48.567  1.00  0.00           H
ATOM   3246 HG13 VAL   207      61.438  33.003  47.196  1.00  0.00           H
ATOM   3247  CG2 VAL   207      60.656  31.755  49.393  1.00  0.00           C
ATOM   3248 HG21 VAL   207      61.272  32.348  50.069  1.00  0.00           H
ATOM   3249 HG22 VAL   207      61.412  31.188  48.849  1.00  0.00           H
ATOM   3250 HG23 VAL   207      60.014  31.054  49.927  1.00  0.00           H
ATOM   3251  C   VAL   207      58.465  33.984  49.791  1.00  0.00           C
ATOM   3252  O   VAL   207      58.075  35.019  49.470  1.00  0.00           O
ATOM   3253  N   GLU   208      58.950  33.735  51.018  1.00  0.00           N
ATOM   3254  H   GLU   208      59.240  32.792  51.233  1.00  0.00           H
ATOM   3255  CA  GLU   208      59.136  34.686  52.087  1.00  0.00           C
ATOM   3256  HA  GLU   208      58.873  35.702  51.792  1.00  0.00           H
ATOM   3257  CB  GLU   208      58.241  34.382  53.266  1.00  0.00           C
ATOM   3258  HB2 GLU   208      58.509  33.385  53.617  1.00  0.00           H
ATOM   3259  HB3 GLU   208      58.501  35.136  54.009  1.00  0.00           H
ATOM   3260  CG  GLU   208      56.840  34.341  52.791  1.00  0.00           C
ATOM   3261  HG2 GLU   208      56.607  35.125  52.070  1.00  0.00           H
ATOM   3262  HG3 GLU   208      56.756  33.335  52.378  1.00  0.00           H
ATOM   3263  CD  GLU   208      55.831  34.473  54.001  1.00  0.00           C
ATOM   3264  OE1 GLU   208      56.115  34.251  55.226  1.00  0.00           O
ATOM   3265  OE2 GLU   208      54.662  34.822  53.736  1.00  0.00           O
ATOM   3266  C   GLU   208      60.551  34.774  52.615  1.00  0.00           C
ATOM   3267  O   GLU   208      61.213  33.749  52.869  1.00  0.00           O
ATOM   3268  OXT GLU   208      61.049  35.899  52.676  1.00  0.00           O
END
