# Supplementary material for: Worth the Weight: Sub-Pocket EXplorer (SubPEx), a Weighted Ensemble Method to Enhance Binding-Pocket Conformational Sampling
Source: J Chem Theory Comput. 2023 Aug 16;19(17):5677–89. doi: 10.1021/acs.jctc.3c00478 (PMC10500992; doi:10.1021/acs.jctc.3c00478)
Supplement: Supplementary file 2 — ct3c00478_si_002.zip [file ct3c00478_si_002.zip › clustered_structures/HSP90/brute-force/rep.c5.aligned.pdb]

HELIX    1   1 ALA      9  ASN     20  1                                  12
HELIX    2   2 ASN     25  THR     50  1                                  26
HELIX    3   3 LYS     85  ILE     89  1                                   5
HELIX    4   4 ILE     95  ALA    109  1                                  15
HELIX    5   5 ILE    113  GLN    118  1                                   6
HELIX    6   6 GLY    122  VAL    129  1                                   8
HELIX    7   7 THR    180  LEU    183  1                                   4
HELIX    8   8 GLU    185  LYS    194  1                                  10
HELIX    9   9 SER    196  PHE    198  1                                   3
SHEET    1   1 1 THR     4  ALA     6  0
SHEET    2   2 1 ILE    63  ASN    68  0
SHEET    3   3 1 THR    73  ASP    78  0
SHEET    4   4 1 ALA   130  LYS   138  0
SHEET    5   5 1 GLN   144  SER   149  0
SHEET    6   6 1 SER   154  THR   159  0
SHEET    7   7 1 GLY   168  LEU   175  0
SHEET    8   8 1 ILE   203  LEU   205  0
CRYST1   70.277   64.477   72.549  90.00  90.00  90.00               1
ATOM      1  N   ALA     1      29.563  58.569  27.382  1.00  0.00           N
ATOM      2  H1  ALA     1      30.256  58.913  28.030  1.00  0.00           H
ATOM      3  H2  ALA     1      29.427  59.114  26.543  1.00  0.00           H
ATOM      4  H3  ALA     1      28.715  58.418  27.911  1.00  0.00           H
ATOM      5  CA  ALA     1      29.843  57.236  26.768  1.00  0.00           C
ATOM      6  HA  ALA     1      28.944  56.929  26.235  1.00  0.00           H
ATOM      7  CB  ALA     1      30.902  57.303  25.603  1.00  0.00           C
ATOM      8  HB1 ALA     1      31.899  57.415  26.030  1.00  0.00           H
ATOM      9  HB2 ALA     1      30.693  58.085  24.873  1.00  0.00           H
ATOM     10  HB3 ALA     1      30.905  56.429  24.950  1.00  0.00           H
ATOM     11  C   ALA     1      30.112  56.129  27.833  1.00  0.00           C
ATOM     12  O   ALA     1      30.936  56.359  28.769  1.00  0.00           O
ATOM     13  N   VAL     2      29.443  55.007  27.824  1.00  0.00           N
ATOM     14  H   VAL     2      28.859  54.793  27.029  1.00  0.00           H
ATOM     15  CA  VAL     2      29.595  53.996  28.790  1.00  0.00           C
ATOM     16  HA  VAL     2      29.661  54.500  29.755  1.00  0.00           H
ATOM     17  CB  VAL     2      28.336  53.155  28.870  1.00  0.00           C
ATOM     18  HB  VAL     2      28.267  52.665  27.898  1.00  0.00           H
ATOM     19  CG1 VAL     2      28.438  52.165  29.992  1.00  0.00           C
ATOM     20 HG11 VAL     2      28.588  52.756  30.895  1.00  0.00           H
ATOM     21 HG12 VAL     2      27.526  51.581  30.114  1.00  0.00           H
ATOM     22 HG13 VAL     2      29.210  51.407  29.861  1.00  0.00           H
ATOM     23  CG2 VAL     2      27.063  53.977  29.150  1.00  0.00           C
ATOM     24 HG21 VAL     2      26.923  54.692  28.339  1.00  0.00           H
ATOM     25 HG22 VAL     2      27.277  54.600  30.019  1.00  0.00           H
ATOM     26 HG23 VAL     2      26.184  53.347  29.289  1.00  0.00           H
ATOM     27  C   VAL     2      30.864  53.137  28.628  1.00  0.00           C
ATOM     28  O   VAL     2      31.170  52.493  27.589  1.00  0.00           O
ATOM     29  N   GLU     3      31.647  53.065  29.731  1.00  0.00           N
ATOM     30  H   GLU     3      31.383  53.664  30.499  1.00  0.00           H
ATOM     31  CA  GLU     3      32.656  51.977  29.990  1.00  0.00           C
ATOM     32  HA  GLU     3      32.394  51.276  29.199  1.00  0.00           H
ATOM     33  CB  GLU     3      34.084  52.390  29.762  1.00  0.00           C
ATOM     34  HB2 GLU     3      34.528  51.436  29.479  1.00  0.00           H
ATOM     35  HB3 GLU     3      34.130  52.952  28.828  1.00  0.00           H
ATOM     36  CG  GLU     3      34.765  53.177  30.879  1.00  0.00           C
ATOM     37  HG2 GLU     3      34.799  52.569  31.784  1.00  0.00           H
ATOM     38  HG3 GLU     3      35.755  53.486  30.544  1.00  0.00           H
ATOM     39  CD  GLU     3      33.890  54.457  31.335  1.00  0.00           C
ATOM     40  OE1 GLU     3      33.123  54.381  32.280  1.00  0.00           O
ATOM     41  OE2 GLU     3      33.998  55.500  30.633  1.00  0.00           O
ATOM     42  C   GLU     3      32.381  51.159  31.300  1.00  0.00           C
ATOM     43  O   GLU     3      33.029  50.174  31.456  1.00  0.00           O
ATOM     44  N   THR     4      31.337  51.537  32.081  1.00  0.00           N
ATOM     45  H   THR     4      30.817  52.389  31.926  1.00  0.00           H
ATOM     46  CA  THR     4      30.987  50.911  33.356  1.00  0.00           C
ATOM     47  HA  THR     4      31.501  49.966  33.528  1.00  0.00           H
ATOM     48  CB  THR     4      31.339  51.855  34.496  1.00  0.00           C
ATOM     49  HB  THR     4      30.668  52.713  34.463  1.00  0.00           H
ATOM     50  CG2 THR     4      31.011  51.130  35.853  1.00  0.00           C
ATOM     51 HG21 THR     4      31.457  50.138  35.786  1.00  0.00           H
ATOM     52 HG22 THR     4      29.943  50.959  35.988  1.00  0.00           H
ATOM     53 HG23 THR     4      31.494  51.682  36.660  1.00  0.00           H
ATOM     54  OG1 THR     4      32.750  52.250  34.481  1.00  0.00           O
ATOM     55  HG1 THR     4      32.902  52.713  33.653  1.00  0.00           H
ATOM     56  C   THR     4      29.523  50.480  33.366  1.00  0.00           C
ATOM     57  O   THR     4      28.607  51.339  33.341  1.00  0.00           O
ATOM     58  N   PHE     5      29.292  49.179  33.255  1.00  0.00           N
ATOM     59  H   PHE     5      29.974  48.450  33.412  1.00  0.00           H
ATOM     60  CA  PHE     5      27.946  48.643  33.027  1.00  0.00           C
ATOM     61  HA  PHE     5      27.324  49.346  32.472  1.00  0.00           H
ATOM     62  CB  PHE     5      27.988  47.494  32.040  1.00  0.00           C
ATOM     63  HB2 PHE     5      28.318  46.574  32.521  1.00  0.00           H
ATOM     64  HB3 PHE     5      26.989  47.312  31.644  1.00  0.00           H
ATOM     65  CG  PHE     5      28.918  47.628  30.793  1.00  0.00           C
ATOM     66  CD1 PHE     5      30.280  47.288  31.012  1.00  0.00           C
ATOM     67  HD1 PHE     5      30.578  47.014  32.013  1.00  0.00           H
ATOM     68  CE1 PHE     5      31.193  47.366  29.968  1.00  0.00           C
ATOM     69  HE1 PHE     5      32.243  47.266  30.202  1.00  0.00           H
ATOM     70  CZ  PHE     5      30.819  47.727  28.665  1.00  0.00           C
ATOM     71  HZ  PHE     5      31.490  47.899  27.836  1.00  0.00           H
ATOM     72  CE2 PHE     5      29.410  47.939  28.409  1.00  0.00           C
ATOM     73  HE2 PHE     5      29.028  48.120  27.414  1.00  0.00           H
ATOM     74  CD2 PHE     5      28.511  47.871  29.493  1.00  0.00           C
ATOM     75  HD2 PHE     5      27.459  48.034  29.312  1.00  0.00           H
ATOM     76  C   PHE     5      27.347  48.117  34.392  1.00  0.00           C
ATOM     77  O   PHE     5      28.137  47.672  35.253  1.00  0.00           O
ATOM     78  N   ALA     6      25.951  48.196  34.577  1.00  0.00           N
ATOM     79  H   ALA     6      25.399  48.725  33.919  1.00  0.00           H
ATOM     80  CA  ALA     6      25.433  47.581  35.791  1.00  0.00           C
ATOM     81  HA  ALA     6      26.092  47.890  36.600  1.00  0.00           H
ATOM     82  CB  ALA     6      23.974  48.121  36.128  1.00  0.00           C
ATOM     83  HB1 ALA     6      23.913  49.180  36.378  1.00  0.00           H
ATOM     84  HB2 ALA     6      23.524  47.589  36.967  1.00  0.00           H
ATOM     85  HB3 ALA     6      23.386  47.983  35.220  1.00  0.00           H
ATOM     86  C   ALA     6      25.372  46.019  35.645  1.00  0.00           C
ATOM     87  O   ALA     6      25.275  45.520  34.557  1.00  0.00           O
ATOM     88  N   PHE     7      25.522  45.192  36.736  1.00  0.00           N
ATOM     89  H   PHE     7      25.622  45.729  37.585  1.00  0.00           H
ATOM     90  CA  PHE     7      25.156  43.755  36.685  1.00  0.00           C
ATOM     91  HA  PHE     7      25.586  43.340  35.773  1.00  0.00           H
ATOM     92  CB  PHE     7      25.574  43.069  37.977  1.00  0.00           C
ATOM     93  HB2 PHE     7      24.993  43.417  38.831  1.00  0.00           H
ATOM     94  HB3 PHE     7      25.398  42.009  37.795  1.00  0.00           H
ATOM     95  CG  PHE     7      27.087  43.043  38.307  1.00  0.00           C
ATOM     96  CD1 PHE     7      27.902  42.052  37.714  1.00  0.00           C
ATOM     97  HD1 PHE     7      27.461  41.333  37.039  1.00  0.00           H
ATOM     98  CE1 PHE     7      29.285  41.895  38.164  1.00  0.00           C
ATOM     99  HE1 PHE     7      29.945  41.123  37.795  1.00  0.00           H
ATOM    100  CZ  PHE     7      29.814  42.959  39.028  1.00  0.00           C
ATOM    101  HZ  PHE     7      30.845  42.843  39.330  1.00  0.00           H
ATOM    102  CE2 PHE     7      28.972  43.964  39.573  1.00  0.00           C
ATOM    103  HE2 PHE     7      29.364  44.529  40.407  1.00  0.00           H
ATOM    104  CD2 PHE     7      27.614  43.893  39.311  1.00  0.00           C
ATOM    105  HD2 PHE     7      26.889  44.485  39.851  1.00  0.00           H
ATOM    106  C   PHE     7      23.692  43.541  36.414  1.00  0.00           C
ATOM    107  O   PHE     7      22.769  44.136  37.042  1.00  0.00           O
ATOM    108  N   GLN     8      23.491  42.451  35.685  1.00  0.00           N
ATOM    109  H   GLN     8      24.271  41.993  35.237  1.00  0.00           H
ATOM    110  CA  GLN     8      22.236  41.741  35.669  1.00  0.00           C
ATOM    111  HA  GLN     8      21.546  42.518  35.343  1.00  0.00           H
ATOM    112  CB  GLN     8      22.235  40.574  34.629  1.00  0.00           C
ATOM    113  HB2 GLN     8      21.242  40.129  34.686  1.00  0.00           H
ATOM    114  HB3 GLN     8      22.346  41.014  33.638  1.00  0.00           H
ATOM    115  CG  GLN     8      23.253  39.395  34.710  1.00  0.00           C
ATOM    116  HG2 GLN     8      24.255  39.757  34.942  1.00  0.00           H
ATOM    117  HG3 GLN     8      22.977  38.883  35.632  1.00  0.00           H
ATOM    118  CD  GLN     8      23.275  38.633  33.395  1.00  0.00           C
ATOM    119  OE1 GLN     8      24.189  38.785  32.597  1.00  0.00           O
ATOM    120  NE2 GLN     8      22.198  37.878  33.068  1.00  0.00           N
ATOM    121 HE21 GLN     8      22.178  37.288  32.248  1.00  0.00           H
ATOM    122 HE22 GLN     8      21.474  37.787  33.766  1.00  0.00           H
ATOM    123  C   GLN     8      21.910  41.273  37.071  1.00  0.00           C
ATOM    124  O   GLN     8      22.804  40.907  37.814  1.00  0.00           O
ATOM    125  N   ALA     9      20.639  41.286  37.452  1.00  0.00           N
ATOM    126  H   ALA     9      19.976  41.645  36.780  1.00  0.00           H
ATOM    127  CA  ALA     9      20.252  41.269  38.915  1.00  0.00           C
ATOM    128  HA  ALA     9      20.797  41.969  39.549  1.00  0.00           H
ATOM    129  CB  ALA     9      18.785  41.632  39.106  1.00  0.00           C
ATOM    130  HB1 ALA     9      18.070  40.958  38.635  1.00  0.00           H
ATOM    131  HB2 ALA     9      18.687  42.619  38.657  1.00  0.00           H
ATOM    132  HB3 ALA     9      18.487  41.649  40.155  1.00  0.00           H
ATOM    133  C   ALA     9      20.633  39.931  39.551  1.00  0.00           C
ATOM    134  O   ALA     9      21.422  39.967  40.549  1.00  0.00           O
ATOM    135  N   GLU    10      20.443  38.752  38.944  1.00  0.00           N
ATOM    136  H   GLU    10      20.053  38.805  38.013  1.00  0.00           H
ATOM    137  CA  GLU    10      20.941  37.446  39.331  1.00  0.00           C
ATOM    138  HA  GLU    10      20.395  37.223  40.247  1.00  0.00           H
ATOM    139  CB  GLU    10      20.515  36.447  38.273  1.00  0.00           C
ATOM    140  HB2 GLU    10      20.747  35.415  38.538  1.00  0.00           H
ATOM    141  HB3 GLU    10      19.433  36.533  38.174  1.00  0.00           H
ATOM    142  CG  GLU    10      21.053  36.691  36.874  1.00  0.00           C
ATOM    143  HG2 GLU    10      22.063  37.095  36.920  1.00  0.00           H
ATOM    144  HG3 GLU    10      21.230  35.726  36.396  1.00  0.00           H
ATOM    145  CD  GLU    10      20.085  37.546  35.954  1.00  0.00           C
ATOM    146  OE1 GLU    10      20.023  37.350  34.718  1.00  0.00           O
ATOM    147  OE2 GLU    10      19.486  38.501  36.460  1.00  0.00           O
ATOM    148  C   GLU    10      22.341  37.331  39.729  1.00  0.00           C
ATOM    149  O   GLU    10      22.584  36.522  40.652  1.00  0.00           O
ATOM    150  N   ILE    11      23.250  38.193  39.326  1.00  0.00           N
ATOM    151  H   ILE    11      22.909  38.997  38.818  1.00  0.00           H
ATOM    152  CA  ILE    11      24.659  38.121  39.729  1.00  0.00           C
ATOM    153  HA  ILE    11      24.925  37.077  39.897  1.00  0.00           H
ATOM    154  CB  ILE    11      25.622  38.593  38.579  1.00  0.00           C
ATOM    155  HB  ILE    11      25.173  39.459  38.092  1.00  0.00           H
ATOM    156  CG2 ILE    11      27.072  38.879  39.077  1.00  0.00           C
ATOM    157 HG21 ILE    11      27.546  37.976  39.460  1.00  0.00           H
ATOM    158 HG22 ILE    11      27.126  39.576  39.913  1.00  0.00           H
ATOM    159 HG23 ILE    11      27.659  39.406  38.326  1.00  0.00           H
ATOM    160  CG1 ILE    11      25.786  37.459  37.539  1.00  0.00           C
ATOM    161 HG12 ILE    11      26.332  36.663  38.043  1.00  0.00           H
ATOM    162 HG13 ILE    11      24.825  36.969  37.374  1.00  0.00           H
ATOM    163  CD1 ILE    11      26.340  37.922  36.151  1.00  0.00           C
ATOM    164 HD11 ILE    11      27.401  38.160  36.229  1.00  0.00           H
ATOM    165 HD12 ILE    11      25.961  38.910  35.889  1.00  0.00           H
ATOM    166 HD13 ILE    11      26.187  37.191  35.358  1.00  0.00           H
ATOM    167  C   ILE    11      24.905  39.029  41.010  1.00  0.00           C
ATOM    168  O   ILE    11      25.492  38.696  42.022  1.00  0.00           O
ATOM    169  N   ALA    12      24.367  40.248  40.950  1.00  0.00           N
ATOM    170  H   ALA    12      23.752  40.610  40.235  1.00  0.00           H
ATOM    171  CA  ALA    12      24.550  41.231  42.044  1.00  0.00           C
ATOM    172  HA  ALA    12      25.544  41.264  42.489  1.00  0.00           H
ATOM    173  CB  ALA    12      24.228  42.653  41.520  1.00  0.00           C
ATOM    174  HB1 ALA    12      24.396  43.308  42.375  1.00  0.00           H
ATOM    175  HB2 ALA    12      23.237  42.728  41.073  1.00  0.00           H
ATOM    176  HB3 ALA    12      24.962  43.071  40.831  1.00  0.00           H
ATOM    177  C   ALA    12      23.655  40.840  43.234  1.00  0.00           C
ATOM    178  O   ALA    12      23.962  41.233  44.352  1.00  0.00           O
ATOM    179  N   GLN    13      22.609  40.043  43.057  1.00  0.00           N
ATOM    180  H   GLN    13      22.323  39.765  42.129  1.00  0.00           H
ATOM    181  CA  GLN    13      21.890  39.378  44.143  1.00  0.00           C
ATOM    182  HA  GLN    13      21.703  40.081  44.955  1.00  0.00           H
ATOM    183  CB  GLN    13      20.591  38.680  43.533  1.00  0.00           C
ATOM    184  HB2 GLN    13      20.719  38.308  42.516  1.00  0.00           H
ATOM    185  HB3 GLN    13      20.211  37.946  44.244  1.00  0.00           H
ATOM    186  CG  GLN    13      19.509  39.776  43.428  1.00  0.00           C
ATOM    187  HG2 GLN    13      19.160  39.987  44.439  1.00  0.00           H
ATOM    188  HG3 GLN    13      19.851  40.654  42.882  1.00  0.00           H
ATOM    189  CD  GLN    13      18.273  39.337  42.611  1.00  0.00           C
ATOM    190  OE1 GLN    13      18.351  38.246  42.044  1.00  0.00           O
ATOM    191  NE2 GLN    13      17.148  39.982  42.661  1.00  0.00           N
ATOM    192 HE21 GLN    13      16.360  39.572  42.180  1.00  0.00           H
ATOM    193 HE22 GLN    13      17.174  40.979  42.823  1.00  0.00           H
ATOM    194  C   GLN    13      22.799  38.319  44.855  1.00  0.00           C
ATOM    195  O   GLN    13      22.972  38.427  46.048  1.00  0.00           O
ATOM    196  N   LEU    14      23.505  37.455  44.142  1.00  0.00           N
ATOM    197  H   LEU    14      23.502  37.685  43.158  1.00  0.00           H
ATOM    198  CA  LEU    14      24.488  36.471  44.597  1.00  0.00           C
ATOM    199  HA  LEU    14      23.909  35.845  45.276  1.00  0.00           H
ATOM    200  CB  LEU    14      24.887  35.518  43.419  1.00  0.00           C
ATOM    201  HB2 LEU    14      24.013  35.562  42.769  1.00  0.00           H
ATOM    202  HB3 LEU    14      25.621  36.119  42.882  1.00  0.00           H
ATOM    203  CG  LEU    14      25.362  34.136  43.772  1.00  0.00           C
ATOM    204  HG  LEU    14      26.269  34.208  44.372  1.00  0.00           H
ATOM    205  CD1 LEU    14      24.304  33.389  44.680  1.00  0.00           C
ATOM    206 HD11 LEU    14      23.336  33.770  44.351  1.00  0.00           H
ATOM    207 HD12 LEU    14      24.428  33.624  45.736  1.00  0.00           H
ATOM    208 HD13 LEU    14      24.499  32.323  44.572  1.00  0.00           H
ATOM    209  CD2 LEU    14      25.559  33.442  42.493  1.00  0.00           C
ATOM    210 HD21 LEU    14      26.439  32.800  42.482  1.00  0.00           H
ATOM    211 HD22 LEU    14      24.656  32.839  42.399  1.00  0.00           H
ATOM    212 HD23 LEU    14      25.573  34.158  41.671  1.00  0.00           H
ATOM    213  C   LEU    14      25.595  37.181  45.337  1.00  0.00           C
ATOM    214  O   LEU    14      26.019  36.753  46.398  1.00  0.00           O
ATOM    215  N   MET    15      26.097  38.285  44.793  1.00  0.00           N
ATOM    216  H   MET    15      25.799  38.492  43.850  1.00  0.00           H
ATOM    217  CA  MET    15      27.165  39.042  45.432  1.00  0.00           C
ATOM    218  HA  MET    15      27.958  38.361  45.739  1.00  0.00           H
ATOM    219  CB  MET    15      27.832  40.117  44.519  1.00  0.00           C
ATOM    220  HB2 MET    15      27.004  40.637  44.037  1.00  0.00           H
ATOM    221  HB3 MET    15      28.423  40.789  45.141  1.00  0.00           H
ATOM    222  CG  MET    15      28.703  39.524  43.405  1.00  0.00           C
ATOM    223  HG2 MET    15      29.315  38.681  43.727  1.00  0.00           H
ATOM    224  HG3 MET    15      28.037  39.155  42.623  1.00  0.00           H
ATOM    225  SD  MET    15      29.839  40.687  42.622  1.00  0.00           S
ATOM    226  CE  MET    15      28.510  41.706  42.037  1.00  0.00           C
ATOM    227  HE1 MET    15      29.018  42.545  41.565  1.00  0.00           H
ATOM    228  HE2 MET    15      27.924  41.205  41.267  1.00  0.00           H
ATOM    229  HE3 MET    15      27.995  42.179  42.875  1.00  0.00           H
ATOM    230  C   MET    15      26.796  39.658  46.745  1.00  0.00           C
ATOM    231  O   MET    15      27.558  39.595  47.729  1.00  0.00           O
ATOM    232  N   SER    16      25.492  40.169  46.824  1.00  0.00           N
ATOM    233  H   SER    16      24.976  40.423  45.992  1.00  0.00           H
ATOM    234  CA  SER    16      24.893  40.728  48.021  1.00  0.00           C
ATOM    235  HA  SER    16      25.609  41.444  48.425  1.00  0.00           H
ATOM    236  CB  SER    16      23.593  41.324  47.712  1.00  0.00           C
ATOM    237  HB2 SER    16      22.872  40.654  47.243  1.00  0.00           H
ATOM    238  HB3 SER    16      23.194  41.688  48.659  1.00  0.00           H
ATOM    239  OG  SER    16      23.669  42.499  46.858  1.00  0.00           O
ATOM    240  HG  SER    16      23.035  42.287  46.169  1.00  0.00           H
ATOM    241  C   SER    16      24.627  39.709  49.038  1.00  0.00           C
ATOM    242  O   SER    16      24.995  39.846  50.192  1.00  0.00           O
ATOM    243  N   LEU    17      24.136  38.569  48.645  1.00  0.00           N
ATOM    244  H   LEU    17      23.714  38.536  47.728  1.00  0.00           H
ATOM    245  CA  LEU    17      23.900  37.278  49.422  1.00  0.00           C
ATOM    246  HA  LEU    17      23.071  37.452  50.107  1.00  0.00           H
ATOM    247  CB  LEU    17      23.447  36.066  48.480  1.00  0.00           C
ATOM    248  HB2 LEU    17      22.747  36.507  47.770  1.00  0.00           H
ATOM    249  HB3 LEU    17      24.314  35.767  47.892  1.00  0.00           H
ATOM    250  CG  LEU    17      22.906  34.846  49.231  1.00  0.00           C
ATOM    251  HG  LEU    17      22.675  35.211  50.232  1.00  0.00           H
ATOM    252  CD1 LEU    17      21.609  34.227  48.593  1.00  0.00           C
ATOM    253 HD11 LEU    17      21.733  33.670  47.663  1.00  0.00           H
ATOM    254 HD12 LEU    17      20.848  34.999  48.479  1.00  0.00           H
ATOM    255 HD13 LEU    17      21.149  33.433  49.180  1.00  0.00           H
ATOM    256  CD2 LEU    17      23.930  33.725  49.396  1.00  0.00           C
ATOM    257 HD21 LEU    17      24.096  33.310  48.401  1.00  0.00           H
ATOM    258 HD22 LEU    17      24.820  34.184  49.827  1.00  0.00           H
ATOM    259 HD23 LEU    17      23.413  33.028  50.054  1.00  0.00           H
ATOM    260  C   LEU    17      25.214  36.910  50.087  1.00  0.00           C
ATOM    261  O   LEU    17      25.168  36.586  51.270  1.00  0.00           O
ATOM    262  N   ILE    18      26.356  36.994  49.384  1.00  0.00           N
ATOM    263  H   ILE    18      26.317  37.103  48.381  1.00  0.00           H
ATOM    264  CA  ILE    18      27.692  36.795  50.076  1.00  0.00           C
ATOM    265  HA  ILE    18      27.594  35.819  50.549  1.00  0.00           H
ATOM    266  CB  ILE    18      28.776  36.622  49.102  1.00  0.00           C
ATOM    267  HB  ILE    18      28.726  37.493  48.449  1.00  0.00           H
ATOM    268  CG2 ILE    18      30.126  36.780  49.809  1.00  0.00           C
ATOM    269 HG21 ILE    18      30.247  35.996  50.557  1.00  0.00           H
ATOM    270 HG22 ILE    18      30.095  37.791  50.213  1.00  0.00           H
ATOM    271 HG23 ILE    18      31.013  36.758  49.176  1.00  0.00           H
ATOM    272  CG1 ILE    18      28.789  35.263  48.362  1.00  0.00           C
ATOM    273 HG12 ILE    18      29.115  34.429  48.984  1.00  0.00           H
ATOM    274 HG13 ILE    18      27.768  34.965  48.120  1.00  0.00           H
ATOM    275  CD1 ILE    18      29.472  35.410  47.020  1.00  0.00           C
ATOM    276 HD11 ILE    18      29.160  34.591  46.371  1.00  0.00           H
ATOM    277 HD12 ILE    18      30.556  35.428  47.128  1.00  0.00           H
ATOM    278 HD13 ILE    18      29.106  36.322  46.546  1.00  0.00           H
ATOM    279  C   ILE    18      27.927  37.876  51.151  1.00  0.00           C
ATOM    280  O   ILE    18      28.291  37.570  52.308  1.00  0.00           O
ATOM    281  N   ILE    19      27.729  39.137  50.774  1.00  0.00           N
ATOM    282  H   ILE    19      27.213  39.338  49.930  1.00  0.00           H
ATOM    283  CA  ILE    19      28.025  40.236  51.714  1.00  0.00           C
ATOM    284  HA  ILE    19      29.069  40.196  52.023  1.00  0.00           H
ATOM    285  CB  ILE    19      27.825  41.619  51.034  1.00  0.00           C
ATOM    286  HB  ILE    19      26.946  41.530  50.397  1.00  0.00           H
ATOM    287  CG2 ILE    19      27.688  42.777  52.033  1.00  0.00           C
ATOM    288 HG21 ILE    19      27.741  43.676  51.418  1.00  0.00           H
ATOM    289 HG22 ILE    19      28.451  42.677  52.805  1.00  0.00           H
ATOM    290 HG23 ILE    19      26.720  42.580  52.492  1.00  0.00           H
ATOM    291  CG1 ILE    19      29.102  41.829  50.172  1.00  0.00           C
ATOM    292 HG12 ILE    19      29.899  42.270  50.772  1.00  0.00           H
ATOM    293 HG13 ILE    19      29.399  40.883  49.720  1.00  0.00           H
ATOM    294  CD1 ILE    19      28.843  42.723  49.001  1.00  0.00           C
ATOM    295 HD11 ILE    19      28.248  43.589  49.287  1.00  0.00           H
ATOM    296 HD12 ILE    19      28.232  42.175  48.283  1.00  0.00           H
ATOM    297 HD13 ILE    19      29.783  43.047  48.558  1.00  0.00           H
ATOM    298  C   ILE    19      27.035  40.115  52.912  1.00  0.00           C
ATOM    299  O   ILE    19      27.518  40.344  54.036  1.00  0.00           O
ATOM    300  N   ASN    20      25.843  39.632  52.734  1.00  0.00           N
ATOM    301  H   ASN    20      25.513  39.563  51.782  1.00  0.00           H
ATOM    302  CA  ASN    20      24.978  39.397  53.903  1.00  0.00           C
ATOM    303  HA  ASN    20      25.041  40.255  54.573  1.00  0.00           H
ATOM    304  CB  ASN    20      23.509  39.333  53.423  1.00  0.00           C
ATOM    305  HB2 ASN    20      23.520  38.500  52.720  1.00  0.00           H
ATOM    306  HB3 ASN    20      22.839  39.012  54.222  1.00  0.00           H
ATOM    307  CG  ASN    20      22.947  40.566  52.720  1.00  0.00           C
ATOM    308  OD1 ASN    20      23.519  41.613  52.794  1.00  0.00           O
ATOM    309  ND2 ASN    20      21.849  40.435  52.044  1.00  0.00           N
ATOM    310 HD21 ASN    20      21.374  39.546  51.974  1.00  0.00           H
ATOM    311 HD22 ASN    20      21.453  41.236  51.573  1.00  0.00           H
ATOM    312  C   ASN    20      25.439  38.161  54.697  1.00  0.00           C
ATOM    313  O   ASN    20      25.424  38.350  55.900  1.00  0.00           O
ATOM    314  N   THR    21      25.713  36.993  54.154  1.00  0.00           N
ATOM    315  H   THR    21      25.637  36.940  53.149  1.00  0.00           H
ATOM    316  CA  THR    21      25.821  35.681  54.821  1.00  0.00           C
ATOM    317  HA  THR    21      24.987  35.580  55.516  1.00  0.00           H
ATOM    318  CB  THR    21      25.739  34.620  53.701  1.00  0.00           C
ATOM    319  HB  THR    21      26.422  34.898  52.898  1.00  0.00           H
ATOM    320  CG2 THR    21      26.067  33.209  54.085  1.00  0.00           C
ATOM    321 HG21 THR    21      26.971  33.130  54.690  1.00  0.00           H
ATOM    322 HG22 THR    21      26.161  32.503  53.260  1.00  0.00           H
ATOM    323 HG23 THR    21      25.301  32.826  54.757  1.00  0.00           H
ATOM    324  OG1 THR    21      24.470  34.521  53.129  1.00  0.00           O
ATOM    325  HG1 THR    21      24.421  35.146  52.402  1.00  0.00           H
ATOM    326  C   THR    21      27.133  35.505  55.666  1.00  0.00           C
ATOM    327  O   THR    21      28.216  35.935  55.112  1.00  0.00           O
ATOM    328  N   PHE    22      27.242  34.750  56.720  1.00  0.00           N
ATOM    329  H   PHE    22      26.366  34.605  57.201  1.00  0.00           H
ATOM    330  CA  PHE    22      28.524  34.254  57.318  1.00  0.00           C
ATOM    331  HA  PHE    22      29.373  34.852  56.989  1.00  0.00           H
ATOM    332  CB  PHE    22      28.486  34.303  58.873  1.00  0.00           C
ATOM    333  HB2 PHE    22      27.578  33.745  59.102  1.00  0.00           H
ATOM    334  HB3 PHE    22      29.390  33.831  59.257  1.00  0.00           H
ATOM    335  CG  PHE    22      28.384  35.665  59.544  1.00  0.00           C
ATOM    336  CD1 PHE    22      28.855  36.866  58.863  1.00  0.00           C
ATOM    337  HD1 PHE    22      29.475  36.835  57.981  1.00  0.00           H
ATOM    338  CE1 PHE    22      28.756  38.124  59.458  1.00  0.00           C
ATOM    339  HE1 PHE    22      29.131  39.037  59.019  1.00  0.00           H
ATOM    340  CZ  PHE    22      28.183  38.177  60.772  1.00  0.00           C
ATOM    341  HZ  PHE    22      28.210  39.156  61.227  1.00  0.00           H
ATOM    342  CE2 PHE    22      27.841  37.013  61.481  1.00  0.00           C
ATOM    343  HE2 PHE    22      27.529  37.034  62.514  1.00  0.00           H
ATOM    344  CD2 PHE    22      27.840  35.756  60.854  1.00  0.00           C
ATOM    345  HD2 PHE    22      27.747  34.884  61.484  1.00  0.00           H
ATOM    346  C   PHE    22      28.761  32.807  56.895  1.00  0.00           C
ATOM    347  O   PHE    22      27.822  31.957  57.022  1.00  0.00           O
ATOM    348  N   TYR    23      29.946  32.565  56.342  1.00  0.00           N
ATOM    349  H   TYR    23      30.511  33.388  56.192  1.00  0.00           H
ATOM    350  CA  TYR    23      30.374  31.240  55.915  1.00  0.00           C
ATOM    351  HA  TYR    23      29.812  30.612  56.606  1.00  0.00           H
ATOM    352  CB  TYR    23      29.912  30.994  54.466  1.00  0.00           C
ATOM    353  HB2 TYR    23      28.828  31.087  54.399  1.00  0.00           H
ATOM    354  HB3 TYR    23      30.341  31.783  53.849  1.00  0.00           H
ATOM    355  CG  TYR    23      30.273  29.663  53.823  1.00  0.00           C
ATOM    356  CD1 TYR    23      29.453  28.532  54.006  1.00  0.00           C
ATOM    357  HD1 TYR    23      28.583  28.611  54.642  1.00  0.00           H
ATOM    358  CE1 TYR    23      29.769  27.325  53.376  1.00  0.00           C
ATOM    359  HE1 TYR    23      29.136  26.456  53.473  1.00  0.00           H
ATOM    360  CZ  TYR    23      30.930  27.297  52.561  1.00  0.00           C
ATOM    361  OH  TYR    23      31.303  26.060  52.094  1.00  0.00           O
ATOM    362  HH  TYR    23      30.590  25.433  51.951  1.00  0.00           H
ATOM    363  CE2 TYR    23      31.678  28.405  52.328  1.00  0.00           C
ATOM    364  HE2 TYR    23      32.628  28.257  51.837  1.00  0.00           H
ATOM    365  CD2 TYR    23      31.428  29.584  52.965  1.00  0.00           C
ATOM    366  HD2 TYR    23      32.091  30.434  52.919  1.00  0.00           H
ATOM    367  C   TYR    23      31.924  31.120  56.112  1.00  0.00           C
ATOM    368  O   TYR    23      32.655  31.959  55.694  1.00  0.00           O
ATOM    369  N   SER    24      32.407  30.017  56.733  1.00  0.00           N
ATOM    370  H   SER    24      31.679  29.365  56.989  1.00  0.00           H
ATOM    371  CA  SER    24      33.748  29.826  57.274  1.00  0.00           C
ATOM    372  HA  SER    24      34.080  30.807  57.617  1.00  0.00           H
ATOM    373  CB  SER    24      33.841  28.982  58.455  1.00  0.00           C
ATOM    374  HB2 SER    24      34.772  29.181  58.988  1.00  0.00           H
ATOM    375  HB3 SER    24      33.008  29.210  59.119  1.00  0.00           H
ATOM    376  OG  SER    24      33.747  27.584  58.356  1.00  0.00           O
ATOM    377  HG  SER    24      32.815  27.397  58.493  1.00  0.00           H
ATOM    378  C   SER    24      34.698  29.292  56.186  1.00  0.00           C
ATOM    379  O   SER    24      35.911  29.643  56.121  1.00  0.00           O
ATOM    380  N   ASN    25      34.168  28.449  55.300  1.00  0.00           N
ATOM    381  H   ASN    25      33.229  28.130  55.491  1.00  0.00           H
ATOM    382  CA  ASN    25      34.938  27.884  54.213  1.00  0.00           C
ATOM    383  HA  ASN    25      35.893  27.674  54.696  1.00  0.00           H
ATOM    384  CB  ASN    25      34.367  26.488  53.778  1.00  0.00           C
ATOM    385  HB2 ASN    25      33.787  26.127  54.627  1.00  0.00           H
ATOM    386  HB3 ASN    25      33.732  26.666  52.910  1.00  0.00           H
ATOM    387  CG  ASN    25      35.373  25.519  53.407  1.00  0.00           C
ATOM    388  OD1 ASN    25      36.612  25.651  53.643  1.00  0.00           O
ATOM    389  ND2 ASN    25      35.014  24.390  52.898  1.00  0.00           N
ATOM    390 HD21 ASN    25      34.052  24.290  52.609  1.00  0.00           H
ATOM    391 HD22 ASN    25      35.680  23.653  52.717  1.00  0.00           H
ATOM    392  C   ASN    25      35.256  28.863  53.060  1.00  0.00           C
ATOM    393  O   ASN    25      35.215  28.507  51.864  1.00  0.00           O
ATOM    394  N   LYS    26      35.688  30.100  53.392  1.00  0.00           N
ATOM    395  H   LYS    26      35.701  30.304  54.381  1.00  0.00           H
ATOM    396  CA  LYS    26      36.132  31.141  52.450  1.00  0.00           C
ATOM    397  HA  LYS    26      35.215  31.426  51.934  1.00  0.00           H
ATOM    398  CB  LYS    26      36.407  32.511  53.095  1.00  0.00           C
ATOM    399  HB2 LYS    26      37.315  32.341  53.672  1.00  0.00           H
ATOM    400  HB3 LYS    26      36.570  33.167  52.240  1.00  0.00           H
ATOM    401  CG  LYS    26      35.307  32.934  54.052  1.00  0.00           C
ATOM    402  HG2 LYS    26      34.321  33.025  53.595  1.00  0.00           H
ATOM    403  HG3 LYS    26      35.359  32.182  54.840  1.00  0.00           H
ATOM    404  CD  LYS    26      35.669  34.285  54.649  1.00  0.00           C
ATOM    405  HD2 LYS    26      36.386  34.274  55.471  1.00  0.00           H
ATOM    406  HD3 LYS    26      36.085  34.869  53.828  1.00  0.00           H
ATOM    407  CE  LYS    26      34.496  35.056  54.985  1.00  0.00           C
ATOM    408  HE2 LYS    26      34.805  36.050  55.313  1.00  0.00           H
ATOM    409  HE3 LYS    26      33.930  35.029  54.054  1.00  0.00           H
ATOM    410  NZ  LYS    26      33.667  34.461  56.112  1.00  0.00           N
ATOM    411  HZ1 LYS    26      32.855  35.056  56.184  1.00  0.00           H
ATOM    412  HZ2 LYS    26      34.267  34.451  56.925  1.00  0.00           H
ATOM    413  HZ3 LYS    26      33.346  33.554  55.803  1.00  0.00           H
ATOM    414  C   LYS    26      37.309  30.714  51.586  1.00  0.00           C
ATOM    415  O   LYS    26      37.446  31.074  50.434  1.00  0.00           O
ATOM    416  N   GLU    27      38.022  29.665  52.092  1.00  0.00           N
ATOM    417  H   GLU    27      37.701  29.416  53.017  1.00  0.00           H
ATOM    418  CA  GLU    27      39.227  29.064  51.493  1.00  0.00           C
ATOM    419  HA  GLU    27      39.948  29.870  51.359  1.00  0.00           H
ATOM    420  CB  GLU    27      39.819  28.024  52.477  1.00  0.00           C
ATOM    421  HB2 GLU    27      39.058  27.368  52.898  1.00  0.00           H
ATOM    422  HB3 GLU    27      40.448  27.428  51.817  1.00  0.00           H
ATOM    423  CG  GLU    27      40.744  28.670  53.555  1.00  0.00           C
ATOM    424  HG2 GLU    27      41.150  27.771  54.019  1.00  0.00           H
ATOM    425  HG3 GLU    27      41.396  29.380  53.046  1.00  0.00           H
ATOM    426  CD  GLU    27      39.840  29.330  54.656  1.00  0.00           C
ATOM    427  OE1 GLU    27      38.649  28.992  54.787  1.00  0.00           O
ATOM    428  OE2 GLU    27      40.299  30.076  55.556  1.00  0.00           O
ATOM    429  C   GLU    27      39.075  28.335  50.166  1.00  0.00           C
ATOM    430  O   GLU    27      39.993  28.221  49.340  1.00  0.00           O
ATOM    431  N   ILE    28      37.770  28.061  49.829  1.00  0.00           N
ATOM    432  H   ILE    28      36.942  28.195  50.392  1.00  0.00           H
ATOM    433  CA  ILE    28      37.367  27.485  48.530  1.00  0.00           C
ATOM    434  HA  ILE    28      38.047  26.638  48.452  1.00  0.00           H
ATOM    435  CB  ILE    28      35.958  26.807  48.512  1.00  0.00           C
ATOM    436  HB  ILE    28      35.783  26.331  47.547  1.00  0.00           H
ATOM    437  CG2 ILE    28      35.955  25.639  49.584  1.00  0.00           C
ATOM    438 HG21 ILE    28      35.140  24.988  49.272  1.00  0.00           H
ATOM    439 HG22 ILE    28      35.889  26.042  50.595  1.00  0.00           H
ATOM    440 HG23 ILE    28      36.811  24.966  49.522  1.00  0.00           H
ATOM    441  CG1 ILE    28      34.780  27.791  48.613  1.00  0.00           C
ATOM    442 HG12 ILE    28      34.207  27.455  49.477  1.00  0.00           H
ATOM    443 HG13 ILE    28      35.209  28.779  48.786  1.00  0.00           H
ATOM    444  CD1 ILE    28      33.887  27.659  47.378  1.00  0.00           C
ATOM    445 HD11 ILE    28      33.519  26.649  47.199  1.00  0.00           H
ATOM    446 HD12 ILE    28      34.420  28.115  46.545  1.00  0.00           H
ATOM    447 HD13 ILE    28      33.000  28.282  47.483  1.00  0.00           H
ATOM    448  C   ILE    28      37.613  28.415  47.363  1.00  0.00           C
ATOM    449  O   ILE    28      37.485  28.001  46.243  1.00  0.00           O
ATOM    450  N   PHE    29      38.100  29.666  47.670  1.00  0.00           N
ATOM    451  H   PHE    29      38.021  29.999  48.621  1.00  0.00           H
ATOM    452  CA  PHE    29      38.581  30.589  46.666  1.00  0.00           C
ATOM    453  HA  PHE    29      37.945  30.650  45.784  1.00  0.00           H
ATOM    454  CB  PHE    29      38.580  31.987  47.269  1.00  0.00           C
ATOM    455  HB2 PHE    29      38.246  32.713  46.527  1.00  0.00           H
ATOM    456  HB3 PHE    29      37.977  32.117  48.168  1.00  0.00           H
ATOM    457  CG  PHE    29      39.918  32.526  47.662  1.00  0.00           C
ATOM    458  CD1 PHE    29      40.315  32.434  49.030  1.00  0.00           C
ATOM    459  HD1 PHE    29      39.667  32.048  49.802  1.00  0.00           H
ATOM    460  CE1 PHE    29      41.591  32.863  49.449  1.00  0.00           C
ATOM    461  HE1 PHE    29      41.943  32.662  50.449  1.00  0.00           H
ATOM    462  CZ  PHE    29      42.432  33.509  48.474  1.00  0.00           C
ATOM    463  HZ  PHE    29      43.442  33.703  48.803  1.00  0.00           H
ATOM    464  CE2 PHE    29      42.007  33.641  47.140  1.00  0.00           C
ATOM    465  HE2 PHE    29      42.719  34.021  46.423  1.00  0.00           H
ATOM    466  CD2 PHE    29      40.771  33.185  46.786  1.00  0.00           C
ATOM    467  HD2 PHE    29      40.438  33.245  45.760  1.00  0.00           H
ATOM    468  C   PHE    29      39.919  30.083  46.076  1.00  0.00           C
ATOM    469  O   PHE    29      40.193  30.273  44.900  1.00  0.00           O
ATOM    470  N   LEU    30      40.829  29.445  46.863  1.00  0.00           N
ATOM    471  H   LEU    30      40.601  29.183  47.812  1.00  0.00           H
ATOM    472  CA  LEU    30      42.009  28.797  46.261  1.00  0.00           C
ATOM    473  HA  LEU    30      42.346  29.358  45.389  1.00  0.00           H
ATOM    474  CB  LEU    30      43.204  28.703  47.270  1.00  0.00           C
ATOM    475  HB2 LEU    30      42.883  28.153  48.155  1.00  0.00           H
ATOM    476  HB3 LEU    30      43.949  27.971  46.957  1.00  0.00           H
ATOM    477  CG  LEU    30      43.815  30.014  47.630  1.00  0.00           C
ATOM    478  HG  LEU    30      43.265  30.906  47.332  1.00  0.00           H
ATOM    479  CD1 LEU    30      44.325  30.056  49.104  1.00  0.00           C
ATOM    480 HD11 LEU    30      43.534  29.974  49.850  1.00  0.00           H
ATOM    481 HD12 LEU    30      44.669  31.089  49.156  1.00  0.00           H
ATOM    482 HD13 LEU    30      45.067  29.315  49.403  1.00  0.00           H
ATOM    483  CD2 LEU    30      45.140  30.154  46.794  1.00  0.00           C
ATOM    484 HD21 LEU    30      45.298  31.223  46.656  1.00  0.00           H
ATOM    485 HD22 LEU    30      46.015  29.650  47.206  1.00  0.00           H
ATOM    486 HD23 LEU    30      45.010  29.699  45.812  1.00  0.00           H
ATOM    487  C   LEU    30      41.686  27.389  45.665  1.00  0.00           C
ATOM    488  O   LEU    30      42.522  26.675  45.126  1.00  0.00           O
ATOM    489  N   ARG    31      40.365  26.997  45.623  1.00  0.00           N
ATOM    490  H   ARG    31      39.700  27.563  46.130  1.00  0.00           H
ATOM    491  CA  ARG    31      39.832  25.910  44.798  1.00  0.00           C
ATOM    492  HA  ARG    31      40.665  25.229  44.622  1.00  0.00           H
ATOM    493  CB  ARG    31      38.811  25.107  45.689  1.00  0.00           C
ATOM    494  HB2 ARG    31      39.193  24.960  46.699  1.00  0.00           H
ATOM    495  HB3 ARG    31      37.834  25.592  45.720  1.00  0.00           H
ATOM    496  CG  ARG    31      38.521  23.733  45.113  1.00  0.00           C
ATOM    497  HG2 ARG    31      38.269  23.890  44.063  1.00  0.00           H
ATOM    498  HG3 ARG    31      39.356  23.034  45.095  1.00  0.00           H
ATOM    499  CD  ARG    31      37.286  22.960  45.657  1.00  0.00           C
ATOM    500  HD2 ARG    31      37.233  21.968  45.208  1.00  0.00           H
ATOM    501  HD3 ARG    31      37.366  22.896  46.742  1.00  0.00           H
ATOM    502  NE  ARG    31      35.993  23.482  45.228  1.00  0.00           N
ATOM    503  HE  ARG    31      35.998  24.009  44.367  1.00  0.00           H
ATOM    504  CZ  ARG    31      34.832  23.371  45.834  1.00  0.00           C
ATOM    505  NH1 ARG    31      34.609  22.579  46.810  1.00  0.00           N
ATOM    506 HH11 ARG    31      35.331  21.880  46.909  1.00  0.00           H
ATOM    507 HH12 ARG    31      33.667  22.565  47.173  1.00  0.00           H
ATOM    508  NH2 ARG    31      33.926  24.165  45.411  1.00  0.00           N
ATOM    509 HH21 ARG    31      34.247  24.885  44.780  1.00  0.00           H
ATOM    510 HH22 ARG    31      32.996  24.123  45.801  1.00  0.00           H
ATOM    511  C   ARG    31      39.296  26.328  43.458  1.00  0.00           C
ATOM    512  O   ARG    31      39.824  25.931  42.407  1.00  0.00           O
ATOM    513  N   GLU    32      38.282  27.210  43.550  1.00  0.00           N
ATOM    514  H   GLU    32      38.004  27.403  44.501  1.00  0.00           H
ATOM    515  CA  GLU    32      37.603  27.681  42.407  1.00  0.00           C
ATOM    516  HA  GLU    32      37.370  26.780  41.839  1.00  0.00           H
ATOM    517  CB  GLU    32      36.262  28.330  42.765  1.00  0.00           C
ATOM    518  HB2 GLU    32      36.442  29.116  43.499  1.00  0.00           H
ATOM    519  HB3 GLU    32      35.891  28.693  41.806  1.00  0.00           H
ATOM    520  CG  GLU    32      35.187  27.415  43.289  1.00  0.00           C
ATOM    521  HG2 GLU    32      35.419  26.946  44.245  1.00  0.00           H
ATOM    522  HG3 GLU    32      34.278  28.009  43.387  1.00  0.00           H
ATOM    523  CD  GLU    32      34.966  26.122  42.465  1.00  0.00           C
ATOM    524  OE1 GLU    32      34.886  25.057  43.036  1.00  0.00           O
ATOM    525  OE2 GLU    32      34.939  26.190  41.220  1.00  0.00           O
ATOM    526  C   GLU    32      38.494  28.546  41.445  1.00  0.00           C
ATOM    527  O   GLU    32      38.534  28.328  40.240  1.00  0.00           O
ATOM    528  N   LEU    33      39.323  29.411  41.914  1.00  0.00           N
ATOM    529  H   LEU    33      39.488  29.512  42.905  1.00  0.00           H
ATOM    530  CA  LEU    33      40.137  30.268  40.995  1.00  0.00           C
ATOM    531  HA  LEU    33      39.563  30.644  40.148  1.00  0.00           H
ATOM    532  CB  LEU    33      40.526  31.520  41.785  1.00  0.00           C
ATOM    533  HB2 LEU    33      41.099  31.300  42.685  1.00  0.00           H
ATOM    534  HB3 LEU    33      41.240  32.017  41.128  1.00  0.00           H
ATOM    535  CG  LEU    33      39.344  32.425  42.102  1.00  0.00           C
ATOM    536  HG  LEU    33      38.631  31.810  42.652  1.00  0.00           H
ATOM    537  CD1 LEU    33      39.836  33.656  42.927  1.00  0.00           C
ATOM    538 HD11 LEU    33      38.922  34.124  43.291  1.00  0.00           H
ATOM    539 HD12 LEU    33      40.453  34.309  42.310  1.00  0.00           H
ATOM    540 HD13 LEU    33      40.487  33.350  43.745  1.00  0.00           H
ATOM    541  CD2 LEU    33      38.639  32.970  40.858  1.00  0.00           C
ATOM    542 HD21 LEU    33      39.394  33.340  40.163  1.00  0.00           H
ATOM    543 HD22 LEU    33      38.200  32.222  40.199  1.00  0.00           H
ATOM    544 HD23 LEU    33      37.823  33.622  41.168  1.00  0.00           H
ATOM    545  C   LEU    33      41.352  29.525  40.378  1.00  0.00           C
ATOM    546  O   LEU    33      41.919  29.969  39.353  1.00  0.00           O
ATOM    547  N   ILE    34      41.762  28.325  40.876  1.00  0.00           N
ATOM    548  H   ILE    34      41.131  27.862  41.515  1.00  0.00           H
ATOM    549  CA  ILE    34      42.754  27.537  40.256  1.00  0.00           C
ATOM    550  HA  ILE    34      43.498  28.058  39.654  1.00  0.00           H
ATOM    551  CB  ILE    34      43.569  26.959  41.407  1.00  0.00           C
ATOM    552  HB  ILE    34      43.016  26.336  42.110  1.00  0.00           H
ATOM    553  CG2 ILE    34      44.565  25.971  40.826  1.00  0.00           C
ATOM    554 HG21 ILE    34      44.112  25.132  40.297  1.00  0.00           H
ATOM    555 HG22 ILE    34      45.236  25.670  41.632  1.00  0.00           H
ATOM    556 HG23 ILE    34      45.189  26.551  40.148  1.00  0.00           H
ATOM    557  CG1 ILE    34      44.261  28.041  42.284  1.00  0.00           C
ATOM    558 HG12 ILE    34      44.686  28.775  41.599  1.00  0.00           H
ATOM    559 HG13 ILE    34      43.449  28.537  42.815  1.00  0.00           H
ATOM    560  CD1 ILE    34      45.198  27.524  43.351  1.00  0.00           C
ATOM    561 HD11 ILE    34      46.137  27.194  42.908  1.00  0.00           H
ATOM    562 HD12 ILE    34      44.731  26.656  43.818  1.00  0.00           H
ATOM    563 HD13 ILE    34      45.358  28.353  44.040  1.00  0.00           H
ATOM    564  C   ILE    34      42.124  26.451  39.303  1.00  0.00           C
ATOM    565  O   ILE    34      42.626  25.989  38.342  1.00  0.00           O
ATOM    566  N   SER    35      40.845  26.103  39.597  1.00  0.00           N
ATOM    567  H   SER    35      40.571  26.224  40.561  1.00  0.00           H
ATOM    568  CA  SER    35      39.913  25.322  38.694  1.00  0.00           C
ATOM    569  HA  SER    35      40.366  24.373  38.407  1.00  0.00           H
ATOM    570  CB  SER    35      38.630  24.902  39.467  1.00  0.00           C
ATOM    571  HB2 SER    35      38.730  24.325  40.387  1.00  0.00           H
ATOM    572  HB3 SER    35      38.100  25.760  39.879  1.00  0.00           H
ATOM    573  OG  SER    35      37.765  24.176  38.622  1.00  0.00           O
ATOM    574  HG  SER    35      38.273  23.509  38.153  1.00  0.00           H
ATOM    575  C   SER    35      39.596  26.173  37.458  1.00  0.00           C
ATOM    576  O   SER    35      39.692  25.626  36.393  1.00  0.00           O
ATOM    577  N   ASN    36      39.414  27.469  37.665  1.00  0.00           N
ATOM    578  H   ASN    36      39.306  27.762  38.625  1.00  0.00           H
ATOM    579  CA  ASN    36      39.120  28.461  36.595  1.00  0.00           C
ATOM    580  HA  ASN    36      38.278  28.010  36.071  1.00  0.00           H
ATOM    581  CB  ASN    36      38.691  29.838  37.229  1.00  0.00           C
ATOM    582  HB2 ASN    36      37.910  29.688  37.976  1.00  0.00           H
ATOM    583  HB3 ASN    36      39.549  30.116  37.842  1.00  0.00           H
ATOM    584  CG  ASN    36      38.433  30.935  36.249  1.00  0.00           C
ATOM    585  OD1 ASN    36      37.491  30.985  35.461  1.00  0.00           O
ATOM    586  ND2 ASN    36      39.211  32.003  36.244  1.00  0.00           N
ATOM    587 HD21 ASN    36      40.078  31.903  36.753  1.00  0.00           H
ATOM    588 HD22 ASN    36      39.007  32.927  35.889  1.00  0.00           H
ATOM    589  C   ASN    36      40.337  28.615  35.695  1.00  0.00           C
ATOM    590  O   ASN    36      40.264  28.661  34.458  1.00  0.00           O
ATOM    591  N   SER    37      41.550  28.592  36.205  1.00  0.00           N
ATOM    592  H   SER    37      41.687  28.731  37.197  1.00  0.00           H
ATOM    593  CA  SER    37      42.788  28.482  35.390  1.00  0.00           C
ATOM    594  HA  SER    37      42.758  29.287  34.655  1.00  0.00           H
ATOM    595  CB  SER    37      44.000  28.624  36.301  1.00  0.00           C
ATOM    596  HB2 SER    37      43.963  27.883  37.100  1.00  0.00           H
ATOM    597  HB3 SER    37      44.924  28.518  35.732  1.00  0.00           H
ATOM    598  OG  SER    37      44.027  29.940  36.954  1.00  0.00           O
ATOM    599  HG  SER    37      43.982  30.570  36.231  1.00  0.00           H
ATOM    600  C   SER    37      42.887  27.157  34.669  1.00  0.00           C
ATOM    601  O   SER    37      43.335  27.120  33.525  1.00  0.00           O
ATOM    602  N   SER    38      42.629  26.059  35.344  1.00  0.00           N
ATOM    603  H   SER    38      42.235  26.106  36.272  1.00  0.00           H
ATOM    604  CA  SER    38      42.680  24.736  34.729  1.00  0.00           C
ATOM    605  HA  SER    38      43.699  24.519  34.409  1.00  0.00           H
ATOM    606  CB  SER    38      42.465  23.776  35.841  1.00  0.00           C
ATOM    607  HB2 SER    38      43.120  24.073  36.660  1.00  0.00           H
ATOM    608  HB3 SER    38      41.401  23.883  36.047  1.00  0.00           H
ATOM    609  OG  SER    38      42.689  22.485  35.381  1.00  0.00           O
ATOM    610  HG  SER    38      42.117  22.244  34.650  1.00  0.00           H
ATOM    611  C   SER    38      41.713  24.615  33.517  1.00  0.00           C
ATOM    612  O   SER    38      42.163  24.191  32.403  1.00  0.00           O
ATOM    613  N   ASP    39      40.505  25.097  33.638  1.00  0.00           N
ATOM    614  H   ASP    39      40.310  25.602  34.491  1.00  0.00           H
ATOM    615  CA  ASP    39      39.563  24.993  32.548  1.00  0.00           C
ATOM    616  HA  ASP    39      39.575  24.009  32.080  1.00  0.00           H
ATOM    617  CB  ASP    39      38.168  25.014  33.244  1.00  0.00           C
ATOM    618  HB2 ASP    39      38.046  25.955  33.782  1.00  0.00           H
ATOM    619  HB3 ASP    39      37.435  25.103  32.443  1.00  0.00           H
ATOM    620  CG  ASP    39      37.800  23.747  34.058  1.00  0.00           C
ATOM    621  OD1 ASP    39      36.604  23.581  33.994  1.00  0.00           O
ATOM    622  OD2 ASP    39      38.616  23.011  34.672  1.00  0.00           O
ATOM    623  C   ASP    39      39.870  25.901  31.335  1.00  0.00           C
ATOM    624  O   ASP    39      39.312  25.691  30.279  1.00  0.00           O
ATOM    625  N   ALA    40      40.732  26.943  31.512  1.00  0.00           N
ATOM    626  H   ALA    40      41.082  27.034  32.454  1.00  0.00           H
ATOM    627  CA  ALA    40      41.346  27.784  30.429  1.00  0.00           C
ATOM    628  HA  ALA    40      40.569  27.972  29.688  1.00  0.00           H
ATOM    629  CB  ALA    40      41.760  29.133  31.066  1.00  0.00           C
ATOM    630  HB1 ALA    40      41.962  29.758  30.195  1.00  0.00           H
ATOM    631  HB2 ALA    40      42.696  29.115  31.623  1.00  0.00           H
ATOM    632  HB3 ALA    40      40.986  29.535  31.720  1.00  0.00           H
ATOM    633  C   ALA    40      42.652  27.179  29.798  1.00  0.00           C
ATOM    634  O   ALA    40      42.850  27.443  28.609  1.00  0.00           O
ATOM    635  N   LEU    41      43.445  26.519  30.596  1.00  0.00           N
ATOM    636  H   LEU    41      43.127  26.252  31.516  1.00  0.00           H
ATOM    637  CA  LEU    41      44.613  25.832  30.205  1.00  0.00           C
ATOM    638  HA  LEU    41      45.184  26.477  29.536  1.00  0.00           H
ATOM    639  CB  LEU    41      45.511  25.425  31.429  1.00  0.00           C
ATOM    640  HB2 LEU    41      44.885  25.004  32.216  1.00  0.00           H
ATOM    641  HB3 LEU    41      46.233  24.671  31.117  1.00  0.00           H
ATOM    642  CG  LEU    41      46.291  26.634  32.077  1.00  0.00           C
ATOM    643  HG  LEU    41      45.680  27.534  32.033  1.00  0.00           H
ATOM    644  CD1 LEU    41      46.684  26.289  33.504  1.00  0.00           C
ATOM    645 HD11 LEU    41      45.826  25.928  34.071  1.00  0.00           H
ATOM    646 HD12 LEU    41      47.219  27.086  34.020  1.00  0.00           H
ATOM    647 HD13 LEU    41      47.439  25.509  33.398  1.00  0.00           H
ATOM    648  CD2 LEU    41      47.629  26.887  31.356  1.00  0.00           C
ATOM    649 HD21 LEU    41      48.306  26.037  31.264  1.00  0.00           H
ATOM    650 HD22 LEU    41      47.370  27.067  30.312  1.00  0.00           H
ATOM    651 HD23 LEU    41      48.106  27.755  31.811  1.00  0.00           H
ATOM    652  C   LEU    41      44.191  24.578  29.369  1.00  0.00           C
ATOM    653  O   LEU    41      44.939  24.319  28.415  1.00  0.00           O
ATOM    654  N   ASP    42      43.060  23.904  29.659  1.00  0.00           N
ATOM    655  H   ASP    42      42.595  24.252  30.486  1.00  0.00           H
ATOM    656  CA  ASP    42      42.455  22.910  28.755  1.00  0.00           C
ATOM    657  HA  ASP    42      43.152  22.073  28.702  1.00  0.00           H
ATOM    658  CB  ASP    42      41.087  22.518  29.312  1.00  0.00           C
ATOM    659  HB2 ASP    42      40.561  23.414  29.640  1.00  0.00           H
ATOM    660  HB3 ASP    42      40.593  22.063  28.452  1.00  0.00           H
ATOM    661  CG  ASP    42      41.190  21.560  30.480  1.00  0.00           C
ATOM    662  OD1 ASP    42      42.272  20.869  30.638  1.00  0.00           O
ATOM    663  OD2 ASP    42      40.179  21.299  31.153  1.00  0.00           O
ATOM    664  C   ASP    42      42.294  23.454  27.264  1.00  0.00           C
ATOM    665  O   ASP    42      42.908  22.937  26.346  1.00  0.00           O
ATOM    666  N   LYS    43      41.705  24.665  27.074  1.00  0.00           N
ATOM    667  H   LYS    43      41.334  25.092  27.910  1.00  0.00           H
ATOM    668  CA  LYS    43      41.390  25.248  25.763  1.00  0.00           C
ATOM    669  HA  LYS    43      40.759  24.496  25.290  1.00  0.00           H
ATOM    670  CB  LYS    43      40.493  26.446  25.870  1.00  0.00           C
ATOM    671  HB2 LYS    43      41.051  27.148  26.489  1.00  0.00           H
ATOM    672  HB3 LYS    43      40.468  26.997  24.930  1.00  0.00           H
ATOM    673  CG  LYS    43      38.997  26.205  26.392  1.00  0.00           C
ATOM    674  HG2 LYS    43      38.470  25.414  25.859  1.00  0.00           H
ATOM    675  HG3 LYS    43      39.077  25.798  27.400  1.00  0.00           H
ATOM    676  CD  LYS    43      38.046  27.469  26.476  1.00  0.00           C
ATOM    677  HD2 LYS    43      38.618  28.243  26.987  1.00  0.00           H
ATOM    678  HD3 LYS    43      37.812  27.751  25.449  1.00  0.00           H
ATOM    679  CE  LYS    43      36.767  27.000  27.224  1.00  0.00           C
ATOM    680  HE2 LYS    43      36.329  26.315  26.498  1.00  0.00           H
ATOM    681  HE3 LYS    43      37.071  26.359  28.053  1.00  0.00           H
ATOM    682  NZ  LYS    43      35.931  28.141  27.625  1.00  0.00           N
ATOM    683  HZ1 LYS    43      36.502  28.637  28.294  1.00  0.00           H
ATOM    684  HZ2 LYS    43      35.064  27.917  28.093  1.00  0.00           H
ATOM    685  HZ3 LYS    43      35.783  28.746  26.830  1.00  0.00           H
ATOM    686  C   LYS    43      42.587  25.433  24.851  1.00  0.00           C
ATOM    687  O   LYS    43      42.480  25.241  23.640  1.00  0.00           O
ATOM    688  N   ILE    44      43.729  25.960  25.401  1.00  0.00           N
ATOM    689  H   ILE    44      43.698  26.131  26.395  1.00  0.00           H
ATOM    690  CA  ILE    44      44.962  26.073  24.612  1.00  0.00           C
ATOM    691  HA  ILE    44      44.483  26.395  23.688  1.00  0.00           H
ATOM    692  CB  ILE    44      45.894  27.276  25.103  1.00  0.00           C
ATOM    693  HB  ILE    44      45.245  28.150  25.069  1.00  0.00           H
ATOM    694  CG2 ILE    44      46.344  27.105  26.580  1.00  0.00           C
ATOM    695 HG21 ILE    44      46.833  26.134  26.661  1.00  0.00           H
ATOM    696 HG22 ILE    44      45.487  27.155  27.251  1.00  0.00           H
ATOM    697 HG23 ILE    44      47.024  27.850  26.994  1.00  0.00           H
ATOM    698  CG1 ILE    44      47.105  27.417  24.183  1.00  0.00           C
ATOM    699 HG12 ILE    44      47.700  28.158  24.718  1.00  0.00           H
ATOM    700 HG13 ILE    44      47.679  26.497  24.074  1.00  0.00           H
ATOM    701  CD1 ILE    44      46.711  27.981  22.781  1.00  0.00           C
ATOM    702 HD11 ILE    44      46.144  27.216  22.252  1.00  0.00           H
ATOM    703 HD12 ILE    44      47.613  28.038  22.172  1.00  0.00           H
ATOM    704 HD13 ILE    44      46.191  28.935  22.873  1.00  0.00           H
ATOM    705  C   ILE    44      45.477  24.717  24.259  1.00  0.00           C
ATOM    706  O   ILE    44      46.001  24.619  23.143  1.00  0.00           O
ATOM    707  N   ARG    45      45.351  23.670  25.146  1.00  0.00           N
ATOM    708  H   ARG    45      44.698  23.753  25.913  1.00  0.00           H
ATOM    709  CA  ARG    45      45.869  22.329  24.926  1.00  0.00           C
ATOM    710  HA  ARG    45      46.946  22.330  24.753  1.00  0.00           H
ATOM    711  CB  ARG    45      45.683  21.591  26.232  1.00  0.00           C
ATOM    712  HB2 ARG    45      46.289  22.142  26.951  1.00  0.00           H
ATOM    713  HB3 ARG    45      44.672  21.541  26.636  1.00  0.00           H
ATOM    714  CG  ARG    45      46.093  20.152  26.220  1.00  0.00           C
ATOM    715  HG2 ARG    45      45.294  19.578  25.752  1.00  0.00           H
ATOM    716  HG3 ARG    45      47.082  20.074  25.769  1.00  0.00           H
ATOM    717  CD  ARG    45      46.389  19.536  27.673  1.00  0.00           C
ATOM    718  HD2 ARG    45      46.732  18.507  27.567  1.00  0.00           H
ATOM    719  HD3 ARG    45      47.175  20.036  28.237  1.00  0.00           H
ATOM    720  NE  ARG    45      45.215  19.460  28.532  1.00  0.00           N
ATOM    721  HE  ARG    45      45.185  19.990  29.392  1.00  0.00           H
ATOM    722  CZ  ARG    45      44.246  18.569  28.425  1.00  0.00           C
ATOM    723  NH1 ARG    45      44.358  17.567  27.537  1.00  0.00           N
ATOM    724 HH11 ARG    45      45.038  17.716  26.806  1.00  0.00           H
ATOM    725 HH12 ARG    45      43.636  16.872  27.409  1.00  0.00           H
ATOM    726  NH2 ARG    45      43.179  18.549  29.140  1.00  0.00           N
ATOM    727 HH21 ARG    45      42.961  19.369  29.688  1.00  0.00           H
ATOM    728 HH22 ARG    45      42.728  17.660  29.303  1.00  0.00           H
ATOM    729  C   ARG    45      45.093  21.588  23.828  1.00  0.00           C
ATOM    730  O   ARG    45      45.585  20.901  22.899  1.00  0.00           O
ATOM    731  N   TYR    46      43.734  21.858  23.760  1.00  0.00           N
ATOM    732  H   TYR    46      43.314  22.029  24.663  1.00  0.00           H
ATOM    733  CA  TYR    46      42.833  21.403  22.803  1.00  0.00           C
ATOM    734  HA  TYR    46      42.931  20.319  22.739  1.00  0.00           H
ATOM    735  CB  TYR    46      41.368  21.697  23.282  1.00  0.00           C
ATOM    736  HB2 TYR    46      41.319  22.742  23.587  1.00  0.00           H
ATOM    737  HB3 TYR    46      40.580  21.462  22.566  1.00  0.00           H
ATOM    738  CG  TYR    46      40.932  21.028  24.578  1.00  0.00           C
ATOM    739  CD1 TYR    46      39.812  21.580  25.207  1.00  0.00           C
ATOM    740  HD1 TYR    46      39.249  22.414  24.814  1.00  0.00           H
ATOM    741  CE1 TYR    46      39.336  20.921  26.399  1.00  0.00           C
ATOM    742  HE1 TYR    46      38.504  21.356  26.931  1.00  0.00           H
ATOM    743  CZ  TYR    46      39.951  19.769  26.915  1.00  0.00           C
ATOM    744  OH  TYR    46      39.354  19.137  28.007  1.00  0.00           O
ATOM    745  HH  TYR    46      38.893  19.806  28.519  1.00  0.00           H
ATOM    746  CE2 TYR    46      41.068  19.279  26.290  1.00  0.00           C
ATOM    747  HE2 TYR    46      41.445  18.328  26.636  1.00  0.00           H
ATOM    748  CD2 TYR    46      41.574  19.912  25.140  1.00  0.00           C
ATOM    749  HD2 TYR    46      42.321  19.406  24.546  1.00  0.00           H
ATOM    750  C   TYR    46      43.038  22.001  21.375  1.00  0.00           C
ATOM    751  O   TYR    46      43.036  21.251  20.413  1.00  0.00           O
ATOM    752  N   GLU    47      43.267  23.331  21.347  1.00  0.00           N
ATOM    753  H   GLU    47      43.501  23.824  22.197  1.00  0.00           H
ATOM    754  CA  GLU    47      43.513  23.961  20.068  1.00  0.00           C
ATOM    755  HA  GLU    47      42.735  23.701  19.350  1.00  0.00           H
ATOM    756  CB  GLU    47      43.467  25.450  20.245  1.00  0.00           C
ATOM    757  HB2 GLU    47      42.494  25.784  20.605  1.00  0.00           H
ATOM    758  HB3 GLU    47      44.061  25.640  21.139  1.00  0.00           H
ATOM    759  CG  GLU    47      43.935  26.273  19.035  1.00  0.00           C
ATOM    760  HG2 GLU    47      44.228  27.256  19.403  1.00  0.00           H
ATOM    761  HG3 GLU    47      44.820  25.799  18.612  1.00  0.00           H
ATOM    762  CD  GLU    47      42.918  26.508  17.978  1.00  0.00           C
ATOM    763  OE1 GLU    47      43.059  27.543  17.310  1.00  0.00           O
ATOM    764  OE2 GLU    47      41.974  25.681  17.745  1.00  0.00           O
ATOM    765  C   GLU    47      44.860  23.477  19.480  1.00  0.00           C
ATOM    766  O   GLU    47      44.873  23.122  18.343  1.00  0.00           O
ATOM    767  N   SER    48      45.873  23.242  20.380  1.00  0.00           N
ATOM    768  H   SER    48      45.715  23.523  21.336  1.00  0.00           H
ATOM    769  CA  SER    48      47.191  22.759  20.020  1.00  0.00           C
ATOM    770  HA  SER    48      47.799  23.426  19.408  1.00  0.00           H
ATOM    771  CB  SER    48      48.087  22.741  21.302  1.00  0.00           C
ATOM    772  HB2 SER    48      47.613  22.116  22.059  1.00  0.00           H
ATOM    773  HB3 SER    48      49.058  22.333  21.019  1.00  0.00           H
ATOM    774  OG  SER    48      48.227  23.989  21.804  1.00  0.00           O
ATOM    775  HG  SER    48      47.465  24.118  22.373  1.00  0.00           H
ATOM    776  C   SER    48      47.356  21.464  19.149  1.00  0.00           C
ATOM    777  O   SER    48      48.411  21.178  18.503  1.00  0.00           O
ATOM    778  N   LEU    49      46.321  20.654  19.224  1.00  0.00           N
ATOM    779  H   LEU    49      45.497  20.991  19.701  1.00  0.00           H
ATOM    780  CA  LEU    49      46.328  19.341  18.489  1.00  0.00           C
ATOM    781  HA  LEU    49      47.319  18.902  18.381  1.00  0.00           H
ATOM    782  CB  LEU    49      45.483  18.431  19.328  1.00  0.00           C
ATOM    783  HB2 LEU    49      44.566  18.980  19.546  1.00  0.00           H
ATOM    784  HB3 LEU    49      45.225  17.496  18.831  1.00  0.00           H
ATOM    785  CG  LEU    49      46.143  18.125  20.674  1.00  0.00           C
ATOM    786  HG  LEU    49      46.440  19.050  21.169  1.00  0.00           H
ATOM    787  CD1 LEU    49      45.071  17.609  21.645  1.00  0.00           C
ATOM    788 HD11 LEU    49      44.396  18.424  21.908  1.00  0.00           H
ATOM    789 HD12 LEU    49      45.498  17.328  22.607  1.00  0.00           H
ATOM    790 HD13 LEU    49      44.575  16.749  21.195  1.00  0.00           H
ATOM    791  CD2 LEU    49      47.305  17.239  20.602  1.00  0.00           C
ATOM    792 HD21 LEU    49      47.972  17.672  19.856  1.00  0.00           H
ATOM    793 HD22 LEU    49      47.788  17.212  21.578  1.00  0.00           H
ATOM    794 HD23 LEU    49      47.003  16.227  20.332  1.00  0.00           H
ATOM    795  C   LEU    49      45.853  19.561  17.032  1.00  0.00           C
ATOM    796  O   LEU    49      46.238  18.766  16.170  1.00  0.00           O
ATOM    797  N   THR    50      44.997  20.542  16.704  1.00  0.00           N
ATOM    798  H   THR    50      44.675  21.179  17.420  1.00  0.00           H
ATOM    799  CA  THR    50      44.615  20.950  15.328  1.00  0.00           C
ATOM    800  HA  THR    50      44.708  20.109  14.642  1.00  0.00           H
ATOM    801  CB  THR    50      43.163  21.295  15.231  1.00  0.00           C
ATOM    802  HB  THR    50      42.896  22.104  15.911  1.00  0.00           H
ATOM    803  CG2 THR    50      42.814  21.598  13.751  1.00  0.00           C
ATOM    804 HG21 THR    50      43.214  20.815  13.106  1.00  0.00           H
ATOM    805 HG22 THR    50      43.345  22.496  13.432  1.00  0.00           H
ATOM    806 HG23 THR    50      41.740  21.750  13.645  1.00  0.00           H
ATOM    807  OG1 THR    50      42.439  20.147  15.670  1.00  0.00           O
ATOM    808  HG1 THR    50      42.629  20.144  16.611  1.00  0.00           H
ATOM    809  C   THR    50      45.505  22.129  14.759  1.00  0.00           C
ATOM    810  O   THR    50      46.001  21.932  13.618  1.00  0.00           O
ATOM    811  N   ASP    51      45.818  23.148  15.554  1.00  0.00           N
ATOM    812  H   ASP    51      45.443  23.107  16.491  1.00  0.00           H
ATOM    813  CA  ASP    51      46.724  24.294  15.300  1.00  0.00           C
ATOM    814  HA  ASP    51      47.278  24.166  14.371  1.00  0.00           H
ATOM    815  CB  ASP    51      45.907  25.614  15.108  1.00  0.00           C
ATOM    816  HB2 ASP    51      45.312  25.473  14.206  1.00  0.00           H
ATOM    817  HB3 ASP    51      45.359  25.797  16.033  1.00  0.00           H
ATOM    818  CG  ASP    51      46.728  26.893  14.834  1.00  0.00           C
ATOM    819  OD1 ASP    51      46.123  27.959  14.822  1.00  0.00           O
ATOM    820  OD2 ASP    51      47.988  26.831  14.761  1.00  0.00           O
ATOM    821  C   ASP    51      47.721  24.532  16.446  1.00  0.00           C
ATOM    822  O   ASP    51      47.405  25.152  17.465  1.00  0.00           O
ATOM    823  N   PRO    52      48.965  24.164  16.304  1.00  0.00           N
ATOM    824  CD  PRO    52      49.401  23.135  15.393  1.00  0.00           C
ATOM    825  HD2 PRO    52      49.625  23.521  14.399  1.00  0.00           H
ATOM    826  HD3 PRO    52      48.563  22.446  15.285  1.00  0.00           H
ATOM    827  CG  PRO    52      50.535  22.385  16.052  1.00  0.00           C
ATOM    828  HG2 PRO    52      51.319  22.145  15.332  1.00  0.00           H
ATOM    829  HG3 PRO    52      50.125  21.498  16.534  1.00  0.00           H
ATOM    830  CB  PRO    52      51.077  23.411  17.101  1.00  0.00           C
ATOM    831  HB2 PRO    52      52.059  23.812  16.850  1.00  0.00           H
ATOM    832  HB3 PRO    52      51.093  22.987  18.105  1.00  0.00           H
ATOM    833  CA  PRO    52      49.974  24.517  17.317  1.00  0.00           C
ATOM    834  HA  PRO    52      49.502  24.315  18.279  1.00  0.00           H
ATOM    835  C   PRO    52      50.671  25.936  17.337  1.00  0.00           C
ATOM    836  O   PRO    52      51.689  26.118  18.015  1.00  0.00           O
ATOM    837  N   SER    53      50.195  26.954  16.634  1.00  0.00           N
ATOM    838  H   SER    53      49.344  26.822  16.108  1.00  0.00           H
ATOM    839  CA  SER    53      50.808  28.307  16.678  1.00  0.00           C
ATOM    840  HA  SER    53      51.880  28.151  16.555  1.00  0.00           H
ATOM    841  CB  SER    53      50.259  29.161  15.537  1.00  0.00           C
ATOM    842  HB2 SER    53      50.613  30.176  15.716  1.00  0.00           H
ATOM    843  HB3 SER    53      50.627  28.732  14.606  1.00  0.00           H
ATOM    844  OG  SER    53      48.850  29.219  15.533  1.00  0.00           O
ATOM    845  HG  SER    53      48.467  28.378  15.271  1.00  0.00           H
ATOM    846  C   SER    53      50.525  29.070  17.915  1.00  0.00           C
ATOM    847  O   SER    53      51.418  29.791  18.419  1.00  0.00           O
ATOM    848  N   LYS    54      49.254  29.072  18.366  1.00  0.00           N
ATOM    849  H   LYS    54      48.506  28.632  17.848  1.00  0.00           H
ATOM    850  CA  LYS    54      48.671  29.905  19.424  1.00  0.00           C
ATOM    851  HA  LYS    54      48.944  30.936  19.202  1.00  0.00           H
ATOM    852  CB  LYS    54      47.163  29.789  19.413  1.00  0.00           C
ATOM    853  HB2 LYS    54      46.781  28.824  19.748  1.00  0.00           H
ATOM    854  HB3 LYS    54      46.736  30.540  20.078  1.00  0.00           H
ATOM    855  CG  LYS    54      46.536  30.066  18.043  1.00  0.00           C
ATOM    856  HG2 LYS    54      47.053  30.924  17.614  1.00  0.00           H
ATOM    857  HG3 LYS    54      46.541  29.186  17.397  1.00  0.00           H
ATOM    858  CD  LYS    54      45.045  30.309  18.177  1.00  0.00           C
ATOM    859  HD2 LYS    54      44.634  29.442  18.693  1.00  0.00           H
ATOM    860  HD3 LYS    54      44.814  31.285  18.604  1.00  0.00           H
ATOM    861  CE  LYS    54      44.576  30.398  16.713  1.00  0.00           C
ATOM    862  HE2 LYS    54      44.621  29.512  16.080  1.00  0.00           H
ATOM    863  HE3 LYS    54      43.504  30.531  16.859  1.00  0.00           H
ATOM    864  NZ  LYS    54      45.036  31.647  16.046  1.00  0.00           N
ATOM    865  HZ1 LYS    54      44.755  32.476  16.549  1.00  0.00           H
ATOM    866  HZ2 LYS    54      44.731  31.607  15.083  1.00  0.00           H
ATOM    867  HZ3 LYS    54      46.036  31.771  16.109  1.00  0.00           H
ATOM    868  C   LYS    54      49.349  29.606  20.799  1.00  0.00           C
ATOM    869  O   LYS    54      49.121  30.332  21.738  1.00  0.00           O
ATOM    870  N   LEU    55      50.129  28.488  20.878  1.00  0.00           N
ATOM    871  H   LEU    55      50.050  27.887  20.071  1.00  0.00           H
ATOM    872  CA  LEU    55      50.768  27.980  22.108  1.00  0.00           C
ATOM    873  HA  LEU    55      50.108  28.096  22.970  1.00  0.00           H
ATOM    874  CB  LEU    55      51.062  26.466  21.744  1.00  0.00           C
ATOM    875  HB2 LEU    55      50.104  25.997  21.525  1.00  0.00           H
ATOM    876  HB3 LEU    55      51.689  26.406  20.854  1.00  0.00           H
ATOM    877  CG  LEU    55      51.795  25.755  22.889  1.00  0.00           C
ATOM    878  HG  LEU    55      52.851  26.007  22.992  1.00  0.00           H
ATOM    879  CD1 LEU    55      51.040  25.816  24.363  1.00  0.00           C
ATOM    880 HD11 LEU    55      50.056  25.359  24.263  1.00  0.00           H
ATOM    881 HD12 LEU    55      51.019  26.841  24.735  1.00  0.00           H
ATOM    882 HD13 LEU    55      51.632  25.292  25.113  1.00  0.00           H
ATOM    883  CD2 LEU    55      51.821  24.243  22.488  1.00  0.00           C
ATOM    884 HD21 LEU    55      50.815  23.830  22.407  1.00  0.00           H
ATOM    885 HD22 LEU    55      52.320  24.093  21.531  1.00  0.00           H
ATOM    886 HD23 LEU    55      52.347  23.651  23.238  1.00  0.00           H
ATOM    887  C   LEU    55      52.070  28.694  22.388  1.00  0.00           C
ATOM    888  O   LEU    55      52.386  28.863  23.545  1.00  0.00           O
ATOM    889  N   ASP    56      52.699  29.277  21.349  1.00  0.00           N
ATOM    890  H   ASP    56      52.319  29.030  20.446  1.00  0.00           H
ATOM    891  CA  ASP    56      54.032  29.884  21.466  1.00  0.00           C
ATOM    892  HA  ASP    56      54.659  29.401  22.216  1.00  0.00           H
ATOM    893  CB  ASP    56      54.828  29.854  20.115  1.00  0.00           C
ATOM    894  HB2 ASP    56      54.323  30.448  19.353  1.00  0.00           H
ATOM    895  HB3 ASP    56      55.816  30.306  20.191  1.00  0.00           H
ATOM    896  CG  ASP    56      55.089  28.468  19.529  1.00  0.00           C
ATOM    897  OD1 ASP    56      55.234  28.343  18.322  1.00  0.00           O
ATOM    898  OD2 ASP    56      55.036  27.545  20.381  1.00  0.00           O
ATOM    899  C   ASP    56      54.083  31.238  22.186  1.00  0.00           C
ATOM    900  O   ASP    56      55.188  31.558  22.647  1.00  0.00           O
ATOM    901  N   SER    57      52.966  32.059  22.368  1.00  0.00           N
ATOM    902  H   SER    57      52.154  31.639  21.939  1.00  0.00           H
ATOM    903  CA  SER    57      52.675  33.278  23.170  1.00  0.00           C
ATOM    904  HA  SER    57      53.594  33.863  23.168  1.00  0.00           H
ATOM    905  CB  SER    57      51.539  34.079  22.708  1.00  0.00           C
ATOM    906  HB2 SER    57      51.419  34.899  23.416  1.00  0.00           H
ATOM    907  HB3 SER    57      51.839  34.413  21.715  1.00  0.00           H
ATOM    908  OG  SER    57      50.384  33.329  22.677  1.00  0.00           O
ATOM    909  HG  SER    57      49.985  33.378  21.806  1.00  0.00           H
ATOM    910  C   SER    57      52.601  32.937  24.666  1.00  0.00           C
ATOM    911  O   SER    57      52.069  33.715  25.421  1.00  0.00           O
ATOM    912  N   GLY    58      53.275  31.876  25.050  1.00  0.00           N
ATOM    913  H   GLY    58      53.911  31.454  24.389  1.00  0.00           H
ATOM    914  CA  GLY    58      53.434  31.417  26.406  1.00  0.00           C
ATOM    915  HA2 GLY    58      54.384  31.761  26.813  1.00  0.00           H
ATOM    916  HA3 GLY    58      52.643  31.830  27.035  1.00  0.00           H
ATOM    917  C   GLY    58      53.513  29.847  26.384  1.00  0.00           C
ATOM    918  O   GLY    58      52.551  29.162  26.889  1.00  0.00           O
ATOM    919  N   LYS    59      54.687  29.320  26.009  1.00  0.00           N
ATOM    920  H   LYS    59      55.488  29.915  25.858  1.00  0.00           H
ATOM    921  CA  LYS    59      54.793  27.908  25.590  1.00  0.00           C
ATOM    922  HA  LYS    59      54.158  27.674  24.735  1.00  0.00           H
ATOM    923  CB  LYS    59      56.184  27.582  25.078  1.00  0.00           C
ATOM    924  HB2 LYS    59      56.496  28.422  24.456  1.00  0.00           H
ATOM    925  HB3 LYS    59      56.892  27.385  25.883  1.00  0.00           H
ATOM    926  CG  LYS    59      56.315  26.354  24.224  1.00  0.00           C
ATOM    927  HG2 LYS    59      55.878  25.488  24.720  1.00  0.00           H
ATOM    928  HG3 LYS    59      55.653  26.523  23.375  1.00  0.00           H
ATOM    929  CD  LYS    59      57.705  26.036  23.801  1.00  0.00           C
ATOM    930  HD2 LYS    59      58.277  26.961  23.724  1.00  0.00           H
ATOM    931  HD3 LYS    59      58.236  25.477  24.572  1.00  0.00           H
ATOM    932  CE  LYS    59      57.670  25.242  22.552  1.00  0.00           C
ATOM    933  HE2 LYS    59      58.632  24.859  22.214  1.00  0.00           H
ATOM    934  HE3 LYS    59      56.987  24.402  22.673  1.00  0.00           H
ATOM    935  NZ  LYS    59      57.275  26.104  21.370  1.00  0.00           N
ATOM    936  HZ1 LYS    59      58.051  26.708  21.139  1.00  0.00           H
ATOM    937  HZ2 LYS    59      56.479  26.691  21.575  1.00  0.00           H
ATOM    938  HZ3 LYS    59      57.068  25.562  20.544  1.00  0.00           H
ATOM    939  C   LYS    59      54.586  26.886  26.689  1.00  0.00           C
ATOM    940  O   LYS    59      54.208  25.725  26.439  1.00  0.00           O
ATOM    941  N   GLU    60      54.735  27.272  27.954  1.00  0.00           N
ATOM    942  H   GLU    60      54.925  28.250  28.120  1.00  0.00           H
ATOM    943  CA  GLU    60      54.640  26.344  29.064  1.00  0.00           C
ATOM    944  HA  GLU    60      54.755  25.321  28.702  1.00  0.00           H
ATOM    945  CB  GLU    60      55.824  26.625  30.031  1.00  0.00           C
ATOM    946  HB2 GLU    60      56.778  26.597  29.504  1.00  0.00           H
ATOM    947  HB3 GLU    60      55.765  27.660  30.367  1.00  0.00           H
ATOM    948  CG  GLU    60      55.757  25.630  31.178  1.00  0.00           C
ATOM    949  HG2 GLU    60      56.567  25.910  31.851  1.00  0.00           H
ATOM    950  HG3 GLU    60      54.949  25.654  31.909  1.00  0.00           H
ATOM    951  CD  GLU    60      56.151  24.228  30.658  1.00  0.00           C
ATOM    952  OE1 GLU    60      57.075  24.079  29.819  1.00  0.00           O
ATOM    953  OE2 GLU    60      55.435  23.322  31.190  1.00  0.00           O
ATOM    954  C   GLU    60      53.304  26.505  29.741  1.00  0.00           C
ATOM    955  O   GLU    60      53.097  27.654  30.143  1.00  0.00           O
ATOM    956  N   LEU    61      52.443  25.517  29.809  1.00  0.00           N
ATOM    957  H   LEU    61      52.668  24.670  29.307  1.00  0.00           H
ATOM    958  CA  LEU    61      51.155  25.532  30.559  1.00  0.00           C
ATOM    959  HA  LEU    61      50.512  26.394  30.380  1.00  0.00           H
ATOM    960  CB  LEU    61      50.433  24.264  30.019  1.00  0.00           C
ATOM    961  HB2 LEU    61      50.972  23.357  30.290  1.00  0.00           H
ATOM    962  HB3 LEU    61      49.495  24.243  30.572  1.00  0.00           H
ATOM    963  CG  LEU    61      50.025  24.303  28.545  1.00  0.00           C
ATOM    964  HG  LEU    61      50.828  24.047  27.854  1.00  0.00           H
ATOM    965  CD1 LEU    61      49.018  23.166  28.228  1.00  0.00           C
ATOM    966 HD11 LEU    61      48.545  23.192  27.245  1.00  0.00           H
ATOM    967 HD12 LEU    61      48.209  23.171  28.959  1.00  0.00           H
ATOM    968 HD13 LEU    61      49.551  22.247  28.472  1.00  0.00           H
ATOM    969  CD2 LEU    61      49.346  25.565  28.102  1.00  0.00           C
ATOM    970 HD21 LEU    61      49.044  25.556  27.054  1.00  0.00           H
ATOM    971 HD22 LEU    61      48.474  25.703  28.741  1.00  0.00           H
ATOM    972 HD23 LEU    61      50.110  26.336  28.206  1.00  0.00           H
ATOM    973  C   LEU    61      51.408  25.554  32.057  1.00  0.00           C
ATOM    974  O   LEU    61      51.542  24.482  32.615  1.00  0.00           O
ATOM    975  N   HID    62      51.255  26.659  32.818  1.00  0.00           N
ATOM    976  H   HID    62      51.102  27.510  32.296  1.00  0.00           H
ATOM    977  CA  HID    62      51.637  26.668  34.292  1.00  0.00           C
ATOM    978  HA  HID    62      51.587  25.707  34.802  1.00  0.00           H
ATOM    979  CB  HID    62      53.116  27.108  34.426  1.00  0.00           C
ATOM    980  HB2 HID    62      53.354  27.035  35.487  1.00  0.00           H
ATOM    981  HB3 HID    62      53.683  26.481  33.738  1.00  0.00           H
ATOM    982  CG  HID    62      53.588  28.497  33.939  1.00  0.00           C
ATOM    983  ND1 HID    62      53.825  28.995  32.665  1.00  0.00           N
ATOM    984  HD1 HID    62      53.619  28.568  31.773  1.00  0.00           H
ATOM    985  CE1 HID    62      54.732  30.021  32.699  1.00  0.00           C
ATOM    986  HE1 HID    62      54.990  30.646  31.857  1.00  0.00           H
ATOM    987  NE2 HID    62      55.060  30.266  33.955  1.00  0.00           N
ATOM    988  CD2 HID    62      54.361  29.287  34.777  1.00  0.00           C
ATOM    989  HD2 HID    62      54.668  29.042  35.783  1.00  0.00           H
ATOM    990  C   HID    62      50.674  27.615  35.032  1.00  0.00           C
ATOM    991  O   HID    62      50.019  28.489  34.403  1.00  0.00           O
ATOM    992  N   ILE    63      50.543  27.537  36.318  1.00  0.00           N
ATOM    993  H   ILE    63      51.137  26.875  36.799  1.00  0.00           H
ATOM    994  CA  ILE    63      49.823  28.447  37.253  1.00  0.00           C
ATOM    995  HA  ILE    63      49.442  29.285  36.669  1.00  0.00           H
ATOM    996  CB  ILE    63      48.597  27.730  37.968  1.00  0.00           C
ATOM    997  HB  ILE    63      48.907  26.881  38.577  1.00  0.00           H
ATOM    998  CG2 ILE    63      47.892  28.784  38.919  1.00  0.00           C
ATOM    999 HG21 ILE    63      47.642  29.661  38.324  1.00  0.00           H
ATOM   1000 HG22 ILE    63      48.521  29.041  39.770  1.00  0.00           H
ATOM   1001 HG23 ILE    63      46.948  28.350  39.248  1.00  0.00           H
ATOM   1002  CG1 ILE    63      47.663  27.267  36.860  1.00  0.00           C
ATOM   1003 HG12 ILE    63      47.094  28.109  36.467  1.00  0.00           H
ATOM   1004 HG13 ILE    63      48.221  26.775  36.064  1.00  0.00           H
ATOM   1005  CD1 ILE    63      46.666  26.257  37.353  1.00  0.00           C
ATOM   1006 HD11 ILE    63      46.205  25.817  36.468  1.00  0.00           H
ATOM   1007 HD12 ILE    63      45.955  26.717  38.039  1.00  0.00           H
ATOM   1008 HD13 ILE    63      47.190  25.467  37.890  1.00  0.00           H
ATOM   1009  C   ILE    63      50.820  29.058  38.327  1.00  0.00           C
ATOM   1010  O   ILE    63      51.520  28.323  38.982  1.00  0.00           O
ATOM   1011  N   ASN    64      50.898  30.354  38.388  1.00  0.00           N
ATOM   1012  H   ASN    64      50.242  30.912  37.862  1.00  0.00           H
ATOM   1013  CA  ASN    64      51.656  31.026  39.430  1.00  0.00           C
ATOM   1014  HA  ASN    64      52.158  30.225  39.971  1.00  0.00           H
ATOM   1015  CB  ASN    64      52.663  31.950  38.692  1.00  0.00           C
ATOM   1016  HB2 ASN    64      52.032  32.624  38.112  1.00  0.00           H
ATOM   1017  HB3 ASN    64      53.138  32.573  39.450  1.00  0.00           H
ATOM   1018  CG  ASN    64      53.698  31.296  37.814  1.00  0.00           C
ATOM   1019  OD1 ASN    64      54.019  30.130  38.058  1.00  0.00           O
ATOM   1020  ND2 ASN    64      54.231  31.956  36.813  1.00  0.00           N
ATOM   1021 HD21 ASN    64      53.613  32.656  36.427  1.00  0.00           H
ATOM   1022 HD22 ASN    64      54.931  31.521  36.229  1.00  0.00           H
ATOM   1023  C   ASN    64      50.772  31.756  40.394  1.00  0.00           C
ATOM   1024  O   ASN    64      49.716  32.345  40.039  1.00  0.00           O
ATOM   1025  N   LEU    65      51.213  31.673  41.663  1.00  0.00           N
ATOM   1026  H   LEU    65      52.077  31.169  41.810  1.00  0.00           H
ATOM   1027  CA  LEU    65      50.545  32.241  42.869  1.00  0.00           C
ATOM   1028  HA  LEU    65      49.607  32.678  42.524  1.00  0.00           H
ATOM   1029  CB  LEU    65      50.253  31.093  43.823  1.00  0.00           C
ATOM   1030  HB2 LEU    65      51.125  30.531  44.159  1.00  0.00           H
ATOM   1031  HB3 LEU    65      49.824  31.413  44.773  1.00  0.00           H
ATOM   1032  CG  LEU    65      49.279  30.012  43.382  1.00  0.00           C
ATOM   1033  HG  LEU    65      49.728  29.479  42.545  1.00  0.00           H
ATOM   1034  CD1 LEU    65      49.065  28.949  44.525  1.00  0.00           C
ATOM   1035 HD11 LEU    65      48.434  29.405  45.288  1.00  0.00           H
ATOM   1036 HD12 LEU    65      50.033  28.693  44.958  1.00  0.00           H
ATOM   1037 HD13 LEU    65      48.526  28.072  44.165  1.00  0.00           H
ATOM   1038  CD2 LEU    65      47.864  30.540  42.921  1.00  0.00           C
ATOM   1039 HD21 LEU    65      47.246  29.686  42.647  1.00  0.00           H
ATOM   1040 HD22 LEU    65      47.481  31.228  43.674  1.00  0.00           H
ATOM   1041 HD23 LEU    65      47.985  31.048  41.963  1.00  0.00           H
ATOM   1042  C   LEU    65      51.347  33.276  43.663  1.00  0.00           C
ATOM   1043  O   LEU    65      52.489  32.949  44.066  1.00  0.00           O
ATOM   1044  N   ILE    66      50.821  34.526  43.764  1.00  0.00           N
ATOM   1045  H   ILE    66      49.920  34.595  43.312  1.00  0.00           H
ATOM   1046  CA  ILE    66      51.555  35.700  44.247  1.00  0.00           C
ATOM   1047  HA  ILE    66      52.474  35.343  44.709  1.00  0.00           H
ATOM   1048  CB  ILE    66      52.004  36.627  43.084  1.00  0.00           C
ATOM   1049  HB  ILE    66      51.178  37.272  42.782  1.00  0.00           H
ATOM   1050  CG2 ILE    66      53.073  37.507  43.650  1.00  0.00           C
ATOM   1051 HG21 ILE    66      53.995  36.970  43.873  1.00  0.00           H
ATOM   1052 HG22 ILE    66      52.717  38.145  44.459  1.00  0.00           H
ATOM   1053 HG23 ILE    66      53.371  38.214  42.877  1.00  0.00           H
ATOM   1054  CG1 ILE    66      52.567  35.948  41.851  1.00  0.00           C
ATOM   1055 HG12 ILE    66      53.305  36.552  41.322  1.00  0.00           H
ATOM   1056 HG13 ILE    66      52.955  34.975  42.157  1.00  0.00           H
ATOM   1057  CD1 ILE    66      51.530  35.569  40.813  1.00  0.00           C
ATOM   1058 HD11 ILE    66      51.806  34.718  40.189  1.00  0.00           H
ATOM   1059 HD12 ILE    66      51.400  36.533  40.322  1.00  0.00           H
ATOM   1060 HD13 ILE    66      50.547  35.322  41.214  1.00  0.00           H
ATOM   1061  C   ILE    66      50.808  36.606  45.264  1.00  0.00           C
ATOM   1062  O   ILE    66      49.899  37.432  44.910  1.00  0.00           O
ATOM   1063  N   PRO    67      51.208  36.510  46.523  1.00  0.00           N
ATOM   1064  CD  PRO    67      51.696  35.253  47.124  1.00  0.00           C
ATOM   1065  HD2 PRO    67      52.784  35.303  47.185  1.00  0.00           H
ATOM   1066  HD3 PRO    67      51.296  34.406  46.566  1.00  0.00           H
ATOM   1067  CG  PRO    67      51.073  35.205  48.551  1.00  0.00           C
ATOM   1068  HG2 PRO    67      51.605  34.534  49.227  1.00  0.00           H
ATOM   1069  HG3 PRO    67      50.003  35.004  48.485  1.00  0.00           H
ATOM   1070  CB  PRO    67      51.110  36.759  48.948  1.00  0.00           C
ATOM   1071  HB2 PRO    67      52.159  36.914  49.199  1.00  0.00           H
ATOM   1072  HB3 PRO    67      50.389  37.008  49.727  1.00  0.00           H
ATOM   1073  CA  PRO    67      50.768  37.373  47.581  1.00  0.00           C
ATOM   1074  HA  PRO    67      49.679  37.398  47.605  1.00  0.00           H
ATOM   1075  C   PRO    67      51.539  38.733  47.465  1.00  0.00           C
ATOM   1076  O   PRO    67      52.702  38.767  46.985  1.00  0.00           O
ATOM   1077  N   ASN    68      51.013  39.904  47.952  1.00  0.00           N
ATOM   1078  H   ASN    68      50.054  39.900  48.268  1.00  0.00           H
ATOM   1079  CA  ASN    68      51.704  41.214  47.991  1.00  0.00           C
ATOM   1080  HA  ASN    68      52.770  41.105  48.193  1.00  0.00           H
ATOM   1081  CB  ASN    68      51.808  41.976  46.709  1.00  0.00           C
ATOM   1082  HB2 ASN    68      52.388  41.291  46.091  1.00  0.00           H
ATOM   1083  HB3 ASN    68      50.879  42.250  46.209  1.00  0.00           H
ATOM   1084  CG  ASN    68      52.530  43.272  46.800  1.00  0.00           C
ATOM   1085  OD1 ASN    68      52.189  44.230  47.468  1.00  0.00           O
ATOM   1086  ND2 ASN    68      53.513  43.463  45.981  1.00  0.00           N
ATOM   1087 HD21 ASN    68      53.678  42.774  45.260  1.00  0.00           H
ATOM   1088 HD22 ASN    68      53.834  44.416  45.894  1.00  0.00           H
ATOM   1089  C   ASN    68      51.316  42.081  49.179  1.00  0.00           C
ATOM   1090  O   ASN    68      50.097  42.405  49.403  1.00  0.00           O
ATOM   1091  N   LYS    69      52.251  42.367  50.024  1.00  0.00           N
ATOM   1092  H   LYS    69      53.195  42.162  49.730  1.00  0.00           H
ATOM   1093  CA  LYS    69      51.987  43.002  51.339  1.00  0.00           C
ATOM   1094  HA  LYS    69      50.973  42.742  51.641  1.00  0.00           H
ATOM   1095  CB  LYS    69      52.920  42.466  52.446  1.00  0.00           C
ATOM   1096  HB2 LYS    69      53.914  42.588  52.016  1.00  0.00           H
ATOM   1097  HB3 LYS    69      52.700  42.932  53.405  1.00  0.00           H
ATOM   1098  CG  LYS    69      52.597  40.980  52.740  1.00  0.00           C
ATOM   1099  HG2 LYS    69      51.655  40.954  53.287  1.00  0.00           H
ATOM   1100  HG3 LYS    69      52.467  40.468  51.786  1.00  0.00           H
ATOM   1101  CD  LYS    69      53.663  40.244  53.654  1.00  0.00           C
ATOM   1102  HD2 LYS    69      54.650  40.234  53.192  1.00  0.00           H
ATOM   1103  HD3 LYS    69      53.735  40.780  54.602  1.00  0.00           H
ATOM   1104  CE  LYS    69      53.213  38.751  53.847  1.00  0.00           C
ATOM   1105  HE2 LYS    69      52.282  38.766  54.415  1.00  0.00           H
ATOM   1106  HE3 LYS    69      52.942  38.266  52.909  1.00  0.00           H
ATOM   1107  NZ  LYS    69      54.261  38.000  54.471  1.00  0.00           N
ATOM   1108  HZ1 LYS    69      54.719  38.564  55.173  1.00  0.00           H
ATOM   1109  HZ2 LYS    69      54.985  37.873  53.777  1.00  0.00           H
ATOM   1110  HZ3 LYS    69      53.891  37.126  54.811  1.00  0.00           H
ATOM   1111  C   LYS    69      52.062  44.544  51.397  1.00  0.00           C
ATOM   1112  O   LYS    69      51.521  45.204  52.290  1.00  0.00           O
ATOM   1113  N   GLN    70      52.593  45.251  50.316  1.00  0.00           N
ATOM   1114  H   GLN    70      53.035  44.738  49.567  1.00  0.00           H
ATOM   1115  CA  GLN    70      52.494  46.687  50.244  1.00  0.00           C
ATOM   1116  HA  GLN    70      52.511  47.148  51.231  1.00  0.00           H
ATOM   1117  CB  GLN    70      53.637  47.236  49.340  1.00  0.00           C
ATOM   1118  HB2 GLN    70      53.564  46.877  48.314  1.00  0.00           H
ATOM   1119  HB3 GLN    70      53.463  48.312  49.371  1.00  0.00           H
ATOM   1120  CG  GLN    70      55.008  47.005  49.944  1.00  0.00           C
ATOM   1121  HG2 GLN    70      54.988  47.278  51.000  1.00  0.00           H
ATOM   1122  HG3 GLN    70      55.240  45.950  50.089  1.00  0.00           H
ATOM   1123  CD  GLN    70      56.156  47.685  49.220  1.00  0.00           C
ATOM   1124  OE1 GLN    70      56.038  48.025  47.994  1.00  0.00           O
ATOM   1125  NE2 GLN    70      57.305  47.974  49.777  1.00  0.00           N
ATOM   1126 HE21 GLN    70      57.995  48.401  49.175  1.00  0.00           H
ATOM   1127 HE22 GLN    70      57.467  47.903  50.771  1.00  0.00           H
ATOM   1128  C   GLN    70      51.162  47.078  49.639  1.00  0.00           C
ATOM   1129  O   GLN    70      50.592  48.044  50.107  1.00  0.00           O
ATOM   1130  N   ASP    71      50.556  46.273  48.802  1.00  0.00           N
ATOM   1131  H   ASP    71      51.049  45.484  48.410  1.00  0.00           H
ATOM   1132  CA  ASP    71      49.257  46.498  48.075  1.00  0.00           C
ATOM   1133  HA  ASP    71      48.974  47.550  48.077  1.00  0.00           H
ATOM   1134  CB  ASP    71      49.295  45.988  46.603  1.00  0.00           C
ATOM   1135  HB2 ASP    71      49.439  44.909  46.575  1.00  0.00           H
ATOM   1136  HB3 ASP    71      48.390  46.290  46.077  1.00  0.00           H
ATOM   1137  CG  ASP    71      50.388  46.726  45.859  1.00  0.00           C
ATOM   1138  OD1 ASP    71      50.778  47.774  46.284  1.00  0.00           O
ATOM   1139  OD2 ASP    71      50.732  46.287  44.741  1.00  0.00           O
ATOM   1140  C   ASP    71      47.981  45.917  48.750  1.00  0.00           C
ATOM   1141  O   ASP    71      46.882  46.302  48.398  1.00  0.00           O
ATOM   1142  N   ARG    72      48.197  44.925  49.681  1.00  0.00           N
ATOM   1143  H   ARG    72      49.144  44.587  49.778  1.00  0.00           H
ATOM   1144  CA  ARG    72      47.138  44.121  50.283  1.00  0.00           C
ATOM   1145  HA  ARG    72      47.663  43.390  50.897  1.00  0.00           H
ATOM   1146  CB  ARG    72      46.316  45.075  51.251  1.00  0.00           C
ATOM   1147  HB2 ARG    72      47.032  45.603  51.881  1.00  0.00           H
ATOM   1148  HB3 ARG    72      45.711  45.796  50.700  1.00  0.00           H
ATOM   1149  CG  ARG    72      45.419  44.282  52.200  1.00  0.00           C
ATOM   1150  HG2 ARG    72      44.694  43.787  51.554  1.00  0.00           H
ATOM   1151  HG3 ARG    72      45.941  43.470  52.706  1.00  0.00           H
ATOM   1152  CD  ARG    72      44.756  45.118  53.321  1.00  0.00           C
ATOM   1153  HD2 ARG    72      44.876  44.454  54.177  1.00  0.00           H
ATOM   1154  HD3 ARG    72      45.323  46.007  53.596  1.00  0.00           H
ATOM   1155  NE  ARG    72      43.386  45.479  53.088  1.00  0.00           N
ATOM   1156  HE  ARG    72      42.895  44.932  52.395  1.00  0.00           H
ATOM   1157  CZ  ARG    72      42.664  46.330  53.733  1.00  0.00           C
ATOM   1158  NH1 ARG    72      43.051  46.840  54.891  1.00  0.00           N
ATOM   1159 HH11 ARG    72      43.968  46.552  55.200  1.00  0.00           H
ATOM   1160 HH12 ARG    72      42.550  47.613  55.307  1.00  0.00           H
ATOM   1161  NH2 ARG    72      41.514  46.793  53.322  1.00  0.00           N
ATOM   1162 HH21 ARG    72      41.064  46.654  52.427  1.00  0.00           H
ATOM   1163 HH22 ARG    72      40.965  47.356  53.956  1.00  0.00           H
ATOM   1164  C   ARG    72      46.424  43.268  49.165  1.00  0.00           C
ATOM   1165  O   ARG    72      45.236  43.024  49.111  1.00  0.00           O
ATOM   1166  N   THR    73      47.230  42.836  48.162  1.00  0.00           N
ATOM   1167  H   THR    73      48.205  43.098  48.116  1.00  0.00           H
ATOM   1168  CA  THR    73      46.686  41.955  47.050  1.00  0.00           C
ATOM   1169  HA  THR    73      45.598  41.999  47.092  1.00  0.00           H
ATOM   1170  CB  THR    73      46.914  42.517  45.650  1.00  0.00           C
ATOM   1171  HB  THR    73      46.520  41.763  44.968  1.00  0.00           H
ATOM   1172  CG2 THR    73      46.140  43.816  45.403  1.00  0.00           C
ATOM   1173 HG21 THR    73      46.242  43.948  44.325  1.00  0.00           H
ATOM   1174 HG22 THR    73      46.503  44.553  46.119  1.00  0.00           H
ATOM   1175 HG23 THR    73      45.110  43.726  45.749  1.00  0.00           H
ATOM   1176  OG1 THR    73      48.280  42.729  45.282  1.00  0.00           O
ATOM   1177  HG1 THR    73      48.647  41.847  45.377  1.00  0.00           H
ATOM   1178  C   THR    73      47.077  40.532  47.123  1.00  0.00           C
ATOM   1179  O   THR    73      48.095  40.215  47.758  1.00  0.00           O
ATOM   1180  N   LEU    74      46.315  39.715  46.391  1.00  0.00           N
ATOM   1181  H   LEU    74      45.516  40.101  45.908  1.00  0.00           H
ATOM   1182  CA  LEU    74      46.712  38.375  46.048  1.00  0.00           C
ATOM   1183  HA  LEU    74      47.796  38.337  46.152  1.00  0.00           H
ATOM   1184  CB  LEU    74      46.040  37.374  47.016  1.00  0.00           C
ATOM   1185  HB2 LEU    74      46.497  37.458  48.002  1.00  0.00           H
ATOM   1186  HB3 LEU    74      44.968  37.559  46.941  1.00  0.00           H
ATOM   1187  CG  LEU    74      46.183  35.896  46.641  1.00  0.00           C
ATOM   1188  HG  LEU    74      45.934  35.748  45.590  1.00  0.00           H
ATOM   1189  CD1 LEU    74      47.615  35.301  46.775  1.00  0.00           C
ATOM   1190 HD11 LEU    74      48.313  35.954  46.251  1.00  0.00           H
ATOM   1191 HD12 LEU    74      47.645  34.263  46.443  1.00  0.00           H
ATOM   1192 HD13 LEU    74      47.828  35.298  47.843  1.00  0.00           H
ATOM   1193  CD2 LEU    74      45.285  34.946  47.408  1.00  0.00           C
ATOM   1194 HD21 LEU    74      45.237  33.973  46.919  1.00  0.00           H
ATOM   1195 HD22 LEU    74      45.549  34.799  48.455  1.00  0.00           H
ATOM   1196 HD23 LEU    74      44.284  35.373  47.346  1.00  0.00           H
ATOM   1197  C   LEU    74      46.270  38.093  44.602  1.00  0.00           C
ATOM   1198  O   LEU    74      45.064  38.144  44.313  1.00  0.00           O
ATOM   1199  N   THR    75      47.260  37.742  43.783  1.00  0.00           N
ATOM   1200  H   THR    75      48.083  37.345  44.215  1.00  0.00           H
ATOM   1201  CA  THR    75      47.218  37.367  42.392  1.00  0.00           C
ATOM   1202  HA  THR    75      46.298  37.787  41.987  1.00  0.00           H
ATOM   1203  CB  THR    75      48.451  38.060  41.681  1.00  0.00           C
ATOM   1204  HB  THR    75      49.391  37.639  42.035  1.00  0.00           H
ATOM   1205  CG2 THR    75      48.434  37.906  40.142  1.00  0.00           C
ATOM   1206 HG21 THR    75      48.491  36.865  39.823  1.00  0.00           H
ATOM   1207 HG22 THR    75      49.292  38.405  39.691  1.00  0.00           H
ATOM   1208 HG23 THR    75      47.593  38.468  39.734  1.00  0.00           H
ATOM   1209  OG1 THR    75      48.423  39.465  41.861  1.00  0.00           O
ATOM   1210  HG1 THR    75      48.620  39.566  42.795  1.00  0.00           H
ATOM   1211  C   THR    75      47.273  35.870  42.211  1.00  0.00           C
ATOM   1212  O   THR    75      48.147  35.170  42.813  1.00  0.00           O
ATOM   1213  N   ILE    76      46.501  35.493  41.180  1.00  0.00           N
ATOM   1214  H   ILE    76      46.084  36.256  40.667  1.00  0.00           H
ATOM   1215  CA  ILE    76      46.490  34.101  40.637  1.00  0.00           C
ATOM   1216  HA  ILE    76      47.348  33.515  40.964  1.00  0.00           H
ATOM   1217  CB  ILE    76      45.090  33.418  41.076  1.00  0.00           C
ATOM   1218  HB  ILE    76      44.335  34.183  40.899  1.00  0.00           H
ATOM   1219  CG2 ILE    76      44.863  32.146  40.274  1.00  0.00           C
ATOM   1220 HG21 ILE    76      43.914  31.636  40.445  1.00  0.00           H
ATOM   1221 HG22 ILE    76      45.668  31.424  40.407  1.00  0.00           H
ATOM   1222 HG23 ILE    76      44.797  32.361  39.208  1.00  0.00           H
ATOM   1223  CG1 ILE    76      45.003  33.172  42.605  1.00  0.00           C
ATOM   1224 HG12 ILE    76      45.502  32.282  42.988  1.00  0.00           H
ATOM   1225 HG13 ILE    76      45.521  34.058  42.972  1.00  0.00           H
ATOM   1226  CD1 ILE    76      43.524  33.263  43.051  1.00  0.00           C
ATOM   1227 HD11 ILE    76      43.171  34.260  42.785  1.00  0.00           H
ATOM   1228 HD12 ILE    76      43.548  33.150  44.134  1.00  0.00           H
ATOM   1229 HD13 ILE    76      42.893  32.493  42.610  1.00  0.00           H
ATOM   1230  C   ILE    76      46.585  34.332  39.144  1.00  0.00           C
ATOM   1231  O   ILE    76      45.926  35.275  38.707  1.00  0.00           O
ATOM   1232  N   VAL    77      47.311  33.514  38.378  1.00  0.00           N
ATOM   1233  H   VAL    77      47.807  32.715  38.746  1.00  0.00           H
ATOM   1234  CA  VAL    77      47.505  33.668  36.906  1.00  0.00           C
ATOM   1235  HA  VAL    77      46.543  33.959  36.485  1.00  0.00           H
ATOM   1236  CB  VAL    77      48.593  34.747  36.630  1.00  0.00           C
ATOM   1237  HB  VAL    77      48.125  35.695  36.899  1.00  0.00           H
ATOM   1238  CG1 VAL    77      49.952  34.588  37.451  1.00  0.00           C
ATOM   1239 HG11 VAL    77      50.225  35.636  37.581  1.00  0.00           H
ATOM   1240 HG12 VAL    77      49.867  34.113  38.428  1.00  0.00           H
ATOM   1241 HG13 VAL    77      50.633  34.057  36.786  1.00  0.00           H
ATOM   1242  CG2 VAL    77      49.016  34.976  35.228  1.00  0.00           C
ATOM   1243 HG21 VAL    77      48.068  35.098  34.705  1.00  0.00           H
ATOM   1244 HG22 VAL    77      49.544  34.127  34.794  1.00  0.00           H
ATOM   1245 HG23 VAL    77      49.615  35.886  35.166  1.00  0.00           H
ATOM   1246  C   VAL    77      47.881  32.355  36.224  1.00  0.00           C
ATOM   1247  O   VAL    77      48.587  31.522  36.790  1.00  0.00           O
ATOM   1248  N   ASP    78      47.397  32.284  34.935  1.00  0.00           N
ATOM   1249  H   ASP    78      46.924  33.087  34.544  1.00  0.00           H
ATOM   1250  CA  ASP    78      47.546  31.128  34.112  1.00  0.00           C
ATOM   1251  HA  ASP    78      48.295  30.517  34.616  1.00  0.00           H
ATOM   1252  CB  ASP    78      46.172  30.466  34.113  1.00  0.00           C
ATOM   1253  HB2 ASP    78      46.112  29.420  33.811  1.00  0.00           H
ATOM   1254  HB3 ASP    78      45.952  30.495  35.181  1.00  0.00           H
ATOM   1255  CG  ASP    78      44.993  31.266  33.388  1.00  0.00           C
ATOM   1256  OD1 ASP    78      45.049  31.602  32.215  1.00  0.00           O
ATOM   1257  OD2 ASP    78      44.061  31.531  34.208  1.00  0.00           O
ATOM   1258  C   ASP    78      48.083  31.530  32.729  1.00  0.00           C
ATOM   1259  O   ASP    78      47.967  32.678  32.217  1.00  0.00           O
ATOM   1260  N   THR    79      48.656  30.513  32.071  1.00  0.00           N
ATOM   1261  H   THR    79      49.111  29.767  32.577  1.00  0.00           H
ATOM   1262  CA  THR    79      48.981  30.518  30.703  1.00  0.00           C
ATOM   1263  HA  THR    79      49.064  31.532  30.312  1.00  0.00           H
ATOM   1264  CB  THR    79      50.424  30.038  30.371  1.00  0.00           C
ATOM   1265  HB  THR    79      50.539  30.067  29.287  1.00  0.00           H
ATOM   1266  CG2 THR    79      51.377  31.148  30.940  1.00  0.00           C
ATOM   1267 HG21 THR    79      51.258  31.231  32.020  1.00  0.00           H
ATOM   1268 HG22 THR    79      51.118  31.995  30.305  1.00  0.00           H
ATOM   1269 HG23 THR    79      52.409  30.812  30.849  1.00  0.00           H
ATOM   1270  OG1 THR    79      50.766  28.822  30.893  1.00  0.00           O
ATOM   1271  HG1 THR    79      51.659  28.664  30.576  1.00  0.00           H
ATOM   1272  C   THR    79      47.917  29.934  29.717  1.00  0.00           C
ATOM   1273  O   THR    79      48.201  29.414  28.677  1.00  0.00           O
ATOM   1274  N   GLY    80      46.624  30.132  30.043  1.00  0.00           N
ATOM   1275  H   GLY    80      46.429  30.548  30.942  1.00  0.00           H
ATOM   1276  CA  GLY    80      45.457  29.637  29.298  1.00  0.00           C
ATOM   1277  HA2 GLY    80      45.554  28.556  29.188  1.00  0.00           H
ATOM   1278  HA3 GLY    80      44.629  29.825  29.982  1.00  0.00           H
ATOM   1279  C   GLY    80      45.171  30.356  27.923  1.00  0.00           C
ATOM   1280  O   GLY    80      46.050  30.947  27.338  1.00  0.00           O
ATOM   1281  N   ILE    81      44.005  30.143  27.348  1.00  0.00           N
ATOM   1282  H   ILE    81      43.423  29.379  27.657  1.00  0.00           H
ATOM   1283  CA  ILE    81      43.547  30.741  26.111  1.00  0.00           C
ATOM   1284  HA  ILE    81      44.385  30.430  25.487  1.00  0.00           H
ATOM   1285  CB  ILE    81      42.309  30.044  25.568  1.00  0.00           C
ATOM   1286  HB  ILE    81      42.417  28.961  25.542  1.00  0.00           H
ATOM   1287  CG2 ILE    81      41.036  30.259  26.452  1.00  0.00           C
ATOM   1288 HG21 ILE    81      40.813  31.326  26.433  1.00  0.00           H
ATOM   1289 HG22 ILE    81      41.169  29.992  27.500  1.00  0.00           H
ATOM   1290 HG23 ILE    81      40.261  29.630  26.016  1.00  0.00           H
ATOM   1291  CG1 ILE    81      42.050  30.312  24.105  1.00  0.00           C
ATOM   1292 HG12 ILE    81      41.524  31.265  24.038  1.00  0.00           H
ATOM   1293 HG13 ILE    81      43.021  30.411  23.618  1.00  0.00           H
ATOM   1294  CD1 ILE    81      41.283  29.195  23.355  1.00  0.00           C
ATOM   1295 HD11 ILE    81      40.256  29.064  23.696  1.00  0.00           H
ATOM   1296 HD12 ILE    81      41.825  28.254  23.263  1.00  0.00           H
ATOM   1297 HD13 ILE    81      41.087  29.581  22.354  1.00  0.00           H
ATOM   1298  C   ILE    81      43.512  32.328  25.992  1.00  0.00           C
ATOM   1299  O   ILE    81      43.803  32.823  24.911  1.00  0.00           O
ATOM   1300  N   GLY    82      43.123  33.016  27.117  1.00  0.00           N
ATOM   1301  H   GLY    82      43.122  32.646  28.058  1.00  0.00           H
ATOM   1302  CA  GLY    82      42.823  34.460  27.086  1.00  0.00           C
ATOM   1303  HA2 GLY    82      42.903  34.764  28.129  1.00  0.00           H
ATOM   1304  HA3 GLY    82      43.509  34.954  26.398  1.00  0.00           H
ATOM   1305  C   GLY    82      41.438  34.799  26.627  1.00  0.00           C
ATOM   1306  O   GLY    82      40.755  33.910  26.176  1.00  0.00           O
ATOM   1307  N   MET    83      41.089  36.109  26.550  1.00  0.00           N
ATOM   1308  H   MET    83      41.686  36.866  26.847  1.00  0.00           H
ATOM   1309  CA  MET    83      39.688  36.584  26.295  1.00  0.00           C
ATOM   1310  HA  MET    83      39.104  35.799  25.817  1.00  0.00           H
ATOM   1311  CB  MET    83      38.925  36.672  27.652  1.00  0.00           C
ATOM   1312  HB2 MET    83      39.580  36.773  28.517  1.00  0.00           H
ATOM   1313  HB3 MET    83      38.270  37.542  27.692  1.00  0.00           H
ATOM   1314  CG  MET    83      38.187  35.421  27.904  1.00  0.00           C
ATOM   1315  HG2 MET    83      37.343  35.242  27.238  1.00  0.00           H
ATOM   1316  HG3 MET    83      38.912  34.607  27.940  1.00  0.00           H
ATOM   1317  SD  MET    83      37.429  35.510  29.545  1.00  0.00           S
ATOM   1318  CE  MET    83      38.808  35.348  30.690  1.00  0.00           C
ATOM   1319  HE1 MET    83      39.380  34.432  30.546  1.00  0.00           H
ATOM   1320  HE2 MET    83      39.568  36.096  30.464  1.00  0.00           H
ATOM   1321  HE3 MET    83      38.491  35.404  31.730  1.00  0.00           H
ATOM   1322  C   MET    83      39.675  37.954  25.609  1.00  0.00           C
ATOM   1323  O   MET    83      40.382  38.908  25.939  1.00  0.00           O
ATOM   1324  N   THR    84      38.793  38.090  24.629  1.00  0.00           N
ATOM   1325  H   THR    84      38.193  37.382  24.232  1.00  0.00           H
ATOM   1326  CA  THR    84      38.558  39.416  24.072  1.00  0.00           C
ATOM   1327  HA  THR    84      39.565  39.832  24.021  1.00  0.00           H
ATOM   1328  CB  THR    84      38.117  39.301  22.522  1.00  0.00           C
ATOM   1329  HB  THR    84      38.849  38.689  21.994  1.00  0.00           H
ATOM   1330  CG2 THR    84      36.727  38.783  22.325  1.00  0.00           C
ATOM   1331 HG21 THR    84      35.909  39.501  22.276  1.00  0.00           H
ATOM   1332 HG22 THR    84      36.381  38.060  23.063  1.00  0.00           H
ATOM   1333 HG23 THR    84      36.703  38.250  21.374  1.00  0.00           H
ATOM   1334  OG1 THR    84      38.031  40.604  21.901  1.00  0.00           O
ATOM   1335  HG1 THR    84      38.844  40.649  21.393  1.00  0.00           H
ATOM   1336  C   THR    84      37.614  40.211  25.080  1.00  0.00           C
ATOM   1337  O   THR    84      36.971  39.583  25.944  1.00  0.00           O
ATOM   1338  N   LYS    85      37.434  41.564  24.819  1.00  0.00           N
ATOM   1339  H   LYS    85      37.786  41.889  23.930  1.00  0.00           H
ATOM   1340  CA  LYS    85      36.553  42.466  25.689  1.00  0.00           C
ATOM   1341  HA  LYS    85      36.873  42.498  26.730  1.00  0.00           H
ATOM   1342  CB  LYS    85      36.664  43.853  25.153  1.00  0.00           C
ATOM   1343  HB2 LYS    85      35.841  44.421  25.586  1.00  0.00           H
ATOM   1344  HB3 LYS    85      37.574  44.348  25.493  1.00  0.00           H
ATOM   1345  CG  LYS    85      36.444  44.120  23.628  1.00  0.00           C
ATOM   1346  HG2 LYS    85      37.297  43.689  23.104  1.00  0.00           H
ATOM   1347  HG3 LYS    85      35.528  43.689  23.223  1.00  0.00           H
ATOM   1348  CD  LYS    85      36.509  45.643  23.409  1.00  0.00           C
ATOM   1349  HD2 LYS    85      35.650  45.904  24.027  1.00  0.00           H
ATOM   1350  HD3 LYS    85      37.476  46.049  23.710  1.00  0.00           H
ATOM   1351  CE  LYS    85      36.164  45.946  21.966  1.00  0.00           C
ATOM   1352  HE2 LYS    85      36.975  45.606  21.323  1.00  0.00           H
ATOM   1353  HE3 LYS    85      35.305  45.358  21.642  1.00  0.00           H
ATOM   1354  NZ  LYS    85      35.865  47.373  21.693  1.00  0.00           N
ATOM   1355  HZ1 LYS    85      35.173  47.372  20.958  1.00  0.00           H
ATOM   1356  HZ2 LYS    85      36.689  47.840  21.342  1.00  0.00           H
ATOM   1357  HZ3 LYS    85      35.527  47.842  22.521  1.00  0.00           H
ATOM   1358  C   LYS    85      35.061  42.000  25.721  1.00  0.00           C
ATOM   1359  O   LYS    85      34.339  42.120  26.667  1.00  0.00           O
ATOM   1360  N   ALA    86      34.689  41.369  24.592  1.00  0.00           N
ATOM   1361  H   ALA    86      35.391  41.279  23.872  1.00  0.00           H
ATOM   1362  CA  ALA    86      33.400  40.786  24.453  1.00  0.00           C
ATOM   1363  HA  ALA    86      32.762  41.617  24.753  1.00  0.00           H
ATOM   1364  CB  ALA    86      33.154  40.484  22.979  1.00  0.00           C
ATOM   1365  HB1 ALA    86      32.106  40.206  22.860  1.00  0.00           H
ATOM   1366  HB2 ALA    86      33.818  39.705  22.601  1.00  0.00           H
ATOM   1367  HB3 ALA    86      33.248  41.400  22.397  1.00  0.00           H
ATOM   1368  C   ALA    86      33.067  39.583  25.341  1.00  0.00           C
ATOM   1369  O   ALA    86      31.941  39.446  25.811  1.00  0.00           O
ATOM   1370  N   ASP    87      34.040  38.717  25.674  1.00  0.00           N
ATOM   1371  H   ASP    87      34.885  38.712  25.123  1.00  0.00           H
ATOM   1372  CA  ASP    87      33.878  37.649  26.692  1.00  0.00           C
ATOM   1373  HA  ASP    87      32.961  37.070  26.576  1.00  0.00           H
ATOM   1374  CB  ASP    87      35.002  36.545  26.475  1.00  0.00           C
ATOM   1375  HB2 ASP    87      35.964  37.052  26.411  1.00  0.00           H
ATOM   1376  HB3 ASP    87      34.991  35.970  27.401  1.00  0.00           H
ATOM   1377  CG  ASP    87      34.725  35.644  25.266  1.00  0.00           C
ATOM   1378  OD1 ASP    87      33.591  35.415  24.726  1.00  0.00           O
ATOM   1379  OD2 ASP    87      35.734  34.988  24.850  1.00  0.00           O
ATOM   1380  C   ASP    87      33.723  38.311  28.054  1.00  0.00           C
ATOM   1381  O   ASP    87      32.880  37.873  28.762  1.00  0.00           O
ATOM   1382  N   LEU    88      34.519  39.380  28.433  1.00  0.00           N
ATOM   1383  H   LEU    88      35.270  39.524  27.771  1.00  0.00           H
ATOM   1384  CA  LEU    88      34.464  40.118  29.713  1.00  0.00           C
ATOM   1385  HA  LEU    88      34.603  39.380  30.504  1.00  0.00           H
ATOM   1386  CB  LEU    88      35.555  41.214  29.892  1.00  0.00           C
ATOM   1387  HB2 LEU    88      35.321  42.000  29.175  1.00  0.00           H
ATOM   1388  HB3 LEU    88      35.474  41.728  30.850  1.00  0.00           H
ATOM   1389  CG  LEU    88      37.082  40.816  29.664  1.00  0.00           C
ATOM   1390  HG  LEU    88      37.213  40.485  28.633  1.00  0.00           H
ATOM   1391  CD1 LEU    88      37.972  41.995  29.916  1.00  0.00           C
ATOM   1392 HD11 LEU    88      38.919  41.764  29.429  1.00  0.00           H
ATOM   1393 HD12 LEU    88      38.170  42.169  30.974  1.00  0.00           H
ATOM   1394 HD13 LEU    88      37.529  42.886  29.471  1.00  0.00           H
ATOM   1395  CD2 LEU    88      37.596  39.602  30.475  1.00  0.00           C
ATOM   1396 HD21 LEU    88      37.516  38.718  29.844  1.00  0.00           H
ATOM   1397 HD22 LEU    88      38.639  39.664  30.782  1.00  0.00           H
ATOM   1398 HD23 LEU    88      36.951  39.467  31.343  1.00  0.00           H
ATOM   1399  C   LEU    88      33.061  40.794  29.956  1.00  0.00           C
ATOM   1400  O   LEU    88      32.419  40.667  30.964  1.00  0.00           O
ATOM   1401  N   ILE    89      32.616  41.399  28.855  1.00  0.00           N
ATOM   1402  H   ILE    89      33.268  41.545  28.099  1.00  0.00           H
ATOM   1403  CA  ILE    89      31.278  41.985  28.809  1.00  0.00           C
ATOM   1404  HA  ILE    89      31.179  42.566  29.726  1.00  0.00           H
ATOM   1405  CB  ILE    89      31.018  42.921  27.643  1.00  0.00           C
ATOM   1406  HB  ILE    89      31.215  42.307  26.764  1.00  0.00           H
ATOM   1407  CG2 ILE    89      29.555  43.369  27.606  1.00  0.00           C
ATOM   1408 HG21 ILE    89      29.405  44.155  26.866  1.00  0.00           H
ATOM   1409 HG22 ILE    89      29.371  43.873  28.554  1.00  0.00           H
ATOM   1410 HG23 ILE    89      28.966  42.474  27.412  1.00  0.00           H
ATOM   1411  CG1 ILE    89      31.885  44.184  27.690  1.00  0.00           C
ATOM   1412 HG12 ILE    89      31.339  44.817  28.390  1.00  0.00           H
ATOM   1413 HG13 ILE    89      32.825  43.909  28.168  1.00  0.00           H
ATOM   1414  CD1 ILE    89      32.305  44.946  26.366  1.00  0.00           C
ATOM   1415 HD11 ILE    89      32.667  44.201  25.658  1.00  0.00           H
ATOM   1416 HD12 ILE    89      33.072  45.673  26.633  1.00  0.00           H
ATOM   1417 HD13 ILE    89      31.339  45.324  26.032  1.00  0.00           H
ATOM   1418  C   ILE    89      30.155  40.934  29.063  1.00  0.00           C
ATOM   1419  O   ILE    89      29.220  41.150  29.885  1.00  0.00           O
ATOM   1420  N   ASN    90      30.367  39.754  28.470  1.00  0.00           N
ATOM   1421  H   ASN    90      31.130  39.631  27.820  1.00  0.00           H
ATOM   1422  CA  ASN    90      29.528  38.614  28.775  1.00  0.00           C
ATOM   1423  HA  ASN    90      28.485  38.919  28.861  1.00  0.00           H
ATOM   1424  CB  ASN    90      29.449  37.699  27.520  1.00  0.00           C
ATOM   1425  HB2 ASN    90      30.377  37.396  27.034  1.00  0.00           H
ATOM   1426  HB3 ASN    90      29.000  36.738  27.769  1.00  0.00           H
ATOM   1427  CG  ASN    90      28.517  38.345  26.480  1.00  0.00           C
ATOM   1428  OD1 ASN    90      27.286  38.448  26.670  1.00  0.00           O
ATOM   1429  ND2 ASN    90      29.059  38.949  25.390  1.00  0.00           N
ATOM   1430 HD21 ASN    90      30.063  38.914  25.292  1.00  0.00           H
ATOM   1431 HD22 ASN    90      28.521  39.507  24.743  1.00  0.00           H
ATOM   1432  C   ASN    90      29.951  37.912  30.171  1.00  0.00           C
ATOM   1433  O   ASN    90      29.958  36.642  30.142  1.00  0.00           O
ATOM   1434  N   ASN    91      30.146  38.595  31.259  1.00  0.00           N
ATOM   1435  H   ASN    91      30.040  39.593  31.148  1.00  0.00           H
ATOM   1436  CA  ASN    91      30.521  38.016  32.534  1.00  0.00           C
ATOM   1437  HA  ASN    91      30.798  38.777  33.264  1.00  0.00           H
ATOM   1438  CB  ASN    91      29.267  37.363  33.135  1.00  0.00           C
ATOM   1439  HB2 ASN    91      29.045  36.564  32.428  1.00  0.00           H
ATOM   1440  HB3 ASN    91      29.394  36.987  34.149  1.00  0.00           H
ATOM   1441  CG  ASN    91      27.963  38.216  33.145  1.00  0.00           C
ATOM   1442  OD1 ASN    91      27.917  39.249  33.763  1.00  0.00           O
ATOM   1443  ND2 ASN    91      26.932  37.799  32.446  1.00  0.00           N
ATOM   1444 HD21 ASN    91      26.955  36.905  31.977  1.00  0.00           H
ATOM   1445 HD22 ASN    91      26.088  38.338  32.315  1.00  0.00           H
ATOM   1446  C   ASN    91      31.725  37.073  32.526  1.00  0.00           C
ATOM   1447  O   ASN    91      31.763  35.916  33.005  1.00  0.00           O
ATOM   1448  N   LEU    92      32.871  37.601  31.962  1.00  0.00           N
ATOM   1449  H   LEU    92      32.762  38.572  31.706  1.00  0.00           H
ATOM   1450  CA  LEU    92      34.189  36.874  31.803  1.00  0.00           C
ATOM   1451  HA  LEU    92      34.839  37.594  31.306  1.00  0.00           H
ATOM   1452  CB  LEU    92      34.774  36.768  33.156  1.00  0.00           C
ATOM   1453  HB2 LEU    92      34.217  35.938  33.594  1.00  0.00           H
ATOM   1454  HB3 LEU    92      35.816  36.453  33.095  1.00  0.00           H
ATOM   1455  CG  LEU    92      34.744  37.964  34.192  1.00  0.00           C
ATOM   1456  HG  LEU    92      33.782  38.475  34.232  1.00  0.00           H
ATOM   1457  CD1 LEU    92      34.979  37.464  35.592  1.00  0.00           C
ATOM   1458 HD11 LEU    92      34.600  36.442  35.618  1.00  0.00           H
ATOM   1459 HD12 LEU    92      34.397  38.113  36.248  1.00  0.00           H
ATOM   1460 HD13 LEU    92      36.017  37.452  35.923  1.00  0.00           H
ATOM   1461  CD2 LEU    92      35.832  38.928  33.917  1.00  0.00           C
ATOM   1462 HD21 LEU    92      35.647  39.514  33.017  1.00  0.00           H
ATOM   1463 HD22 LEU    92      35.754  39.590  34.780  1.00  0.00           H
ATOM   1464 HD23 LEU    92      36.850  38.556  34.042  1.00  0.00           H
ATOM   1465  C   LEU    92      34.211  35.590  30.998  1.00  0.00           C
ATOM   1466  O   LEU    92      35.054  34.717  31.248  1.00  0.00           O
ATOM   1467  N   GLY    93      33.210  35.476  30.166  1.00  0.00           N
ATOM   1468  H   GLY    93      32.815  36.377  29.940  1.00  0.00           H
ATOM   1469  CA  GLY    93      32.748  34.260  29.382  1.00  0.00           C
ATOM   1470  HA2 GLY    93      31.974  34.807  28.844  1.00  0.00           H
ATOM   1471  HA3 GLY    93      33.511  33.960  28.663  1.00  0.00           H
ATOM   1472  C   GLY    93      32.239  33.053  30.164  1.00  0.00           C
ATOM   1473  O   GLY    93      32.039  31.980  29.582  1.00  0.00           O
ATOM   1474  N   THR    94      31.930  33.269  31.426  1.00  0.00           N
ATOM   1475  H   THR    94      31.873  34.243  31.688  1.00  0.00           H
ATOM   1476  CA  THR    94      31.303  32.268  32.305  1.00  0.00           C
ATOM   1477  HA  THR    94      31.759  31.292  32.137  1.00  0.00           H
ATOM   1478  CB  THR    94      31.516  32.552  33.766  1.00  0.00           C
ATOM   1479  HB  THR    94      30.990  31.761  34.299  1.00  0.00           H
ATOM   1480  CG2 THR    94      32.992  32.606  34.220  1.00  0.00           C
ATOM   1481 HG21 THR    94      33.454  31.619  34.171  1.00  0.00           H
ATOM   1482 HG22 THR    94      32.865  32.864  35.271  1.00  0.00           H
ATOM   1483 HG23 THR    94      33.616  33.350  33.723  1.00  0.00           H
ATOM   1484  OG1 THR    94      30.907  33.730  34.170  1.00  0.00           O
ATOM   1485  HG1 THR    94      31.500  34.471  34.021  1.00  0.00           H
ATOM   1486  C   THR    94      29.810  32.226  32.095  1.00  0.00           C
ATOM   1487  O   THR    94      29.210  33.234  31.882  1.00  0.00           O
ATOM   1488  N   ILE    95      29.165  31.060  32.199  1.00  0.00           N
ATOM   1489  H   ILE    95      29.781  30.294  32.432  1.00  0.00           H
ATOM   1490  CA  ILE    95      27.693  30.777  32.157  1.00  0.00           C
ATOM   1491  HA  ILE    95      27.418  31.173  31.179  1.00  0.00           H
ATOM   1492  CB  ILE    95      27.535  29.228  32.128  1.00  0.00           C
ATOM   1493  HB  ILE    95      28.447  28.887  31.638  1.00  0.00           H
ATOM   1494  CG2 ILE    95      27.441  28.665  33.550  1.00  0.00           C
ATOM   1495 HG21 ILE    95      26.488  28.803  34.059  1.00  0.00           H
ATOM   1496 HG22 ILE    95      28.273  29.032  34.150  1.00  0.00           H
ATOM   1497 HG23 ILE    95      27.575  27.583  33.511  1.00  0.00           H
ATOM   1498  CG1 ILE    95      26.402  28.748  31.218  1.00  0.00           C
ATOM   1499 HG12 ILE    95      26.159  27.738  31.548  1.00  0.00           H
ATOM   1500 HG13 ILE    95      25.521  29.353  31.427  1.00  0.00           H
ATOM   1501  CD1 ILE    95      26.769  28.556  29.722  1.00  0.00           C
ATOM   1502 HD11 ILE    95      27.663  27.932  29.730  1.00  0.00           H
ATOM   1503 HD12 ILE    95      26.891  29.530  29.249  1.00  0.00           H
ATOM   1504 HD13 ILE    95      25.939  28.089  29.191  1.00  0.00           H
ATOM   1505  C   ILE    95      26.840  31.463  33.150  1.00  0.00           C
ATOM   1506  O   ILE    95      25.647  31.144  33.257  1.00  0.00           O
ATOM   1507  N   ALA    96      27.259  32.493  33.918  1.00  0.00           N
ATOM   1508  H   ALA    96      28.207  32.806  33.761  1.00  0.00           H
ATOM   1509  CA  ALA    96      26.615  33.102  35.038  1.00  0.00           C
ATOM   1510  HA  ALA    96      26.575  32.297  35.773  1.00  0.00           H
ATOM   1511  CB  ALA    96      27.553  34.217  35.548  1.00  0.00           C
ATOM   1512  HB1 ALA    96      27.631  34.929  34.726  1.00  0.00           H
ATOM   1513  HB2 ALA    96      28.522  33.802  35.822  1.00  0.00           H
ATOM   1514  HB3 ALA    96      27.078  34.625  36.441  1.00  0.00           H
ATOM   1515  C   ALA    96      25.188  33.602  34.785  1.00  0.00           C
ATOM   1516  O   ALA    96      24.396  33.443  35.734  1.00  0.00           O
ATOM   1517  N   LYS    97      24.874  34.044  33.547  1.00  0.00           N
ATOM   1518  H   LYS    97      25.695  34.370  33.057  1.00  0.00           H
ATOM   1519  CA  LYS    97      23.537  34.437  33.116  1.00  0.00           C
ATOM   1520  HA  LYS    97      23.283  35.290  33.745  1.00  0.00           H
ATOM   1521  CB  LYS    97      23.636  34.853  31.643  1.00  0.00           C
ATOM   1522  HB2 LYS    97      22.751  35.461  31.457  1.00  0.00           H
ATOM   1523  HB3 LYS    97      24.491  35.504  31.460  1.00  0.00           H
ATOM   1524  CG  LYS    97      23.845  33.606  30.684  1.00  0.00           C
ATOM   1525  HG2 LYS    97      24.733  33.106  31.066  1.00  0.00           H
ATOM   1526  HG3 LYS    97      23.086  32.825  30.667  1.00  0.00           H
ATOM   1527  CD  LYS    97      24.269  34.006  29.179  1.00  0.00           C
ATOM   1528  HD2 LYS    97      23.487  34.578  28.682  1.00  0.00           H
ATOM   1529  HD3 LYS    97      25.128  34.647  29.380  1.00  0.00           H
ATOM   1530  CE  LYS    97      24.699  32.734  28.414  1.00  0.00           C
ATOM   1531  HE2 LYS    97      25.692  32.404  28.718  1.00  0.00           H
ATOM   1532  HE3 LYS    97      23.985  31.931  28.598  1.00  0.00           H
ATOM   1533  NZ  LYS    97      24.784  32.933  26.914  1.00  0.00           N
ATOM   1534  HZ1 LYS    97      25.151  32.115  26.450  1.00  0.00           H
ATOM   1535  HZ2 LYS    97      25.456  33.663  26.719  1.00  0.00           H
ATOM   1536  HZ3 LYS    97      23.896  33.204  26.517  1.00  0.00           H
ATOM   1537  C   LYS    97      22.383  33.372  33.300  1.00  0.00           C
ATOM   1538  O   LYS    97      21.219  33.851  33.357  1.00  0.00           O
ATOM   1539  N   SER    98      22.742  32.108  33.558  1.00  0.00           N
ATOM   1540  H   SER    98      23.667  31.778  33.325  1.00  0.00           H
ATOM   1541  CA  SER    98      21.855  31.117  34.055  1.00  0.00           C
ATOM   1542  HA  SER    98      20.880  31.527  34.318  1.00  0.00           H
ATOM   1543  CB  SER    98      21.621  30.089  32.973  1.00  0.00           C
ATOM   1544  HB2 SER    98      21.179  29.128  33.238  1.00  0.00           H
ATOM   1545  HB3 SER    98      21.026  30.667  32.266  1.00  0.00           H
ATOM   1546  OG  SER    98      22.876  29.887  32.273  1.00  0.00           O
ATOM   1547  HG  SER    98      23.080  28.950  32.308  1.00  0.00           H
ATOM   1548  C   SER    98      22.415  30.292  35.192  1.00  0.00           C
ATOM   1549  O   SER    98      21.650  30.047  36.093  1.00  0.00           O
ATOM   1550  N   GLY    99      23.774  30.078  35.262  1.00  0.00           N
ATOM   1551  H   GLY    99      24.356  30.362  34.487  1.00  0.00           H
ATOM   1552  CA  GLY    99      24.372  29.283  36.374  1.00  0.00           C
ATOM   1553  HA2 GLY    99      23.883  28.312  36.299  1.00  0.00           H
ATOM   1554  HA3 GLY    99      25.423  29.120  36.142  1.00  0.00           H
ATOM   1555  C   GLY    99      24.146  29.943  37.769  1.00  0.00           C
ATOM   1556  O   GLY    99      24.034  29.120  38.701  1.00  0.00           O
ATOM   1557  N   THR   100      24.155  31.228  37.907  1.00  0.00           N
ATOM   1558  H   THR   100      24.376  31.703  37.044  1.00  0.00           H
ATOM   1559  CA  THR   100      23.819  31.951  39.169  1.00  0.00           C
ATOM   1560  HA  THR   100      24.517  31.486  39.865  1.00  0.00           H
ATOM   1561  CB  THR   100      24.148  33.449  39.332  1.00  0.00           C
ATOM   1562  HB  THR   100      23.692  33.695  40.291  1.00  0.00           H
ATOM   1563  CG2 THR   100      25.666  33.720  39.243  1.00  0.00           C
ATOM   1564 HG21 THR   100      26.067  34.654  39.636  1.00  0.00           H
ATOM   1565 HG22 THR   100      26.018  33.703  38.212  1.00  0.00           H
ATOM   1566 HG23 THR   100      26.332  32.973  39.673  1.00  0.00           H
ATOM   1567  OG1 THR   100      23.529  34.122  38.290  1.00  0.00           O
ATOM   1568  HG1 THR   100      24.181  34.068  37.587  1.00  0.00           H
ATOM   1569  C   THR   100      22.379  31.702  39.665  1.00  0.00           C
ATOM   1570  O   THR   100      22.044  31.664  40.838  1.00  0.00           O
ATOM   1571  N   LYS   101      21.466  31.516  38.737  1.00  0.00           N
ATOM   1572  H   LYS   101      21.730  31.769  37.796  1.00  0.00           H
ATOM   1573  CA  LYS   101      20.046  31.332  38.951  1.00  0.00           C
ATOM   1574  HA  LYS   101      19.806  31.961  39.808  1.00  0.00           H
ATOM   1575  CB  LYS   101      19.258  31.777  37.726  1.00  0.00           C
ATOM   1576  HB2 LYS   101      19.436  31.213  36.810  1.00  0.00           H
ATOM   1577  HB3 LYS   101      18.250  31.595  38.102  1.00  0.00           H
ATOM   1578  CG  LYS   101      19.287  33.254  37.313  1.00  0.00           C
ATOM   1579  HG2 LYS   101      18.744  33.838  38.057  1.00  0.00           H
ATOM   1580  HG3 LYS   101      20.277  33.653  37.091  1.00  0.00           H
ATOM   1581  CD  LYS   101      18.326  33.354  36.103  1.00  0.00           C
ATOM   1582  HD2 LYS   101      18.790  32.663  35.401  1.00  0.00           H
ATOM   1583  HD3 LYS   101      17.357  32.967  36.416  1.00  0.00           H
ATOM   1584  CE  LYS   101      18.205  34.731  35.492  1.00  0.00           C
ATOM   1585  HE2 LYS   101      18.070  35.389  36.351  1.00  0.00           H
ATOM   1586  HE3 LYS   101      19.164  34.823  34.982  1.00  0.00           H
ATOM   1587  NZ  LYS   101      17.063  34.790  34.540  1.00  0.00           N
ATOM   1588  HZ1 LYS   101      16.965  33.950  33.988  1.00  0.00           H
ATOM   1589  HZ2 LYS   101      17.102  35.664  34.034  1.00  0.00           H
ATOM   1590  HZ3 LYS   101      16.174  34.811  35.022  1.00  0.00           H
ATOM   1591  C   LYS   101      19.763  29.904  39.349  1.00  0.00           C
ATOM   1592  O   LYS   101      19.026  29.629  40.243  1.00  0.00           O
ATOM   1593  N   ALA   102      20.447  29.008  38.672  1.00  0.00           N
ATOM   1594  H   ALA   102      21.041  29.284  37.905  1.00  0.00           H
ATOM   1595  CA  ALA   102      20.426  27.611  39.008  1.00  0.00           C
ATOM   1596  HA  ALA   102      19.396  27.263  38.924  1.00  0.00           H
ATOM   1597  CB  ALA   102      21.214  26.905  37.913  1.00  0.00           C
ATOM   1598  HB1 ALA   102      22.175  27.412  37.835  1.00  0.00           H
ATOM   1599  HB2 ALA   102      20.692  26.927  36.957  1.00  0.00           H
ATOM   1600  HB3 ALA   102      21.447  25.871  38.172  1.00  0.00           H
ATOM   1601  C   ALA   102      21.052  27.364  40.409  1.00  0.00           C
ATOM   1602  O   ALA   102      20.496  26.570  41.191  1.00  0.00           O
ATOM   1603  N   PHE   103      22.117  28.060  40.741  1.00  0.00           N
ATOM   1604  H   PHE   103      22.512  28.653  40.024  1.00  0.00           H
ATOM   1605  CA  PHE   103      22.763  27.959  42.095  1.00  0.00           C
ATOM   1606  HA  PHE   103      22.884  26.901  42.325  1.00  0.00           H
ATOM   1607  CB  PHE   103      24.158  28.700  42.111  1.00  0.00           C
ATOM   1608  HB2 PHE   103      24.768  28.308  41.297  1.00  0.00           H
ATOM   1609  HB3 PHE   103      23.966  29.755  41.913  1.00  0.00           H
ATOM   1610  CG  PHE   103      24.878  28.592  43.382  1.00  0.00           C
ATOM   1611  CD1 PHE   103      24.981  27.347  44.083  1.00  0.00           C
ATOM   1612  HD1 PHE   103      24.248  26.591  43.843  1.00  0.00           H
ATOM   1613  CE1 PHE   103      25.840  27.341  45.205  1.00  0.00           C
ATOM   1614  HE1 PHE   103      25.970  26.464  45.823  1.00  0.00           H
ATOM   1615  CZ  PHE   103      26.482  28.518  45.638  1.00  0.00           C
ATOM   1616  HZ  PHE   103      27.076  28.534  46.540  1.00  0.00           H
ATOM   1617  CE2 PHE   103      26.283  29.737  45.017  1.00  0.00           C
ATOM   1618  HE2 PHE   103      26.779  30.654  45.300  1.00  0.00           H
ATOM   1619  CD2 PHE   103      25.492  29.776  43.866  1.00  0.00           C
ATOM   1620  HD2 PHE   103      25.419  30.702  43.314  1.00  0.00           H
ATOM   1621  C   PHE   103      21.842  28.604  43.183  1.00  0.00           C
ATOM   1622  O   PHE   103      21.640  27.958  44.208  1.00  0.00           O
ATOM   1623  N   MET   104      21.146  29.728  42.893  1.00  0.00           N
ATOM   1624  H   MET   104      21.327  30.225  42.032  1.00  0.00           H
ATOM   1625  CA  MET   104      20.167  30.380  43.794  1.00  0.00           C
ATOM   1626  HA  MET   104      20.614  30.835  44.678  1.00  0.00           H
ATOM   1627  CB  MET   104      19.482  31.562  43.150  1.00  0.00           C
ATOM   1628  HB2 MET   104      20.229  32.248  42.752  1.00  0.00           H
ATOM   1629  HB3 MET   104      18.796  31.297  42.345  1.00  0.00           H
ATOM   1630  CG  MET   104      18.481  32.337  44.069  1.00  0.00           C
ATOM   1631  HG2 MET   104      18.077  33.116  43.422  1.00  0.00           H
ATOM   1632  HG3 MET   104      17.744  31.617  44.424  1.00  0.00           H
ATOM   1633  SD  MET   104      19.176  33.004  45.595  1.00  0.00           S
ATOM   1634  CE  MET   104      20.065  34.427  45.011  1.00  0.00           C
ATOM   1635  HE1 MET   104      20.102  35.133  45.840  1.00  0.00           H
ATOM   1636  HE2 MET   104      21.065  34.137  44.686  1.00  0.00           H
ATOM   1637  HE3 MET   104      19.510  34.845  44.170  1.00  0.00           H
ATOM   1638  C   MET   104      19.123  29.407  44.374  1.00  0.00           C
ATOM   1639  O   MET   104      18.712  29.479  45.526  1.00  0.00           O
ATOM   1640  N   GLU   105      18.600  28.530  43.418  1.00  0.00           N
ATOM   1641  H   GLU   105      18.853  28.724  42.459  1.00  0.00           H
ATOM   1642  CA  GLU   105      17.601  27.511  43.726  1.00  0.00           C
ATOM   1643  HA  GLU   105      16.776  28.043  44.201  1.00  0.00           H
ATOM   1644  CB  GLU   105      17.210  26.820  42.380  1.00  0.00           C
ATOM   1645  HB2 GLU   105      17.176  27.612  41.632  1.00  0.00           H
ATOM   1646  HB3 GLU   105      18.060  26.161  42.202  1.00  0.00           H
ATOM   1647  CG  GLU   105      15.855  26.101  42.464  1.00  0.00           C
ATOM   1648  HG2 GLU   105      15.666  25.788  41.436  1.00  0.00           H
ATOM   1649  HG3 GLU   105      15.848  25.225  43.112  1.00  0.00           H
ATOM   1650  CD  GLU   105      14.691  27.061  42.820  1.00  0.00           C
ATOM   1651  OE1 GLU   105      14.303  27.979  42.023  1.00  0.00           O
ATOM   1652  OE2 GLU   105      14.213  26.896  43.968  1.00  0.00           O
ATOM   1653  C   GLU   105      18.096  26.472  44.765  1.00  0.00           C
ATOM   1654  O   GLU   105      17.341  26.167  45.729  1.00  0.00           O
ATOM   1655  N   ALA   106      19.304  25.982  44.575  1.00  0.00           N
ATOM   1656  H   ALA   106      19.874  26.191  43.767  1.00  0.00           H
ATOM   1657  CA  ALA   106      20.004  25.151  45.545  1.00  0.00           C
ATOM   1658  HA  ALA   106      19.394  24.267  45.733  1.00  0.00           H
ATOM   1659  CB  ALA   106      21.289  24.658  44.839  1.00  0.00           C
ATOM   1660  HB1 ALA   106      21.696  23.847  45.442  1.00  0.00           H
ATOM   1661  HB2 ALA   106      22.063  25.424  44.876  1.00  0.00           H
ATOM   1662  HB3 ALA   106      21.117  24.245  43.845  1.00  0.00           H
ATOM   1663  C   ALA   106      20.311  25.797  46.911  1.00  0.00           C
ATOM   1664  O   ALA   106      19.989  25.172  47.878  1.00  0.00           O
ATOM   1665  N   LEU   107      20.709  27.079  47.032  1.00  0.00           N
ATOM   1666  H   LEU   107      20.772  27.523  46.126  1.00  0.00           H
ATOM   1667  CA  LEU   107      20.841  27.734  48.359  1.00  0.00           C
ATOM   1668  HA  LEU   107      21.390  27.029  48.982  1.00  0.00           H
ATOM   1669  CB  LEU   107      21.586  29.058  48.079  1.00  0.00           C
ATOM   1670  HB2 LEU   107      21.102  29.522  47.219  1.00  0.00           H
ATOM   1671  HB3 LEU   107      21.480  29.743  48.920  1.00  0.00           H
ATOM   1672  CG  LEU   107      23.102  28.984  47.741  1.00  0.00           C
ATOM   1673  HG  LEU   107      23.250  28.702  46.699  1.00  0.00           H
ATOM   1674  CD1 LEU   107      23.671  30.383  47.785  1.00  0.00           C
ATOM   1675 HD11 LEU   107      22.982  31.004  47.212  1.00  0.00           H
ATOM   1676 HD12 LEU   107      24.691  30.506  47.419  1.00  0.00           H
ATOM   1677 HD13 LEU   107      23.653  30.790  48.796  1.00  0.00           H
ATOM   1678  CD2 LEU   107      24.080  28.128  48.551  1.00  0.00           C
ATOM   1679 HD21 LEU   107      23.647  27.128  48.586  1.00  0.00           H
ATOM   1680 HD22 LEU   107      25.070  28.168  48.096  1.00  0.00           H
ATOM   1681 HD23 LEU   107      24.086  28.550  49.555  1.00  0.00           H
ATOM   1682  C   LEU   107      19.482  27.990  49.014  1.00  0.00           C
ATOM   1683  O   LEU   107      19.407  28.089  50.247  1.00  0.00           O
ATOM   1684  N   GLN   108      18.387  28.052  48.276  1.00  0.00           N
ATOM   1685  H   GLN   108      18.432  27.982  47.270  1.00  0.00           H
ATOM   1686  CA  GLN   108      17.009  28.060  48.917  1.00  0.00           C
ATOM   1687  HA  GLN   108      16.993  28.748  49.762  1.00  0.00           H
ATOM   1688  CB  GLN   108      16.098  28.638  47.810  1.00  0.00           C
ATOM   1689  HB2 GLN   108      16.341  28.253  46.819  1.00  0.00           H
ATOM   1690  HB3 GLN   108      15.078  28.331  48.037  1.00  0.00           H
ATOM   1691  CG  GLN   108      16.169  30.186  47.674  1.00  0.00           C
ATOM   1692  HG2 GLN   108      16.023  30.678  48.636  1.00  0.00           H
ATOM   1693  HG3 GLN   108      17.226  30.370  47.477  1.00  0.00           H
ATOM   1694  CD  GLN   108      15.263  30.731  46.547  1.00  0.00           C
ATOM   1695  OE1 GLN   108      14.736  30.052  45.711  1.00  0.00           O
ATOM   1696  NE2 GLN   108      15.280  31.980  46.401  1.00  0.00           N
ATOM   1697 HE21 GLN   108      14.991  32.435  45.546  1.00  0.00           H
ATOM   1698 HE22 GLN   108      15.794  32.519  47.082  1.00  0.00           H
ATOM   1699  C   GLN   108      16.408  26.708  49.252  1.00  0.00           C
ATOM   1700  O   GLN   108      15.667  26.628  50.277  1.00  0.00           O
ATOM   1701  N   ALA   109      16.841  25.664  48.538  1.00  0.00           N
ATOM   1702  H   ALA   109      17.362  25.761  47.679  1.00  0.00           H
ATOM   1703  CA  ALA   109      16.597  24.277  48.946  1.00  0.00           C
ATOM   1704  HA  ALA   109      15.577  24.235  49.326  1.00  0.00           H
ATOM   1705  CB  ALA   109      16.803  23.413  47.658  1.00  0.00           C
ATOM   1706  HB1 ALA   109      17.869  23.556  47.483  1.00  0.00           H
ATOM   1707  HB2 ALA   109      16.213  23.676  46.780  1.00  0.00           H
ATOM   1708  HB3 ALA   109      16.484  22.398  47.894  1.00  0.00           H
ATOM   1709  C   ALA   109      17.471  23.819  50.163  1.00  0.00           C
ATOM   1710  O   ALA   109      16.972  23.027  50.958  1.00  0.00           O
ATOM   1711  N   GLY   110      18.654  24.423  50.284  1.00  0.00           N
ATOM   1712  H   GLY   110      18.998  25.067  49.587  1.00  0.00           H
ATOM   1713  CA  GLY   110      19.474  24.304  51.539  1.00  0.00           C
ATOM   1714  HA2 GLY   110      19.668  25.287  51.968  1.00  0.00           H
ATOM   1715  HA3 GLY   110      18.889  23.722  52.251  1.00  0.00           H
ATOM   1716  C   GLY   110      20.838  23.690  51.184  1.00  0.00           C
ATOM   1717  O   GLY   110      21.443  22.982  52.009  1.00  0.00           O
ATOM   1718  N   ALA   111      21.434  23.947  49.988  1.00  0.00           N
ATOM   1719  H   ALA   111      20.954  24.503  49.296  1.00  0.00           H
ATOM   1720  CA  ALA   111      22.801  23.629  49.670  1.00  0.00           C
ATOM   1721  HA  ALA   111      23.039  22.606  49.961  1.00  0.00           H
ATOM   1722  CB  ALA   111      23.023  23.921  48.170  1.00  0.00           C
ATOM   1723  HB1 ALA   111      24.058  23.620  48.011  1.00  0.00           H
ATOM   1724  HB2 ALA   111      22.853  24.972  47.936  1.00  0.00           H
ATOM   1725  HB3 ALA   111      22.319  23.334  47.582  1.00  0.00           H
ATOM   1726  C   ALA   111      23.823  24.388  50.531  1.00  0.00           C
ATOM   1727  O   ALA   111      23.511  25.486  51.045  1.00  0.00           O
ATOM   1728  N   ASP   112      25.056  23.852  50.694  1.00  0.00           N
ATOM   1729  H   ASP   112      25.270  23.064  50.100  1.00  0.00           H
ATOM   1730  CA  ASP   112      26.247  24.549  51.184  1.00  0.00           C
ATOM   1731  HA  ASP   112      25.936  25.275  51.936  1.00  0.00           H
ATOM   1732  CB  ASP   112      27.186  23.582  51.871  1.00  0.00           C
ATOM   1733  HB2 ASP   112      26.618  23.362  52.775  1.00  0.00           H
ATOM   1734  HB3 ASP   112      27.284  22.622  51.365  1.00  0.00           H
ATOM   1735  CG  ASP   112      28.499  24.156  52.407  1.00  0.00           C
ATOM   1736  OD1 ASP   112      28.644  24.196  53.629  1.00  0.00           O
ATOM   1737  OD2 ASP   112      29.473  24.457  51.619  1.00  0.00           O
ATOM   1738  C   ASP   112      26.861  25.431  50.023  1.00  0.00           C
ATOM   1739  O   ASP   112      26.743  25.107  48.857  1.00  0.00           O
ATOM   1740  N   ILE   113      27.491  26.521  50.428  1.00  0.00           N
ATOM   1741  H   ILE   113      27.322  26.828  51.376  1.00  0.00           H
ATOM   1742  CA  ILE   113      28.018  27.436  49.385  1.00  0.00           C
ATOM   1743  HA  ILE   113      27.202  27.607  48.684  1.00  0.00           H
ATOM   1744  CB  ILE   113      28.347  28.785  50.161  1.00  0.00           C
ATOM   1745  HB  ILE   113      28.829  28.497  51.096  1.00  0.00           H
ATOM   1746  CG2 ILE   113      29.338  29.734  49.438  1.00  0.00           C
ATOM   1747 HG21 ILE   113      29.707  30.570  50.031  1.00  0.00           H
ATOM   1748 HG22 ILE   113      28.879  30.015  48.490  1.00  0.00           H
ATOM   1749 HG23 ILE   113      30.298  29.298  49.162  1.00  0.00           H
ATOM   1750  CG1 ILE   113      27.036  29.525  50.382  1.00  0.00           C
ATOM   1751 HG12 ILE   113      26.673  29.660  49.363  1.00  0.00           H
ATOM   1752 HG13 ILE   113      26.232  28.925  50.809  1.00  0.00           H
ATOM   1753  CD1 ILE   113      27.097  31.003  51.036  1.00  0.00           C
ATOM   1754 HD11 ILE   113      26.140  31.503  51.178  1.00  0.00           H
ATOM   1755 HD12 ILE   113      27.823  31.685  50.592  1.00  0.00           H
ATOM   1756 HD13 ILE   113      27.512  30.878  52.036  1.00  0.00           H
ATOM   1757  C   ILE   113      29.192  26.795  48.508  1.00  0.00           C
ATOM   1758  O   ILE   113      29.261  27.157  47.341  1.00  0.00           O
ATOM   1759  N   SER   114      29.898  25.790  49.031  1.00  0.00           N
ATOM   1760  H   SER   114      29.636  25.347  49.899  1.00  0.00           H
ATOM   1761  CA  SER   114      30.929  25.077  48.202  1.00  0.00           C
ATOM   1762  HA  SER   114      31.707  25.765  47.869  1.00  0.00           H
ATOM   1763  CB  SER   114      31.589  24.025  49.129  1.00  0.00           C
ATOM   1764  HB2 SER   114      31.748  24.450  50.120  1.00  0.00           H
ATOM   1765  HB3 SER   114      30.909  23.183  49.262  1.00  0.00           H
ATOM   1766  OG  SER   114      32.766  23.414  48.690  1.00  0.00           O
ATOM   1767  HG  SER   114      33.096  22.936  49.454  1.00  0.00           H
ATOM   1768  C   SER   114      30.413  24.413  46.930  1.00  0.00           C
ATOM   1769  O   SER   114      31.268  24.079  46.045  1.00  0.00           O
ATOM   1770  N   MET   115      29.129  24.344  46.706  1.00  0.00           N
ATOM   1771  H   MET   115      28.550  24.728  47.440  1.00  0.00           H
ATOM   1772  CA  MET   115      28.376  23.784  45.591  1.00  0.00           C
ATOM   1773  HA  MET   115      28.767  22.784  45.399  1.00  0.00           H
ATOM   1774  CB  MET   115      26.928  23.514  46.016  1.00  0.00           C
ATOM   1775  HB2 MET   115      26.930  23.100  47.024  1.00  0.00           H
ATOM   1776  HB3 MET   115      26.269  24.360  46.213  1.00  0.00           H
ATOM   1777  CG  MET   115      26.187  22.483  45.175  1.00  0.00           C
ATOM   1778  HG2 MET   115      26.248  22.742  44.118  1.00  0.00           H
ATOM   1779  HG3 MET   115      26.684  21.514  45.242  1.00  0.00           H
ATOM   1780  SD  MET   115      24.398  22.260  45.546  1.00  0.00           S
ATOM   1781  CE  MET   115      24.010  20.997  44.434  1.00  0.00           C
ATOM   1782  HE1 MET   115      24.684  20.150  44.557  1.00  0.00           H
ATOM   1783  HE2 MET   115      22.970  20.675  44.480  1.00  0.00           H
ATOM   1784  HE3 MET   115      24.251  21.328  43.423  1.00  0.00           H
ATOM   1785  C   MET   115      28.520  24.713  44.327  1.00  0.00           C
ATOM   1786  O   MET   115      28.136  24.367  43.212  1.00  0.00           O
ATOM   1787  N   ILE   116      29.022  25.961  44.522  1.00  0.00           N
ATOM   1788  H   ILE   116      29.165  26.174  45.499  1.00  0.00           H
ATOM   1789  CA  ILE   116      29.002  27.120  43.581  1.00  0.00           C
ATOM   1790  HA  ILE   116      27.927  27.247  43.452  1.00  0.00           H
ATOM   1791  CB  ILE   116      29.552  28.410  44.235  1.00  0.00           C
ATOM   1792  HB  ILE   116      28.982  28.462  45.163  1.00  0.00           H
ATOM   1793  CG2 ILE   116      31.054  28.166  44.656  1.00  0.00           C
ATOM   1794 HG21 ILE   116      31.741  28.018  43.823  1.00  0.00           H
ATOM   1795 HG22 ILE   116      31.206  27.328  45.337  1.00  0.00           H
ATOM   1796 HG23 ILE   116      31.405  29.042  45.199  1.00  0.00           H
ATOM   1797  CG1 ILE   116      29.332  29.612  43.323  1.00  0.00           C
ATOM   1798 HG12 ILE   116      29.894  29.338  42.429  1.00  0.00           H
ATOM   1799 HG13 ILE   116      28.281  29.763  43.080  1.00  0.00           H
ATOM   1800  CD1 ILE   116      29.894  30.938  43.947  1.00  0.00           C
ATOM   1801 HD11 ILE   116      30.942  30.803  44.215  1.00  0.00           H
ATOM   1802 HD12 ILE   116      29.388  31.207  44.874  1.00  0.00           H
ATOM   1803 HD13 ILE   116      29.833  31.779  43.256  1.00  0.00           H
ATOM   1804  C   ILE   116      29.602  26.732  42.229  1.00  0.00           C
ATOM   1805  O   ILE   116      28.985  27.053  41.190  1.00  0.00           O
ATOM   1806  N   GLY   117      30.671  26.016  42.171  1.00  0.00           N
ATOM   1807  H   GLY   117      31.060  25.752  43.064  1.00  0.00           H
ATOM   1808  CA  GLY   117      31.374  25.765  40.998  1.00  0.00           C
ATOM   1809  HA2 GLY   117      31.374  26.605  40.304  1.00  0.00           H
ATOM   1810  HA3 GLY   117      32.407  25.510  41.235  1.00  0.00           H
ATOM   1811  C   GLY   117      30.912  24.595  40.089  1.00  0.00           C
ATOM   1812  O   GLY   117      31.376  24.529  38.932  1.00  0.00           O
ATOM   1813  N   GLN   118      29.955  23.794  40.577  1.00  0.00           N
ATOM   1814  H   GLN   118      29.660  24.083  41.499  1.00  0.00           H
ATOM   1815  CA  GLN   118      29.257  22.775  39.704  1.00  0.00           C
ATOM   1816  HA  GLN   118      30.080  22.239  39.229  1.00  0.00           H
ATOM   1817  CB  GLN   118      28.287  22.004  40.568  1.00  0.00           C
ATOM   1818  HB2 GLN   118      27.582  22.666  41.071  1.00  0.00           H
ATOM   1819  HB3 GLN   118      27.786  21.255  39.954  1.00  0.00           H
ATOM   1820  CG  GLN   118      28.992  21.214  41.643  1.00  0.00           C
ATOM   1821  HG2 GLN   118      29.764  20.520  41.311  1.00  0.00           H
ATOM   1822  HG3 GLN   118      29.368  21.853  42.441  1.00  0.00           H
ATOM   1823  CD  GLN   118      28.117  20.098  42.319  1.00  0.00           C
ATOM   1824  OE1 GLN   118      28.665  19.320  43.106  1.00  0.00           O
ATOM   1825  NE2 GLN   118      26.844  19.916  42.117  1.00  0.00           N
ATOM   1826 HE21 GLN   118      26.339  19.118  42.476  1.00  0.00           H
ATOM   1827 HE22 GLN   118      26.378  20.630  41.576  1.00  0.00           H
ATOM   1828  C   GLN   118      28.422  23.555  38.684  1.00  0.00           C
ATOM   1829  O   GLN   118      28.242  23.185  37.533  1.00  0.00           O
ATOM   1830  N   PHE   119      27.756  24.678  39.154  1.00  0.00           N
ATOM   1831  H   PHE   119      27.882  24.932  40.122  1.00  0.00           H
ATOM   1832  CA  PHE   119      26.958  25.614  38.362  1.00  0.00           C
ATOM   1833  HA  PHE   119      26.348  24.940  37.761  1.00  0.00           H
ATOM   1834  CB  PHE   119      26.029  26.368  39.346  1.00  0.00           C
ATOM   1835  HB2 PHE   119      26.687  26.949  39.992  1.00  0.00           H
ATOM   1836  HB3 PHE   119      25.379  26.888  38.642  1.00  0.00           H
ATOM   1837  CG  PHE   119      25.156  25.418  40.082  1.00  0.00           C
ATOM   1838  CD1 PHE   119      24.077  24.866  39.378  1.00  0.00           C
ATOM   1839  HD1 PHE   119      23.959  25.014  38.314  1.00  0.00           H
ATOM   1840  CE1 PHE   119      23.164  24.015  40.011  1.00  0.00           C
ATOM   1841  HE1 PHE   119      22.371  23.551  39.444  1.00  0.00           H
ATOM   1842  CZ  PHE   119      23.225  23.843  41.374  1.00  0.00           C
ATOM   1843  HZ  PHE   119      22.463  23.298  41.913  1.00  0.00           H
ATOM   1844  CE2 PHE   119      24.269  24.420  42.082  1.00  0.00           C
ATOM   1845  HE2 PHE   119      24.269  24.307  43.156  1.00  0.00           H
ATOM   1846  CD2 PHE   119      25.264  25.215  41.461  1.00  0.00           C
ATOM   1847  HD2 PHE   119      26.000  25.589  42.158  1.00  0.00           H
ATOM   1848  C   PHE   119      27.701  26.565  37.341  1.00  0.00           C
ATOM   1849  O   PHE   119      27.099  27.451  36.739  1.00  0.00           O
ATOM   1850  N   GLY   120      29.008  26.357  37.241  1.00  0.00           N
ATOM   1851  H   GLY   120      29.486  25.900  38.004  1.00  0.00           H
ATOM   1852  CA  GLY   120      29.919  27.129  36.424  1.00  0.00           C
ATOM   1853  HA2 GLY   120      30.822  26.561  36.201  1.00  0.00           H
ATOM   1854  HA3 GLY   120      29.437  27.221  35.451  1.00  0.00           H
ATOM   1855  C   GLY   120      30.262  28.544  37.013  1.00  0.00           C
ATOM   1856  O   GLY   120      30.982  29.276  36.350  1.00  0.00           O
ATOM   1857  N   VAL   121      29.870  28.989  38.270  1.00  0.00           N
ATOM   1858  H   VAL   121      29.479  28.245  38.829  1.00  0.00           H
ATOM   1859  CA  VAL   121      29.877  30.375  38.743  1.00  0.00           C
ATOM   1860  HA  VAL   121      30.289  30.925  37.896  1.00  0.00           H
ATOM   1861  CB  VAL   121      28.532  30.897  39.025  1.00  0.00           C
ATOM   1862  HB  VAL   121      28.616  31.831  39.579  1.00  0.00           H
ATOM   1863  CG1 VAL   121      27.776  31.254  37.757  1.00  0.00           C
ATOM   1864 HG11 VAL   121      26.751  31.564  37.962  1.00  0.00           H
ATOM   1865 HG12 VAL   121      28.283  32.100  37.294  1.00  0.00           H
ATOM   1866 HG13 VAL   121      27.760  30.377  37.111  1.00  0.00           H
ATOM   1867  CG2 VAL   121      27.641  30.063  39.905  1.00  0.00           C
ATOM   1868 HG21 VAL   121      27.348  29.204  39.303  1.00  0.00           H
ATOM   1869 HG22 VAL   121      26.783  30.650  40.234  1.00  0.00           H
ATOM   1870 HG23 VAL   121      28.321  29.750  40.698  1.00  0.00           H
ATOM   1871  C   VAL   121      30.841  30.385  39.936  1.00  0.00           C
ATOM   1872  O   VAL   121      30.744  31.245  40.816  1.00  0.00           O
ATOM   1873  N   GLY   122      31.837  29.510  40.010  1.00  0.00           N
ATOM   1874  H   GLY   122      31.910  28.846  39.253  1.00  0.00           H
ATOM   1875  CA  GLY   122      32.884  29.414  41.043  1.00  0.00           C
ATOM   1876  HA2 GLY   122      32.261  29.191  41.909  1.00  0.00           H
ATOM   1877  HA3 GLY   122      33.528  28.612  40.683  1.00  0.00           H
ATOM   1878  C   GLY   122      33.610  30.733  41.396  1.00  0.00           C
ATOM   1879  O   GLY   122      34.072  30.829  42.552  1.00  0.00           O
ATOM   1880  N   PHE   123      33.774  31.665  40.429  1.00  0.00           N
ATOM   1881  H   PHE   123      33.386  31.588  39.501  1.00  0.00           H
ATOM   1882  CA  PHE   123      34.634  32.863  40.414  1.00  0.00           C
ATOM   1883  HA  PHE   123      35.670  32.563  40.570  1.00  0.00           H
ATOM   1884  CB  PHE   123      34.482  33.565  39.056  1.00  0.00           C
ATOM   1885  HB2 PHE   123      35.049  33.096  38.252  1.00  0.00           H
ATOM   1886  HB3 PHE   123      33.420  33.582  38.815  1.00  0.00           H
ATOM   1887  CG  PHE   123      34.953  35.063  39.019  1.00  0.00           C
ATOM   1888  CD1 PHE   123      36.339  35.322  38.840  1.00  0.00           C
ATOM   1889  HD1 PHE   123      36.955  34.434  38.822  1.00  0.00           H
ATOM   1890  CE1 PHE   123      36.811  36.634  38.775  1.00  0.00           C
ATOM   1891  HE1 PHE   123      37.862  36.852  38.654  1.00  0.00           H
ATOM   1892  CZ  PHE   123      35.926  37.694  38.835  1.00  0.00           C
ATOM   1893  HZ  PHE   123      36.284  38.706  38.718  1.00  0.00           H
ATOM   1894  CE2 PHE   123      34.565  37.443  39.110  1.00  0.00           C
ATOM   1895  HE2 PHE   123      33.871  38.270  39.102  1.00  0.00           H
ATOM   1896  CD2 PHE   123      34.085  36.168  39.252  1.00  0.00           C
ATOM   1897  HD2 PHE   123      33.070  36.147  39.619  1.00  0.00           H
ATOM   1898  C   PHE   123      34.328  33.840  41.477  1.00  0.00           C
ATOM   1899  O   PHE   123      35.224  34.510  41.923  1.00  0.00           O
ATOM   1900  N   TYR   124      33.058  33.985  41.805  1.00  0.00           N
ATOM   1901  H   TYR   124      32.388  33.559  41.180  1.00  0.00           H
ATOM   1902  CA  TYR   124      32.658  34.993  42.802  1.00  0.00           C
ATOM   1903  HA  TYR   124      33.031  35.991  42.566  1.00  0.00           H
ATOM   1904  CB  TYR   124      31.109  35.039  42.868  1.00  0.00           C
ATOM   1905  HB2 TYR   124      30.674  34.152  43.329  1.00  0.00           H
ATOM   1906  HB3 TYR   124      30.810  35.835  43.551  1.00  0.00           H
ATOM   1907  CG  TYR   124      30.458  35.342  41.486  1.00  0.00           C
ATOM   1908  CD1 TYR   124      30.541  36.700  41.048  1.00  0.00           C
ATOM   1909  HD1 TYR   124      31.062  37.375  41.710  1.00  0.00           H
ATOM   1910  CE1 TYR   124      30.241  36.962  39.709  1.00  0.00           C
ATOM   1911  HE1 TYR   124      30.409  37.947  39.300  1.00  0.00           H
ATOM   1912  CZ  TYR   124      29.621  36.004  38.918  1.00  0.00           C
ATOM   1913  OH  TYR   124      29.433  36.191  37.560  1.00  0.00           O
ATOM   1914  HH  TYR   124      29.855  36.986  37.227  1.00  0.00           H
ATOM   1915  CE2 TYR   124      29.318  34.739  39.454  1.00  0.00           C
ATOM   1916  HE2 TYR   124      28.619  34.083  38.958  1.00  0.00           H
ATOM   1917  CD2 TYR   124      29.755  34.453  40.714  1.00  0.00           C
ATOM   1918  HD2 TYR   124      29.593  33.482  41.157  1.00  0.00           H
ATOM   1919  C   TYR   124      33.118  34.686  44.217  1.00  0.00           C
ATOM   1920  O   TYR   124      33.015  35.461  45.213  1.00  0.00           O
ATOM   1921  N   SER   125      33.643  33.407  44.454  1.00  0.00           N
ATOM   1922  H   SER   125      33.729  32.712  43.726  1.00  0.00           H
ATOM   1923  CA  SER   125      34.388  32.984  45.680  1.00  0.00           C
ATOM   1924  HA  SER   125      33.730  32.991  46.548  1.00  0.00           H
ATOM   1925  CB  SER   125      34.974  31.632  45.602  1.00  0.00           C
ATOM   1926  HB2 SER   125      35.490  31.372  46.526  1.00  0.00           H
ATOM   1927  HB3 SER   125      34.139  30.935  45.529  1.00  0.00           H
ATOM   1928  OG  SER   125      35.838  31.651  44.482  1.00  0.00           O
ATOM   1929  HG  SER   125      35.217  31.431  43.784  1.00  0.00           H
ATOM   1930  C   SER   125      35.514  34.001  45.976  1.00  0.00           C
ATOM   1931  O   SER   125      35.861  34.188  47.149  1.00  0.00           O
ATOM   1932  N   ALA   126      36.006  34.723  44.970  1.00  0.00           N
ATOM   1933  H   ALA   126      35.684  34.524  44.034  1.00  0.00           H
ATOM   1934  CA  ALA   126      36.917  35.814  45.400  1.00  0.00           C
ATOM   1935  HA  ALA   126      37.746  35.417  45.986  1.00  0.00           H
ATOM   1936  CB  ALA   126      37.233  36.540  44.097  1.00  0.00           C
ATOM   1937  HB1 ALA   126      37.654  35.923  43.304  1.00  0.00           H
ATOM   1938  HB2 ALA   126      38.116  37.125  44.350  1.00  0.00           H
ATOM   1939  HB3 ALA   126      36.439  37.166  43.690  1.00  0.00           H
ATOM   1940  C   ALA   126      36.269  36.896  46.333  1.00  0.00           C
ATOM   1941  O   ALA   126      36.891  37.371  47.297  1.00  0.00           O
ATOM   1942  N   TYR   127      34.984  37.231  46.137  1.00  0.00           N
ATOM   1943  H   TYR   127      34.435  36.785  45.418  1.00  0.00           H
ATOM   1944  CA  TYR   127      34.284  38.134  47.061  1.00  0.00           C
ATOM   1945  HA  TYR   127      34.831  39.070  47.186  1.00  0.00           H
ATOM   1946  CB  TYR   127      32.968  38.658  46.361  1.00  0.00           C
ATOM   1947  HB2 TYR   127      32.343  37.843  45.997  1.00  0.00           H
ATOM   1948  HB3 TYR   127      32.453  39.281  47.090  1.00  0.00           H
ATOM   1949  CG  TYR   127      33.351  39.512  45.155  1.00  0.00           C
ATOM   1950  CD1 TYR   127      33.945  40.843  45.358  1.00  0.00           C
ATOM   1951  HD1 TYR   127      34.202  41.186  46.349  1.00  0.00           H
ATOM   1952  CE1 TYR   127      34.341  41.597  44.283  1.00  0.00           C
ATOM   1953  HE1 TYR   127      34.694  42.601  44.468  1.00  0.00           H
ATOM   1954  CZ  TYR   127      34.250  41.045  42.956  1.00  0.00           C
ATOM   1955  OH  TYR   127      34.452  41.883  41.866  1.00  0.00           O
ATOM   1956  HH  TYR   127      34.904  42.694  42.108  1.00  0.00           H
ATOM   1957  CE2 TYR   127      33.610  39.783  42.727  1.00  0.00           C
ATOM   1958  HE2 TYR   127      33.438  39.366  41.746  1.00  0.00           H
ATOM   1959  CD2 TYR   127      33.297  39.004  43.891  1.00  0.00           C
ATOM   1960  HD2 TYR   127      32.858  38.028  43.747  1.00  0.00           H
ATOM   1961  C   TYR   127      33.887  37.621  48.440  1.00  0.00           C
ATOM   1962  O   TYR   127      33.406  38.373  49.268  1.00  0.00           O
ATOM   1963  N   LEU   128      34.268  36.393  48.746  1.00  0.00           N
ATOM   1964  H   LEU   128      34.797  35.897  48.043  1.00  0.00           H
ATOM   1965  CA  LEU   128      34.231  35.890  50.058  1.00  0.00           C
ATOM   1966  HA  LEU   128      33.296  36.152  50.551  1.00  0.00           H
ATOM   1967  CB  LEU   128      34.451  34.344  50.018  1.00  0.00           C
ATOM   1968  HB2 LEU   128      35.363  33.966  49.557  1.00  0.00           H
ATOM   1969  HB3 LEU   128      34.501  34.007  51.053  1.00  0.00           H
ATOM   1970  CG  LEU   128      33.241  33.559  49.381  1.00  0.00           C
ATOM   1971  HG  LEU   128      32.969  33.973  48.411  1.00  0.00           H
ATOM   1972  CD1 LEU   128      33.656  32.097  49.156  1.00  0.00           C
ATOM   1973 HD11 LEU   128      34.594  32.118  48.602  1.00  0.00           H
ATOM   1974 HD12 LEU   128      32.924  31.649  48.484  1.00  0.00           H
ATOM   1975 HD13 LEU   128      33.926  31.610  50.093  1.00  0.00           H
ATOM   1976  CD2 LEU   128      31.908  33.600  50.184  1.00  0.00           C
ATOM   1977 HD21 LEU   128      31.024  33.357  49.594  1.00  0.00           H
ATOM   1978 HD22 LEU   128      31.935  32.935  51.048  1.00  0.00           H
ATOM   1979 HD23 LEU   128      31.629  34.558  50.624  1.00  0.00           H
ATOM   1980  C   LEU   128      35.462  36.377  50.891  1.00  0.00           C
ATOM   1981  O   LEU   128      35.295  36.370  52.122  1.00  0.00           O
ATOM   1982  N   VAL   129      36.566  36.812  50.229  1.00  0.00           N
ATOM   1983  H   VAL   129      36.558  36.721  49.223  1.00  0.00           H
ATOM   1984  CA  VAL   129      37.837  37.240  50.806  1.00  0.00           C
ATOM   1985  HA  VAL   129      37.759  37.285  51.892  1.00  0.00           H
ATOM   1986  CB  VAL   129      38.994  36.265  50.503  1.00  0.00           C
ATOM   1987  HB  VAL   129      39.880  36.663  50.996  1.00  0.00           H
ATOM   1988  CG1 VAL   129      38.643  34.870  51.030  1.00  0.00           C
ATOM   1989 HG11 VAL   129      38.079  34.402  50.223  1.00  0.00           H
ATOM   1990 HG12 VAL   129      39.449  34.158  51.201  1.00  0.00           H
ATOM   1991 HG13 VAL   129      38.058  34.994  51.941  1.00  0.00           H
ATOM   1992  CG2 VAL   129      39.353  36.172  49.007  1.00  0.00           C
ATOM   1993 HG21 VAL   129      38.659  35.588  48.402  1.00  0.00           H
ATOM   1994 HG22 VAL   129      40.241  35.563  48.837  1.00  0.00           H
ATOM   1995 HG23 VAL   129      39.652  37.163  48.664  1.00  0.00           H
ATOM   1996  C   VAL   129      38.222  38.705  50.444  1.00  0.00           C
ATOM   1997  O   VAL   129      39.084  39.306  51.135  1.00  0.00           O
ATOM   1998  N   ALA   130      37.682  39.246  49.324  1.00  0.00           N
ATOM   1999  H   ALA   130      37.152  38.645  48.710  1.00  0.00           H
ATOM   2000  CA  ALA   130      38.094  40.558  48.749  1.00  0.00           C
ATOM   2001  HA  ALA   130      38.948  40.867  49.351  1.00  0.00           H
ATOM   2002  CB  ALA   130      38.620  40.273  47.303  1.00  0.00           C
ATOM   2003  HB1 ALA   130      38.922  41.252  46.929  1.00  0.00           H
ATOM   2004  HB2 ALA   130      37.965  39.774  46.588  1.00  0.00           H
ATOM   2005  HB3 ALA   130      39.491  39.619  47.330  1.00  0.00           H
ATOM   2006  C   ALA   130      37.084  41.628  48.811  1.00  0.00           C
ATOM   2007  O   ALA   130      35.871  41.327  48.647  1.00  0.00           O
ATOM   2008  N   GLU   131      37.538  42.855  48.991  1.00  0.00           N
ATOM   2009  H   GLU   131      38.540  42.976  49.007  1.00  0.00           H
ATOM   2010  CA  GLU   131      36.602  43.952  48.644  1.00  0.00           C
ATOM   2011  HA  GLU   131      35.580  43.635  48.850  1.00  0.00           H
ATOM   2012  CB  GLU   131      37.087  45.148  49.454  1.00  0.00           C
ATOM   2013  HB2 GLU   131      36.583  46.021  49.042  1.00  0.00           H
ATOM   2014  HB3 GLU   131      36.705  45.011  50.466  1.00  0.00           H
ATOM   2015  CG  GLU   131      38.636  45.439  49.423  1.00  0.00           C
ATOM   2016  HG2 GLU   131      39.210  44.544  49.662  1.00  0.00           H
ATOM   2017  HG3 GLU   131      38.921  45.742  48.416  1.00  0.00           H
ATOM   2018  CD  GLU   131      39.137  46.498  50.394  1.00  0.00           C
ATOM   2019  OE1 GLU   131      40.342  46.416  50.804  1.00  0.00           O
ATOM   2020  OE2 GLU   131      38.386  47.413  50.651  1.00  0.00           O
ATOM   2021  C   GLU   131      36.624  44.354  47.193  1.00  0.00           C
ATOM   2022  O   GLU   131      35.641  44.956  46.800  1.00  0.00           O
ATOM   2023  N   LYS   132      37.645  43.970  46.402  1.00  0.00           N
ATOM   2024  H   LYS   132      38.403  43.473  46.847  1.00  0.00           H
ATOM   2025  CA  LYS   132      37.790  44.267  44.942  1.00  0.00           C
ATOM   2026  HA  LYS   132      36.773  44.311  44.552  1.00  0.00           H
ATOM   2027  CB  LYS   132      38.427  45.594  44.546  1.00  0.00           C
ATOM   2028  HB2 LYS   132      37.999  46.380  45.168  1.00  0.00           H
ATOM   2029  HB3 LYS   132      39.498  45.551  44.744  1.00  0.00           H
ATOM   2030  CG  LYS   132      38.376  45.993  43.035  1.00  0.00           C
ATOM   2031  HG2 LYS   132      38.831  45.233  42.398  1.00  0.00           H
ATOM   2032  HG3 LYS   132      37.346  46.133  42.709  1.00  0.00           H
ATOM   2033  CD  LYS   132      38.928  47.358  42.661  1.00  0.00           C
ATOM   2034  HD2 LYS   132      38.539  47.639  41.682  1.00  0.00           H
ATOM   2035  HD3 LYS   132      38.732  48.102  43.433  1.00  0.00           H
ATOM   2036  CE  LYS   132      40.437  47.305  42.660  1.00  0.00           C
ATOM   2037  HE2 LYS   132      40.779  46.890  43.608  1.00  0.00           H
ATOM   2038  HE3 LYS   132      40.740  46.637  41.853  1.00  0.00           H
ATOM   2039  NZ  LYS   132      40.947  48.640  42.462  1.00  0.00           N
ATOM   2040  HZ1 LYS   132      40.783  48.838  41.485  1.00  0.00           H
ATOM   2041  HZ2 LYS   132      41.958  48.659  42.454  1.00  0.00           H
ATOM   2042  HZ3 LYS   132      40.735  49.454  43.022  1.00  0.00           H
ATOM   2043  C   LYS   132      38.385  43.099  44.222  1.00  0.00           C
ATOM   2044  O   LYS   132      39.259  42.443  44.752  1.00  0.00           O
ATOM   2045  N   VAL   133      37.989  42.912  42.959  1.00  0.00           N
ATOM   2046  H   VAL   133      37.156  43.411  42.676  1.00  0.00           H
ATOM   2047  CA  VAL   133      38.572  41.933  42.042  1.00  0.00           C
ATOM   2048  HA  VAL   133      39.574  41.661  42.373  1.00  0.00           H
ATOM   2049  CB  VAL   133      37.761  40.621  41.756  1.00  0.00           C
ATOM   2050  HB  VAL   133      36.787  40.890  41.348  1.00  0.00           H
ATOM   2051  CG1 VAL   133      38.383  39.715  40.647  1.00  0.00           C
ATOM   2052 HG11 VAL   133      39.417  39.615  40.976  1.00  0.00           H
ATOM   2053 HG12 VAL   133      37.789  38.803  40.581  1.00  0.00           H
ATOM   2054 HG13 VAL   133      38.392  40.171  39.657  1.00  0.00           H
ATOM   2055  CG2 VAL   133      37.568  39.830  43.151  1.00  0.00           C
ATOM   2056 HG21 VAL   133      37.141  38.861  42.892  1.00  0.00           H
ATOM   2057 HG22 VAL   133      36.976  40.426  43.849  1.00  0.00           H
ATOM   2058 HG23 VAL   133      38.510  39.577  43.639  1.00  0.00           H
ATOM   2059  C   VAL   133      38.844  42.530  40.653  1.00  0.00           C
ATOM   2060  O   VAL   133      37.901  42.865  39.909  1.00  0.00           O
ATOM   2061  N   THR   134      40.120  42.797  40.408  1.00  0.00           N
ATOM   2062  H   THR   134      40.788  42.796  41.167  1.00  0.00           H
ATOM   2063  CA  THR   134      40.664  43.174  39.115  1.00  0.00           C
ATOM   2064  HA  THR   134      39.920  43.707  38.523  1.00  0.00           H
ATOM   2065  CB  THR   134      41.858  44.148  39.210  1.00  0.00           C
ATOM   2066  HB  THR   134      42.787  43.720  39.586  1.00  0.00           H
ATOM   2067  CG2 THR   134      42.239  44.670  37.811  1.00  0.00           C
ATOM   2068 HG21 THR   134      42.881  45.549  37.853  1.00  0.00           H
ATOM   2069 HG22 THR   134      41.383  44.921  37.183  1.00  0.00           H
ATOM   2070 HG23 THR   134      42.885  43.931  37.338  1.00  0.00           H
ATOM   2071  OG1 THR   134      41.426  45.241  39.937  1.00  0.00           O
ATOM   2072  HG1 THR   134      42.192  45.532  40.437  1.00  0.00           H
ATOM   2073  C   THR   134      41.069  41.908  38.360  1.00  0.00           C
ATOM   2074  O   THR   134      41.610  40.989  38.941  1.00  0.00           O
ATOM   2075  N   VAL   135      40.811  41.864  37.084  1.00  0.00           N
ATOM   2076  H   VAL   135      40.321  42.648  36.677  1.00  0.00           H
ATOM   2077  CA  VAL   135      41.142  40.808  36.085  1.00  0.00           C
ATOM   2078  HA  VAL   135      41.872  40.162  36.570  1.00  0.00           H
ATOM   2079  CB  VAL   135      39.922  39.947  35.628  1.00  0.00           C
ATOM   2080  HB  VAL   135      39.143  40.570  35.187  1.00  0.00           H
ATOM   2081  CG1 VAL   135      40.244  38.807  34.601  1.00  0.00           C
ATOM   2082 HG11 VAL   135      40.565  39.254  33.660  1.00  0.00           H
ATOM   2083 HG12 VAL   135      40.955  38.078  34.989  1.00  0.00           H
ATOM   2084 HG13 VAL   135      39.358  38.251  34.293  1.00  0.00           H
ATOM   2085  CG2 VAL   135      39.299  39.247  36.870  1.00  0.00           C
ATOM   2086 HG21 VAL   135      38.339  38.799  36.612  1.00  0.00           H
ATOM   2087 HG22 VAL   135      39.044  39.988  37.628  1.00  0.00           H
ATOM   2088 HG23 VAL   135      39.994  38.622  37.429  1.00  0.00           H
ATOM   2089  C   VAL   135      41.800  41.411  34.808  1.00  0.00           C
ATOM   2090  O   VAL   135      41.140  42.084  33.987  1.00  0.00           O
ATOM   2091  N   ILE   136      42.945  40.872  34.457  1.00  0.00           N
ATOM   2092  H   ILE   136      43.291  40.100  35.009  1.00  0.00           H
ATOM   2093  CA  ILE   136      43.684  41.167  33.233  1.00  0.00           C
ATOM   2094  HA  ILE   136      43.081  41.897  32.694  1.00  0.00           H
ATOM   2095  CB  ILE   136      45.070  41.823  33.570  1.00  0.00           C
ATOM   2096  HB  ILE   136      45.616  41.106  34.183  1.00  0.00           H
ATOM   2097  CG2 ILE   136      45.996  42.262  32.422  1.00  0.00           C
ATOM   2098 HG21 ILE   136      46.964  42.612  32.780  1.00  0.00           H
ATOM   2099 HG22 ILE   136      45.503  42.806  31.617  1.00  0.00           H
ATOM   2100 HG23 ILE   136      46.178  41.360  31.839  1.00  0.00           H
ATOM   2101  CG1 ILE   136      44.856  43.139  34.391  1.00  0.00           C
ATOM   2102 HG12 ILE   136      45.407  43.999  34.010  1.00  0.00           H
ATOM   2103 HG13 ILE   136      43.854  43.511  34.181  1.00  0.00           H
ATOM   2104  CD1 ILE   136      45.215  43.072  35.898  1.00  0.00           C
ATOM   2105 HD11 ILE   136      44.902  42.161  36.410  1.00  0.00           H
ATOM   2106 HD12 ILE   136      44.708  43.927  36.344  1.00  0.00           H
ATOM   2107 HD13 ILE   136      46.294  43.129  36.035  1.00  0.00           H
ATOM   2108  C   ILE   136      43.854  39.870  32.317  1.00  0.00           C
ATOM   2109  O   ILE   136      44.242  38.843  32.826  1.00  0.00           O
ATOM   2110  N   THR   137      43.478  39.913  31.031  1.00  0.00           N
ATOM   2111  H   THR   137      43.305  40.827  30.636  1.00  0.00           H
ATOM   2112  CA  THR   137      43.533  38.865  30.078  1.00  0.00           C
ATOM   2113  HA  THR   137      44.215  38.106  30.461  1.00  0.00           H
ATOM   2114  CB  THR   137      42.059  38.269  29.870  1.00  0.00           C
ATOM   2115  HB  THR   137      41.631  38.087  30.857  1.00  0.00           H
ATOM   2116  CG2 THR   137      41.086  39.153  29.133  1.00  0.00           C
ATOM   2117 HG21 THR   137      41.460  39.351  28.129  1.00  0.00           H
ATOM   2118 HG22 THR   137      40.839  40.083  29.645  1.00  0.00           H
ATOM   2119 HG23 THR   137      40.190  38.550  28.986  1.00  0.00           H
ATOM   2120  OG1 THR   137      42.175  37.092  29.187  1.00  0.00           O
ATOM   2121  HG1 THR   137      42.291  36.313  29.735  1.00  0.00           H
ATOM   2122  C   THR   137      44.154  39.201  28.690  1.00  0.00           C
ATOM   2123  O   THR   137      44.035  40.318  28.207  1.00  0.00           O
ATOM   2124  N   LYS   138      44.650  38.209  27.996  1.00  0.00           N
ATOM   2125  H   LYS   138      44.536  37.272  28.356  1.00  0.00           H
ATOM   2126  CA  LYS   138      45.457  38.292  26.774  1.00  0.00           C
ATOM   2127  HA  LYS   138      45.083  39.190  26.283  1.00  0.00           H
ATOM   2128  CB  LYS   138      46.925  38.566  26.959  1.00  0.00           C
ATOM   2129  HB2 LYS   138      46.949  39.448  27.601  1.00  0.00           H
ATOM   2130  HB3 LYS   138      47.367  37.703  27.455  1.00  0.00           H
ATOM   2131  CG  LYS   138      47.760  38.856  25.622  1.00  0.00           C
ATOM   2132  HG2 LYS   138      48.709  39.329  25.872  1.00  0.00           H
ATOM   2133  HG3 LYS   138      47.975  37.909  25.129  1.00  0.00           H
ATOM   2134  CD  LYS   138      47.079  39.790  24.623  1.00  0.00           C
ATOM   2135  HD2 LYS   138      46.192  39.307  24.212  1.00  0.00           H
ATOM   2136  HD3 LYS   138      46.715  40.672  25.149  1.00  0.00           H
ATOM   2137  CE  LYS   138      47.940  40.449  23.529  1.00  0.00           C
ATOM   2138  HE2 LYS   138      47.444  41.330  23.121  1.00  0.00           H
ATOM   2139  HE3 LYS   138      48.823  40.834  24.040  1.00  0.00           H
ATOM   2140  NZ  LYS   138      48.247  39.571  22.360  1.00  0.00           N
ATOM   2141  HZ1 LYS   138      47.344  39.282  22.017  1.00  0.00           H
ATOM   2142  HZ2 LYS   138      48.834  38.759  22.486  1.00  0.00           H
ATOM   2143  HZ3 LYS   138      48.628  40.103  21.590  1.00  0.00           H
ATOM   2144  C   LYS   138      45.323  37.069  25.905  1.00  0.00           C
ATOM   2145  O   LYS   138      45.651  35.950  26.320  1.00  0.00           O
ATOM   2146  N   HIE   139      44.664  37.209  24.751  1.00  0.00           N
ATOM   2147  H   HIE   139      44.356  38.158  24.591  1.00  0.00           H
ATOM   2148  CA  HIE   139      44.569  36.253  23.620  1.00  0.00           C
ATOM   2149  HA  HIE   139      44.571  35.271  24.093  1.00  0.00           H
ATOM   2150  CB  HIE   139      43.264  36.545  22.947  1.00  0.00           C
ATOM   2151  HB2 HIE   139      42.511  36.735  23.711  1.00  0.00           H
ATOM   2152  HB3 HIE   139      43.407  37.468  22.387  1.00  0.00           H
ATOM   2153  CG  HIE   139      42.674  35.442  22.205  1.00  0.00           C
ATOM   2154  ND1 HIE   139      43.195  34.888  20.991  1.00  0.00           N
ATOM   2155  CE1 HIE   139      42.529  33.759  20.914  1.00  0.00           C
ATOM   2156  HE1 HIE   139      42.650  32.977  20.178  1.00  0.00           H
ATOM   2157  NE2 HIE   139      41.448  33.620  21.746  1.00  0.00           N
ATOM   2158  HE2 HIE   139      40.786  32.858  21.792  1.00  0.00           H
ATOM   2159  CD2 HIE   139      41.628  34.676  22.675  1.00  0.00           C
ATOM   2160  HD2 HIE   139      40.979  34.830  23.525  1.00  0.00           H
ATOM   2161  C   HIE   139      45.791  36.369  22.708  1.00  0.00           C
ATOM   2162  O   HIE   139      46.396  37.443  22.543  1.00  0.00           O
ATOM   2163  N   ASN   140      46.135  35.257  22.014  1.00  0.00           N
ATOM   2164  H   ASN   140      45.591  34.421  22.172  1.00  0.00           H
ATOM   2165  CA  ASN   140      47.148  35.200  20.973  1.00  0.00           C
ATOM   2166  HA  ASN   140      48.096  35.608  21.323  1.00  0.00           H
ATOM   2167  CB  ASN   140      47.298  33.765  20.610  1.00  0.00           C
ATOM   2168  HB2 ASN   140      47.526  33.177  21.498  1.00  0.00           H
ATOM   2169  HB3 ASN   140      46.400  33.330  20.169  1.00  0.00           H
ATOM   2170  CG  ASN   140      48.442  33.518  19.680  1.00  0.00           C
ATOM   2171  OD1 ASN   140      49.488  33.063  20.149  1.00  0.00           O
ATOM   2172  ND2 ASN   140      48.245  33.493  18.362  1.00  0.00           N
ATOM   2173 HD21 ASN   140      47.330  33.663  17.971  1.00  0.00           H
ATOM   2174 HD22 ASN   140      49.019  33.334  17.734  1.00  0.00           H
ATOM   2175  C   ASN   140      46.838  36.084  19.705  1.00  0.00           C
ATOM   2176  O   ASN   140      47.723  36.431  18.920  1.00  0.00           O
ATOM   2177  N   ASP   141      45.529  36.366  19.456  1.00  0.00           N
ATOM   2178  H   ASP   141      44.862  35.976  20.107  1.00  0.00           H
ATOM   2179  CA  ASP   141      45.003  36.897  18.259  1.00  0.00           C
ATOM   2180  HA  ASP   141      45.836  37.028  17.568  1.00  0.00           H
ATOM   2181  CB  ASP   141      44.018  35.860  17.676  1.00  0.00           C
ATOM   2182  HB2 ASP   141      43.120  35.926  18.292  1.00  0.00           H
ATOM   2183  HB3 ASP   141      43.764  36.258  16.694  1.00  0.00           H
ATOM   2184  CG  ASP   141      44.405  34.430  17.562  1.00  0.00           C
ATOM   2185  OD1 ASP   141      45.628  34.084  17.481  1.00  0.00           O
ATOM   2186  OD2 ASP   141      43.441  33.638  17.541  1.00  0.00           O
ATOM   2187  C   ASP   141      44.269  38.258  18.342  1.00  0.00           C
ATOM   2188  O   ASP   141      43.740  38.764  17.359  1.00  0.00           O
ATOM   2189  N   ASP   142      44.220  38.842  19.517  1.00  0.00           N
ATOM   2190  H   ASP   142      44.747  38.401  20.257  1.00  0.00           H
ATOM   2191  CA  ASP   142      43.700  40.092  19.871  1.00  0.00           C
ATOM   2192  HA  ASP   142      43.856  40.818  19.074  1.00  0.00           H
ATOM   2193  CB  ASP   142      42.202  39.972  20.241  1.00  0.00           C
ATOM   2194  HB2 ASP   142      41.832  39.193  19.575  1.00  0.00           H
ATOM   2195  HB3 ASP   142      42.168  39.512  21.229  1.00  0.00           H
ATOM   2196  CG  ASP   142      41.225  41.166  20.241  1.00  0.00           C
ATOM   2197  OD1 ASP   142      41.586  42.332  20.315  1.00  0.00           O
ATOM   2198  OD2 ASP   142      40.019  40.899  20.140  1.00  0.00           O
ATOM   2199  C   ASP   142      44.557  40.607  21.048  1.00  0.00           C
ATOM   2200  O   ASP   142      45.522  39.954  21.407  1.00  0.00           O
ATOM   2201  N   GLU   143      44.308  41.913  21.412  1.00  0.00           N
ATOM   2202  H   GLU   143      43.603  42.348  20.834  1.00  0.00           H
ATOM   2203  CA  GLU   143      45.140  42.697  22.322  1.00  0.00           C
ATOM   2204  HA  GLU   143      46.214  42.570  22.191  1.00  0.00           H
ATOM   2205  CB  GLU   143      44.837  44.125  21.890  1.00  0.00           C
ATOM   2206  HB2 GLU   143      43.781  44.371  21.998  1.00  0.00           H
ATOM   2207  HB3 GLU   143      45.356  44.823  22.548  1.00  0.00           H
ATOM   2208  CG  GLU   143      45.265  44.540  20.438  1.00  0.00           C
ATOM   2209  HG2 GLU   143      44.761  43.876  19.737  1.00  0.00           H
ATOM   2210  HG3 GLU   143      45.147  45.594  20.188  1.00  0.00           H
ATOM   2211  CD  GLU   143      46.752  44.451  20.228  1.00  0.00           C
ATOM   2212  OE1 GLU   143      47.523  44.683  21.209  1.00  0.00           O
ATOM   2213  OE2 GLU   143      47.185  44.136  19.141  1.00  0.00           O
ATOM   2214  C   GLU   143      44.746  42.513  23.814  1.00  0.00           C
ATOM   2215  O   GLU   143      43.962  41.626  24.108  1.00  0.00           O
ATOM   2216  N   GLN   144      45.394  43.225  24.751  1.00  0.00           N
ATOM   2217  H   GLN   144      46.106  43.894  24.496  1.00  0.00           H
ATOM   2218  CA  GLN   144      45.293  42.925  26.145  1.00  0.00           C
ATOM   2219  HA  GLN   144      45.105  41.873  26.359  1.00  0.00           H
ATOM   2220  CB  GLN   144      46.737  43.184  26.773  1.00  0.00           C
ATOM   2221  HB2 GLN   144      47.538  42.936  26.079  1.00  0.00           H
ATOM   2222  HB3 GLN   144      46.801  44.269  26.863  1.00  0.00           H
ATOM   2223  CG  GLN   144      46.949  42.487  28.161  1.00  0.00           C
ATOM   2224  HG2 GLN   144      46.512  43.130  28.924  1.00  0.00           H
ATOM   2225  HG3 GLN   144      46.548  41.477  28.229  1.00  0.00           H
ATOM   2226  CD  GLN   144      48.494  42.404  28.547  1.00  0.00           C
ATOM   2227  OE1 GLN   144      49.244  41.596  28.054  1.00  0.00           O
ATOM   2228  NE2 GLN   144      48.809  43.267  29.475  1.00  0.00           N
ATOM   2229 HE21 GLN   144      49.768  43.354  29.778  1.00  0.00           H
ATOM   2230 HE22 GLN   144      48.096  43.826  29.921  1.00  0.00           H
ATOM   2231  C   GLN   144      44.187  43.793  26.839  1.00  0.00           C
ATOM   2232  O   GLN   144      44.260  45.050  26.702  1.00  0.00           O
ATOM   2233  N   TYR   145      43.247  43.132  27.530  1.00  0.00           N
ATOM   2234  H   TYR   145      43.294  42.129  27.644  1.00  0.00           H
ATOM   2235  CA  TYR   145      42.079  43.845  28.167  1.00  0.00           C
ATOM   2236  HA  TYR   145      42.304  44.895  27.982  1.00  0.00           H
ATOM   2237  CB  TYR   145      40.796  43.462  27.391  1.00  0.00           C
ATOM   2238  HB2 TYR   145      40.560  42.406  27.503  1.00  0.00           H
ATOM   2239  HB3 TYR   145      40.007  44.004  27.913  1.00  0.00           H
ATOM   2240  CG  TYR   145      40.688  43.732  25.867  1.00  0.00           C
ATOM   2241  CD1 TYR   145      40.191  44.925  25.355  1.00  0.00           C
ATOM   2242  HD1 TYR   145      39.844  45.719  25.999  1.00  0.00           H
ATOM   2243  CE1 TYR   145      40.091  45.089  23.955  1.00  0.00           C
ATOM   2244  HE1 TYR   145      39.648  45.998  23.575  1.00  0.00           H
ATOM   2245  CZ  TYR   145      40.527  44.082  23.107  1.00  0.00           C
ATOM   2246  OH  TYR   145      40.464  44.291  21.728  1.00  0.00           O
ATOM   2247  HH  TYR   145      41.069  43.700  21.275  1.00  0.00           H
ATOM   2248  CE2 TYR   145      40.972  42.822  23.610  1.00  0.00           C
ATOM   2249  HE2 TYR   145      41.261  42.078  22.882  1.00  0.00           H
ATOM   2250  CD2 TYR   145      41.010  42.669  24.966  1.00  0.00           C
ATOM   2251  HD2 TYR   145      41.434  41.778  25.406  1.00  0.00           H
ATOM   2252  C   TYR   145      41.846  43.477  29.609  1.00  0.00           C
ATOM   2253  O   TYR   145      42.454  42.567  30.168  1.00  0.00           O
ATOM   2254  N   ALA   146      40.888  44.106  30.252  1.00  0.00           N
ATOM   2255  H   ALA   146      40.319  44.806  29.798  1.00  0.00           H
ATOM   2256  CA  ALA   146      40.832  43.912  31.692  1.00  0.00           C
ATOM   2257  HA  ALA   146      41.016  42.850  31.853  1.00  0.00           H
ATOM   2258  CB  ALA   146      41.976  44.649  32.375  1.00  0.00           C
ATOM   2259  HB1 ALA   146      42.943  44.262  32.053  1.00  0.00           H
ATOM   2260  HB2 ALA   146      41.817  44.622  33.454  1.00  0.00           H
ATOM   2261  HB3 ALA   146      41.897  45.716  32.164  1.00  0.00           H
ATOM   2262  C   ALA   146      39.433  44.421  32.270  1.00  0.00           C
ATOM   2263  O   ALA   146      38.849  45.341  31.686  1.00  0.00           O
ATOM   2264  N   TRP   147      39.046  43.702  33.283  1.00  0.00           N
ATOM   2265  H   TRP   147      39.747  43.102  33.694  1.00  0.00           H
ATOM   2266  CA  TRP   147      37.757  43.874  34.010  1.00  0.00           C
ATOM   2267  HA  TRP   147      37.299  44.805  33.676  1.00  0.00           H
ATOM   2268  CB  TRP   147      36.865  42.556  33.739  1.00  0.00           C
ATOM   2269  HB2 TRP   147      37.007  42.432  32.665  1.00  0.00           H
ATOM   2270  HB3 TRP   147      37.345  41.731  34.266  1.00  0.00           H
ATOM   2271  CG  TRP   147      35.517  42.498  34.297  1.00  0.00           C
ATOM   2272  CD1 TRP   147      34.377  42.694  33.576  1.00  0.00           C
ATOM   2273  HD1 TRP   147      34.417  42.889  32.515  1.00  0.00           H
ATOM   2274  NE1 TRP   147      33.273  42.304  34.283  1.00  0.00           N
ATOM   2275  HE1 TRP   147      32.360  42.130  33.887  1.00  0.00           H
ATOM   2276  CE2 TRP   147      33.606  42.080  35.584  1.00  0.00           C
ATOM   2277  CZ2 TRP   147      32.840  41.799  36.783  1.00  0.00           C
ATOM   2278  HZ2 TRP   147      31.768  41.732  36.677  1.00  0.00           H
ATOM   2279  CH2 TRP   147      33.463  41.512  38.011  1.00  0.00           C
ATOM   2280  HH2 TRP   147      32.959  41.267  38.934  1.00  0.00           H
ATOM   2281  CZ3 TRP   147      34.848  41.581  38.098  1.00  0.00           C
ATOM   2282  HZ3 TRP   147      35.368  41.358  39.019  1.00  0.00           H
ATOM   2283  CE3 TRP   147      35.575  41.918  36.957  1.00  0.00           C
ATOM   2284  HE3 TRP   147      36.646  41.790  36.986  1.00  0.00           H
ATOM   2285  CD2 TRP   147      35.003  42.115  35.635  1.00  0.00           C
ATOM   2286  C   TRP   147      37.980  44.121  35.540  1.00  0.00           C
ATOM   2287  O   TRP   147      38.935  43.645  36.151  1.00  0.00           O
ATOM   2288  N   GLU   148      37.041  44.933  36.038  1.00  0.00           N
ATOM   2289  H   GLU   148      36.376  45.362  35.411  1.00  0.00           H
ATOM   2290  CA  GLU   148      37.134  45.420  37.403  1.00  0.00           C
ATOM   2291  HA  GLU   148      37.646  44.641  37.969  1.00  0.00           H
ATOM   2292  CB  GLU   148      38.032  46.718  37.382  1.00  0.00           C
ATOM   2293  HB2 GLU   148      39.035  46.394  37.101  1.00  0.00           H
ATOM   2294  HB3 GLU   148      37.729  47.304  36.515  1.00  0.00           H
ATOM   2295  CG  GLU   148      38.280  47.382  38.806  1.00  0.00           C
ATOM   2296  HG2 GLU   148      37.363  47.857  39.157  1.00  0.00           H
ATOM   2297  HG3 GLU   148      38.556  46.694  39.604  1.00  0.00           H
ATOM   2298  CD  GLU   148      39.322  48.592  38.646  1.00  0.00           C
ATOM   2299  OE1 GLU   148      39.996  48.949  39.636  1.00  0.00           O
ATOM   2300  OE2 GLU   148      39.654  49.124  37.532  1.00  0.00           O
ATOM   2301  C   GLU   148      35.845  45.641  38.208  1.00  0.00           C
ATOM   2302  O   GLU   148      34.963  46.329  37.683  1.00  0.00           O
ATOM   2303  N   SER   149      35.699  45.231  39.454  1.00  0.00           N
ATOM   2304  H   SER   149      36.456  44.661  39.804  1.00  0.00           H
ATOM   2305  CA  SER   149      34.489  45.517  40.249  1.00  0.00           C
ATOM   2306  HA  SER   149      34.214  46.563  40.110  1.00  0.00           H
ATOM   2307  CB  SER   149      33.238  44.638  39.717  1.00  0.00           C
ATOM   2308  HB2 SER   149      33.000  44.843  38.674  1.00  0.00           H
ATOM   2309  HB3 SER   149      33.587  43.608  39.776  1.00  0.00           H
ATOM   2310  OG  SER   149      32.054  44.713  40.455  1.00  0.00           O
ATOM   2311  HG  SER   149      31.474  45.361  40.049  1.00  0.00           H
ATOM   2312  C   SER   149      34.718  45.225  41.756  1.00  0.00           C
ATOM   2313  O   SER   149      35.400  44.305  42.138  1.00  0.00           O
ATOM   2314  N   SER   150      34.234  46.146  42.603  1.00  0.00           N
ATOM   2315  H   SER   150      33.616  46.894  42.321  1.00  0.00           H
ATOM   2316  CA  SER   150      34.264  46.046  44.065  1.00  0.00           C
ATOM   2317  HA  SER   150      35.076  45.421  44.437  1.00  0.00           H
ATOM   2318  CB  SER   150      34.460  47.417  44.745  1.00  0.00           C
ATOM   2319  HB2 SER   150      33.710  48.161  44.478  1.00  0.00           H
ATOM   2320  HB3 SER   150      34.537  47.337  45.829  1.00  0.00           H
ATOM   2321  OG  SER   150      35.674  47.947  44.253  1.00  0.00           O
ATOM   2322  HG  SER   150      35.473  48.363  43.411  1.00  0.00           H
ATOM   2323  C   SER   150      32.921  45.509  44.565  1.00  0.00           C
ATOM   2324  O   SER   150      32.424  45.941  45.595  1.00  0.00           O
ATOM   2325  N   ALA   151      32.379  44.543  43.813  1.00  0.00           N
ATOM   2326  H   ALA   151      32.903  44.075  43.087  1.00  0.00           H
ATOM   2327  CA  ALA   151      31.049  43.882  43.975  1.00  0.00           C
ATOM   2328  HA  ALA   151      30.795  43.120  43.238  1.00  0.00           H
ATOM   2329  CB  ALA   151      30.992  43.057  45.255  1.00  0.00           C
ATOM   2330  HB1 ALA   151      30.283  42.230  45.203  1.00  0.00           H
ATOM   2331  HB2 ALA   151      30.774  43.738  46.078  1.00  0.00           H
ATOM   2332  HB3 ALA   151      31.995  42.678  45.455  1.00  0.00           H
ATOM   2333  C   ALA   151      29.903  44.968  43.992  1.00  0.00           C
ATOM   2334  O   ALA   151      30.078  45.925  43.260  1.00  0.00           O
ATOM   2335  N   GLY   152      28.706  44.716  44.540  1.00  0.00           N
ATOM   2336  H   GLY   152      28.574  43.770  44.870  1.00  0.00           H
ATOM   2337  CA  GLY   152      27.667  45.770  44.462  1.00  0.00           C
ATOM   2338  HA2 GLY   152      26.885  45.572  45.195  1.00  0.00           H
ATOM   2339  HA3 GLY   152      28.167  46.675  44.806  1.00  0.00           H
ATOM   2340  C   GLY   152      27.094  45.734  43.079  1.00  0.00           C
ATOM   2341  O   GLY   152      26.645  44.719  42.576  1.00  0.00           O
ATOM   2342  N   GLY   153      27.085  46.931  42.472  1.00  0.00           N
ATOM   2343  H   GLY   153      27.453  47.705  43.006  1.00  0.00           H
ATOM   2344  CA  GLY   153      26.107  47.281  41.456  1.00  0.00           C
ATOM   2345  HA2 GLY   153      25.168  46.729  41.492  1.00  0.00           H
ATOM   2346  HA3 GLY   153      25.946  48.334  41.691  1.00  0.00           H
ATOM   2347  C   GLY   153      26.613  47.129  39.943  1.00  0.00           C
ATOM   2348  O   GLY   153      25.810  47.055  39.042  1.00  0.00           O
ATOM   2349  N   SER   154      27.892  47.228  39.703  1.00  0.00           N
ATOM   2350  H   SER   154      28.574  47.365  40.435  1.00  0.00           H
ATOM   2351  CA  SER   154      28.411  47.488  38.337  1.00  0.00           C
ATOM   2352  HA  SER   154      27.707  47.135  37.584  1.00  0.00           H
ATOM   2353  CB  SER   154      28.480  49.030  38.200  1.00  0.00           C
ATOM   2354  HB2 SER   154      28.914  49.310  37.240  1.00  0.00           H
ATOM   2355  HB3 SER   154      27.470  49.442  38.194  1.00  0.00           H
ATOM   2356  OG  SER   154      29.247  49.698  39.195  1.00  0.00           O
ATOM   2357  HG  SER   154      28.729  50.395  39.604  1.00  0.00           H
ATOM   2358  C   SER   154      29.801  46.882  38.178  1.00  0.00           C
ATOM   2359  O   SER   154      30.504  46.499  39.114  1.00  0.00           O
ATOM   2360  N   PHE   155      30.253  46.859  36.934  1.00  0.00           N
ATOM   2361  H   PHE   155      29.648  47.094  36.160  1.00  0.00           H
ATOM   2362  CA  PHE   155      31.597  46.436  36.561  1.00  0.00           C
ATOM   2363  HA  PHE   155      32.367  46.644  37.305  1.00  0.00           H
ATOM   2364  CB  PHE   155      31.668  44.889  36.355  1.00  0.00           C
ATOM   2365  HB2 PHE   155      32.685  44.514  36.250  1.00  0.00           H
ATOM   2366  HB3 PHE   155      31.206  44.585  37.295  1.00  0.00           H
ATOM   2367  CG  PHE   155      30.806  44.470  35.177  1.00  0.00           C
ATOM   2368  CD1 PHE   155      31.315  44.575  33.871  1.00  0.00           C
ATOM   2369  HD1 PHE   155      32.342  44.822  33.645  1.00  0.00           H
ATOM   2370  CE1 PHE   155      30.540  44.089  32.793  1.00  0.00           C
ATOM   2371  HE1 PHE   155      30.920  43.969  31.789  1.00  0.00           H
ATOM   2372  CZ  PHE   155      29.225  43.609  33.005  1.00  0.00           C
ATOM   2373  HZ  PHE   155      28.635  43.204  32.196  1.00  0.00           H
ATOM   2374  CE2 PHE   155      28.614  43.676  34.285  1.00  0.00           C
ATOM   2375  HE2 PHE   155      27.550  43.495  34.310  1.00  0.00           H
ATOM   2376  CD2 PHE   155      29.378  44.134  35.382  1.00  0.00           C
ATOM   2377  HD2 PHE   155      29.013  44.215  36.395  1.00  0.00           H
ATOM   2378  C   PHE   155      32.076  47.184  35.284  1.00  0.00           C
ATOM   2379  O   PHE   155      31.261  47.866  34.612  1.00  0.00           O
ATOM   2380  N   THR   156      33.413  47.278  34.904  1.00  0.00           N
ATOM   2381  H   THR   156      33.984  46.544  35.299  1.00  0.00           H
ATOM   2382  CA  THR   156      33.918  48.129  33.820  1.00  0.00           C
ATOM   2383  HA  THR   156      33.060  48.401  33.205  1.00  0.00           H
ATOM   2384  CB  THR   156      34.574  49.404  34.415  1.00  0.00           C
ATOM   2385  HB  THR   156      33.749  49.811  34.998  1.00  0.00           H
ATOM   2386  CG2 THR   156      35.794  49.234  35.286  1.00  0.00           C
ATOM   2387 HG21 THR   156      35.942  50.122  35.902  1.00  0.00           H
ATOM   2388 HG22 THR   156      36.675  48.999  34.689  1.00  0.00           H
ATOM   2389 HG23 THR   156      35.550  48.472  36.027  1.00  0.00           H
ATOM   2390  OG1 THR   156      34.965  50.315  33.436  1.00  0.00           O
ATOM   2391  HG1 THR   156      34.232  50.562  32.867  1.00  0.00           H
ATOM   2392  C   THR   156      34.925  47.332  32.963  1.00  0.00           C
ATOM   2393  O   THR   156      35.428  46.288  33.357  1.00  0.00           O
ATOM   2394  N   VAL   157      35.077  47.763  31.718  1.00  0.00           N
ATOM   2395  H   VAL   157      34.682  48.673  31.529  1.00  0.00           H
ATOM   2396  CA  VAL   157      35.903  47.113  30.724  1.00  0.00           C
ATOM   2397  HA  VAL   157      36.624  46.527  31.291  1.00  0.00           H
ATOM   2398  CB  VAL   157      35.071  46.205  29.801  1.00  0.00           C
ATOM   2399  HB  VAL   157      34.230  46.779  29.412  1.00  0.00           H
ATOM   2400  CG1 VAL   157      35.956  45.606  28.699  1.00  0.00           C
ATOM   2401 HG11 VAL   157      36.014  46.336  27.892  1.00  0.00           H
ATOM   2402 HG12 VAL   157      36.955  45.280  28.986  1.00  0.00           H
ATOM   2403 HG13 VAL   157      35.521  44.746  28.190  1.00  0.00           H
ATOM   2404  CG2 VAL   157      34.544  45.040  30.694  1.00  0.00           C
ATOM   2405 HG21 VAL   157      33.956  44.361  30.076  1.00  0.00           H
ATOM   2406 HG22 VAL   157      33.820  45.289  31.471  1.00  0.00           H
ATOM   2407 HG23 VAL   157      35.440  44.556  31.081  1.00  0.00           H
ATOM   2408  C   VAL   157      36.761  48.090  29.911  1.00  0.00           C
ATOM   2409  O   VAL   157      36.266  49.113  29.407  1.00  0.00           O
ATOM   2410  N   ARG   158      38.061  47.807  29.832  1.00  0.00           N
ATOM   2411  H   ARG   158      38.419  46.923  30.164  1.00  0.00           H
ATOM   2412  CA  ARG   158      39.019  48.670  29.191  1.00  0.00           C
ATOM   2413  HA  ARG   158      38.458  49.313  28.512  1.00  0.00           H
ATOM   2414  CB  ARG   158      39.639  49.550  30.271  1.00  0.00           C
ATOM   2415  HB2 ARG   158      40.257  50.309  29.789  1.00  0.00           H
ATOM   2416  HB3 ARG   158      38.832  50.131  30.717  1.00  0.00           H
ATOM   2417  CG  ARG   158      40.416  48.784  31.367  1.00  0.00           C
ATOM   2418  HG2 ARG   158      39.758  48.140  31.951  1.00  0.00           H
ATOM   2419  HG3 ARG   158      41.133  48.159  30.833  1.00  0.00           H
ATOM   2420  CD  ARG   158      41.288  49.813  32.228  1.00  0.00           C
ATOM   2421  HD2 ARG   158      42.266  49.971  31.774  1.00  0.00           H
ATOM   2422  HD3 ARG   158      40.816  50.763  32.479  1.00  0.00           H
ATOM   2423  NE  ARG   158      41.575  49.144  33.468  1.00  0.00           N
ATOM   2424  HE  ARG   158      42.489  48.729  33.364  1.00  0.00           H
ATOM   2425  CZ  ARG   158      40.861  48.831  34.524  1.00  0.00           C
ATOM   2426  NH1 ARG   158      39.602  49.145  34.673  1.00  0.00           N
ATOM   2427 HH11 ARG   158      39.157  49.761  34.008  1.00  0.00           H
ATOM   2428 HH12 ARG   158      39.134  49.074  35.566  1.00  0.00           H
ATOM   2429  NH2 ARG   158      41.511  48.308  35.536  1.00  0.00           N
ATOM   2430 HH21 ARG   158      42.498  48.098  35.502  1.00  0.00           H
ATOM   2431 HH22 ARG   158      40.995  48.355  36.403  1.00  0.00           H
ATOM   2432  C   ARG   158      40.029  47.867  28.401  1.00  0.00           C
ATOM   2433  O   ARG   158      40.135  46.724  28.612  1.00  0.00           O
ATOM   2434  N   THR   159      40.811  48.491  27.529  1.00  0.00           N
ATOM   2435  H   THR   159      40.590  49.415  27.191  1.00  0.00           H
ATOM   2436  CA  THR   159      42.090  47.981  27.052  1.00  0.00           C
ATOM   2437  HA  THR   159      42.050  46.911  26.846  1.00  0.00           H
ATOM   2438  CB  THR   159      42.388  48.683  25.692  1.00  0.00           C
ATOM   2439  HB  THR   159      43.371  48.347  25.360  1.00  0.00           H
ATOM   2440  CG2 THR   159      41.360  48.357  24.595  1.00  0.00           C
ATOM   2441 HG21 THR   159      41.082  47.304  24.649  1.00  0.00           H
ATOM   2442 HG22 THR   159      41.823  48.396  23.609  1.00  0.00           H
ATOM   2443 HG23 THR   159      40.495  49.012  24.689  1.00  0.00           H
ATOM   2444  OG1 THR   159      42.465  50.086  25.839  1.00  0.00           O
ATOM   2445  HG1 THR   159      43.071  50.223  26.572  1.00  0.00           H
ATOM   2446  C   THR   159      43.082  48.296  28.121  1.00  0.00           C
ATOM   2447  O   THR   159      43.238  49.399  28.613  1.00  0.00           O
ATOM   2448  N   ASP   160      43.888  47.315  28.565  1.00  0.00           N
ATOM   2449  H   ASP   160      44.000  46.498  27.980  1.00  0.00           H
ATOM   2450  CA  ASP   160      44.761  47.382  29.776  1.00  0.00           C
ATOM   2451  HA  ASP   160      44.195  47.727  30.641  1.00  0.00           H
ATOM   2452  CB  ASP   160      45.137  45.912  30.160  1.00  0.00           C
ATOM   2453  HB2 ASP   160      44.211  45.513  30.575  1.00  0.00           H
ATOM   2454  HB3 ASP   160      45.447  45.464  29.217  1.00  0.00           H
ATOM   2455  CG  ASP   160      46.332  45.860  31.090  1.00  0.00           C
ATOM   2456  OD1 ASP   160      47.392  45.214  30.732  1.00  0.00           O
ATOM   2457  OD2 ASP   160      46.206  46.472  32.178  1.00  0.00           O
ATOM   2458  C   ASP   160      45.985  48.299  29.679  1.00  0.00           C
ATOM   2459  O   ASP   160      46.584  48.339  28.571  1.00  0.00           O
ATOM   2460  N   THR   161      46.307  49.124  30.753  1.00  0.00           N
ATOM   2461  H   THR   161      45.650  49.267  31.506  1.00  0.00           H
ATOM   2462  CA  THR   161      47.493  50.104  30.699  1.00  0.00           C
ATOM   2463  HA  THR   161      47.809  50.210  29.662  1.00  0.00           H
ATOM   2464  CB  THR   161      47.045  51.541  30.919  1.00  0.00           C
ATOM   2465  HB  THR   161      47.934  52.130  30.695  1.00  0.00           H
ATOM   2466  CG2 THR   161      45.837  51.994  30.095  1.00  0.00           C
ATOM   2467 HG21 THR   161      46.084  52.113  29.040  1.00  0.00           H
ATOM   2468 HG22 THR   161      45.549  52.953  30.525  1.00  0.00           H
ATOM   2469 HG23 THR   161      45.061  51.235  30.195  1.00  0.00           H
ATOM   2470  OG1 THR   161      46.661  51.657  32.309  1.00  0.00           O
ATOM   2471  HG1 THR   161      46.329  52.551  32.420  1.00  0.00           H
ATOM   2472  C   THR   161      48.741  49.706  31.485  1.00  0.00           C
ATOM   2473  O   THR   161      49.663  50.478  31.513  1.00  0.00           O
ATOM   2474  N   GLY   162      48.634  48.577  32.197  1.00  0.00           N
ATOM   2475  H   GLY   162      47.818  48.006  32.037  1.00  0.00           H
ATOM   2476  CA  GLY   162      49.689  47.966  32.878  1.00  0.00           C
ATOM   2477  HA2 GLY   162      50.207  48.712  33.481  1.00  0.00           H
ATOM   2478  HA3 GLY   162      49.321  47.162  33.515  1.00  0.00           H
ATOM   2479  C   GLY   162      50.892  47.339  32.065  1.00  0.00           C
ATOM   2480  O   GLY   162      51.130  47.781  30.983  1.00  0.00           O
ATOM   2481  N   GLU   163      51.586  46.285  32.508  1.00  0.00           N
ATOM   2482  H   GLU   163      51.278  46.078  33.447  1.00  0.00           H
ATOM   2483  CA  GLU   163      52.750  45.557  31.880  1.00  0.00           C
ATOM   2484  HA  GLU   163      53.466  46.321  31.579  1.00  0.00           H
ATOM   2485  CB  GLU   163      53.497  44.689  32.968  1.00  0.00           C
ATOM   2486  HB2 GLU   163      54.418  44.252  32.582  1.00  0.00           H
ATOM   2487  HB3 GLU   163      53.811  45.430  33.706  1.00  0.00           H
ATOM   2488  CG  GLU   163      52.600  43.601  33.513  1.00  0.00           C
ATOM   2489  HG2 GLU   163      51.703  44.060  33.929  1.00  0.00           H
ATOM   2490  HG3 GLU   163      52.355  42.993  32.642  1.00  0.00           H
ATOM   2491  CD  GLU   163      53.443  42.846  34.550  1.00  0.00           C
ATOM   2492  OE1 GLU   163      53.714  43.415  35.664  1.00  0.00           O
ATOM   2493  OE2 GLU   163      53.903  41.774  34.230  1.00  0.00           O
ATOM   2494  C   GLU   163      52.283  44.675  30.724  1.00  0.00           C
ATOM   2495  O   GLU   163      51.117  44.206  30.751  1.00  0.00           O
ATOM   2496  N   PRO   164      53.137  44.302  29.717  1.00  0.00           N
ATOM   2497  CD  PRO   164      54.413  44.849  29.350  1.00  0.00           C
ATOM   2498  HD2 PRO   164      55.101  44.864  30.195  1.00  0.00           H
ATOM   2499  HD3 PRO   164      54.259  45.833  28.906  1.00  0.00           H
ATOM   2500  CG  PRO   164      55.001  43.921  28.355  1.00  0.00           C
ATOM   2501  HG2 PRO   164      55.624  43.245  28.940  1.00  0.00           H
ATOM   2502  HG3 PRO   164      55.614  44.486  27.653  1.00  0.00           H
ATOM   2503  CB  PRO   164      53.886  43.127  27.748  1.00  0.00           C
ATOM   2504  HB2 PRO   164      54.137  42.096  27.501  1.00  0.00           H
ATOM   2505  HB3 PRO   164      53.451  43.682  26.918  1.00  0.00           H
ATOM   2506  CA  PRO   164      52.866  43.119  28.864  1.00  0.00           C
ATOM   2507  HA  PRO   164      51.869  43.339  28.481  1.00  0.00           H
ATOM   2508  C   PRO   164      52.933  41.798  29.590  1.00  0.00           C
ATOM   2509  O   PRO   164      54.053  41.407  30.053  1.00  0.00           O
ATOM   2510  N   MET   165      51.789  41.108  29.618  1.00  0.00           N
ATOM   2511  H   MET   165      50.952  41.437  29.159  1.00  0.00           H
ATOM   2512  CA  MET   165      51.659  39.799  30.423  1.00  0.00           C
ATOM   2513  HA  MET   165      52.345  39.835  31.269  1.00  0.00           H
ATOM   2514  CB  MET   165      50.227  39.843  30.906  1.00  0.00           C
ATOM   2515  HB2 MET   165      49.932  40.875  31.098  1.00  0.00           H
ATOM   2516  HB3 MET   165      49.574  39.483  30.110  1.00  0.00           H
ATOM   2517  CG  MET   165      49.990  38.951  32.146  1.00  0.00           C
ATOM   2518  HG2 MET   165      50.341  37.924  32.043  1.00  0.00           H
ATOM   2519  HG3 MET   165      50.511  39.393  32.996  1.00  0.00           H
ATOM   2520  SD  MET   165      48.203  39.099  32.666  1.00  0.00           S
ATOM   2521  CE  MET   165      47.421  38.088  31.490  1.00  0.00           C
ATOM   2522  HE1 MET   165      48.117  37.578  30.825  1.00  0.00           H
ATOM   2523  HE2 MET   165      46.825  37.367  32.050  1.00  0.00           H
ATOM   2524  HE3 MET   165      46.754  38.759  30.949  1.00  0.00           H
ATOM   2525  C   MET   165      52.067  38.562  29.591  1.00  0.00           C
ATOM   2526  O   MET   165      52.304  37.485  30.094  1.00  0.00           O
ATOM   2527  N   GLY   166      52.095  38.681  28.249  1.00  0.00           N
ATOM   2528  H   GLY   166      51.917  39.578  27.820  1.00  0.00           H
ATOM   2529  CA  GLY   166      52.049  37.505  27.359  1.00  0.00           C
ATOM   2530  HA2 GLY   166      52.228  37.779  26.319  1.00  0.00           H
ATOM   2531  HA3 GLY   166      52.721  36.716  27.696  1.00  0.00           H
ATOM   2532  C   GLY   166      50.611  36.864  27.567  1.00  0.00           C
ATOM   2533  O   GLY   166      49.764  37.371  28.270  1.00  0.00           O
ATOM   2534  N   ARG   167      50.340  35.734  26.828  1.00  0.00           N
ATOM   2535  H   ARG   167      51.057  35.365  26.220  1.00  0.00           H
ATOM   2536  CA  ARG   167      48.912  35.144  26.733  1.00  0.00           C
ATOM   2537  HA  ARG   167      48.214  35.944  26.492  1.00  0.00           H
ATOM   2538  CB  ARG   167      48.834  34.140  25.498  1.00  0.00           C
ATOM   2539  HB2 ARG   167      49.133  34.610  24.561  1.00  0.00           H
ATOM   2540  HB3 ARG   167      49.619  33.401  25.662  1.00  0.00           H
ATOM   2541  CG  ARG   167      47.478  33.405  25.265  1.00  0.00           C
ATOM   2542  HG2 ARG   167      46.948  33.203  26.196  1.00  0.00           H
ATOM   2543  HG3 ARG   167      46.811  34.079  24.727  1.00  0.00           H
ATOM   2544  CD  ARG   167      47.609  32.085  24.539  1.00  0.00           C
ATOM   2545  HD2 ARG   167      46.668  31.924  24.014  1.00  0.00           H
ATOM   2546  HD3 ARG   167      48.307  32.211  23.712  1.00  0.00           H
ATOM   2547  NE  ARG   167      48.026  31.021  25.423  1.00  0.00           N
ATOM   2548  HE  ARG   167      47.476  30.816  26.246  1.00  0.00           H
ATOM   2549  CZ  ARG   167      49.224  30.393  25.333  1.00  0.00           C
ATOM   2550  NH1 ARG   167      50.108  30.682  24.440  1.00  0.00           N
ATOM   2551 HH11 ARG   167      49.932  31.178  23.578  1.00  0.00           H
ATOM   2552 HH12 ARG   167      51.053  30.412  24.673  1.00  0.00           H
ATOM   2553  NH2 ARG   167      49.648  29.700  26.291  1.00  0.00           N
ATOM   2554 HH21 ARG   167      49.176  29.740  27.183  1.00  0.00           H
ATOM   2555 HH22 ARG   167      50.568  29.283  26.297  1.00  0.00           H
ATOM   2556  C   ARG   167      48.413  34.434  28.010  1.00  0.00           C
ATOM   2557  O   ARG   167      49.214  33.888  28.774  1.00  0.00           O
ATOM   2558  N   GLY   168      47.078  34.397  28.195  1.00  0.00           N
ATOM   2559  H   GLY   168      46.497  34.930  27.565  1.00  0.00           H
ATOM   2560  CA  GLY   168      46.374  33.827  29.342  1.00  0.00           C
ATOM   2561  HA2 GLY   168      45.741  32.976  29.090  1.00  0.00           H
ATOM   2562  HA3 GLY   168      47.060  33.531  30.136  1.00  0.00           H
ATOM   2563  C   GLY   168      45.426  34.841  30.032  1.00  0.00           C
ATOM   2564  O   GLY   168      45.147  35.933  29.517  1.00  0.00           O
ATOM   2565  N   THR   169      45.234  34.596  31.335  1.00  0.00           N
ATOM   2566  H   THR   169      45.573  33.720  31.707  1.00  0.00           H
ATOM   2567  CA  THR   169      44.520  35.468  32.259  1.00  0.00           C
ATOM   2568  HA  THR   169      44.517  36.507  31.930  1.00  0.00           H
ATOM   2569  CB  THR   169      43.084  34.904  32.340  1.00  0.00           C
ATOM   2570  HB  THR   169      43.240  33.928  32.800  1.00  0.00           H
ATOM   2571  CG2 THR   169      42.170  35.712  33.255  1.00  0.00           C
ATOM   2572 HG21 THR   169      42.476  35.680  34.301  1.00  0.00           H
ATOM   2573 HG22 THR   169      41.173  35.275  33.225  1.00  0.00           H
ATOM   2574 HG23 THR   169      42.304  36.732  32.896  1.00  0.00           H
ATOM   2575  OG1 THR   169      42.426  34.866  31.009  1.00  0.00           O
ATOM   2576  HG1 THR   169      42.848  34.099  30.614  1.00  0.00           H
ATOM   2577  C   THR   169      45.132  35.502  33.719  1.00  0.00           C
ATOM   2578  O   THR   169      45.567  34.486  34.235  1.00  0.00           O
ATOM   2579  N   LYS   170      44.987  36.675  34.356  1.00  0.00           N
ATOM   2580  H   LYS   170      44.389  37.399  33.985  1.00  0.00           H
ATOM   2581  CA  LYS   170      45.476  37.109  35.649  1.00  0.00           C
ATOM   2582  HA  LYS   170      45.853  36.238  36.186  1.00  0.00           H
ATOM   2583  CB  LYS   170      46.542  38.189  35.545  1.00  0.00           C
ATOM   2584  HB2 LYS   170      47.330  37.720  34.957  1.00  0.00           H
ATOM   2585  HB3 LYS   170      46.220  39.092  35.026  1.00  0.00           H
ATOM   2586  CG  LYS   170      47.260  38.575  36.857  1.00  0.00           C
ATOM   2587  HG2 LYS   170      46.525  38.879  37.603  1.00  0.00           H
ATOM   2588  HG3 LYS   170      47.740  37.724  37.341  1.00  0.00           H
ATOM   2589  CD  LYS   170      48.384  39.666  36.802  1.00  0.00           C
ATOM   2590  HD2 LYS   170      47.972  40.517  36.259  1.00  0.00           H
ATOM   2591  HD3 LYS   170      48.683  39.906  37.823  1.00  0.00           H
ATOM   2592  CE  LYS   170      49.620  39.281  35.918  1.00  0.00           C
ATOM   2593  HE2 LYS   170      50.147  38.376  36.219  1.00  0.00           H
ATOM   2594  HE3 LYS   170      49.195  39.232  34.915  1.00  0.00           H
ATOM   2595  NZ  LYS   170      50.542  40.439  36.004  1.00  0.00           N
ATOM   2596  HZ1 LYS   170      51.416  40.093  35.638  1.00  0.00           H
ATOM   2597  HZ2 LYS   170      50.762  40.733  36.946  1.00  0.00           H
ATOM   2598  HZ3 LYS   170      50.117  41.249  35.578  1.00  0.00           H
ATOM   2599  C   LYS   170      44.216  37.629  36.443  1.00  0.00           C
ATOM   2600  O   LYS   170      43.470  38.479  36.019  1.00  0.00           O
ATOM   2601  N   VAL   171      43.993  37.089  37.594  1.00  0.00           N
ATOM   2602  H   VAL   171      44.456  36.198  37.719  1.00  0.00           H
ATOM   2603  CA  VAL   171      43.046  37.572  38.599  1.00  0.00           C
ATOM   2604  HA  VAL   171      42.390  38.321  38.157  1.00  0.00           H
ATOM   2605  CB  VAL   171      42.247  36.452  39.293  1.00  0.00           C
ATOM   2606  HB  VAL   171      43.017  35.899  39.831  1.00  0.00           H
ATOM   2607  CG1 VAL   171      41.453  36.961  40.409  1.00  0.00           C
ATOM   2608 HG11 VAL   171      40.790  36.137  40.673  1.00  0.00           H
ATOM   2609 HG12 VAL   171      42.059  37.104  41.303  1.00  0.00           H
ATOM   2610 HG13 VAL   171      40.932  37.870  40.104  1.00  0.00           H
ATOM   2611  CG2 VAL   171      41.435  35.590  38.320  1.00  0.00           C
ATOM   2612 HG21 VAL   171      42.046  35.046  37.600  1.00  0.00           H
ATOM   2613 HG22 VAL   171      40.781  36.290  37.800  1.00  0.00           H
ATOM   2614 HG23 VAL   171      40.793  34.891  38.857  1.00  0.00           H
ATOM   2615  C   VAL   171      43.871  38.218  39.692  1.00  0.00           C
ATOM   2616  O   VAL   171      44.825  37.601  40.200  1.00  0.00           O
ATOM   2617  N   ILE   172      43.486  39.419  40.081  1.00  0.00           N
ATOM   2618  H   ILE   172      42.656  39.862  39.715  1.00  0.00           H
ATOM   2619  CA  ILE   172      43.990  40.129  41.294  1.00  0.00           C
ATOM   2620  HA  ILE   172      44.636  39.486  41.891  1.00  0.00           H
ATOM   2621  CB  ILE   172      44.741  41.421  40.977  1.00  0.00           C
ATOM   2622  HB  ILE   172      44.075  42.205  40.617  1.00  0.00           H
ATOM   2623  CG2 ILE   172      45.414  42.052  42.201  1.00  0.00           C
ATOM   2624 HG21 ILE   172      44.598  42.310  42.877  1.00  0.00           H
ATOM   2625 HG22 ILE   172      46.077  42.878  41.943  1.00  0.00           H
ATOM   2626 HG23 ILE   172      45.977  41.382  42.852  1.00  0.00           H
ATOM   2627  CG1 ILE   172      45.826  41.163  39.867  1.00  0.00           C
ATOM   2628 HG12 ILE   172      46.774  40.724  40.175  1.00  0.00           H
ATOM   2629 HG13 ILE   172      45.363  40.633  39.035  1.00  0.00           H
ATOM   2630  CD1 ILE   172      46.228  42.413  39.109  1.00  0.00           C
ATOM   2631 HD11 ILE   172      45.420  43.111  38.891  1.00  0.00           H
ATOM   2632 HD12 ILE   172      46.613  42.105  38.137  1.00  0.00           H
ATOM   2633 HD13 ILE   172      47.041  42.818  39.713  1.00  0.00           H
ATOM   2634  C   ILE   172      42.814  40.345  42.242  1.00  0.00           C
ATOM   2635  O   ILE   172      42.065  41.324  42.156  1.00  0.00           O
ATOM   2636  N   LEU   173      42.760  39.573  43.263  1.00  0.00           N
ATOM   2637  H   LEU   173      43.444  38.844  43.404  1.00  0.00           H
ATOM   2638  CA  LEU   173      41.960  39.949  44.426  1.00  0.00           C
ATOM   2639  HA  LEU   173      40.924  40.225  44.230  1.00  0.00           H
ATOM   2640  CB  LEU   173      41.924  38.719  45.319  1.00  0.00           C
ATOM   2641  HB2 LEU   173      42.958  38.375  45.341  1.00  0.00           H
ATOM   2642  HB3 LEU   173      41.532  38.922  46.316  1.00  0.00           H
ATOM   2643  CG  LEU   173      41.100  37.583  44.713  1.00  0.00           C
ATOM   2644  HG  LEU   173      40.464  37.858  43.871  1.00  0.00           H
ATOM   2645  CD1 LEU   173      42.036  36.515  44.215  1.00  0.00           C
ATOM   2646 HD11 LEU   173      42.642  37.046  43.482  1.00  0.00           H
ATOM   2647 HD12 LEU   173      41.446  35.663  43.880  1.00  0.00           H
ATOM   2648 HD13 LEU   173      42.632  36.156  45.053  1.00  0.00           H
ATOM   2649  CD2 LEU   173      40.190  37.006  45.811  1.00  0.00           C
ATOM   2650 HD21 LEU   173      39.852  36.014  45.511  1.00  0.00           H
ATOM   2651 HD22 LEU   173      40.715  36.885  46.759  1.00  0.00           H
ATOM   2652 HD23 LEU   173      39.344  37.655  46.031  1.00  0.00           H
ATOM   2653  C   LEU   173      42.557  41.106  45.219  1.00  0.00           C
ATOM   2654  O   LEU   173      43.753  41.150  45.532  1.00  0.00           O
ATOM   2655  N   HID   174      41.762  42.004  45.735  1.00  0.00           N
ATOM   2656  H   HID   174      40.776  41.846  45.587  1.00  0.00           H
ATOM   2657  CA  HID   174      42.151  43.053  46.701  1.00  0.00           C
ATOM   2658  HA  HID   174      43.219  43.263  46.770  1.00  0.00           H
ATOM   2659  CB  HID   174      41.510  44.345  46.209  1.00  0.00           C
ATOM   2660  HB2 HID   174      40.452  44.231  45.969  1.00  0.00           H
ATOM   2661  HB3 HID   174      41.512  45.114  46.981  1.00  0.00           H
ATOM   2662  CG  HID   174      42.117  45.039  44.997  1.00  0.00           C
ATOM   2663  ND1 HID   174      43.285  45.829  44.899  1.00  0.00           N
ATOM   2664  HD1 HID   174      43.795  46.368  45.585  1.00  0.00           H
ATOM   2665  CE1 HID   174      43.546  46.031  43.598  1.00  0.00           C
ATOM   2666  HE1 HID   174      44.376  46.652  43.295  1.00  0.00           H
ATOM   2667  NE2 HID   174      42.720  45.356  42.825  1.00  0.00           N
ATOM   2668  CD2 HID   174      41.830  44.732  43.670  1.00  0.00           C
ATOM   2669  HD2 HID   174      41.003  44.186  43.239  1.00  0.00           H
ATOM   2670  C   HID   174      41.658  42.565  48.044  1.00  0.00           C
ATOM   2671  O   HID   174      40.449  42.712  48.360  1.00  0.00           O
ATOM   2672  N   LEU   175      42.494  42.007  48.895  1.00  0.00           N
ATOM   2673  H   LEU   175      43.483  42.140  48.737  1.00  0.00           H
ATOM   2674  CA  LEU   175      42.048  41.426  50.153  1.00  0.00           C
ATOM   2675  HA  LEU   175      41.198  40.803  49.873  1.00  0.00           H
ATOM   2676  CB  LEU   175      43.123  40.401  50.744  1.00  0.00           C
ATOM   2677  HB2 LEU   175      44.055  40.928  50.944  1.00  0.00           H
ATOM   2678  HB3 LEU   175      42.714  39.995  51.669  1.00  0.00           H
ATOM   2679  CG  LEU   175      43.524  39.190  49.716  1.00  0.00           C
ATOM   2680  HG  LEU   175      43.735  39.523  48.701  1.00  0.00           H
ATOM   2681  CD1 LEU   175      44.799  38.488  50.258  1.00  0.00           C
ATOM   2682 HD11 LEU   175      44.792  38.257  51.323  1.00  0.00           H
ATOM   2683 HD12 LEU   175      45.675  39.109  50.071  1.00  0.00           H
ATOM   2684 HD13 LEU   175      44.955  37.540  49.743  1.00  0.00           H
ATOM   2685  CD2 LEU   175      42.517  38.049  49.708  1.00  0.00           C
ATOM   2686 HD21 LEU   175      42.630  37.500  48.773  1.00  0.00           H
ATOM   2687 HD22 LEU   175      42.693  37.440  50.595  1.00  0.00           H
ATOM   2688 HD23 LEU   175      41.506  38.437  49.832  1.00  0.00           H
ATOM   2689  C   LEU   175      41.511  42.433  51.135  1.00  0.00           C
ATOM   2690  O   LEU   175      41.993  43.564  51.299  1.00  0.00           O
ATOM   2691  N   LYS   176      40.513  42.028  51.890  1.00  0.00           N
ATOM   2692  H   LYS   176      40.176  41.099  51.682  1.00  0.00           H
ATOM   2693  CA  LYS   176      39.963  42.870  53.000  1.00  0.00           C
ATOM   2694  HA  LYS   176      39.955  43.886  52.606  1.00  0.00           H
ATOM   2695  CB  LYS   176      38.585  42.480  53.347  1.00  0.00           C
ATOM   2696  HB2 LYS   176      38.657  41.541  53.897  1.00  0.00           H
ATOM   2697  HB3 LYS   176      38.105  43.119  54.088  1.00  0.00           H
ATOM   2698  CG  LYS   176      37.576  42.436  52.202  1.00  0.00           C
ATOM   2699  HG2 LYS   176      37.685  43.398  51.699  1.00  0.00           H
ATOM   2700  HG3 LYS   176      37.741  41.573  51.557  1.00  0.00           H
ATOM   2701  CD  LYS   176      36.099  42.432  52.726  1.00  0.00           C
ATOM   2702  HD2 LYS   176      35.945  43.346  53.301  1.00  0.00           H
ATOM   2703  HD3 LYS   176      35.365  42.437  51.921  1.00  0.00           H
ATOM   2704  CE  LYS   176      35.845  41.261  53.728  1.00  0.00           C
ATOM   2705  HE2 LYS   176      36.104  40.340  53.206  1.00  0.00           H
ATOM   2706  HE3 LYS   176      36.413  41.428  54.644  1.00  0.00           H
ATOM   2707  NZ  LYS   176      34.444  41.195  54.036  1.00  0.00           N
ATOM   2708  HZ1 LYS   176      33.956  40.915  53.197  1.00  0.00           H
ATOM   2709  HZ2 LYS   176      34.049  42.076  54.334  1.00  0.00           H
ATOM   2710  HZ3 LYS   176      34.207  40.458  54.683  1.00  0.00           H
ATOM   2711  C   LYS   176      40.907  42.983  54.258  1.00  0.00           C
ATOM   2712  O   LYS   176      41.784  42.142  54.580  1.00  0.00           O
ATOM   2713  N   GLU   177      40.499  43.900  55.140  1.00  0.00           N
ATOM   2714  H   GLU   177      39.663  44.412  54.899  1.00  0.00           H
ATOM   2715  CA  GLU   177      41.137  44.134  56.419  1.00  0.00           C
ATOM   2716  HA  GLU   177      42.174  44.290  56.121  1.00  0.00           H
ATOM   2717  CB  GLU   177      40.561  45.400  57.089  1.00  0.00           C
ATOM   2718  HB2 GLU   177      41.145  45.435  58.009  1.00  0.00           H
ATOM   2719  HB3 GLU   177      40.680  46.310  56.500  1.00  0.00           H
ATOM   2720  CG  GLU   177      39.099  45.323  57.493  1.00  0.00           C
ATOM   2721  HG2 GLU   177      38.736  44.304  57.636  1.00  0.00           H
ATOM   2722  HG3 GLU   177      38.994  45.732  58.497  1.00  0.00           H
ATOM   2723  CD  GLU   177      38.278  45.965  56.397  1.00  0.00           C
ATOM   2724  OE1 GLU   177      37.641  46.998  56.653  1.00  0.00           O
ATOM   2725  OE2 GLU   177      38.240  45.451  55.260  1.00  0.00           O
ATOM   2726  C   GLU   177      41.178  42.961  57.430  1.00  0.00           C
ATOM   2727  O   GLU   177      42.123  42.781  58.259  1.00  0.00           O
ATOM   2728  N   ASP   178      40.254  42.009  57.263  1.00  0.00           N
ATOM   2729  H   ASP   178      39.591  42.220  56.530  1.00  0.00           H
ATOM   2730  CA  ASP   178      40.047  40.834  58.157  1.00  0.00           C
ATOM   2731  HA  ASP   178      40.836  40.834  58.908  1.00  0.00           H
ATOM   2732  CB  ASP   178      38.681  40.847  58.821  1.00  0.00           C
ATOM   2733  HB2 ASP   178      38.607  39.932  59.409  1.00  0.00           H
ATOM   2734  HB3 ASP   178      38.538  41.745  59.421  1.00  0.00           H
ATOM   2735  CG  ASP   178      37.490  40.835  57.802  1.00  0.00           C
ATOM   2736  OD1 ASP   178      36.880  39.763  57.673  1.00  0.00           O
ATOM   2737  OD2 ASP   178      37.211  41.827  57.057  1.00  0.00           O
ATOM   2738  C   ASP   178      40.396  39.452  57.558  1.00  0.00           C
ATOM   2739  O   ASP   178      39.974  38.468  58.147  1.00  0.00           O
ATOM   2740  N   GLN   179      41.064  39.497  56.380  1.00  0.00           N
ATOM   2741  H   GLN   179      41.543  40.370  56.217  1.00  0.00           H
ATOM   2742  CA  GLN   179      41.269  38.359  55.488  1.00  0.00           C
ATOM   2743  HA  GLN   179      41.052  37.420  55.998  1.00  0.00           H
ATOM   2744  CB  GLN   179      40.249  38.527  54.347  1.00  0.00           C
ATOM   2745  HB2 GLN   179      40.346  39.483  53.832  1.00  0.00           H
ATOM   2746  HB3 GLN   179      40.384  37.712  53.635  1.00  0.00           H
ATOM   2747  CG  GLN   179      38.757  38.376  54.710  1.00  0.00           C
ATOM   2748  HG2 GLN   179      38.443  39.288  55.219  1.00  0.00           H
ATOM   2749  HG3 GLN   179      38.089  38.360  53.848  1.00  0.00           H
ATOM   2750  CD  GLN   179      38.416  37.161  55.451  1.00  0.00           C
ATOM   2751  OE1 GLN   179      38.894  36.097  55.121  1.00  0.00           O
ATOM   2752  NE2 GLN   179      37.555  37.226  56.408  1.00  0.00           N
ATOM   2753 HE21 GLN   179      37.417  36.408  56.984  1.00  0.00           H
ATOM   2754 HE22 GLN   179      37.246  38.146  56.690  1.00  0.00           H
ATOM   2755  C   GLN   179      42.759  38.244  55.071  1.00  0.00           C
ATOM   2756  O   GLN   179      43.138  37.648  54.023  1.00  0.00           O
ATOM   2757  N   THR   180      43.676  38.835  55.872  1.00  0.00           N
ATOM   2758  H   THR   180      43.430  39.346  56.709  1.00  0.00           H
ATOM   2759  CA  THR   180      45.064  39.066  55.473  1.00  0.00           C
ATOM   2760  HA  THR   180      45.221  39.117  54.396  1.00  0.00           H
ATOM   2761  CB  THR   180      45.492  40.521  55.927  1.00  0.00           C
ATOM   2762  HB  THR   180      46.565  40.602  55.761  1.00  0.00           H
ATOM   2763  CG2 THR   180      44.871  41.639  55.078  1.00  0.00           C
ATOM   2764 HG21 THR   180      44.663  41.339  54.052  1.00  0.00           H
ATOM   2765 HG22 THR   180      45.663  42.388  55.064  1.00  0.00           H
ATOM   2766 HG23 THR   180      43.990  41.996  55.613  1.00  0.00           H
ATOM   2767  OG1 THR   180      45.134  40.694  57.313  1.00  0.00           O
ATOM   2768  HG1 THR   180      45.302  41.611  57.538  1.00  0.00           H
ATOM   2769  C   THR   180      45.995  37.924  55.974  1.00  0.00           C
ATOM   2770  O   THR   180      47.116  37.769  55.629  1.00  0.00           O
ATOM   2771  N   GLU   181      45.485  36.932  56.707  1.00  0.00           N
ATOM   2772  H   GLU   181      44.552  37.110  57.051  1.00  0.00           H
ATOM   2773  CA  GLU   181      46.112  35.564  56.870  1.00  0.00           C
ATOM   2774  HA  GLU   181      47.137  35.701  57.213  1.00  0.00           H
ATOM   2775  CB  GLU   181      45.436  34.612  57.841  1.00  0.00           C
ATOM   2776  HB2 GLU   181      45.901  33.675  57.534  1.00  0.00           H
ATOM   2777  HB3 GLU   181      45.755  34.840  58.858  1.00  0.00           H
ATOM   2778  CG  GLU   181      43.951  34.452  57.585  1.00  0.00           C
ATOM   2779  HG2 GLU   181      43.617  34.528  56.550  1.00  0.00           H
ATOM   2780  HG3 GLU   181      43.677  33.466  57.959  1.00  0.00           H
ATOM   2781  CD  GLU   181      43.151  35.541  58.380  1.00  0.00           C
ATOM   2782  OE1 GLU   181      42.882  35.303  59.595  1.00  0.00           O
ATOM   2783  OE2 GLU   181      43.040  36.667  57.870  1.00  0.00           O
ATOM   2784  C   GLU   181      46.316  34.854  55.446  1.00  0.00           C
ATOM   2785  O   GLU   181      47.352  34.186  55.270  1.00  0.00           O
ATOM   2786  N   TYR   182      45.524  35.256  54.414  1.00  0.00           N
ATOM   2787  H   TYR   182      44.841  35.984  54.569  1.00  0.00           H
ATOM   2788  CA  TYR   182      45.883  34.869  53.039  1.00  0.00           C
ATOM   2789  HA  TYR   182      46.390  33.912  53.155  1.00  0.00           H
ATOM   2790  CB  TYR   182      44.684  34.647  52.178  1.00  0.00           C
ATOM   2791  HB2 TYR   182      44.296  35.610  51.847  1.00  0.00           H
ATOM   2792  HB3 TYR   182      44.986  33.953  51.393  1.00  0.00           H
ATOM   2793  CG  TYR   182      43.486  33.871  52.752  1.00  0.00           C
ATOM   2794  CD1 TYR   182      43.611  32.638  53.390  1.00  0.00           C
ATOM   2795  HD1 TYR   182      44.561  32.126  53.395  1.00  0.00           H
ATOM   2796  CE1 TYR   182      42.549  32.126  54.023  1.00  0.00           C
ATOM   2797  HE1 TYR   182      42.632  31.162  54.503  1.00  0.00           H
ATOM   2798  CZ  TYR   182      41.360  32.903  54.139  1.00  0.00           C
ATOM   2799  OH  TYR   182      40.194  32.481  54.708  1.00  0.00           O
ATOM   2800  HH  TYR   182      40.293  31.562  54.971  1.00  0.00           H
ATOM   2801  CE2 TYR   182      41.266  34.225  53.566  1.00  0.00           C
ATOM   2802  HE2 TYR   182      40.384  34.829  53.723  1.00  0.00           H
ATOM   2803  CD2 TYR   182      42.313  34.623  52.807  1.00  0.00           C
ATOM   2804  HD2 TYR   182      42.305  35.651  52.474  1.00  0.00           H
ATOM   2805  C   TYR   182      46.949  35.609  52.258  1.00  0.00           C
ATOM   2806  O   TYR   182      47.221  35.322  51.074  1.00  0.00           O
ATOM   2807  N   LEU   183      47.683  36.510  52.962  1.00  0.00           N
ATOM   2808  H   LEU   183      47.516  36.558  53.957  1.00  0.00           H
ATOM   2809  CA  LEU   183      48.915  37.108  52.474  1.00  0.00           C
ATOM   2810  HA  LEU   183      48.873  36.949  51.397  1.00  0.00           H
ATOM   2811  CB  LEU   183      49.046  38.556  52.915  1.00  0.00           C
ATOM   2812  HB2 LEU   183      48.880  38.641  53.989  1.00  0.00           H
ATOM   2813  HB3 LEU   183      49.993  39.015  52.630  1.00  0.00           H
ATOM   2814  CG  LEU   183      47.961  39.429  52.253  1.00  0.00           C
ATOM   2815  HG  LEU   183      46.968  39.060  52.509  1.00  0.00           H
ATOM   2816  CD1 LEU   183      48.034  40.792  52.954  1.00  0.00           C
ATOM   2817 HD11 LEU   183      48.937  41.364  52.742  1.00  0.00           H
ATOM   2818 HD12 LEU   183      47.967  40.683  54.037  1.00  0.00           H
ATOM   2819 HD13 LEU   183      47.148  41.322  52.607  1.00  0.00           H
ATOM   2820  CD2 LEU   183      48.148  39.551  50.753  1.00  0.00           C
ATOM   2821 HD21 LEU   183      49.146  39.966  50.605  1.00  0.00           H
ATOM   2822 HD22 LEU   183      47.978  38.617  50.217  1.00  0.00           H
ATOM   2823 HD23 LEU   183      47.450  40.295  50.373  1.00  0.00           H
ATOM   2824  C   LEU   183      50.250  36.306  52.825  1.00  0.00           C
ATOM   2825  O   LEU   183      51.326  36.670  52.443  1.00  0.00           O
ATOM   2826  N   GLU   184      50.163  35.235  53.643  1.00  0.00           N
ATOM   2827  H   GLU   184      49.290  34.926  54.046  1.00  0.00           H
ATOM   2828  CA  GLU   184      51.348  34.483  54.070  1.00  0.00           C
ATOM   2829  HA  GLU   184      52.256  35.082  54.001  1.00  0.00           H
ATOM   2830  CB  GLU   184      51.098  34.051  55.535  1.00  0.00           C
ATOM   2831  HB2 GLU   184      50.422  33.196  55.514  1.00  0.00           H
ATOM   2832  HB3 GLU   184      52.028  33.704  55.985  1.00  0.00           H
ATOM   2833  CG  GLU   184      50.664  35.191  56.395  1.00  0.00           C
ATOM   2834  HG2 GLU   184      49.699  35.607  56.107  1.00  0.00           H
ATOM   2835  HG3 GLU   184      50.413  34.762  57.366  1.00  0.00           H
ATOM   2836  CD  GLU   184      51.648  36.321  56.597  1.00  0.00           C
ATOM   2837  OE1 GLU   184      51.235  37.268  57.333  1.00  0.00           O
ATOM   2838  OE2 GLU   184      52.753  36.275  56.108  1.00  0.00           O
ATOM   2839  C   GLU   184      51.537  33.229  53.142  1.00  0.00           C
ATOM   2840  O   GLU   184      50.630  32.395  52.990  1.00  0.00           O
ATOM   2841  N   GLU   185      52.776  32.970  52.800  1.00  0.00           N
ATOM   2842  H   GLU   185      53.560  33.574  53.001  1.00  0.00           H
ATOM   2843  CA  GLU   185      53.182  31.743  52.108  1.00  0.00           C
ATOM   2844  HA  GLU   185      52.612  31.822  51.183  1.00  0.00           H
ATOM   2845  CB  GLU   185      54.715  31.754  51.761  1.00  0.00           C
ATOM   2846  HB2 GLU   185      54.886  31.143  50.875  1.00  0.00           H
ATOM   2847  HB3 GLU   185      54.973  32.763  51.437  1.00  0.00           H
ATOM   2848  CG  GLU   185      55.698  31.275  52.871  1.00  0.00           C
ATOM   2849  HG2 GLU   185      55.666  30.193  53.010  1.00  0.00           H
ATOM   2850  HG3 GLU   185      56.653  31.616  52.470  1.00  0.00           H
ATOM   2851  CD  GLU   185      55.460  32.094  54.199  1.00  0.00           C
ATOM   2852  OE1 GLU   185      55.405  33.356  54.060  1.00  0.00           O
ATOM   2853  OE2 GLU   185      55.537  31.552  55.338  1.00  0.00           O
ATOM   2854  C   GLU   185      52.743  30.441  52.778  1.00  0.00           C
ATOM   2855  O   GLU   185      52.252  29.553  52.086  1.00  0.00           O
ATOM   2856  N   ARG   186      52.772  30.383  54.160  1.00  0.00           N
ATOM   2857  H   ARG   186      53.395  31.025  54.628  1.00  0.00           H
ATOM   2858  CA  ARG   186      52.491  29.228  54.938  1.00  0.00           C
ATOM   2859  HA  ARG   186      52.934  28.307  54.560  1.00  0.00           H
ATOM   2860  CB  ARG   186      53.084  29.606  56.360  1.00  0.00           C
ATOM   2861  HB2 ARG   186      52.744  28.779  56.983  1.00  0.00           H
ATOM   2862  HB3 ARG   186      54.169  29.643  56.267  1.00  0.00           H
ATOM   2863  CG  ARG   186      52.762  30.901  57.070  1.00  0.00           C
ATOM   2864  HG2 ARG   186      52.965  31.721  56.381  1.00  0.00           H
ATOM   2865  HG3 ARG   186      51.708  30.858  57.342  1.00  0.00           H
ATOM   2866  CD  ARG   186      53.623  30.998  58.299  1.00  0.00           C
ATOM   2867  HD2 ARG   186      53.083  31.567  59.057  1.00  0.00           H
ATOM   2868  HD3 ARG   186      53.842  30.008  58.698  1.00  0.00           H
ATOM   2869  NE  ARG   186      54.871  31.732  58.014  1.00  0.00           N
ATOM   2870  HE  ARG   186      55.170  31.888  57.062  1.00  0.00           H
ATOM   2871  CZ  ARG   186      55.687  32.338  58.836  1.00  0.00           C
ATOM   2872  NH1 ARG   186      55.423  32.363  60.076  1.00  0.00           N
ATOM   2873 HH11 ARG   186      54.597  31.888  60.410  1.00  0.00           H
ATOM   2874 HH12 ARG   186      55.921  32.997  60.684  1.00  0.00           H
ATOM   2875  NH2 ARG   186      56.788  32.911  58.340  1.00  0.00           N
ATOM   2876 HH21 ARG   186      56.693  33.152  57.365  1.00  0.00           H
ATOM   2877 HH22 ARG   186      57.511  33.367  58.880  1.00  0.00           H
ATOM   2878  C   ARG   186      50.968  28.914  54.943  1.00  0.00           C
ATOM   2879  O   ARG   186      50.604  27.731  54.932  1.00  0.00           O
ATOM   2880  N   ARG   187      50.102  29.948  54.992  1.00  0.00           N
ATOM   2881  H   ARG   187      50.460  30.880  54.842  1.00  0.00           H
ATOM   2882  CA  ARG   187      48.692  29.691  55.015  1.00  0.00           C
ATOM   2883  HA  ARG   187      48.594  28.813  55.654  1.00  0.00           H
ATOM   2884  CB  ARG   187      48.061  30.917  55.656  1.00  0.00           C
ATOM   2885  HB2 ARG   187      48.530  31.115  56.620  1.00  0.00           H
ATOM   2886  HB3 ARG   187      48.244  31.771  55.003  1.00  0.00           H
ATOM   2887  CG  ARG   187      46.558  30.709  55.876  1.00  0.00           C
ATOM   2888  HG2 ARG   187      46.053  31.669  55.983  1.00  0.00           H
ATOM   2889  HG3 ARG   187      46.093  30.258  54.999  1.00  0.00           H
ATOM   2890  CD  ARG   187      46.177  29.881  57.127  1.00  0.00           C
ATOM   2891  HD2 ARG   187      46.513  28.851  57.020  1.00  0.00           H
ATOM   2892  HD3 ARG   187      46.667  30.377  57.964  1.00  0.00           H
ATOM   2893  NE  ARG   187      44.718  29.907  57.422  1.00  0.00           N
ATOM   2894  HE  ARG   187      44.084  29.452  56.780  1.00  0.00           H
ATOM   2895  CZ  ARG   187      44.113  30.736  58.270  1.00  0.00           C
ATOM   2896  NH1 ARG   187      44.754  31.463  59.104  1.00  0.00           N
ATOM   2897 HH11 ARG   187      45.756  31.565  59.025  1.00  0.00           H
ATOM   2898 HH12 ARG   187      44.188  32.020  59.728  1.00  0.00           H
ATOM   2899  NH2 ARG   187      42.833  30.805  58.266  1.00  0.00           N
ATOM   2900 HH21 ARG   187      42.244  30.326  57.600  1.00  0.00           H
ATOM   2901 HH22 ARG   187      42.315  31.418  58.882  1.00  0.00           H
ATOM   2902  C   ARG   187      48.158  29.216  53.676  1.00  0.00           C
ATOM   2903  O   ARG   187      47.460  28.210  53.516  1.00  0.00           O
ATOM   2904  N   ILE   188      48.602  29.918  52.642  1.00  0.00           N
ATOM   2905  H   ILE   188      49.216  30.712  52.753  1.00  0.00           H
ATOM   2906  CA  ILE   188      48.422  29.626  51.178  1.00  0.00           C
ATOM   2907  HA  ILE   188      47.347  29.694  51.009  1.00  0.00           H
ATOM   2908  CB  ILE   188      49.122  30.757  50.345  1.00  0.00           C
ATOM   2909  HB  ILE   188      50.194  30.833  50.526  1.00  0.00           H
ATOM   2910  CG2 ILE   188      49.115  30.406  48.858  1.00  0.00           C
ATOM   2911 HG21 ILE   188      49.361  31.326  48.331  1.00  0.00           H
ATOM   2912 HG22 ILE   188      48.135  30.051  48.539  1.00  0.00           H
ATOM   2913 HG23 ILE   188      49.924  29.734  48.572  1.00  0.00           H
ATOM   2914  CG1 ILE   188      48.556  32.234  50.387  1.00  0.00           C
ATOM   2915 HG12 ILE   188      48.854  32.719  51.317  1.00  0.00           H
ATOM   2916 HG13 ILE   188      49.102  32.972  49.800  1.00  0.00           H
ATOM   2917  CD1 ILE   188      47.006  32.182  50.096  1.00  0.00           C
ATOM   2918 HD11 ILE   188      46.689  33.105  49.612  1.00  0.00           H
ATOM   2919 HD12 ILE   188      46.427  31.979  50.997  1.00  0.00           H
ATOM   2920 HD13 ILE   188      46.746  31.421  49.360  1.00  0.00           H
ATOM   2921  C   ILE   188      48.725  28.145  50.782  1.00  0.00           C
ATOM   2922  O   ILE   188      47.797  27.514  50.240  1.00  0.00           O
ATOM   2923  N   LYS   189      49.865  27.589  51.140  1.00  0.00           N
ATOM   2924  H   LYS   189      50.506  28.133  51.700  1.00  0.00           H
ATOM   2925  CA  LYS   189      50.342  26.235  50.741  1.00  0.00           C
ATOM   2926  HA  LYS   189      49.943  26.072  49.740  1.00  0.00           H
ATOM   2927  CB  LYS   189      51.842  26.213  50.627  1.00  0.00           C
ATOM   2928  HB2 LYS   189      52.127  25.372  49.994  1.00  0.00           H
ATOM   2929  HB3 LYS   189      52.187  27.179  50.260  1.00  0.00           H
ATOM   2930  CG  LYS   189      52.625  26.038  51.913  1.00  0.00           C
ATOM   2931  HG2 LYS   189      52.300  26.782  52.642  1.00  0.00           H
ATOM   2932  HG3 LYS   189      52.322  25.112  52.401  1.00  0.00           H
ATOM   2933  CD  LYS   189      54.176  25.951  51.755  1.00  0.00           C
ATOM   2934  HD2 LYS   189      54.524  25.024  51.299  1.00  0.00           H
ATOM   2935  HD3 LYS   189      54.406  26.798  51.108  1.00  0.00           H
ATOM   2936  CE  LYS   189      54.910  26.190  53.081  1.00  0.00           C
ATOM   2937  HE2 LYS   189      55.159  27.243  53.205  1.00  0.00           H
ATOM   2938  HE3 LYS   189      54.165  25.988  53.851  1.00  0.00           H
ATOM   2939  NZ  LYS   189      56.033  25.254  53.393  1.00  0.00           N
ATOM   2940  HZ1 LYS   189      56.413  25.587  54.266  1.00  0.00           H
ATOM   2941  HZ2 LYS   189      56.710  25.273  52.643  1.00  0.00           H
ATOM   2942  HZ3 LYS   189      55.733  24.295  53.491  1.00  0.00           H
ATOM   2943  C   LYS   189      49.723  25.163  51.649  1.00  0.00           C
ATOM   2944  O   LYS   189      49.571  23.994  51.338  1.00  0.00           O
ATOM   2945  N   GLU   190      49.372  25.611  52.861  1.00  0.00           N
ATOM   2946  H   GLU   190      49.469  26.591  53.087  1.00  0.00           H
ATOM   2947  CA  GLU   190      48.570  24.751  53.773  1.00  0.00           C
ATOM   2948  HA  GLU   190      49.034  23.769  53.861  1.00  0.00           H
ATOM   2949  CB  GLU   190      48.565  25.305  55.283  1.00  0.00           C
ATOM   2950  HB2 GLU   190      49.579  25.380  55.674  1.00  0.00           H
ATOM   2951  HB3 GLU   190      48.184  26.327  55.262  1.00  0.00           H
ATOM   2952  CG  GLU   190      47.784  24.364  56.281  1.00  0.00           C
ATOM   2953  HG2 GLU   190      48.108  24.649  57.282  1.00  0.00           H
ATOM   2954  HG3 GLU   190      46.700  24.337  56.169  1.00  0.00           H
ATOM   2955  CD  GLU   190      48.253  22.849  56.131  1.00  0.00           C
ATOM   2956  OE1 GLU   190      49.453  22.598  56.084  1.00  0.00           O
ATOM   2957  OE2 GLU   190      47.449  21.943  56.128  1.00  0.00           O
ATOM   2958  C   GLU   190      47.183  24.556  53.193  1.00  0.00           C
ATOM   2959  O   GLU   190      46.643  23.440  53.190  1.00  0.00           O
ATOM   2960  N   ILE   191      46.645  25.642  52.683  1.00  0.00           N
ATOM   2961  H   ILE   191      47.133  26.527  52.680  1.00  0.00           H
ATOM   2962  CA  ILE   191      45.283  25.577  52.000  1.00  0.00           C
ATOM   2963  HA  ILE   191      44.561  25.207  52.727  1.00  0.00           H
ATOM   2964  CB  ILE   191      44.741  26.956  51.656  1.00  0.00           C
ATOM   2965  HB  ILE   191      45.490  27.594  51.186  1.00  0.00           H
ATOM   2966  CG2 ILE   191      43.491  26.835  50.820  1.00  0.00           C
ATOM   2967 HG21 ILE   191      43.080  27.841  50.729  1.00  0.00           H
ATOM   2968 HG22 ILE   191      42.857  26.099  51.313  1.00  0.00           H
ATOM   2969 HG23 ILE   191      43.769  26.437  49.844  1.00  0.00           H
ATOM   2970  CG1 ILE   191      44.387  27.807  52.857  1.00  0.00           C
ATOM   2971 HG12 ILE   191      43.424  27.490  53.261  1.00  0.00           H
ATOM   2972 HG13 ILE   191      45.004  27.643  53.740  1.00  0.00           H
ATOM   2973  CD1 ILE   191      44.391  29.345  52.699  1.00  0.00           C
ATOM   2974 HD11 ILE   191      45.360  29.682  52.333  1.00  0.00           H
ATOM   2975 HD12 ILE   191      44.326  29.765  53.703  1.00  0.00           H
ATOM   2976 HD13 ILE   191      43.603  29.716  52.042  1.00  0.00           H
ATOM   2977  C   ILE   191      45.338  24.764  50.725  1.00  0.00           C
ATOM   2978  O   ILE   191      44.774  23.711  50.668  1.00  0.00           O
ATOM   2979  N   VAL   192      46.126  25.223  49.687  1.00  0.00           N
ATOM   2980  H   VAL   192      46.517  26.129  49.903  1.00  0.00           H
ATOM   2981  CA  VAL   192      46.280  24.676  48.323  1.00  0.00           C
ATOM   2982  HA  VAL   192      45.445  25.000  47.703  1.00  0.00           H
ATOM   2983  CB  VAL   192      47.384  25.374  47.589  1.00  0.00           C
ATOM   2984  HB  VAL   192      48.258  25.274  48.233  1.00  0.00           H
ATOM   2985  CG1 VAL   192      47.609  24.644  46.215  1.00  0.00           C
ATOM   2986 HG11 VAL   192      47.763  23.575  46.365  1.00  0.00           H
ATOM   2987 HG12 VAL   192      46.751  24.888  45.589  1.00  0.00           H
ATOM   2988 HG13 VAL   192      48.470  25.135  45.762  1.00  0.00           H
ATOM   2989  CG2 VAL   192      47.120  26.914  47.273  1.00  0.00           C
ATOM   2990 HG21 VAL   192      48.105  27.381  47.266  1.00  0.00           H
ATOM   2991 HG22 VAL   192      46.471  27.289  48.064  1.00  0.00           H
ATOM   2992 HG23 VAL   192      46.660  27.124  46.307  1.00  0.00           H
ATOM   2993  C   VAL   192      46.294  23.128  48.220  1.00  0.00           C
ATOM   2994  O   VAL   192      45.536  22.591  47.404  1.00  0.00           O
ATOM   2995  N   LYS   193      47.127  22.461  49.048  1.00  0.00           N
ATOM   2996  H   LYS   193      47.771  22.983  49.626  1.00  0.00           H
ATOM   2997  CA  LYS   193      47.284  20.966  49.039  1.00  0.00           C
ATOM   2998  HA  LYS   193      47.634  20.704  48.042  1.00  0.00           H
ATOM   2999  CB  LYS   193      48.331  20.464  50.055  1.00  0.00           C
ATOM   3000  HB2 LYS   193      48.827  19.572  49.676  1.00  0.00           H
ATOM   3001  HB3 LYS   193      49.195  21.129  50.080  1.00  0.00           H
ATOM   3002  CG  LYS   193      47.917  20.254  51.503  1.00  0.00           C
ATOM   3003  HG2 LYS   193      47.218  21.014  51.852  1.00  0.00           H
ATOM   3004  HG3 LYS   193      47.405  19.313  51.703  1.00  0.00           H
ATOM   3005  CD  LYS   193      49.021  20.570  52.539  1.00  0.00           C
ATOM   3006  HD2 LYS   193      49.998  20.214  52.211  1.00  0.00           H
ATOM   3007  HD3 LYS   193      49.154  21.637  52.712  1.00  0.00           H
ATOM   3008  CE  LYS   193      48.656  19.887  53.851  1.00  0.00           C
ATOM   3009  HE2 LYS   193      47.685  20.292  54.139  1.00  0.00           H
ATOM   3010  HE3 LYS   193      48.529  18.816  53.697  1.00  0.00           H
ATOM   3011  NZ  LYS   193      49.650  20.206  54.903  1.00  0.00           N
ATOM   3012  HZ1 LYS   193      49.733  19.461  55.581  1.00  0.00           H
ATOM   3013  HZ2 LYS   193      49.486  21.045  55.439  1.00  0.00           H
ATOM   3014  HZ3 LYS   193      50.605  20.219  54.575  1.00  0.00           H
ATOM   3015  C   LYS   193      45.955  20.282  49.148  1.00  0.00           C
ATOM   3016  O   LYS   193      45.790  19.164  48.739  1.00  0.00           O
ATOM   3017  N   LYS   194      44.948  20.957  49.657  1.00  0.00           N
ATOM   3018  H   LYS   194      45.110  21.900  49.981  1.00  0.00           H
ATOM   3019  CA  LYS   194      43.564  20.408  49.868  1.00  0.00           C
ATOM   3020  HA  LYS   194      43.679  19.357  50.136  1.00  0.00           H
ATOM   3021  CB  LYS   194      42.942  21.135  51.061  1.00  0.00           C
ATOM   3022  HB2 LYS   194      42.892  22.211  50.895  1.00  0.00           H
ATOM   3023  HB3 LYS   194      41.976  20.645  51.178  1.00  0.00           H
ATOM   3024  CG  LYS   194      43.696  20.748  52.293  1.00  0.00           C
ATOM   3025  HG2 LYS   194      43.742  19.667  52.423  1.00  0.00           H
ATOM   3026  HG3 LYS   194      44.687  21.199  52.244  1.00  0.00           H
ATOM   3027  CD  LYS   194      43.075  21.424  53.480  1.00  0.00           C
ATOM   3028  HD2 LYS   194      42.889  22.492  53.363  1.00  0.00           H
ATOM   3029  HD3 LYS   194      42.129  20.888  53.571  1.00  0.00           H
ATOM   3030  CE  LYS   194      43.926  21.216  54.743  1.00  0.00           C
ATOM   3031  HE2 LYS   194      43.248  20.948  55.553  1.00  0.00           H
ATOM   3032  HE3 LYS   194      44.433  20.268  54.563  1.00  0.00           H
ATOM   3033  NZ  LYS   194      44.924  22.345  55.056  1.00  0.00           N
ATOM   3034  HZ1 LYS   194      45.528  22.083  55.821  1.00  0.00           H
ATOM   3035  HZ2 LYS   194      44.508  23.247  55.238  1.00  0.00           H
ATOM   3036  HZ3 LYS   194      45.453  22.483  54.206  1.00  0.00           H
ATOM   3037  C   LYS   194      42.728  20.488  48.588  1.00  0.00           C
ATOM   3038  O   LYS   194      41.691  19.854  48.544  1.00  0.00           O
ATOM   3039  N   HIE   195      43.171  21.273  47.577  1.00  0.00           N
ATOM   3040  H   HIE   195      44.017  21.819  47.661  1.00  0.00           H
ATOM   3041  CA  HIE   195      42.354  21.448  46.438  1.00  0.00           C
ATOM   3042  HA  HIE   195      41.522  20.743  46.458  1.00  0.00           H
ATOM   3043  CB  HIE   195      41.887  22.978  46.443  1.00  0.00           C
ATOM   3044  HB2 HIE   195      42.815  23.527  46.600  1.00  0.00           H
ATOM   3045  HB3 HIE   195      41.505  23.236  45.456  1.00  0.00           H
ATOM   3046  CG  HIE   195      41.035  23.256  47.678  1.00  0.00           C
ATOM   3047  ND1 HIE   195      39.890  22.616  48.051  1.00  0.00           N
ATOM   3048  CE1 HIE   195      39.388  23.174  49.076  1.00  0.00           C
ATOM   3049  HE1 HIE   195      38.443  22.949  49.549  1.00  0.00           H
ATOM   3050  NE2 HIE   195      40.165  24.197  49.475  1.00  0.00           N
ATOM   3051  HE2 HIE   195      40.070  24.844  50.244  1.00  0.00           H
ATOM   3052  CD2 HIE   195      41.224  24.273  48.598  1.00  0.00           C
ATOM   3053  HD2 HIE   195      41.938  25.083  48.629  1.00  0.00           H
ATOM   3054  C   HIE   195      43.036  21.109  45.139  1.00  0.00           C
ATOM   3055  O   HIE   195      42.365  20.622  44.198  1.00  0.00           O
ATOM   3056  N   SER   196      44.326  21.377  45.007  1.00  0.00           N
ATOM   3057  H   SER   196      44.785  21.855  45.771  1.00  0.00           H
ATOM   3058  CA  SER   196      45.234  21.090  43.887  1.00  0.00           C
ATOM   3059  HA  SER   196      44.997  21.648  42.982  1.00  0.00           H
ATOM   3060  CB  SER   196      46.643  21.604  44.264  1.00  0.00           C
ATOM   3061  HB2 SER   196      47.248  21.504  43.363  1.00  0.00           H
ATOM   3062  HB3 SER   196      46.571  22.638  44.601  1.00  0.00           H
ATOM   3063  OG  SER   196      47.242  20.802  45.303  1.00  0.00           O
ATOM   3064  HG  SER   196      48.073  21.259  45.454  1.00  0.00           H
ATOM   3065  C   SER   196      45.399  19.641  43.457  1.00  0.00           C
ATOM   3066  O   SER   196      46.001  19.427  42.393  1.00  0.00           O
ATOM   3067  N   GLN   197      44.820  18.584  44.127  1.00  0.00           N
ATOM   3068  H   GLN   197      44.304  18.886  44.940  1.00  0.00           H
ATOM   3069  CA  GLN   197      44.618  17.206  43.629  1.00  0.00           C
ATOM   3070  HA  GLN   197      45.595  16.801  43.366  1.00  0.00           H
ATOM   3071  CB  GLN   197      43.962  16.272  44.659  1.00  0.00           C
ATOM   3072  HB2 GLN   197      43.677  15.303  44.253  1.00  0.00           H
ATOM   3073  HB3 GLN   197      44.620  16.228  45.526  1.00  0.00           H
ATOM   3074  CG  GLN   197      42.628  16.900  45.137  1.00  0.00           C
ATOM   3075  HG2 GLN   197      42.893  17.439  46.047  1.00  0.00           H
ATOM   3076  HG3 GLN   197      42.153  17.570  44.421  1.00  0.00           H
ATOM   3077  CD  GLN   197      41.511  15.958  45.573  1.00  0.00           C
ATOM   3078  OE1 GLN   197      40.967  15.969  46.626  1.00  0.00           O
ATOM   3079  NE2 GLN   197      41.235  14.974  44.699  1.00  0.00           N
ATOM   3080 HE21 GLN   197      40.594  14.293  45.081  1.00  0.00           H
ATOM   3081 HE22 GLN   197      41.652  14.877  43.785  1.00  0.00           H
ATOM   3082  C   GLN   197      43.873  17.146  42.242  1.00  0.00           C
ATOM   3083  O   GLN   197      44.134  16.260  41.414  1.00  0.00           O
ATOM   3084  N   PHE   198      43.142  18.234  42.006  1.00  0.00           N
ATOM   3085  H   PHE   198      43.025  18.909  42.751  1.00  0.00           H
ATOM   3086  CA  PHE   198      42.520  18.410  40.694  1.00  0.00           C
ATOM   3087  HA  PHE   198      42.327  17.394  40.349  1.00  0.00           H
ATOM   3088  CB  PHE   198      41.142  19.129  40.889  1.00  0.00           C
ATOM   3089  HB2 PHE   198      41.401  20.131  41.229  1.00  0.00           H
ATOM   3090  HB3 PHE   198      40.737  19.256  39.885  1.00  0.00           H
ATOM   3091  CG  PHE   198      40.148  18.527  41.913  1.00  0.00           C
ATOM   3092  CD1 PHE   198      39.649  17.163  41.643  1.00  0.00           C
ATOM   3093  HD1 PHE   198      39.803  16.571  40.753  1.00  0.00           H
ATOM   3094  CE1 PHE   198      38.859  16.644  42.620  1.00  0.00           C
ATOM   3095  HE1 PHE   198      38.400  15.673  42.497  1.00  0.00           H
ATOM   3096  CZ  PHE   198      38.471  17.400  43.756  1.00  0.00           C
ATOM   3097  HZ  PHE   198      37.762  16.961  44.442  1.00  0.00           H
ATOM   3098  CE2 PHE   198      38.982  18.693  44.003  1.00  0.00           C
ATOM   3099  HE2 PHE   198      38.740  19.163  44.945  1.00  0.00           H
ATOM   3100  CD2 PHE   198      39.823  19.247  43.014  1.00  0.00           C
ATOM   3101  HD2 PHE   198      40.216  20.229  43.233  1.00  0.00           H
ATOM   3102  C   PHE   198      43.323  19.102  39.586  1.00  0.00           C
ATOM   3103  O   PHE   198      42.826  19.285  38.495  1.00  0.00           O
ATOM   3104  N   ILE   199      44.540  19.449  39.869  1.00  0.00           N
ATOM   3105  H   ILE   199      44.913  19.345  40.802  1.00  0.00           H
ATOM   3106  CA  ILE   199      45.386  20.219  38.957  1.00  0.00           C
ATOM   3107  HA  ILE   199      44.755  20.434  38.095  1.00  0.00           H
ATOM   3108  CB  ILE   199      45.831  21.523  39.680  1.00  0.00           C
ATOM   3109  HB  ILE   199      46.554  21.362  40.479  1.00  0.00           H
ATOM   3110  CG2 ILE   199      46.460  22.538  38.703  1.00  0.00           C
ATOM   3111 HG21 ILE   199      47.420  22.073  38.485  1.00  0.00           H
ATOM   3112 HG22 ILE   199      46.583  23.519  39.161  1.00  0.00           H
ATOM   3113 HG23 ILE   199      45.810  22.669  37.838  1.00  0.00           H
ATOM   3114  CG1 ILE   199      44.596  22.234  40.338  1.00  0.00           C
ATOM   3115 HG12 ILE   199      44.055  21.534  40.976  1.00  0.00           H
ATOM   3116 HG13 ILE   199      45.001  23.024  40.970  1.00  0.00           H
ATOM   3117  CD1 ILE   199      43.502  22.807  39.387  1.00  0.00           C
ATOM   3118 HD11 ILE   199      43.068  22.022  38.770  1.00  0.00           H
ATOM   3119 HD12 ILE   199      43.862  23.645  38.791  1.00  0.00           H
ATOM   3120 HD13 ILE   199      42.678  23.145  40.015  1.00  0.00           H
ATOM   3121  C   ILE   199      46.552  19.348  38.462  1.00  0.00           C
ATOM   3122  O   ILE   199      47.433  19.039  39.293  1.00  0.00           O
ATOM   3123  N   GLY   200      46.663  19.101  37.150  1.00  0.00           N
ATOM   3124  H   GLY   200      45.993  19.464  36.486  1.00  0.00           H
ATOM   3125  CA  GLY   200      47.732  18.369  36.513  1.00  0.00           C
ATOM   3126  HA2 GLY   200      48.003  17.524  37.148  1.00  0.00           H
ATOM   3127  HA3 GLY   200      47.428  18.033  35.522  1.00  0.00           H
ATOM   3128  C   GLY   200      48.946  19.282  36.267  1.00  0.00           C
ATOM   3129  O   GLY   200      50.116  18.829  36.256  1.00  0.00           O
ATOM   3130  N   TYR   201      48.656  20.542  35.944  1.00  0.00           N
ATOM   3131  H   TYR   201      47.720  20.822  35.689  1.00  0.00           H
ATOM   3132  CA  TYR   201      49.521  21.614  35.573  1.00  0.00           C
ATOM   3133  HA  TYR   201      50.156  21.243  34.768  1.00  0.00           H
ATOM   3134  CB  TYR   201      48.813  22.893  34.973  1.00  0.00           C
ATOM   3135  HB2 TYR   201      48.151  23.229  35.770  1.00  0.00           H
ATOM   3136  HB3 TYR   201      49.552  23.645  34.697  1.00  0.00           H
ATOM   3137  CG  TYR   201      47.827  22.535  33.892  1.00  0.00           C
ATOM   3138  CD1 TYR   201      48.282  22.188  32.656  1.00  0.00           C
ATOM   3139  HD1 TYR   201      49.333  22.301  32.434  1.00  0.00           H
ATOM   3140  CE1 TYR   201      47.432  21.708  31.644  1.00  0.00           C
ATOM   3141  HE1 TYR   201      47.751  21.560  30.623  1.00  0.00           H
ATOM   3142  CZ  TYR   201      46.046  21.686  31.867  1.00  0.00           C
ATOM   3143  OH  TYR   201      45.272  20.938  30.980  1.00  0.00           O
ATOM   3144  HH  TYR   201      44.323  21.065  31.050  1.00  0.00           H
ATOM   3145  CE2 TYR   201      45.577  22.286  33.078  1.00  0.00           C
ATOM   3146  HE2 TYR   201      44.510  22.263  33.250  1.00  0.00           H
ATOM   3147  CD2 TYR   201      46.464  22.658  34.103  1.00  0.00           C
ATOM   3148  HD2 TYR   201      46.047  23.137  34.978  1.00  0.00           H
ATOM   3149  C   TYR   201      50.508  22.061  36.686  1.00  0.00           C
ATOM   3150  O   TYR   201      49.993  22.184  37.784  1.00  0.00           O
ATOM   3151  N   PRO   202      51.800  22.378  36.484  1.00  0.00           N
ATOM   3152  CD  PRO   202      52.412  22.400  35.162  1.00  0.00           C
ATOM   3153  HD2 PRO   202      51.742  22.754  34.377  1.00  0.00           H
ATOM   3154  HD3 PRO   202      52.752  21.405  34.879  1.00  0.00           H
ATOM   3155  CG  PRO   202      53.605  23.411  35.215  1.00  0.00           C
ATOM   3156  HG2 PRO   202      53.284  24.429  34.997  1.00  0.00           H
ATOM   3157  HG3 PRO   202      54.378  23.185  34.481  1.00  0.00           H
ATOM   3158  CB  PRO   202      53.952  23.291  36.698  1.00  0.00           C
ATOM   3159  HB2 PRO   202      54.293  24.270  37.031  1.00  0.00           H
ATOM   3160  HB3 PRO   202      54.762  22.611  36.965  1.00  0.00           H
ATOM   3161  CA  PRO   202      52.695  22.996  37.512  1.00  0.00           C
ATOM   3162  HA  PRO   202      52.923  22.235  38.258  1.00  0.00           H
ATOM   3163  C   PRO   202      52.113  24.245  38.196  1.00  0.00           C
ATOM   3164  O   PRO   202      51.836  25.280  37.529  1.00  0.00           O
ATOM   3165  N   ILE   203      52.075  24.260  39.520  1.00  0.00           N
ATOM   3166  H   ILE   203      52.338  23.446  40.056  1.00  0.00           H
ATOM   3167  CA  ILE   203      51.963  25.404  40.477  1.00  0.00           C
ATOM   3168  HA  ILE   203      51.453  26.221  39.967  1.00  0.00           H
ATOM   3169  CB  ILE   203      50.982  24.938  41.578  1.00  0.00           C
ATOM   3170  HB  ILE   203      51.187  23.898  41.831  1.00  0.00           H
ATOM   3171  CG2 ILE   203      50.949  25.950  42.724  1.00  0.00           C
ATOM   3172 HG21 ILE   203      50.377  25.659  43.604  1.00  0.00           H
ATOM   3173 HG22 ILE   203      50.425  26.847  42.396  1.00  0.00           H
ATOM   3174 HG23 ILE   203      51.965  26.211  43.023  1.00  0.00           H
ATOM   3175  CG1 ILE   203      49.528  25.009  40.968  1.00  0.00           C
ATOM   3176 HG12 ILE   203      49.208  26.029  40.757  1.00  0.00           H
ATOM   3177 HG13 ILE   203      49.598  24.551  39.982  1.00  0.00           H
ATOM   3178  CD1 ILE   203      48.567  24.190  41.817  1.00  0.00           C
ATOM   3179 HD11 ILE   203      48.435  24.641  42.799  1.00  0.00           H
ATOM   3180 HD12 ILE   203      48.880  23.177  42.069  1.00  0.00           H
ATOM   3181 HD13 ILE   203      47.611  24.143  41.295  1.00  0.00           H
ATOM   3182  C   ILE   203      53.289  25.825  41.085  1.00  0.00           C
ATOM   3183  O   ILE   203      54.045  24.981  41.480  1.00  0.00           O
ATOM   3184  N   THR   204      53.550  27.117  41.220  1.00  0.00           N
ATOM   3185  H   THR   204      52.862  27.813  40.970  1.00  0.00           H
ATOM   3186  CA  THR   204      54.644  27.765  42.010  1.00  0.00           C
ATOM   3187  HA  THR   204      55.225  27.101  42.649  1.00  0.00           H
ATOM   3188  CB  THR   204      55.738  28.257  41.002  1.00  0.00           C
ATOM   3189  HB  THR   204      55.307  29.044  40.383  1.00  0.00           H
ATOM   3190  CG2 THR   204      56.999  28.659  41.787  1.00  0.00           C
ATOM   3191 HG21 THR   204      57.265  27.793  42.394  1.00  0.00           H
ATOM   3192 HG22 THR   204      56.718  29.503  42.417  1.00  0.00           H
ATOM   3193 HG23 THR   204      57.774  28.973  41.087  1.00  0.00           H
ATOM   3194  OG1 THR   204      56.092  27.202  40.216  1.00  0.00           O
ATOM   3195  HG1 THR   204      55.225  26.943  39.895  1.00  0.00           H
ATOM   3196  C   THR   204      54.118  28.921  42.880  1.00  0.00           C
ATOM   3197  O   THR   204      53.251  29.674  42.428  1.00  0.00           O
ATOM   3198  N   LEU   205      54.596  29.079  44.128  1.00  0.00           N
ATOM   3199  H   LEU   205      55.157  28.340  44.528  1.00  0.00           H
ATOM   3200  CA  LEU   205      54.187  30.094  45.074  1.00  0.00           C
ATOM   3201  HA  LEU   205      53.349  30.664  44.675  1.00  0.00           H
ATOM   3202  CB  LEU   205      53.743  29.413  46.370  1.00  0.00           C
ATOM   3203  HB2 LEU   205      52.845  28.810  46.226  1.00  0.00           H
ATOM   3204  HB3 LEU   205      54.504  28.701  46.690  1.00  0.00           H
ATOM   3205  CG  LEU   205      53.459  30.309  47.539  1.00  0.00           C
ATOM   3206  HG  LEU   205      54.357  30.882  47.766  1.00  0.00           H
ATOM   3207  CD1 LEU   205      52.297  31.264  47.332  1.00  0.00           C
ATOM   3208 HD11 LEU   205      51.432  30.702  46.983  1.00  0.00           H
ATOM   3209 HD12 LEU   205      52.560  31.917  46.499  1.00  0.00           H
ATOM   3210 HD13 LEU   205      52.053  31.757  48.273  1.00  0.00           H
ATOM   3211  CD2 LEU   205      53.058  29.381  48.701  1.00  0.00           C
ATOM   3212 HD21 LEU   205      53.901  28.788  49.060  1.00  0.00           H
ATOM   3213 HD22 LEU   205      52.788  30.085  49.487  1.00  0.00           H
ATOM   3214 HD23 LEU   205      52.217  28.786  48.344  1.00  0.00           H
ATOM   3215  C   LEU   205      55.283  31.089  45.234  1.00  0.00           C
ATOM   3216  O   LEU   205      56.445  30.709  45.713  1.00  0.00           O
ATOM   3217  N   PHE   206      55.069  32.369  45.070  1.00  0.00           N
ATOM   3218  H   PHE   206      54.126  32.635  44.825  1.00  0.00           H
ATOM   3219  CA  PHE   206      56.117  33.414  45.100  1.00  0.00           C
ATOM   3220  HA  PHE   206      57.090  32.946  44.952  1.00  0.00           H
ATOM   3221  CB  PHE   206      55.919  34.524  44.086  1.00  0.00           C
ATOM   3222  HB2 PHE   206      55.014  35.070  44.349  1.00  0.00           H
ATOM   3223  HB3 PHE   206      56.543  35.381  44.341  1.00  0.00           H
ATOM   3224  CG  PHE   206      55.963  34.324  42.585  1.00  0.00           C
ATOM   3225  CD1 PHE   206      56.046  35.444  41.708  1.00  0.00           C
ATOM   3226  HD1 PHE   206      55.830  36.423  42.109  1.00  0.00           H
ATOM   3227  CE1 PHE   206      56.065  35.252  40.308  1.00  0.00           C
ATOM   3228  HE1 PHE   206      55.902  36.101  39.661  1.00  0.00           H
ATOM   3229  CZ  PHE   206      55.989  33.932  39.824  1.00  0.00           C
ATOM   3230  HZ  PHE   206      55.840  33.755  38.768  1.00  0.00           H
ATOM   3231  CE2 PHE   206      55.999  32.772  40.634  1.00  0.00           C
ATOM   3232  HE2 PHE   206      55.988  31.807  40.150  1.00  0.00           H
ATOM   3233  CD2 PHE   206      55.932  33.011  42.018  1.00  0.00           C
ATOM   3234  HD2 PHE   206      55.873  32.107  42.606  1.00  0.00           H
ATOM   3235  C   PHE   206      56.091  33.951  46.550  1.00  0.00           C
ATOM   3236  O   PHE   206      55.021  34.390  47.039  1.00  0.00           O
ATOM   3237  N   VAL   207      57.170  33.810  47.256  1.00  0.00           N
ATOM   3238  H   VAL   207      57.921  33.279  46.839  1.00  0.00           H
ATOM   3239  CA  VAL   207      57.278  34.192  48.738  1.00  0.00           C
ATOM   3240  HA  VAL   207      56.330  33.970  49.228  1.00  0.00           H
ATOM   3241  CB  VAL   207      58.338  33.339  49.492  1.00  0.00           C
ATOM   3242  HB  VAL   207      58.409  33.743  50.501  1.00  0.00           H
ATOM   3243  CG1 VAL   207      57.805  31.874  49.416  1.00  0.00           C
ATOM   3244 HG11 VAL   207      56.750  31.853  49.689  1.00  0.00           H
ATOM   3245 HG12 VAL   207      57.888  31.457  48.412  1.00  0.00           H
ATOM   3246 HG13 VAL   207      58.336  31.346  50.206  1.00  0.00           H
ATOM   3247  CG2 VAL   207      59.765  33.436  48.874  1.00  0.00           C
ATOM   3248 HG21 VAL   207      60.371  32.647  49.319  1.00  0.00           H
ATOM   3249 HG22 VAL   207      60.124  34.424  49.161  1.00  0.00           H
ATOM   3250 HG23 VAL   207      59.786  33.318  47.790  1.00  0.00           H
ATOM   3251  C   VAL   207      57.491  35.681  48.939  1.00  0.00           C
ATOM   3252  O   VAL   207      58.164  36.323  48.136  1.00  0.00           O
ATOM   3253  N   GLU   208      56.938  36.244  49.990  1.00  0.00           N
ATOM   3254  H   GLU   208      56.286  35.656  50.490  1.00  0.00           H
ATOM   3255  CA  GLU   208      56.856  37.688  50.380  1.00  0.00           C
ATOM   3256  HA  GLU   208      57.694  38.182  49.890  1.00  0.00           H
ATOM   3257  CB  GLU   208      55.557  38.142  49.744  1.00  0.00           C
ATOM   3258  HB2 GLU   208      55.645  38.051  48.661  1.00  0.00           H
ATOM   3259  HB3 GLU   208      54.798  37.445  50.097  1.00  0.00           H
ATOM   3260  CG  GLU   208      55.064  39.586  50.000  1.00  0.00           C
ATOM   3261  HG2 GLU   208      54.123  39.677  49.457  1.00  0.00           H
ATOM   3262  HG3 GLU   208      54.789  39.787  51.037  1.00  0.00           H
ATOM   3263  CD  GLU   208      56.094  40.631  49.511  1.00  0.00           C
ATOM   3264  OE1 GLU   208      56.439  41.368  50.466  1.00  0.00           O
ATOM   3265  OE2 GLU   208      56.670  40.514  48.408  1.00  0.00           O
ATOM   3266  C   GLU   208      57.077  37.881  51.858  1.00  0.00           C
ATOM   3267  O   GLU   208      56.199  37.433  52.626  1.00  0.00           O
ATOM   3268  OXT GLU   208      58.104  38.526  52.221  1.00  0.00           O
END
