# Supplementary material for: Worth the Weight: Sub-Pocket EXplorer (SubPEx), a Weighted Ensemble Method to Enhance Binding-Pocket Conformational Sampling
Source: J Chem Theory Comput. 2023 Aug 16;19(17):5677–89. doi: 10.1021/acs.jctc.3c00478 (PMC10500992; doi:10.1021/acs.jctc.3c00478)
Supplement: Supplementary file 2 — ct3c00478_si_002.zip [file ct3c00478_si_002.zip › clustered_structures/HSP90/brute-force/rep.c0.aligned.pdb]

HELIX    1   1 ALA      9  ASN     20  1                                  12
HELIX    2   2 LYS     26  LEU     49  1                                  24
HELIX    3   3 PRO     52  LYS     54  1                                   3
HELIX    4   4 LYS     85  ILE     89  1                                   5
HELIX    5   5 ILE     95  ALA    109  1                                  15
HELIX    6   6 ILE    113  PHE    119  1                                   7
HELIX    7   7 GLY    122  LEU    128  1                                   7
HELIX    8   8 GLN    179  LEU    183  1                                   5
HELIX    9   9 GLU    185  HIE    195  1                                  11
SHEET    1   1 1 THR     4  ALA     6  0
SHEET    2   2 1 ILE    63  ASN    68  0
SHEET    3   3 1 THR    73  ASP    78  0
SHEET    4   4 1 ALA   130  LYS   138  0
SHEET    5   5 1 GLN   144  SER   149  0
SHEET    6   6 1 SER   154  THR   159  0
SHEET    7   7 1 GLY   168  LEU   175  0
SHEET    8   8 1 ILE   203  LEU   205  0
CRYST1   70.163   64.372   72.432  90.00  90.00  90.00               1
ATOM      1  N   ALA     1      29.737  56.942  24.805  1.00  0.00           N
ATOM      2  H1  ALA     1      29.192  57.469  25.472  1.00  0.00           H
ATOM      3  H2  ALA     1      30.480  57.573  24.537  1.00  0.00           H
ATOM      4  H3  ALA     1      29.112  56.768  24.031  1.00  0.00           H
ATOM      5  CA  ALA     1      30.073  55.665  25.375  1.00  0.00           C
ATOM      6  HA  ALA     1      29.144  55.315  25.825  1.00  0.00           H
ATOM      7  CB  ALA     1      30.416  54.602  24.315  1.00  0.00           C
ATOM      8  HB1 ALA     1      30.801  53.707  24.804  1.00  0.00           H
ATOM      9  HB2 ALA     1      31.078  55.018  23.555  1.00  0.00           H
ATOM     10  HB3 ALA     1      29.483  54.199  23.920  1.00  0.00           H
ATOM     11  C   ALA     1      30.965  55.709  26.566  1.00  0.00           C
ATOM     12  O   ALA     1      31.753  56.661  26.557  1.00  0.00           O
ATOM     13  N   VAL     2      30.806  54.757  27.520  1.00  0.00           N
ATOM     14  H   VAL     2      30.216  53.945  27.395  1.00  0.00           H
ATOM     15  CA  VAL     2      31.722  54.789  28.713  1.00  0.00           C
ATOM     16  HA  VAL     2      32.624  55.335  28.435  1.00  0.00           H
ATOM     17  CB  VAL     2      31.038  55.490  29.915  1.00  0.00           C
ATOM     18  HB  VAL     2      31.648  55.368  30.810  1.00  0.00           H
ATOM     19  CG1 VAL     2      30.839  57.026  29.688  1.00  0.00           C
ATOM     20 HG11 VAL     2      31.701  57.443  29.168  1.00  0.00           H
ATOM     21 HG12 VAL     2      30.055  57.116  28.934  1.00  0.00           H
ATOM     22 HG13 VAL     2      30.557  57.492  30.632  1.00  0.00           H
ATOM     23  CG2 VAL     2      29.784  54.606  30.323  1.00  0.00           C
ATOM     24 HG21 VAL     2      29.386  54.955  31.275  1.00  0.00           H
ATOM     25 HG22 VAL     2      30.075  53.573  30.519  1.00  0.00           H
ATOM     26 HG23 VAL     2      28.966  54.809  29.630  1.00  0.00           H
ATOM     27  C   VAL     2      32.302  53.451  29.128  1.00  0.00           C
ATOM     28  O   VAL     2      31.762  52.450  28.652  1.00  0.00           O
ATOM     29  N   GLU     3      33.384  53.394  29.890  1.00  0.00           N
ATOM     30  H   GLU     3      33.824  54.257  30.175  1.00  0.00           H
ATOM     31  CA  GLU     3      34.111  52.123  30.286  1.00  0.00           C
ATOM     32  HA  GLU     3      34.153  51.432  29.444  1.00  0.00           H
ATOM     33  CB  GLU     3      35.552  52.430  30.621  1.00  0.00           C
ATOM     34  HB2 GLU     3      35.652  53.205  31.381  1.00  0.00           H
ATOM     35  HB3 GLU     3      35.986  51.549  31.095  1.00  0.00           H
ATOM     36  CG  GLU     3      36.346  52.866  29.424  1.00  0.00           C
ATOM     37  HG2 GLU     3      37.384  52.744  29.730  1.00  0.00           H
ATOM     38  HG3 GLU     3      36.225  52.130  28.628  1.00  0.00           H
ATOM     39  CD  GLU     3      35.977  54.275  28.990  1.00  0.00           C
ATOM     40  OE1 GLU     3      36.077  55.123  29.899  1.00  0.00           O
ATOM     41  OE2 GLU     3      35.690  54.558  27.746  1.00  0.00           O
ATOM     42  C   GLU     3      33.306  51.260  31.300  1.00  0.00           C
ATOM     43  O   GLU     3      33.700  50.229  31.762  1.00  0.00           O
ATOM     44  N   THR     4      32.054  51.676  31.737  1.00  0.00           N
ATOM     45  H   THR     4      31.566  52.333  31.146  1.00  0.00           H
ATOM     46  CA  THR     4      31.305  51.113  32.887  1.00  0.00           C
ATOM     47  HA  THR     4      31.931  50.351  33.353  1.00  0.00           H
ATOM     48  CB  THR     4      30.927  52.159  33.966  1.00  0.00           C
ATOM     49  HB  THR     4      30.557  53.035  33.432  1.00  0.00           H
ATOM     50  CG2 THR     4      29.768  51.838  34.952  1.00  0.00           C
ATOM     51 HG21 THR     4      29.669  52.754  35.535  1.00  0.00           H
ATOM     52 HG22 THR     4      30.110  51.004  35.567  1.00  0.00           H
ATOM     53 HG23 THR     4      28.920  51.423  34.409  1.00  0.00           H
ATOM     54  OG1 THR     4      32.044  52.470  34.703  1.00  0.00           O
ATOM     55  HG1 THR     4      32.500  53.204  34.282  1.00  0.00           H
ATOM     56  C   THR     4      29.999  50.448  32.441  1.00  0.00           C
ATOM     57  O   THR     4      29.212  50.985  31.630  1.00  0.00           O
ATOM     58  N   PHE     5      29.653  49.279  33.026  1.00  0.00           N
ATOM     59  H   PHE     5      30.172  48.879  33.795  1.00  0.00           H
ATOM     60  CA  PHE     5      28.721  48.332  32.445  1.00  0.00           C
ATOM     61  HA  PHE     5      27.980  48.786  31.788  1.00  0.00           H
ATOM     62  CB  PHE     5      29.466  47.233  31.671  1.00  0.00           C
ATOM     63  HB2 PHE     5      30.297  46.849  32.261  1.00  0.00           H
ATOM     64  HB3 PHE     5      28.802  46.378  31.541  1.00  0.00           H
ATOM     65  CG  PHE     5      29.884  47.592  30.209  1.00  0.00           C
ATOM     66  CD1 PHE     5      31.118  48.216  29.973  1.00  0.00           C
ATOM     67  HD1 PHE     5      31.738  48.615  30.763  1.00  0.00           H
ATOM     68  CE1 PHE     5      31.518  48.485  28.683  1.00  0.00           C
ATOM     69  HE1 PHE     5      32.490  48.922  28.508  1.00  0.00           H
ATOM     70  CZ  PHE     5      30.748  48.015  27.587  1.00  0.00           C
ATOM     71  HZ  PHE     5      31.179  48.269  26.631  1.00  0.00           H
ATOM     72  CE2 PHE     5      29.512  47.523  27.824  1.00  0.00           C
ATOM     73  HE2 PHE     5      28.876  47.278  26.986  1.00  0.00           H
ATOM     74  CD2 PHE     5      29.050  47.263  29.145  1.00  0.00           C
ATOM     75  HD2 PHE     5      28.032  46.963  29.349  1.00  0.00           H
ATOM     76  C   PHE     5      27.924  47.609  33.574  1.00  0.00           C
ATOM     77  O   PHE     5      28.594  46.951  34.375  1.00  0.00           O
ATOM     78  N   ALA     6      26.621  47.710  33.554  1.00  0.00           N
ATOM     79  H   ALA     6      26.213  48.406  32.946  1.00  0.00           H
ATOM     80  CA  ALA     6      25.763  46.882  34.412  1.00  0.00           C
ATOM     81  HA  ALA     6      26.170  47.188  35.376  1.00  0.00           H
ATOM     82  CB  ALA     6      24.309  47.293  34.352  1.00  0.00           C
ATOM     83  HB1 ALA     6      24.250  48.378  34.450  1.00  0.00           H
ATOM     84  HB2 ALA     6      23.832  46.934  35.265  1.00  0.00           H
ATOM     85  HB3 ALA     6      23.765  46.853  33.517  1.00  0.00           H
ATOM     86  C   ALA     6      25.840  45.390  34.284  1.00  0.00           C
ATOM     87  O   ALA     6      25.832  44.954  33.148  1.00  0.00           O
ATOM     88  N   PHE     7      25.727  44.727  35.445  1.00  0.00           N
ATOM     89  H   PHE     7      25.693  45.314  36.266  1.00  0.00           H
ATOM     90  CA  PHE     7      25.190  43.338  35.513  1.00  0.00           C
ATOM     91  HA  PHE     7      25.651  42.785  34.694  1.00  0.00           H
ATOM     92  CB  PHE     7      25.781  42.635  36.752  1.00  0.00           C
ATOM     93  HB2 PHE     7      25.285  43.054  37.626  1.00  0.00           H
ATOM     94  HB3 PHE     7      25.413  41.609  36.758  1.00  0.00           H
ATOM     95  CG  PHE     7      27.291  42.560  36.849  1.00  0.00           C
ATOM     96  CD1 PHE     7      27.901  41.662  36.027  1.00  0.00           C
ATOM     97  HD1 PHE     7      27.331  41.109  35.295  1.00  0.00           H
ATOM     98  CE1 PHE     7      29.295  41.471  36.163  1.00  0.00           C
ATOM     99  HE1 PHE     7      29.645  40.693  35.500  1.00  0.00           H
ATOM    100  CZ  PHE     7      29.986  42.076  37.234  1.00  0.00           C
ATOM    101  HZ  PHE     7      31.032  41.932  37.460  1.00  0.00           H
ATOM    102  CE2 PHE     7      29.301  43.036  38.009  1.00  0.00           C
ATOM    103  HE2 PHE     7      29.955  43.575  38.680  1.00  0.00           H
ATOM    104  CD2 PHE     7      27.955  43.169  37.878  1.00  0.00           C
ATOM    105  HD2 PHE     7      27.477  43.866  38.551  1.00  0.00           H
ATOM    106  C   PHE     7      23.615  43.315  35.370  1.00  0.00           C
ATOM    107  O   PHE     7      22.894  44.198  35.771  1.00  0.00           O
ATOM    108  N   GLN     8      23.205  42.130  34.988  1.00  0.00           N
ATOM    109  H   GLN     8      23.959  41.498  34.759  1.00  0.00           H
ATOM    110  CA  GLN     8      21.841  41.545  35.229  1.00  0.00           C
ATOM    111  HA  GLN     8      21.021  42.145  34.834  1.00  0.00           H
ATOM    112  CB  GLN     8      21.768  40.249  34.431  1.00  0.00           C
ATOM    113  HB2 GLN     8      21.739  40.538  33.381  1.00  0.00           H
ATOM    114  HB3 GLN     8      22.684  39.711  34.674  1.00  0.00           H
ATOM    115  CG  GLN     8      20.578  39.302  34.753  1.00  0.00           C
ATOM    116  HG2 GLN     8      20.381  39.305  35.825  1.00  0.00           H
ATOM    117  HG3 GLN     8      19.589  39.570  34.382  1.00  0.00           H
ATOM    118  CD  GLN     8      20.892  37.892  34.238  1.00  0.00           C
ATOM    119  OE1 GLN     8      21.781  37.658  33.500  1.00  0.00           O
ATOM    120  NE2 GLN     8      20.149  36.898  34.665  1.00  0.00           N
ATOM    121 HE21 GLN     8      20.551  36.059  34.269  1.00  0.00           H
ATOM    122 HE22 GLN     8      19.523  37.062  35.440  1.00  0.00           H
ATOM    123  C   GLN     8      21.752  41.348  36.748  1.00  0.00           C
ATOM    124  O   GLN     8      22.729  40.988  37.401  1.00  0.00           O
ATOM    125  N   ALA     9      20.527  41.563  37.283  1.00  0.00           N
ATOM    126  H   ALA     9      19.735  41.869  36.735  1.00  0.00           H
ATOM    127  CA  ALA     9      20.279  41.648  38.724  1.00  0.00           C
ATOM    128  HA  ALA     9      20.832  42.468  39.182  1.00  0.00           H
ATOM    129  CB  ALA     9      18.812  42.046  38.860  1.00  0.00           C
ATOM    130  HB1 ALA     9      18.607  42.505  39.827  1.00  0.00           H
ATOM    131  HB2 ALA     9      18.127  41.205  38.754  1.00  0.00           H
ATOM    132  HB3 ALA     9      18.603  42.764  38.067  1.00  0.00           H
ATOM    133  C   ALA     9      20.592  40.473  39.581  1.00  0.00           C
ATOM    134  O   ALA     9      20.928  40.704  40.747  1.00  0.00           O
ATOM    135  N   GLU    10      20.325  39.203  39.108  1.00  0.00           N
ATOM    136  H   GLU    10      19.790  39.026  38.270  1.00  0.00           H
ATOM    137  CA  GLU    10      20.765  37.992  39.830  1.00  0.00           C
ATOM    138  HA  GLU    10      20.348  37.905  40.833  1.00  0.00           H
ATOM    139  CB  GLU    10      20.276  36.743  39.064  1.00  0.00           C
ATOM    140  HB2 GLU    10      20.660  36.753  38.044  1.00  0.00           H
ATOM    141  HB3 GLU    10      20.704  35.871  39.558  1.00  0.00           H
ATOM    142  CG  GLU    10      18.687  36.542  38.963  1.00  0.00           C
ATOM    143  HG2 GLU    10      18.503  35.467  38.969  1.00  0.00           H
ATOM    144  HG3 GLU    10      18.295  37.037  39.852  1.00  0.00           H
ATOM    145  CD  GLU    10      18.163  37.106  37.635  1.00  0.00           C
ATOM    146  OE1 GLU    10      17.169  36.538  37.124  1.00  0.00           O
ATOM    147  OE2 GLU    10      18.678  38.037  37.105  1.00  0.00           O
ATOM    148  C   GLU    10      22.304  37.930  40.077  1.00  0.00           C
ATOM    149  O   GLU    10      22.765  37.246  40.994  1.00  0.00           O
ATOM    150  N   ILE    11      23.113  38.604  39.219  1.00  0.00           N
ATOM    151  H   ILE    11      22.715  39.313  38.619  1.00  0.00           H
ATOM    152  CA  ILE    11      24.566  38.576  39.418  1.00  0.00           C
ATOM    153  HA  ILE    11      24.706  37.555  39.773  1.00  0.00           H
ATOM    154  CB  ILE    11      25.253  38.899  38.107  1.00  0.00           C
ATOM    155  HB  ILE    11      25.194  39.971  37.917  1.00  0.00           H
ATOM    156  CG2 ILE    11      26.739  38.594  38.174  1.00  0.00           C
ATOM    157 HG21 ILE    11      27.325  39.244  37.525  1.00  0.00           H
ATOM    158 HG22 ILE    11      26.850  37.539  37.922  1.00  0.00           H
ATOM    159 HG23 ILE    11      27.070  38.634  39.211  1.00  0.00           H
ATOM    160  CG1 ILE    11      24.693  38.259  36.855  1.00  0.00           C
ATOM    161 HG12 ILE    11      24.777  37.190  37.051  1.00  0.00           H
ATOM    162 HG13 ILE    11      23.626  38.450  36.736  1.00  0.00           H
ATOM    163  CD1 ILE    11      25.224  38.629  35.452  1.00  0.00           C
ATOM    164 HD11 ILE    11      26.310  38.701  35.513  1.00  0.00           H
ATOM    165 HD12 ILE    11      24.929  39.632  35.145  1.00  0.00           H
ATOM    166 HD13 ILE    11      24.923  37.906  34.694  1.00  0.00           H
ATOM    167  C   ILE    11      25.030  39.556  40.505  1.00  0.00           C
ATOM    168  O   ILE    11      25.923  39.252  41.279  1.00  0.00           O
ATOM    169  N   ALA    12      24.449  40.742  40.495  1.00  0.00           N
ATOM    170  H   ALA    12      23.862  40.990  39.711  1.00  0.00           H
ATOM    171  CA  ALA    12      24.647  41.741  41.611  1.00  0.00           C
ATOM    172  HA  ALA    12      25.701  41.971  41.761  1.00  0.00           H
ATOM    173  CB  ALA    12      23.864  42.991  41.244  1.00  0.00           C
ATOM    174  HB1 ALA    12      22.953  42.690  40.727  1.00  0.00           H
ATOM    175  HB2 ALA    12      24.440  43.539  40.499  1.00  0.00           H
ATOM    176  HB3 ALA    12      23.603  43.643  42.079  1.00  0.00           H
ATOM    177  C   ALA    12      24.165  41.077  42.846  1.00  0.00           C
ATOM    178  O   ALA    12      24.736  41.288  43.906  1.00  0.00           O
ATOM    179  N   GLN    13      23.080  40.277  42.823  1.00  0.00           N
ATOM    180  H   GLN    13      22.587  40.150  41.951  1.00  0.00           H
ATOM    181  CA  GLN    13      22.463  39.671  43.987  1.00  0.00           C
ATOM    182  HA  GLN    13      22.305  40.384  44.797  1.00  0.00           H
ATOM    183  CB  GLN    13      21.035  39.335  43.681  1.00  0.00           C
ATOM    184  HB2 GLN    13      20.600  40.321  43.507  1.00  0.00           H
ATOM    185  HB3 GLN    13      21.005  38.795  42.735  1.00  0.00           H
ATOM    186  CG  GLN    13      20.205  38.619  44.707  1.00  0.00           C
ATOM    187  HG2 GLN    13      19.239  38.260  44.354  1.00  0.00           H
ATOM    188  HG3 GLN    13      20.652  37.685  45.046  1.00  0.00           H
ATOM    189  CD  GLN    13      19.946  39.433  45.909  1.00  0.00           C
ATOM    190  OE1 GLN    13      20.084  40.625  46.015  1.00  0.00           O
ATOM    191  NE2 GLN    13      19.333  38.813  46.836  1.00  0.00           N
ATOM    192 HE21 GLN    13      19.057  39.335  47.654  1.00  0.00           H
ATOM    193 HE22 GLN    13      19.290  37.803  46.838  1.00  0.00           H
ATOM    194  C   GLN    13      23.270  38.431  44.553  1.00  0.00           C
ATOM    195  O   GLN    13      23.180  38.076  45.714  1.00  0.00           O
ATOM    196  N   LEU    14      24.030  37.691  43.663  1.00  0.00           N
ATOM    197  H   LEU    14      24.137  37.970  42.698  1.00  0.00           H
ATOM    198  CA  LEU    14      24.941  36.573  44.057  1.00  0.00           C
ATOM    199  HA  LEU    14      24.253  36.026  44.701  1.00  0.00           H
ATOM    200  CB  LEU    14      25.383  35.645  42.928  1.00  0.00           C
ATOM    201  HB2 LEU    14      24.514  35.325  42.354  1.00  0.00           H
ATOM    202  HB3 LEU    14      25.987  36.228  42.233  1.00  0.00           H
ATOM    203  CG  LEU    14      26.123  34.431  43.479  1.00  0.00           C
ATOM    204  HG  LEU    14      27.013  34.813  43.977  1.00  0.00           H
ATOM    205  CD1 LEU    14      25.375  33.548  44.461  1.00  0.00           C
ATOM    206 HD11 LEU    14      24.491  33.032  44.087  1.00  0.00           H
ATOM    207 HD12 LEU    14      25.046  34.283  45.195  1.00  0.00           H
ATOM    208 HD13 LEU    14      26.061  32.874  44.976  1.00  0.00           H
ATOM    209  CD2 LEU    14      26.559  33.510  42.387  1.00  0.00           C
ATOM    210 HD21 LEU    14      27.375  32.854  42.689  1.00  0.00           H
ATOM    211 HD22 LEU    14      25.747  32.906  41.983  1.00  0.00           H
ATOM    212 HD23 LEU    14      26.947  34.081  41.543  1.00  0.00           H
ATOM    213  C   LEU    14      26.152  37.036  44.903  1.00  0.00           C
ATOM    214  O   LEU    14      26.463  36.541  45.962  1.00  0.00           O
ATOM    215  N   MET    15      26.830  38.077  44.309  1.00  0.00           N
ATOM    216  H   MET    15      26.542  38.590  43.487  1.00  0.00           H
ATOM    217  CA  MET    15      27.932  38.739  45.107  1.00  0.00           C
ATOM    218  HA  MET    15      28.746  38.068  45.386  1.00  0.00           H
ATOM    219  CB  MET    15      28.470  39.883  44.178  1.00  0.00           C
ATOM    220  HB2 MET    15      27.662  40.585  43.972  1.00  0.00           H
ATOM    221  HB3 MET    15      29.202  40.375  44.819  1.00  0.00           H
ATOM    222  CG  MET    15      29.137  39.366  42.908  1.00  0.00           C
ATOM    223  HG2 MET    15      29.850  38.581  43.158  1.00  0.00           H
ATOM    224  HG3 MET    15      28.329  38.921  42.326  1.00  0.00           H
ATOM    225  SD  MET    15      30.022  40.556  41.811  1.00  0.00           S
ATOM    226  CE  MET    15      28.578  41.481  41.154  1.00  0.00           C
ATOM    227  HE1 MET    15      27.999  40.662  40.727  1.00  0.00           H
ATOM    228  HE2 MET    15      27.918  41.933  41.895  1.00  0.00           H
ATOM    229  HE3 MET    15      28.787  42.208  40.368  1.00  0.00           H
ATOM    230  C   MET    15      27.408  39.298  46.383  1.00  0.00           C
ATOM    231  O   MET    15      28.178  39.312  47.352  1.00  0.00           O
ATOM    232  N   SER    16      26.132  39.804  46.432  1.00  0.00           N
ATOM    233  H   SER    16      25.629  39.981  45.574  1.00  0.00           H
ATOM    234  CA  SER    16      25.461  40.291  47.634  1.00  0.00           C
ATOM    235  HA  SER    16      26.082  41.027  48.146  1.00  0.00           H
ATOM    236  CB  SER    16      24.181  41.040  47.325  1.00  0.00           C
ATOM    237  HB2 SER    16      24.395  41.727  46.505  1.00  0.00           H
ATOM    238  HB3 SER    16      23.382  40.361  47.028  1.00  0.00           H
ATOM    239  OG  SER    16      23.736  41.810  48.474  1.00  0.00           O
ATOM    240  HG  SER    16      24.228  42.606  48.688  1.00  0.00           H
ATOM    241  C   SER    16      25.313  39.174  48.731  1.00  0.00           C
ATOM    242  O   SER    16      25.663  39.383  49.874  1.00  0.00           O
ATOM    243  N   LEU    17      24.948  37.917  48.356  1.00  0.00           N
ATOM    244  H   LEU    17      24.908  37.738  47.362  1.00  0.00           H
ATOM    245  CA  LEU    17      24.851  36.750  49.204  1.00  0.00           C
ATOM    246  HA  LEU    17      24.327  36.968  50.134  1.00  0.00           H
ATOM    247  CB  LEU    17      24.133  35.573  48.416  1.00  0.00           C
ATOM    248  HB2 LEU    17      23.119  35.935  48.250  1.00  0.00           H
ATOM    249  HB3 LEU    17      24.529  35.479  47.405  1.00  0.00           H
ATOM    250  CG  LEU    17      24.076  34.251  49.146  1.00  0.00           C
ATOM    251  HG  LEU    17      24.082  34.433  50.220  1.00  0.00           H
ATOM    252  CD1 LEU    17      22.838  33.311  48.837  1.00  0.00           C
ATOM    253 HD11 LEU    17      22.912  33.105  47.770  1.00  0.00           H
ATOM    254 HD12 LEU    17      21.913  33.883  48.919  1.00  0.00           H
ATOM    255 HD13 LEU    17      22.771  32.438  49.486  1.00  0.00           H
ATOM    256  CD2 LEU    17      25.387  33.444  48.948  1.00  0.00           C
ATOM    257 HD21 LEU    17      25.448  33.192  47.888  1.00  0.00           H
ATOM    258 HD22 LEU    17      26.255  34.002  49.296  1.00  0.00           H
ATOM    259 HD23 LEU    17      25.270  32.529  49.530  1.00  0.00           H
ATOM    260  C   LEU    17      26.212  36.470  49.778  1.00  0.00           C
ATOM    261  O   LEU    17      26.416  36.444  51.014  1.00  0.00           O
ATOM    262  N   ILE    18      27.196  36.306  48.856  1.00  0.00           N
ATOM    263  H   ILE    18      26.959  36.279  47.874  1.00  0.00           H
ATOM    264  CA  ILE    18      28.511  35.842  49.240  1.00  0.00           C
ATOM    265  HA  ILE    18      28.410  34.999  49.924  1.00  0.00           H
ATOM    266  CB  ILE    18      29.258  35.407  47.949  1.00  0.00           C
ATOM    267  HB  ILE    18      29.367  36.258  47.276  1.00  0.00           H
ATOM    268  CG2 ILE    18      30.745  35.012  48.138  1.00  0.00           C
ATOM    269 HG21 ILE    18      31.294  34.929  47.201  1.00  0.00           H
ATOM    270 HG22 ILE    18      30.921  34.011  48.535  1.00  0.00           H
ATOM    271 HG23 ILE    18      31.227  35.770  48.754  1.00  0.00           H
ATOM    272  CG1 ILE    18      28.539  34.205  47.325  1.00  0.00           C
ATOM    273 HG12 ILE    18      28.700  33.303  47.915  1.00  0.00           H
ATOM    274 HG13 ILE    18      27.453  34.166  47.399  1.00  0.00           H
ATOM    275  CD1 ILE    18      28.897  33.826  45.873  1.00  0.00           C
ATOM    276 HD11 ILE    18      28.258  33.077  45.406  1.00  0.00           H
ATOM    277 HD12 ILE    18      29.890  33.388  45.783  1.00  0.00           H
ATOM    278 HD13 ILE    18      28.812  34.744  45.289  1.00  0.00           H
ATOM    279  C   ILE    18      29.283  36.865  50.063  1.00  0.00           C
ATOM    280  O   ILE    18      29.876  36.427  51.062  1.00  0.00           O
ATOM    281  N   ILE    19      29.269  38.144  49.807  1.00  0.00           N
ATOM    282  H   ILE    19      28.815  38.502  48.979  1.00  0.00           H
ATOM    283  CA  ILE    19      30.078  39.119  50.571  1.00  0.00           C
ATOM    284  HA  ILE    19      31.039  38.626  50.716  1.00  0.00           H
ATOM    285  CB  ILE    19      30.318  40.367  49.732  1.00  0.00           C
ATOM    286  HB  ILE    19      30.516  39.856  48.790  1.00  0.00           H
ATOM    287  CG2 ILE    19      29.131  41.312  49.783  1.00  0.00           C
ATOM    288 HG21 ILE    19      28.261  40.763  49.424  1.00  0.00           H
ATOM    289 HG22 ILE    19      29.209  42.158  49.098  1.00  0.00           H
ATOM    290 HG23 ILE    19      28.802  41.653  50.764  1.00  0.00           H
ATOM    291  CG1 ILE    19      31.536  41.163  50.146  1.00  0.00           C
ATOM    292 HG12 ILE    19      31.258  41.679  51.064  1.00  0.00           H
ATOM    293 HG13 ILE    19      32.376  40.496  50.342  1.00  0.00           H
ATOM    294  CD1 ILE    19      32.160  42.179  49.141  1.00  0.00           C
ATOM    295 HD11 ILE    19      33.171  42.305  49.527  1.00  0.00           H
ATOM    296 HD12 ILE    19      31.651  43.137  49.250  1.00  0.00           H
ATOM    297 HD13 ILE    19      32.073  41.741  48.146  1.00  0.00           H
ATOM    298  C   ILE    19      29.497  39.412  51.940  1.00  0.00           C
ATOM    299  O   ILE    19      30.174  40.007  52.800  1.00  0.00           O
ATOM    300  N   ASN    20      28.273  38.927  52.189  1.00  0.00           N
ATOM    301  H   ASN    20      27.844  38.432  51.421  1.00  0.00           H
ATOM    302  CA  ASN    20      27.618  38.893  53.493  1.00  0.00           C
ATOM    303  HA  ASN    20      28.243  39.313  54.281  1.00  0.00           H
ATOM    304  CB  ASN    20      26.397  39.833  53.411  1.00  0.00           C
ATOM    305  HB2 ASN    20      25.591  39.392  52.826  1.00  0.00           H
ATOM    306  HB3 ASN    20      26.040  39.984  54.430  1.00  0.00           H
ATOM    307  CG  ASN    20      26.600  41.306  53.029  1.00  0.00           C
ATOM    308  OD1 ASN    20      27.088  42.118  53.817  1.00  0.00           O
ATOM    309  ND2 ASN    20      26.214  41.593  51.828  1.00  0.00           N
ATOM    310 HD21 ASN    20      25.736  40.880  51.296  1.00  0.00           H
ATOM    311 HD22 ASN    20      26.205  42.577  51.599  1.00  0.00           H
ATOM    312  C   ASN    20      27.265  37.518  54.055  1.00  0.00           C
ATOM    313  O   ASN    20      26.511  37.423  55.057  1.00  0.00           O
ATOM    314  N   THR    21      27.815  36.431  53.454  1.00  0.00           N
ATOM    315  H   THR    21      28.495  36.559  52.719  1.00  0.00           H
ATOM    316  CA  THR    21      27.697  35.102  54.134  1.00  0.00           C
ATOM    317  HA  THR    21      26.933  35.182  54.907  1.00  0.00           H
ATOM    318  CB  THR    21      27.364  33.969  53.169  1.00  0.00           C
ATOM    319  HB  THR    21      28.106  33.944  52.372  1.00  0.00           H
ATOM    320  CG2 THR    21      27.241  32.615  53.796  1.00  0.00           C
ATOM    321 HG21 THR    21      26.726  32.758  54.746  1.00  0.00           H
ATOM    322 HG22 THR    21      28.213  32.123  53.841  1.00  0.00           H
ATOM    323 HG23 THR    21      26.639  31.840  53.321  1.00  0.00           H
ATOM    324  OG1 THR    21      26.122  34.165  52.535  1.00  0.00           O
ATOM    325  HG1 THR    21      26.311  34.971  52.049  1.00  0.00           H
ATOM    326  C   THR    21      28.976  34.793  54.954  1.00  0.00           C
ATOM    327  O   THR    21      30.047  34.731  54.369  1.00  0.00           O
ATOM    328  N   PHE    22      28.923  34.494  56.267  1.00  0.00           N
ATOM    329  H   PHE    22      28.036  34.426  56.747  1.00  0.00           H
ATOM    330  CA  PHE    22      30.027  33.918  57.060  1.00  0.00           C
ATOM    331  HA  PHE    22      30.938  34.421  56.737  1.00  0.00           H
ATOM    332  CB  PHE    22      29.908  34.359  58.567  1.00  0.00           C
ATOM    333  HB2 PHE    22      28.906  34.191  58.961  1.00  0.00           H
ATOM    334  HB3 PHE    22      30.631  33.796  59.158  1.00  0.00           H
ATOM    335  CG  PHE    22      30.155  35.871  58.669  1.00  0.00           C
ATOM    336  CD1 PHE    22      29.105  36.755  58.607  1.00  0.00           C
ATOM    337  HD1 PHE    22      28.103  36.383  58.459  1.00  0.00           H
ATOM    338  CE1 PHE    22      29.301  38.134  58.511  1.00  0.00           C
ATOM    339  HE1 PHE    22      28.482  38.819  58.349  1.00  0.00           H
ATOM    340  CZ  PHE    22      30.593  38.628  58.352  1.00  0.00           C
ATOM    341  HZ  PHE    22      30.703  39.702  58.358  1.00  0.00           H
ATOM    342  CE2 PHE    22      31.673  37.764  58.605  1.00  0.00           C
ATOM    343  HE2 PHE    22      32.648  38.180  58.814  1.00  0.00           H
ATOM    344  CD2 PHE    22      31.470  36.386  58.778  1.00  0.00           C
ATOM    345  HD2 PHE    22      32.332  35.749  58.911  1.00  0.00           H
ATOM    346  C   PHE    22      30.086  32.359  56.798  1.00  0.00           C
ATOM    347  O   PHE    22      29.022  31.759  56.943  1.00  0.00           O
ATOM    348  N   TYR    23      31.183  31.705  56.434  1.00  0.00           N
ATOM    349  H   TYR    23      32.040  32.220  56.289  1.00  0.00           H
ATOM    350  CA  TYR    23      31.215  30.341  55.954  1.00  0.00           C
ATOM    351  HA  TYR    23      30.314  29.863  56.339  1.00  0.00           H
ATOM    352  CB  TYR    23      31.199  30.346  54.408  1.00  0.00           C
ATOM    353  HB2 TYR    23      30.207  30.723  54.164  1.00  0.00           H
ATOM    354  HB3 TYR    23      31.958  31.070  54.113  1.00  0.00           H
ATOM    355  CG  TYR    23      31.334  28.936  53.883  1.00  0.00           C
ATOM    356  CD1 TYR    23      30.396  27.927  54.197  1.00  0.00           C
ATOM    357  HD1 TYR    23      29.495  28.116  54.763  1.00  0.00           H
ATOM    358  CE1 TYR    23      30.553  26.606  53.764  1.00  0.00           C
ATOM    359  HE1 TYR    23      29.857  25.824  54.030  1.00  0.00           H
ATOM    360  CZ  TYR    23      31.536  26.355  52.787  1.00  0.00           C
ATOM    361  OH  TYR    23      31.573  25.098  52.195  1.00  0.00           O
ATOM    362  HH  TYR    23      30.686  24.735  52.255  1.00  0.00           H
ATOM    363  CE2 TYR    23      32.413  27.372  52.383  1.00  0.00           C
ATOM    364  HE2 TYR    23      33.243  27.136  51.734  1.00  0.00           H
ATOM    365  CD2 TYR    23      32.344  28.614  52.963  1.00  0.00           C
ATOM    366  HD2 TYR    23      33.017  29.392  52.634  1.00  0.00           H
ATOM    367  C   TYR    23      32.375  29.567  56.585  1.00  0.00           C
ATOM    368  O   TYR    23      33.535  29.912  56.509  1.00  0.00           O
ATOM    369  N   SER    24      31.985  28.343  57.004  1.00  0.00           N
ATOM    370  H   SER    24      31.023  28.059  56.899  1.00  0.00           H
ATOM    371  CA  SER    24      32.912  27.406  57.673  1.00  0.00           C
ATOM    372  HA  SER    24      33.354  27.872  58.553  1.00  0.00           H
ATOM    373  CB  SER    24      32.273  26.078  57.997  1.00  0.00           C
ATOM    374  HB2 SER    24      33.081  25.365  58.169  1.00  0.00           H
ATOM    375  HB3 SER    24      31.653  26.200  58.884  1.00  0.00           H
ATOM    376  OG  SER    24      31.604  25.585  56.839  1.00  0.00           O
ATOM    377  HG  SER    24      30.725  25.969  56.836  1.00  0.00           H
ATOM    378  C   SER    24      34.127  27.028  56.882  1.00  0.00           C
ATOM    379  O   SER    24      35.154  26.683  57.504  1.00  0.00           O
ATOM    380  N   ASN    25      34.136  27.175  55.517  1.00  0.00           N
ATOM    381  H   ASN    25      33.277  27.355  55.018  1.00  0.00           H
ATOM    382  CA  ASN    25      35.285  26.775  54.627  1.00  0.00           C
ATOM    383  HA  ASN    25      36.142  26.686  55.294  1.00  0.00           H
ATOM    384  CB  ASN    25      34.967  25.491  53.975  1.00  0.00           C
ATOM    385  HB2 ASN    25      33.965  25.548  53.549  1.00  0.00           H
ATOM    386  HB3 ASN    25      35.546  25.244  53.085  1.00  0.00           H
ATOM    387  CG  ASN    25      34.867  24.309  54.891  1.00  0.00           C
ATOM    388  OD1 ASN    25      35.795  23.582  55.166  1.00  0.00           O
ATOM    389  ND2 ASN    25      33.675  24.140  55.458  1.00  0.00           N
ATOM    390 HD21 ASN    25      32.829  24.680  55.350  1.00  0.00           H
ATOM    391 HD22 ASN    25      33.691  23.390  56.133  1.00  0.00           H
ATOM    392  C   ASN    25      35.581  27.865  53.648  1.00  0.00           C
ATOM    393  O   ASN    25      35.740  27.618  52.427  1.00  0.00           O
ATOM    394  N   LYS    26      35.606  29.147  54.175  1.00  0.00           N
ATOM    395  H   LYS    26      35.223  29.257  55.104  1.00  0.00           H
ATOM    396  CA  LYS    26      35.891  30.396  53.424  1.00  0.00           C
ATOM    397  HA  LYS    26      35.090  30.619  52.719  1.00  0.00           H
ATOM    398  CB  LYS    26      35.854  31.540  54.446  1.00  0.00           C
ATOM    399  HB2 LYS    26      35.755  32.481  53.906  1.00  0.00           H
ATOM    400  HB3 LYS    26      34.909  31.664  54.975  1.00  0.00           H
ATOM    401  CG  LYS    26      36.913  31.533  55.474  1.00  0.00           C
ATOM    402  HG2 LYS    26      36.762  30.609  56.035  1.00  0.00           H
ATOM    403  HG3 LYS    26      37.870  31.342  54.989  1.00  0.00           H
ATOM    404  CD  LYS    26      37.043  32.806  56.273  1.00  0.00           C
ATOM    405  HD2 LYS    26      37.200  33.615  55.560  1.00  0.00           H
ATOM    406  HD3 LYS    26      36.114  33.068  56.781  1.00  0.00           H
ATOM    407  CE  LYS    26      38.214  32.647  57.215  1.00  0.00           C
ATOM    408  HE2 LYS    26      38.077  31.854  57.952  1.00  0.00           H
ATOM    409  HE3 LYS    26      38.954  32.187  56.559  1.00  0.00           H
ATOM    410  NZ  LYS    26      38.810  33.898  57.764  1.00  0.00           N
ATOM    411  HZ1 LYS    26      39.738  33.689  58.104  1.00  0.00           H
ATOM    412  HZ2 LYS    26      38.190  34.222  58.492  1.00  0.00           H
ATOM    413  HZ3 LYS    26      38.891  34.634  57.078  1.00  0.00           H
ATOM    414  C   LYS    26      37.121  30.336  52.543  1.00  0.00           C
ATOM    415  O   LYS    26      37.053  31.028  51.485  1.00  0.00           O
ATOM    416  N   GLU    27      38.154  29.441  52.786  1.00  0.00           N
ATOM    417  H   GLU    27      38.028  28.747  53.509  1.00  0.00           H
ATOM    418  CA  GLU    27      39.296  29.115  51.861  1.00  0.00           C
ATOM    419  HA  GLU    27      39.840  30.049  51.722  1.00  0.00           H
ATOM    420  CB  GLU    27      40.170  28.056  52.578  1.00  0.00           C
ATOM    421  HB2 GLU    27      41.071  27.905  51.984  1.00  0.00           H
ATOM    422  HB3 GLU    27      40.477  28.486  53.531  1.00  0.00           H
ATOM    423  CG  GLU    27      39.418  26.752  52.699  1.00  0.00           C
ATOM    424  HG2 GLU    27      38.502  26.805  52.109  1.00  0.00           H
ATOM    425  HG3 GLU    27      40.155  26.039  52.330  1.00  0.00           H
ATOM    426  CD  GLU    27      38.925  26.417  54.084  1.00  0.00           C
ATOM    427  OE1 GLU    27      38.510  27.486  54.697  1.00  0.00           O
ATOM    428  OE2 GLU    27      39.024  25.250  54.480  1.00  0.00           O
ATOM    429  C   GLU    27      38.922  28.674  50.389  1.00  0.00           C
ATOM    430  O   GLU    27      39.848  28.727  49.519  1.00  0.00           O
ATOM    431  N   ILE    28      37.699  28.210  50.104  1.00  0.00           N
ATOM    432  H   ILE    28      37.023  28.005  50.827  1.00  0.00           H
ATOM    433  CA  ILE    28      37.358  27.727  48.703  1.00  0.00           C
ATOM    434  HA  ILE    28      37.967  26.837  48.550  1.00  0.00           H
ATOM    435  CB  ILE    28      35.890  27.258  48.623  1.00  0.00           C
ATOM    436  HB  ILE    28      35.667  26.912  47.614  1.00  0.00           H
ATOM    437  CG2 ILE    28      35.760  25.991  49.450  1.00  0.00           C
ATOM    438 HG21 ILE    28      36.101  26.139  50.475  1.00  0.00           H
ATOM    439 HG22 ILE    28      36.270  25.124  49.033  1.00  0.00           H
ATOM    440 HG23 ILE    28      34.680  25.849  49.508  1.00  0.00           H
ATOM    441  CG1 ILE    28      34.815  28.300  48.939  1.00  0.00           C
ATOM    442 HG12 ILE    28      34.827  28.474  50.014  1.00  0.00           H
ATOM    443 HG13 ILE    28      35.126  29.226  48.456  1.00  0.00           H
ATOM    444  CD1 ILE    28      33.465  27.917  48.358  1.00  0.00           C
ATOM    445 HD11 ILE    28      32.888  28.829  48.207  1.00  0.00           H
ATOM    446 HD12 ILE    28      32.971  27.210  49.023  1.00  0.00           H
ATOM    447 HD13 ILE    28      33.508  27.369  47.417  1.00  0.00           H
ATOM    448  C   ILE    28      37.615  28.662  47.551  1.00  0.00           C
ATOM    449  O   ILE    28      37.635  28.188  46.473  1.00  0.00           O
ATOM    450  N   PHE    29      37.802  29.966  47.820  1.00  0.00           N
ATOM    451  H   PHE    29      37.732  30.235  48.791  1.00  0.00           H
ATOM    452  CA  PHE    29      38.038  30.968  46.817  1.00  0.00           C
ATOM    453  HA  PHE    29      37.171  30.970  46.156  1.00  0.00           H
ATOM    454  CB  PHE    29      38.188  32.342  47.511  1.00  0.00           C
ATOM    455  HB2 PHE    29      38.059  33.146  46.786  1.00  0.00           H
ATOM    456  HB3 PHE    29      37.489  32.512  48.330  1.00  0.00           H
ATOM    457  CG  PHE    29      39.579  32.593  48.180  1.00  0.00           C
ATOM    458  CD1 PHE    29      39.801  32.311  49.516  1.00  0.00           C
ATOM    459  HD1 PHE    29      39.012  31.816  50.061  1.00  0.00           H
ATOM    460  CE1 PHE    29      41.056  32.356  50.099  1.00  0.00           C
ATOM    461  HE1 PHE    29      41.294  32.114  51.125  1.00  0.00           H
ATOM    462  CZ  PHE    29      42.176  32.785  49.302  1.00  0.00           C
ATOM    463  HZ  PHE    29      43.186  32.855  49.675  1.00  0.00           H
ATOM    464  CE2 PHE    29      41.963  33.121  47.958  1.00  0.00           C
ATOM    465  HE2 PHE    29      42.880  33.343  47.434  1.00  0.00           H
ATOM    466  CD2 PHE    29      40.621  33.112  47.411  1.00  0.00           C
ATOM    467  HD2 PHE    29      40.457  33.425  46.391  1.00  0.00           H
ATOM    468  C   PHE    29      39.311  30.685  45.953  1.00  0.00           C
ATOM    469  O   PHE    29      39.309  30.830  44.702  1.00  0.00           O
ATOM    470  N   LEU    30      40.372  30.179  46.574  1.00  0.00           N
ATOM    471  H   LEU    30      40.293  29.901  47.541  1.00  0.00           H
ATOM    472  CA  LEU    30      41.688  29.819  45.970  1.00  0.00           C
ATOM    473  HA  LEU    30      41.963  30.773  45.521  1.00  0.00           H
ATOM    474  CB  LEU    30      42.701  29.467  47.025  1.00  0.00           C
ATOM    475  HB2 LEU    30      42.531  30.188  47.825  1.00  0.00           H
ATOM    476  HB3 LEU    30      42.365  28.472  47.319  1.00  0.00           H
ATOM    477  CG  LEU    30      44.191  29.336  46.641  1.00  0.00           C
ATOM    478  HG  LEU    30      44.156  28.381  46.118  1.00  0.00           H
ATOM    479  CD1 LEU    30      44.678  30.503  45.747  1.00  0.00           C
ATOM    480 HD11 LEU    30      44.296  31.401  46.233  1.00  0.00           H
ATOM    481 HD12 LEU    30      44.239  30.271  44.776  1.00  0.00           H
ATOM    482 HD13 LEU    30      45.760  30.600  45.827  1.00  0.00           H
ATOM    483  CD2 LEU    30      45.046  29.240  47.921  1.00  0.00           C
ATOM    484 HD21 LEU    30      44.696  28.329  48.408  1.00  0.00           H
ATOM    485 HD22 LEU    30      46.037  29.030  47.517  1.00  0.00           H
ATOM    486 HD23 LEU    30      45.006  30.133  48.544  1.00  0.00           H
ATOM    487  C   LEU    30      41.413  28.667  44.981  1.00  0.00           C
ATOM    488  O   LEU    30      41.734  28.773  43.767  1.00  0.00           O
ATOM    489  N   ARG    31      40.789  27.630  45.552  1.00  0.00           N
ATOM    490  H   ARG    31      40.625  27.630  46.548  1.00  0.00           H
ATOM    491  CA  ARG    31      40.403  26.391  44.747  1.00  0.00           C
ATOM    492  HA  ARG    31      41.387  26.000  44.490  1.00  0.00           H
ATOM    493  CB  ARG    31      39.588  25.325  45.540  1.00  0.00           C
ATOM    494  HB2 ARG    31      40.227  25.061  46.382  1.00  0.00           H
ATOM    495  HB3 ARG    31      38.692  25.784  45.959  1.00  0.00           H
ATOM    496  CG  ARG    31      39.185  24.058  44.858  1.00  0.00           C
ATOM    497  HG2 ARG    31      38.705  24.292  43.909  1.00  0.00           H
ATOM    498  HG3 ARG    31      40.062  23.412  44.820  1.00  0.00           H
ATOM    499  CD  ARG    31      38.163  23.267  45.755  1.00  0.00           C
ATOM    500  HD2 ARG    31      37.956  22.321  45.252  1.00  0.00           H
ATOM    501  HD3 ARG    31      38.604  23.139  46.745  1.00  0.00           H
ATOM    502  NE  ARG    31      36.822  23.908  45.752  1.00  0.00           N
ATOM    503  HE  ARG    31      36.477  24.207  44.850  1.00  0.00           H
ATOM    504  CZ  ARG    31      35.926  23.661  46.621  1.00  0.00           C
ATOM    505  NH1 ARG    31      36.100  22.915  47.690  1.00  0.00           N
ATOM    506 HH11 ARG    31      36.782  22.170  47.677  1.00  0.00           H
ATOM    507 HH12 ARG    31      35.295  22.694  48.259  1.00  0.00           H
ATOM    508  NH2 ARG    31      34.850  24.390  46.544  1.00  0.00           N
ATOM    509 HH21 ARG    31      34.890  25.018  45.753  1.00  0.00           H
ATOM    510 HH22 ARG    31      34.123  24.372  47.244  1.00  0.00           H
ATOM    511  C   ARG    31      39.706  26.741  43.407  1.00  0.00           C
ATOM    512  O   ARG    31      39.910  26.040  42.431  1.00  0.00           O
ATOM    513  N   GLU    32      38.730  27.650  43.534  1.00  0.00           N
ATOM    514  H   GLU    32      38.657  28.169  44.397  1.00  0.00           H
ATOM    515  CA  GLU    32      37.871  28.001  42.380  1.00  0.00           C
ATOM    516  HA  GLU    32      37.666  27.063  41.861  1.00  0.00           H
ATOM    517  CB  GLU    32      36.558  28.570  42.981  1.00  0.00           C
ATOM    518  HB2 GLU    32      36.950  29.400  43.568  1.00  0.00           H
ATOM    519  HB3 GLU    32      35.955  29.004  42.184  1.00  0.00           H
ATOM    520  CG  GLU    32      35.700  27.653  43.913  1.00  0.00           C
ATOM    521  HG2 GLU    32      36.138  27.445  44.888  1.00  0.00           H
ATOM    522  HG3 GLU    32      34.833  28.256  44.186  1.00  0.00           H
ATOM    523  CD  GLU    32      35.197  26.428  43.200  1.00  0.00           C
ATOM    524  OE1 GLU    32      35.157  26.478  41.937  1.00  0.00           O
ATOM    525  OE2 GLU    32      34.951  25.403  43.857  1.00  0.00           O
ATOM    526  C   GLU    32      38.445  28.848  41.307  1.00  0.00           C
ATOM    527  O   GLU    32      38.197  28.613  40.137  1.00  0.00           O
ATOM    528  N   LEU    33      39.308  29.836  41.675  1.00  0.00           N
ATOM    529  H   LEU    33      39.366  30.173  42.627  1.00  0.00           H
ATOM    530  CA  LEU    33      40.054  30.667  40.724  1.00  0.00           C
ATOM    531  HA  LEU    33      39.217  31.008  40.115  1.00  0.00           H
ATOM    532  CB  LEU    33      40.806  31.833  41.476  1.00  0.00           C
ATOM    533  HB2 LEU    33      41.310  31.357  42.318  1.00  0.00           H
ATOM    534  HB3 LEU    33      41.493  32.466  40.915  1.00  0.00           H
ATOM    535  CG  LEU    33      39.816  32.788  42.101  1.00  0.00           C
ATOM    536  HG  LEU    33      38.921  32.359  42.551  1.00  0.00           H
ATOM    537  CD1 LEU    33      40.473  33.616  43.150  1.00  0.00           C
ATOM    538 HD11 LEU    33      39.688  34.207  43.624  1.00  0.00           H
ATOM    539 HD12 LEU    33      41.237  34.189  42.626  1.00  0.00           H
ATOM    540 HD13 LEU    33      41.024  32.956  43.820  1.00  0.00           H
ATOM    541  CD2 LEU    33      39.196  33.804  41.138  1.00  0.00           C
ATOM    542 HD21 LEU    33      38.676  33.192  40.402  1.00  0.00           H
ATOM    543 HD22 LEU    33      38.414  34.403  41.603  1.00  0.00           H
ATOM    544 HD23 LEU    33      39.969  34.423  40.681  1.00  0.00           H
ATOM    545  C   LEU    33      41.042  29.762  39.933  1.00  0.00           C
ATOM    546  O   LEU    33      41.095  29.682  38.659  1.00  0.00           O
ATOM    547  N   ILE    34      41.695  28.831  40.671  1.00  0.00           N
ATOM    548  H   ILE    34      41.565  28.888  41.672  1.00  0.00           H
ATOM    549  CA  ILE    34      42.651  27.835  40.214  1.00  0.00           C
ATOM    550  HA  ILE    34      43.399  28.298  39.570  1.00  0.00           H
ATOM    551  CB  ILE    34      43.457  27.265  41.462  1.00  0.00           C
ATOM    552  HB  ILE    34      42.659  26.984  42.149  1.00  0.00           H
ATOM    553  CG2 ILE    34      44.181  25.928  41.054  1.00  0.00           C
ATOM    554 HG21 ILE    34      43.369  25.281  40.720  1.00  0.00           H
ATOM    555 HG22 ILE    34      44.859  25.552  41.820  1.00  0.00           H
ATOM    556 HG23 ILE    34      44.792  26.207  40.195  1.00  0.00           H
ATOM    557  CG1 ILE    34      44.471  28.286  42.101  1.00  0.00           C
ATOM    558 HG12 ILE    34      45.127  28.692  41.331  1.00  0.00           H
ATOM    559 HG13 ILE    34      43.910  29.109  42.541  1.00  0.00           H
ATOM    560  CD1 ILE    34      45.257  27.754  43.316  1.00  0.00           C
ATOM    561 HD11 ILE    34      46.028  27.062  42.975  1.00  0.00           H
ATOM    562 HD12 ILE    34      44.571  27.258  44.002  1.00  0.00           H
ATOM    563 HD13 ILE    34      45.888  28.562  43.689  1.00  0.00           H
ATOM    564  C   ILE    34      41.905  26.776  39.376  1.00  0.00           C
ATOM    565  O   ILE    34      42.378  26.398  38.302  1.00  0.00           O
ATOM    566  N   SER    35      40.621  26.459  39.751  1.00  0.00           N
ATOM    567  H   SER    35      40.243  26.554  40.682  1.00  0.00           H
ATOM    568  CA  SER    35      39.806  25.619  38.838  1.00  0.00           C
ATOM    569  HA  SER    35      40.382  24.708  38.672  1.00  0.00           H
ATOM    570  CB  SER    35      38.589  25.121  39.585  1.00  0.00           C
ATOM    571  HB2 SER    35      39.088  24.552  40.369  1.00  0.00           H
ATOM    572  HB3 SER    35      37.973  25.894  40.047  1.00  0.00           H
ATOM    573  OG  SER    35      37.782  24.140  38.970  1.00  0.00           O
ATOM    574  HG  SER    35      37.018  24.024  39.539  1.00  0.00           H
ATOM    575  C   SER    35      39.349  26.223  37.487  1.00  0.00           C
ATOM    576  O   SER    35      39.074  25.477  36.524  1.00  0.00           O
ATOM    577  N   ASN    36      39.119  27.524  37.369  1.00  0.00           N
ATOM    578  H   ASN    36      39.235  28.087  38.199  1.00  0.00           H
ATOM    579  CA  ASN    36      38.827  28.217  36.122  1.00  0.00           C
ATOM    580  HA  ASN    36      38.071  27.612  35.623  1.00  0.00           H
ATOM    581  CB  ASN    36      38.244  29.702  36.290  1.00  0.00           C
ATOM    582  HB2 ASN    36      38.956  30.240  36.916  1.00  0.00           H
ATOM    583  HB3 ASN    36      38.226  30.178  35.309  1.00  0.00           H
ATOM    584  CG  ASN    36      36.879  29.800  36.883  1.00  0.00           C
ATOM    585  OD1 ASN    36      35.925  29.117  36.500  1.00  0.00           O
ATOM    586  ND2 ASN    36      36.634  30.820  37.688  1.00  0.00           N
ATOM    587 HD21 ASN    36      37.389  31.438  37.948  1.00  0.00           H
ATOM    588 HD22 ASN    36      35.683  31.017  37.965  1.00  0.00           H
ATOM    589  C   ASN    36      40.122  28.469  35.191  1.00  0.00           C
ATOM    590  O   ASN    36      40.109  28.250  33.969  1.00  0.00           O
ATOM    591  N   SER    37      41.252  28.658  35.831  1.00  0.00           N
ATOM    592  H   SER    37      41.160  28.828  36.821  1.00  0.00           H
ATOM    593  CA  SER    37      42.577  28.735  35.230  1.00  0.00           C
ATOM    594  HA  SER    37      42.509  29.394  34.363  1.00  0.00           H
ATOM    595  CB  SER    37      43.571  29.275  36.208  1.00  0.00           C
ATOM    596  HB2 SER    37      43.434  28.743  37.149  1.00  0.00           H
ATOM    597  HB3 SER    37      44.604  29.232  35.863  1.00  0.00           H
ATOM    598  OG  SER    37      43.282  30.656  36.386  1.00  0.00           O
ATOM    599  HG  SER    37      43.741  31.064  35.648  1.00  0.00           H
ATOM    600  C   SER    37      42.998  27.386  34.714  1.00  0.00           C
ATOM    601  O   SER    37      43.503  27.349  33.625  1.00  0.00           O
ATOM    602  N   SER    38      42.772  26.223  35.400  1.00  0.00           N
ATOM    603  H   SER    38      42.331  26.351  36.300  1.00  0.00           H
ATOM    604  CA  SER    38      43.244  24.950  34.788  1.00  0.00           C
ATOM    605  HA  SER    38      44.267  25.066  34.432  1.00  0.00           H
ATOM    606  CB  SER    38      43.126  23.922  35.924  1.00  0.00           C
ATOM    607  HB2 SER    38      43.354  22.924  35.551  1.00  0.00           H
ATOM    608  HB3 SER    38      43.938  24.249  36.573  1.00  0.00           H
ATOM    609  OG  SER    38      41.885  24.069  36.523  1.00  0.00           O
ATOM    610  HG  SER    38      42.002  24.547  37.347  1.00  0.00           H
ATOM    611  C   SER    38      42.367  24.553  33.609  1.00  0.00           C
ATOM    612  O   SER    38      42.894  23.927  32.709  1.00  0.00           O
ATOM    613  N   ASP    39      41.110  24.952  33.596  1.00  0.00           N
ATOM    614  H   ASP    39      40.833  25.374  34.470  1.00  0.00           H
ATOM    615  CA  ASP    39      40.141  24.894  32.495  1.00  0.00           C
ATOM    616  HA  ASP    39      40.070  23.946  31.962  1.00  0.00           H
ATOM    617  CB  ASP    39      38.717  25.277  32.906  1.00  0.00           C
ATOM    618  HB2 ASP    39      38.816  26.232  33.421  1.00  0.00           H
ATOM    619  HB3 ASP    39      38.108  25.287  32.001  1.00  0.00           H
ATOM    620  CG  ASP    39      38.027  24.310  33.800  1.00  0.00           C
ATOM    621  OD1 ASP    39      38.539  23.262  34.130  1.00  0.00           O
ATOM    622  OD2 ASP    39      36.871  24.663  34.243  1.00  0.00           O
ATOM    623  C   ASP    39      40.649  25.805  31.336  1.00  0.00           C
ATOM    624  O   ASP    39      40.438  25.463  30.145  1.00  0.00           O
ATOM    625  N   ALA    40      41.319  26.891  31.607  1.00  0.00           N
ATOM    626  H   ALA    40      41.463  27.019  32.599  1.00  0.00           H
ATOM    627  CA  ALA    40      41.814  27.772  30.621  1.00  0.00           C
ATOM    628  HA  ALA    40      41.104  27.963  29.817  1.00  0.00           H
ATOM    629  CB  ALA    40      42.166  29.131  31.265  1.00  0.00           C
ATOM    630  HB1 ALA    40      42.120  29.891  30.486  1.00  0.00           H
ATOM    631  HB2 ALA    40      43.198  29.057  31.606  1.00  0.00           H
ATOM    632  HB3 ALA    40      41.366  29.342  31.976  1.00  0.00           H
ATOM    633  C   ALA    40      43.073  27.126  30.001  1.00  0.00           C
ATOM    634  O   ALA    40      43.190  27.147  28.801  1.00  0.00           O
ATOM    635  N   LEU    41      43.936  26.528  30.852  1.00  0.00           N
ATOM    636  H   LEU    41      43.848  26.681  31.846  1.00  0.00           H
ATOM    637  CA  LEU    41      45.162  25.815  30.480  1.00  0.00           C
ATOM    638  HA  LEU    41      45.727  26.537  29.890  1.00  0.00           H
ATOM    639  CB  LEU    41      46.093  25.382  31.655  1.00  0.00           C
ATOM    640  HB2 LEU    41      45.645  24.778  32.445  1.00  0.00           H
ATOM    641  HB3 LEU    41      46.931  24.734  31.396  1.00  0.00           H
ATOM    642  CG  LEU    41      46.623  26.576  32.457  1.00  0.00           C
ATOM    643  HG  LEU    41      45.787  27.184  32.806  1.00  0.00           H
ATOM    644  CD1 LEU    41      47.273  26.057  33.707  1.00  0.00           C
ATOM    645 HD11 LEU    41      48.058  25.331  33.497  1.00  0.00           H
ATOM    646 HD12 LEU    41      46.609  25.469  34.341  1.00  0.00           H
ATOM    647 HD13 LEU    41      47.801  26.831  34.262  1.00  0.00           H
ATOM    648  CD2 LEU    41      47.658  27.494  31.757  1.00  0.00           C
ATOM    649 HD21 LEU    41      48.562  26.899  31.622  1.00  0.00           H
ATOM    650 HD22 LEU    41      47.233  27.730  30.781  1.00  0.00           H
ATOM    651 HD23 LEU    41      47.844  28.433  32.278  1.00  0.00           H
ATOM    652  C   LEU    41      44.855  24.701  29.508  1.00  0.00           C
ATOM    653  O   LEU    41      45.370  24.641  28.420  1.00  0.00           O
ATOM    654  N   ASP    42      43.872  23.908  29.877  1.00  0.00           N
ATOM    655  H   ASP    42      43.707  23.902  30.873  1.00  0.00           H
ATOM    656  CA  ASP    42      43.304  22.807  29.070  1.00  0.00           C
ATOM    657  HA  ASP    42      44.183  22.288  28.689  1.00  0.00           H
ATOM    658  CB  ASP    42      42.384  21.918  29.963  1.00  0.00           C
ATOM    659  HB2 ASP    42      41.989  22.350  30.882  1.00  0.00           H
ATOM    660  HB3 ASP    42      41.513  21.553  29.421  1.00  0.00           H
ATOM    661  CG  ASP    42      43.088  20.666  30.401  1.00  0.00           C
ATOM    662  OD1 ASP    42      42.770  20.297  31.555  1.00  0.00           O
ATOM    663  OD2 ASP    42      44.041  20.204  29.793  1.00  0.00           O
ATOM    664  C   ASP    42      42.569  23.266  27.836  1.00  0.00           C
ATOM    665  O   ASP    42      42.617  22.535  26.801  1.00  0.00           O
ATOM    666  N   LYS    43      42.041  24.500  27.812  1.00  0.00           N
ATOM    667  H   LYS    43      42.186  25.137  28.583  1.00  0.00           H
ATOM    668  CA  LYS    43      41.375  25.023  26.616  1.00  0.00           C
ATOM    669  HA  LYS    43      40.839  24.153  26.233  1.00  0.00           H
ATOM    670  CB  LYS    43      40.391  26.167  26.865  1.00  0.00           C
ATOM    671  HB2 LYS    43      39.671  25.872  27.629  1.00  0.00           H
ATOM    672  HB3 LYS    43      40.940  27.075  27.114  1.00  0.00           H
ATOM    673  CG  LYS    43      39.607  26.488  25.580  1.00  0.00           C
ATOM    674  HG2 LYS    43      38.979  27.370  25.706  1.00  0.00           H
ATOM    675  HG3 LYS    43      40.246  26.786  24.749  1.00  0.00           H
ATOM    676  CD  LYS    43      38.728  25.228  25.091  1.00  0.00           C
ATOM    677  HD2 LYS    43      39.331  24.594  24.440  1.00  0.00           H
ATOM    678  HD3 LYS    43      38.267  24.593  25.847  1.00  0.00           H
ATOM    679  CE  LYS    43      37.500  25.616  24.236  1.00  0.00           C
ATOM    680  HE2 LYS    43      36.705  25.862  24.940  1.00  0.00           H
ATOM    681  HE3 LYS    43      37.753  26.601  23.841  1.00  0.00           H
ATOM    682  NZ  LYS    43      36.938  24.630  23.338  1.00  0.00           N
ATOM    683  HZ1 LYS    43      36.931  23.690  23.710  1.00  0.00           H
ATOM    684  HZ2 LYS    43      37.479  24.686  22.488  1.00  0.00           H
ATOM    685  HZ3 LYS    43      35.976  24.905  23.201  1.00  0.00           H
ATOM    686  C   LYS    43      42.405  25.319  25.584  1.00  0.00           C
ATOM    687  O   LYS    43      42.291  24.727  24.562  1.00  0.00           O
ATOM    688  N   ILE    44      43.460  26.074  25.829  1.00  0.00           N
ATOM    689  H   ILE    44      43.638  26.347  26.786  1.00  0.00           H
ATOM    690  CA  ILE    44      44.449  26.338  24.866  1.00  0.00           C
ATOM    691  HA  ILE    44      43.940  26.799  24.020  1.00  0.00           H
ATOM    692  CB  ILE    44      45.363  27.444  25.491  1.00  0.00           C
ATOM    693  HB  ILE    44      44.713  28.261  25.801  1.00  0.00           H
ATOM    694  CG2 ILE    44      46.199  27.044  26.704  1.00  0.00           C
ATOM    695 HG21 ILE    44      46.820  26.168  26.515  1.00  0.00           H
ATOM    696 HG22 ILE    44      45.532  26.803  27.531  1.00  0.00           H
ATOM    697 HG23 ILE    44      46.948  27.779  26.997  1.00  0.00           H
ATOM    698  CG1 ILE    44      46.319  28.058  24.448  1.00  0.00           C
ATOM    699 HG12 ILE    44      47.161  28.599  24.880  1.00  0.00           H
ATOM    700 HG13 ILE    44      46.755  27.233  23.885  1.00  0.00           H
ATOM    701  CD1 ILE    44      45.722  28.994  23.378  1.00  0.00           C
ATOM    702 HD11 ILE    44      44.948  28.472  22.815  1.00  0.00           H
ATOM    703 HD12 ILE    44      46.540  29.175  22.679  1.00  0.00           H
ATOM    704 HD13 ILE    44      45.345  29.947  23.750  1.00  0.00           H
ATOM    705  C   ILE    44      45.171  25.037  24.431  1.00  0.00           C
ATOM    706  O   ILE    44      45.491  24.935  23.219  1.00  0.00           O
ATOM    707  N   ARG    45      45.421  24.153  25.348  1.00  0.00           N
ATOM    708  H   ARG    45      45.075  24.301  26.286  1.00  0.00           H
ATOM    709  CA  ARG    45      46.005  22.865  24.933  1.00  0.00           C
ATOM    710  HA  ARG    45      46.972  23.027  24.458  1.00  0.00           H
ATOM    711  CB  ARG    45      46.223  22.140  26.262  1.00  0.00           C
ATOM    712  HB2 ARG    45      46.954  22.667  26.875  1.00  0.00           H
ATOM    713  HB3 ARG    45      45.277  21.978  26.779  1.00  0.00           H
ATOM    714  CG  ARG    45      46.748  20.698  26.084  1.00  0.00           C
ATOM    715  HG2 ARG    45      45.953  20.093  25.648  1.00  0.00           H
ATOM    716  HG3 ARG    45      47.540  20.756  25.337  1.00  0.00           H
ATOM    717  CD  ARG    45      47.474  20.075  27.286  1.00  0.00           C
ATOM    718  HD2 ARG    45      48.295  19.446  26.939  1.00  0.00           H
ATOM    719  HD3 ARG    45      47.872  20.819  27.976  1.00  0.00           H
ATOM    720  NE  ARG    45      46.410  19.255  27.971  1.00  0.00           N
ATOM    721  HE  ARG    45      45.752  19.701  28.593  1.00  0.00           H
ATOM    722  CZ  ARG    45      46.158  17.987  27.813  1.00  0.00           C
ATOM    723  NH1 ARG    45      46.925  17.174  27.174  1.00  0.00           N
ATOM    724 HH11 ARG    45      47.761  17.598  26.799  1.00  0.00           H
ATOM    725 HH12 ARG    45      46.816  16.176  27.066  1.00  0.00           H
ATOM    726  NH2 ARG    45      45.040  17.446  28.181  1.00  0.00           N
ATOM    727 HH21 ARG    45      44.415  17.950  28.794  1.00  0.00           H
ATOM    728 HH22 ARG    45      44.842  16.462  28.065  1.00  0.00           H
ATOM    729  C   ARG    45      45.134  22.079  23.950  1.00  0.00           C
ATOM    730  O   ARG    45      45.606  21.516  22.996  1.00  0.00           O
ATOM    731  N   TYR    46      43.794  22.110  24.084  1.00  0.00           N
ATOM    732  H   TYR    46      43.456  22.612  24.891  1.00  0.00           H
ATOM    733  CA  TYR    46      42.846  21.613  23.111  1.00  0.00           C
ATOM    734  HA  TYR    46      43.185  20.619  22.824  1.00  0.00           H
ATOM    735  CB  TYR    46      41.428  21.457  23.704  1.00  0.00           C
ATOM    736  HB2 TYR    46      41.404  20.772  24.551  1.00  0.00           H
ATOM    737  HB3 TYR    46      41.179  22.371  24.245  1.00  0.00           H
ATOM    738  CG  TYR    46      40.309  21.178  22.628  1.00  0.00           C
ATOM    739  CD1 TYR    46      39.889  19.882  22.387  1.00  0.00           C
ATOM    740  HD1 TYR    46      40.245  19.070  23.003  1.00  0.00           H
ATOM    741  CE1 TYR    46      38.768  19.617  21.617  1.00  0.00           C
ATOM    742  HE1 TYR    46      38.285  18.658  21.497  1.00  0.00           H
ATOM    743  CZ  TYR    46      38.160  20.689  20.863  1.00  0.00           C
ATOM    744  OH  TYR    46      37.063  20.453  20.172  1.00  0.00           O
ATOM    745  HH  TYR    46      36.642  21.249  19.840  1.00  0.00           H
ATOM    746  CE2 TYR    46      38.689  22.003  21.007  1.00  0.00           C
ATOM    747  HE2 TYR    46      38.219  22.778  20.420  1.00  0.00           H
ATOM    748  CD2 TYR    46      39.733  22.247  21.903  1.00  0.00           C
ATOM    749  HD2 TYR    46      40.149  23.236  22.027  1.00  0.00           H
ATOM    750  C   TYR    46      42.843  22.470  21.830  1.00  0.00           C
ATOM    751  O   TYR    46      43.057  21.893  20.752  1.00  0.00           O
ATOM    752  N   GLU    47      42.638  23.770  21.893  1.00  0.00           N
ATOM    753  H   GLU    47      42.604  24.194  22.810  1.00  0.00           H
ATOM    754  CA  GLU    47      42.714  24.647  20.692  1.00  0.00           C
ATOM    755  HA  GLU    47      41.889  24.432  20.012  1.00  0.00           H
ATOM    756  CB  GLU    47      42.457  26.131  21.114  1.00  0.00           C
ATOM    757  HB2 GLU    47      43.184  26.321  21.904  1.00  0.00           H
ATOM    758  HB3 GLU    47      42.605  26.803  20.268  1.00  0.00           H
ATOM    759  CG  GLU    47      41.072  26.344  21.731  1.00  0.00           C
ATOM    760  HG2 GLU    47      40.913  25.968  22.741  1.00  0.00           H
ATOM    761  HG3 GLU    47      41.028  27.413  21.938  1.00  0.00           H
ATOM    762  CD  GLU    47      39.870  25.965  20.896  1.00  0.00           C
ATOM    763  OE1 GLU    47      38.848  25.431  21.419  1.00  0.00           O
ATOM    764  OE2 GLU    47      39.907  25.972  19.640  1.00  0.00           O
ATOM    765  C   GLU    47      43.977  24.475  19.821  1.00  0.00           C
ATOM    766  O   GLU    47      43.964  24.492  18.603  1.00  0.00           O
ATOM    767  N   SER    48      45.115  24.266  20.468  1.00  0.00           N
ATOM    768  H   SER    48      45.193  24.366  21.470  1.00  0.00           H
ATOM    769  CA  SER    48      46.415  23.955  19.808  1.00  0.00           C
ATOM    770  HA  SER    48      46.604  24.796  19.139  1.00  0.00           H
ATOM    771  CB  SER    48      47.565  23.858  20.832  1.00  0.00           C
ATOM    772  HB2 SER    48      48.500  24.147  20.351  1.00  0.00           H
ATOM    773  HB3 SER    48      47.396  24.609  21.605  1.00  0.00           H
ATOM    774  OG  SER    48      47.660  22.565  21.421  1.00  0.00           O
ATOM    775  HG  SER    48      46.825  22.345  21.840  1.00  0.00           H
ATOM    776  C   SER    48      46.468  22.680  18.899  1.00  0.00           C
ATOM    777  O   SER    48      47.364  22.518  18.142  1.00  0.00           O
ATOM    778  N   LEU    49      45.446  21.791  19.111  1.00  0.00           N
ATOM    779  H   LEU    49      44.799  22.042  19.846  1.00  0.00           H
ATOM    780  CA  LEU    49      45.189  20.645  18.218  1.00  0.00           C
ATOM    781  HA  LEU    49      46.127  20.134  17.999  1.00  0.00           H
ATOM    782  CB  LEU    49      44.229  19.612  18.882  1.00  0.00           C
ATOM    783  HB2 LEU    49      43.200  19.972  18.868  1.00  0.00           H
ATOM    784  HB3 LEU    49      44.224  18.707  18.276  1.00  0.00           H
ATOM    785  CG  LEU    49      44.637  19.185  20.298  1.00  0.00           C
ATOM    786  HG  LEU    49      44.482  20.049  20.945  1.00  0.00           H
ATOM    787  CD1 LEU    49      43.746  18.012  20.656  1.00  0.00           C
ATOM    788 HD11 LEU    49      43.918  17.722  21.693  1.00  0.00           H
ATOM    789 HD12 LEU    49      43.954  17.160  20.009  1.00  0.00           H
ATOM    790 HD13 LEU    49      42.720  18.367  20.557  1.00  0.00           H
ATOM    791  CD2 LEU    49      46.111  18.750  20.456  1.00  0.00           C
ATOM    792 HD21 LEU    49      46.391  18.040  19.677  1.00  0.00           H
ATOM    793 HD22 LEU    49      46.631  19.702  20.352  1.00  0.00           H
ATOM    794 HD23 LEU    49      46.253  18.388  21.473  1.00  0.00           H
ATOM    795  C   LEU    49      44.665  21.077  16.788  1.00  0.00           C
ATOM    796  O   LEU    49      44.813  20.276  15.857  1.00  0.00           O
ATOM    797  N   THR    50      43.946  22.183  16.631  1.00  0.00           N
ATOM    798  H   THR    50      43.760  22.763  17.435  1.00  0.00           H
ATOM    799  CA  THR    50      43.542  22.687  15.254  1.00  0.00           C
ATOM    800  HA  THR    50      43.376  21.808  14.633  1.00  0.00           H
ATOM    801  CB  THR    50      42.259  23.512  15.351  1.00  0.00           C
ATOM    802  HB  THR    50      42.471  24.411  15.929  1.00  0.00           H
ATOM    803  CG2 THR    50      41.830  23.971  13.889  1.00  0.00           C
ATOM    804 HG21 THR    50      42.420  24.845  13.613  1.00  0.00           H
ATOM    805 HG22 THR    50      40.818  24.376  13.869  1.00  0.00           H
ATOM    806 HG23 THR    50      41.970  23.240  13.093  1.00  0.00           H
ATOM    807  OG1 THR    50      41.284  22.743  15.951  1.00  0.00           O
ATOM    808  HG1 THR    50      41.561  22.417  16.811  1.00  0.00           H
ATOM    809  C   THR    50      44.672  23.521  14.541  1.00  0.00           C
ATOM    810  O   THR    50      44.916  23.332  13.357  1.00  0.00           O
ATOM    811  N   ASP    51      45.340  24.410  15.245  1.00  0.00           N
ATOM    812  H   ASP    51      45.052  24.440  16.213  1.00  0.00           H
ATOM    813  CA  ASP    51      46.636  25.087  14.914  1.00  0.00           C
ATOM    814  HA  ASP    51      47.238  24.422  14.295  1.00  0.00           H
ATOM    815  CB  ASP    51      46.388  26.310  14.076  1.00  0.00           C
ATOM    816  HB2 ASP    51      45.959  25.952  13.140  1.00  0.00           H
ATOM    817  HB3 ASP    51      45.672  26.963  14.576  1.00  0.00           H
ATOM    818  CG  ASP    51      47.695  27.062  13.739  1.00  0.00           C
ATOM    819  OD1 ASP    51      48.817  26.527  13.840  1.00  0.00           O
ATOM    820  OD2 ASP    51      47.509  28.184  13.209  1.00  0.00           O
ATOM    821  C   ASP    51      47.428  25.353  16.219  1.00  0.00           C
ATOM    822  O   ASP    51      46.980  26.176  17.022  1.00  0.00           O
ATOM    823  N   PRO    52      48.627  24.706  16.355  1.00  0.00           N
ATOM    824  CD  PRO    52      49.162  23.644  15.456  1.00  0.00           C
ATOM    825  HD2 PRO    52      49.586  24.198  14.619  1.00  0.00           H
ATOM    826  HD3 PRO    52      48.423  22.931  15.092  1.00  0.00           H
ATOM    827  CG  PRO    52      50.196  22.956  16.357  1.00  0.00           C
ATOM    828  HG2 PRO    52      50.899  22.329  15.809  1.00  0.00           H
ATOM    829  HG3 PRO    52      49.603  22.335  17.030  1.00  0.00           H
ATOM    830  CB  PRO    52      50.824  24.117  17.233  1.00  0.00           C
ATOM    831  HB2 PRO    52      51.569  24.669  16.659  1.00  0.00           H
ATOM    832  HB3 PRO    52      51.259  23.912  18.211  1.00  0.00           H
ATOM    833  CA  PRO    52      49.603  25.043  17.424  1.00  0.00           C
ATOM    834  HA  PRO    52      49.105  24.750  18.348  1.00  0.00           H
ATOM    835  C   PRO    52      50.039  26.506  17.565  1.00  0.00           C
ATOM    836  O   PRO    52      50.473  26.938  18.668  1.00  0.00           O
ATOM    837  N   SER    53      49.863  27.344  16.527  1.00  0.00           N
ATOM    838  H   SER    53      49.713  26.953  15.608  1.00  0.00           H
ATOM    839  CA  SER    53      50.403  28.733  16.655  1.00  0.00           C
ATOM    840  HA  SER    53      51.487  28.645  16.723  1.00  0.00           H
ATOM    841  CB  SER    53      50.227  29.516  15.334  1.00  0.00           C
ATOM    842  HB2 SER    53      50.587  30.530  15.507  1.00  0.00           H
ATOM    843  HB3 SER    53      50.714  29.067  14.468  1.00  0.00           H
ATOM    844  OG  SER    53      48.848  29.742  15.013  1.00  0.00           O
ATOM    845  HG  SER    53      48.558  29.156  14.310  1.00  0.00           H
ATOM    846  C   SER    53      49.869  29.578  17.802  1.00  0.00           C
ATOM    847  O   SER    53      50.556  30.489  18.273  1.00  0.00           O
ATOM    848  N   LYS    54      48.694  29.227  18.354  1.00  0.00           N
ATOM    849  H   LYS    54      48.279  28.386  17.979  1.00  0.00           H
ATOM    850  CA  LYS    54      48.027  29.971  19.424  1.00  0.00           C
ATOM    851  HA  LYS    54      48.165  31.037  19.250  1.00  0.00           H
ATOM    852  CB  LYS    54      46.500  29.456  19.528  1.00  0.00           C
ATOM    853  HB2 LYS    54      46.430  28.413  19.835  1.00  0.00           H
ATOM    854  HB3 LYS    54      45.924  30.179  20.106  1.00  0.00           H
ATOM    855  CG  LYS    54      45.822  29.641  18.132  1.00  0.00           C
ATOM    856  HG2 LYS    54      46.187  28.960  17.363  1.00  0.00           H
ATOM    857  HG3 LYS    54      44.788  29.301  18.192  1.00  0.00           H
ATOM    858  CD  LYS    54      45.796  31.028  17.550  1.00  0.00           C
ATOM    859  HD2 LYS    54      45.125  31.688  18.101  1.00  0.00           H
ATOM    860  HD3 LYS    54      46.781  31.494  17.560  1.00  0.00           H
ATOM    861  CE  LYS    54      45.125  31.057  16.155  1.00  0.00           C
ATOM    862  HE2 LYS    54      45.674  30.332  15.554  1.00  0.00           H
ATOM    863  HE3 LYS    54      44.123  30.629  16.132  1.00  0.00           H
ATOM    864  NZ  LYS    54      45.190  32.442  15.686  1.00  0.00           N
ATOM    865  HZ1 LYS    54      44.790  32.567  14.766  1.00  0.00           H
ATOM    866  HZ2 LYS    54      46.149  32.760  15.673  1.00  0.00           H
ATOM    867  HZ3 LYS    54      44.611  33.002  16.295  1.00  0.00           H
ATOM    868  C   LYS    54      48.752  29.796  20.779  1.00  0.00           C
ATOM    869  O   LYS    54      48.653  30.713  21.612  1.00  0.00           O
ATOM    870  N   LEU    55      49.405  28.590  20.898  1.00  0.00           N
ATOM    871  H   LEU    55      49.307  27.937  20.133  1.00  0.00           H
ATOM    872  CA  LEU    55      50.174  28.076  21.952  1.00  0.00           C
ATOM    873  HA  LEU    55      49.850  28.542  22.882  1.00  0.00           H
ATOM    874  CB  LEU    55      49.994  26.525  21.963  1.00  0.00           C
ATOM    875  HB2 LEU    55      48.928  26.301  21.922  1.00  0.00           H
ATOM    876  HB3 LEU    55      50.412  26.060  21.069  1.00  0.00           H
ATOM    877  CG  LEU    55      50.477  25.772  23.236  1.00  0.00           C
ATOM    878  HG  LEU    55      51.522  26.027  23.412  1.00  0.00           H
ATOM    879  CD1 LEU    55      49.755  26.012  24.573  1.00  0.00           C
ATOM    880 HD11 LEU    55      50.136  25.434  25.414  1.00  0.00           H
ATOM    881 HD12 LEU    55      48.690  25.929  24.357  1.00  0.00           H
ATOM    882 HD13 LEU    55      49.812  27.074  24.813  1.00  0.00           H
ATOM    883  CD2 LEU    55      50.331  24.257  22.977  1.00  0.00           C
ATOM    884 HD21 LEU    55      49.321  23.915  23.201  1.00  0.00           H
ATOM    885 HD22 LEU    55      50.621  24.175  21.930  1.00  0.00           H
ATOM    886 HD23 LEU    55      51.059  23.752  23.613  1.00  0.00           H
ATOM    887  C   LEU    55      51.584  28.558  21.873  1.00  0.00           C
ATOM    888  O   LEU    55      52.153  29.064  22.831  1.00  0.00           O
ATOM    889  N   ASP    56      52.231  28.342  20.704  1.00  0.00           N
ATOM    890  H   ASP    56      51.711  27.714  20.109  1.00  0.00           H
ATOM    891  CA  ASP    56      53.531  28.823  20.225  1.00  0.00           C
ATOM    892  HA  ASP    56      54.354  28.238  20.637  1.00  0.00           H
ATOM    893  CB  ASP    56      53.539  28.537  18.702  1.00  0.00           C
ATOM    894  HB2 ASP    56      53.154  27.561  18.405  1.00  0.00           H
ATOM    895  HB3 ASP    56      52.882  29.237  18.185  1.00  0.00           H
ATOM    896  CG  ASP    56      54.849  28.501  18.006  1.00  0.00           C
ATOM    897  OD1 ASP    56      54.909  28.101  16.790  1.00  0.00           O
ATOM    898  OD2 ASP    56      55.869  28.812  18.610  1.00  0.00           O
ATOM    899  C   ASP    56      53.958  30.252  20.608  1.00  0.00           C
ATOM    900  O   ASP    56      55.099  30.453  20.842  1.00  0.00           O
ATOM    901  N   SER    57      52.971  31.158  20.888  1.00  0.00           N
ATOM    902  H   SER    57      52.026  30.810  20.968  1.00  0.00           H
ATOM    903  CA  SER    57      53.158  32.511  21.390  1.00  0.00           C
ATOM    904  HA  SER    57      53.942  32.927  20.756  1.00  0.00           H
ATOM    905  CB  SER    57      51.897  33.342  21.306  1.00  0.00           C
ATOM    906  HB2 SER    57      52.243  34.290  21.718  1.00  0.00           H
ATOM    907  HB3 SER    57      51.673  33.461  20.246  1.00  0.00           H
ATOM    908  OG  SER    57      50.828  32.779  22.064  1.00  0.00           O
ATOM    909  HG  SER    57      50.003  32.885  21.582  1.00  0.00           H
ATOM    910  C   SER    57      53.722  32.542  22.808  1.00  0.00           C
ATOM    911  O   SER    57      54.313  33.551  23.300  1.00  0.00           O
ATOM    912  N   GLY    58      53.629  31.395  23.566  1.00  0.00           N
ATOM    913  H   GLY    58      53.250  30.580  23.105  1.00  0.00           H
ATOM    914  CA  GLY    58      54.072  31.280  24.990  1.00  0.00           C
ATOM    915  HA2 GLY    58      55.137  31.456  25.150  1.00  0.00           H
ATOM    916  HA3 GLY    58      53.492  31.968  25.604  1.00  0.00           H
ATOM    917  C   GLY    58      53.772  29.902  25.500  1.00  0.00           C
ATOM    918  O   GLY    58      52.639  29.709  25.992  1.00  0.00           O
ATOM    919  N   LYS    59      54.692  28.929  25.386  1.00  0.00           N
ATOM    920  H   LYS    59      55.541  29.219  24.922  1.00  0.00           H
ATOM    921  CA  LYS    59      54.364  27.487  25.287  1.00  0.00           C
ATOM    922  HA  LYS    59      53.417  27.466  24.747  1.00  0.00           H
ATOM    923  CB  LYS    59      55.520  26.773  24.526  1.00  0.00           C
ATOM    924  HB2 LYS    59      56.522  26.899  24.938  1.00  0.00           H
ATOM    925  HB3 LYS    59      55.449  25.698  24.698  1.00  0.00           H
ATOM    926  CG  LYS    59      55.560  27.155  23.108  1.00  0.00           C
ATOM    927  HG2 LYS    59      54.581  26.820  22.770  1.00  0.00           H
ATOM    928  HG3 LYS    59      55.654  28.240  23.047  1.00  0.00           H
ATOM    929  CD  LYS    59      56.826  26.516  22.506  1.00  0.00           C
ATOM    930  HD2 LYS    59      57.681  26.906  23.059  1.00  0.00           H
ATOM    931  HD3 LYS    59      56.851  25.443  22.694  1.00  0.00           H
ATOM    932  CE  LYS    59      56.991  26.813  21.036  1.00  0.00           C
ATOM    933  HE2 LYS    59      57.858  26.234  20.719  1.00  0.00           H
ATOM    934  HE3 LYS    59      56.087  26.514  20.505  1.00  0.00           H
ATOM    935  NZ  LYS    59      57.302  28.263  20.781  1.00  0.00           N
ATOM    936  HZ1 LYS    59      58.264  28.362  21.072  1.00  0.00           H
ATOM    937  HZ2 LYS    59      56.658  28.932  21.180  1.00  0.00           H
ATOM    938  HZ3 LYS    59      57.197  28.445  19.794  1.00  0.00           H
ATOM    939  C   LYS    59      54.082  26.780  26.616  1.00  0.00           C
ATOM    940  O   LYS    59      53.405  25.811  26.684  1.00  0.00           O
ATOM    941  N   GLU    60      54.644  27.310  27.709  1.00  0.00           N
ATOM    942  H   GLU    60      54.938  28.270  27.599  1.00  0.00           H
ATOM    943  CA  GLU    60      54.599  26.657  29.016  1.00  0.00           C
ATOM    944  HA  GLU    60      54.681  25.622  28.687  1.00  0.00           H
ATOM    945  CB  GLU    60      55.800  27.069  29.908  1.00  0.00           C
ATOM    946  HB2 GLU    60      55.764  28.153  30.012  1.00  0.00           H
ATOM    947  HB3 GLU    60      55.841  26.575  30.878  1.00  0.00           H
ATOM    948  CG  GLU    60      57.214  26.733  29.430  1.00  0.00           C
ATOM    949  HG2 GLU    60      57.629  27.562  28.855  1.00  0.00           H
ATOM    950  HG3 GLU    60      57.830  26.597  30.319  1.00  0.00           H
ATOM    951  CD  GLU    60      57.379  25.507  28.611  1.00  0.00           C
ATOM    952  OE1 GLU    60      57.771  25.658  27.437  1.00  0.00           O
ATOM    953  OE2 GLU    60      57.120  24.407  29.146  1.00  0.00           O
ATOM    954  C   GLU    60      53.250  26.855  29.681  1.00  0.00           C
ATOM    955  O   GLU    60      52.809  27.995  29.886  1.00  0.00           O
ATOM    956  N   LEU    61      52.532  25.759  29.925  1.00  0.00           N
ATOM    957  H   LEU    61      52.999  24.872  29.808  1.00  0.00           H
ATOM    958  CA  LEU    61      51.223  25.792  30.637  1.00  0.00           C
ATOM    959  HA  LEU    61      50.706  26.726  30.421  1.00  0.00           H
ATOM    960  CB  LEU    61      50.359  24.637  30.024  1.00  0.00           C
ATOM    961  HB2 LEU    61      51.023  23.792  30.207  1.00  0.00           H
ATOM    962  HB3 LEU    61      49.384  24.676  30.509  1.00  0.00           H
ATOM    963  CG  LEU    61      50.064  24.704  28.466  1.00  0.00           C
ATOM    964  HG  LEU    61      50.977  24.898  27.901  1.00  0.00           H
ATOM    965  CD1 LEU    61      49.222  23.520  27.914  1.00  0.00           C
ATOM    966 HD11 LEU    61      49.061  23.713  26.853  1.00  0.00           H
ATOM    967 HD12 LEU    61      48.379  23.429  28.598  1.00  0.00           H
ATOM    968 HD13 LEU    61      49.846  22.640  28.069  1.00  0.00           H
ATOM    969  CD2 LEU    61      49.158  25.908  28.173  1.00  0.00           C
ATOM    970 HD21 LEU    61      49.546  26.887  28.453  1.00  0.00           H
ATOM    971 HD22 LEU    61      48.875  25.758  27.131  1.00  0.00           H
ATOM    972 HD23 LEU    61      48.203  25.812  28.688  1.00  0.00           H
ATOM    973  C   LEU    61      51.382  25.704  32.149  1.00  0.00           C
ATOM    974  O   LEU    61      51.551  24.667  32.730  1.00  0.00           O
ATOM    975  N   HID    62      51.393  26.823  32.882  1.00  0.00           N
ATOM    976  H   HID    62      51.273  27.692  32.384  1.00  0.00           H
ATOM    977  CA  HID    62      51.530  26.865  34.345  1.00  0.00           C
ATOM    978  HA  HID    62      51.318  25.861  34.713  1.00  0.00           H
ATOM    979  CB  HID    62      53.007  27.232  34.673  1.00  0.00           C
ATOM    980  HB2 HID    62      52.935  27.359  35.753  1.00  0.00           H
ATOM    981  HB3 HID    62      53.724  26.474  34.358  1.00  0.00           H
ATOM    982  CG  HID    62      53.438  28.557  34.078  1.00  0.00           C
ATOM    983  ND1 HID    62      52.998  29.766  34.411  1.00  0.00           N
ATOM    984  HD1 HID    62      52.253  30.007  35.050  1.00  0.00           H
ATOM    985  CE1 HID    62      53.762  30.631  33.813  1.00  0.00           C
ATOM    986  HE1 HID    62      53.609  31.695  33.920  1.00  0.00           H
ATOM    987  NE2 HID    62      54.624  30.055  32.988  1.00  0.00           N
ATOM    988  CD2 HID    62      54.418  28.728  33.137  1.00  0.00           C
ATOM    989  HD2 HID    62      54.843  27.993  32.468  1.00  0.00           H
ATOM    990  C   HID    62      50.473  27.796  35.028  1.00  0.00           C
ATOM    991  O   HID    62      49.904  28.702  34.439  1.00  0.00           O
ATOM    992  N   ILE    63      50.409  27.667  36.344  1.00  0.00           N
ATOM    993  H   ILE    63      50.997  26.946  36.737  1.00  0.00           H
ATOM    994  CA  ILE    63      49.762  28.588  37.272  1.00  0.00           C
ATOM    995  HA  ILE    63      49.417  29.437  36.682  1.00  0.00           H
ATOM    996  CB  ILE    63      48.561  28.064  38.127  1.00  0.00           C
ATOM    997  HB  ILE    63      49.023  27.264  38.706  1.00  0.00           H
ATOM    998  CG2 ILE    63      47.955  29.281  39.034  1.00  0.00           C
ATOM    999 HG21 ILE    63      48.696  29.603  39.766  1.00  0.00           H
ATOM   1000 HG22 ILE    63      47.178  28.818  39.643  1.00  0.00           H
ATOM   1001 HG23 ILE    63      47.614  30.088  38.386  1.00  0.00           H
ATOM   1002  CG1 ILE    63      47.647  27.205  37.136  1.00  0.00           C
ATOM   1003 HG12 ILE    63      47.272  27.834  36.328  1.00  0.00           H
ATOM   1004 HG13 ILE    63      48.208  26.340  36.782  1.00  0.00           H
ATOM   1005  CD1 ILE    63      46.357  26.629  37.778  1.00  0.00           C
ATOM   1006 HD11 ILE    63      45.732  27.289  38.380  1.00  0.00           H
ATOM   1007 HD12 ILE    63      46.745  25.818  38.394  1.00  0.00           H
ATOM   1008 HD13 ILE    63      45.811  26.137  36.973  1.00  0.00           H
ATOM   1009  C   ILE    63      50.784  29.151  38.258  1.00  0.00           C
ATOM   1010  O   ILE    63      51.612  28.464  38.904  1.00  0.00           O
ATOM   1011  N   ASN    64      50.706  30.433  38.516  1.00  0.00           N
ATOM   1012  H   ASN    64      50.058  30.975  37.963  1.00  0.00           H
ATOM   1013  CA  ASN    64      51.477  31.130  39.541  1.00  0.00           C
ATOM   1014  HA  ASN    64      51.933  30.430  40.241  1.00  0.00           H
ATOM   1015  CB  ASN    64      52.611  31.911  38.921  1.00  0.00           C
ATOM   1016  HB2 ASN    64      52.191  32.700  38.300  1.00  0.00           H
ATOM   1017  HB3 ASN    64      53.081  32.408  39.769  1.00  0.00           H
ATOM   1018  CG  ASN    64      53.660  31.141  38.282  1.00  0.00           C
ATOM   1019  OD1 ASN    64      54.025  29.956  38.579  1.00  0.00           O
ATOM   1020  ND2 ASN    64      54.218  31.785  37.207  1.00  0.00           N
ATOM   1021 HD21 ASN    64      53.778  32.665  36.983  1.00  0.00           H
ATOM   1022 HD22 ASN    64      54.881  31.280  36.636  1.00  0.00           H
ATOM   1023  C   ASN    64      50.616  32.008  40.509  1.00  0.00           C
ATOM   1024  O   ASN    64      49.596  32.563  40.129  1.00  0.00           O
ATOM   1025  N   LEU    65      51.101  32.095  41.710  1.00  0.00           N
ATOM   1026  H   LEU    65      51.972  31.591  41.801  1.00  0.00           H
ATOM   1027  CA  LEU    65      50.659  32.780  42.946  1.00  0.00           C
ATOM   1028  HA  LEU    65      49.732  33.263  42.637  1.00  0.00           H
ATOM   1029  CB  LEU    65      50.193  31.710  43.907  1.00  0.00           C
ATOM   1030  HB2 LEU    65      51.018  31.007  44.013  1.00  0.00           H
ATOM   1031  HB3 LEU    65      50.052  32.192  44.876  1.00  0.00           H
ATOM   1032  CG  LEU    65      49.087  30.701  43.577  1.00  0.00           C
ATOM   1033  HG  LEU    65      49.322  30.060  42.727  1.00  0.00           H
ATOM   1034  CD1 LEU    65      48.853  29.797  44.800  1.00  0.00           C
ATOM   1035 HD11 LEU    65      48.095  29.067  44.517  1.00  0.00           H
ATOM   1036 HD12 LEU    65      48.470  30.276  45.702  1.00  0.00           H
ATOM   1037 HD13 LEU    65      49.718  29.190  45.066  1.00  0.00           H
ATOM   1038  CD2 LEU    65      47.809  31.400  43.151  1.00  0.00           C
ATOM   1039 HD21 LEU    65      48.041  31.777  42.155  1.00  0.00           H
ATOM   1040 HD22 LEU    65      47.083  30.599  43.286  1.00  0.00           H
ATOM   1041 HD23 LEU    65      47.498  32.201  43.821  1.00  0.00           H
ATOM   1042  C   LEU    65      51.628  33.772  43.450  1.00  0.00           C
ATOM   1043  O   LEU    65      52.719  33.434  43.842  1.00  0.00           O
ATOM   1044  N   ILE    66      51.247  35.026  43.473  1.00  0.00           N
ATOM   1045  H   ILE    66      50.251  35.129  43.335  1.00  0.00           H
ATOM   1046  CA  ILE    66      52.013  36.182  44.014  1.00  0.00           C
ATOM   1047  HA  ILE    66      52.940  35.824  44.462  1.00  0.00           H
ATOM   1048  CB  ILE    66      52.445  37.120  42.867  1.00  0.00           C
ATOM   1049  HB  ILE    66      51.592  37.672  42.472  1.00  0.00           H
ATOM   1050  CG2 ILE    66      53.269  38.347  43.375  1.00  0.00           C
ATOM   1051 HG21 ILE    66      54.207  38.000  43.806  1.00  0.00           H
ATOM   1052 HG22 ILE    66      52.765  39.104  43.974  1.00  0.00           H
ATOM   1053 HG23 ILE    66      53.649  38.970  42.565  1.00  0.00           H
ATOM   1054  CG1 ILE    66      53.266  36.432  41.706  1.00  0.00           C
ATOM   1055 HG12 ILE    66      54.230  36.906  41.522  1.00  0.00           H
ATOM   1056 HG13 ILE    66      53.589  35.434  42.003  1.00  0.00           H
ATOM   1057  CD1 ILE    66      52.485  36.326  40.410  1.00  0.00           C
ATOM   1058 HD11 ILE    66      52.994  35.738  39.646  1.00  0.00           H
ATOM   1059 HD12 ILE    66      52.298  37.302  39.963  1.00  0.00           H
ATOM   1060 HD13 ILE    66      51.527  35.863  40.649  1.00  0.00           H
ATOM   1061  C   ILE    66      51.217  36.939  45.144  1.00  0.00           C
ATOM   1062  O   ILE    66      50.369  37.743  44.760  1.00  0.00           O
ATOM   1063  N   PRO    67      51.627  36.828  46.462  1.00  0.00           N
ATOM   1064  CD  PRO    67      52.440  35.775  47.035  1.00  0.00           C
ATOM   1065  HD2 PRO    67      53.448  36.172  47.158  1.00  0.00           H
ATOM   1066  HD3 PRO    67      52.318  34.902  46.393  1.00  0.00           H
ATOM   1067  CG  PRO    67      51.764  35.654  48.398  1.00  0.00           C
ATOM   1068  HG2 PRO    67      52.256  35.038  49.150  1.00  0.00           H
ATOM   1069  HG3 PRO    67      50.771  35.310  48.108  1.00  0.00           H
ATOM   1070  CB  PRO    67      51.568  37.080  48.816  1.00  0.00           C
ATOM   1071  HB2 PRO    67      52.547  37.445  49.125  1.00  0.00           H
ATOM   1072  HB3 PRO    67      50.773  37.080  49.561  1.00  0.00           H
ATOM   1073  CA  PRO    67      51.080  37.779  47.526  1.00  0.00           C
ATOM   1074  HA  PRO    67      49.995  37.884  47.501  1.00  0.00           H
ATOM   1075  C   PRO    67      51.849  39.117  47.480  1.00  0.00           C
ATOM   1076  O   PRO    67      52.919  39.258  46.822  1.00  0.00           O
ATOM   1077  N   ASN    68      51.316  40.173  48.132  1.00  0.00           N
ATOM   1078  H   ASN    68      50.350  40.170  48.432  1.00  0.00           H
ATOM   1079  CA  ASN    68      51.970  41.451  48.280  1.00  0.00           C
ATOM   1080  HA  ASN    68      53.031  41.226  48.386  1.00  0.00           H
ATOM   1081  CB  ASN    68      51.674  42.351  47.095  1.00  0.00           C
ATOM   1082  HB2 ASN    68      51.903  41.720  46.237  1.00  0.00           H
ATOM   1083  HB3 ASN    68      50.642  42.698  47.050  1.00  0.00           H
ATOM   1084  CG  ASN    68      52.565  43.632  47.136  1.00  0.00           C
ATOM   1085  OD1 ASN    68      52.344  44.623  47.801  1.00  0.00           O
ATOM   1086  ND2 ASN    68      53.656  43.593  46.433  1.00  0.00           N
ATOM   1087 HD21 ASN    68      53.995  42.774  45.949  1.00  0.00           H
ATOM   1088 HD22 ASN    68      54.314  44.313  46.695  1.00  0.00           H
ATOM   1089  C   ASN    68      51.624  42.218  49.616  1.00  0.00           C
ATOM   1090  O   ASN    68      50.456  42.448  49.853  1.00  0.00           O
ATOM   1091  N   LYS    69      52.711  42.472  50.372  1.00  0.00           N
ATOM   1092  H   LYS    69      53.681  42.345  50.118  1.00  0.00           H
ATOM   1093  CA  LYS    69      52.663  43.102  51.720  1.00  0.00           C
ATOM   1094  HA  LYS    69      51.906  42.577  52.303  1.00  0.00           H
ATOM   1095  CB  LYS    69      54.021  42.989  52.366  1.00  0.00           C
ATOM   1096  HB2 LYS    69      54.781  43.393  51.698  1.00  0.00           H
ATOM   1097  HB3 LYS    69      54.069  43.619  53.254  1.00  0.00           H
ATOM   1098  CG  LYS    69      54.312  41.547  52.899  1.00  0.00           C
ATOM   1099  HG2 LYS    69      53.610  41.332  53.704  1.00  0.00           H
ATOM   1100  HG3 LYS    69      54.170  40.724  52.200  1.00  0.00           H
ATOM   1101  CD  LYS    69      55.665  41.508  53.605  1.00  0.00           C
ATOM   1102  HD2 LYS    69      55.502  41.917  54.603  1.00  0.00           H
ATOM   1103  HD3 LYS    69      55.923  40.454  53.701  1.00  0.00           H
ATOM   1104  CE  LYS    69      56.886  42.312  53.016  1.00  0.00           C
ATOM   1105  HE2 LYS    69      56.622  43.335  52.749  1.00  0.00           H
ATOM   1106  HE3 LYS    69      57.612  42.493  53.808  1.00  0.00           H
ATOM   1107  NZ  LYS    69      57.538  41.498  51.936  1.00  0.00           N
ATOM   1108  HZ1 LYS    69      56.917  41.302  51.164  1.00  0.00           H
ATOM   1109  HZ2 LYS    69      57.886  40.613  52.276  1.00  0.00           H
ATOM   1110  HZ3 LYS    69      58.124  42.173  51.468  1.00  0.00           H
ATOM   1111  C   LYS    69      52.177  44.594  51.662  1.00  0.00           C
ATOM   1112  O   LYS    69      51.205  44.952  52.330  1.00  0.00           O
ATOM   1113  N   GLN    70      52.799  45.454  50.830  1.00  0.00           N
ATOM   1114  H   GLN    70      53.520  45.134  50.200  1.00  0.00           H
ATOM   1115  CA  GLN    70      52.362  46.845  50.575  1.00  0.00           C
ATOM   1116  HA  GLN    70      52.411  47.348  51.541  1.00  0.00           H
ATOM   1117  CB  GLN    70      53.310  47.599  49.608  1.00  0.00           C
ATOM   1118  HB2 GLN    70      53.384  47.057  48.664  1.00  0.00           H
ATOM   1119  HB3 GLN    70      52.888  48.549  49.283  1.00  0.00           H
ATOM   1120  CG  GLN    70      54.737  47.721  50.165  1.00  0.00           C
ATOM   1121  HG2 GLN    70      54.860  48.347  51.049  1.00  0.00           H
ATOM   1122  HG3 GLN    70      54.985  46.706  50.478  1.00  0.00           H
ATOM   1123  CD  GLN    70      55.658  48.159  49.078  1.00  0.00           C
ATOM   1124  OE1 GLN    70      55.279  48.973  48.260  1.00  0.00           O
ATOM   1125  NE2 GLN    70      56.927  47.853  49.044  1.00  0.00           N
ATOM   1126 HE21 GLN    70      57.531  48.372  48.423  1.00  0.00           H
ATOM   1127 HE22 GLN    70      57.239  47.193  49.742  1.00  0.00           H
ATOM   1128  C   GLN    70      50.918  47.080  49.986  1.00  0.00           C
ATOM   1129  O   GLN    70      50.180  47.812  50.580  1.00  0.00           O
ATOM   1130  N   ASP    71      50.611  46.442  48.865  1.00  0.00           N
ATOM   1131  H   ASP    71      51.293  45.848  48.415  1.00  0.00           H
ATOM   1132  CA  ASP    71      49.199  46.466  48.439  1.00  0.00           C
ATOM   1133  HA  ASP    71      48.707  47.401  48.706  1.00  0.00           H
ATOM   1134  CB  ASP    71      49.111  46.165  46.951  1.00  0.00           C
ATOM   1135  HB2 ASP    71      49.420  45.141  46.744  1.00  0.00           H
ATOM   1136  HB3 ASP    71      48.145  46.478  46.554  1.00  0.00           H
ATOM   1137  CG  ASP    71      50.049  47.051  46.209  1.00  0.00           C
ATOM   1138  OD1 ASP    71      50.767  46.577  45.248  1.00  0.00           O
ATOM   1139  OD2 ASP    71      50.035  48.264  46.459  1.00  0.00           O
ATOM   1140  C   ASP    71      48.197  45.577  49.185  1.00  0.00           C
ATOM   1141  O   ASP    71      47.002  45.740  49.018  1.00  0.00           O
ATOM   1142  N   ARG    72      48.682  44.696  50.044  1.00  0.00           N
ATOM   1143  H   ARG    72      49.656  44.560  50.276  1.00  0.00           H
ATOM   1144  CA  ARG    72      47.764  43.692  50.689  1.00  0.00           C
ATOM   1145  HA  ARG    72      48.403  42.939  51.151  1.00  0.00           H
ATOM   1146  CB  ARG    72      46.945  44.288  51.933  1.00  0.00           C
ATOM   1147  HB2 ARG    72      46.133  44.947  51.623  1.00  0.00           H
ATOM   1148  HB3 ARG    72      46.460  43.427  52.395  1.00  0.00           H
ATOM   1149  CG  ARG    72      47.793  44.992  53.097  1.00  0.00           C
ATOM   1150  HG2 ARG    72      47.141  44.987  53.972  1.00  0.00           H
ATOM   1151  HG3 ARG    72      48.672  44.413  53.379  1.00  0.00           H
ATOM   1152  CD  ARG    72      48.243  46.374  52.641  1.00  0.00           C
ATOM   1153  HD2 ARG    72      49.284  46.410  52.323  1.00  0.00           H
ATOM   1154  HD3 ARG    72      47.583  46.751  51.860  1.00  0.00           H
ATOM   1155  NE  ARG    72      48.102  47.326  53.796  1.00  0.00           N
ATOM   1156  HE  ARG    72      47.269  47.104  54.323  1.00  0.00           H
ATOM   1157  CZ  ARG    72      48.751  48.430  54.081  1.00  0.00           C
ATOM   1158  NH1 ARG    72      49.727  48.893  53.363  1.00  0.00           N
ATOM   1159 HH11 ARG    72      50.047  48.503  52.487  1.00  0.00           H
ATOM   1160 HH12 ARG    72      50.274  49.615  53.811  1.00  0.00           H
ATOM   1161  NH2 ARG    72      48.518  49.093  55.146  1.00  0.00           N
ATOM   1162 HH21 ARG    72      47.661  48.961  55.665  1.00  0.00           H
ATOM   1163 HH22 ARG    72      49.031  49.951  55.286  1.00  0.00           H
ATOM   1164  C   ARG    72      46.889  42.812  49.700  1.00  0.00           C
ATOM   1165  O   ARG    72      45.719  42.571  50.038  1.00  0.00           O
ATOM   1166  N   THR    73      47.438  42.436  48.559  1.00  0.00           N
ATOM   1167  H   THR    73      48.425  42.553  48.381  1.00  0.00           H
ATOM   1168  CA  THR    73      46.735  41.666  47.546  1.00  0.00           C
ATOM   1169  HA  THR    73      45.719  41.661  47.941  1.00  0.00           H
ATOM   1170  CB  THR    73      46.709  42.334  46.168  1.00  0.00           C
ATOM   1171  HB  THR    73      46.060  41.762  45.504  1.00  0.00           H
ATOM   1172  CG2 THR    73      46.231  43.818  46.235  1.00  0.00           C
ATOM   1173 HG21 THR    73      45.353  43.920  46.872  1.00  0.00           H
ATOM   1174 HG22 THR    73      46.080  44.163  45.212  1.00  0.00           H
ATOM   1175 HG23 THR    73      47.017  44.428  46.679  1.00  0.00           H
ATOM   1176  OG1 THR    73      48.041  42.422  45.664  1.00  0.00           O
ATOM   1177  HG1 THR    73      48.519  41.658  45.334  1.00  0.00           H
ATOM   1178  C   THR    73      47.180  40.204  47.368  1.00  0.00           C
ATOM   1179  O   THR    73      48.328  39.781  47.629  1.00  0.00           O
ATOM   1180  N   LEU    74      46.301  39.316  46.828  1.00  0.00           N
ATOM   1181  H   LEU    74      45.408  39.548  46.418  1.00  0.00           H
ATOM   1182  CA  LEU    74      46.747  38.005  46.392  1.00  0.00           C
ATOM   1183  HA  LEU    74      47.810  37.798  46.518  1.00  0.00           H
ATOM   1184  CB  LEU    74      46.186  36.930  47.301  1.00  0.00           C
ATOM   1185  HB2 LEU    74      46.607  37.021  48.301  1.00  0.00           H
ATOM   1186  HB3 LEU    74      45.117  37.101  47.430  1.00  0.00           H
ATOM   1187  CG  LEU    74      46.467  35.502  46.728  1.00  0.00           C
ATOM   1188  HG  LEU    74      46.161  35.523  45.682  1.00  0.00           H
ATOM   1189  CD1 LEU    74      47.856  34.947  46.805  1.00  0.00           C
ATOM   1190 HD11 LEU    74      48.399  35.460  46.013  1.00  0.00           H
ATOM   1191 HD12 LEU    74      47.890  33.889  46.544  1.00  0.00           H
ATOM   1192 HD13 LEU    74      48.298  35.024  47.799  1.00  0.00           H
ATOM   1193  CD2 LEU    74      45.531  34.588  47.408  1.00  0.00           C
ATOM   1194 HD21 LEU    74      45.660  33.551  47.099  1.00  0.00           H
ATOM   1195 HD22 LEU    74      45.792  34.701  48.461  1.00  0.00           H
ATOM   1196 HD23 LEU    74      44.501  34.885  47.211  1.00  0.00           H
ATOM   1197  C   LEU    74      46.433  37.866  44.885  1.00  0.00           C
ATOM   1198  O   LEU    74      45.359  38.004  44.444  1.00  0.00           O
ATOM   1199  N   THR    75      47.511  37.702  44.101  1.00  0.00           N
ATOM   1200  H   THR    75      48.428  37.557  44.499  1.00  0.00           H
ATOM   1201  CA  THR    75      47.413  37.521  42.659  1.00  0.00           C
ATOM   1202  HA  THR    75      46.444  37.871  42.306  1.00  0.00           H
ATOM   1203  CB  THR    75      48.489  38.389  42.014  1.00  0.00           C
ATOM   1204  HB  THR    75      49.445  38.221  42.512  1.00  0.00           H
ATOM   1205  CG2 THR    75      48.524  38.286  40.460  1.00  0.00           C
ATOM   1206 HG21 THR    75      49.178  39.015  39.983  1.00  0.00           H
ATOM   1207 HG22 THR    75      47.500  38.366  40.097  1.00  0.00           H
ATOM   1208 HG23 THR    75      48.942  37.300  40.257  1.00  0.00           H
ATOM   1209  OG1 THR    75      48.034  39.694  42.279  1.00  0.00           O
ATOM   1210  HG1 THR    75      48.622  40.027  42.961  1.00  0.00           H
ATOM   1211  C   THR    75      47.554  36.060  42.204  1.00  0.00           C
ATOM   1212  O   THR    75      48.556  35.382  42.465  1.00  0.00           O
ATOM   1213  N   ILE    76      46.608  35.639  41.277  1.00  0.00           N
ATOM   1214  H   ILE    76      45.848  36.275  41.085  1.00  0.00           H
ATOM   1215  CA  ILE    76      46.550  34.343  40.589  1.00  0.00           C
ATOM   1216  HA  ILE    76      47.320  33.677  40.978  1.00  0.00           H
ATOM   1217  CB  ILE    76      45.125  33.666  40.900  1.00  0.00           C
ATOM   1218  HB  ILE    76      44.204  34.174  40.617  1.00  0.00           H
ATOM   1219  CG2 ILE    76      45.079  32.223  40.371  1.00  0.00           C
ATOM   1220 HG21 ILE    76      45.315  32.288  39.308  1.00  0.00           H
ATOM   1221 HG22 ILE    76      44.107  31.730  40.416  1.00  0.00           H
ATOM   1222 HG23 ILE    76      45.868  31.702  40.914  1.00  0.00           H
ATOM   1223  CG1 ILE    76      45.033  33.473  42.472  1.00  0.00           C
ATOM   1224 HG12 ILE    76      44.459  32.599  42.779  1.00  0.00           H
ATOM   1225 HG13 ILE    76      46.032  33.524  42.904  1.00  0.00           H
ATOM   1226  CD1 ILE    76      44.289  34.515  43.245  1.00  0.00           C
ATOM   1227 HD11 ILE    76      44.401  34.398  44.322  1.00  0.00           H
ATOM   1228 HD12 ILE    76      43.224  34.493  43.013  1.00  0.00           H
ATOM   1229 HD13 ILE    76      44.511  35.555  43.009  1.00  0.00           H
ATOM   1230  C   ILE    76      46.763  34.582  39.103  1.00  0.00           C
ATOM   1231  O   ILE    76      45.901  35.144  38.426  1.00  0.00           O
ATOM   1232  N   VAL    77      47.868  34.052  38.548  1.00  0.00           N
ATOM   1233  H   VAL    77      48.604  33.687  39.135  1.00  0.00           H
ATOM   1234  CA  VAL    77      48.154  34.256  37.104  1.00  0.00           C
ATOM   1235  HA  VAL    77      47.417  34.898  36.622  1.00  0.00           H
ATOM   1236  CB  VAL    77      49.511  34.969  36.876  1.00  0.00           C
ATOM   1237  HB  VAL    77      50.376  34.369  37.158  1.00  0.00           H
ATOM   1238  CG1 VAL    77      49.660  35.640  35.514  1.00  0.00           C
ATOM   1239 HG11 VAL    77      50.665  36.063  35.482  1.00  0.00           H
ATOM   1240 HG12 VAL    77      49.486  34.982  34.663  1.00  0.00           H
ATOM   1241 HG13 VAL    77      48.981  36.482  35.378  1.00  0.00           H
ATOM   1242  CG2 VAL    77      49.686  36.069  37.938  1.00  0.00           C
ATOM   1243 HG21 VAL    77      50.665  36.520  37.768  1.00  0.00           H
ATOM   1244 HG22 VAL    77      49.572  35.666  38.944  1.00  0.00           H
ATOM   1245 HG23 VAL    77      48.831  36.703  37.703  1.00  0.00           H
ATOM   1246  C   VAL    77      48.215  32.869  36.439  1.00  0.00           C
ATOM   1247  O   VAL    77      48.680  31.821  36.964  1.00  0.00           O
ATOM   1248  N   ASP    78      47.917  32.810  35.159  1.00  0.00           N
ATOM   1249  H   ASP    78      47.448  33.658  34.873  1.00  0.00           H
ATOM   1250  CA  ASP    78      47.990  31.558  34.400  1.00  0.00           C
ATOM   1251  HA  ASP    78      48.786  31.004  34.898  1.00  0.00           H
ATOM   1252  CB  ASP    78      46.641  30.854  34.247  1.00  0.00           C
ATOM   1253  HB2 ASP    78      46.738  29.881  33.764  1.00  0.00           H
ATOM   1254  HB3 ASP    78      46.288  30.751  35.274  1.00  0.00           H
ATOM   1255  CG  ASP    78      45.554  31.581  33.483  1.00  0.00           C
ATOM   1256  OD1 ASP    78      45.763  32.092  32.330  1.00  0.00           O
ATOM   1257  OD2 ASP    78      44.524  31.769  34.101  1.00  0.00           O
ATOM   1258  C   ASP    78      48.608  31.893  33.008  1.00  0.00           C
ATOM   1259  O   ASP    78      48.911  32.997  32.669  1.00  0.00           O
ATOM   1260  N   THR    79      48.631  30.841  32.237  1.00  0.00           N
ATOM   1261  H   THR    79      48.609  29.934  32.681  1.00  0.00           H
ATOM   1262  CA  THR    79      48.942  30.892  30.864  1.00  0.00           C
ATOM   1263  HA  THR    79      48.984  31.917  30.497  1.00  0.00           H
ATOM   1264  CB  THR    79      50.331  30.301  30.550  1.00  0.00           C
ATOM   1265  HB  THR    79      50.507  30.390  29.478  1.00  0.00           H
ATOM   1266  CG2 THR    79      51.426  31.029  31.333  1.00  0.00           C
ATOM   1267 HG21 THR    79      51.644  31.992  30.871  1.00  0.00           H
ATOM   1268 HG22 THR    79      52.270  30.377  31.556  1.00  0.00           H
ATOM   1269 HG23 THR    79      51.045  31.210  32.337  1.00  0.00           H
ATOM   1270  OG1 THR    79      50.369  29.015  31.006  1.00  0.00           O
ATOM   1271  HG1 THR    79      51.087  28.546  30.575  1.00  0.00           H
ATOM   1272  C   THR    79      47.875  30.301  29.928  1.00  0.00           C
ATOM   1273  O   THR    79      48.342  29.697  28.944  1.00  0.00           O
ATOM   1274  N   GLY    80      46.574  30.335  30.301  1.00  0.00           N
ATOM   1275  H   GLY    80      46.310  30.739  31.188  1.00  0.00           H
ATOM   1276  CA  GLY    80      45.549  29.772  29.498  1.00  0.00           C
ATOM   1277  HA2 GLY    80      45.732  28.732  29.229  1.00  0.00           H
ATOM   1278  HA3 GLY    80      44.642  29.763  30.102  1.00  0.00           H
ATOM   1279  C   GLY    80      45.190  30.398  28.239  1.00  0.00           C
ATOM   1280  O   GLY    80      46.132  30.888  27.611  1.00  0.00           O
ATOM   1281  N   ILE    81      43.978  30.348  27.698  1.00  0.00           N
ATOM   1282  H   ILE    81      43.246  30.001  28.302  1.00  0.00           H
ATOM   1283  CA  ILE    81      43.617  31.023  26.470  1.00  0.00           C
ATOM   1284  HA  ILE    81      44.398  30.936  25.716  1.00  0.00           H
ATOM   1285  CB  ILE    81      42.410  30.155  25.983  1.00  0.00           C
ATOM   1286  HB  ILE    81      42.791  29.135  26.026  1.00  0.00           H
ATOM   1287  CG2 ILE    81      41.146  30.221  26.970  1.00  0.00           C
ATOM   1288 HG21 ILE    81      40.260  29.802  26.493  1.00  0.00           H
ATOM   1289 HG22 ILE    81      40.867  31.221  27.302  1.00  0.00           H
ATOM   1290 HG23 ILE    81      41.362  29.668  27.884  1.00  0.00           H
ATOM   1291  CG1 ILE    81      41.966  30.491  24.535  1.00  0.00           C
ATOM   1292 HG12 ILE    81      41.264  31.320  24.624  1.00  0.00           H
ATOM   1293 HG13 ILE    81      42.867  30.782  23.995  1.00  0.00           H
ATOM   1294  CD1 ILE    81      41.291  29.350  23.753  1.00  0.00           C
ATOM   1295 HD11 ILE    81      41.997  28.519  23.754  1.00  0.00           H
ATOM   1296 HD12 ILE    81      41.306  29.711  22.724  1.00  0.00           H
ATOM   1297 HD13 ILE    81      40.389  28.894  24.161  1.00  0.00           H
ATOM   1298  C   ILE    81      43.333  32.482  26.488  1.00  0.00           C
ATOM   1299  O   ILE    81      43.173  33.127  25.456  1.00  0.00           O
ATOM   1300  N   GLY    82      43.217  33.000  27.736  1.00  0.00           N
ATOM   1301  H   GLY    82      43.388  32.443  28.561  1.00  0.00           H
ATOM   1302  CA  GLY    82      42.771  34.332  27.902  1.00  0.00           C
ATOM   1303  HA2 GLY    82      42.961  34.493  28.964  1.00  0.00           H
ATOM   1304  HA3 GLY    82      43.369  35.011  27.294  1.00  0.00           H
ATOM   1305  C   GLY    82      41.262  34.533  27.599  1.00  0.00           C
ATOM   1306  O   GLY    82      40.499  33.625  27.528  1.00  0.00           O
ATOM   1307  N   MET    83      40.788  35.790  27.284  1.00  0.00           N
ATOM   1308  H   MET    83      41.484  36.493  27.485  1.00  0.00           H
ATOM   1309  CA  MET    83      39.483  36.255  26.965  1.00  0.00           C
ATOM   1310  HA  MET    83      38.977  35.510  26.352  1.00  0.00           H
ATOM   1311  CB  MET    83      38.718  36.537  28.292  1.00  0.00           C
ATOM   1312  HB2 MET    83      39.363  37.190  28.881  1.00  0.00           H
ATOM   1313  HB3 MET    83      37.896  37.229  28.108  1.00  0.00           H
ATOM   1314  CG  MET    83      38.205  35.395  29.208  1.00  0.00           C
ATOM   1315  HG2 MET    83      37.417  34.932  28.614  1.00  0.00           H
ATOM   1316  HG3 MET    83      39.003  34.662  29.327  1.00  0.00           H
ATOM   1317  SD  MET    83      37.510  36.005  30.781  1.00  0.00           S
ATOM   1318  CE  MET    83      38.932  36.722  31.706  1.00  0.00           C
ATOM   1319  HE1 MET    83      39.613  35.996  32.147  1.00  0.00           H
ATOM   1320  HE2 MET    83      39.584  37.280  31.033  1.00  0.00           H
ATOM   1321  HE3 MET    83      38.556  37.300  32.550  1.00  0.00           H
ATOM   1322  C   MET    83      39.498  37.524  26.193  1.00  0.00           C
ATOM   1323  O   MET    83      40.490  38.305  26.283  1.00  0.00           O
ATOM   1324  N   THR    84      38.446  37.797  25.465  1.00  0.00           N
ATOM   1325  H   THR    84      37.671  37.151  25.499  1.00  0.00           H
ATOM   1326  CA  THR    84      38.207  38.997  24.573  1.00  0.00           C
ATOM   1327  HA  THR    84      39.195  39.385  24.323  1.00  0.00           H
ATOM   1328  CB  THR    84      37.557  38.631  23.311  1.00  0.00           C
ATOM   1329  HB  THR    84      37.492  39.521  22.685  1.00  0.00           H
ATOM   1330  CG2 THR    84      38.405  37.622  22.568  1.00  0.00           C
ATOM   1331 HG21 THR    84      38.272  37.685  21.489  1.00  0.00           H
ATOM   1332 HG22 THR    84      38.087  36.595  22.748  1.00  0.00           H
ATOM   1333 HG23 THR    84      39.475  37.811  22.657  1.00  0.00           H
ATOM   1334  OG1 THR    84      36.268  38.118  23.518  1.00  0.00           O
ATOM   1335  HG1 THR    84      36.345  37.307  24.027  1.00  0.00           H
ATOM   1336  C   THR    84      37.160  40.001  25.303  1.00  0.00           C
ATOM   1337  O   THR    84      36.498  39.674  26.304  1.00  0.00           O
ATOM   1338  N   LYS    85      36.934  41.232  24.688  1.00  0.00           N
ATOM   1339  H   LYS    85      37.296  41.359  23.754  1.00  0.00           H
ATOM   1340  CA  LYS    85      36.158  42.217  25.380  1.00  0.00           C
ATOM   1341  HA  LYS    85      36.428  42.266  26.434  1.00  0.00           H
ATOM   1342  CB  LYS    85      36.312  43.642  24.750  1.00  0.00           C
ATOM   1343  HB2 LYS    85      37.363  43.692  24.469  1.00  0.00           H
ATOM   1344  HB3 LYS    85      35.655  43.788  23.891  1.00  0.00           H
ATOM   1345  CG  LYS    85      35.949  44.617  25.822  1.00  0.00           C
ATOM   1346  HG2 LYS    85      34.885  44.660  26.054  1.00  0.00           H
ATOM   1347  HG3 LYS    85      36.440  44.290  26.738  1.00  0.00           H
ATOM   1348  CD  LYS    85      36.414  46.044  25.452  1.00  0.00           C
ATOM   1349  HD2 LYS    85      36.447  46.615  26.379  1.00  0.00           H
ATOM   1350  HD3 LYS    85      37.374  45.950  24.944  1.00  0.00           H
ATOM   1351  CE  LYS    85      35.397  46.692  24.496  1.00  0.00           C
ATOM   1352  HE2 LYS    85      35.277  46.083  23.600  1.00  0.00           H
ATOM   1353  HE3 LYS    85      34.380  46.643  24.885  1.00  0.00           H
ATOM   1354  NZ  LYS    85      35.873  48.098  24.209  1.00  0.00           N
ATOM   1355  HZ1 LYS    85      36.740  48.178  23.696  1.00  0.00           H
ATOM   1356  HZ2 LYS    85      35.835  48.586  25.093  1.00  0.00           H
ATOM   1357  HZ3 LYS    85      35.168  48.443  23.574  1.00  0.00           H
ATOM   1358  C   LYS    85      34.618  41.794  25.533  1.00  0.00           C
ATOM   1359  O   LYS    85      34.051  42.094  26.578  1.00  0.00           O
ATOM   1360  N   ALA    86      33.985  41.182  24.550  1.00  0.00           N
ATOM   1361  H   ALA    86      34.469  41.035  23.676  1.00  0.00           H
ATOM   1362  CA  ALA    86      32.673  40.522  24.545  1.00  0.00           C
ATOM   1363  HA  ALA    86      31.864  41.172  24.878  1.00  0.00           H
ATOM   1364  CB  ALA    86      32.426  40.013  23.118  1.00  0.00           C
ATOM   1365  HB1 ALA    86      31.420  39.617  22.974  1.00  0.00           H
ATOM   1366  HB2 ALA    86      33.091  39.185  22.875  1.00  0.00           H
ATOM   1367  HB3 ALA    86      32.524  40.906  22.502  1.00  0.00           H
ATOM   1368  C   ALA    86      32.639  39.396  25.527  1.00  0.00           C
ATOM   1369  O   ALA    86      31.515  39.134  25.925  1.00  0.00           O
ATOM   1370  N   ASP    87      33.746  38.671  25.876  1.00  0.00           N
ATOM   1371  H   ASP    87      34.652  38.739  25.436  1.00  0.00           H
ATOM   1372  CA  ASP    87      33.699  37.681  27.000  1.00  0.00           C
ATOM   1373  HA  ASP    87      32.785  37.091  26.940  1.00  0.00           H
ATOM   1374  CB  ASP    87      34.890  36.672  26.905  1.00  0.00           C
ATOM   1375  HB2 ASP    87      35.828  37.112  27.246  1.00  0.00           H
ATOM   1376  HB3 ASP    87      34.672  35.935  27.679  1.00  0.00           H
ATOM   1377  CG  ASP    87      35.116  36.066  25.548  1.00  0.00           C
ATOM   1378  OD1 ASP    87      36.294  35.904  25.094  1.00  0.00           O
ATOM   1379  OD2 ASP    87      34.142  35.619  24.944  1.00  0.00           O
ATOM   1380  C   ASP    87      33.721  38.416  28.355  1.00  0.00           C
ATOM   1381  O   ASP    87      33.053  38.043  29.342  1.00  0.00           O
ATOM   1382  N   LEU    88      34.479  39.537  28.463  1.00  0.00           N
ATOM   1383  H   LEU    88      35.055  39.933  27.736  1.00  0.00           H
ATOM   1384  CA  LEU    88      34.469  40.362  29.740  1.00  0.00           C
ATOM   1385  HA  LEU    88      34.739  39.655  30.526  1.00  0.00           H
ATOM   1386  CB  LEU    88      35.680  41.400  29.711  1.00  0.00           C
ATOM   1387  HB2 LEU    88      35.576  42.032  28.828  1.00  0.00           H
ATOM   1388  HB3 LEU    88      35.497  42.057  30.562  1.00  0.00           H
ATOM   1389  CG  LEU    88      37.152  40.837  29.746  1.00  0.00           C
ATOM   1390  HG  LEU    88      37.285  40.319  28.796  1.00  0.00           H
ATOM   1391  CD1 LEU    88      38.183  41.953  29.886  1.00  0.00           C
ATOM   1392 HD11 LEU    88      38.120  42.594  29.006  1.00  0.00           H
ATOM   1393 HD12 LEU    88      39.176  41.526  30.024  1.00  0.00           H
ATOM   1394 HD13 LEU    88      37.916  42.482  30.801  1.00  0.00           H
ATOM   1395  CD2 LEU    88      37.446  39.922  30.952  1.00  0.00           C
ATOM   1396 HD21 LEU    88      37.248  40.568  31.807  1.00  0.00           H
ATOM   1397 HD22 LEU    88      36.837  39.019  30.919  1.00  0.00           H
ATOM   1398 HD23 LEU    88      38.504  39.656  30.921  1.00  0.00           H
ATOM   1399  C   LEU    88      33.103  41.018  29.947  1.00  0.00           C
ATOM   1400  O   LEU    88      32.651  40.996  31.095  1.00  0.00           O
ATOM   1401  N   ILE    89      32.455  41.462  28.887  1.00  0.00           N
ATOM   1402  H   ILE    89      33.036  41.539  28.065  1.00  0.00           H
ATOM   1403  CA  ILE    89      31.086  41.889  28.977  1.00  0.00           C
ATOM   1404  HA  ILE    89      30.859  42.705  29.664  1.00  0.00           H
ATOM   1405  CB  ILE    89      30.772  42.653  27.672  1.00  0.00           C
ATOM   1406  HB  ILE    89      31.204  42.172  26.795  1.00  0.00           H
ATOM   1407  CG2 ILE    89      29.208  42.770  27.497  1.00  0.00           C
ATOM   1408 HG21 ILE    89      28.805  43.196  28.416  1.00  0.00           H
ATOM   1409 HG22 ILE    89      28.864  41.758  27.281  1.00  0.00           H
ATOM   1410 HG23 ILE    89      28.938  43.312  26.591  1.00  0.00           H
ATOM   1411  CG1 ILE    89      31.360  44.078  27.785  1.00  0.00           C
ATOM   1412 HG12 ILE    89      30.736  44.667  28.456  1.00  0.00           H
ATOM   1413 HG13 ILE    89      32.384  43.835  28.067  1.00  0.00           H
ATOM   1414  CD1 ILE    89      31.460  44.950  26.506  1.00  0.00           C
ATOM   1415 HD11 ILE    89      32.128  45.778  26.748  1.00  0.00           H
ATOM   1416 HD12 ILE    89      30.592  45.542  26.218  1.00  0.00           H
ATOM   1417 HD13 ILE    89      31.800  44.390  25.635  1.00  0.00           H
ATOM   1418  C   ILE    89      30.080  40.787  29.338  1.00  0.00           C
ATOM   1419  O   ILE    89      29.193  41.001  30.146  1.00  0.00           O
ATOM   1420  N   ASN    90      30.226  39.569  28.746  1.00  0.00           N
ATOM   1421  H   ASN    90      31.010  39.523  28.111  1.00  0.00           H
ATOM   1422  CA  ASN    90      29.536  38.351  29.093  1.00  0.00           C
ATOM   1423  HA  ASN    90      28.482  38.615  29.171  1.00  0.00           H
ATOM   1424  CB  ASN    90      29.633  37.484  27.834  1.00  0.00           C
ATOM   1425  HB2 ASN    90      29.336  37.964  26.902  1.00  0.00           H
ATOM   1426  HB3 ASN    90      30.673  37.163  27.773  1.00  0.00           H
ATOM   1427  CG  ASN    90      28.778  36.246  28.094  1.00  0.00           C
ATOM   1428  OD1 ASN    90      27.654  36.273  28.651  1.00  0.00           O
ATOM   1429  ND2 ASN    90      29.182  35.064  27.601  1.00  0.00           N
ATOM   1430 HD21 ASN    90      30.033  35.089  27.056  1.00  0.00           H
ATOM   1431 HD22 ASN    90      28.707  34.224  27.896  1.00  0.00           H
ATOM   1432  C   ASN    90      30.092  37.684  30.379  1.00  0.00           C
ATOM   1433  O   ASN    90      30.194  36.479  30.441  1.00  0.00           O
ATOM   1434  N   ASN    91      30.291  38.496  31.442  1.00  0.00           N
ATOM   1435  H   ASN    91      29.789  39.371  31.395  1.00  0.00           H
ATOM   1436  CA  ASN    91      30.569  37.965  32.766  1.00  0.00           C
ATOM   1437  HA  ASN    91      30.834  38.765  33.456  1.00  0.00           H
ATOM   1438  CB  ASN    91      29.265  37.262  33.403  1.00  0.00           C
ATOM   1439  HB2 ASN    91      29.180  36.249  33.008  1.00  0.00           H
ATOM   1440  HB3 ASN    91      29.339  37.233  34.490  1.00  0.00           H
ATOM   1441  CG  ASN    91      28.007  38.032  33.276  1.00  0.00           C
ATOM   1442  OD1 ASN    91      27.945  39.247  33.552  1.00  0.00           O
ATOM   1443  ND2 ASN    91      27.028  37.424  32.586  1.00  0.00           N
ATOM   1444 HD21 ASN    91      27.284  36.632  32.013  1.00  0.00           H
ATOM   1445 HD22 ASN    91      26.112  37.829  32.459  1.00  0.00           H
ATOM   1446  C   ASN    91      31.821  37.123  32.884  1.00  0.00           C
ATOM   1447  O   ASN    91      31.836  36.025  33.494  1.00  0.00           O
ATOM   1448  N   LEU    92      32.879  37.481  32.165  1.00  0.00           N
ATOM   1449  H   LEU    92      32.828  38.398  31.745  1.00  0.00           H
ATOM   1450  CA  LEU    92      34.157  36.747  32.076  1.00  0.00           C
ATOM   1451  HA  LEU    92      34.746  37.409  31.441  1.00  0.00           H
ATOM   1452  CB  LEU    92      34.862  36.566  33.463  1.00  0.00           C
ATOM   1453  HB2 LEU    92      34.184  35.963  34.066  1.00  0.00           H
ATOM   1454  HB3 LEU    92      35.827  36.160  33.158  1.00  0.00           H
ATOM   1455  CG  LEU    92      35.074  37.785  34.382  1.00  0.00           C
ATOM   1456  HG  LEU    92      34.128  38.241  34.670  1.00  0.00           H
ATOM   1457  CD1 LEU    92      35.870  37.338  35.539  1.00  0.00           C
ATOM   1458 HD11 LEU    92      36.929  37.200  35.320  1.00  0.00           H
ATOM   1459 HD12 LEU    92      35.416  36.475  36.028  1.00  0.00           H
ATOM   1460 HD13 LEU    92      35.835  38.198  36.208  1.00  0.00           H
ATOM   1461  CD2 LEU    92      35.914  38.949  33.793  1.00  0.00           C
ATOM   1462 HD21 LEU    92      36.289  39.575  34.603  1.00  0.00           H
ATOM   1463 HD22 LEU    92      36.652  38.393  33.216  1.00  0.00           H
ATOM   1464 HD23 LEU    92      35.268  39.562  33.164  1.00  0.00           H
ATOM   1465  C   LEU    92      33.997  35.381  31.383  1.00  0.00           C
ATOM   1466  O   LEU    92      34.777  34.489  31.742  1.00  0.00           O
ATOM   1467  N   GLY    93      33.159  35.320  30.364  1.00  0.00           N
ATOM   1468  H   GLY    93      32.466  36.053  30.309  1.00  0.00           H
ATOM   1469  CA  GLY    93      33.161  34.141  29.428  1.00  0.00           C
ATOM   1470  HA2 GLY    93      32.621  34.375  28.510  1.00  0.00           H
ATOM   1471  HA3 GLY    93      34.148  33.876  29.050  1.00  0.00           H
ATOM   1472  C   GLY    93      32.486  32.904  30.162  1.00  0.00           C
ATOM   1473  O   GLY    93      32.948  31.812  30.106  1.00  0.00           O
ATOM   1474  N   THR    94      31.452  33.182  30.908  1.00  0.00           N
ATOM   1475  H   THR    94      31.085  34.115  31.029  1.00  0.00           H
ATOM   1476  CA  THR    94      30.867  32.200  31.733  1.00  0.00           C
ATOM   1477  HA  THR    94      31.262  31.271  31.324  1.00  0.00           H
ATOM   1478  CB  THR    94      31.239  32.399  33.212  1.00  0.00           C
ATOM   1479  HB  THR    94      30.858  31.509  33.712  1.00  0.00           H
ATOM   1480  CG2 THR    94      32.787  32.519  33.381  1.00  0.00           C
ATOM   1481 HG21 THR    94      33.422  31.909  32.737  1.00  0.00           H
ATOM   1482 HG22 THR    94      32.979  32.366  34.443  1.00  0.00           H
ATOM   1483 HG23 THR    94      32.990  33.563  33.142  1.00  0.00           H
ATOM   1484  OG1 THR    94      30.545  33.514  33.768  1.00  0.00           O
ATOM   1485  HG1 THR    94      31.201  34.216  33.749  1.00  0.00           H
ATOM   1486  C   THR    94      29.378  32.153  31.578  1.00  0.00           C
ATOM   1487  O   THR    94      28.781  33.122  31.157  1.00  0.00           O
ATOM   1488  N   ILE    95      28.727  31.043  31.954  1.00  0.00           N
ATOM   1489  H   ILE    95      29.213  30.165  32.063  1.00  0.00           H
ATOM   1490  CA  ILE    95      27.290  30.933  31.923  1.00  0.00           C
ATOM   1491  HA  ILE    95      26.908  31.388  31.010  1.00  0.00           H
ATOM   1492  CB  ILE    95      26.975  29.414  31.866  1.00  0.00           C
ATOM   1493  HB  ILE    95      25.889  29.506  31.899  1.00  0.00           H
ATOM   1494  CG2 ILE    95      27.296  28.894  30.531  1.00  0.00           C
ATOM   1495 HG21 ILE    95      28.358  29.059  30.348  1.00  0.00           H
ATOM   1496 HG22 ILE    95      26.782  29.510  29.792  1.00  0.00           H
ATOM   1497 HG23 ILE    95      27.075  27.831  30.432  1.00  0.00           H
ATOM   1498  CG1 ILE    95      27.555  28.521  33.032  1.00  0.00           C
ATOM   1499 HG12 ILE    95      28.593  28.288  32.794  1.00  0.00           H
ATOM   1500 HG13 ILE    95      27.504  29.046  33.987  1.00  0.00           H
ATOM   1501  CD1 ILE    95      26.765  27.186  33.267  1.00  0.00           C
ATOM   1502 HD11 ILE    95      27.407  26.364  33.582  1.00  0.00           H
ATOM   1503 HD12 ILE    95      26.364  26.739  32.357  1.00  0.00           H
ATOM   1504 HD13 ILE    95      26.019  27.301  34.053  1.00  0.00           H
ATOM   1505  C   ILE    95      26.617  31.704  33.050  1.00  0.00           C
ATOM   1506  O   ILE    95      25.453  31.557  33.262  1.00  0.00           O
ATOM   1507  N   ALA    96      27.278  32.657  33.815  1.00  0.00           N
ATOM   1508  H   ALA    96      28.243  32.824  33.568  1.00  0.00           H
ATOM   1509  CA  ALA    96      26.660  33.371  34.991  1.00  0.00           C
ATOM   1510  HA  ALA    96      26.522  32.671  35.815  1.00  0.00           H
ATOM   1511  CB  ALA    96      27.713  34.286  35.542  1.00  0.00           C
ATOM   1512  HB1 ALA    96      28.606  33.703  35.768  1.00  0.00           H
ATOM   1513  HB2 ALA    96      27.205  34.712  36.407  1.00  0.00           H
ATOM   1514  HB3 ALA    96      27.963  35.103  34.865  1.00  0.00           H
ATOM   1515  C   ALA    96      25.342  34.135  34.694  1.00  0.00           C
ATOM   1516  O   ALA    96      24.608  34.373  35.608  1.00  0.00           O
ATOM   1517  N   LYS    97      24.984  34.377  33.453  1.00  0.00           N
ATOM   1518  H   LYS    97      25.645  34.223  32.704  1.00  0.00           H
ATOM   1519  CA  LYS    97      23.775  35.041  33.032  1.00  0.00           C
ATOM   1520  HA  LYS    97      23.797  35.945  33.639  1.00  0.00           H
ATOM   1521  CB  LYS    97      23.752  35.630  31.592  1.00  0.00           C
ATOM   1522  HB2 LYS    97      22.793  36.134  31.475  1.00  0.00           H
ATOM   1523  HB3 LYS    97      24.505  36.408  31.461  1.00  0.00           H
ATOM   1524  CG  LYS    97      23.725  34.547  30.504  1.00  0.00           C
ATOM   1525  HG2 LYS    97      24.772  34.251  30.435  1.00  0.00           H
ATOM   1526  HG3 LYS    97      23.113  33.724  30.873  1.00  0.00           H
ATOM   1527  CD  LYS    97      23.256  35.112  29.166  1.00  0.00           C
ATOM   1528  HD2 LYS    97      23.442  34.308  28.455  1.00  0.00           H
ATOM   1529  HD3 LYS    97      22.190  35.251  28.978  1.00  0.00           H
ATOM   1530  CE  LYS    97      24.171  36.351  28.731  1.00  0.00           C
ATOM   1531  HE2 LYS    97      23.615  37.242  29.021  1.00  0.00           H
ATOM   1532  HE3 LYS    97      25.172  36.413  29.157  1.00  0.00           H
ATOM   1533  NZ  LYS    97      24.263  36.345  27.274  1.00  0.00           N
ATOM   1534  HZ1 LYS    97      24.702  35.520  26.891  1.00  0.00           H
ATOM   1535  HZ2 LYS    97      24.817  37.155  27.038  1.00  0.00           H
ATOM   1536  HZ3 LYS    97      23.292  36.449  27.017  1.00  0.00           H
ATOM   1537  C   LYS    97      22.519  34.136  33.401  1.00  0.00           C
ATOM   1538  O   LYS    97      21.554  34.642  33.916  1.00  0.00           O
ATOM   1539  N   SER    98      22.570  32.760  33.365  1.00  0.00           N
ATOM   1540  H   SER    98      23.331  32.414  32.800  1.00  0.00           H
ATOM   1541  CA  SER    98      21.645  31.770  34.006  1.00  0.00           C
ATOM   1542  HA  SER    98      20.782  32.339  34.346  1.00  0.00           H
ATOM   1543  CB  SER    98      21.207  30.751  32.948  1.00  0.00           C
ATOM   1544  HB2 SER    98      20.868  29.839  33.439  1.00  0.00           H
ATOM   1545  HB3 SER    98      20.450  31.115  32.253  1.00  0.00           H
ATOM   1546  OG  SER    98      22.382  30.288  32.206  1.00  0.00           O
ATOM   1547  HG  SER    98      22.637  29.396  32.455  1.00  0.00           H
ATOM   1548  C   SER    98      22.259  31.143  35.257  1.00  0.00           C
ATOM   1549  O   SER    98      21.515  30.806  36.190  1.00  0.00           O
ATOM   1550  N   GLY    99      23.576  31.003  35.318  1.00  0.00           N
ATOM   1551  H   GLY    99      24.165  31.507  34.672  1.00  0.00           H
ATOM   1552  CA  GLY    99      24.312  30.224  36.357  1.00  0.00           C
ATOM   1553  HA2 GLY    99      24.078  29.159  36.317  1.00  0.00           H
ATOM   1554  HA3 GLY    99      25.382  30.338  36.190  1.00  0.00           H
ATOM   1555  C   GLY    99      24.120  30.756  37.758  1.00  0.00           C
ATOM   1556  O   GLY    99      23.961  29.945  38.632  1.00  0.00           O
ATOM   1557  N   THR   100      24.099  32.055  37.950  1.00  0.00           N
ATOM   1558  H   THR   100      24.357  32.592  37.134  1.00  0.00           H
ATOM   1559  CA  THR   100      23.912  32.694  39.282  1.00  0.00           C
ATOM   1560  HA  THR   100      24.586  32.248  40.014  1.00  0.00           H
ATOM   1561  CB  THR   100      24.190  34.198  39.256  1.00  0.00           C
ATOM   1562  HB  THR   100      23.889  34.487  40.263  1.00  0.00           H
ATOM   1563  CG2 THR   100      25.570  34.677  38.810  1.00  0.00           C
ATOM   1564 HG21 THR   100      26.361  34.315  39.468  1.00  0.00           H
ATOM   1565 HG22 THR   100      25.584  35.766  38.823  1.00  0.00           H
ATOM   1566 HG23 THR   100      25.855  34.285  37.834  1.00  0.00           H
ATOM   1567  OG1 THR   100      23.365  34.740  38.295  1.00  0.00           O
ATOM   1568  HG1 THR   100      23.982  34.887  37.575  1.00  0.00           H
ATOM   1569  C   THR   100      22.528  32.375  39.872  1.00  0.00           C
ATOM   1570  O   THR   100      22.472  31.876  40.990  1.00  0.00           O
ATOM   1571  N   LYS   101      21.555  32.557  38.979  1.00  0.00           N
ATOM   1572  H   LYS   101      21.799  32.987  38.099  1.00  0.00           H
ATOM   1573  CA  LYS   101      20.136  32.313  39.200  1.00  0.00           C
ATOM   1574  HA  LYS   101      19.747  32.888  40.039  1.00  0.00           H
ATOM   1575  CB  LYS   101      19.329  32.826  38.054  1.00  0.00           C
ATOM   1576  HB2 LYS   101      19.376  33.911  37.966  1.00  0.00           H
ATOM   1577  HB3 LYS   101      19.752  32.595  37.077  1.00  0.00           H
ATOM   1578  CG  LYS   101      17.862  32.434  38.004  1.00  0.00           C
ATOM   1579  HG2 LYS   101      17.645  31.373  38.125  1.00  0.00           H
ATOM   1580  HG3 LYS   101      17.571  32.780  38.996  1.00  0.00           H
ATOM   1581  CD  LYS   101      17.032  32.996  36.812  1.00  0.00           C
ATOM   1582  HD2 LYS   101      17.037  34.085  36.857  1.00  0.00           H
ATOM   1583  HD3 LYS   101      17.586  32.747  35.907  1.00  0.00           H
ATOM   1584  CE  LYS   101      15.691  32.397  36.641  1.00  0.00           C
ATOM   1585  HE2 LYS   101      15.774  31.335  36.870  1.00  0.00           H
ATOM   1586  HE3 LYS   101      14.979  32.732  37.394  1.00  0.00           H
ATOM   1587  NZ  LYS   101      15.292  32.744  35.244  1.00  0.00           N
ATOM   1588  HZ1 LYS   101      15.986  32.285  34.672  1.00  0.00           H
ATOM   1589  HZ2 LYS   101      15.409  33.727  35.048  1.00  0.00           H
ATOM   1590  HZ3 LYS   101      14.372  32.397  35.007  1.00  0.00           H
ATOM   1591  C   LYS   101      19.812  30.913  39.576  1.00  0.00           C
ATOM   1592  O   LYS   101      19.277  30.718  40.655  1.00  0.00           O
ATOM   1593  N   ALA   102      20.326  29.895  38.881  1.00  0.00           N
ATOM   1594  H   ALA   102      20.894  30.106  38.073  1.00  0.00           H
ATOM   1595  CA  ALA   102      20.281  28.476  39.221  1.00  0.00           C
ATOM   1596  HA  ALA   102      19.227  28.250  39.387  1.00  0.00           H
ATOM   1597  CB  ALA   102      20.861  27.716  38.075  1.00  0.00           C
ATOM   1598  HB1 ALA   102      20.266  27.850  37.171  1.00  0.00           H
ATOM   1599  HB2 ALA   102      21.004  26.703  38.452  1.00  0.00           H
ATOM   1600  HB3 ALA   102      21.787  28.156  37.703  1.00  0.00           H
ATOM   1601  C   ALA   102      20.994  27.985  40.459  1.00  0.00           C
ATOM   1602  O   ALA   102      20.466  27.181  41.219  1.00  0.00           O
ATOM   1603  N   PHE   103      22.199  28.542  40.780  1.00  0.00           N
ATOM   1604  H   PHE   103      22.708  29.042  40.066  1.00  0.00           H
ATOM   1605  CA  PHE   103      22.886  28.420  42.101  1.00  0.00           C
ATOM   1606  HA  PHE   103      22.990  27.340  42.206  1.00  0.00           H
ATOM   1607  CB  PHE   103      24.286  29.055  42.074  1.00  0.00           C
ATOM   1608  HB2 PHE   103      24.781  28.767  41.147  1.00  0.00           H
ATOM   1609  HB3 PHE   103      24.056  30.121  42.064  1.00  0.00           H
ATOM   1610  CG  PHE   103      25.196  28.667  43.201  1.00  0.00           C
ATOM   1611  CD1 PHE   103      25.184  27.389  43.800  1.00  0.00           C
ATOM   1612  HD1 PHE   103      24.429  26.690  43.471  1.00  0.00           H
ATOM   1613  CE1 PHE   103      25.786  27.169  45.075  1.00  0.00           C
ATOM   1614  HE1 PHE   103      25.669  26.184  45.505  1.00  0.00           H
ATOM   1615  CZ  PHE   103      26.619  28.129  45.636  1.00  0.00           C
ATOM   1616  HZ  PHE   103      27.077  27.901  46.587  1.00  0.00           H
ATOM   1617  CE2 PHE   103      26.551  29.407  45.104  1.00  0.00           C
ATOM   1618  HE2 PHE   103      27.203  30.150  45.536  1.00  0.00           H
ATOM   1619  CD2 PHE   103      25.988  29.700  43.808  1.00  0.00           C
ATOM   1620  HD2 PHE   103      26.002  30.659  43.310  1.00  0.00           H
ATOM   1621  C   PHE   103      22.196  28.954  43.346  1.00  0.00           C
ATOM   1622  O   PHE   103      22.010  28.153  44.290  1.00  0.00           O
ATOM   1623  N   MET   104      21.678  30.165  43.336  1.00  0.00           N
ATOM   1624  H   MET   104      21.853  30.782  42.555  1.00  0.00           H
ATOM   1625  CA  MET   104      20.726  30.644  44.324  1.00  0.00           C
ATOM   1626  HA  MET   104      21.279  30.716  45.260  1.00  0.00           H
ATOM   1627  CB  MET   104      20.240  32.073  43.953  1.00  0.00           C
ATOM   1628  HB2 MET   104      20.066  32.036  42.878  1.00  0.00           H
ATOM   1629  HB3 MET   104      19.351  32.362  44.513  1.00  0.00           H
ATOM   1630  CG  MET   104      21.404  33.018  44.302  1.00  0.00           C
ATOM   1631  HG2 MET   104      21.756  32.809  45.311  1.00  0.00           H
ATOM   1632  HG3 MET   104      22.193  32.907  43.559  1.00  0.00           H
ATOM   1633  SD  MET   104      20.898  34.713  44.119  1.00  0.00           S
ATOM   1634  CE  MET   104      20.823  35.042  42.367  1.00  0.00           C
ATOM   1635  HE1 MET   104      21.855  34.972  42.024  1.00  0.00           H
ATOM   1636  HE2 MET   104      20.211  34.303  41.849  1.00  0.00           H
ATOM   1637  HE3 MET   104      20.285  35.977  42.210  1.00  0.00           H
ATOM   1638  C   MET   104      19.580  29.691  44.618  1.00  0.00           C
ATOM   1639  O   MET   104      19.239  29.504  45.784  1.00  0.00           O
ATOM   1640  N   GLU   105      19.032  28.970  43.608  1.00  0.00           N
ATOM   1641  H   GLU   105      19.283  29.168  42.649  1.00  0.00           H
ATOM   1642  CA  GLU   105      18.002  27.982  43.820  1.00  0.00           C
ATOM   1643  HA  GLU   105      17.128  28.314  44.380  1.00  0.00           H
ATOM   1644  CB  GLU   105      17.465  27.527  42.392  1.00  0.00           C
ATOM   1645  HB2 GLU   105      17.336  28.463  41.847  1.00  0.00           H
ATOM   1646  HB3 GLU   105      18.223  27.023  41.793  1.00  0.00           H
ATOM   1647  CG  GLU   105      16.175  26.712  42.396  1.00  0.00           C
ATOM   1648  HG2 GLU   105      16.018  26.192  41.451  1.00  0.00           H
ATOM   1649  HG3 GLU   105      16.214  25.993  43.215  1.00  0.00           H
ATOM   1650  CD  GLU   105      15.011  27.625  42.577  1.00  0.00           C
ATOM   1651  OE1 GLU   105      14.674  28.533  41.768  1.00  0.00           O
ATOM   1652  OE2 GLU   105      14.317  27.472  43.573  1.00  0.00           O
ATOM   1653  C   GLU   105      18.483  26.820  44.648  1.00  0.00           C
ATOM   1654  O   GLU   105      17.863  26.512  45.607  1.00  0.00           O
ATOM   1655  N   ALA   106      19.697  26.332  44.311  1.00  0.00           N
ATOM   1656  H   ALA   106      20.217  26.770  43.565  1.00  0.00           H
ATOM   1657  CA  ALA   106      20.389  25.363  45.135  1.00  0.00           C
ATOM   1658  HA  ALA   106      19.791  24.453  45.119  1.00  0.00           H
ATOM   1659  CB  ALA   106      21.738  25.103  44.448  1.00  0.00           C
ATOM   1660  HB1 ALA   106      21.825  25.597  43.480  1.00  0.00           H
ATOM   1661  HB2 ALA   106      21.911  24.039  44.287  1.00  0.00           H
ATOM   1662  HB3 ALA   106      22.480  25.475  45.153  1.00  0.00           H
ATOM   1663  C   ALA   106      20.580  25.787  46.552  1.00  0.00           C
ATOM   1664  O   ALA   106      20.104  25.122  47.496  1.00  0.00           O
ATOM   1665  N   LEU   107      21.157  26.974  46.754  1.00  0.00           N
ATOM   1666  H   LEU   107      21.521  27.468  45.952  1.00  0.00           H
ATOM   1667  CA  LEU   107      21.532  27.434  48.111  1.00  0.00           C
ATOM   1668  HA  LEU   107      22.117  26.734  48.708  1.00  0.00           H
ATOM   1669  CB  LEU   107      22.207  28.813  47.914  1.00  0.00           C
ATOM   1670  HB2 LEU   107      21.654  29.385  47.169  1.00  0.00           H
ATOM   1671  HB3 LEU   107      22.201  29.441  48.804  1.00  0.00           H
ATOM   1672  CG  LEU   107      23.698  29.000  47.447  1.00  0.00           C
ATOM   1673  HG  LEU   107      23.856  28.485  46.500  1.00  0.00           H
ATOM   1674  CD1 LEU   107      23.930  30.422  47.066  1.00  0.00           C
ATOM   1675 HD11 LEU   107      23.998  31.011  47.981  1.00  0.00           H
ATOM   1676 HD12 LEU   107      23.107  30.771  46.442  1.00  0.00           H
ATOM   1677 HD13 LEU   107      24.911  30.513  46.599  1.00  0.00           H
ATOM   1678  CD2 LEU   107      24.650  28.419  48.468  1.00  0.00           C
ATOM   1679 HD21 LEU   107      24.433  28.951  49.393  1.00  0.00           H
ATOM   1680 HD22 LEU   107      24.430  27.355  48.555  1.00  0.00           H
ATOM   1681 HD23 LEU   107      25.654  28.511  48.054  1.00  0.00           H
ATOM   1682  C   LEU   107      20.295  27.631  48.998  1.00  0.00           C
ATOM   1683  O   LEU   107      20.272  27.139  50.143  1.00  0.00           O
ATOM   1684  N   GLN   108      19.185  28.198  48.474  1.00  0.00           N
ATOM   1685  H   GLN   108      19.241  28.438  47.495  1.00  0.00           H
ATOM   1686  CA  GLN   108      17.838  28.316  49.068  1.00  0.00           C
ATOM   1687  HA  GLN   108      17.837  28.918  49.977  1.00  0.00           H
ATOM   1688  CB  GLN   108      16.875  29.106  48.075  1.00  0.00           C
ATOM   1689  HB2 GLN   108      17.317  30.097  47.980  1.00  0.00           H
ATOM   1690  HB3 GLN   108      16.840  28.586  47.118  1.00  0.00           H
ATOM   1691  CG  GLN   108      15.422  29.197  48.526  1.00  0.00           C
ATOM   1692  HG2 GLN   108      14.911  29.699  47.705  1.00  0.00           H
ATOM   1693  HG3 GLN   108      14.888  28.252  48.634  1.00  0.00           H
ATOM   1694  CD  GLN   108      15.259  30.097  49.813  1.00  0.00           C
ATOM   1695  OE1 GLN   108      15.394  29.663  50.978  1.00  0.00           O
ATOM   1696  NE2 GLN   108      15.003  31.380  49.619  1.00  0.00           N
ATOM   1697 HE21 GLN   108      14.765  31.934  50.429  1.00  0.00           H
ATOM   1698 HE22 GLN   108      14.858  31.744  48.688  1.00  0.00           H
ATOM   1699  C   GLN   108      17.264  26.864  49.415  1.00  0.00           C
ATOM   1700  O   GLN   108      16.451  26.762  50.315  1.00  0.00           O
ATOM   1701  N   ALA   109      17.643  25.817  48.699  1.00  0.00           N
ATOM   1702  H   ALA   109      18.289  25.919  47.929  1.00  0.00           H
ATOM   1703  CA  ALA   109      17.266  24.386  48.864  1.00  0.00           C
ATOM   1704  HA  ALA   109      16.366  24.335  49.475  1.00  0.00           H
ATOM   1705  CB  ALA   109      17.003  23.834  47.432  1.00  0.00           C
ATOM   1706  HB1 ALA   109      17.844  24.019  46.765  1.00  0.00           H
ATOM   1707  HB2 ALA   109      16.184  24.379  46.961  1.00  0.00           H
ATOM   1708  HB3 ALA   109      16.681  22.792  47.459  1.00  0.00           H
ATOM   1709  C   ALA   109      18.338  23.558  49.589  1.00  0.00           C
ATOM   1710  O   ALA   109      18.380  22.319  49.547  1.00  0.00           O
ATOM   1711  N   GLY   110      19.276  24.214  50.240  1.00  0.00           N
ATOM   1712  H   GLY   110      19.420  25.194  50.040  1.00  0.00           H
ATOM   1713  CA  GLY   110      20.138  23.492  51.241  1.00  0.00           C
ATOM   1714  HA2 GLY   110      20.250  24.340  51.917  1.00  0.00           H
ATOM   1715  HA3 GLY   110      19.700  22.689  51.836  1.00  0.00           H
ATOM   1716  C   GLY   110      21.453  22.993  50.679  1.00  0.00           C
ATOM   1717  O   GLY   110      22.211  22.360  51.406  1.00  0.00           O
ATOM   1718  N   ALA   111      21.695  23.319  49.395  1.00  0.00           N
ATOM   1719  H   ALA   111      21.025  23.954  48.985  1.00  0.00           H
ATOM   1720  CA  ALA   111      23.022  23.115  48.799  1.00  0.00           C
ATOM   1721  HA  ALA   111      23.033  22.031  48.908  1.00  0.00           H
ATOM   1722  CB  ALA   111      22.896  23.335  47.271  1.00  0.00           C
ATOM   1723  HB1 ALA   111      23.851  23.385  46.747  1.00  0.00           H
ATOM   1724  HB2 ALA   111      22.437  24.320  47.176  1.00  0.00           H
ATOM   1725  HB3 ALA   111      22.217  22.659  46.752  1.00  0.00           H
ATOM   1726  C   ALA   111      24.233  23.833  49.466  1.00  0.00           C
ATOM   1727  O   ALA   111      24.066  24.923  50.070  1.00  0.00           O
ATOM   1728  N   ASP   112      25.388  23.213  49.508  1.00  0.00           N
ATOM   1729  H   ASP   112      25.645  22.499  48.841  1.00  0.00           H
ATOM   1730  CA  ASP   112      26.623  23.789  50.096  1.00  0.00           C
ATOM   1731  HA  ASP   112      26.432  24.011  51.145  1.00  0.00           H
ATOM   1732  CB  ASP   112      27.745  22.614  50.116  1.00  0.00           C
ATOM   1733  HB2 ASP   112      27.353  21.751  50.658  1.00  0.00           H
ATOM   1734  HB3 ASP   112      27.978  22.342  49.087  1.00  0.00           H
ATOM   1735  CG  ASP   112      29.017  22.993  50.894  1.00  0.00           C
ATOM   1736  OD1 ASP   112      29.144  24.155  51.393  1.00  0.00           O
ATOM   1737  OD2 ASP   112      29.795  22.054  51.181  1.00  0.00           O
ATOM   1738  C   ASP   112      27.004  25.034  49.277  1.00  0.00           C
ATOM   1739  O   ASP   112      26.853  25.057  48.034  1.00  0.00           O
ATOM   1740  N   ILE   113      27.588  26.106  49.917  1.00  0.00           N
ATOM   1741  H   ILE   113      27.586  26.106  50.927  1.00  0.00           H
ATOM   1742  CA  ILE   113      28.408  27.165  49.300  1.00  0.00           C
ATOM   1743  HA  ILE   113      27.710  27.725  48.677  1.00  0.00           H
ATOM   1744  CB  ILE   113      28.940  27.962  50.506  1.00  0.00           C
ATOM   1745  HB  ILE   113      29.213  27.286  51.316  1.00  0.00           H
ATOM   1746  CG2 ILE   113      30.090  28.916  50.215  1.00  0.00           C
ATOM   1747 HG21 ILE   113      29.962  29.292  49.200  1.00  0.00           H
ATOM   1748 HG22 ILE   113      31.038  28.380  50.188  1.00  0.00           H
ATOM   1749 HG23 ILE   113      30.131  29.809  50.838  1.00  0.00           H
ATOM   1750  CG1 ILE   113      27.772  28.752  51.006  1.00  0.00           C
ATOM   1751 HG12 ILE   113      26.872  28.138  50.978  1.00  0.00           H
ATOM   1752 HG13 ILE   113      28.038  29.008  52.033  1.00  0.00           H
ATOM   1753  CD1 ILE   113      27.463  30.102  50.362  1.00  0.00           C
ATOM   1754 HD11 ILE   113      28.250  30.840  50.513  1.00  0.00           H
ATOM   1755 HD12 ILE   113      26.670  30.564  50.950  1.00  0.00           H
ATOM   1756 HD13 ILE   113      27.197  30.098  49.305  1.00  0.00           H
ATOM   1757  C   ILE   113      29.533  26.609  48.428  1.00  0.00           C
ATOM   1758  O   ILE   113      29.830  27.094  47.367  1.00  0.00           O
ATOM   1759  N   SER   114      30.118  25.457  48.862  1.00  0.00           N
ATOM   1760  H   SER   114      29.944  25.210  49.826  1.00  0.00           H
ATOM   1761  CA  SER   114      31.227  24.821  48.114  1.00  0.00           C
ATOM   1762  HA  SER   114      31.862  25.669  47.859  1.00  0.00           H
ATOM   1763  CB  SER   114      32.075  23.878  49.044  1.00  0.00           C
ATOM   1764  HB2 SER   114      32.439  24.544  49.828  1.00  0.00           H
ATOM   1765  HB3 SER   114      31.348  23.223  49.523  1.00  0.00           H
ATOM   1766  OG  SER   114      33.230  23.274  48.470  1.00  0.00           O
ATOM   1767  HG  SER   114      33.026  22.440  48.041  1.00  0.00           H
ATOM   1768  C   SER   114      30.921  24.346  46.714  1.00  0.00           C
ATOM   1769  O   SER   114      31.857  24.388  45.929  1.00  0.00           O
ATOM   1770  N   MET   115      29.700  23.997  46.365  1.00  0.00           N
ATOM   1771  H   MET   115      28.999  23.962  47.091  1.00  0.00           H
ATOM   1772  CA  MET   115      29.287  23.583  44.999  1.00  0.00           C
ATOM   1773  HA  MET   115      29.902  22.728  44.716  1.00  0.00           H
ATOM   1774  CB  MET   115      27.734  23.152  45.079  1.00  0.00           C
ATOM   1775  HB2 MET   115      27.035  23.963  45.289  1.00  0.00           H
ATOM   1776  HB3 MET   115      27.353  22.774  44.130  1.00  0.00           H
ATOM   1777  CG  MET   115      27.595  21.933  45.986  1.00  0.00           C
ATOM   1778  HG2 MET   115      28.077  21.121  45.441  1.00  0.00           H
ATOM   1779  HG3 MET   115      28.171  22.144  46.888  1.00  0.00           H
ATOM   1780  SD  MET   115      25.963  21.423  46.542  1.00  0.00           S
ATOM   1781  CE  MET   115      25.337  20.665  45.068  1.00  0.00           C
ATOM   1782  HE1 MET   115      24.323  20.298  45.226  1.00  0.00           H
ATOM   1783  HE2 MET   115      25.385  21.327  44.205  1.00  0.00           H
ATOM   1784  HE3 MET   115      25.993  19.809  44.903  1.00  0.00           H
ATOM   1785  C   MET   115      29.447  24.668  43.936  1.00  0.00           C
ATOM   1786  O   MET   115      29.272  24.292  42.784  1.00  0.00           O
ATOM   1787  N   ILE   116      29.658  25.907  44.300  1.00  0.00           N
ATOM   1788  H   ILE   116      29.669  26.039  45.301  1.00  0.00           H
ATOM   1789  CA  ILE   116      29.743  27.034  43.382  1.00  0.00           C
ATOM   1790  HA  ILE   116      28.720  27.402  43.308  1.00  0.00           H
ATOM   1791  CB  ILE   116      30.411  28.221  44.207  1.00  0.00           C
ATOM   1792  HB  ILE   116      29.878  28.343  45.150  1.00  0.00           H
ATOM   1793  CG2 ILE   116      31.853  27.838  44.553  1.00  0.00           C
ATOM   1794 HG21 ILE   116      32.529  28.032  43.720  1.00  0.00           H
ATOM   1795 HG22 ILE   116      31.830  26.855  45.023  1.00  0.00           H
ATOM   1796 HG23 ILE   116      32.210  28.574  45.273  1.00  0.00           H
ATOM   1797  CG1 ILE   116      30.254  29.559  43.435  1.00  0.00           C
ATOM   1798 HG12 ILE   116      30.998  29.514  42.640  1.00  0.00           H
ATOM   1799 HG13 ILE   116      29.294  29.565  42.920  1.00  0.00           H
ATOM   1800  CD1 ILE   116      30.453  30.761  44.354  1.00  0.00           C
ATOM   1801 HD11 ILE   116      31.312  30.717  45.022  1.00  0.00           H
ATOM   1802 HD12 ILE   116      29.597  30.755  45.031  1.00  0.00           H
ATOM   1803 HD13 ILE   116      30.540  31.665  43.752  1.00  0.00           H
ATOM   1804  C   ILE   116      30.246  26.893  41.895  1.00  0.00           C
ATOM   1805  O   ILE   116      29.533  27.357  40.989  1.00  0.00           O
ATOM   1806  N   GLY   117      31.343  26.197  41.625  1.00  0.00           N
ATOM   1807  H   GLY   117      31.822  25.859  42.447  1.00  0.00           H
ATOM   1808  CA  GLY   117      31.925  25.883  40.303  1.00  0.00           C
ATOM   1809  HA2 GLY   117      31.980  26.794  39.708  1.00  0.00           H
ATOM   1810  HA3 GLY   117      32.950  25.615  40.562  1.00  0.00           H
ATOM   1811  C   GLY   117      31.344  24.667  39.534  1.00  0.00           C
ATOM   1812  O   GLY   117      31.554  24.670  38.309  1.00  0.00           O
ATOM   1813  N   GLN   118      30.453  23.888  40.153  1.00  0.00           N
ATOM   1814  H   GLN   118      30.174  24.093  41.101  1.00  0.00           H
ATOM   1815  CA  GLN   118      29.507  23.018  39.476  1.00  0.00           C
ATOM   1816  HA  GLN   118      29.961  22.229  38.877  1.00  0.00           H
ATOM   1817  CB  GLN   118      28.677  22.147  40.429  1.00  0.00           C
ATOM   1818  HB2 GLN   118      28.093  22.817  41.060  1.00  0.00           H
ATOM   1819  HB3 GLN   118      28.052  21.494  39.822  1.00  0.00           H
ATOM   1820  CG  GLN   118      29.679  21.299  41.285  1.00  0.00           C
ATOM   1821  HG2 GLN   118      30.368  20.760  40.634  1.00  0.00           H
ATOM   1822  HG3 GLN   118      30.265  21.988  41.893  1.00  0.00           H
ATOM   1823  CD  GLN   118      29.069  20.318  42.173  1.00  0.00           C
ATOM   1824  OE1 GLN   118      27.830  20.225  42.354  1.00  0.00           O
ATOM   1825  NE2 GLN   118      29.910  19.407  42.617  1.00  0.00           N
ATOM   1826 HE21 GLN   118      29.567  18.596  43.112  1.00  0.00           H
ATOM   1827 HE22 GLN   118      30.907  19.361  42.467  1.00  0.00           H
ATOM   1828  C   GLN   118      28.564  23.904  38.616  1.00  0.00           C
ATOM   1829  O   GLN   118      28.408  23.535  37.459  1.00  0.00           O
ATOM   1830  N   PHE   119      28.166  25.091  39.047  1.00  0.00           N
ATOM   1831  H   PHE   119      28.446  25.431  39.956  1.00  0.00           H
ATOM   1832  CA  PHE   119      27.224  25.988  38.363  1.00  0.00           C
ATOM   1833  HA  PHE   119      26.715  25.324  37.664  1.00  0.00           H
ATOM   1834  CB  PHE   119      26.313  26.726  39.397  1.00  0.00           C
ATOM   1835  HB2 PHE   119      26.984  26.993  40.214  1.00  0.00           H
ATOM   1836  HB3 PHE   119      25.897  27.680  39.074  1.00  0.00           H
ATOM   1837  CG  PHE   119      25.282  25.884  40.155  1.00  0.00           C
ATOM   1838  CD1 PHE   119      23.977  25.786  39.612  1.00  0.00           C
ATOM   1839  HD1 PHE   119      23.739  26.403  38.759  1.00  0.00           H
ATOM   1840  CE1 PHE   119      22.950  24.979  40.200  1.00  0.00           C
ATOM   1841  HE1 PHE   119      21.914  25.055  39.901  1.00  0.00           H
ATOM   1842  CZ  PHE   119      23.273  24.233  41.331  1.00  0.00           C
ATOM   1843  HZ  PHE   119      22.647  23.529  41.860  1.00  0.00           H
ATOM   1844  CE2 PHE   119      24.535  24.342  41.846  1.00  0.00           C
ATOM   1845  HE2 PHE   119      24.763  23.795  42.750  1.00  0.00           H
ATOM   1846  CD2 PHE   119      25.623  25.130  41.242  1.00  0.00           C
ATOM   1847  HD2 PHE   119      26.593  25.221  41.708  1.00  0.00           H
ATOM   1848  C   PHE   119      27.964  27.085  37.426  1.00  0.00           C
ATOM   1849  O   PHE   119      27.318  27.967  36.865  1.00  0.00           O
ATOM   1850  N   GLY   120      29.308  26.998  37.324  1.00  0.00           N
ATOM   1851  H   GLY   120      29.661  26.135  37.711  1.00  0.00           H
ATOM   1852  CA  GLY   120      30.156  27.837  36.434  1.00  0.00           C
ATOM   1853  HA2 GLY   120      31.173  27.448  36.453  1.00  0.00           H
ATOM   1854  HA3 GLY   120      29.681  27.876  35.454  1.00  0.00           H
ATOM   1855  C   GLY   120      30.320  29.296  36.965  1.00  0.00           C
ATOM   1856  O   GLY   120      30.691  30.195  36.201  1.00  0.00           O
ATOM   1857  N   VAL   121      30.043  29.521  38.204  1.00  0.00           N
ATOM   1858  H   VAL   121      29.820  28.690  38.732  1.00  0.00           H
ATOM   1859  CA  VAL   121      30.104  30.884  38.902  1.00  0.00           C
ATOM   1860  HA  VAL   121      30.368  31.719  38.255  1.00  0.00           H
ATOM   1861  CB  VAL   121      28.713  31.255  39.324  1.00  0.00           C
ATOM   1862  HB  VAL   121      28.889  32.138  39.939  1.00  0.00           H
ATOM   1863  CG1 VAL   121      27.957  31.857  38.110  1.00  0.00           C
ATOM   1864 HG11 VAL   121      26.931  32.116  38.371  1.00  0.00           H
ATOM   1865 HG12 VAL   121      28.505  32.716  37.722  1.00  0.00           H
ATOM   1866 HG13 VAL   121      27.800  31.135  37.308  1.00  0.00           H
ATOM   1867  CG2 VAL   121      27.854  30.274  40.091  1.00  0.00           C
ATOM   1868 HG21 VAL   121      26.912  30.791  40.271  1.00  0.00           H
ATOM   1869 HG22 VAL   121      28.214  30.041  41.093  1.00  0.00           H
ATOM   1870 HG23 VAL   121      27.600  29.413  39.472  1.00  0.00           H
ATOM   1871  C   VAL   121      31.217  30.865  40.032  1.00  0.00           C
ATOM   1872  O   VAL   121      31.239  31.642  41.001  1.00  0.00           O
ATOM   1873  N   GLY   122      32.192  29.938  39.918  1.00  0.00           N
ATOM   1874  H   GLY   122      32.258  29.440  39.042  1.00  0.00           H
ATOM   1875  CA  GLY   122      33.308  29.763  40.823  1.00  0.00           C
ATOM   1876  HA2 GLY   122      33.010  29.324  41.776  1.00  0.00           H
ATOM   1877  HA3 GLY   122      33.930  28.936  40.479  1.00  0.00           H
ATOM   1878  C   GLY   122      34.159  31.039  41.053  1.00  0.00           C
ATOM   1879  O   GLY   122      34.643  31.348  42.095  1.00  0.00           O
ATOM   1880  N   PHE   123      34.157  31.967  40.082  1.00  0.00           N
ATOM   1881  H   PHE   123      33.604  31.877  39.241  1.00  0.00           H
ATOM   1882  CA  PHE   123      34.923  33.214  40.241  1.00  0.00           C
ATOM   1883  HA  PHE   123      35.975  32.959  40.361  1.00  0.00           H
ATOM   1884  CB  PHE   123      34.715  33.906  38.920  1.00  0.00           C
ATOM   1885  HB2 PHE   123      35.011  33.351  38.030  1.00  0.00           H
ATOM   1886  HB3 PHE   123      33.634  33.982  38.809  1.00  0.00           H
ATOM   1887  CG  PHE   123      35.192  35.357  38.957  1.00  0.00           C
ATOM   1888  CD1 PHE   123      36.532  35.649  38.623  1.00  0.00           C
ATOM   1889  HD1 PHE   123      37.256  34.922  38.287  1.00  0.00           H
ATOM   1890  CE1 PHE   123      36.926  37.025  38.590  1.00  0.00           C
ATOM   1891  HE1 PHE   123      37.952  37.272  38.360  1.00  0.00           H
ATOM   1892  CZ  PHE   123      36.125  38.069  39.007  1.00  0.00           C
ATOM   1893  HZ  PHE   123      36.374  39.121  38.999  1.00  0.00           H
ATOM   1894  CE2 PHE   123      34.802  37.801  39.284  1.00  0.00           C
ATOM   1895  HE2 PHE   123      34.157  38.635  39.518  1.00  0.00           H
ATOM   1896  CD2 PHE   123      34.355  36.460  39.299  1.00  0.00           C
ATOM   1897  HD2 PHE   123      33.338  36.376  39.652  1.00  0.00           H
ATOM   1898  C   PHE   123      34.364  34.054  41.390  1.00  0.00           C
ATOM   1899  O   PHE   123      35.161  34.648  42.102  1.00  0.00           O
ATOM   1900  N   TYR   124      33.040  34.151  41.705  1.00  0.00           N
ATOM   1901  H   TYR   124      32.384  33.588  41.182  1.00  0.00           H
ATOM   1902  CA  TYR   124      32.503  35.131  42.714  1.00  0.00           C
ATOM   1903  HA  TYR   124      32.926  36.135  42.727  1.00  0.00           H
ATOM   1904  CB  TYR   124      31.014  35.201  42.458  1.00  0.00           C
ATOM   1905  HB2 TYR   124      30.449  34.274  42.556  1.00  0.00           H
ATOM   1906  HB3 TYR   124      30.609  35.989  43.094  1.00  0.00           H
ATOM   1907  CG  TYR   124      30.789  35.746  41.072  1.00  0.00           C
ATOM   1908  CD1 TYR   124      31.017  37.133  40.798  1.00  0.00           C
ATOM   1909  HD1 TYR   124      31.341  37.843  41.546  1.00  0.00           H
ATOM   1910  CE1 TYR   124      30.827  37.563  39.447  1.00  0.00           C
ATOM   1911  HE1 TYR   124      31.116  38.573  39.195  1.00  0.00           H
ATOM   1912  CZ  TYR   124      30.515  36.720  38.368  1.00  0.00           C
ATOM   1913  OH  TYR   124      30.583  37.152  37.082  1.00  0.00           O
ATOM   1914  HH  TYR   124      30.852  38.061  36.935  1.00  0.00           H
ATOM   1915  CE2 TYR   124      30.260  35.369  38.663  1.00  0.00           C
ATOM   1916  HE2 TYR   124      29.954  34.661  37.907  1.00  0.00           H
ATOM   1917  CD2 TYR   124      30.326  34.918  40.031  1.00  0.00           C
ATOM   1918  HD2 TYR   124      30.100  33.878  40.220  1.00  0.00           H
ATOM   1919  C   TYR   124      32.776  34.615  44.172  1.00  0.00           C
ATOM   1920  O   TYR   124      32.469  35.332  45.090  1.00  0.00           O
ATOM   1921  N   SER   125      33.362  33.416  44.339  1.00  0.00           N
ATOM   1922  H   SER   125      33.627  32.921  43.499  1.00  0.00           H
ATOM   1923  CA  SER   125      33.862  32.992  45.621  1.00  0.00           C
ATOM   1924  HA  SER   125      33.094  32.996  46.396  1.00  0.00           H
ATOM   1925  CB  SER   125      34.410  31.527  45.542  1.00  0.00           C
ATOM   1926  HB2 SER   125      34.603  31.198  46.562  1.00  0.00           H
ATOM   1927  HB3 SER   125      33.647  30.867  45.131  1.00  0.00           H
ATOM   1928  OG  SER   125      35.513  31.588  44.617  1.00  0.00           O
ATOM   1929  HG  SER   125      35.163  31.539  43.724  1.00  0.00           H
ATOM   1930  C   SER   125      35.048  33.838  46.104  1.00  0.00           C
ATOM   1931  O   SER   125      35.374  33.915  47.310  1.00  0.00           O
ATOM   1932  N   ALA   126      35.613  34.659  45.239  1.00  0.00           N
ATOM   1933  H   ALA   126      35.217  34.464  44.331  1.00  0.00           H
ATOM   1934  CA  ALA   126      36.487  35.785  45.523  1.00  0.00           C
ATOM   1935  HA  ALA   126      37.437  35.365  45.853  1.00  0.00           H
ATOM   1936  CB  ALA   126      36.766  36.596  44.284  1.00  0.00           C
ATOM   1937  HB1 ALA   126      37.637  36.105  43.849  1.00  0.00           H
ATOM   1938  HB2 ALA   126      37.083  37.592  44.594  1.00  0.00           H
ATOM   1939  HB3 ALA   126      36.041  36.690  43.477  1.00  0.00           H
ATOM   1940  C   ALA   126      35.994  36.669  46.610  1.00  0.00           C
ATOM   1941  O   ALA   126      36.690  36.849  47.561  1.00  0.00           O
ATOM   1942  N   TYR   127      34.750  37.064  46.541  1.00  0.00           N
ATOM   1943  H   TYR   127      34.200  36.690  45.782  1.00  0.00           H
ATOM   1944  CA  TYR   127      34.027  37.965  47.445  1.00  0.00           C
ATOM   1945  HA  TYR   127      34.657  38.837  47.620  1.00  0.00           H
ATOM   1946  CB  TYR   127      32.719  38.481  46.784  1.00  0.00           C
ATOM   1947  HB2 TYR   127      32.024  37.670  46.570  1.00  0.00           H
ATOM   1948  HB3 TYR   127      32.144  39.157  47.417  1.00  0.00           H
ATOM   1949  CG  TYR   127      33.139  39.224  45.504  1.00  0.00           C
ATOM   1950  CD1 TYR   127      33.800  40.501  45.613  1.00  0.00           C
ATOM   1951  HD1 TYR   127      33.980  40.845  46.621  1.00  0.00           H
ATOM   1952  CE1 TYR   127      34.171  41.172  44.479  1.00  0.00           C
ATOM   1953  HE1 TYR   127      34.602  42.159  44.567  1.00  0.00           H
ATOM   1954  CZ  TYR   127      33.860  40.663  43.229  1.00  0.00           C
ATOM   1955  OH  TYR   127      34.223  41.259  42.073  1.00  0.00           O
ATOM   1956  HH  TYR   127      34.512  42.170  42.168  1.00  0.00           H
ATOM   1957  CE2 TYR   127      33.157  39.480  43.053  1.00  0.00           C
ATOM   1958  HE2 TYR   127      32.994  39.151  42.037  1.00  0.00           H
ATOM   1959  CD2 TYR   127      32.783  38.722  44.194  1.00  0.00           C
ATOM   1960  HD2 TYR   127      32.312  37.765  44.029  1.00  0.00           H
ATOM   1961  C   TYR   127      33.807  37.424  48.883  1.00  0.00           C
ATOM   1962  O   TYR   127      33.345  38.176  49.734  1.00  0.00           O
ATOM   1963  N   LEU   128      34.168  36.152  49.151  1.00  0.00           N
ATOM   1964  H   LEU   128      34.513  35.546  48.419  1.00  0.00           H
ATOM   1965  CA  LEU   128      34.274  35.683  50.492  1.00  0.00           C
ATOM   1966  HA  LEU   128      33.386  35.763  51.121  1.00  0.00           H
ATOM   1967  CB  LEU   128      34.579  34.156  50.536  1.00  0.00           C
ATOM   1968  HB2 LEU   128      35.555  34.022  50.069  1.00  0.00           H
ATOM   1969  HB3 LEU   128      34.740  33.860  51.573  1.00  0.00           H
ATOM   1970  CG  LEU   128      33.629  33.189  49.891  1.00  0.00           C
ATOM   1971  HG  LEU   128      33.153  33.558  48.983  1.00  0.00           H
ATOM   1972  CD1 LEU   128      34.154  31.822  49.508  1.00  0.00           C
ATOM   1973 HD11 LEU   128      33.425  31.144  49.064  1.00  0.00           H
ATOM   1974 HD12 LEU   128      34.699  31.483  50.389  1.00  0.00           H
ATOM   1975 HD13 LEU   128      34.869  32.025  48.711  1.00  0.00           H
ATOM   1976  CD2 LEU   128      32.510  32.835  50.906  1.00  0.00           C
ATOM   1977 HD21 LEU   128      32.885  32.468  51.860  1.00  0.00           H
ATOM   1978 HD22 LEU   128      31.922  33.731  51.105  1.00  0.00           H
ATOM   1979 HD23 LEU   128      31.798  32.144  50.454  1.00  0.00           H
ATOM   1980  C   LEU   128      35.359  36.482  51.268  1.00  0.00           C
ATOM   1981  O   LEU   128      35.015  36.896  52.367  1.00  0.00           O
ATOM   1982  N   VAL   129      36.456  36.803  50.614  1.00  0.00           N
ATOM   1983  H   VAL   129      36.537  36.436  49.676  1.00  0.00           H
ATOM   1984  CA  VAL   129      37.613  37.325  51.351  1.00  0.00           C
ATOM   1985  HA  VAL   129      37.371  37.518  52.397  1.00  0.00           H
ATOM   1986  CB  VAL   129      38.804  36.244  51.413  1.00  0.00           C
ATOM   1987  HB  VAL   129      39.598  36.679  52.021  1.00  0.00           H
ATOM   1988  CG1 VAL   129      38.352  34.945  52.045  1.00  0.00           C
ATOM   1989 HG11 VAL   129      37.781  34.448  51.261  1.00  0.00           H
ATOM   1990 HG12 VAL   129      39.231  34.309  52.145  1.00  0.00           H
ATOM   1991 HG13 VAL   129      37.787  34.953  52.978  1.00  0.00           H
ATOM   1992  CG2 VAL   129      39.289  35.999  50.013  1.00  0.00           C
ATOM   1993 HG21 VAL   129      38.566  35.371  49.492  1.00  0.00           H
ATOM   1994 HG22 VAL   129      40.083  35.256  50.092  1.00  0.00           H
ATOM   1995 HG23 VAL   129      39.675  36.897  49.530  1.00  0.00           H
ATOM   1996  C   VAL   129      38.031  38.662  50.774  1.00  0.00           C
ATOM   1997  O   VAL   129      38.803  39.288  51.419  1.00  0.00           O
ATOM   1998  N   ALA   130      37.564  38.968  49.536  1.00  0.00           N
ATOM   1999  H   ALA   130      37.070  38.299  48.964  1.00  0.00           H
ATOM   2000  CA  ALA   130      37.898  40.088  48.782  1.00  0.00           C
ATOM   2001  HA  ALA   130      38.853  40.490  49.121  1.00  0.00           H
ATOM   2002  CB  ALA   130      38.036  39.865  47.230  1.00  0.00           C
ATOM   2003  HB1 ALA   130      37.062  39.748  46.756  1.00  0.00           H
ATOM   2004  HB2 ALA   130      38.623  38.956  47.099  1.00  0.00           H
ATOM   2005  HB3 ALA   130      38.527  40.702  46.734  1.00  0.00           H
ATOM   2006  C   ALA   130      36.775  41.204  48.972  1.00  0.00           C
ATOM   2007  O   ALA   130      35.564  40.998  48.900  1.00  0.00           O
ATOM   2008  N   GLU   131      37.282  42.402  49.017  1.00  0.00           N
ATOM   2009  H   GLU   131      38.288  42.466  48.951  1.00  0.00           H
ATOM   2010  CA  GLU   131      36.608  43.638  49.133  1.00  0.00           C
ATOM   2011  HA  GLU   131      35.669  43.482  49.664  1.00  0.00           H
ATOM   2012  CB  GLU   131      37.455  44.574  50.061  1.00  0.00           C
ATOM   2013  HB2 GLU   131      37.595  44.063  51.013  1.00  0.00           H
ATOM   2014  HB3 GLU   131      38.465  44.534  49.654  1.00  0.00           H
ATOM   2015  CG  GLU   131      36.906  45.972  50.442  1.00  0.00           C
ATOM   2016  HG2 GLU   131      37.691  46.566  50.910  1.00  0.00           H
ATOM   2017  HG3 GLU   131      36.676  46.487  49.509  1.00  0.00           H
ATOM   2018  CD  GLU   131      35.645  45.856  51.309  1.00  0.00           C
ATOM   2019  OE1 GLU   131      35.805  45.573  52.539  1.00  0.00           O
ATOM   2020  OE2 GLU   131      34.490  46.103  50.824  1.00  0.00           O
ATOM   2021  C   GLU   131      36.434  44.267  47.698  1.00  0.00           C
ATOM   2022  O   GLU   131      35.462  44.986  47.495  1.00  0.00           O
ATOM   2023  N   LYS   132      37.268  43.930  46.734  1.00  0.00           N
ATOM   2024  H   LYS   132      38.118  43.457  47.008  1.00  0.00           H
ATOM   2025  CA  LYS   132      36.984  44.049  45.302  1.00  0.00           C
ATOM   2026  HA  LYS   132      35.970  43.729  45.057  1.00  0.00           H
ATOM   2027  CB  LYS   132      37.257  45.519  44.750  1.00  0.00           C
ATOM   2028  HB2 LYS   132      37.167  45.401  43.671  1.00  0.00           H
ATOM   2029  HB3 LYS   132      36.344  45.999  45.099  1.00  0.00           H
ATOM   2030  CG  LYS   132      38.552  46.307  45.124  1.00  0.00           C
ATOM   2031  HG2 LYS   132      38.899  46.130  46.142  1.00  0.00           H
ATOM   2032  HG3 LYS   132      39.276  45.866  44.438  1.00  0.00           H
ATOM   2033  CD  LYS   132      38.367  47.833  44.962  1.00  0.00           C
ATOM   2034  HD2 LYS   132      38.086  48.036  43.929  1.00  0.00           H
ATOM   2035  HD3 LYS   132      37.489  48.025  45.578  1.00  0.00           H
ATOM   2036  CE  LYS   132      39.610  48.635  45.348  1.00  0.00           C
ATOM   2037  HE2 LYS   132      39.831  48.483  46.404  1.00  0.00           H
ATOM   2038  HE3 LYS   132      40.440  48.456  44.665  1.00  0.00           H
ATOM   2039  NZ  LYS   132      39.176  50.073  45.220  1.00  0.00           N
ATOM   2040  HZ1 LYS   132      39.117  50.320  44.243  1.00  0.00           H
ATOM   2041  HZ2 LYS   132      39.803  50.722  45.674  1.00  0.00           H
ATOM   2042  HZ3 LYS   132      38.314  50.257  45.713  1.00  0.00           H
ATOM   2043  C   LYS   132      38.014  43.195  44.525  1.00  0.00           C
ATOM   2044  O   LYS   132      38.954  42.607  45.129  1.00  0.00           O
ATOM   2045  N   VAL   133      37.791  43.108  43.206  1.00  0.00           N
ATOM   2046  H   VAL   133      37.195  43.792  42.764  1.00  0.00           H
ATOM   2047  CA  VAL   133      38.679  42.237  42.304  1.00  0.00           C
ATOM   2048  HA  VAL   133      39.570  42.101  42.917  1.00  0.00           H
ATOM   2049  CB  VAL   133      37.999  40.929  42.065  1.00  0.00           C
ATOM   2050  HB  VAL   133      37.029  41.029  41.577  1.00  0.00           H
ATOM   2051  CG1 VAL   133      38.806  39.975  41.203  1.00  0.00           C
ATOM   2052 HG11 VAL   133      39.836  39.830  41.528  1.00  0.00           H
ATOM   2053 HG12 VAL   133      38.270  39.025  41.207  1.00  0.00           H
ATOM   2054 HG13 VAL   133      38.890  40.456  40.229  1.00  0.00           H
ATOM   2055  CG2 VAL   133      37.747  40.197  43.395  1.00  0.00           C
ATOM   2056 HG21 VAL   133      38.553  40.281  44.125  1.00  0.00           H
ATOM   2057 HG22 VAL   133      37.659  39.142  43.132  1.00  0.00           H
ATOM   2058 HG23 VAL   133      36.807  40.596  43.774  1.00  0.00           H
ATOM   2059  C   VAL   133      39.032  42.975  41.003  1.00  0.00           C
ATOM   2060  O   VAL   133      38.131  43.619  40.448  1.00  0.00           O
ATOM   2061  N   THR   134      40.315  42.909  40.551  1.00  0.00           N
ATOM   2062  H   THR   134      41.012  42.389  41.065  1.00  0.00           H
ATOM   2063  CA  THR   134      40.682  43.489  39.257  1.00  0.00           C
ATOM   2064  HA  THR   134      39.915  44.026  38.699  1.00  0.00           H
ATOM   2065  CB  THR   134      41.824  44.506  39.494  1.00  0.00           C
ATOM   2066  HB  THR   134      42.739  44.010  39.819  1.00  0.00           H
ATOM   2067  CG2 THR   134      42.097  45.298  38.192  1.00  0.00           C
ATOM   2068 HG21 THR   134      43.035  45.839  38.319  1.00  0.00           H
ATOM   2069 HG22 THR   134      41.219  45.928  38.052  1.00  0.00           H
ATOM   2070 HG23 THR   134      42.181  44.597  37.362  1.00  0.00           H
ATOM   2071  OG1 THR   134      41.388  45.575  40.358  1.00  0.00           O
ATOM   2072  HG1 THR   134      41.804  45.408  41.208  1.00  0.00           H
ATOM   2073  C   THR   134      41.153  42.321  38.408  1.00  0.00           C
ATOM   2074  O   THR   134      41.882  41.505  38.912  1.00  0.00           O
ATOM   2075  N   VAL   135      40.812  42.232  37.131  1.00  0.00           N
ATOM   2076  H   VAL   135      40.205  42.959  36.777  1.00  0.00           H
ATOM   2077  CA  VAL   135      41.214  41.117  36.177  1.00  0.00           C
ATOM   2078  HA  VAL   135      41.955  40.459  36.633  1.00  0.00           H
ATOM   2079  CB  VAL   135      39.985  40.233  35.853  1.00  0.00           C
ATOM   2080  HB  VAL   135      39.281  40.994  35.513  1.00  0.00           H
ATOM   2081  CG1 VAL   135      40.337  39.284  34.744  1.00  0.00           C
ATOM   2082 HG11 VAL   135      40.823  39.811  33.923  1.00  0.00           H
ATOM   2083 HG12 VAL   135      41.079  38.628  35.198  1.00  0.00           H
ATOM   2084 HG13 VAL   135      39.496  38.618  34.549  1.00  0.00           H
ATOM   2085  CG2 VAL   135      39.424  39.440  37.007  1.00  0.00           C
ATOM   2086 HG21 VAL   135      38.958  40.085  37.750  1.00  0.00           H
ATOM   2087 HG22 VAL   135      40.028  38.697  37.528  1.00  0.00           H
ATOM   2088 HG23 VAL   135      38.601  38.864  36.584  1.00  0.00           H
ATOM   2089  C   VAL   135      41.944  41.781  34.987  1.00  0.00           C
ATOM   2090  O   VAL   135      41.605  42.818  34.460  1.00  0.00           O
ATOM   2091  N   ILE   136      43.076  41.144  34.589  1.00  0.00           N
ATOM   2092  H   ILE   136      43.409  40.285  35.006  1.00  0.00           H
ATOM   2093  CA  ILE   136      43.742  41.496  33.360  1.00  0.00           C
ATOM   2094  HA  ILE   136      43.050  42.112  32.785  1.00  0.00           H
ATOM   2095  CB  ILE   136      45.063  42.246  33.565  1.00  0.00           C
ATOM   2096  HB  ILE   136      45.637  41.723  34.331  1.00  0.00           H
ATOM   2097  CG2 ILE   136      45.962  42.353  32.328  1.00  0.00           C
ATOM   2098 HG21 ILE   136      45.412  42.837  31.521  1.00  0.00           H
ATOM   2099 HG22 ILE   136      46.345  41.392  31.985  1.00  0.00           H
ATOM   2100 HG23 ILE   136      46.825  42.991  32.515  1.00  0.00           H
ATOM   2101  CG1 ILE   136      44.969  43.760  34.119  1.00  0.00           C
ATOM   2102 HG12 ILE   136      45.286  44.479  33.362  1.00  0.00           H
ATOM   2103 HG13 ILE   136      43.962  44.130  34.316  1.00  0.00           H
ATOM   2104  CD1 ILE   136      45.758  43.989  35.415  1.00  0.00           C
ATOM   2105 HD11 ILE   136      45.347  43.645  36.364  1.00  0.00           H
ATOM   2106 HD12 ILE   136      45.988  45.033  35.629  1.00  0.00           H
ATOM   2107 HD13 ILE   136      46.747  43.531  35.410  1.00  0.00           H
ATOM   2108  C   ILE   136      43.913  40.287  32.507  1.00  0.00           C
ATOM   2109  O   ILE   136      44.126  39.202  33.045  1.00  0.00           O
ATOM   2110  N   THR   137      43.726  40.311  31.155  1.00  0.00           N
ATOM   2111  H   THR   137      43.455  41.162  30.681  1.00  0.00           H
ATOM   2112  CA  THR   137      43.787  39.134  30.277  1.00  0.00           C
ATOM   2113  HA  THR   137      44.423  38.387  30.752  1.00  0.00           H
ATOM   2114  CB  THR   137      42.445  38.468  30.270  1.00  0.00           C
ATOM   2115  HB  THR   137      42.155  38.076  31.245  1.00  0.00           H
ATOM   2116  CG2 THR   137      41.347  39.349  29.612  1.00  0.00           C
ATOM   2117 HG21 THR   137      41.658  39.812  28.675  1.00  0.00           H
ATOM   2118 HG22 THR   137      41.183  40.097  30.388  1.00  0.00           H
ATOM   2119 HG23 THR   137      40.438  38.748  29.621  1.00  0.00           H
ATOM   2120  OG1 THR   137      42.443  37.301  29.461  1.00  0.00           O
ATOM   2121  HG1 THR   137      42.524  36.496  29.978  1.00  0.00           H
ATOM   2122  C   THR   137      44.259  39.460  28.859  1.00  0.00           C
ATOM   2123  O   THR   137      44.040  40.583  28.456  1.00  0.00           O
ATOM   2124  N   LYS   138      44.781  38.422  28.195  1.00  0.00           N
ATOM   2125  H   LYS   138      44.847  37.485  28.567  1.00  0.00           H
ATOM   2126  CA  LYS   138      45.251  38.549  26.836  1.00  0.00           C
ATOM   2127  HA  LYS   138      44.695  39.348  26.347  1.00  0.00           H
ATOM   2128  CB  LYS   138      46.753  38.763  26.848  1.00  0.00           C
ATOM   2129  HB2 LYS   138      46.896  39.776  27.224  1.00  0.00           H
ATOM   2130  HB3 LYS   138      47.307  38.043  27.450  1.00  0.00           H
ATOM   2131  CG  LYS   138      47.442  38.709  25.443  1.00  0.00           C
ATOM   2132  HG2 LYS   138      48.503  38.776  25.684  1.00  0.00           H
ATOM   2133  HG3 LYS   138      47.161  37.802  24.907  1.00  0.00           H
ATOM   2134  CD  LYS   138      47.087  39.953  24.619  1.00  0.00           C
ATOM   2135  HD2 LYS   138      46.016  39.945  24.415  1.00  0.00           H
ATOM   2136  HD3 LYS   138      47.467  40.800  25.192  1.00  0.00           H
ATOM   2137  CE  LYS   138      47.884  40.100  23.440  1.00  0.00           C
ATOM   2138  HE2 LYS   138      47.614  41.038  22.955  1.00  0.00           H
ATOM   2139  HE3 LYS   138      48.953  40.123  23.659  1.00  0.00           H
ATOM   2140  NZ  LYS   138      47.616  38.985  22.499  1.00  0.00           N
ATOM   2141  HZ1 LYS   138      46.652  39.013  22.199  1.00  0.00           H
ATOM   2142  HZ2 LYS   138      47.833  38.101  22.935  1.00  0.00           H
ATOM   2143  HZ3 LYS   138      48.214  39.129  21.698  1.00  0.00           H
ATOM   2144  C   LYS   138      44.880  37.249  26.151  1.00  0.00           C
ATOM   2145  O   LYS   138      45.404  36.185  26.536  1.00  0.00           O
ATOM   2146  N   HIE   139      43.987  37.369  25.221  1.00  0.00           N
ATOM   2147  H   HIE   139      43.505  38.253  25.135  1.00  0.00           H
ATOM   2148  CA  HIE   139      43.781  36.329  24.179  1.00  0.00           C
ATOM   2149  HA  HIE   139      43.934  35.335  24.600  1.00  0.00           H
ATOM   2150  CB  HIE   139      42.303  36.485  23.651  1.00  0.00           C
ATOM   2151  HB2 HIE   139      41.639  36.143  24.445  1.00  0.00           H
ATOM   2152  HB3 HIE   139      42.153  37.551  23.478  1.00  0.00           H
ATOM   2153  CG  HIE   139      42.023  35.607  22.442  1.00  0.00           C
ATOM   2154  ND1 HIE   139      42.004  34.227  22.492  1.00  0.00           N
ATOM   2155  CE1 HIE   139      41.615  33.807  21.273  1.00  0.00           C
ATOM   2156  HE1 HIE   139      41.604  32.788  20.916  1.00  0.00           H
ATOM   2157  NE2 HIE   139      41.172  34.911  20.559  1.00  0.00           N
ATOM   2158  HE2 HIE   139      40.321  35.036  20.029  1.00  0.00           H
ATOM   2159  CD2 HIE   139      41.502  36.049  21.263  1.00  0.00           C
ATOM   2160  HD2 HIE   139      41.225  37.071  21.055  1.00  0.00           H
ATOM   2161  C   HIE   139      44.823  36.453  23.035  1.00  0.00           C
ATOM   2162  O   HIE   139      45.426  37.500  22.714  1.00  0.00           O
ATOM   2163  N   ASN   140      45.113  35.355  22.325  1.00  0.00           N
ATOM   2164  H   ASN   140      44.754  34.431  22.521  1.00  0.00           H
ATOM   2165  CA  ASN   140      46.229  35.377  21.381  1.00  0.00           C
ATOM   2166  HA  ASN   140      47.099  35.667  21.971  1.00  0.00           H
ATOM   2167  CB  ASN   140      46.407  33.882  20.915  1.00  0.00           C
ATOM   2168  HB2 ASN   140      46.453  33.210  21.773  1.00  0.00           H
ATOM   2169  HB3 ASN   140      45.556  33.577  20.306  1.00  0.00           H
ATOM   2170  CG  ASN   140      47.709  33.732  20.171  1.00  0.00           C
ATOM   2171  OD1 ASN   140      48.715  33.539  20.796  1.00  0.00           O
ATOM   2172  ND2 ASN   140      47.744  33.880  18.859  1.00  0.00           N
ATOM   2173 HD21 ASN   140      46.909  34.176  18.374  1.00  0.00           H
ATOM   2174 HD22 ASN   140      48.602  33.909  18.326  1.00  0.00           H
ATOM   2175  C   ASN   140      46.082  36.330  20.216  1.00  0.00           C
ATOM   2176  O   ASN   140      46.973  37.184  19.942  1.00  0.00           O
ATOM   2177  N   ASP   141      44.895  36.344  19.727  1.00  0.00           N
ATOM   2178  H   ASP   141      44.285  35.604  20.043  1.00  0.00           H
ATOM   2179  CA  ASP   141      44.482  37.103  18.505  1.00  0.00           C
ATOM   2180  HA  ASP   141      45.357  37.383  17.919  1.00  0.00           H
ATOM   2181  CB  ASP   141      43.657  36.137  17.764  1.00  0.00           C
ATOM   2182  HB2 ASP   141      42.815  35.949  18.431  1.00  0.00           H
ATOM   2183  HB3 ASP   141      43.358  36.572  16.810  1.00  0.00           H
ATOM   2184  CG  ASP   141      44.342  34.831  17.429  1.00  0.00           C
ATOM   2185  OD1 ASP   141      43.535  33.907  17.203  1.00  0.00           O
ATOM   2186  OD2 ASP   141      45.606  34.675  17.358  1.00  0.00           O
ATOM   2187  C   ASP   141      43.738  38.478  18.882  1.00  0.00           C
ATOM   2188  O   ASP   141      42.973  38.869  18.075  1.00  0.00           O
ATOM   2189  N   ASP   142      43.888  39.078  20.050  1.00  0.00           N
ATOM   2190  H   ASP   142      44.597  38.676  20.645  1.00  0.00           H
ATOM   2191  CA  ASP   142      43.361  40.370  20.388  1.00  0.00           C
ATOM   2192  HA  ASP   142      43.205  40.910  19.453  1.00  0.00           H
ATOM   2193  CB  ASP   142      41.974  40.044  21.010  1.00  0.00           C
ATOM   2194  HB2 ASP   142      41.532  39.291  20.357  1.00  0.00           H
ATOM   2195  HB3 ASP   142      42.059  39.634  22.016  1.00  0.00           H
ATOM   2196  CG  ASP   142      40.986  41.253  20.916  1.00  0.00           C
ATOM   2197  OD1 ASP   142      41.435  42.388  20.552  1.00  0.00           O
ATOM   2198  OD2 ASP   142      39.759  41.013  21.104  1.00  0.00           O
ATOM   2199  C   ASP   142      44.286  41.098  21.382  1.00  0.00           C
ATOM   2200  O   ASP   142      45.358  40.653  21.728  1.00  0.00           O
ATOM   2201  N   GLU   143      43.821  42.251  21.921  1.00  0.00           N
ATOM   2202  H   GLU   143      42.879  42.503  21.654  1.00  0.00           H
ATOM   2203  CA  GLU   143      44.581  43.163  22.774  1.00  0.00           C
ATOM   2204  HA  GLU   143      45.615  43.238  22.435  1.00  0.00           H
ATOM   2205  CB  GLU   143      44.064  44.637  22.623  1.00  0.00           C
ATOM   2206  HB2 GLU   143      43.053  44.749  23.013  1.00  0.00           H
ATOM   2207  HB3 GLU   143      44.586  45.261  23.347  1.00  0.00           H
ATOM   2208  CG  GLU   143      44.172  45.311  21.286  1.00  0.00           C
ATOM   2209  HG2 GLU   143      43.603  44.737  20.554  1.00  0.00           H
ATOM   2210  HG3 GLU   143      43.838  46.343  21.391  1.00  0.00           H
ATOM   2211  CD  GLU   143      45.654  45.351  20.749  1.00  0.00           C
ATOM   2212  OE1 GLU   143      45.806  44.899  19.596  1.00  0.00           O
ATOM   2213  OE2 GLU   143      46.568  45.689  21.530  1.00  0.00           O
ATOM   2214  C   GLU   143      44.618  42.617  24.243  1.00  0.00           C
ATOM   2215  O   GLU   143      43.857  41.716  24.657  1.00  0.00           O
ATOM   2216  N   GLN   144      45.643  43.064  24.987  1.00  0.00           N
ATOM   2217  H   GLN   144      46.216  43.753  24.519  1.00  0.00           H
ATOM   2218  CA  GLN   144      45.553  42.844  26.413  1.00  0.00           C
ATOM   2219  HA  GLN   144      45.128  41.879  26.690  1.00  0.00           H
ATOM   2220  CB  GLN   144      46.950  42.976  27.016  1.00  0.00           C
ATOM   2221  HB2 GLN   144      47.621  42.343  26.435  1.00  0.00           H
ATOM   2222  HB3 GLN   144      47.313  44.005  27.022  1.00  0.00           H
ATOM   2223  CG  GLN   144      46.989  42.544  28.487  1.00  0.00           C
ATOM   2224  HG2 GLN   144      46.366  43.127  29.166  1.00  0.00           H
ATOM   2225  HG3 GLN   144      46.653  41.512  28.592  1.00  0.00           H
ATOM   2226  CD  GLN   144      48.453  42.553  29.071  1.00  0.00           C
ATOM   2227  OE1 GLN   144      49.305  41.666  28.792  1.00  0.00           O
ATOM   2228  NE2 GLN   144      48.815  43.582  29.767  1.00  0.00           N
ATOM   2229 HE21 GLN   144      49.728  43.582  30.198  1.00  0.00           H
ATOM   2230 HE22 GLN   144      48.140  44.269  30.071  1.00  0.00           H
ATOM   2231  C   GLN   144      44.561  43.862  26.982  1.00  0.00           C
ATOM   2232  O   GLN   144      44.542  45.024  26.513  1.00  0.00           O
ATOM   2233  N   TYR   145      43.710  43.421  27.877  1.00  0.00           N
ATOM   2234  H   TYR   145      43.838  42.487  28.240  1.00  0.00           H
ATOM   2235  CA  TYR   145      42.517  44.091  28.331  1.00  0.00           C
ATOM   2236  HA  TYR   145      42.445  45.116  27.966  1.00  0.00           H
ATOM   2237  CB  TYR   145      41.310  43.280  27.724  1.00  0.00           C
ATOM   2238  HB2 TYR   145      41.450  42.204  27.817  1.00  0.00           H
ATOM   2239  HB3 TYR   145      40.460  43.617  28.318  1.00  0.00           H
ATOM   2240  CG  TYR   145      41.026  43.573  26.299  1.00  0.00           C
ATOM   2241  CD1 TYR   145      40.408  44.767  25.872  1.00  0.00           C
ATOM   2242  HD1 TYR   145      40.215  45.508  26.635  1.00  0.00           H
ATOM   2243  CE1 TYR   145      39.995  44.943  24.520  1.00  0.00           C
ATOM   2244  HE1 TYR   145      39.499  45.874  24.287  1.00  0.00           H
ATOM   2245  CZ  TYR   145      40.224  43.973  23.555  1.00  0.00           C
ATOM   2246  OH  TYR   145      39.848  44.177  22.231  1.00  0.00           O
ATOM   2247  HH  TYR   145      40.209  43.493  21.663  1.00  0.00           H
ATOM   2248  CE2 TYR   145      40.903  42.822  23.969  1.00  0.00           C
ATOM   2249  HE2 TYR   145      41.010  42.006  23.269  1.00  0.00           H
ATOM   2250  CD2 TYR   145      41.199  42.620  25.310  1.00  0.00           C
ATOM   2251  HD2 TYR   145      41.679  41.693  25.591  1.00  0.00           H
ATOM   2252  C   TYR   145      42.405  43.981  29.885  1.00  0.00           C
ATOM   2253  O   TYR   145      42.916  43.037  30.448  1.00  0.00           O
ATOM   2254  N   ALA   146      41.726  44.915  30.473  1.00  0.00           N
ATOM   2255  H   ALA   146      41.419  45.683  29.892  1.00  0.00           H
ATOM   2256  CA  ALA   146      41.515  44.928  31.935  1.00  0.00           C
ATOM   2257  HA  ALA   146      41.828  43.936  32.262  1.00  0.00           H
ATOM   2258  CB  ALA   146      42.374  45.994  32.635  1.00  0.00           C
ATOM   2259  HB1 ALA   146      42.267  46.108  33.714  1.00  0.00           H
ATOM   2260  HB2 ALA   146      42.250  46.972  32.171  1.00  0.00           H
ATOM   2261  HB3 ALA   146      43.425  45.752  32.478  1.00  0.00           H
ATOM   2262  C   ALA   146      40.013  45.045  32.222  1.00  0.00           C
ATOM   2263  O   ALA   146      39.164  45.381  31.351  1.00  0.00           O
ATOM   2264  N   TRP   147      39.679  44.890  33.533  1.00  0.00           N
ATOM   2265  H   TRP   147      40.458  44.794  34.168  1.00  0.00           H
ATOM   2266  CA  TRP   147      38.343  44.830  34.129  1.00  0.00           C
ATOM   2267  HA  TRP   147      37.803  45.631  33.623  1.00  0.00           H
ATOM   2268  CB  TRP   147      37.836  43.416  33.808  1.00  0.00           C
ATOM   2269  HB2 TRP   147      37.819  43.252  32.730  1.00  0.00           H
ATOM   2270  HB3 TRP   147      38.613  42.816  34.283  1.00  0.00           H
ATOM   2271  CG  TRP   147      36.586  42.957  34.412  1.00  0.00           C
ATOM   2272  CD1 TRP   147      35.386  42.906  33.766  1.00  0.00           C
ATOM   2273  HD1 TRP   147      35.318  43.183  32.724  1.00  0.00           H
ATOM   2274  NE1 TRP   147      34.464  42.324  34.572  1.00  0.00           N
ATOM   2275  HE1 TRP   147      33.585  41.969  34.226  1.00  0.00           H
ATOM   2276  CE2 TRP   147      34.923  42.187  35.874  1.00  0.00           C
ATOM   2277  CZ2 TRP   147      34.280  41.753  37.014  1.00  0.00           C
ATOM   2278  HZ2 TRP   147      33.231  41.498  36.996  1.00  0.00           H
ATOM   2279  CH2 TRP   147      35.058  41.491  38.125  1.00  0.00           C
ATOM   2280  HH2 TRP   147      34.587  41.220  39.058  1.00  0.00           H
ATOM   2281  CZ3 TRP   147      36.441  41.792  38.056  1.00  0.00           C
ATOM   2282  HZ3 TRP   147      37.080  41.676  38.919  1.00  0.00           H
ATOM   2283  CE3 TRP   147      37.103  42.212  36.911  1.00  0.00           C
ATOM   2284  HE3 TRP   147      38.153  42.400  36.746  1.00  0.00           H
ATOM   2285  CD2 TRP   147      36.331  42.452  35.766  1.00  0.00           C
ATOM   2286  C   TRP   147      38.416  45.120  35.685  1.00  0.00           C
ATOM   2287  O   TRP   147      39.464  44.952  36.341  1.00  0.00           O
ATOM   2288  N   GLU   148      37.221  45.441  36.279  1.00  0.00           N
ATOM   2289  H   GLU   148      36.406  45.558  35.695  1.00  0.00           H
ATOM   2290  CA  GLU   148      37.151  45.548  37.736  1.00  0.00           C
ATOM   2291  HA  GLU   148      37.720  44.708  38.133  1.00  0.00           H
ATOM   2292  CB  GLU   148      37.720  46.850  38.362  1.00  0.00           C
ATOM   2293  HB2 GLU   148      36.917  47.556  38.572  1.00  0.00           H
ATOM   2294  HB3 GLU   148      38.266  46.603  39.273  1.00  0.00           H
ATOM   2295  CG  GLU   148      38.657  47.705  37.546  1.00  0.00           C
ATOM   2296  HG2 GLU   148      39.546  47.166  37.219  1.00  0.00           H
ATOM   2297  HG3 GLU   148      38.116  48.041  36.661  1.00  0.00           H
ATOM   2298  CD  GLU   148      39.122  49.000  38.065  1.00  0.00           C
ATOM   2299  OE1 GLU   148      38.648  49.510  39.127  1.00  0.00           O
ATOM   2300  OE2 GLU   148      40.057  49.583  37.422  1.00  0.00           O
ATOM   2301  C   GLU   148      35.619  45.350  38.208  1.00  0.00           C
ATOM   2302  O   GLU   148      34.695  45.857  37.571  1.00  0.00           O
ATOM   2303  N   SER   149      35.436  44.867  39.468  1.00  0.00           N
ATOM   2304  H   SER   149      36.223  44.532  40.004  1.00  0.00           H
ATOM   2305  CA  SER   149      34.146  45.002  40.254  1.00  0.00           C
ATOM   2306  HA  SER   149      33.742  45.933  39.859  1.00  0.00           H
ATOM   2307  CB  SER   149      33.128  43.881  39.917  1.00  0.00           C
ATOM   2308  HB2 SER   149      32.946  43.962  38.846  1.00  0.00           H
ATOM   2309  HB3 SER   149      33.568  42.917  40.172  1.00  0.00           H
ATOM   2310  OG  SER   149      31.911  44.176  40.572  1.00  0.00           O
ATOM   2311  HG  SER   149      31.458  44.968  40.278  1.00  0.00           H
ATOM   2312  C   SER   149      34.313  45.051  41.789  1.00  0.00           C
ATOM   2313  O   SER   149      34.944  44.171  42.393  1.00  0.00           O
ATOM   2314  N   SER   150      33.739  46.120  42.439  1.00  0.00           N
ATOM   2315  H   SER   150      33.246  46.837  41.926  1.00  0.00           H
ATOM   2316  CA  SER   150      33.630  46.244  43.895  1.00  0.00           C
ATOM   2317  HA  SER   150      34.325  45.557  44.378  1.00  0.00           H
ATOM   2318  CB  SER   150      34.148  47.652  44.342  1.00  0.00           C
ATOM   2319  HB2 SER   150      33.857  47.896  45.363  1.00  0.00           H
ATOM   2320  HB3 SER   150      35.210  47.682  44.093  1.00  0.00           H
ATOM   2321  OG  SER   150      33.560  48.671  43.557  1.00  0.00           O
ATOM   2322  HG  SER   150      34.002  48.588  42.709  1.00  0.00           H
ATOM   2323  C   SER   150      32.273  45.766  44.368  1.00  0.00           C
ATOM   2324  O   SER   150      31.512  46.544  44.954  1.00  0.00           O
ATOM   2325  N   ALA   151      31.935  44.495  44.023  1.00  0.00           N
ATOM   2326  H   ALA   151      32.666  43.992  43.539  1.00  0.00           H
ATOM   2327  CA  ALA   151      30.776  43.638  44.453  1.00  0.00           C
ATOM   2328  HA  ALA   151      30.871  42.699  43.908  1.00  0.00           H
ATOM   2329  CB  ALA   151      30.976  43.197  45.899  1.00  0.00           C
ATOM   2330  HB1 ALA   151      30.215  42.567  46.362  1.00  0.00           H
ATOM   2331  HB2 ALA   151      31.100  44.060  46.551  1.00  0.00           H
ATOM   2332  HB3 ALA   151      31.889  42.602  45.882  1.00  0.00           H
ATOM   2333  C   ALA   151      29.348  44.234  44.186  1.00  0.00           C
ATOM   2334  O   ALA   151      28.376  43.800  44.835  1.00  0.00           O
ATOM   2335  N   GLY   152      29.282  45.240  43.373  1.00  0.00           N
ATOM   2336  H   GLY   152      30.142  45.493  42.906  1.00  0.00           H
ATOM   2337  CA  GLY   152      28.099  45.981  42.960  1.00  0.00           C
ATOM   2338  HA2 GLY   152      27.463  45.792  43.824  1.00  0.00           H
ATOM   2339  HA3 GLY   152      28.189  47.063  43.039  1.00  0.00           H
ATOM   2340  C   GLY   152      27.216  45.645  41.755  1.00  0.00           C
ATOM   2341  O   GLY   152      27.538  44.723  41.047  1.00  0.00           O
ATOM   2342  N   GLY   153      26.274  46.528  41.388  1.00  0.00           N
ATOM   2343  H   GLY   153      26.290  47.431  41.838  1.00  0.00           H
ATOM   2344  CA  GLY   153      25.432  46.478  40.121  1.00  0.00           C
ATOM   2345  HA2 GLY   153      24.787  45.599  40.122  1.00  0.00           H
ATOM   2346  HA3 GLY   153      24.841  47.394  40.100  1.00  0.00           H
ATOM   2347  C   GLY   153      26.114  46.671  38.789  1.00  0.00           C
ATOM   2348  O   GLY   153      25.517  46.454  37.723  1.00  0.00           O
ATOM   2349  N   SER   154      27.392  46.849  38.782  1.00  0.00           N
ATOM   2350  H   SER   154      27.866  46.790  39.673  1.00  0.00           H
ATOM   2351  CA  SER   154      28.177  47.114  37.559  1.00  0.00           C
ATOM   2352  HA  SER   154      27.736  46.553  36.735  1.00  0.00           H
ATOM   2353  CB  SER   154      27.970  48.640  37.187  1.00  0.00           C
ATOM   2354  HB2 SER   154      28.534  48.924  36.298  1.00  0.00           H
ATOM   2355  HB3 SER   154      26.900  48.817  37.084  1.00  0.00           H
ATOM   2356  OG  SER   154      28.555  49.453  38.189  1.00  0.00           O
ATOM   2357  HG  SER   154      28.053  49.341  39.001  1.00  0.00           H
ATOM   2358  C   SER   154      29.664  46.696  37.663  1.00  0.00           C
ATOM   2359  O   SER   154      30.315  46.745  38.709  1.00  0.00           O
ATOM   2360  N   PHE   155      30.311  46.391  36.553  1.00  0.00           N
ATOM   2361  H   PHE   155      29.816  46.414  35.672  1.00  0.00           H
ATOM   2362  CA  PHE   155      31.741  46.204  36.371  1.00  0.00           C
ATOM   2363  HA  PHE   155      32.341  46.239  37.280  1.00  0.00           H
ATOM   2364  CB  PHE   155      32.001  44.784  35.884  1.00  0.00           C
ATOM   2365  HB2 PHE   155      33.083  44.722  35.769  1.00  0.00           H
ATOM   2366  HB3 PHE   155      31.806  43.974  36.585  1.00  0.00           H
ATOM   2367  CG  PHE   155      31.346  44.488  34.588  1.00  0.00           C
ATOM   2368  CD1 PHE   155      32.085  44.662  33.419  1.00  0.00           C
ATOM   2369  HD1 PHE   155      33.139  44.898  33.415  1.00  0.00           H
ATOM   2370  CE1 PHE   155      31.550  44.318  32.191  1.00  0.00           C
ATOM   2371  HE1 PHE   155      32.081  44.525  31.275  1.00  0.00           H
ATOM   2372  CZ  PHE   155      30.184  43.989  32.103  1.00  0.00           C
ATOM   2373  HZ  PHE   155      29.686  43.738  31.178  1.00  0.00           H
ATOM   2374  CE2 PHE   155      29.404  43.884  33.265  1.00  0.00           C
ATOM   2375  HE2 PHE   155      28.339  43.698  33.272  1.00  0.00           H
ATOM   2376  CD2 PHE   155      30.005  44.068  34.511  1.00  0.00           C
ATOM   2377  HD2 PHE   155      29.384  43.948  35.386  1.00  0.00           H
ATOM   2378  C   PHE   155      32.271  47.262  35.410  1.00  0.00           C
ATOM   2379  O   PHE   155      31.528  48.160  34.936  1.00  0.00           O
ATOM   2380  N   THR   156      33.553  47.300  35.197  1.00  0.00           N
ATOM   2381  H   THR   156      34.106  46.498  35.466  1.00  0.00           H
ATOM   2382  CA  THR   156      34.134  48.190  34.206  1.00  0.00           C
ATOM   2383  HA  THR   156      33.402  48.490  33.457  1.00  0.00           H
ATOM   2384  CB  THR   156      34.780  49.445  34.830  1.00  0.00           C
ATOM   2385  HB  THR   156      33.988  49.900  35.425  1.00  0.00           H
ATOM   2386  CG2 THR   156      35.910  49.043  35.805  1.00  0.00           C
ATOM   2387 HG21 THR   156      36.327  49.971  36.195  1.00  0.00           H
ATOM   2388 HG22 THR   156      36.648  48.507  35.209  1.00  0.00           H
ATOM   2389 HG23 THR   156      35.717  48.244  36.520  1.00  0.00           H
ATOM   2390  OG1 THR   156      35.308  50.380  33.949  1.00  0.00           O
ATOM   2391  HG1 THR   156      34.622  50.403  33.278  1.00  0.00           H
ATOM   2392  C   THR   156      35.143  47.367  33.385  1.00  0.00           C
ATOM   2393  O   THR   156      35.621  46.266  33.856  1.00  0.00           O
ATOM   2394  N   VAL   157      35.401  47.787  32.160  1.00  0.00           N
ATOM   2395  H   VAL   157      35.099  48.716  31.905  1.00  0.00           H
ATOM   2396  CA  VAL   157      36.198  46.987  31.176  1.00  0.00           C
ATOM   2397  HA  VAL   157      37.031  46.587  31.754  1.00  0.00           H
ATOM   2398  CB  VAL   157      35.263  45.784  30.619  1.00  0.00           C
ATOM   2399  HB  VAL   157      35.197  45.030  31.404  1.00  0.00           H
ATOM   2400  CG1 VAL   157      33.919  46.300  30.160  1.00  0.00           C
ATOM   2401 HG11 VAL   157      34.002  47.219  29.579  1.00  0.00           H
ATOM   2402 HG12 VAL   157      33.360  45.493  29.687  1.00  0.00           H
ATOM   2403 HG13 VAL   157      33.316  46.704  30.974  1.00  0.00           H
ATOM   2404  CG2 VAL   157      35.936  45.074  29.432  1.00  0.00           C
ATOM   2405 HG21 VAL   157      35.275  44.481  28.799  1.00  0.00           H
ATOM   2406 HG22 VAL   157      36.687  44.443  29.906  1.00  0.00           H
ATOM   2407 HG23 VAL   157      36.286  45.832  28.732  1.00  0.00           H
ATOM   2408  C   VAL   157      36.931  47.824  30.131  1.00  0.00           C
ATOM   2409  O   VAL   157      36.239  48.612  29.495  1.00  0.00           O
ATOM   2410  N   ARG   158      38.221  47.653  29.878  1.00  0.00           N
ATOM   2411  H   ARG   158      38.695  46.847  30.260  1.00  0.00           H
ATOM   2412  CA  ARG   158      39.016  48.559  29.085  1.00  0.00           C
ATOM   2413  HA  ARG   158      38.397  48.921  28.264  1.00  0.00           H
ATOM   2414  CB  ARG   158      39.529  49.707  29.991  1.00  0.00           C
ATOM   2415  HB2 ARG   158      40.093  50.386  29.353  1.00  0.00           H
ATOM   2416  HB3 ARG   158      38.687  50.255  30.416  1.00  0.00           H
ATOM   2417  CG  ARG   158      40.422  49.234  31.149  1.00  0.00           C
ATOM   2418  HG2 ARG   158      39.736  48.666  31.778  1.00  0.00           H
ATOM   2419  HG3 ARG   158      41.183  48.536  30.799  1.00  0.00           H
ATOM   2420  CD  ARG   158      41.018  50.449  31.808  1.00  0.00           C
ATOM   2421  HD2 ARG   158      41.598  51.022  31.083  1.00  0.00           H
ATOM   2422  HD3 ARG   158      40.306  51.107  32.305  1.00  0.00           H
ATOM   2423  NE  ARG   158      41.968  50.041  32.795  1.00  0.00           N
ATOM   2424  HE  ARG   158      42.897  49.875  32.433  1.00  0.00           H
ATOM   2425  CZ  ARG   158      41.758  49.820  34.093  1.00  0.00           C
ATOM   2426  NH1 ARG   158      40.533  49.831  34.663  1.00  0.00           N
ATOM   2427 HH11 ARG   158      39.740  50.051  34.077  1.00  0.00           H
ATOM   2428 HH12 ARG   158      40.382  49.593  35.633  1.00  0.00           H
ATOM   2429  NH2 ARG   158      42.660  49.464  34.916  1.00  0.00           N
ATOM   2430 HH21 ARG   158      43.632  49.400  34.649  1.00  0.00           H
ATOM   2431 HH22 ARG   158      42.490  49.107  35.845  1.00  0.00           H
ATOM   2432  C   ARG   158      40.189  47.958  28.375  1.00  0.00           C
ATOM   2433  O   ARG   158      40.850  47.055  28.828  1.00  0.00           O
ATOM   2434  N   THR   159      40.615  48.516  27.230  1.00  0.00           N
ATOM   2435  H   THR   159      40.242  49.401  26.920  1.00  0.00           H
ATOM   2436  CA  THR   159      41.868  48.251  26.562  1.00  0.00           C
ATOM   2437  HA  THR   159      41.826  47.214  26.229  1.00  0.00           H
ATOM   2438  CB  THR   159      42.114  49.203  25.356  1.00  0.00           C
ATOM   2439  HB  THR   159      41.972  50.246  25.642  1.00  0.00           H
ATOM   2440  CG2 THR   159      43.451  49.060  24.577  1.00  0.00           C
ATOM   2441 HG21 THR   159      44.259  49.474  25.182  1.00  0.00           H
ATOM   2442 HG22 THR   159      43.413  49.581  23.620  1.00  0.00           H
ATOM   2443 HG23 THR   159      43.546  47.992  24.387  1.00  0.00           H
ATOM   2444  OG1 THR   159      41.093  48.789  24.412  1.00  0.00           O
ATOM   2445  HG1 THR   159      40.267  48.671  24.886  1.00  0.00           H
ATOM   2446  C   THR   159      43.038  48.527  27.596  1.00  0.00           C
ATOM   2447  O   THR   159      43.018  49.693  27.996  1.00  0.00           O
ATOM   2448  N   ASP   160      43.870  47.576  27.929  1.00  0.00           N
ATOM   2449  H   ASP   160      43.784  46.680  27.470  1.00  0.00           H
ATOM   2450  CA  ASP   160      44.855  47.833  28.892  1.00  0.00           C
ATOM   2451  HA  ASP   160      44.311  48.151  29.781  1.00  0.00           H
ATOM   2452  CB  ASP   160      45.509  46.507  29.341  1.00  0.00           C
ATOM   2453  HB2 ASP   160      44.680  45.825  29.531  1.00  0.00           H
ATOM   2454  HB3 ASP   160      46.119  46.104  28.532  1.00  0.00           H
ATOM   2455  CG  ASP   160      46.243  46.596  30.713  1.00  0.00           C
ATOM   2456  OD1 ASP   160      47.020  45.680  31.137  1.00  0.00           O
ATOM   2457  OD2 ASP   160      45.961  47.615  31.396  1.00  0.00           O
ATOM   2458  C   ASP   160      45.998  48.700  28.446  1.00  0.00           C
ATOM   2459  O   ASP   160      46.718  48.318  27.442  1.00  0.00           O
ATOM   2460  N   THR   161      46.216  49.842  29.108  1.00  0.00           N
ATOM   2461  H   THR   161      45.612  50.034  29.895  1.00  0.00           H
ATOM   2462  CA  THR   161      47.342  50.700  28.943  1.00  0.00           C
ATOM   2463  HA  THR   161      47.632  50.753  27.894  1.00  0.00           H
ATOM   2464  CB  THR   161      46.891  52.086  29.537  1.00  0.00           C
ATOM   2465  HB  THR   161      47.776  52.689  29.332  1.00  0.00           H
ATOM   2466  CG2 THR   161      45.816  52.634  28.588  1.00  0.00           C
ATOM   2467 HG21 THR   161      45.691  53.698  28.795  1.00  0.00           H
ATOM   2468 HG22 THR   161      44.917  52.139  28.955  1.00  0.00           H
ATOM   2469 HG23 THR   161      45.976  52.416  27.532  1.00  0.00           H
ATOM   2470  OG1 THR   161      46.369  52.078  30.866  1.00  0.00           O
ATOM   2471  HG1 THR   161      47.149  52.129  31.425  1.00  0.00           H
ATOM   2472  C   THR   161      48.541  50.212  29.776  1.00  0.00           C
ATOM   2473  O   THR   161      49.580  50.882  29.642  1.00  0.00           O
ATOM   2474  N   GLY   162      48.400  49.094  30.503  1.00  0.00           N
ATOM   2475  H   GLY   162      47.539  48.566  30.519  1.00  0.00           H
ATOM   2476  CA  GLY   162      49.501  48.594  31.439  1.00  0.00           C
ATOM   2477  HA2 GLY   162      50.056  49.423  31.878  1.00  0.00           H
ATOM   2478  HA3 GLY   162      49.092  48.096  32.318  1.00  0.00           H
ATOM   2479  C   GLY   162      50.368  47.755  30.698  1.00  0.00           C
ATOM   2480  O   GLY   162      50.393  47.669  29.472  1.00  0.00           O
ATOM   2481  N   GLU   163      51.293  47.186  31.463  1.00  0.00           N
ATOM   2482  H   GLU   163      51.240  47.309  32.464  1.00  0.00           H
ATOM   2483  CA  GLU   163      52.411  46.365  31.000  1.00  0.00           C
ATOM   2484  HA  GLU   163      53.007  46.946  30.296  1.00  0.00           H
ATOM   2485  CB  GLU   163      53.346  46.157  32.285  1.00  0.00           C
ATOM   2486  HB2 GLU   163      53.574  47.173  32.610  1.00  0.00           H
ATOM   2487  HB3 GLU   163      52.886  45.594  33.098  1.00  0.00           H
ATOM   2488  CG  GLU   163      54.648  45.358  32.158  1.00  0.00           C
ATOM   2489  HG2 GLU   163      55.170  45.187  33.100  1.00  0.00           H
ATOM   2490  HG3 GLU   163      54.427  44.327  31.886  1.00  0.00           H
ATOM   2491  CD  GLU   163      55.731  46.074  31.332  1.00  0.00           C
ATOM   2492  OE1 GLU   163      56.798  45.496  31.174  1.00  0.00           O
ATOM   2493  OE2 GLU   163      55.487  47.221  30.866  1.00  0.00           O
ATOM   2494  C   GLU   163      52.036  44.989  30.381  1.00  0.00           C
ATOM   2495  O   GLU   163      51.288  44.228  30.989  1.00  0.00           O
ATOM   2496  N   PRO   164      52.647  44.576  29.276  1.00  0.00           N
ATOM   2497  CD  PRO   164      53.363  45.496  28.413  1.00  0.00           C
ATOM   2498  HD2 PRO   164      54.354  45.813  28.737  1.00  0.00           H
ATOM   2499  HD3 PRO   164      52.703  46.352  28.273  1.00  0.00           H
ATOM   2500  CG  PRO   164      53.360  44.804  27.008  1.00  0.00           C
ATOM   2501  HG2 PRO   164      54.328  44.930  26.521  1.00  0.00           H
ATOM   2502  HG3 PRO   164      52.557  45.111  26.338  1.00  0.00           H
ATOM   2503  CB  PRO   164      53.247  43.295  27.318  1.00  0.00           C
ATOM   2504  HB2 PRO   164      54.258  42.899  27.407  1.00  0.00           H
ATOM   2505  HB3 PRO   164      52.661  42.887  26.494  1.00  0.00           H
ATOM   2506  CA  PRO   164      52.442  43.291  28.552  1.00  0.00           C
ATOM   2507  HA  PRO   164      51.424  43.218  28.169  1.00  0.00           H
ATOM   2508  C   PRO   164      52.795  42.107  29.476  1.00  0.00           C
ATOM   2509  O   PRO   164      53.754  42.246  30.235  1.00  0.00           O
ATOM   2510  N   MET   165      52.132  40.948  29.330  1.00  0.00           N
ATOM   2511  H   MET   165      51.260  41.073  28.836  1.00  0.00           H
ATOM   2512  CA  MET   165      52.284  39.845  30.188  1.00  0.00           C
ATOM   2513  HA  MET   165      53.225  39.803  30.736  1.00  0.00           H
ATOM   2514  CB  MET   165      51.190  39.937  31.268  1.00  0.00           C
ATOM   2515  HB2 MET   165      51.696  39.480  32.118  1.00  0.00           H
ATOM   2516  HB3 MET   165      50.984  40.990  31.460  1.00  0.00           H
ATOM   2517  CG  MET   165      49.951  39.199  30.809  1.00  0.00           C
ATOM   2518  HG2 MET   165      49.780  39.449  29.763  1.00  0.00           H
ATOM   2519  HG3 MET   165      50.019  38.111  30.815  1.00  0.00           H
ATOM   2520  SD  MET   165      48.513  39.714  31.713  1.00  0.00           S
ATOM   2521  CE  MET   165      47.327  38.501  30.955  1.00  0.00           C
ATOM   2522  HE1 MET   165      46.301  38.554  31.321  1.00  0.00           H
ATOM   2523  HE2 MET   165      47.192  38.923  29.959  1.00  0.00           H
ATOM   2524  HE3 MET   165      47.698  37.477  30.912  1.00  0.00           H
ATOM   2525  C   MET   165      52.315  38.490  29.448  1.00  0.00           C
ATOM   2526  O   MET   165      52.719  37.459  30.021  1.00  0.00           O
ATOM   2527  N   GLY   166      51.979  38.443  28.184  1.00  0.00           N
ATOM   2528  H   GLY   166      51.674  39.328  27.805  1.00  0.00           H
ATOM   2529  CA  GLY   166      51.676  37.266  27.400  1.00  0.00           C
ATOM   2530  HA2 GLY   166      51.919  37.509  26.365  1.00  0.00           H
ATOM   2531  HA3 GLY   166      52.293  36.426  27.717  1.00  0.00           H
ATOM   2532  C   GLY   166      50.238  36.865  27.376  1.00  0.00           C
ATOM   2533  O   GLY   166      49.504  37.356  28.221  1.00  0.00           O
ATOM   2534  N   ARG   167      49.908  35.920  26.513  1.00  0.00           N
ATOM   2535  H   ARG   167      50.602  35.689  25.816  1.00  0.00           H
ATOM   2536  CA  ARG   167      48.587  35.142  26.531  1.00  0.00           C
ATOM   2537  HA  ARG   167      47.750  35.797  26.289  1.00  0.00           H
ATOM   2538  CB  ARG   167      48.695  33.997  25.473  1.00  0.00           C
ATOM   2539  HB2 ARG   167      48.956  34.489  24.536  1.00  0.00           H
ATOM   2540  HB3 ARG   167      49.442  33.273  25.802  1.00  0.00           H
ATOM   2541  CG  ARG   167      47.314  33.179  25.229  1.00  0.00           C
ATOM   2542  HG2 ARG   167      46.788  32.988  26.164  1.00  0.00           H
ATOM   2543  HG3 ARG   167      46.615  33.731  24.602  1.00  0.00           H
ATOM   2544  CD  ARG   167      47.551  31.874  24.656  1.00  0.00           C
ATOM   2545  HD2 ARG   167      46.626  31.400  24.330  1.00  0.00           H
ATOM   2546  HD3 ARG   167      48.171  31.850  23.759  1.00  0.00           H
ATOM   2547  NE  ARG   167      48.045  30.892  25.559  1.00  0.00           N
ATOM   2548  HE  ARG   167      47.574  30.816  26.449  1.00  0.00           H
ATOM   2549  CZ  ARG   167      49.238  30.373  25.580  1.00  0.00           C
ATOM   2550  NH1 ARG   167      50.060  30.399  24.638  1.00  0.00           N
ATOM   2551 HH11 ARG   167      49.841  30.775  23.727  1.00  0.00           H
ATOM   2552 HH12 ARG   167      50.947  29.935  24.766  1.00  0.00           H
ATOM   2553  NH2 ARG   167      49.800  29.958  26.737  1.00  0.00           N
ATOM   2554 HH21 ARG   167      49.358  30.186  27.616  1.00  0.00           H
ATOM   2555 HH22 ARG   167      50.802  29.858  26.659  1.00  0.00           H
ATOM   2556  C   ARG   167      48.370  34.609  27.968  1.00  0.00           C
ATOM   2557  O   ARG   167      49.204  33.920  28.621  1.00  0.00           O
ATOM   2558  N   GLY   168      47.171  34.792  28.430  1.00  0.00           N
ATOM   2559  H   GLY   168      46.574  35.415  27.904  1.00  0.00           H
ATOM   2560  CA  GLY   168      46.530  34.170  29.626  1.00  0.00           C
ATOM   2561  HA2 GLY   168      45.780  33.464  29.269  1.00  0.00           H
ATOM   2562  HA3 GLY   168      47.232  33.585  30.222  1.00  0.00           H
ATOM   2563  C   GLY   168      45.736  35.208  30.410  1.00  0.00           C
ATOM   2564  O   GLY   168      45.395  36.305  29.935  1.00  0.00           O
ATOM   2565  N   THR   169      45.513  34.877  31.682  1.00  0.00           N
ATOM   2566  H   THR   169      45.987  34.066  32.056  1.00  0.00           H
ATOM   2567  CA  THR   169      44.753  35.760  32.601  1.00  0.00           C
ATOM   2568  HA  THR   169      44.541  36.717  32.123  1.00  0.00           H
ATOM   2569  CB  THR   169      43.307  35.257  32.780  1.00  0.00           C
ATOM   2570  HB  THR   169      43.462  34.278  33.235  1.00  0.00           H
ATOM   2571  CG2 THR   169      42.400  36.121  33.704  1.00  0.00           C
ATOM   2572 HG21 THR   169      42.845  36.209  34.695  1.00  0.00           H
ATOM   2573 HG22 THR   169      41.530  35.488  33.880  1.00  0.00           H
ATOM   2574 HG23 THR   169      42.167  37.100  33.283  1.00  0.00           H
ATOM   2575  OG1 THR   169      42.639  35.259  31.523  1.00  0.00           O
ATOM   2576  HG1 THR   169      41.925  34.626  31.423  1.00  0.00           H
ATOM   2577  C   THR   169      45.468  35.987  33.961  1.00  0.00           C
ATOM   2578  O   THR   169      46.012  35.052  34.581  1.00  0.00           O
ATOM   2579  N   LYS   170      45.464  37.241  34.410  1.00  0.00           N
ATOM   2580  H   LYS   170      44.971  37.952  33.889  1.00  0.00           H
ATOM   2581  CA  LYS   170      45.862  37.666  35.801  1.00  0.00           C
ATOM   2582  HA  LYS   170      46.354  36.823  36.286  1.00  0.00           H
ATOM   2583  CB  LYS   170      46.942  38.796  35.558  1.00  0.00           C
ATOM   2584  HB2 LYS   170      47.790  38.399  35.001  1.00  0.00           H
ATOM   2585  HB3 LYS   170      46.589  39.603  34.917  1.00  0.00           H
ATOM   2586  CG  LYS   170      47.469  39.546  36.799  1.00  0.00           C
ATOM   2587  HG2 LYS   170      46.793  40.323  37.157  1.00  0.00           H
ATOM   2588  HG3 LYS   170      47.560  38.842  37.625  1.00  0.00           H
ATOM   2589  CD  LYS   170      48.906  40.129  36.730  1.00  0.00           C
ATOM   2590  HD2 LYS   170      49.274  40.325  37.736  1.00  0.00           H
ATOM   2591  HD3 LYS   170      49.507  39.248  36.505  1.00  0.00           H
ATOM   2592  CE  LYS   170      49.099  41.323  35.830  1.00  0.00           C
ATOM   2593  HE2 LYS   170      48.669  41.136  34.846  1.00  0.00           H
ATOM   2594  HE3 LYS   170      48.463  42.099  36.255  1.00  0.00           H
ATOM   2595  NZ  LYS   170      50.504  41.684  35.638  1.00  0.00           N
ATOM   2596  HZ1 LYS   170      50.970  41.955  36.493  1.00  0.00           H
ATOM   2597  HZ2 LYS   170      50.522  42.426  34.955  1.00  0.00           H
ATOM   2598  HZ3 LYS   170      51.024  40.947  35.183  1.00  0.00           H
ATOM   2599  C   LYS   170      44.632  38.140  36.518  1.00  0.00           C
ATOM   2600  O   LYS   170      44.117  39.264  36.317  1.00  0.00           O
ATOM   2601  N   VAL   171      44.260  37.436  37.661  1.00  0.00           N
ATOM   2602  H   VAL   171      44.759  36.570  37.809  1.00  0.00           H
ATOM   2603  CA  VAL   171      43.255  37.908  38.602  1.00  0.00           C
ATOM   2604  HA  VAL   171      42.777  38.754  38.108  1.00  0.00           H
ATOM   2605  CB  VAL   171      42.332  36.794  39.031  1.00  0.00           C
ATOM   2606  HB  VAL   171      42.871  36.006  39.557  1.00  0.00           H
ATOM   2607  CG1 VAL   171      41.201  37.299  39.937  1.00  0.00           C
ATOM   2608 HG11 VAL   171      41.649  37.784  40.804  1.00  0.00           H
ATOM   2609 HG12 VAL   171      40.657  38.100  39.436  1.00  0.00           H
ATOM   2610 HG13 VAL   171      40.670  36.454  40.374  1.00  0.00           H
ATOM   2611  CG2 VAL   171      41.715  36.077  37.810  1.00  0.00           C
ATOM   2612 HG21 VAL   171      41.029  35.290  38.122  1.00  0.00           H
ATOM   2613 HG22 VAL   171      42.442  35.469  37.271  1.00  0.00           H
ATOM   2614 HG23 VAL   171      41.262  36.927  37.300  1.00  0.00           H
ATOM   2615  C   VAL   171      43.912  38.451  39.950  1.00  0.00           C
ATOM   2616  O   VAL   171      44.691  37.658  40.574  1.00  0.00           O
ATOM   2617  N   ILE   172      43.723  39.743  40.402  1.00  0.00           N
ATOM   2618  H   ILE   172      43.126  40.335  39.843  1.00  0.00           H
ATOM   2619  CA  ILE   172      44.207  40.363  41.582  1.00  0.00           C
ATOM   2620  HA  ILE   172      45.026  39.773  41.993  1.00  0.00           H
ATOM   2621  CB  ILE   172      44.942  41.741  41.318  1.00  0.00           C
ATOM   2622  HB  ILE   172      44.230  42.410  40.834  1.00  0.00           H
ATOM   2623  CG2 ILE   172      45.373  42.295  42.650  1.00  0.00           C
ATOM   2624 HG21 ILE   172      45.871  41.502  43.207  1.00  0.00           H
ATOM   2625 HG22 ILE   172      44.573  42.629  43.311  1.00  0.00           H
ATOM   2626 HG23 ILE   172      46.047  43.151  42.645  1.00  0.00           H
ATOM   2627  CG1 ILE   172      46.158  41.646  40.388  1.00  0.00           C
ATOM   2628 HG12 ILE   172      46.996  42.132  40.889  1.00  0.00           H
ATOM   2629 HG13 ILE   172      46.489  40.644  40.115  1.00  0.00           H
ATOM   2630  CD1 ILE   172      45.841  42.258  39.058  1.00  0.00           C
ATOM   2631 HD11 ILE   172      45.051  41.726  38.529  1.00  0.00           H
ATOM   2632 HD12 ILE   172      46.793  42.196  38.532  1.00  0.00           H
ATOM   2633 HD13 ILE   172      45.562  43.306  39.166  1.00  0.00           H
ATOM   2634  C   ILE   172      43.053  40.446  42.590  1.00  0.00           C
ATOM   2635  O   ILE   172      42.100  41.138  42.303  1.00  0.00           O
ATOM   2636  N   LEU   173      43.252  39.863  43.770  1.00  0.00           N
ATOM   2637  H   LEU   173      44.086  39.331  43.973  1.00  0.00           H
ATOM   2638  CA  LEU   173      42.345  40.024  44.883  1.00  0.00           C
ATOM   2639  HA  LEU   173      41.393  40.367  44.478  1.00  0.00           H
ATOM   2640  CB  LEU   173      41.939  38.719  45.635  1.00  0.00           C
ATOM   2641  HB2 LEU   173      42.716  38.477  46.360  1.00  0.00           H
ATOM   2642  HB3 LEU   173      40.960  38.875  46.089  1.00  0.00           H
ATOM   2643  CG  LEU   173      41.766  37.506  44.715  1.00  0.00           C
ATOM   2644  HG  LEU   173      42.700  37.437  44.157  1.00  0.00           H
ATOM   2645  CD1 LEU   173      41.518  36.194  45.509  1.00  0.00           C
ATOM   2646 HD11 LEU   173      41.746  35.281  44.959  1.00  0.00           H
ATOM   2647 HD12 LEU   173      40.469  36.139  45.802  1.00  0.00           H
ATOM   2648 HD13 LEU   173      42.006  36.335  46.473  1.00  0.00           H
ATOM   2649  CD2 LEU   173      40.558  37.552  43.756  1.00  0.00           C
ATOM   2650 HD21 LEU   173      39.744  37.910  44.387  1.00  0.00           H
ATOM   2651 HD22 LEU   173      40.867  38.138  42.891  1.00  0.00           H
ATOM   2652 HD23 LEU   173      40.136  36.637  43.341  1.00  0.00           H
ATOM   2653  C   LEU   173      42.747  41.131  45.886  1.00  0.00           C
ATOM   2654  O   LEU   173      43.801  40.947  46.537  1.00  0.00           O
ATOM   2655  N   HID   174      41.927  42.153  46.075  1.00  0.00           N
ATOM   2656  H   HID   174      41.148  42.292  45.447  1.00  0.00           H
ATOM   2657  CA  HID   174      42.014  43.091  47.180  1.00  0.00           C
ATOM   2658  HA  HID   174      43.040  43.226  47.522  1.00  0.00           H
ATOM   2659  CB  HID   174      41.468  44.453  46.635  1.00  0.00           C
ATOM   2660  HB2 HID   174      40.378  44.443  46.600  1.00  0.00           H
ATOM   2661  HB3 HID   174      41.669  45.286  47.309  1.00  0.00           H
ATOM   2662  CG  HID   174      41.878  44.966  45.334  1.00  0.00           C
ATOM   2663  ND1 HID   174      43.107  45.551  45.101  1.00  0.00           N
ATOM   2664  HD1 HID   174      43.707  45.841  45.860  1.00  0.00           H
ATOM   2665  CE1 HID   174      43.372  45.559  43.784  1.00  0.00           C
ATOM   2666  HE1 HID   174      44.193  46.127  43.371  1.00  0.00           H
ATOM   2667  NE2 HID   174      42.352  45.144  43.067  1.00  0.00           N
ATOM   2668  CD2 HID   174      41.446  44.628  44.044  1.00  0.00           C
ATOM   2669  HD2 HID   174      40.580  43.999  43.896  1.00  0.00           H
ATOM   2670  C   HID   174      41.284  42.732  48.449  1.00  0.00           C
ATOM   2671  O   HID   174      40.034  42.827  48.616  1.00  0.00           O
ATOM   2672  N   LEU   175      42.025  42.154  49.410  1.00  0.00           N
ATOM   2673  H   LEU   175      43.006  42.143  49.171  1.00  0.00           H
ATOM   2674  CA  LEU   175      41.578  41.479  50.636  1.00  0.00           C
ATOM   2675  HA  LEU   175      40.887  40.646  50.497  1.00  0.00           H
ATOM   2676  CB  LEU   175      42.857  40.783  51.261  1.00  0.00           C
ATOM   2677  HB2 LEU   175      43.364  41.641  51.703  1.00  0.00           H
ATOM   2678  HB3 LEU   175      42.530  40.244  52.149  1.00  0.00           H
ATOM   2679  CG  LEU   175      43.683  40.010  50.214  1.00  0.00           C
ATOM   2680  HG  LEU   175      44.271  40.676  49.583  1.00  0.00           H
ATOM   2681  CD1 LEU   175      44.756  39.204  51.002  1.00  0.00           C
ATOM   2682 HD11 LEU   175      44.261  38.503  51.677  1.00  0.00           H
ATOM   2683 HD12 LEU   175      45.324  39.862  51.660  1.00  0.00           H
ATOM   2684 HD13 LEU   175      45.365  38.619  50.313  1.00  0.00           H
ATOM   2685  CD2 LEU   175      42.950  39.100  49.175  1.00  0.00           C
ATOM   2686 HD21 LEU   175      42.514  39.730  48.400  1.00  0.00           H
ATOM   2687 HD22 LEU   175      43.695  38.411  48.779  1.00  0.00           H
ATOM   2688 HD23 LEU   175      42.221  38.523  49.745  1.00  0.00           H
ATOM   2689  C   LEU   175      40.815  42.374  51.581  1.00  0.00           C
ATOM   2690  O   LEU   175      41.095  43.594  51.726  1.00  0.00           O
ATOM   2691  N   LYS   176      39.847  41.751  52.351  1.00  0.00           N
ATOM   2692  H   LYS   176      39.692  40.760  52.234  1.00  0.00           H
ATOM   2693  CA  LYS   176      39.062  42.440  53.391  1.00  0.00           C
ATOM   2694  HA  LYS   176      38.883  43.470  53.085  1.00  0.00           H
ATOM   2695  CB  LYS   176      37.874  41.566  53.913  1.00  0.00           C
ATOM   2696  HB2 LYS   176      38.152  40.523  54.065  1.00  0.00           H
ATOM   2697  HB3 LYS   176      37.469  41.941  54.853  1.00  0.00           H
ATOM   2698  CG  LYS   176      36.769  41.513  52.856  1.00  0.00           C
ATOM   2699  HG2 LYS   176      36.438  42.545  52.747  1.00  0.00           H
ATOM   2700  HG3 LYS   176      37.201  41.334  51.871  1.00  0.00           H
ATOM   2701  CD  LYS   176      35.641  40.561  53.136  1.00  0.00           C
ATOM   2702  HD2 LYS   176      36.089  39.601  53.393  1.00  0.00           H
ATOM   2703  HD3 LYS   176      35.097  40.995  53.974  1.00  0.00           H
ATOM   2704  CE  LYS   176      34.686  40.306  51.942  1.00  0.00           C
ATOM   2705  HE2 LYS   176      34.215  41.263  51.720  1.00  0.00           H
ATOM   2706  HE3 LYS   176      35.314  39.860  51.171  1.00  0.00           H
ATOM   2707  NZ  LYS   176      33.577  39.333  52.401  1.00  0.00           N
ATOM   2708  HZ1 LYS   176      33.869  38.493  52.880  1.00  0.00           H
ATOM   2709  HZ2 LYS   176      32.944  39.112  51.645  1.00  0.00           H
ATOM   2710  HZ3 LYS   176      33.017  39.820  53.086  1.00  0.00           H
ATOM   2711  C   LYS   176      39.998  42.668  54.620  1.00  0.00           C
ATOM   2712  O   LYS   176      41.034  42.043  54.762  1.00  0.00           O
ATOM   2713  N   GLU   177      39.670  43.608  55.462  1.00  0.00           N
ATOM   2714  H   GLU   177      38.784  44.072  55.325  1.00  0.00           H
ATOM   2715  CA  GLU   177      40.570  44.181  56.531  1.00  0.00           C
ATOM   2716  HA  GLU   177      41.381  44.689  56.008  1.00  0.00           H
ATOM   2717  CB  GLU   177      39.601  45.256  57.155  1.00  0.00           C
ATOM   2718  HB2 GLU   177      39.293  46.024  56.445  1.00  0.00           H
ATOM   2719  HB3 GLU   177      38.724  44.707  57.497  1.00  0.00           H
ATOM   2720  CG  GLU   177      40.137  46.032  58.410  1.00  0.00           C
ATOM   2721  HG2 GLU   177      39.492  46.881  58.631  1.00  0.00           H
ATOM   2722  HG3 GLU   177      40.021  45.356  59.258  1.00  0.00           H
ATOM   2723  CD  GLU   177      41.536  46.583  58.308  1.00  0.00           C
ATOM   2724  OE1 GLU   177      42.418  46.289  59.182  1.00  0.00           O
ATOM   2725  OE2 GLU   177      41.787  47.328  57.296  1.00  0.00           O
ATOM   2726  C   GLU   177      41.174  43.213  57.551  1.00  0.00           C
ATOM   2727  O   GLU   177      42.330  43.438  57.857  1.00  0.00           O
ATOM   2728  N   ASP   178      40.493  42.106  57.952  1.00  0.00           N
ATOM   2729  H   ASP   178      39.556  42.041  57.583  1.00  0.00           H
ATOM   2730  CA  ASP   178      41.048  41.024  58.715  1.00  0.00           C
ATOM   2731  HA  ASP   178      41.946  41.396  59.209  1.00  0.00           H
ATOM   2732  CB  ASP   178      39.921  40.585  59.746  1.00  0.00           C
ATOM   2733  HB2 ASP   178      40.273  39.860  60.481  1.00  0.00           H
ATOM   2734  HB3 ASP   178      39.682  41.493  60.298  1.00  0.00           H
ATOM   2735  CG  ASP   178      38.643  40.073  59.180  1.00  0.00           C
ATOM   2736  OD1 ASP   178      38.188  40.506  58.058  1.00  0.00           O
ATOM   2737  OD2 ASP   178      37.869  39.254  59.772  1.00  0.00           O
ATOM   2738  C   ASP   178      41.400  39.823  57.821  1.00  0.00           C
ATOM   2739  O   ASP   178      42.173  38.896  58.191  1.00  0.00           O
ATOM   2740  N   GLN   179      40.808  39.732  56.601  1.00  0.00           N
ATOM   2741  H   GLN   179      40.233  40.530  56.375  1.00  0.00           H
ATOM   2742  CA  GLN   179      41.116  38.650  55.612  1.00  0.00           C
ATOM   2743  HA  GLN   179      41.200  37.841  56.337  1.00  0.00           H
ATOM   2744  CB  GLN   179      39.928  38.438  54.623  1.00  0.00           C
ATOM   2745  HB2 GLN   179      39.785  39.169  53.827  1.00  0.00           H
ATOM   2746  HB3 GLN   179      40.232  37.495  54.168  1.00  0.00           H
ATOM   2747  CG  GLN   179      38.570  38.249  55.281  1.00  0.00           C
ATOM   2748  HG2 GLN   179      38.350  39.170  55.821  1.00  0.00           H
ATOM   2749  HG3 GLN   179      37.775  38.186  54.537  1.00  0.00           H
ATOM   2750  CD  GLN   179      38.477  37.069  56.272  1.00  0.00           C
ATOM   2751  OE1 GLN   179      38.744  35.914  55.987  1.00  0.00           O
ATOM   2752  NE2 GLN   179      37.897  37.250  57.421  1.00  0.00           N
ATOM   2753 HE21 GLN   179      37.758  36.558  58.142  1.00  0.00           H
ATOM   2754 HE22 GLN   179      37.627  38.181  57.704  1.00  0.00           H
ATOM   2755  C   GLN   179      42.509  38.759  54.926  1.00  0.00           C
ATOM   2756  O   GLN   179      42.878  37.949  54.073  1.00  0.00           O
ATOM   2757  N   THR   180      43.376  39.616  55.437  1.00  0.00           N
ATOM   2758  H   THR   180      43.099  40.090  56.285  1.00  0.00           H
ATOM   2759  CA  THR   180      44.843  39.696  55.080  1.00  0.00           C
ATOM   2760  HA  THR   180      44.934  39.789  53.998  1.00  0.00           H
ATOM   2761  CB  THR   180      45.483  40.899  55.627  1.00  0.00           C
ATOM   2762  HB  THR   180      46.569  40.869  55.538  1.00  0.00           H
ATOM   2763  CG2 THR   180      44.940  42.182  55.071  1.00  0.00           C
ATOM   2764 HG21 THR   180      45.608  43.035  55.190  1.00  0.00           H
ATOM   2765 HG22 THR   180      43.921  42.417  55.376  1.00  0.00           H
ATOM   2766 HG23 THR   180      44.971  42.222  53.982  1.00  0.00           H
ATOM   2767  OG1 THR   180      45.318  40.851  56.987  1.00  0.00           O
ATOM   2768  HG1 THR   180      45.797  41.574  57.398  1.00  0.00           H
ATOM   2769  C   THR   180      45.655  38.407  55.438  1.00  0.00           C
ATOM   2770  O   THR   180      46.794  38.340  55.022  1.00  0.00           O
ATOM   2771  N   GLU   181      45.092  37.385  56.017  1.00  0.00           N
ATOM   2772  H   GLU   181      44.116  37.540  56.227  1.00  0.00           H
ATOM   2773  CA  GLU   181      45.837  36.089  56.441  1.00  0.00           C
ATOM   2774  HA  GLU   181      46.636  36.357  57.132  1.00  0.00           H
ATOM   2775  CB  GLU   181      44.884  35.321  57.384  1.00  0.00           C
ATOM   2776  HB2 GLU   181      45.417  34.567  57.963  1.00  0.00           H
ATOM   2777  HB3 GLU   181      44.387  36.020  58.056  1.00  0.00           H
ATOM   2778  CG  GLU   181      43.686  34.642  56.649  1.00  0.00           C
ATOM   2779  HG2 GLU   181      43.354  35.404  55.944  1.00  0.00           H
ATOM   2780  HG3 GLU   181      44.112  33.935  55.938  1.00  0.00           H
ATOM   2781  CD  GLU   181      42.635  33.946  57.507  1.00  0.00           C
ATOM   2782  OE1 GLU   181      41.456  34.347  57.605  1.00  0.00           O
ATOM   2783  OE2 GLU   181      43.002  32.949  58.170  1.00  0.00           O
ATOM   2784  C   GLU   181      46.383  35.240  55.314  1.00  0.00           C
ATOM   2785  O   GLU   181      47.457  34.648  55.433  1.00  0.00           O
ATOM   2786  N   TYR   182      45.685  35.355  54.157  1.00  0.00           N
ATOM   2787  H   TYR   182      44.971  36.063  54.059  1.00  0.00           H
ATOM   2788  CA  TYR   182      46.168  34.558  53.042  1.00  0.00           C
ATOM   2789  HA  TYR   182      46.611  33.628  53.397  1.00  0.00           H
ATOM   2790  CB  TYR   182      44.888  34.357  52.183  1.00  0.00           C
ATOM   2791  HB2 TYR   182      44.780  35.325  51.694  1.00  0.00           H
ATOM   2792  HB3 TYR   182      45.105  33.943  51.199  1.00  0.00           H
ATOM   2793  CG  TYR   182      43.652  33.732  52.837  1.00  0.00           C
ATOM   2794  CD1 TYR   182      43.633  32.377  53.233  1.00  0.00           C
ATOM   2795  HD1 TYR   182      44.543  31.806  53.115  1.00  0.00           H
ATOM   2796  CE1 TYR   182      42.551  31.818  53.930  1.00  0.00           C
ATOM   2797  HE1 TYR   182      42.557  30.796  54.279  1.00  0.00           H
ATOM   2798  CZ  TYR   182      41.423  32.681  54.100  1.00  0.00           C
ATOM   2799  OH  TYR   182      40.362  32.202  54.832  1.00  0.00           O
ATOM   2800  HH  TYR   182      40.310  31.243  54.797  1.00  0.00           H
ATOM   2801  CE2 TYR   182      41.387  34.049  53.663  1.00  0.00           C
ATOM   2802  HE2 TYR   182      40.582  34.695  53.978  1.00  0.00           H
ATOM   2803  CD2 TYR   182      42.544  34.572  53.087  1.00  0.00           C
ATOM   2804  HD2 TYR   182      42.623  35.632  52.895  1.00  0.00           H
ATOM   2805  C   TYR   182      47.328  35.285  52.250  1.00  0.00           C
ATOM   2806  O   TYR   182      47.518  35.015  51.061  1.00  0.00           O
ATOM   2807  N   LEU   183      48.119  36.149  52.876  1.00  0.00           N
ATOM   2808  H   LEU   183      47.905  36.300  53.852  1.00  0.00           H
ATOM   2809  CA  LEU   183      49.329  36.817  52.340  1.00  0.00           C
ATOM   2810  HA  LEU   183      49.216  36.824  51.256  1.00  0.00           H
ATOM   2811  CB  LEU   183      49.520  38.271  52.844  1.00  0.00           C
ATOM   2812  HB2 LEU   183      49.817  38.322  53.891  1.00  0.00           H
ATOM   2813  HB3 LEU   183      50.393  38.633  52.302  1.00  0.00           H
ATOM   2814  CG  LEU   183      48.383  39.206  52.453  1.00  0.00           C
ATOM   2815  HG  LEU   183      47.449  38.704  52.707  1.00  0.00           H
ATOM   2816  CD1 LEU   183      48.418  40.507  53.146  1.00  0.00           C
ATOM   2817 HD11 LEU   183      48.261  40.426  54.221  1.00  0.00           H
ATOM   2818 HD12 LEU   183      47.575  41.153  52.899  1.00  0.00           H
ATOM   2819 HD13 LEU   183      49.296  41.106  52.907  1.00  0.00           H
ATOM   2820  CD2 LEU   183      48.304  39.304  50.893  1.00  0.00           C
ATOM   2821 HD21 LEU   183      48.023  38.344  50.460  1.00  0.00           H
ATOM   2822 HD22 LEU   183      47.756  40.209  50.633  1.00  0.00           H
ATOM   2823 HD23 LEU   183      49.339  39.441  50.581  1.00  0.00           H
ATOM   2824  C   LEU   183      50.643  35.989  52.572  1.00  0.00           C
ATOM   2825  O   LEU   183      51.781  36.366  52.231  1.00  0.00           O
ATOM   2826  N   GLU   184      50.412  34.900  53.326  1.00  0.00           N
ATOM   2827  H   GLU   184      49.467  34.666  53.593  1.00  0.00           H
ATOM   2828  CA  GLU   184      51.421  34.024  53.842  1.00  0.00           C
ATOM   2829  HA  GLU   184      52.412  34.444  53.672  1.00  0.00           H
ATOM   2830  CB  GLU   184      51.237  33.987  55.393  1.00  0.00           C
ATOM   2831  HB2 GLU   184      50.203  33.707  55.595  1.00  0.00           H
ATOM   2832  HB3 GLU   184      51.815  33.163  55.811  1.00  0.00           H
ATOM   2833  CG  GLU   184      51.500  35.223  56.278  1.00  0.00           C
ATOM   2834  HG2 GLU   184      50.803  35.997  55.957  1.00  0.00           H
ATOM   2835  HG3 GLU   184      51.293  34.820  57.270  1.00  0.00           H
ATOM   2836  CD  GLU   184      52.950  35.804  56.275  1.00  0.00           C
ATOM   2837  OE1 GLU   184      53.141  36.940  56.757  1.00  0.00           O
ATOM   2838  OE2 GLU   184      53.928  35.120  55.847  1.00  0.00           O
ATOM   2839  C   GLU   184      51.435  32.660  53.246  1.00  0.00           C
ATOM   2840  O   GLU   184      50.398  32.003  53.048  1.00  0.00           O
ATOM   2841  N   GLU   185      52.665  32.251  52.949  1.00  0.00           N
ATOM   2842  H   GLU   185      53.472  32.844  53.089  1.00  0.00           H
ATOM   2843  CA  GLU   185      52.897  30.927  52.344  1.00  0.00           C
ATOM   2844  HA  GLU   185      52.201  30.840  51.509  1.00  0.00           H
ATOM   2845  CB  GLU   185      54.347  30.868  52.028  1.00  0.00           C
ATOM   2846  HB2 GLU   185      54.569  31.588  51.241  1.00  0.00           H
ATOM   2847  HB3 GLU   185      54.943  31.117  52.907  1.00  0.00           H
ATOM   2848  CG  GLU   185      54.892  29.619  51.326  1.00  0.00           C
ATOM   2849  HG2 GLU   185      54.046  29.032  50.968  1.00  0.00           H
ATOM   2850  HG3 GLU   185      55.344  29.997  50.410  1.00  0.00           H
ATOM   2851  CD  GLU   185      55.855  28.734  52.054  1.00  0.00           C
ATOM   2852  OE1 GLU   185      56.495  29.245  53.006  1.00  0.00           O
ATOM   2853  OE2 GLU   185      55.792  27.469  51.852  1.00  0.00           O
ATOM   2854  C   GLU   185      52.540  29.869  53.375  1.00  0.00           C
ATOM   2855  O   GLU   185      52.157  28.780  52.937  1.00  0.00           O
ATOM   2856  N   ARG   186      52.658  30.198  54.704  1.00  0.00           N
ATOM   2857  H   ARG   186      53.000  31.113  54.964  1.00  0.00           H
ATOM   2858  CA  ARG   186      52.075  29.437  55.854  1.00  0.00           C
ATOM   2859  HA  ARG   186      52.604  28.493  55.981  1.00  0.00           H
ATOM   2860  CB  ARG   186      52.294  30.153  57.181  1.00  0.00           C
ATOM   2861  HB2 ARG   186      51.653  31.027  57.292  1.00  0.00           H
ATOM   2862  HB3 ARG   186      51.888  29.596  58.026  1.00  0.00           H
ATOM   2863  CG  ARG   186      53.738  30.490  57.444  1.00  0.00           C
ATOM   2864  HG2 ARG   186      54.221  29.524  57.590  1.00  0.00           H
ATOM   2865  HG3 ARG   186      54.138  31.022  56.581  1.00  0.00           H
ATOM   2866  CD  ARG   186      54.037  31.387  58.628  1.00  0.00           C
ATOM   2867  HD2 ARG   186      55.052  31.773  58.718  1.00  0.00           H
ATOM   2868  HD3 ARG   186      53.350  32.233  58.625  1.00  0.00           H
ATOM   2869  NE  ARG   186      53.814  30.665  59.911  1.00  0.00           N
ATOM   2870  HE  ARG   186      53.011  31.019  60.413  1.00  0.00           H
ATOM   2871  CZ  ARG   186      54.636  29.823  60.559  1.00  0.00           C
ATOM   2872  NH1 ARG   186      55.746  29.336  60.029  1.00  0.00           N
ATOM   2873 HH11 ARG   186      56.022  29.497  59.071  1.00  0.00           H
ATOM   2874 HH12 ARG   186      56.355  28.876  60.692  1.00  0.00           H
ATOM   2875  NH2 ARG   186      54.422  29.493  61.800  1.00  0.00           N
ATOM   2876 HH21 ARG   186      53.604  29.858  62.268  1.00  0.00           H
ATOM   2877 HH22 ARG   186      55.075  28.851  62.226  1.00  0.00           H
ATOM   2878  C   ARG   186      50.552  29.183  55.764  1.00  0.00           C
ATOM   2879  O   ARG   186      50.152  28.142  56.358  1.00  0.00           O
ATOM   2880  N   ARG   187      49.759  29.945  55.016  1.00  0.00           N
ATOM   2881  H   ARG   187      50.180  30.841  54.818  1.00  0.00           H
ATOM   2882  CA  ARG   187      48.358  29.701  54.726  1.00  0.00           C
ATOM   2883  HA  ARG   187      47.944  28.997  55.448  1.00  0.00           H
ATOM   2884  CB  ARG   187      47.707  31.087  54.912  1.00  0.00           C
ATOM   2885  HB2 ARG   187      48.112  31.687  55.727  1.00  0.00           H
ATOM   2886  HB3 ARG   187      47.699  31.631  53.968  1.00  0.00           H
ATOM   2887  CG  ARG   187      46.227  30.859  55.236  1.00  0.00           C
ATOM   2888  HG2 ARG   187      45.741  31.813  55.033  1.00  0.00           H
ATOM   2889  HG3 ARG   187      45.773  30.049  54.666  1.00  0.00           H
ATOM   2890  CD  ARG   187      45.915  30.557  56.702  1.00  0.00           C
ATOM   2891  HD2 ARG   187      46.372  29.608  56.984  1.00  0.00           H
ATOM   2892  HD3 ARG   187      46.482  31.286  57.280  1.00  0.00           H
ATOM   2893  NE  ARG   187      44.525  30.701  57.035  1.00  0.00           N
ATOM   2894  HE  ARG   187      44.237  31.523  57.547  1.00  0.00           H
ATOM   2895  CZ  ARG   187      43.521  29.947  56.676  1.00  0.00           C
ATOM   2896  NH1 ARG   187      43.662  28.822  56.079  1.00  0.00           N
ATOM   2897 HH11 ARG   187      44.547  28.346  55.991  1.00  0.00           H
ATOM   2898 HH12 ARG   187      42.872  28.209  55.926  1.00  0.00           H
ATOM   2899  NH2 ARG   187      42.362  30.408  57.022  1.00  0.00           N
ATOM   2900 HH21 ARG   187      42.403  31.287  57.519  1.00  0.00           H
ATOM   2901 HH22 ARG   187      41.511  30.025  56.638  1.00  0.00           H
ATOM   2902  C   ARG   187      48.092  29.217  53.241  1.00  0.00           C
ATOM   2903  O   ARG   187      47.328  28.273  53.079  1.00  0.00           O
ATOM   2904  N   ILE   188      48.684  29.825  52.224  1.00  0.00           N
ATOM   2905  H   ILE   188      49.285  30.617  52.399  1.00  0.00           H
ATOM   2906  CA  ILE   188      48.448  29.501  50.803  1.00  0.00           C
ATOM   2907  HA  ILE   188      47.387  29.657  50.607  1.00  0.00           H
ATOM   2908  CB  ILE   188      49.159  30.554  49.878  1.00  0.00           C
ATOM   2909  HB  ILE   188      50.218  30.602  50.130  1.00  0.00           H
ATOM   2910  CG2 ILE   188      49.000  30.099  48.440  1.00  0.00           C
ATOM   2911 HG21 ILE   188      47.960  29.831  48.253  1.00  0.00           H
ATOM   2912 HG22 ILE   188      49.702  29.283  48.272  1.00  0.00           H
ATOM   2913 HG23 ILE   188      49.340  30.917  47.807  1.00  0.00           H
ATOM   2914  CG1 ILE   188      48.677  32.032  50.067  1.00  0.00           C
ATOM   2915 HG12 ILE   188      47.685  32.070  49.616  1.00  0.00           H
ATOM   2916 HG13 ILE   188      48.555  32.298  51.116  1.00  0.00           H
ATOM   2917  CD1 ILE   188      49.629  33.113  49.451  1.00  0.00           C
ATOM   2918 HD11 ILE   188      50.567  33.031  50.003  1.00  0.00           H
ATOM   2919 HD12 ILE   188      49.202  34.088  49.683  1.00  0.00           H
ATOM   2920 HD13 ILE   188      49.895  32.873  48.420  1.00  0.00           H
ATOM   2921  C   ILE   188      48.776  28.057  50.398  1.00  0.00           C
ATOM   2922  O   ILE   188      47.907  27.406  49.807  1.00  0.00           O
ATOM   2923  N   LYS   189      49.965  27.657  50.777  1.00  0.00           N
ATOM   2924  H   LYS   189      50.617  28.138  51.381  1.00  0.00           H
ATOM   2925  CA  LYS   189      50.420  26.253  50.418  1.00  0.00           C
ATOM   2926  HA  LYS   189      50.371  26.083  49.343  1.00  0.00           H
ATOM   2927  CB  LYS   189      51.921  26.018  50.731  1.00  0.00           C
ATOM   2928  HB2 LYS   189      52.532  26.718  50.158  1.00  0.00           H
ATOM   2929  HB3 LYS   189      52.161  26.342  51.744  1.00  0.00           H
ATOM   2930  CG  LYS   189      52.481  24.661  50.390  1.00  0.00           C
ATOM   2931  HG2 LYS   189      52.111  23.848  51.016  1.00  0.00           H
ATOM   2932  HG3 LYS   189      52.166  24.559  49.351  1.00  0.00           H
ATOM   2933  CD  LYS   189      54.005  24.782  50.473  1.00  0.00           C
ATOM   2934  HD2 LYS   189      54.228  25.274  51.420  1.00  0.00           H
ATOM   2935  HD3 LYS   189      54.476  23.813  50.633  1.00  0.00           H
ATOM   2936  CE  LYS   189      54.641  25.511  49.253  1.00  0.00           C
ATOM   2937  HE2 LYS   189      54.509  24.918  48.348  1.00  0.00           H
ATOM   2938  HE3 LYS   189      53.997  26.366  49.045  1.00  0.00           H
ATOM   2939  NZ  LYS   189      56.010  25.980  49.521  1.00  0.00           N
ATOM   2940  HZ1 LYS   189      56.065  26.450  50.412  1.00  0.00           H
ATOM   2941  HZ2 LYS   189      56.335  26.588  48.783  1.00  0.00           H
ATOM   2942  HZ3 LYS   189      56.660  25.212  49.610  1.00  0.00           H
ATOM   2943  C   LYS   189      49.513  25.218  51.101  1.00  0.00           C
ATOM   2944  O   LYS   189      48.964  24.386  50.366  1.00  0.00           O
ATOM   2945  N   GLU   190      49.248  25.317  52.424  1.00  0.00           N
ATOM   2946  H   GLU   190      49.774  26.036  52.898  1.00  0.00           H
ATOM   2947  CA  GLU   190      48.476  24.376  53.231  1.00  0.00           C
ATOM   2948  HA  GLU   190      48.884  23.367  53.185  1.00  0.00           H
ATOM   2949  CB  GLU   190      48.447  24.944  54.706  1.00  0.00           C
ATOM   2950  HB2 GLU   190      47.974  25.925  54.683  1.00  0.00           H
ATOM   2951  HB3 GLU   190      47.779  24.342  55.322  1.00  0.00           H
ATOM   2952  CG  GLU   190      49.789  25.063  55.326  1.00  0.00           C
ATOM   2953  HG2 GLU   190      50.371  25.770  54.735  1.00  0.00           H
ATOM   2954  HG3 GLU   190      49.610  25.445  56.331  1.00  0.00           H
ATOM   2955  CD  GLU   190      50.521  23.694  55.443  1.00  0.00           C
ATOM   2956  OE1 GLU   190      49.945  22.806  56.164  1.00  0.00           O
ATOM   2957  OE2 GLU   190      51.514  23.446  54.707  1.00  0.00           O
ATOM   2958  C   GLU   190      46.978  24.192  52.743  1.00  0.00           C
ATOM   2959  O   GLU   190      46.496  23.105  52.709  1.00  0.00           O
ATOM   2960  N   ILE   191      46.412  25.217  52.118  1.00  0.00           N
ATOM   2961  H   ILE   191      46.850  26.125  52.048  1.00  0.00           H
ATOM   2962  CA  ILE   191      45.119  25.061  51.491  1.00  0.00           C
ATOM   2963  HA  ILE   191      44.420  24.469  52.081  1.00  0.00           H
ATOM   2964  CB  ILE   191      44.521  26.456  51.215  1.00  0.00           C
ATOM   2965  HB  ILE   191      45.184  26.942  50.501  1.00  0.00           H
ATOM   2966  CG2 ILE   191      43.150  26.262  50.501  1.00  0.00           C
ATOM   2967 HG21 ILE   191      43.310  25.812  49.522  1.00  0.00           H
ATOM   2968 HG22 ILE   191      42.621  27.215  50.453  1.00  0.00           H
ATOM   2969 HG23 ILE   191      42.597  25.546  51.108  1.00  0.00           H
ATOM   2970  CG1 ILE   191      44.297  27.292  52.491  1.00  0.00           C
ATOM   2971 HG12 ILE   191      43.508  26.786  53.047  1.00  0.00           H
ATOM   2972 HG13 ILE   191      45.143  27.242  53.177  1.00  0.00           H
ATOM   2973  CD1 ILE   191      44.038  28.781  52.168  1.00  0.00           C
ATOM   2974 HD11 ILE   191      44.783  29.154  51.467  1.00  0.00           H
ATOM   2975 HD12 ILE   191      44.209  29.424  53.031  1.00  0.00           H
ATOM   2976 HD13 ILE   191      43.021  28.995  51.840  1.00  0.00           H
ATOM   2977  C   ILE   191      45.321  24.180  50.256  1.00  0.00           C
ATOM   2978  O   ILE   191      44.632  23.163  50.052  1.00  0.00           O
ATOM   2979  N   VAL   192      46.145  24.705  49.362  1.00  0.00           N
ATOM   2980  H   VAL   192      46.562  25.623  49.419  1.00  0.00           H
ATOM   2981  CA  VAL   192      46.431  24.178  48.016  1.00  0.00           C
ATOM   2982  HA  VAL   192      45.527  24.293  47.420  1.00  0.00           H
ATOM   2983  CB  VAL   192      47.481  25.010  47.252  1.00  0.00           C
ATOM   2984  HB  VAL   192      48.349  25.167  47.893  1.00  0.00           H
ATOM   2985  CG1 VAL   192      47.996  24.405  45.983  1.00  0.00           C
ATOM   2986 HG11 VAL   192      47.257  24.512  45.189  1.00  0.00           H
ATOM   2987 HG12 VAL   192      48.963  24.796  45.667  1.00  0.00           H
ATOM   2988 HG13 VAL   192      48.109  23.331  46.133  1.00  0.00           H
ATOM   2989  CG2 VAL   192      46.814  26.363  46.776  1.00  0.00           C
ATOM   2990 HG21 VAL   192      47.559  26.902  46.190  1.00  0.00           H
ATOM   2991 HG22 VAL   192      46.492  26.863  47.690  1.00  0.00           H
ATOM   2992 HG23 VAL   192      45.953  26.139  46.147  1.00  0.00           H
ATOM   2993  C   VAL   192      46.749  22.709  47.991  1.00  0.00           C
ATOM   2994  O   VAL   192      46.267  21.983  47.122  1.00  0.00           O
ATOM   2995  N   LYS   193      47.661  22.290  48.909  1.00  0.00           N
ATOM   2996  H   LYS   193      48.014  23.023  49.507  1.00  0.00           H
ATOM   2997  CA  LYS   193      48.095  20.877  49.005  1.00  0.00           C
ATOM   2998  HA  LYS   193      48.290  20.361  48.065  1.00  0.00           H
ATOM   2999  CB  LYS   193      49.404  20.753  49.869  1.00  0.00           C
ATOM   3000  HB2 LYS   193      49.818  19.783  49.591  1.00  0.00           H
ATOM   3001  HB3 LYS   193      50.085  21.525  49.513  1.00  0.00           H
ATOM   3002  CG  LYS   193      49.117  20.793  51.389  1.00  0.00           C
ATOM   3003  HG2 LYS   193      48.651  21.774  51.480  1.00  0.00           H
ATOM   3004  HG3 LYS   193      48.486  19.963  51.707  1.00  0.00           H
ATOM   3005  CD  LYS   193      50.334  20.709  52.292  1.00  0.00           C
ATOM   3006  HD2 LYS   193      51.045  19.906  52.103  1.00  0.00           H
ATOM   3007  HD3 LYS   193      51.074  21.509  52.267  1.00  0.00           H
ATOM   3008  CE  LYS   193      50.001  20.660  53.785  1.00  0.00           C
ATOM   3009  HE2 LYS   193      49.316  21.476  54.015  1.00  0.00           H
ATOM   3010  HE3 LYS   193      49.533  19.724  54.091  1.00  0.00           H
ATOM   3011  NZ  LYS   193      51.181  20.614  54.668  1.00  0.00           N
ATOM   3012  HZ1 LYS   193      50.876  20.429  55.613  1.00  0.00           H
ATOM   3013  HZ2 LYS   193      51.675  21.493  54.617  1.00  0.00           H
ATOM   3014  HZ3 LYS   193      51.858  19.978  54.271  1.00  0.00           H
ATOM   3015  C   LYS   193      47.063  19.982  49.514  1.00  0.00           C
ATOM   3016  O   LYS   193      47.360  18.779  49.518  1.00  0.00           O
ATOM   3017  N   LYS   194      45.950  20.478  50.109  1.00  0.00           N
ATOM   3018  H   LYS   194      45.833  21.481  50.132  1.00  0.00           H
ATOM   3019  CA  LYS   194      44.803  19.653  50.526  1.00  0.00           C
ATOM   3020  HA  LYS   194      45.066  18.603  50.654  1.00  0.00           H
ATOM   3021  CB  LYS   194      44.356  20.263  51.860  1.00  0.00           C
ATOM   3022  HB2 LYS   194      45.283  20.568  52.347  1.00  0.00           H
ATOM   3023  HB3 LYS   194      43.747  21.148  51.672  1.00  0.00           H
ATOM   3024  CG  LYS   194      43.549  19.297  52.750  1.00  0.00           C
ATOM   3025  HG2 LYS   194      42.552  19.080  52.366  1.00  0.00           H
ATOM   3026  HG3 LYS   194      44.119  18.372  52.843  1.00  0.00           H
ATOM   3027  CD  LYS   194      43.334  19.996  54.113  1.00  0.00           C
ATOM   3028  HD2 LYS   194      44.286  20.437  54.411  1.00  0.00           H
ATOM   3029  HD3 LYS   194      42.673  20.843  53.933  1.00  0.00           H
ATOM   3030  CE  LYS   194      42.686  19.094  55.109  1.00  0.00           C
ATOM   3031  HE2 LYS   194      41.697  18.725  54.838  1.00  0.00           H
ATOM   3032  HE3 LYS   194      43.349  18.254  55.315  1.00  0.00           H
ATOM   3033  NZ  LYS   194      42.539  19.820  56.324  1.00  0.00           N
ATOM   3034  HZ1 LYS   194      43.402  19.981  56.826  1.00  0.00           H
ATOM   3035  HZ2 LYS   194      41.869  19.461  56.987  1.00  0.00           H
ATOM   3036  HZ3 LYS   194      42.279  20.776  56.127  1.00  0.00           H
ATOM   3037  C   LYS   194      43.618  19.616  49.510  1.00  0.00           C
ATOM   3038  O   LYS   194      42.952  18.583  49.417  1.00  0.00           O
ATOM   3039  N   HIE   195      43.377  20.686  48.717  1.00  0.00           N
ATOM   3040  H   HIE   195      43.988  21.470  48.897  1.00  0.00           H
ATOM   3041  CA  HIE   195      42.174  20.954  47.903  1.00  0.00           C
ATOM   3042  HA  HIE   195      41.610  20.020  47.894  1.00  0.00           H
ATOM   3043  CB  HIE   195      41.383  21.955  48.712  1.00  0.00           C
ATOM   3044  HB2 HIE   195      42.077  22.746  48.995  1.00  0.00           H
ATOM   3045  HB3 HIE   195      40.678  22.523  48.106  1.00  0.00           H
ATOM   3046  CG  HIE   195      40.769  21.299  50.007  1.00  0.00           C
ATOM   3047  ND1 HIE   195      40.080  20.113  49.915  1.00  0.00           N
ATOM   3048  CE1 HIE   195      39.824  19.714  51.192  1.00  0.00           C
ATOM   3049  HE1 HIE   195      39.322  18.801  51.478  1.00  0.00           H
ATOM   3050  NE2 HIE   195      40.260  20.646  52.070  1.00  0.00           N
ATOM   3051  HE2 HIE   195      40.341  20.465  53.059  1.00  0.00           H
ATOM   3052  CD2 HIE   195      40.897  21.672  51.366  1.00  0.00           C
ATOM   3053  HD2 HIE   195      41.486  22.454  51.822  1.00  0.00           H
ATOM   3054  C   HIE   195      42.423  21.328  46.518  1.00  0.00           C
ATOM   3055  O   HIE   195      41.517  21.443  45.739  1.00  0.00           O
ATOM   3056  N   SER   196      43.667  21.656  46.052  1.00  0.00           N
ATOM   3057  H   SER   196      44.432  21.709  46.711  1.00  0.00           H
ATOM   3058  CA  SER   196      44.096  21.909  44.619  1.00  0.00           C
ATOM   3059  HA  SER   196      43.318  21.546  43.949  1.00  0.00           H
ATOM   3060  CB  SER   196      44.373  23.392  44.298  1.00  0.00           C
ATOM   3061  HB2 SER   196      45.152  23.772  44.959  1.00  0.00           H
ATOM   3062  HB3 SER   196      44.855  23.597  43.341  1.00  0.00           H
ATOM   3063  OG  SER   196      43.244  24.168  44.343  1.00  0.00           O
ATOM   3064  HG  SER   196      42.730  23.983  43.553  1.00  0.00           H
ATOM   3065  C   SER   196      45.281  21.093  44.117  1.00  0.00           C
ATOM   3066  O   SER   196      45.959  21.466  43.192  1.00  0.00           O
ATOM   3067  N   GLN   197      45.599  19.938  44.702  1.00  0.00           N
ATOM   3068  H   GLN   197      45.035  19.711  45.509  1.00  0.00           H
ATOM   3069  CA  GLN   197      46.693  19.059  44.370  1.00  0.00           C
ATOM   3070  HA  GLN   197      47.509  19.755  44.175  1.00  0.00           H
ATOM   3071  CB  GLN   197      47.141  18.302  45.562  1.00  0.00           C
ATOM   3072  HB2 GLN   197      48.105  17.883  45.275  1.00  0.00           H
ATOM   3073  HB3 GLN   197      47.400  18.977  46.378  1.00  0.00           H
ATOM   3074  CG  GLN   197      46.358  17.106  46.084  1.00  0.00           C
ATOM   3075  HG2 GLN   197      46.206  16.301  45.364  1.00  0.00           H
ATOM   3076  HG3 GLN   197      47.064  16.761  46.839  1.00  0.00           H
ATOM   3077  CD  GLN   197      45.082  17.465  46.930  1.00  0.00           C
ATOM   3078  OE1 GLN   197      44.341  18.397  46.684  1.00  0.00           O
ATOM   3079  NE2 GLN   197      44.664  16.741  47.962  1.00  0.00           N
ATOM   3080 HE21 GLN   197      43.920  17.221  48.449  1.00  0.00           H
ATOM   3081 HE22 GLN   197      45.034  15.862  48.297  1.00  0.00           H
ATOM   3082  C   GLN   197      46.375  18.214  43.089  1.00  0.00           C
ATOM   3083  O   GLN   197      47.325  17.589  42.579  1.00  0.00           O
ATOM   3084  N   PHE   198      45.193  18.045  42.576  1.00  0.00           N
ATOM   3085  H   PHE   198      44.399  18.589  42.884  1.00  0.00           H
ATOM   3086  CA  PHE   198      44.823  17.167  41.479  1.00  0.00           C
ATOM   3087  HA  PHE   198      45.548  16.356  41.397  1.00  0.00           H
ATOM   3088  CB  PHE   198      43.525  16.434  41.742  1.00  0.00           C
ATOM   3089  HB2 PHE   198      42.841  17.178  42.152  1.00  0.00           H
ATOM   3090  HB3 PHE   198      43.163  15.939  40.842  1.00  0.00           H
ATOM   3091  CG  PHE   198      43.672  15.479  42.874  1.00  0.00           C
ATOM   3092  CD1 PHE   198      44.422  14.345  42.703  1.00  0.00           C
ATOM   3093  HD1 PHE   198      44.793  14.144  41.710  1.00  0.00           H
ATOM   3094  CE1 PHE   198      44.643  13.442  43.807  1.00  0.00           C
ATOM   3095  HE1 PHE   198      45.292  12.584  43.715  1.00  0.00           H
ATOM   3096  CZ  PHE   198      44.172  13.805  45.101  1.00  0.00           C
ATOM   3097  HZ  PHE   198      44.384  13.110  45.899  1.00  0.00           H
ATOM   3098  CE2 PHE   198      43.326  14.951  45.183  1.00  0.00           C
ATOM   3099  HE2 PHE   198      43.031  15.084  46.213  1.00  0.00           H
ATOM   3100  CD2 PHE   198      42.991  15.722  44.068  1.00  0.00           C
ATOM   3101  HD2 PHE   198      42.306  16.550  44.172  1.00  0.00           H
ATOM   3102  C   PHE   198      44.876  17.850  40.029  1.00  0.00           C
ATOM   3103  O   PHE   198      44.409  17.256  39.071  1.00  0.00           O
ATOM   3104  N   ILE   199      45.288  19.143  39.950  1.00  0.00           N
ATOM   3105  H   ILE   199      45.689  19.558  40.780  1.00  0.00           H
ATOM   3106  CA  ILE   199      45.628  19.725  38.688  1.00  0.00           C
ATOM   3107  HA  ILE   199      45.015  19.343  37.871  1.00  0.00           H
ATOM   3108  CB  ILE   199      45.533  21.301  38.741  1.00  0.00           C
ATOM   3109  HB  ILE   199      46.235  21.612  39.514  1.00  0.00           H
ATOM   3110  CG2 ILE   199      46.023  21.820  37.441  1.00  0.00           C
ATOM   3111 HG21 ILE   199      45.499  21.292  36.644  1.00  0.00           H
ATOM   3112 HG22 ILE   199      47.085  21.640  37.278  1.00  0.00           H
ATOM   3113 HG23 ILE   199      45.896  22.893  37.295  1.00  0.00           H
ATOM   3114  CG1 ILE   199      44.168  21.906  38.976  1.00  0.00           C
ATOM   3115 HG12 ILE   199      44.335  22.971  38.814  1.00  0.00           H
ATOM   3116 HG13 ILE   199      43.407  21.498  38.311  1.00  0.00           H
ATOM   3117  CD1 ILE   199      43.636  21.741  40.398  1.00  0.00           C
ATOM   3118 HD11 ILE   199      43.173  20.771  40.579  1.00  0.00           H
ATOM   3119 HD12 ILE   199      42.948  22.493  40.785  1.00  0.00           H
ATOM   3120 HD13 ILE   199      44.479  21.762  41.088  1.00  0.00           H
ATOM   3121  C   ILE   199      47.011  19.230  38.311  1.00  0.00           C
ATOM   3122  O   ILE   199      47.946  19.299  39.118  1.00  0.00           O
ATOM   3123  N   GLY   200      47.247  18.686  37.056  1.00  0.00           N
ATOM   3124  H   GLY   200      46.425  18.575  36.479  1.00  0.00           H
ATOM   3125  CA  GLY   200      48.566  18.300  36.622  1.00  0.00           C
ATOM   3126  HA2 GLY   200      49.108  17.658  37.317  1.00  0.00           H
ATOM   3127  HA3 GLY   200      48.437  17.663  35.747  1.00  0.00           H
ATOM   3128  C   GLY   200      49.486  19.494  36.237  1.00  0.00           C
ATOM   3129  O   GLY   200      50.715  19.339  36.255  1.00  0.00           O
ATOM   3130  N   TYR   201      48.890  20.570  35.799  1.00  0.00           N
ATOM   3131  H   TYR   201      47.892  20.574  35.648  1.00  0.00           H
ATOM   3132  CA  TYR   201      49.627  21.801  35.564  1.00  0.00           C
ATOM   3133  HA  TYR   201      50.428  21.602  34.851  1.00  0.00           H
ATOM   3134  CB  TYR   201      48.660  22.951  35.061  1.00  0.00           C
ATOM   3135  HB2 TYR   201      47.827  23.154  35.735  1.00  0.00           H
ATOM   3136  HB3 TYR   201      49.177  23.911  35.039  1.00  0.00           H
ATOM   3137  CG  TYR   201      48.067  22.502  33.785  1.00  0.00           C
ATOM   3138  CD1 TYR   201      48.923  22.252  32.681  1.00  0.00           C
ATOM   3139  HD1 TYR   201      49.986  22.410  32.791  1.00  0.00           H
ATOM   3140  CE1 TYR   201      48.413  22.097  31.391  1.00  0.00           C
ATOM   3141  HE1 TYR   201      49.076  22.017  30.542  1.00  0.00           H
ATOM   3142  CZ  TYR   201      47.039  21.901  31.222  1.00  0.00           C
ATOM   3143  OH  TYR   201      46.475  21.480  30.110  1.00  0.00           O
ATOM   3144  HH  TYR   201      45.694  20.926  30.184  1.00  0.00           H
ATOM   3145  CE2 TYR   201      46.176  22.009  32.341  1.00  0.00           C
ATOM   3146  HE2 TYR   201      45.120  21.858  32.165  1.00  0.00           H
ATOM   3147  CD2 TYR   201      46.650  22.283  33.618  1.00  0.00           C
ATOM   3148  HD2 TYR   201      46.025  22.410  34.490  1.00  0.00           H
ATOM   3149  C   TYR   201      50.267  22.398  36.821  1.00  0.00           C
ATOM   3150  O   TYR   201      49.523  22.536  37.820  1.00  0.00           O
ATOM   3151  N   PRO   202      51.578  22.794  36.894  1.00  0.00           N
ATOM   3152  CD  PRO   202      52.462  22.853  35.742  1.00  0.00           C
ATOM   3153  HD2 PRO   202      52.004  23.271  34.846  1.00  0.00           H
ATOM   3154  HD3 PRO   202      52.741  21.847  35.429  1.00  0.00           H
ATOM   3155  CG  PRO   202      53.731  23.523  36.199  1.00  0.00           C
ATOM   3156  HG2 PRO   202      53.764  24.557  35.857  1.00  0.00           H
ATOM   3157  HG3 PRO   202      54.623  23.016  35.831  1.00  0.00           H
ATOM   3158  CB  PRO   202      53.743  23.428  37.758  1.00  0.00           C
ATOM   3159  HB2 PRO   202      54.173  24.350  38.150  1.00  0.00           H
ATOM   3160  HB3 PRO   202      54.399  22.633  38.109  1.00  0.00           H
ATOM   3161  CA  PRO   202      52.256  23.157  38.150  1.00  0.00           C
ATOM   3162  HA  PRO   202      52.223  22.366  38.899  1.00  0.00           H
ATOM   3163  C   PRO   202      51.679  24.515  38.711  1.00  0.00           C
ATOM   3164  O   PRO   202      51.668  25.534  37.975  1.00  0.00           O
ATOM   3165  N   ILE   203      51.240  24.567  40.009  1.00  0.00           N
ATOM   3166  H   ILE   203      51.250  23.672  40.474  1.00  0.00           H
ATOM   3167  CA  ILE   203      50.912  25.752  40.770  1.00  0.00           C
ATOM   3168  HA  ILE   203      50.717  26.606  40.121  1.00  0.00           H
ATOM   3169  CB  ILE   203      49.701  25.472  41.703  1.00  0.00           C
ATOM   3170  HB  ILE   203      49.917  24.592  42.308  1.00  0.00           H
ATOM   3171  CG2 ILE   203      49.394  26.630  42.647  1.00  0.00           C
ATOM   3172 HG21 ILE   203      49.178  27.553  42.108  1.00  0.00           H
ATOM   3173 HG22 ILE   203      50.266  26.845  43.263  1.00  0.00           H
ATOM   3174 HG23 ILE   203      48.529  26.326  43.238  1.00  0.00           H
ATOM   3175  CG1 ILE   203      48.503  25.007  40.857  1.00  0.00           C
ATOM   3176 HG12 ILE   203      48.126  25.882  40.326  1.00  0.00           H
ATOM   3177 HG13 ILE   203      48.882  24.405  40.031  1.00  0.00           H
ATOM   3178  CD1 ILE   203      47.385  24.329  41.677  1.00  0.00           C
ATOM   3179 HD11 ILE   203      46.913  25.050  42.345  1.00  0.00           H
ATOM   3180 HD12 ILE   203      47.708  23.614  42.433  1.00  0.00           H
ATOM   3181 HD13 ILE   203      46.630  23.931  40.999  1.00  0.00           H
ATOM   3182  C   ILE   203      52.092  26.173  41.650  1.00  0.00           C
ATOM   3183  O   ILE   203      52.467  25.460  42.596  1.00  0.00           O
ATOM   3184  N   THR   204      52.728  27.337  41.386  1.00  0.00           N
ATOM   3185  H   THR   204      52.426  27.845  40.567  1.00  0.00           H
ATOM   3186  CA  THR   204      53.853  27.822  42.163  1.00  0.00           C
ATOM   3187  HA  THR   204      54.075  27.008  42.854  1.00  0.00           H
ATOM   3188  CB  THR   204      55.100  28.152  41.286  1.00  0.00           C
ATOM   3189  HB  THR   204      54.879  28.952  40.579  1.00  0.00           H
ATOM   3190  CG2 THR   204      56.359  28.627  41.914  1.00  0.00           C
ATOM   3191 HG21 THR   204      56.248  29.397  42.677  1.00  0.00           H
ATOM   3192 HG22 THR   204      57.139  28.786  41.169  1.00  0.00           H
ATOM   3193 HG23 THR   204      56.677  27.730  42.446  1.00  0.00           H
ATOM   3194  OG1 THR   204      55.482  26.968  40.630  1.00  0.00           O
ATOM   3195  HG1 THR   204      54.932  26.818  39.857  1.00  0.00           H
ATOM   3196  C   THR   204      53.456  28.960  43.006  1.00  0.00           C
ATOM   3197  O   THR   204      52.736  29.831  42.508  1.00  0.00           O
ATOM   3198  N   LEU   205      54.075  29.139  44.217  1.00  0.00           N
ATOM   3199  H   LEU   205      54.701  28.420  44.549  1.00  0.00           H
ATOM   3200  CA  LEU   205      53.960  30.328  45.057  1.00  0.00           C
ATOM   3201  HA  LEU   205      53.293  31.056  44.594  1.00  0.00           H
ATOM   3202  CB  LEU   205      53.456  29.812  46.472  1.00  0.00           C
ATOM   3203  HB2 LEU   205      52.424  29.513  46.285  1.00  0.00           H
ATOM   3204  HB3 LEU   205      53.951  28.868  46.698  1.00  0.00           H
ATOM   3205  CG  LEU   205      53.480  30.876  47.565  1.00  0.00           C
ATOM   3206  HG  LEU   205      54.494  31.215  47.776  1.00  0.00           H
ATOM   3207  CD1 LEU   205      52.659  32.184  47.101  1.00  0.00           C
ATOM   3208 HD11 LEU   205      51.721  31.858  46.650  1.00  0.00           H
ATOM   3209 HD12 LEU   205      53.228  32.622  46.281  1.00  0.00           H
ATOM   3210 HD13 LEU   205      52.533  32.879  47.931  1.00  0.00           H
ATOM   3211  CD2 LEU   205      52.828  30.354  48.819  1.00  0.00           C
ATOM   3212 HD21 LEU   205      53.128  29.320  48.984  1.00  0.00           H
ATOM   3213 HD22 LEU   205      53.101  31.082  49.584  1.00  0.00           H
ATOM   3214 HD23 LEU   205      51.747  30.457  48.724  1.00  0.00           H
ATOM   3215  C   LEU   205      55.300  31.132  45.109  1.00  0.00           C
ATOM   3216  O   LEU   205      56.267  30.533  45.526  1.00  0.00           O
ATOM   3217  N   PHE   206      55.286  32.374  44.624  1.00  0.00           N
ATOM   3218  H   PHE   206      54.381  32.754  44.387  1.00  0.00           H
ATOM   3219  CA  PHE   206      56.431  33.296  44.674  1.00  0.00           C
ATOM   3220  HA  PHE   206      57.310  32.701  44.425  1.00  0.00           H
ATOM   3221  CB  PHE   206      56.300  34.397  43.650  1.00  0.00           C
ATOM   3222  HB2 PHE   206      55.263  34.688  43.484  1.00  0.00           H
ATOM   3223  HB3 PHE   206      56.846  35.306  43.904  1.00  0.00           H
ATOM   3224  CG  PHE   206      56.682  33.934  42.250  1.00  0.00           C
ATOM   3225  CD1 PHE   206      55.883  33.019  41.522  1.00  0.00           C
ATOM   3226  HD1 PHE   206      54.909  32.674  41.838  1.00  0.00           H
ATOM   3227  CE1 PHE   206      56.340  32.557  40.250  1.00  0.00           C
ATOM   3228  HE1 PHE   206      55.766  31.823  39.705  1.00  0.00           H
ATOM   3229  CZ  PHE   206      57.514  33.046  39.697  1.00  0.00           C
ATOM   3230  HZ  PHE   206      57.801  32.739  38.703  1.00  0.00           H
ATOM   3231  CE2 PHE   206      58.343  33.889  40.495  1.00  0.00           C
ATOM   3232  HE2 PHE   206      59.240  34.267  40.028  1.00  0.00           H
ATOM   3233  CD2 PHE   206      57.909  34.320  41.743  1.00  0.00           C
ATOM   3234  HD2 PHE   206      58.492  34.851  42.481  1.00  0.00           H
ATOM   3235  C   PHE   206      56.748  33.809  46.097  1.00  0.00           C
ATOM   3236  O   PHE   206      55.789  33.865  46.888  1.00  0.00           O
ATOM   3237  N   VAL   207      58.030  34.164  46.405  1.00  0.00           N
ATOM   3238  H   VAL   207      58.672  34.173  45.624  1.00  0.00           H
ATOM   3239  CA  VAL   207      58.518  34.393  47.767  1.00  0.00           C
ATOM   3240  HA  VAL   207      57.980  33.751  48.467  1.00  0.00           H
ATOM   3241  CB  VAL   207      59.945  34.079  48.022  1.00  0.00           C
ATOM   3242  HB  VAL   207      60.607  34.723  47.444  1.00  0.00           H
ATOM   3243  CG1 VAL   207      60.302  34.172  49.524  1.00  0.00           C
ATOM   3244 HG11 VAL   207      59.853  33.245  49.878  1.00  0.00           H
ATOM   3245 HG12 VAL   207      61.368  34.256  49.740  1.00  0.00           H
ATOM   3246 HG13 VAL   207      59.841  35.019  50.031  1.00  0.00           H
ATOM   3247  CG2 VAL   207      60.257  32.656  47.500  1.00  0.00           C
ATOM   3248 HG21 VAL   207      61.343  32.585  47.555  1.00  0.00           H
ATOM   3249 HG22 VAL   207      59.964  32.529  46.457  1.00  0.00           H
ATOM   3250 HG23 VAL   207      59.943  31.827  48.135  1.00  0.00           H
ATOM   3251  C   VAL   207      58.206  35.892  48.147  1.00  0.00           C
ATOM   3252  O   VAL   207      58.659  36.727  47.365  1.00  0.00           O
ATOM   3253  N   GLU   208      57.507  36.097  49.269  1.00  0.00           N
ATOM   3254  H   GLU   208      57.160  35.299  49.782  1.00  0.00           H
ATOM   3255  CA  GLU   208      57.014  37.423  49.662  1.00  0.00           C
ATOM   3256  HA  GLU   208      57.697  38.215  49.352  1.00  0.00           H
ATOM   3257  CB  GLU   208      55.632  37.662  49.106  1.00  0.00           C
ATOM   3258  HB2 GLU   208      55.738  37.655  48.021  1.00  0.00           H
ATOM   3259  HB3 GLU   208      54.997  36.862  49.489  1.00  0.00           H
ATOM   3260  CG  GLU   208      54.971  38.994  49.547  1.00  0.00           C
ATOM   3261  HG2 GLU   208      53.941  38.996  49.189  1.00  0.00           H
ATOM   3262  HG3 GLU   208      54.814  39.038  50.625  1.00  0.00           H
ATOM   3263  CD  GLU   208      55.599  40.257  49.039  1.00  0.00           C
ATOM   3264  OE1 GLU   208      55.688  41.214  49.859  1.00  0.00           O
ATOM   3265  OE2 GLU   208      55.909  40.441  47.823  1.00  0.00           O
ATOM   3266  C   GLU   208      57.072  37.533  51.169  1.00  0.00           C
ATOM   3267  O   GLU   208      56.448  36.658  51.832  1.00  0.00           O
ATOM   3268  OXT GLU   208      57.684  38.507  51.671  1.00  0.00           O
END
