# Supplementary material for: Worth the Weight: Sub-Pocket EXplorer (SubPEx), a Weighted Ensemble Method to Enhance Binding-Pocket Conformational Sampling
Source: J Chem Theory Comput. 2023 Aug 16;19(17):5677–89. doi: 10.1021/acs.jctc.3c00478 (PMC10500992; doi:10.1021/acs.jctc.3c00478)
Supplement: Supplementary file 2 — ct3c00478_si_002.zip [file ct3c00478_si_002.zip › clustered_structures/HSP90/brute-force/rep.c17.aligned.pdb]

HELIX    1   1 ALA      9  ILE     19  1                                  11
HELIX    2   2 LYS     26  THR     50  1                                  25
HELIX    3   3 PRO     52  LYS     54  1                                   3
HELIX    4   4 LYS     85  ILE     89  1                                   5
HELIX    5   5 ASN     91  GLY     93  1                                   3
HELIX    6   6 ALA     96  LEU    107  1                                  12
HELIX    7   7 ILE    113  PHE    119  1                                   7
HELIX    8   8 GLY    122  LEU    128  1                                   7
HELIX    9   9 THR    180  LEU    183  1                                   4
HELIX   10  10 GLU    185  GLN    197  1                                  13
SHEET    1   1 1 THR     4  ALA     6  0
SHEET    2   2 1 ILE    63  ASN    68  0
SHEET    3   3 1 THR    73  ASP    78  0
SHEET    4   4 1 ALA   130  LYS   138  0
SHEET    5   5 1 TYR   145  SER   149  0
SHEET    6   6 1 SER   154  THR   159  0
SHEET    7   7 1 GLY   168  LEU   175  0
SHEET    8   8 1 ILE   203  LEU   205  0
CRYST1   70.279   64.479   72.552  90.00  90.00  90.00               1
ATOM      1  N   ALA     1      31.678  57.414  25.389  1.00  0.00           N
ATOM      2  H1  ALA     1      32.508  57.506  25.959  1.00  0.00           H
ATOM      3  H2  ALA     1      31.963  57.841  24.519  1.00  0.00           H
ATOM      4  H3  ALA     1      30.861  57.757  25.875  1.00  0.00           H
ATOM      5  CA  ALA     1      31.477  55.977  25.210  1.00  0.00           C
ATOM      6  HA  ALA     1      30.432  55.903  24.908  1.00  0.00           H
ATOM      7  CB  ALA     1      32.439  55.397  24.217  1.00  0.00           C
ATOM      8  HB1 ALA     1      33.472  55.531  24.536  1.00  0.00           H
ATOM      9  HB2 ALA     1      32.203  55.869  23.264  1.00  0.00           H
ATOM     10  HB3 ALA     1      32.489  54.320  24.057  1.00  0.00           H
ATOM     11  C   ALA     1      31.570  55.270  26.546  1.00  0.00           C
ATOM     12  O   ALA     1      32.237  55.707  27.442  1.00  0.00           O
ATOM     13  N   VAL     2      30.882  54.143  26.639  1.00  0.00           N
ATOM     14  H   VAL     2      30.246  53.921  25.887  1.00  0.00           H
ATOM     15  CA  VAL     2      30.612  53.380  27.910  1.00  0.00           C
ATOM     16  HA  VAL     2      30.512  53.970  28.821  1.00  0.00           H
ATOM     17  CB  VAL     2      29.353  52.470  27.694  1.00  0.00           C
ATOM     18  HB  VAL     2      29.391  51.994  26.714  1.00  0.00           H
ATOM     19  CG1 VAL     2      29.178  51.269  28.656  1.00  0.00           C
ATOM     20 HG11 VAL     2      30.007  50.576  28.804  1.00  0.00           H
ATOM     21 HG12 VAL     2      28.773  51.455  29.650  1.00  0.00           H
ATOM     22 HG13 VAL     2      28.322  50.730  28.252  1.00  0.00           H
ATOM     23  CG2 VAL     2      28.030  53.320  27.770  1.00  0.00           C
ATOM     24 HG21 VAL     2      28.191  54.188  27.131  1.00  0.00           H
ATOM     25 HG22 VAL     2      27.909  53.650  28.801  1.00  0.00           H
ATOM     26 HG23 VAL     2      27.202  52.638  27.577  1.00  0.00           H
ATOM     27  C   VAL     2      31.821  52.441  28.143  1.00  0.00           C
ATOM     28  O   VAL     2      32.178  51.542  27.307  1.00  0.00           O
ATOM     29  N   GLU     3      32.404  52.654  29.355  1.00  0.00           N
ATOM     30  H   GLU     3      32.115  53.499  29.827  1.00  0.00           H
ATOM     31  CA  GLU     3      33.387  51.838  29.932  1.00  0.00           C
ATOM     32  HA  GLU     3      33.783  51.091  29.243  1.00  0.00           H
ATOM     33  CB  GLU     3      34.665  52.632  30.158  1.00  0.00           C
ATOM     34  HB2 GLU     3      35.431  51.868  30.302  1.00  0.00           H
ATOM     35  HB3 GLU     3      34.892  53.233  29.278  1.00  0.00           H
ATOM     36  CG  GLU     3      34.770  53.407  31.501  1.00  0.00           C
ATOM     37  HG2 GLU     3      35.019  52.738  32.325  1.00  0.00           H
ATOM     38  HG3 GLU     3      35.644  54.054  31.460  1.00  0.00           H
ATOM     39  CD  GLU     3      33.499  54.166  31.783  1.00  0.00           C
ATOM     40  OE1 GLU     3      32.990  54.074  32.898  1.00  0.00           O
ATOM     41  OE2 GLU     3      32.953  54.968  30.959  1.00  0.00           O
ATOM     42  C   GLU     3      32.914  51.108  31.129  1.00  0.00           C
ATOM     43  O   GLU     3      33.628  50.275  31.629  1.00  0.00           O
ATOM     44  N   THR     4      31.691  51.365  31.654  1.00  0.00           N
ATOM     45  H   THR     4      31.104  52.048  31.199  1.00  0.00           H
ATOM     46  CA  THR     4      31.112  50.575  32.806  1.00  0.00           C
ATOM     47  HA  THR     4      31.801  49.776  33.080  1.00  0.00           H
ATOM     48  CB  THR     4      30.975  51.408  34.055  1.00  0.00           C
ATOM     49  HB  THR     4      30.350  52.275  33.839  1.00  0.00           H
ATOM     50  CG2 THR     4      30.205  50.768  35.238  1.00  0.00           C
ATOM     51 HG21 THR     4      30.547  51.096  36.219  1.00  0.00           H
ATOM     52 HG22 THR     4      30.630  49.763  35.212  1.00  0.00           H
ATOM     53 HG23 THR     4      29.134  50.736  35.037  1.00  0.00           H
ATOM     54  OG1 THR     4      32.203  51.715  34.560  1.00  0.00           O
ATOM     55  HG1 THR     4      32.519  52.430  34.003  1.00  0.00           H
ATOM     56  C   THR     4      29.817  49.971  32.463  1.00  0.00           C
ATOM     57  O   THR     4      28.790  50.623  32.344  1.00  0.00           O
ATOM     58  N   PHE     5      29.803  48.630  32.283  1.00  0.00           N
ATOM     59  H   PHE     5      30.649  48.184  32.609  1.00  0.00           H
ATOM     60  CA  PHE     5      28.578  47.813  32.159  1.00  0.00           C
ATOM     61  HA  PHE     5      27.820  48.461  31.719  1.00  0.00           H
ATOM     62  CB  PHE     5      28.940  46.575  31.265  1.00  0.00           C
ATOM     63  HB2 PHE     5      29.586  45.870  31.789  1.00  0.00           H
ATOM     64  HB3 PHE     5      28.017  46.034  31.055  1.00  0.00           H
ATOM     65  CG  PHE     5      29.518  46.953  29.908  1.00  0.00           C
ATOM     66  CD1 PHE     5      30.804  47.453  29.687  1.00  0.00           C
ATOM     67  HD1 PHE     5      31.453  47.683  30.518  1.00  0.00           H
ATOM     68  CE1 PHE     5      31.237  47.928  28.405  1.00  0.00           C
ATOM     69  HE1 PHE     5      32.184  48.425  28.250  1.00  0.00           H
ATOM     70  CZ  PHE     5      30.391  47.852  27.292  1.00  0.00           C
ATOM     71  HZ  PHE     5      30.784  48.332  26.407  1.00  0.00           H
ATOM     72  CE2 PHE     5      29.146  47.227  27.438  1.00  0.00           C
ATOM     73  HE2 PHE     5      28.474  47.203  26.594  1.00  0.00           H
ATOM     74  CD2 PHE     5      28.720  46.799  28.728  1.00  0.00           C
ATOM     75  HD2 PHE     5      27.739  46.351  28.776  1.00  0.00           H
ATOM     76  C   PHE     5      28.201  47.375  33.606  1.00  0.00           C
ATOM     77  O   PHE     5      28.793  47.792  34.604  1.00  0.00           O
ATOM     78  N   ALA     6      27.132  46.611  33.726  1.00  0.00           N
ATOM     79  H   ALA     6      26.668  46.305  32.883  1.00  0.00           H
ATOM     80  CA  ALA     6      26.482  46.149  34.953  1.00  0.00           C
ATOM     81  HA  ALA     6      27.272  45.886  35.656  1.00  0.00           H
ATOM     82  CB  ALA     6      25.592  47.200  35.593  1.00  0.00           C
ATOM     83  HB1 ALA     6      25.220  46.743  36.511  1.00  0.00           H
ATOM     84  HB2 ALA     6      24.735  47.425  34.959  1.00  0.00           H
ATOM     85  HB3 ALA     6      26.228  48.076  35.714  1.00  0.00           H
ATOM     86  C   ALA     6      25.785  44.758  34.795  1.00  0.00           C
ATOM     87  O   ALA     6      25.242  44.560  33.737  1.00  0.00           O
ATOM     88  N   PHE     7      25.738  43.927  35.809  1.00  0.00           N
ATOM     89  H   PHE     7      26.072  44.152  36.735  1.00  0.00           H
ATOM     90  CA  PHE     7      25.258  42.506  35.679  1.00  0.00           C
ATOM     91  HA  PHE     7      25.746  42.246  34.740  1.00  0.00           H
ATOM     92  CB  PHE     7      25.895  41.670  36.797  1.00  0.00           C
ATOM     93  HB2 PHE     7      25.718  42.139  37.765  1.00  0.00           H
ATOM     94  HB3 PHE     7      25.451  40.673  36.798  1.00  0.00           H
ATOM     95  CG  PHE     7      27.388  41.451  36.756  1.00  0.00           C
ATOM     96  CD1 PHE     7      27.929  40.685  35.746  1.00  0.00           C
ATOM     97  HD1 PHE     7      27.285  40.258  34.992  1.00  0.00           H
ATOM     98  CE1 PHE     7      29.324  40.404  35.776  1.00  0.00           C
ATOM     99  HE1 PHE     7      29.737  39.773  35.003  1.00  0.00           H
ATOM    100  CZ  PHE     7      30.088  40.778  36.896  1.00  0.00           C
ATOM    101  HZ  PHE     7      31.149  40.580  36.890  1.00  0.00           H
ATOM    102  CE2 PHE     7      29.513  41.492  37.930  1.00  0.00           C
ATOM    103  HE2 PHE     7      30.177  41.650  38.767  1.00  0.00           H
ATOM    104  CD2 PHE     7      28.160  41.867  37.863  1.00  0.00           C
ATOM    105  HD2 PHE     7      27.723  42.297  38.753  1.00  0.00           H
ATOM    106  C   PHE     7      23.682  42.336  35.548  1.00  0.00           C
ATOM    107  O   PHE     7      22.999  43.244  36.013  1.00  0.00           O
ATOM    108  N   GLN     8      23.319  41.165  35.057  1.00  0.00           N
ATOM    109  H   GLN     8      23.951  40.690  34.429  1.00  0.00           H
ATOM    110  CA  GLN     8      21.972  40.655  35.363  1.00  0.00           C
ATOM    111  HA  GLN     8      21.292  41.380  34.916  1.00  0.00           H
ATOM    112  CB  GLN     8      21.753  39.260  34.710  1.00  0.00           C
ATOM    113  HB2 GLN     8      22.515  38.557  35.045  1.00  0.00           H
ATOM    114  HB3 GLN     8      20.804  38.922  35.127  1.00  0.00           H
ATOM    115  CG  GLN     8      21.528  39.314  33.240  1.00  0.00           C
ATOM    116  HG2 GLN     8      21.045  38.389  32.926  1.00  0.00           H
ATOM    117  HG3 GLN     8      20.877  40.155  33.005  1.00  0.00           H
ATOM    118  CD  GLN     8      22.865  39.513  32.406  1.00  0.00           C
ATOM    119  OE1 GLN     8      23.915  39.354  32.977  1.00  0.00           O
ATOM    120  NE2 GLN     8      22.914  39.936  31.173  1.00  0.00           N
ATOM    121 HE21 GLN     8      23.839  39.897  30.771  1.00  0.00           H
ATOM    122 HE22 GLN     8      22.070  40.007  30.622  1.00  0.00           H
ATOM    123  C   GLN     8      21.786  40.548  36.900  1.00  0.00           C
ATOM    124  O   GLN     8      22.672  40.214  37.641  1.00  0.00           O
ATOM    125  N   ALA     9      20.632  41.087  37.389  1.00  0.00           N
ATOM    126  H   ALA     9      19.964  41.476  36.739  1.00  0.00           H
ATOM    127  CA  ALA     9      20.422  41.520  38.791  1.00  0.00           C
ATOM    128  HA  ALA     9      21.236  42.201  39.040  1.00  0.00           H
ATOM    129  CB  ALA     9      19.090  42.257  38.878  1.00  0.00           C
ATOM    130  HB1 ALA     9      19.038  42.853  39.790  1.00  0.00           H
ATOM    131  HB2 ALA     9      18.305  41.502  38.926  1.00  0.00           H
ATOM    132  HB3 ALA     9      18.885  42.844  37.982  1.00  0.00           H
ATOM    133  C   ALA     9      20.471  40.401  39.811  1.00  0.00           C
ATOM    134  O   ALA     9      20.890  40.532  40.974  1.00  0.00           O
ATOM    135  N   GLU    10      20.174  39.227  39.268  1.00  0.00           N
ATOM    136  H   GLU    10      19.886  39.194  38.300  1.00  0.00           H
ATOM    137  CA  GLU    10      20.301  37.971  40.071  1.00  0.00           C
ATOM    138  HA  GLU    10      19.629  38.002  40.928  1.00  0.00           H
ATOM    139  CB  GLU    10      19.707  36.885  39.214  1.00  0.00           C
ATOM    140  HB2 GLU    10      19.927  35.901  39.629  1.00  0.00           H
ATOM    141  HB3 GLU    10      18.626  37.015  39.255  1.00  0.00           H
ATOM    142  CG  GLU    10      20.127  36.796  37.724  1.00  0.00           C
ATOM    143  HG2 GLU    10      20.992  37.439  37.560  1.00  0.00           H
ATOM    144  HG3 GLU    10      20.412  35.782  37.442  1.00  0.00           H
ATOM    145  CD  GLU    10      18.948  37.307  36.871  1.00  0.00           C
ATOM    146  OE1 GLU    10      18.251  36.444  36.298  1.00  0.00           O
ATOM    147  OE2 GLU    10      18.707  38.486  36.906  1.00  0.00           O
ATOM    148  C   GLU    10      21.755  37.748  40.560  1.00  0.00           C
ATOM    149  O   GLU    10      21.965  37.240  41.652  1.00  0.00           O
ATOM    150  N   ILE    11      22.740  38.147  39.802  1.00  0.00           N
ATOM    151  H   ILE    11      22.555  38.728  38.996  1.00  0.00           H
ATOM    152  CA  ILE    11      24.176  37.908  40.123  1.00  0.00           C
ATOM    153  HA  ILE    11      24.242  36.856  40.398  1.00  0.00           H
ATOM    154  CB  ILE    11      24.966  38.142  38.826  1.00  0.00           C
ATOM    155  HB  ILE    11      24.849  39.205  38.614  1.00  0.00           H
ATOM    156  CG2 ILE    11      26.483  37.975  39.116  1.00  0.00           C
ATOM    157 HG21 ILE    11      26.989  37.988  38.150  1.00  0.00           H
ATOM    158 HG22 ILE    11      26.692  37.007  39.570  1.00  0.00           H
ATOM    159 HG23 ILE    11      26.861  38.814  39.701  1.00  0.00           H
ATOM    160  CG1 ILE    11      24.488  37.207  37.629  1.00  0.00           C
ATOM    161 HG12 ILE    11      24.851  36.184  37.729  1.00  0.00           H
ATOM    162 HG13 ILE    11      23.401  37.202  37.538  1.00  0.00           H
ATOM    163  CD1 ILE    11      24.919  37.713  36.196  1.00  0.00           C
ATOM    164 HD11 ILE    11      26.003  37.827  36.149  1.00  0.00           H
ATOM    165 HD12 ILE    11      24.529  38.730  36.247  1.00  0.00           H
ATOM    166 HD13 ILE    11      24.700  37.070  35.343  1.00  0.00           H
ATOM    167  C   ILE    11      24.690  38.871  41.184  1.00  0.00           C
ATOM    168  O   ILE    11      25.216  38.414  42.207  1.00  0.00           O
ATOM    169  N   ALA    12      24.316  40.137  41.047  1.00  0.00           N
ATOM    170  H   ALA    12      23.821  40.427  40.217  1.00  0.00           H
ATOM    171  CA  ALA    12      24.354  41.104  42.199  1.00  0.00           C
ATOM    172  HA  ALA    12      25.393  41.242  42.499  1.00  0.00           H
ATOM    173  CB  ALA    12      23.786  42.451  41.664  1.00  0.00           C
ATOM    174  HB1 ALA    12      24.414  42.889  40.888  1.00  0.00           H
ATOM    175  HB2 ALA    12      23.673  43.137  42.503  1.00  0.00           H
ATOM    176  HB3 ALA    12      22.809  42.273  41.214  1.00  0.00           H
ATOM    177  C   ALA    12      23.637  40.481  43.478  1.00  0.00           C
ATOM    178  O   ALA    12      24.242  40.585  44.594  1.00  0.00           O
ATOM    179  N   GLN    13      22.463  39.895  43.349  1.00  0.00           N
ATOM    180  H   GLN    13      22.132  39.670  42.421  1.00  0.00           H
ATOM    181  CA  GLN    13      21.732  39.418  44.557  1.00  0.00           C
ATOM    182  HA  GLN    13      21.657  40.229  45.282  1.00  0.00           H
ATOM    183  CB  GLN    13      20.259  39.176  44.166  1.00  0.00           C
ATOM    184  HB2 GLN    13      19.826  40.041  43.663  1.00  0.00           H
ATOM    185  HB3 GLN    13      20.185  38.217  43.654  1.00  0.00           H
ATOM    186  CG  GLN    13      19.389  39.130  45.453  1.00  0.00           C
ATOM    187  HG2 GLN    13      19.950  38.772  46.317  1.00  0.00           H
ATOM    188  HG3 GLN    13      19.088  40.168  45.599  1.00  0.00           H
ATOM    189  CD  GLN    13      18.218  38.269  45.332  1.00  0.00           C
ATOM    190  OE1 GLN    13      18.113  37.271  45.996  1.00  0.00           O
ATOM    191  NE2 GLN    13      17.159  38.682  44.591  1.00  0.00           N
ATOM    192 HE21 GLN    13      16.288  38.193  44.448  1.00  0.00           H
ATOM    193 HE22 GLN    13      17.284  39.623  44.246  1.00  0.00           H
ATOM    194  C   GLN    13      22.293  38.160  45.175  1.00  0.00           C
ATOM    195  O   GLN    13      22.067  38.008  46.337  1.00  0.00           O
ATOM    196  N   LEU    14      23.056  37.336  44.441  1.00  0.00           N
ATOM    197  H   LEU    14      23.051  37.445  43.437  1.00  0.00           H
ATOM    198  CA  LEU    14      23.927  36.399  45.105  1.00  0.00           C
ATOM    199  HA  LEU    14      23.518  35.920  45.994  1.00  0.00           H
ATOM    200  CB  LEU    14      24.402  35.319  44.068  1.00  0.00           C
ATOM    201  HB2 LEU    14      23.508  34.912  43.598  1.00  0.00           H
ATOM    202  HB3 LEU    14      24.960  35.797  43.263  1.00  0.00           H
ATOM    203  CG  LEU    14      25.454  34.265  44.642  1.00  0.00           C
ATOM    204  HG  LEU    14      26.327  34.800  45.016  1.00  0.00           H
ATOM    205  CD1 LEU    14      24.825  33.466  45.844  1.00  0.00           C
ATOM    206 HD11 LEU    14      23.971  32.885  45.497  1.00  0.00           H
ATOM    207 HD12 LEU    14      24.525  34.101  46.677  1.00  0.00           H
ATOM    208 HD13 LEU    14      25.532  32.713  46.190  1.00  0.00           H
ATOM    209  CD2 LEU    14      25.980  33.549  43.408  1.00  0.00           C
ATOM    210 HD21 LEU    14      25.271  32.875  42.928  1.00  0.00           H
ATOM    211 HD22 LEU    14      26.428  34.223  42.677  1.00  0.00           H
ATOM    212 HD23 LEU    14      26.843  32.957  43.715  1.00  0.00           H
ATOM    213  C   LEU    14      25.189  37.090  45.660  1.00  0.00           C
ATOM    214  O   LEU    14      25.657  36.720  46.717  1.00  0.00           O
ATOM    215  N   MET    15      25.914  37.937  44.963  1.00  0.00           N
ATOM    216  H   MET    15      25.567  38.156  44.041  1.00  0.00           H
ATOM    217  CA  MET    15      27.149  38.541  45.478  1.00  0.00           C
ATOM    218  HA  MET    15      27.841  37.733  45.715  1.00  0.00           H
ATOM    219  CB  MET    15      27.737  39.536  44.440  1.00  0.00           C
ATOM    220  HB2 MET    15      26.952  40.254  44.202  1.00  0.00           H
ATOM    221  HB3 MET    15      28.559  40.038  44.949  1.00  0.00           H
ATOM    222  CG  MET    15      28.303  38.779  43.237  1.00  0.00           C
ATOM    223  HG2 MET    15      29.147  38.188  43.591  1.00  0.00           H
ATOM    224  HG3 MET    15      27.574  38.040  42.901  1.00  0.00           H
ATOM    225  SD  MET    15      28.870  39.769  41.834  1.00  0.00           S
ATOM    226  CE  MET    15      29.662  41.165  42.760  1.00  0.00           C
ATOM    227  HE1 MET    15      30.296  41.795  42.137  1.00  0.00           H
ATOM    228  HE2 MET    15      28.972  41.841  43.263  1.00  0.00           H
ATOM    229  HE3 MET    15      30.379  40.753  43.472  1.00  0.00           H
ATOM    230  C   MET    15      26.982  39.142  46.802  1.00  0.00           C
ATOM    231  O   MET    15      27.834  38.898  47.682  1.00  0.00           O
ATOM    232  N   SER    16      25.924  39.923  47.015  1.00  0.00           N
ATOM    233  H   SER    16      25.169  40.007  46.350  1.00  0.00           H
ATOM    234  CA  SER    16      25.672  40.507  48.351  1.00  0.00           C
ATOM    235  HA  SER    16      26.554  41.116  48.543  1.00  0.00           H
ATOM    236  CB  SER    16      24.365  41.357  48.373  1.00  0.00           C
ATOM    237  HB2 SER    16      24.139  41.652  49.398  1.00  0.00           H
ATOM    238  HB3 SER    16      24.539  42.309  47.871  1.00  0.00           H
ATOM    239  OG  SER    16      23.299  40.691  47.799  1.00  0.00           O
ATOM    240  HG  SER    16      22.793  41.394  47.385  1.00  0.00           H
ATOM    241  C   SER    16      25.531  39.486  49.565  1.00  0.00           C
ATOM    242  O   SER    16      26.035  39.737  50.686  1.00  0.00           O
ATOM    243  N   LEU    17      24.959  38.279  49.367  1.00  0.00           N
ATOM    244  H   LEU    17      24.636  38.049  48.438  1.00  0.00           H
ATOM    245  CA  LEU    17      24.929  37.218  50.424  1.00  0.00           C
ATOM    246  HA  LEU    17      24.551  37.655  51.348  1.00  0.00           H
ATOM    247  CB  LEU    17      23.869  36.241  49.852  1.00  0.00           C
ATOM    248  HB2 LEU    17      22.969  36.843  49.971  1.00  0.00           H
ATOM    249  HB3 LEU    17      24.173  35.933  48.850  1.00  0.00           H
ATOM    250  CG  LEU    17      23.581  34.961  50.636  1.00  0.00           C
ATOM    251  HG  LEU    17      24.438  34.292  50.555  1.00  0.00           H
ATOM    252  CD1 LEU    17      23.332  35.290  52.142  1.00  0.00           C
ATOM    253 HD11 LEU    17      22.639  34.631  52.666  1.00  0.00           H
ATOM    254 HD12 LEU    17      22.814  36.243  52.252  1.00  0.00           H
ATOM    255 HD13 LEU    17      24.306  35.251  52.627  1.00  0.00           H
ATOM    256  CD2 LEU    17      22.431  34.260  50.035  1.00  0.00           C
ATOM    257 HD21 LEU    17      22.262  33.327  50.574  1.00  0.00           H
ATOM    258 HD22 LEU    17      21.546  34.888  50.126  1.00  0.00           H
ATOM    259 HD23 LEU    17      22.540  34.024  48.976  1.00  0.00           H
ATOM    260  C   LEU    17      26.315  36.504  50.571  1.00  0.00           C
ATOM    261  O   LEU    17      26.672  35.894  51.578  1.00  0.00           O
ATOM    262  N   ILE    18      27.157  36.565  49.486  1.00  0.00           N
ATOM    263  H   ILE    18      26.868  37.094  48.677  1.00  0.00           H
ATOM    264  CA  ILE    18      28.569  36.053  49.555  1.00  0.00           C
ATOM    265  HA  ILE    18      28.609  35.102  50.088  1.00  0.00           H
ATOM    266  CB  ILE    18      29.121  35.958  48.119  1.00  0.00           C
ATOM    267  HB  ILE    18      28.816  36.694  47.375  1.00  0.00           H
ATOM    268  CG2 ILE    18      30.646  35.849  48.162  1.00  0.00           C
ATOM    269 HG21 ILE    18      30.902  35.661  47.120  1.00  0.00           H
ATOM    270 HG22 ILE    18      30.993  35.055  48.825  1.00  0.00           H
ATOM    271 HG23 ILE    18      31.042  36.817  48.467  1.00  0.00           H
ATOM    272  CG1 ILE    18      28.625  34.509  47.650  1.00  0.00           C
ATOM    273 HG12 ILE    18      29.070  33.829  48.377  1.00  0.00           H
ATOM    274 HG13 ILE    18      27.587  34.333  47.929  1.00  0.00           H
ATOM    275  CD1 ILE    18      28.940  33.999  46.204  1.00  0.00           C
ATOM    276 HD11 ILE    18      28.369  33.095  45.987  1.00  0.00           H
ATOM    277 HD12 ILE    18      30.000  33.747  46.188  1.00  0.00           H
ATOM    278 HD13 ILE    18      28.823  34.745  45.419  1.00  0.00           H
ATOM    279  C   ILE    18      29.456  36.953  50.423  1.00  0.00           C
ATOM    280  O   ILE    18      30.182  36.522  51.298  1.00  0.00           O
ATOM    281  N   ILE    19      29.255  38.258  50.279  1.00  0.00           N
ATOM    282  H   ILE    19      28.566  38.433  49.560  1.00  0.00           H
ATOM    283  CA  ILE    19      29.771  39.329  51.156  1.00  0.00           C
ATOM    284  HA  ILE    19      30.858  39.402  51.105  1.00  0.00           H
ATOM    285  CB  ILE    19      29.400  40.758  50.595  1.00  0.00           C
ATOM    286  HB  ILE    19      28.340  40.940  50.424  1.00  0.00           H
ATOM    287  CG2 ILE    19      29.800  41.823  51.628  1.00  0.00           C
ATOM    288 HG21 ILE    19      30.875  41.998  51.673  1.00  0.00           H
ATOM    289 HG22 ILE    19      29.571  41.503  52.645  1.00  0.00           H
ATOM    290 HG23 ILE    19      29.274  42.758  51.432  1.00  0.00           H
ATOM    291  CG1 ILE    19      30.202  40.903  49.225  1.00  0.00           C
ATOM    292 HG12 ILE    19      31.254  41.001  49.493  1.00  0.00           H
ATOM    293 HG13 ILE    19      30.080  40.007  48.614  1.00  0.00           H
ATOM    294  CD1 ILE    19      29.609  41.965  48.256  1.00  0.00           C
ATOM    295 HD11 ILE    19      30.226  41.878  47.361  1.00  0.00           H
ATOM    296 HD12 ILE    19      29.707  42.955  48.700  1.00  0.00           H
ATOM    297 HD13 ILE    19      28.556  41.755  48.067  1.00  0.00           H
ATOM    298  C   ILE    19      29.226  39.024  52.544  1.00  0.00           C
ATOM    299  O   ILE    19      30.031  39.014  53.441  1.00  0.00           O
ATOM    300  N   ASN    20      27.941  38.690  52.704  1.00  0.00           N
ATOM    301  H   ASN    20      27.290  38.859  51.951  1.00  0.00           H
ATOM    302  CA  ASN    20      27.462  38.295  54.020  1.00  0.00           C
ATOM    303  HA  ASN    20      27.861  38.990  54.760  1.00  0.00           H
ATOM    304  CB  ASN    20      25.942  38.674  54.068  1.00  0.00           C
ATOM    305  HB2 ASN    20      25.409  38.150  53.275  1.00  0.00           H
ATOM    306  HB3 ASN    20      25.501  38.295  54.990  1.00  0.00           H
ATOM    307  CG  ASN    20      25.621  40.176  53.925  1.00  0.00           C
ATOM    308  OD1 ASN    20      26.370  41.109  53.710  1.00  0.00           O
ATOM    309  ND2 ASN    20      24.312  40.421  53.932  1.00  0.00           N
ATOM    310 HD21 ASN    20      23.681  39.634  53.959  1.00  0.00           H
ATOM    311 HD22 ASN    20      24.063  41.322  53.547  1.00  0.00           H
ATOM    312  C   ASN    20      27.829  36.906  54.458  1.00  0.00           C
ATOM    313  O   ASN    20      27.387  36.405  55.497  1.00  0.00           O
ATOM    314  N   THR    21      28.848  36.326  53.862  1.00  0.00           N
ATOM    315  H   THR    21      29.070  36.791  52.993  1.00  0.00           H
ATOM    316  CA  THR    21      29.478  35.016  54.201  1.00  0.00           C
ATOM    317  HA  THR    21      28.815  34.605  54.961  1.00  0.00           H
ATOM    318  CB  THR    21      29.519  33.981  53.108  1.00  0.00           C
ATOM    319  HB  THR    21      30.279  34.115  52.339  1.00  0.00           H
ATOM    320  CG2 THR    21      29.989  32.605  53.519  1.00  0.00           C
ATOM    321 HG21 THR    21      29.449  32.069  54.300  1.00  0.00           H
ATOM    322 HG22 THR    21      30.987  32.743  53.933  1.00  0.00           H
ATOM    323 HG23 THR    21      30.202  32.034  52.614  1.00  0.00           H
ATOM    324  OG1 THR    21      28.258  33.754  52.522  1.00  0.00           O
ATOM    325  HG1 THR    21      28.015  34.503  51.973  1.00  0.00           H
ATOM    326  C   THR    21      30.893  35.142  54.867  1.00  0.00           C
ATOM    327  O   THR    21      31.944  35.490  54.294  1.00  0.00           O
ATOM    328  N   PHE    22      30.983  34.640  56.138  1.00  0.00           N
ATOM    329  H   PHE    22      30.126  34.466  56.643  1.00  0.00           H
ATOM    330  CA  PHE    22      32.156  34.807  57.032  1.00  0.00           C
ATOM    331  HA  PHE    22      33.032  34.649  56.404  1.00  0.00           H
ATOM    332  CB  PHE    22      32.160  36.190  57.688  1.00  0.00           C
ATOM    333  HB2 PHE    22      33.031  36.380  58.316  1.00  0.00           H
ATOM    334  HB3 PHE    22      32.301  36.968  56.938  1.00  0.00           H
ATOM    335  CG  PHE    22      30.917  36.401  58.449  1.00  0.00           C
ATOM    336  CD1 PHE    22      29.906  37.082  57.754  1.00  0.00           C
ATOM    337  HD1 PHE    22      30.060  37.624  56.832  1.00  0.00           H
ATOM    338  CE1 PHE    22      28.725  37.394  58.532  1.00  0.00           C
ATOM    339  HE1 PHE    22      27.975  38.121  58.255  1.00  0.00           H
ATOM    340  CZ  PHE    22      28.552  36.837  59.789  1.00  0.00           C
ATOM    341  HZ  PHE    22      27.615  37.032  60.288  1.00  0.00           H
ATOM    342  CE2 PHE    22      29.487  35.914  60.301  1.00  0.00           C
ATOM    343  HE2 PHE    22      29.222  35.390  61.206  1.00  0.00           H
ATOM    344  CD2 PHE    22      30.732  35.840  59.690  1.00  0.00           C
ATOM    345  HD2 PHE    22      31.523  35.221  60.086  1.00  0.00           H
ATOM    346  C   PHE    22      32.423  33.662  58.024  1.00  0.00           C
ATOM    347  O   PHE    22      33.464  33.732  58.742  1.00  0.00           O
ATOM    348  N   TYR    23      31.591  32.556  57.923  1.00  0.00           N
ATOM    349  H   TYR    23      30.808  32.599  57.286  1.00  0.00           H
ATOM    350  CA  TYR    23      31.980  31.250  58.437  1.00  0.00           C
ATOM    351  HA  TYR    23      31.986  31.371  59.520  1.00  0.00           H
ATOM    352  CB  TYR    23      30.915  30.173  58.181  1.00  0.00           C
ATOM    353  HB2 TYR    23      30.939  29.466  59.011  1.00  0.00           H
ATOM    354  HB3 TYR    23      29.914  30.581  58.320  1.00  0.00           H
ATOM    355  CG  TYR    23      31.030  29.447  56.887  1.00  0.00           C
ATOM    356  CD1 TYR    23      30.712  28.070  56.815  1.00  0.00           C
ATOM    357  HD1 TYR    23      30.419  27.512  57.691  1.00  0.00           H
ATOM    358  CE1 TYR    23      30.746  27.336  55.597  1.00  0.00           C
ATOM    359  HE1 TYR    23      30.636  26.261  55.626  1.00  0.00           H
ATOM    360  CZ  TYR    23      31.069  28.002  54.416  1.00  0.00           C
ATOM    361  OH  TYR    23      31.055  27.339  53.195  1.00  0.00           O
ATOM    362  HH  TYR    23      30.425  26.616  53.139  1.00  0.00           H
ATOM    363  CE2 TYR    23      31.472  29.355  54.519  1.00  0.00           C
ATOM    364  HE2 TYR    23      32.011  29.850  53.725  1.00  0.00           H
ATOM    365  CD2 TYR    23      31.440  30.083  55.742  1.00  0.00           C
ATOM    366  HD2 TYR    23      31.739  31.120  55.703  1.00  0.00           H
ATOM    367  C   TYR    23      33.430  30.767  58.163  1.00  0.00           C
ATOM    368  O   TYR    23      34.012  31.122  57.155  1.00  0.00           O
ATOM    369  N   SER    24      34.062  29.939  59.068  1.00  0.00           N
ATOM    370  H   SER    24      33.583  29.792  59.944  1.00  0.00           H
ATOM    371  CA  SER    24      35.503  29.577  58.931  1.00  0.00           C
ATOM    372  HA  SER    24      36.030  30.531  58.965  1.00  0.00           H
ATOM    373  CB  SER    24      36.126  28.870  60.091  1.00  0.00           C
ATOM    374  HB2 SER    24      35.593  27.918  60.093  1.00  0.00           H
ATOM    375  HB3 SER    24      37.213  28.861  60.003  1.00  0.00           H
ATOM    376  OG  SER    24      35.790  29.578  61.322  1.00  0.00           O
ATOM    377  HG  SER    24      36.073  29.111  62.113  1.00  0.00           H
ATOM    378  C   SER    24      35.857  28.757  57.706  1.00  0.00           C
ATOM    379  O   SER    24      37.034  28.654  57.348  1.00  0.00           O
ATOM    380  N   ASN    25      34.920  28.076  57.008  1.00  0.00           N
ATOM    381  H   ASN    25      33.932  28.026  57.212  1.00  0.00           H
ATOM    382  CA  ASN    25      35.246  27.274  55.793  1.00  0.00           C
ATOM    383  HA  ASN    25      36.217  26.810  55.969  1.00  0.00           H
ATOM    384  CB  ASN    25      34.193  26.220  55.451  1.00  0.00           C
ATOM    385  HB2 ASN    25      33.276  26.680  55.081  1.00  0.00           H
ATOM    386  HB3 ASN    25      34.689  25.595  54.709  1.00  0.00           H
ATOM    387  CG  ASN    25      33.786  25.414  56.723  1.00  0.00           C
ATOM    388  OD1 ASN    25      32.981  25.899  57.544  1.00  0.00           O
ATOM    389  ND2 ASN    25      34.452  24.356  56.979  1.00  0.00           N
ATOM    390 HD21 ASN    25      35.053  23.964  56.269  1.00  0.00           H
ATOM    391 HD22 ASN    25      34.208  23.940  57.867  1.00  0.00           H
ATOM    392  C   ASN    25      35.487  28.125  54.487  1.00  0.00           C
ATOM    393  O   ASN    25      35.844  27.579  53.453  1.00  0.00           O
ATOM    394  N   LYS    26      35.342  29.435  54.477  1.00  0.00           N
ATOM    395  H   LYS    26      35.023  29.912  55.308  1.00  0.00           H
ATOM    396  CA  LYS    26      35.559  30.434  53.404  1.00  0.00           C
ATOM    397  HA  LYS    26      34.682  30.334  52.765  1.00  0.00           H
ATOM    398  CB  LYS    26      35.578  31.843  54.053  1.00  0.00           C
ATOM    399  HB2 LYS    26      35.289  32.580  53.304  1.00  0.00           H
ATOM    400  HB3 LYS    26      34.792  31.875  54.808  1.00  0.00           H
ATOM    401  CG  LYS    26      36.912  32.080  54.817  1.00  0.00           C
ATOM    402  HG2 LYS    26      36.971  31.390  55.659  1.00  0.00           H
ATOM    403  HG3 LYS    26      37.760  32.105  54.133  1.00  0.00           H
ATOM    404  CD  LYS    26      36.967  33.444  55.513  1.00  0.00           C
ATOM    405  HD2 LYS    26      36.931  34.311  54.854  1.00  0.00           H
ATOM    406  HD3 LYS    26      36.040  33.505  56.082  1.00  0.00           H
ATOM    407  CE  LYS    26      38.178  33.493  56.409  1.00  0.00           C
ATOM    408  HE2 LYS    26      38.019  32.877  57.295  1.00  0.00           H
ATOM    409  HE3 LYS    26      39.074  33.137  55.903  1.00  0.00           H
ATOM    410  NZ  LYS    26      38.481  34.908  56.769  1.00  0.00           N
ATOM    411  HZ1 LYS    26      39.126  34.833  57.543  1.00  0.00           H
ATOM    412  HZ2 LYS    26      37.681  35.372  57.175  1.00  0.00           H
ATOM    413  HZ3 LYS    26      38.953  35.374  56.008  1.00  0.00           H
ATOM    414  C   LYS    26      36.708  30.262  52.440  1.00  0.00           C
ATOM    415  O   LYS    26      36.567  30.825  51.371  1.00  0.00           O
ATOM    416  N   GLU    27      37.677  29.345  52.753  1.00  0.00           N
ATOM    417  H   GLU    27      37.664  28.797  53.601  1.00  0.00           H
ATOM    418  CA  GLU    27      38.959  29.164  52.014  1.00  0.00           C
ATOM    419  HA  GLU    27      39.481  30.118  51.930  1.00  0.00           H
ATOM    420  CB  GLU    27      40.035  28.337  52.746  1.00  0.00           C
ATOM    421  HB2 GLU    27      41.000  28.809  52.565  1.00  0.00           H
ATOM    422  HB3 GLU    27      39.760  28.396  53.799  1.00  0.00           H
ATOM    423  CG  GLU    27      39.955  26.827  52.390  1.00  0.00           C
ATOM    424  HG2 GLU    27      38.972  26.432  52.640  1.00  0.00           H
ATOM    425  HG3 GLU    27      40.097  26.755  51.311  1.00  0.00           H
ATOM    426  CD  GLU    27      41.067  25.998  53.056  1.00  0.00           C
ATOM    427  OE1 GLU    27      41.152  25.847  54.281  1.00  0.00           O
ATOM    428  OE2 GLU    27      41.756  25.402  52.219  1.00  0.00           O
ATOM    429  C   GLU    27      38.685  28.736  50.510  1.00  0.00           C
ATOM    430  O   GLU    27      39.530  28.888  49.662  1.00  0.00           O
ATOM    431  N   ILE    28      37.532  28.118  50.202  1.00  0.00           N
ATOM    432  H   ILE    28      36.898  27.979  50.976  1.00  0.00           H
ATOM    433  CA  ILE    28      37.184  27.355  49.035  1.00  0.00           C
ATOM    434  HA  ILE    28      37.954  26.615  48.818  1.00  0.00           H
ATOM    435  CB  ILE    28      35.812  26.617  49.141  1.00  0.00           C
ATOM    436  HB  ILE    28      35.734  26.110  48.179  1.00  0.00           H
ATOM    437  CG2 ILE    28      35.846  25.667  50.297  1.00  0.00           C
ATOM    438 HG21 ILE    28      35.064  24.926  50.135  1.00  0.00           H
ATOM    439 HG22 ILE    28      35.666  26.106  51.278  1.00  0.00           H
ATOM    440 HG23 ILE    28      36.801  25.142  50.285  1.00  0.00           H
ATOM    441  CG1 ILE    28      34.627  27.626  49.219  1.00  0.00           C
ATOM    442 HG12 ILE    28      33.838  27.289  49.893  1.00  0.00           H
ATOM    443 HG13 ILE    28      34.884  28.509  49.806  1.00  0.00           H
ATOM    444  CD1 ILE    28      33.836  28.078  47.940  1.00  0.00           C
ATOM    445 HD11 ILE    28      34.503  28.825  47.510  1.00  0.00           H
ATOM    446 HD12 ILE    28      32.815  28.405  48.137  1.00  0.00           H
ATOM    447 HD13 ILE    28      33.833  27.265  47.214  1.00  0.00           H
ATOM    448  C   ILE    28      37.125  28.293  47.762  1.00  0.00           C
ATOM    449  O   ILE    28      37.267  27.689  46.720  1.00  0.00           O
ATOM    450  N   PHE    29      37.160  29.651  47.860  1.00  0.00           N
ATOM    451  H   PHE    29      37.038  29.973  48.809  1.00  0.00           H
ATOM    452  CA  PHE    29      37.236  30.710  46.847  1.00  0.00           C
ATOM    453  HA  PHE    29      36.284  30.716  46.317  1.00  0.00           H
ATOM    454  CB  PHE    29      37.443  32.122  47.531  1.00  0.00           C
ATOM    455  HB2 PHE    29      37.141  32.825  46.754  1.00  0.00           H
ATOM    456  HB3 PHE    29      36.698  32.337  48.298  1.00  0.00           H
ATOM    457  CG  PHE    29      38.866  32.492  48.067  1.00  0.00           C
ATOM    458  CD1 PHE    29      39.243  32.070  49.358  1.00  0.00           C
ATOM    459  HD1 PHE    29      38.571  31.552  50.026  1.00  0.00           H
ATOM    460  CE1 PHE    29      40.466  32.575  49.885  1.00  0.00           C
ATOM    461  HE1 PHE    29      40.741  32.514  50.927  1.00  0.00           H
ATOM    462  CZ  PHE    29      41.364  33.306  49.032  1.00  0.00           C
ATOM    463  HZ  PHE    29      42.353  33.559  49.383  1.00  0.00           H
ATOM    464  CE2 PHE    29      41.012  33.698  47.738  1.00  0.00           C
ATOM    465  HE2 PHE    29      41.597  34.266  47.030  1.00  0.00           H
ATOM    466  CD2 PHE    29      39.737  33.252  47.336  1.00  0.00           C
ATOM    467  HD2 PHE    29      39.354  33.672  46.417  1.00  0.00           H
ATOM    468  C   PHE    29      38.479  30.414  45.952  1.00  0.00           C
ATOM    469  O   PHE    29      38.313  30.316  44.700  1.00  0.00           O
ATOM    470  N   LEU    30      39.619  30.078  46.518  1.00  0.00           N
ATOM    471  H   LEU    30      39.620  29.764  47.477  1.00  0.00           H
ATOM    472  CA  LEU    30      40.792  29.922  45.727  1.00  0.00           C
ATOM    473  HA  LEU    30      40.800  30.764  45.035  1.00  0.00           H
ATOM    474  CB  LEU    30      41.970  30.185  46.708  1.00  0.00           C
ATOM    475  HB2 LEU    30      41.868  31.068  47.340  1.00  0.00           H
ATOM    476  HB3 LEU    30      42.019  29.348  47.404  1.00  0.00           H
ATOM    477  CG  LEU    30      43.322  30.263  46.080  1.00  0.00           C
ATOM    478  HG  LEU    30      43.330  29.443  45.363  1.00  0.00           H
ATOM    479  CD1 LEU    30      43.671  31.586  45.406  1.00  0.00           C
ATOM    480 HD11 LEU    30      43.741  32.343  46.187  1.00  0.00           H
ATOM    481 HD12 LEU    30      42.953  31.835  44.624  1.00  0.00           H
ATOM    482 HD13 LEU    30      44.627  31.602  44.884  1.00  0.00           H
ATOM    483  CD2 LEU    30      44.364  29.912  47.144  1.00  0.00           C
ATOM    484 HD21 LEU    30      44.542  28.837  47.145  1.00  0.00           H
ATOM    485 HD22 LEU    30      45.319  30.415  46.990  1.00  0.00           H
ATOM    486 HD23 LEU    30      43.998  30.180  48.134  1.00  0.00           H
ATOM    487  C   LEU    30      40.851  28.571  44.917  1.00  0.00           C
ATOM    488  O   LEU    30      41.449  28.588  43.808  1.00  0.00           O
ATOM    489  N   ARG    31      40.262  27.477  45.383  1.00  0.00           N
ATOM    490  H   ARG    31      39.870  27.523  46.313  1.00  0.00           H
ATOM    491  CA  ARG    31      40.214  26.187  44.632  1.00  0.00           C
ATOM    492  HA  ARG    31      41.193  25.749  44.437  1.00  0.00           H
ATOM    493  CB  ARG    31      39.457  25.177  45.510  1.00  0.00           C
ATOM    494  HB2 ARG    31      39.966  25.020  46.460  1.00  0.00           H
ATOM    495  HB3 ARG    31      38.515  25.615  45.843  1.00  0.00           H
ATOM    496  CG  ARG    31      39.240  23.791  44.810  1.00  0.00           C
ATOM    497  HG2 ARG    31      38.842  23.981  43.813  1.00  0.00           H
ATOM    498  HG3 ARG    31      40.173  23.248  44.661  1.00  0.00           H
ATOM    499  CD  ARG    31      38.321  22.864  45.604  1.00  0.00           C
ATOM    500  HD2 ARG    31      38.312  21.783  45.458  1.00  0.00           H
ATOM    501  HD3 ARG    31      38.816  22.973  46.569  1.00  0.00           H
ATOM    502  NE  ARG    31      36.931  23.398  45.613  1.00  0.00           N
ATOM    503  HE  ARG    31      36.817  24.113  44.909  1.00  0.00           H
ATOM    504  CZ  ARG    31      35.825  22.805  46.084  1.00  0.00           C
ATOM    505  NH1 ARG    31      35.845  21.885  47.004  1.00  0.00           N
ATOM    506 HH11 ARG    31      36.723  21.430  47.208  1.00  0.00           H
ATOM    507 HH12 ARG    31      34.970  21.552  47.383  1.00  0.00           H
ATOM    508  NH2 ARG    31      34.682  23.281  45.708  1.00  0.00           N
ATOM    509 HH21 ARG    31      34.642  23.852  44.876  1.00  0.00           H
ATOM    510 HH22 ARG    31      33.830  22.910  46.104  1.00  0.00           H
ATOM    511  C   ARG    31      39.467  26.328  43.369  1.00  0.00           C
ATOM    512  O   ARG    31      39.887  25.795  42.328  1.00  0.00           O
ATOM    513  N   GLU    32      38.302  26.964  43.378  1.00  0.00           N
ATOM    514  H   GLU    32      37.986  27.297  44.279  1.00  0.00           H
ATOM    515  CA  GLU    32      37.504  27.232  42.248  1.00  0.00           C
ATOM    516  HA  GLU    32      37.219  26.396  41.610  1.00  0.00           H
ATOM    517  CB  GLU    32      36.239  27.892  42.742  1.00  0.00           C
ATOM    518  HB2 GLU    32      36.472  28.841  43.225  1.00  0.00           H
ATOM    519  HB3 GLU    32      35.689  28.289  41.889  1.00  0.00           H
ATOM    520  CG  GLU    32      35.024  27.147  43.533  1.00  0.00           C
ATOM    521  HG2 GLU    32      34.967  27.381  44.597  1.00  0.00           H
ATOM    522  HG3 GLU    32      34.096  27.660  43.286  1.00  0.00           H
ATOM    523  CD  GLU    32      34.890  25.626  43.566  1.00  0.00           C
ATOM    524  OE1 GLU    32      33.766  25.184  43.531  1.00  0.00           O
ATOM    525  OE2 GLU    32      35.888  24.869  43.686  1.00  0.00           O
ATOM    526  C   GLU    32      38.214  28.183  41.233  1.00  0.00           C
ATOM    527  O   GLU    32      37.980  28.074  40.042  1.00  0.00           O
ATOM    528  N   LEU    33      39.047  29.173  41.701  1.00  0.00           N
ATOM    529  H   LEU    33      39.243  29.308  42.683  1.00  0.00           H
ATOM    530  CA  LEU    33      39.791  30.136  40.848  1.00  0.00           C
ATOM    531  HA  LEU    33      39.139  30.534  40.070  1.00  0.00           H
ATOM    532  CB  LEU    33      40.173  31.247  41.772  1.00  0.00           C
ATOM    533  HB2 LEU    33      40.691  30.898  42.666  1.00  0.00           H
ATOM    534  HB3 LEU    33      40.904  31.868  41.252  1.00  0.00           H
ATOM    535  CG  LEU    33      39.006  32.103  42.234  1.00  0.00           C
ATOM    536  HG  LEU    33      38.272  31.508  42.778  1.00  0.00           H
ATOM    537  CD1 LEU    33      39.522  33.151  43.254  1.00  0.00           C
ATOM    538 HD11 LEU    33      38.663  33.465  43.844  1.00  0.00           H
ATOM    539 HD12 LEU    33      39.997  34.017  42.794  1.00  0.00           H
ATOM    540 HD13 LEU    33      40.140  32.635  43.988  1.00  0.00           H
ATOM    541  CD2 LEU    33      38.165  32.762  41.120  1.00  0.00           C
ATOM    542 HD21 LEU    33      37.659  32.033  40.486  1.00  0.00           H
ATOM    543 HD22 LEU    33      37.399  33.341  41.638  1.00  0.00           H
ATOM    544 HD23 LEU    33      38.853  33.338  40.503  1.00  0.00           H
ATOM    545  C   LEU    33      40.984  29.516  40.116  1.00  0.00           C
ATOM    546  O   LEU    33      41.165  29.790  38.929  1.00  0.00           O
ATOM    547  N   ILE    34      41.739  28.668  40.759  1.00  0.00           N
ATOM    548  H   ILE    34      41.673  28.679  41.766  1.00  0.00           H
ATOM    549  CA  ILE    34      42.796  27.844  40.149  1.00  0.00           C
ATOM    550  HA  ILE    34      43.471  28.513  39.616  1.00  0.00           H
ATOM    551  CB  ILE    34      43.509  27.175  41.393  1.00  0.00           C
ATOM    552  HB  ILE    34      42.705  26.761  42.000  1.00  0.00           H
ATOM    553  CG2 ILE    34      44.479  26.117  41.042  1.00  0.00           C
ATOM    554 HG21 ILE    34      45.000  25.803  41.947  1.00  0.00           H
ATOM    555 HG22 ILE    34      45.201  26.393  40.274  1.00  0.00           H
ATOM    556 HG23 ILE    34      43.916  25.279  40.634  1.00  0.00           H
ATOM    557  CG1 ILE    34      44.346  28.293  42.189  1.00  0.00           C
ATOM    558 HG12 ILE    34      45.233  28.540  41.605  1.00  0.00           H
ATOM    559 HG13 ILE    34      43.801  29.208  42.420  1.00  0.00           H
ATOM    560  CD1 ILE    34      44.847  27.764  43.582  1.00  0.00           C
ATOM    561 HD11 ILE    34      45.660  27.039  43.585  1.00  0.00           H
ATOM    562 HD12 ILE    34      43.948  27.384  44.067  1.00  0.00           H
ATOM    563 HD13 ILE    34      45.118  28.595  44.234  1.00  0.00           H
ATOM    564  C   ILE    34      42.159  26.756  39.170  1.00  0.00           C
ATOM    565  O   ILE    34      42.642  26.442  38.102  1.00  0.00           O
ATOM    566  N   SER    35      40.957  26.258  39.446  1.00  0.00           N
ATOM    567  H   SER    35      40.493  26.500  40.310  1.00  0.00           H
ATOM    568  CA  SER    35      40.134  25.421  38.527  1.00  0.00           C
ATOM    569  HA  SER    35      40.689  24.511  38.302  1.00  0.00           H
ATOM    570  CB  SER    35      38.935  24.870  39.204  1.00  0.00           C
ATOM    571  HB2 SER    35      38.344  25.703  39.587  1.00  0.00           H
ATOM    572  HB3 SER    35      38.309  24.259  38.555  1.00  0.00           H
ATOM    573  OG  SER    35      39.323  24.078  40.266  1.00  0.00           O
ATOM    574  HG  SER    35      39.502  24.666  41.003  1.00  0.00           H
ATOM    575  C   SER    35      39.657  26.183  37.263  1.00  0.00           C
ATOM    576  O   SER    35      39.638  25.652  36.139  1.00  0.00           O
ATOM    577  N   ASN    36      39.216  27.457  37.474  1.00  0.00           N
ATOM    578  H   ASN    36      39.185  27.819  38.417  1.00  0.00           H
ATOM    579  CA  ASN    36      38.834  28.402  36.335  1.00  0.00           C
ATOM    580  HA  ASN    36      38.061  27.969  35.699  1.00  0.00           H
ATOM    581  CB  ASN    36      38.212  29.635  37.014  1.00  0.00           C
ATOM    582  HB2 ASN    36      37.508  29.473  37.831  1.00  0.00           H
ATOM    583  HB3 ASN    36      38.970  30.218  37.538  1.00  0.00           H
ATOM    584  CG  ASN    36      37.497  30.484  35.973  1.00  0.00           C
ATOM    585  OD1 ASN    36      36.661  30.018  35.285  1.00  0.00           O
ATOM    586  ND2 ASN    36      37.781  31.758  35.917  1.00  0.00           N
ATOM    587 HD21 ASN    36      38.510  32.182  36.472  1.00  0.00           H
ATOM    588 HD22 ASN    36      37.228  32.367  35.329  1.00  0.00           H
ATOM    589  C   ASN    36      40.113  28.721  35.449  1.00  0.00           C
ATOM    590  O   ASN    36      39.989  28.933  34.190  1.00  0.00           O
ATOM    591  N   SER    37      41.316  28.772  36.001  1.00  0.00           N
ATOM    592  H   SER    37      41.503  28.814  36.993  1.00  0.00           H
ATOM    593  CA  SER    37      42.555  28.786  35.237  1.00  0.00           C
ATOM    594  HA  SER    37      42.601  29.456  34.378  1.00  0.00           H
ATOM    595  CB  SER    37      43.722  29.223  36.109  1.00  0.00           C
ATOM    596  HB2 SER    37      43.736  28.703  37.066  1.00  0.00           H
ATOM    597  HB3 SER    37      44.645  29.046  35.555  1.00  0.00           H
ATOM    598  OG  SER    37      43.446  30.578  36.435  1.00  0.00           O
ATOM    599  HG  SER    37      43.734  31.114  35.692  1.00  0.00           H
ATOM    600  C   SER    37      42.843  27.427  34.600  1.00  0.00           C
ATOM    601  O   SER    37      43.130  27.469  33.383  1.00  0.00           O
ATOM    602  N   SER    38      42.672  26.256  35.325  1.00  0.00           N
ATOM    603  H   SER    38      42.485  26.262  36.317  1.00  0.00           H
ATOM    604  CA  SER    38      42.756  24.915  34.739  1.00  0.00           C
ATOM    605  HA  SER    38      43.798  24.736  34.473  1.00  0.00           H
ATOM    606  CB  SER    38      42.426  23.821  35.791  1.00  0.00           C
ATOM    607  HB2 SER    38      42.990  23.806  36.724  1.00  0.00           H
ATOM    608  HB3 SER    38      41.356  23.845  35.993  1.00  0.00           H
ATOM    609  OG  SER    38      42.596  22.568  35.163  1.00  0.00           O
ATOM    610  HG  SER    38      41.797  22.158  34.825  1.00  0.00           H
ATOM    611  C   SER    38      41.976  24.722  33.421  1.00  0.00           C
ATOM    612  O   SER    38      42.432  24.044  32.477  1.00  0.00           O
ATOM    613  N   ASP    39      40.831  25.329  33.292  1.00  0.00           N
ATOM    614  H   ASP    39      40.461  25.786  34.113  1.00  0.00           H
ATOM    615  CA  ASP    39      39.981  25.296  32.098  1.00  0.00           C
ATOM    616  HA  ASP    39      40.065  24.280  31.712  1.00  0.00           H
ATOM    617  CB  ASP    39      38.548  25.694  32.555  1.00  0.00           C
ATOM    618  HB2 ASP    39      38.481  26.659  33.060  1.00  0.00           H
ATOM    619  HB3 ASP    39      37.800  25.734  31.763  1.00  0.00           H
ATOM    620  CG  ASP    39      38.041  24.541  33.431  1.00  0.00           C
ATOM    621  OD1 ASP    39      38.362  23.316  33.223  1.00  0.00           O
ATOM    622  OD2 ASP    39      37.095  24.942  34.169  1.00  0.00           O
ATOM    623  C   ASP    39      40.456  26.264  31.026  1.00  0.00           C
ATOM    624  O   ASP    39      40.274  25.945  29.857  1.00  0.00           O
ATOM    625  N   ALA    40      41.025  27.430  31.405  1.00  0.00           N
ATOM    626  H   ALA    40      41.125  27.553  32.402  1.00  0.00           H
ATOM    627  CA  ALA    40      41.613  28.368  30.430  1.00  0.00           C
ATOM    628  HA  ALA    40      40.784  28.528  29.740  1.00  0.00           H
ATOM    629  CB  ALA    40      41.891  29.754  31.114  1.00  0.00           C
ATOM    630  HB1 ALA    40      41.085  30.076  31.775  1.00  0.00           H
ATOM    631  HB2 ALA    40      41.973  30.482  30.308  1.00  0.00           H
ATOM    632  HB3 ALA    40      42.794  29.675  31.720  1.00  0.00           H
ATOM    633  C   ALA    40      42.844  27.781  29.737  1.00  0.00           C
ATOM    634  O   ALA    40      43.029  27.894  28.580  1.00  0.00           O
ATOM    635  N   LEU    41      43.647  26.978  30.489  1.00  0.00           N
ATOM    636  H   LEU    41      43.406  27.000  31.470  1.00  0.00           H
ATOM    637  CA  LEU    41      44.757  26.179  30.021  1.00  0.00           C
ATOM    638  HA  LEU    41      45.371  26.754  29.327  1.00  0.00           H
ATOM    639  CB  LEU    41      45.483  25.785  31.272  1.00  0.00           C
ATOM    640  HB2 LEU    41      44.792  25.329  31.982  1.00  0.00           H
ATOM    641  HB3 LEU    41      46.160  24.973  31.008  1.00  0.00           H
ATOM    642  CG  LEU    41      46.153  26.919  32.093  1.00  0.00           C
ATOM    643  HG  LEU    41      45.487  27.750  32.322  1.00  0.00           H
ATOM    644  CD1 LEU    41      46.542  26.247  33.432  1.00  0.00           C
ATOM    645 HD11 LEU    41      47.140  25.362  33.217  1.00  0.00           H
ATOM    646 HD12 LEU    41      45.616  26.068  33.980  1.00  0.00           H
ATOM    647 HD13 LEU    41      47.139  26.944  34.020  1.00  0.00           H
ATOM    648  CD2 LEU    41      47.460  27.490  31.531  1.00  0.00           C
ATOM    649 HD21 LEU    41      47.221  27.922  30.559  1.00  0.00           H
ATOM    650 HD22 LEU    41      47.883  28.298  32.126  1.00  0.00           H
ATOM    651 HD23 LEU    41      48.259  26.767  31.369  1.00  0.00           H
ATOM    652  C   LEU    41      44.299  24.954  29.127  1.00  0.00           C
ATOM    653  O   LEU    41      44.781  24.848  28.033  1.00  0.00           O
ATOM    654  N   ASP    42      43.297  24.180  29.472  1.00  0.00           N
ATOM    655  H   ASP    42      42.862  24.173  30.383  1.00  0.00           H
ATOM    656  CA  ASP    42      42.570  23.392  28.520  1.00  0.00           C
ATOM    657  HA  ASP    42      43.275  22.689  28.077  1.00  0.00           H
ATOM    658  CB  ASP    42      41.431  22.606  29.143  1.00  0.00           C
ATOM    659  HB2 ASP    42      40.792  23.330  29.648  1.00  0.00           H
ATOM    660  HB3 ASP    42      40.825  22.071  28.413  1.00  0.00           H
ATOM    661  CG  ASP    42      41.866  21.620  30.165  1.00  0.00           C
ATOM    662  OD1 ASP    42      42.907  20.954  29.970  1.00  0.00           O
ATOM    663  OD2 ASP    42      41.197  21.300  31.124  1.00  0.00           O
ATOM    664  C   ASP    42      42.082  24.077  27.275  1.00  0.00           C
ATOM    665  O   ASP    42      41.933  23.459  26.194  1.00  0.00           O
ATOM    666  N   LYS    43      41.698  25.364  27.266  1.00  0.00           N
ATOM    667  H   LYS    43      41.629  25.914  28.110  1.00  0.00           H
ATOM    668  CA  LYS    43      41.214  25.993  26.040  1.00  0.00           C
ATOM    669  HA  LYS    43      40.525  25.267  25.609  1.00  0.00           H
ATOM    670  CB  LYS    43      40.293  27.216  26.373  1.00  0.00           C
ATOM    671  HB2 LYS    43      39.663  26.888  27.200  1.00  0.00           H
ATOM    672  HB3 LYS    43      40.914  28.046  26.711  1.00  0.00           H
ATOM    673  CG  LYS    43      39.403  27.571  25.116  1.00  0.00           C
ATOM    674  HG2 LYS    43      40.003  28.187  24.444  1.00  0.00           H
ATOM    675  HG3 LYS    43      39.029  26.674  24.624  1.00  0.00           H
ATOM    676  CD  LYS    43      38.139  28.473  25.457  1.00  0.00           C
ATOM    677  HD2 LYS    43      37.683  28.040  26.347  1.00  0.00           H
ATOM    678  HD3 LYS    43      38.272  29.509  25.767  1.00  0.00           H
ATOM    679  CE  LYS    43      37.244  28.553  24.150  1.00  0.00           C
ATOM    680  HE2 LYS    43      37.747  29.139  23.380  1.00  0.00           H
ATOM    681  HE3 LYS    43      36.976  27.566  23.776  1.00  0.00           H
ATOM    682  NZ  LYS    43      35.977  29.202  24.510  1.00  0.00           N
ATOM    683  HZ1 LYS    43      36.118  29.880  25.244  1.00  0.00           H
ATOM    684  HZ2 LYS    43      35.376  28.484  24.890  1.00  0.00           H
ATOM    685  HZ3 LYS    43      35.534  29.548  23.671  1.00  0.00           H
ATOM    686  C   LYS    43      42.253  26.238  25.004  1.00  0.00           C
ATOM    687  O   LYS    43      42.116  25.806  23.843  1.00  0.00           O
ATOM    688  N   ILE    44      43.306  26.862  25.499  1.00  0.00           N
ATOM    689  H   ILE    44      43.340  27.306  26.406  1.00  0.00           H
ATOM    690  CA  ILE    44      44.576  26.893  24.711  1.00  0.00           C
ATOM    691  HA  ILE    44      44.418  27.493  23.815  1.00  0.00           H
ATOM    692  CB  ILE    44      45.645  27.809  25.343  1.00  0.00           C
ATOM    693  HB  ILE    44      45.251  28.811  25.512  1.00  0.00           H
ATOM    694  CG2 ILE    44      46.081  27.307  26.764  1.00  0.00           C
ATOM    695 HG21 ILE    44      46.417  26.275  26.665  1.00  0.00           H
ATOM    696 HG22 ILE    44      45.201  27.409  27.398  1.00  0.00           H
ATOM    697 HG23 ILE    44      46.832  27.935  27.244  1.00  0.00           H
ATOM    698  CG1 ILE    44      46.930  27.978  24.535  1.00  0.00           C
ATOM    699 HG12 ILE    44      47.762  28.366  25.122  1.00  0.00           H
ATOM    700 HG13 ILE    44      47.328  27.030  24.172  1.00  0.00           H
ATOM    701  CD1 ILE    44      46.799  28.931  23.269  1.00  0.00           C
ATOM    702 HD11 ILE    44      47.748  29.408  23.027  1.00  0.00           H
ATOM    703 HD12 ILE    44      46.088  29.715  23.534  1.00  0.00           H
ATOM    704 HD13 ILE    44      46.503  28.366  22.386  1.00  0.00           H
ATOM    705  C   ILE    44      45.086  25.514  24.261  1.00  0.00           C
ATOM    706  O   ILE    44      45.822  25.431  23.240  1.00  0.00           O
ATOM    707  N   ARG    45      44.787  24.434  25.004  1.00  0.00           N
ATOM    708  H   ARG    45      44.389  24.611  25.915  1.00  0.00           H
ATOM    709  CA  ARG    45      45.323  23.124  24.567  1.00  0.00           C
ATOM    710  HA  ARG    45      46.304  23.313  24.129  1.00  0.00           H
ATOM    711  CB  ARG    45      45.575  22.251  25.831  1.00  0.00           C
ATOM    712  HB2 ARG    45      46.341  22.772  26.405  1.00  0.00           H
ATOM    713  HB3 ARG    45      44.674  22.003  26.392  1.00  0.00           H
ATOM    714  CG  ARG    45      46.249  20.945  25.451  1.00  0.00           C
ATOM    715  HG2 ARG    45      45.448  20.300  25.090  1.00  0.00           H
ATOM    716  HG3 ARG    45      46.949  21.031  24.620  1.00  0.00           H
ATOM    717  CD  ARG    45      47.045  20.197  26.477  1.00  0.00           C
ATOM    718  HD2 ARG    45      47.565  19.387  25.966  1.00  0.00           H
ATOM    719  HD3 ARG    45      47.787  20.906  26.844  1.00  0.00           H
ATOM    720  NE  ARG    45      46.281  19.750  27.613  1.00  0.00           N
ATOM    721  HE  ARG    45      45.312  20.035  27.632  1.00  0.00           H
ATOM    722  CZ  ARG    45      46.676  18.932  28.539  1.00  0.00           C
ATOM    723  NH1 ARG    45      47.964  18.597  28.660  1.00  0.00           N
ATOM    724 HH11 ARG    45      48.721  18.902  28.066  1.00  0.00           H
ATOM    725 HH12 ARG    45      48.275  17.982  29.398  1.00  0.00           H
ATOM    726  NH2 ARG    45      45.786  18.392  29.294  1.00  0.00           N
ATOM    727 HH21 ARG    45      44.802  18.619  29.275  1.00  0.00           H
ATOM    728 HH22 ARG    45      46.073  17.840  30.091  1.00  0.00           H
ATOM    729  C   ARG    45      44.503  22.495  23.427  1.00  0.00           C
ATOM    730  O   ARG    45      45.113  22.105  22.451  1.00  0.00           O
ATOM    731  N   TYR    46      43.141  22.738  23.515  1.00  0.00           N
ATOM    732  H   TYR    46      42.663  23.043  24.350  1.00  0.00           H
ATOM    733  CA  TYR    46      42.296  22.357  22.346  1.00  0.00           C
ATOM    734  HA  TYR    46      42.539  21.333  22.063  1.00  0.00           H
ATOM    735  CB  TYR    46      40.789  22.299  22.679  1.00  0.00           C
ATOM    736  HB2 TYR    46      40.736  21.676  23.572  1.00  0.00           H
ATOM    737  HB3 TYR    46      40.393  23.299  22.858  1.00  0.00           H
ATOM    738  CG  TYR    46      39.865  21.557  21.614  1.00  0.00           C
ATOM    739  CD1 TYR    46      39.838  20.153  21.582  1.00  0.00           C
ATOM    740  HD1 TYR    46      40.512  19.586  22.208  1.00  0.00           H
ATOM    741  CE1 TYR    46      39.159  19.388  20.605  1.00  0.00           C
ATOM    742  HE1 TYR    46      39.158  18.309  20.584  1.00  0.00           H
ATOM    743  CZ  TYR    46      38.453  20.144  19.567  1.00  0.00           C
ATOM    744  OH  TYR    46      37.831  19.485  18.640  1.00  0.00           O
ATOM    745  HH  TYR    46      37.321  20.147  18.166  1.00  0.00           H
ATOM    746  CE2 TYR    46      38.377  21.530  19.685  1.00  0.00           C
ATOM    747  HE2 TYR    46      37.803  22.038  18.925  1.00  0.00           H
ATOM    748  CD2 TYR    46      39.123  22.317  20.592  1.00  0.00           C
ATOM    749  HD2 TYR    46      39.007  23.387  20.672  1.00  0.00           H
ATOM    750  C   TYR    46      42.548  23.256  21.138  1.00  0.00           C
ATOM    751  O   TYR    46      42.476  22.849  19.935  1.00  0.00           O
ATOM    752  N   GLU    47      42.817  24.549  21.361  1.00  0.00           N
ATOM    753  H   GLU    47      42.829  24.877  22.316  1.00  0.00           H
ATOM    754  CA  GLU    47      43.162  25.598  20.415  1.00  0.00           C
ATOM    755  HA  GLU    47      42.390  25.562  19.646  1.00  0.00           H
ATOM    756  CB  GLU    47      43.116  27.037  21.033  1.00  0.00           C
ATOM    757  HB2 GLU    47      42.151  27.237  21.500  1.00  0.00           H
ATOM    758  HB3 GLU    47      43.841  27.086  21.846  1.00  0.00           H
ATOM    759  CG  GLU    47      43.476  28.069  20.038  1.00  0.00           C
ATOM    760  HG2 GLU    47      43.803  28.936  20.611  1.00  0.00           H
ATOM    761  HG3 GLU    47      44.398  27.826  19.510  1.00  0.00           H
ATOM    762  CD  GLU    47      42.399  28.610  19.128  1.00  0.00           C
ATOM    763  OE1 GLU    47      41.517  27.754  18.789  1.00  0.00           O
ATOM    764  OE2 GLU    47      42.273  29.838  18.833  1.00  0.00           O
ATOM    765  C   GLU    47      44.485  25.156  19.647  1.00  0.00           C
ATOM    766  O   GLU    47      44.531  25.229  18.354  1.00  0.00           O
ATOM    767  N   SER    48      45.419  24.586  20.428  1.00  0.00           N
ATOM    768  H   SER    48      45.240  24.625  21.421  1.00  0.00           H
ATOM    769  CA  SER    48      46.721  24.127  19.907  1.00  0.00           C
ATOM    770  HA  SER    48      47.168  24.904  19.288  1.00  0.00           H
ATOM    771  CB  SER    48      47.635  23.788  21.101  1.00  0.00           C
ATOM    772  HB2 SER    48      47.309  23.017  21.799  1.00  0.00           H
ATOM    773  HB3 SER    48      48.520  23.444  20.566  1.00  0.00           H
ATOM    774  OG  SER    48      48.053  24.910  21.920  1.00  0.00           O
ATOM    775  HG  SER    48      47.350  25.198  22.508  1.00  0.00           H
ATOM    776  C   SER    48      46.636  22.921  18.962  1.00  0.00           C
ATOM    777  O   SER    48      47.375  22.802  17.971  1.00  0.00           O
ATOM    778  N   LEU    49      45.660  22.036  19.308  1.00  0.00           N
ATOM    779  H   LEU    49      45.129  22.209  20.149  1.00  0.00           H
ATOM    780  CA  LEU    49      45.228  20.848  18.483  1.00  0.00           C
ATOM    781  HA  LEU    49      46.108  20.245  18.260  1.00  0.00           H
ATOM    782  CB  LEU    49      44.318  20.061  19.409  1.00  0.00           C
ATOM    783  HB2 LEU    49      44.648  19.982  20.444  1.00  0.00           H
ATOM    784  HB3 LEU    49      43.402  20.635  19.545  1.00  0.00           H
ATOM    785  CG  LEU    49      43.903  18.648  18.944  1.00  0.00           C
ATOM    786  HG  LEU    49      43.864  18.685  17.855  1.00  0.00           H
ATOM    787  CD1 LEU    49      44.884  17.654  19.399  1.00  0.00           C
ATOM    788 HD11 LEU    49      44.992  17.537  20.478  1.00  0.00           H
ATOM    789 HD12 LEU    49      45.827  17.868  18.897  1.00  0.00           H
ATOM    790 HD13 LEU    49      44.512  16.710  19.002  1.00  0.00           H
ATOM    791  CD2 LEU    49      42.567  18.165  19.365  1.00  0.00           C
ATOM    792 HD21 LEU    49      42.593  17.783  20.386  1.00  0.00           H
ATOM    793 HD22 LEU    49      41.778  18.917  19.360  1.00  0.00           H
ATOM    794 HD23 LEU    49      42.292  17.386  18.654  1.00  0.00           H
ATOM    795  C   LEU    49      44.584  21.256  17.120  1.00  0.00           C
ATOM    796  O   LEU    49      44.983  20.568  16.140  1.00  0.00           O
ATOM    797  N   THR    50      44.053  22.457  16.970  1.00  0.00           N
ATOM    798  H   THR    50      43.712  22.854  17.834  1.00  0.00           H
ATOM    799  CA  THR    50      43.898  23.152  15.665  1.00  0.00           C
ATOM    800  HA  THR    50      43.774  22.340  14.950  1.00  0.00           H
ATOM    801  CB  THR    50      42.684  24.099  15.704  1.00  0.00           C
ATOM    802  HB  THR    50      42.802  24.774  16.553  1.00  0.00           H
ATOM    803  CG2 THR    50      42.618  25.103  14.532  1.00  0.00           C
ATOM    804 HG21 THR    50      43.534  25.693  14.576  1.00  0.00           H
ATOM    805 HG22 THR    50      41.789  25.798  14.670  1.00  0.00           H
ATOM    806 HG23 THR    50      42.604  24.529  13.606  1.00  0.00           H
ATOM    807  OG1 THR    50      41.504  23.327  15.663  1.00  0.00           O
ATOM    808  HG1 THR    50      41.403  22.795  16.455  1.00  0.00           H
ATOM    809  C   THR    50      45.180  23.800  15.037  1.00  0.00           C
ATOM    810  O   THR    50      45.466  23.666  13.857  1.00  0.00           O
ATOM    811  N   ASP    51      45.897  24.593  15.854  1.00  0.00           N
ATOM    812  H   ASP    51      45.541  24.672  16.796  1.00  0.00           H
ATOM    813  CA  ASP    51      46.905  25.515  15.376  1.00  0.00           C
ATOM    814  HA  ASP    51      47.423  24.998  14.568  1.00  0.00           H
ATOM    815  CB  ASP    51      46.229  26.749  14.701  1.00  0.00           C
ATOM    816  HB2 ASP    51      45.450  26.421  14.014  1.00  0.00           H
ATOM    817  HB3 ASP    51      45.724  27.230  15.538  1.00  0.00           H
ATOM    818  CG  ASP    51      47.168  27.654  13.979  1.00  0.00           C
ATOM    819  OD1 ASP    51      48.395  27.831  14.321  1.00  0.00           O
ATOM    820  OD2 ASP    51      46.743  28.403  13.091  1.00  0.00           O
ATOM    821  C   ASP    51      47.993  25.910  16.415  1.00  0.00           C
ATOM    822  O   ASP    51      47.725  26.799  17.227  1.00  0.00           O
ATOM    823  N   PRO    52      49.147  25.250  16.481  1.00  0.00           N
ATOM    824  CD  PRO    52      49.585  24.197  15.518  1.00  0.00           C
ATOM    825  HD2 PRO    52      49.216  24.390  14.511  1.00  0.00           H
ATOM    826  HD3 PRO    52      49.232  23.200  15.779  1.00  0.00           H
ATOM    827  CG  PRO    52      51.100  24.107  15.662  1.00  0.00           C
ATOM    828  HG2 PRO    52      51.603  24.916  15.132  1.00  0.00           H
ATOM    829  HG3 PRO    52      51.527  23.140  15.399  1.00  0.00           H
ATOM    830  CB  PRO    52      51.281  24.332  17.118  1.00  0.00           C
ATOM    831  HB2 PRO    52      52.232  24.778  17.411  1.00  0.00           H
ATOM    832  HB3 PRO    52      51.072  23.371  17.589  1.00  0.00           H
ATOM    833  CA  PRO    52      50.179  25.387  17.441  1.00  0.00           C
ATOM    834  HA  PRO    52      49.890  25.102  18.453  1.00  0.00           H
ATOM    835  C   PRO    52      50.789  26.807  17.522  1.00  0.00           C
ATOM    836  O   PRO    52      51.411  27.170  18.561  1.00  0.00           O
ATOM    837  N   SER    53      50.527  27.614  16.513  1.00  0.00           N
ATOM    838  H   SER    53      49.991  27.269  15.730  1.00  0.00           H
ATOM    839  CA  SER    53      51.117  28.939  16.464  1.00  0.00           C
ATOM    840  HA  SER    53      52.199  28.954  16.596  1.00  0.00           H
ATOM    841  CB  SER    53      51.029  29.584  15.089  1.00  0.00           C
ATOM    842  HB2 SER    53      51.690  30.451  15.054  1.00  0.00           H
ATOM    843  HB3 SER    53      51.402  28.977  14.263  1.00  0.00           H
ATOM    844  OG  SER    53      49.715  29.923  14.775  1.00  0.00           O
ATOM    845  HG  SER    53      49.178  29.127  14.750  1.00  0.00           H
ATOM    846  C   SER    53      50.555  29.823  17.599  1.00  0.00           C
ATOM    847  O   SER    53      51.166  30.889  17.885  1.00  0.00           O
ATOM    848  N   LYS    54      49.439  29.476  18.171  1.00  0.00           N
ATOM    849  H   LYS    54      48.906  28.669  17.881  1.00  0.00           H
ATOM    850  CA  LYS    54      48.822  30.186  19.276  1.00  0.00           C
ATOM    851  HA  LYS    54      49.106  31.212  19.040  1.00  0.00           H
ATOM    852  CB  LYS    54      47.283  30.129  19.291  1.00  0.00           C
ATOM    853  HB2 LYS    54      46.953  29.102  19.448  1.00  0.00           H
ATOM    854  HB3 LYS    54      46.987  30.663  20.193  1.00  0.00           H
ATOM    855  CG  LYS    54      46.567  30.824  18.071  1.00  0.00           C
ATOM    856  HG2 LYS    54      45.514  30.543  18.093  1.00  0.00           H
ATOM    857  HG3 LYS    54      46.658  31.891  18.272  1.00  0.00           H
ATOM    858  CD  LYS    54      47.106  30.528  16.620  1.00  0.00           C
ATOM    859  HD2 LYS    54      48.120  30.921  16.549  1.00  0.00           H
ATOM    860  HD3 LYS    54      47.238  29.462  16.436  1.00  0.00           H
ATOM    861  CE  LYS    54      46.153  31.007  15.554  1.00  0.00           C
ATOM    862  HE2 LYS    54      46.536  30.664  14.594  1.00  0.00           H
ATOM    863  HE3 LYS    54      45.149  30.645  15.776  1.00  0.00           H
ATOM    864  NZ  LYS    54      46.228  32.473  15.559  1.00  0.00           N
ATOM    865  HZ1 LYS    54      46.007  32.795  14.628  1.00  0.00           H
ATOM    866  HZ2 LYS    54      47.194  32.764  15.605  1.00  0.00           H
ATOM    867  HZ3 LYS    54      45.753  32.866  16.360  1.00  0.00           H
ATOM    868  C   LYS    54      49.519  30.013  20.632  1.00  0.00           C
ATOM    869  O   LYS    54      49.327  30.795  21.563  1.00  0.00           O
ATOM    870  N   LEU    55      50.266  28.890  20.781  1.00  0.00           N
ATOM    871  H   LEU    55      50.179  28.237  20.016  1.00  0.00           H
ATOM    872  CA  LEU    55      51.038  28.429  21.978  1.00  0.00           C
ATOM    873  HA  LEU    55      50.530  28.595  22.929  1.00  0.00           H
ATOM    874  CB  LEU    55      51.201  26.910  21.894  1.00  0.00           C
ATOM    875  HB2 LEU    55      50.217  26.471  22.054  1.00  0.00           H
ATOM    876  HB3 LEU    55      51.669  26.672  20.938  1.00  0.00           H
ATOM    877  CG  LEU    55      52.155  26.224  22.899  1.00  0.00           C
ATOM    878  HG  LEU    55      53.131  26.651  22.669  1.00  0.00           H
ATOM    879  CD1 LEU    55      51.565  26.345  24.374  1.00  0.00           C
ATOM    880 HD11 LEU    55      51.439  27.354  24.767  1.00  0.00           H
ATOM    881 HD12 LEU    55      52.196  25.882  25.133  1.00  0.00           H
ATOM    882 HD13 LEU    55      50.645  25.761  24.356  1.00  0.00           H
ATOM    883  CD2 LEU    55      52.352  24.779  22.331  1.00  0.00           C
ATOM    884 HD21 LEU    55      52.674  24.738  21.290  1.00  0.00           H
ATOM    885 HD22 LEU    55      53.141  24.237  22.854  1.00  0.00           H
ATOM    886 HD23 LEU    55      51.336  24.396  22.411  1.00  0.00           H
ATOM    887  C   LEU    55      52.442  29.145  22.030  1.00  0.00           C
ATOM    888  O   LEU    55      52.979  29.184  23.168  1.00  0.00           O
ATOM    889  N   ASP    56      53.020  29.601  20.925  1.00  0.00           N
ATOM    890  H   ASP    56      52.588  29.211  20.099  1.00  0.00           H
ATOM    891  CA  ASP    56      54.432  30.031  20.794  1.00  0.00           C
ATOM    892  HA  ASP    56      55.061  29.189  21.085  1.00  0.00           H
ATOM    893  CB  ASP    56      54.713  30.506  19.372  1.00  0.00           C
ATOM    894  HB2 ASP    56      53.857  31.065  18.996  1.00  0.00           H
ATOM    895  HB3 ASP    56      55.500  31.258  19.438  1.00  0.00           H
ATOM    896  CG  ASP    56      55.179  29.546  18.333  1.00  0.00           C
ATOM    897  OD1 ASP    56      55.403  30.078  17.195  1.00  0.00           O
ATOM    898  OD2 ASP    56      55.303  28.330  18.617  1.00  0.00           O
ATOM    899  C   ASP    56      54.884  31.134  21.739  1.00  0.00           C
ATOM    900  O   ASP    56      56.087  31.125  22.123  1.00  0.00           O
ATOM    901  N   SER    57      54.002  32.019  22.137  1.00  0.00           N
ATOM    902  H   SER    57      53.124  31.763  21.706  1.00  0.00           H
ATOM    903  CA  SER    57      54.173  33.216  22.997  1.00  0.00           C
ATOM    904  HA  SER    57      55.202  33.544  22.853  1.00  0.00           H
ATOM    905  CB  SER    57      53.207  34.349  22.555  1.00  0.00           C
ATOM    906  HB2 SER    57      53.412  35.235  23.156  1.00  0.00           H
ATOM    907  HB3 SER    57      53.265  34.372  21.466  1.00  0.00           H
ATOM    908  OG  SER    57      51.872  33.944  22.969  1.00  0.00           O
ATOM    909  HG  SER    57      51.273  34.575  22.566  1.00  0.00           H
ATOM    910  C   SER    57      54.170  32.952  24.459  1.00  0.00           C
ATOM    911  O   SER    57      54.398  33.883  25.259  1.00  0.00           O
ATOM    912  N   GLY    58      54.098  31.683  24.865  1.00  0.00           N
ATOM    913  H   GLY    58      54.195  30.980  24.146  1.00  0.00           H
ATOM    914  CA  GLY    58      54.417  31.259  26.241  1.00  0.00           C
ATOM    915  HA2 GLY    58      55.458  31.409  26.527  1.00  0.00           H
ATOM    916  HA3 GLY    58      53.740  31.747  26.943  1.00  0.00           H
ATOM    917  C   GLY    58      54.090  29.791  26.471  1.00  0.00           C
ATOM    918  O   GLY    58      52.911  29.509  26.791  1.00  0.00           O
ATOM    919  N   LYS    59      54.936  28.828  26.293  1.00  0.00           N
ATOM    920  H   LYS    59      55.866  29.088  25.993  1.00  0.00           H
ATOM    921  CA  LYS    59      54.643  27.416  26.144  1.00  0.00           C
ATOM    922  HA  LYS    59      53.951  27.289  25.312  1.00  0.00           H
ATOM    923  CB  LYS    59      55.924  26.714  25.643  1.00  0.00           C
ATOM    924  HB2 LYS    59      56.760  27.154  26.187  1.00  0.00           H
ATOM    925  HB3 LYS    59      55.818  25.681  25.972  1.00  0.00           H
ATOM    926  CG  LYS    59      55.942  26.737  24.122  1.00  0.00           C
ATOM    927  HG2 LYS    59      55.293  25.978  23.688  1.00  0.00           H
ATOM    928  HG3 LYS    59      55.661  27.740  23.799  1.00  0.00           H
ATOM    929  CD  LYS    59      57.356  26.571  23.542  1.00  0.00           C
ATOM    930  HD2 LYS    59      57.807  25.668  23.954  1.00  0.00           H
ATOM    931  HD3 LYS    59      57.261  26.353  22.478  1.00  0.00           H
ATOM    932  CE  LYS    59      58.147  27.842  23.786  1.00  0.00           C
ATOM    933  HE2 LYS    59      57.642  28.636  23.238  1.00  0.00           H
ATOM    934  HE3 LYS    59      58.010  28.115  24.832  1.00  0.00           H
ATOM    935  NZ  LYS    59      59.557  27.690  23.463  1.00  0.00           N
ATOM    936  HZ1 LYS    59      59.771  26.713  23.597  1.00  0.00           H
ATOM    937  HZ2 LYS    59      60.160  28.261  24.040  1.00  0.00           H
ATOM    938  HZ3 LYS    59      59.788  27.742  22.482  1.00  0.00           H
ATOM    939  C   LYS    59      54.104  26.774  27.384  1.00  0.00           C
ATOM    940  O   LYS    59      53.420  25.765  27.285  1.00  0.00           O
ATOM    941  N   GLU    60      54.653  27.098  28.535  1.00  0.00           N
ATOM    942  H   GLU    60      55.361  27.791  28.335  1.00  0.00           H
ATOM    943  CA  GLU    60      54.477  26.519  29.815  1.00  0.00           C
ATOM    944  HA  GLU    60      54.634  25.450  29.677  1.00  0.00           H
ATOM    945  CB  GLU    60      55.580  26.909  30.822  1.00  0.00           C
ATOM    946  HB2 GLU    60      55.331  26.486  31.794  1.00  0.00           H
ATOM    947  HB3 GLU    60      56.486  26.366  30.551  1.00  0.00           H
ATOM    948  CG  GLU    60      55.812  28.382  30.948  1.00  0.00           C
ATOM    949  HG2 GLU    60      54.850  28.844  30.728  1.00  0.00           H
ATOM    950  HG3 GLU    60      56.057  28.535  32.000  1.00  0.00           H
ATOM    951  CD  GLU    60      56.834  28.982  30.012  1.00  0.00           C
ATOM    952  OE1 GLU    60      57.069  30.214  30.257  1.00  0.00           O
ATOM    953  OE2 GLU    60      57.205  28.458  28.888  1.00  0.00           O
ATOM    954  C   GLU    60      53.043  26.738  30.453  1.00  0.00           C
ATOM    955  O   GLU    60      52.753  27.784  31.023  1.00  0.00           O
ATOM    956  N   LEU    61      52.134  25.822  30.242  1.00  0.00           N
ATOM    957  H   LEU    61      52.495  25.004  29.773  1.00  0.00           H
ATOM    958  CA  LEU    61      50.774  25.746  30.749  1.00  0.00           C
ATOM    959  HA  LEU    61      50.269  26.708  30.662  1.00  0.00           H
ATOM    960  CB  LEU    61      49.894  24.777  29.951  1.00  0.00           C
ATOM    961  HB2 LEU    61      50.090  23.724  30.149  1.00  0.00           H
ATOM    962  HB3 LEU    61      48.942  24.800  30.480  1.00  0.00           H
ATOM    963  CG  LEU    61      49.813  25.019  28.407  1.00  0.00           C
ATOM    964  HG  LEU    61      50.833  24.968  28.026  1.00  0.00           H
ATOM    965  CD1 LEU    61      48.883  23.926  27.934  1.00  0.00           C
ATOM    966 HD11 LEU    61      47.998  23.815  28.562  1.00  0.00           H
ATOM    967 HD12 LEU    61      49.379  22.957  27.882  1.00  0.00           H
ATOM    968 HD13 LEU    61      48.737  24.100  26.868  1.00  0.00           H
ATOM    969  CD2 LEU    61      49.124  26.349  28.000  1.00  0.00           C
ATOM    970 HD21 LEU    61      49.287  26.518  26.935  1.00  0.00           H
ATOM    971 HD22 LEU    61      48.087  26.229  28.310  1.00  0.00           H
ATOM    972 HD23 LEU    61      49.528  27.193  28.560  1.00  0.00           H
ATOM    973  C   LEU    61      50.740  25.429  32.248  1.00  0.00           C
ATOM    974  O   LEU    61      50.824  24.235  32.610  1.00  0.00           O
ATOM    975  N   HID    62      50.663  26.490  33.099  1.00  0.00           N
ATOM    976  H   HID    62      50.649  27.388  32.636  1.00  0.00           H
ATOM    977  CA  HID    62      50.841  26.487  34.541  1.00  0.00           C
ATOM    978  HA  HID    62      50.342  25.591  34.910  1.00  0.00           H
ATOM    979  CB  HID    62      52.317  26.442  34.908  1.00  0.00           C
ATOM    980  HB2 HID    62      52.373  25.935  35.871  1.00  0.00           H
ATOM    981  HB3 HID    62      52.815  25.789  34.190  1.00  0.00           H
ATOM    982  CG  HID    62      53.108  27.742  34.873  1.00  0.00           C
ATOM    983  ND1 HID    62      53.320  28.538  33.797  1.00  0.00           N
ATOM    984  HD1 HID    62      52.922  28.355  32.886  1.00  0.00           H
ATOM    985  CE1 HID    62      54.125  29.555  34.123  1.00  0.00           C
ATOM    986  HE1 HID    62      54.511  30.350  33.502  1.00  0.00           H
ATOM    987  NE2 HID    62      54.471  29.479  35.431  1.00  0.00           N
ATOM    988  CD2 HID    62      53.810  28.312  35.917  1.00  0.00           C
ATOM    989  HD2 HID    62      53.873  27.874  36.901  1.00  0.00           H
ATOM    990  C   HID    62      50.118  27.729  35.189  1.00  0.00           C
ATOM    991  O   HID    62      49.817  28.723  34.526  1.00  0.00           O
ATOM    992  N   ILE    63      50.124  27.690  36.525  1.00  0.00           N
ATOM    993  H   ILE    63      50.619  26.919  36.949  1.00  0.00           H
ATOM    994  CA  ILE    63      49.505  28.742  37.339  1.00  0.00           C
ATOM    995  HA  ILE    63      49.230  29.614  36.746  1.00  0.00           H
ATOM    996  CB  ILE    63      48.169  28.251  37.990  1.00  0.00           C
ATOM    997  HB  ILE    63      48.375  27.459  38.711  1.00  0.00           H
ATOM    998  CG2 ILE    63      47.427  29.376  38.777  1.00  0.00           C
ATOM    999 HG21 ILE    63      48.140  29.761  39.504  1.00  0.00           H
ATOM   1000 HG22 ILE    63      46.546  28.968  39.272  1.00  0.00           H
ATOM   1001 HG23 ILE    63      47.034  30.098  38.061  1.00  0.00           H
ATOM   1002  CG1 ILE    63      47.235  27.577  36.923  1.00  0.00           C
ATOM   1003 HG12 ILE    63      46.932  28.384  36.257  1.00  0.00           H
ATOM   1004 HG13 ILE    63      47.856  26.791  36.492  1.00  0.00           H
ATOM   1005  CD1 ILE    63      46.042  26.858  37.570  1.00  0.00           C
ATOM   1006 HD11 ILE    63      45.378  26.357  36.866  1.00  0.00           H
ATOM   1007 HD12 ILE    63      45.407  27.620  38.019  1.00  0.00           H
ATOM   1008 HD13 ILE    63      46.338  26.130  38.326  1.00  0.00           H
ATOM   1009  C   ILE    63      50.518  29.218  38.500  1.00  0.00           C
ATOM   1010  O   ILE    63      51.191  28.398  39.111  1.00  0.00           O
ATOM   1011  N   ASN    64      50.383  30.480  38.956  1.00  0.00           N
ATOM   1012  H   ASN    64      49.694  31.038  38.474  1.00  0.00           H
ATOM   1013  CA  ASN    64      51.264  31.075  40.044  1.00  0.00           C
ATOM   1014  HA  ASN    64      51.776  30.240  40.520  1.00  0.00           H
ATOM   1015  CB  ASN    64      52.395  31.981  39.378  1.00  0.00           C
ATOM   1016  HB2 ASN    64      52.962  31.559  38.548  1.00  0.00           H
ATOM   1017  HB3 ASN    64      51.895  32.871  38.995  1.00  0.00           H
ATOM   1018  CG  ASN    64      53.447  32.513  40.356  1.00  0.00           C
ATOM   1019  OD1 ASN    64      53.648  32.050  41.459  1.00  0.00           O
ATOM   1020  ND2 ASN    64      54.107  33.470  39.876  1.00  0.00           N
ATOM   1021 HD21 ASN    64      53.938  33.740  38.918  1.00  0.00           H
ATOM   1022 HD22 ASN    64      54.760  34.047  40.387  1.00  0.00           H
ATOM   1023  C   ASN    64      50.423  31.872  41.032  1.00  0.00           C
ATOM   1024  O   ASN    64      49.501  32.577  40.581  1.00  0.00           O
ATOM   1025  N   LEU    65      50.653  31.684  42.309  1.00  0.00           N
ATOM   1026  H   LEU    65      51.402  31.072  42.600  1.00  0.00           H
ATOM   1027  CA  LEU    65      50.109  32.439  43.402  1.00  0.00           C
ATOM   1028  HA  LEU    65      49.328  33.117  43.058  1.00  0.00           H
ATOM   1029  CB  LEU    65      49.556  31.398  44.424  1.00  0.00           C
ATOM   1030  HB2 LEU    65      50.457  30.972  44.867  1.00  0.00           H
ATOM   1031  HB3 LEU    65      48.895  31.933  45.105  1.00  0.00           H
ATOM   1032  CG  LEU    65      48.705  30.128  43.937  1.00  0.00           C
ATOM   1033  HG  LEU    65      49.144  29.577  43.104  1.00  0.00           H
ATOM   1034  CD1 LEU    65      48.309  29.205  45.120  1.00  0.00           C
ATOM   1035 HD11 LEU    65      47.263  28.902  45.178  1.00  0.00           H
ATOM   1036 HD12 LEU    65      48.286  29.759  46.060  1.00  0.00           H
ATOM   1037 HD13 LEU    65      49.016  28.389  45.272  1.00  0.00           H
ATOM   1038  CD2 LEU    65      47.359  30.766  43.406  1.00  0.00           C
ATOM   1039 HD21 LEU    65      46.697  29.999  43.006  1.00  0.00           H
ATOM   1040 HD22 LEU    65      46.867  31.305  44.216  1.00  0.00           H
ATOM   1041 HD23 LEU    65      47.620  31.529  42.673  1.00  0.00           H
ATOM   1042  C   LEU    65      51.186  33.410  44.081  1.00  0.00           C
ATOM   1043  O   LEU    65      52.276  33.033  44.512  1.00  0.00           O
ATOM   1044  N   ILE    66      50.797  34.731  44.133  1.00  0.00           N
ATOM   1045  H   ILE    66      49.953  34.959  43.629  1.00  0.00           H
ATOM   1046  CA  ILE    66      51.643  35.838  44.531  1.00  0.00           C
ATOM   1047  HA  ILE    66      52.545  35.604  45.097  1.00  0.00           H
ATOM   1048  CB  ILE    66      51.923  36.742  43.282  1.00  0.00           C
ATOM   1049  HB  ILE    66      50.945  37.156  43.037  1.00  0.00           H
ATOM   1050  CG2 ILE    66      52.869  37.853  43.592  1.00  0.00           C
ATOM   1051 HG21 ILE    66      53.280  38.275  42.674  1.00  0.00           H
ATOM   1052 HG22 ILE    66      53.704  37.511  44.202  1.00  0.00           H
ATOM   1053 HG23 ILE    66      52.430  38.618  44.230  1.00  0.00           H
ATOM   1054  CG1 ILE    66      52.432  35.954  42.064  1.00  0.00           C
ATOM   1055 HG12 ILE    66      53.494  35.741  42.179  1.00  0.00           H
ATOM   1056 HG13 ILE    66      51.913  35.022  41.839  1.00  0.00           H
ATOM   1057  CD1 ILE    66      52.324  36.641  40.723  1.00  0.00           C
ATOM   1058 HD11 ILE    66      53.003  37.486  40.610  1.00  0.00           H
ATOM   1059 HD12 ILE    66      51.305  37.015  40.625  1.00  0.00           H
ATOM   1060 HD13 ILE    66      52.660  35.927  39.972  1.00  0.00           H
ATOM   1061  C   ILE    66      50.947  36.771  45.570  1.00  0.00           C
ATOM   1062  O   ILE    66      50.353  37.779  45.194  1.00  0.00           O
ATOM   1063  N   PRO    67      51.094  36.463  46.889  1.00  0.00           N
ATOM   1064  CD  PRO    67      51.610  35.246  47.421  1.00  0.00           C
ATOM   1065  HD2 PRO    67      52.544  34.955  46.941  1.00  0.00           H
ATOM   1066  HD3 PRO    67      50.816  34.513  47.271  1.00  0.00           H
ATOM   1067  CG  PRO    67      51.880  35.364  48.866  1.00  0.00           C
ATOM   1068  HG2 PRO    67      52.863  35.801  49.038  1.00  0.00           H
ATOM   1069  HG3 PRO    67      51.875  34.419  49.410  1.00  0.00           H
ATOM   1070  CB  PRO    67      50.747  36.417  49.208  1.00  0.00           C
ATOM   1071  HB2 PRO    67      51.026  36.989  50.094  1.00  0.00           H
ATOM   1072  HB3 PRO    67      49.796  35.893  49.295  1.00  0.00           H
ATOM   1073  CA  PRO    67      50.629  37.301  47.983  1.00  0.00           C
ATOM   1074  HA  PRO    67      49.559  37.449  47.842  1.00  0.00           H
ATOM   1075  C   PRO    67      51.418  38.652  47.938  1.00  0.00           C
ATOM   1076  O   PRO    67      52.659  38.611  47.760  1.00  0.00           O
ATOM   1077  N   ASN    68      50.787  39.800  48.274  1.00  0.00           N
ATOM   1078  H   ASN    68      49.781  39.725  48.300  1.00  0.00           H
ATOM   1079  CA  ASN    68      51.396  41.060  48.500  1.00  0.00           C
ATOM   1080  HA  ASN    68      52.455  40.905  48.707  1.00  0.00           H
ATOM   1081  CB  ASN    68      51.216  41.949  47.315  1.00  0.00           C
ATOM   1082  HB2 ASN    68      51.553  41.514  46.374  1.00  0.00           H
ATOM   1083  HB3 ASN    68      50.156  42.111  47.115  1.00  0.00           H
ATOM   1084  CG  ASN    68      52.005  43.227  47.409  1.00  0.00           C
ATOM   1085  OD1 ASN    68      52.488  43.618  48.495  1.00  0.00           O
ATOM   1086  ND2 ASN    68      52.232  43.899  46.322  1.00  0.00           N
ATOM   1087 HD21 ASN    68      51.817  43.700  45.424  1.00  0.00           H
ATOM   1088 HD22 ASN    68      52.721  44.771  46.471  1.00  0.00           H
ATOM   1089  C   ASN    68      50.900  41.683  49.807  1.00  0.00           C
ATOM   1090  O   ASN    68      49.837  42.335  49.876  1.00  0.00           O
ATOM   1091  N   LYS    69      51.650  41.468  50.864  1.00  0.00           N
ATOM   1092  H   LYS    69      52.394  40.787  50.816  1.00  0.00           H
ATOM   1093  CA  LYS    69      51.348  41.989  52.185  1.00  0.00           C
ATOM   1094  HA  LYS    69      50.344  41.615  52.385  1.00  0.00           H
ATOM   1095  CB  LYS    69      52.324  41.454  53.220  1.00  0.00           C
ATOM   1096  HB2 LYS    69      53.338  41.505  52.822  1.00  0.00           H
ATOM   1097  HB3 LYS    69      52.123  41.920  54.185  1.00  0.00           H
ATOM   1098  CG  LYS    69      52.086  40.000  53.551  1.00  0.00           C
ATOM   1099  HG2 LYS    69      51.022  39.886  53.759  1.00  0.00           H
ATOM   1100  HG3 LYS    69      52.423  39.403  52.703  1.00  0.00           H
ATOM   1101  CD  LYS    69      52.972  39.568  54.717  1.00  0.00           C
ATOM   1102  HD2 LYS    69      53.996  39.426  54.372  1.00  0.00           H
ATOM   1103  HD3 LYS    69      52.853  40.323  55.494  1.00  0.00           H
ATOM   1104  CE  LYS    69      52.610  38.203  55.242  1.00  0.00           C
ATOM   1105  HE2 LYS    69      51.544  38.338  55.424  1.00  0.00           H
ATOM   1106  HE3 LYS    69      52.640  37.380  54.529  1.00  0.00           H
ATOM   1107  NZ  LYS    69      53.277  37.823  56.405  1.00  0.00           N
ATOM   1108  HZ1 LYS    69      54.211  37.523  56.159  1.00  0.00           H
ATOM   1109  HZ2 LYS    69      52.700  37.083  56.776  1.00  0.00           H
ATOM   1110  HZ3 LYS    69      53.212  38.632  57.005  1.00  0.00           H
ATOM   1111  C   LYS    69      51.380  43.563  52.335  1.00  0.00           C
ATOM   1112  O   LYS    69      50.696  44.078  53.178  1.00  0.00           O
ATOM   1113  N   GLN    70      52.215  44.238  51.447  1.00  0.00           N
ATOM   1114  H   GLN    70      52.612  43.707  50.685  1.00  0.00           H
ATOM   1115  CA  GLN    70      52.331  45.660  51.399  1.00  0.00           C
ATOM   1116  HA  GLN    70      52.362  46.077  52.407  1.00  0.00           H
ATOM   1117  CB  GLN    70      53.591  46.209  50.723  1.00  0.00           C
ATOM   1118  HB2 GLN    70      53.586  45.853  49.694  1.00  0.00           H
ATOM   1119  HB3 GLN    70      53.620  47.297  50.740  1.00  0.00           H
ATOM   1120  CG  GLN    70      55.007  45.731  51.317  1.00  0.00           C
ATOM   1121  HG2 GLN    70      55.871  46.216  50.861  1.00  0.00           H
ATOM   1122  HG3 GLN    70      55.057  46.036  52.362  1.00  0.00           H
ATOM   1123  CD  GLN    70      55.302  44.290  51.223  1.00  0.00           C
ATOM   1124  OE1 GLN    70      54.709  43.588  50.397  1.00  0.00           O
ATOM   1125  NE2 GLN    70      56.295  43.777  51.893  1.00  0.00           N
ATOM   1126 HE21 GLN    70      56.650  42.847  51.724  1.00  0.00           H
ATOM   1127 HE22 GLN    70      56.761  44.397  52.541  1.00  0.00           H
ATOM   1128  C   GLN    70      50.971  46.280  50.803  1.00  0.00           C
ATOM   1129  O   GLN    70      50.452  47.229  51.385  1.00  0.00           O
ATOM   1130  N   ASP    71      50.612  45.725  49.643  1.00  0.00           N
ATOM   1131  H   ASP    71      51.202  45.022  49.222  1.00  0.00           H
ATOM   1132  CA  ASP    71      49.444  46.193  48.816  1.00  0.00           C
ATOM   1133  HA  ASP    71      49.185  47.232  49.021  1.00  0.00           H
ATOM   1134  CB  ASP    71      49.750  46.087  47.298  1.00  0.00           C
ATOM   1135  HB2 ASP    71      50.832  46.222  47.303  1.00  0.00           H
ATOM   1136  HB3 ASP    71      49.489  45.125  46.859  1.00  0.00           H
ATOM   1137  CG  ASP    71      49.073  47.079  46.445  1.00  0.00           C
ATOM   1138  OD1 ASP    71      48.811  46.785  45.227  1.00  0.00           O
ATOM   1139  OD2 ASP    71      48.557  48.110  46.927  1.00  0.00           O
ATOM   1140  C   ASP    71      48.065  45.530  49.165  1.00  0.00           C
ATOM   1141  O   ASP    71      47.050  45.913  48.660  1.00  0.00           O
ATOM   1142  N   ARG    72      48.017  44.616  50.160  1.00  0.00           N
ATOM   1143  H   ARG    72      48.937  44.216  50.270  1.00  0.00           H
ATOM   1144  CA  ARG    72      46.859  43.773  50.508  1.00  0.00           C
ATOM   1145  HA  ARG    72      47.223  43.081  51.267  1.00  0.00           H
ATOM   1146  CB  ARG    72      45.813  44.606  51.360  1.00  0.00           C
ATOM   1147  HB2 ARG    72      46.290  45.450  51.857  1.00  0.00           H
ATOM   1148  HB3 ARG    72      45.129  45.059  50.644  1.00  0.00           H
ATOM   1149  CG  ARG    72      45.105  43.848  52.488  1.00  0.00           C
ATOM   1150  HG2 ARG    72      44.429  43.108  52.059  1.00  0.00           H
ATOM   1151  HG3 ARG    72      45.867  43.444  53.155  1.00  0.00           H
ATOM   1152  CD  ARG    72      44.325  44.866  53.317  1.00  0.00           C
ATOM   1153  HD2 ARG    72      44.090  44.465  54.303  1.00  0.00           H
ATOM   1154  HD3 ARG    72      44.886  45.772  53.546  1.00  0.00           H
ATOM   1155  NE  ARG    72      43.075  45.290  52.686  1.00  0.00           N
ATOM   1156  HE  ARG    72      42.771  44.862  51.823  1.00  0.00           H
ATOM   1157  CZ  ARG    72      42.296  46.284  53.042  1.00  0.00           C
ATOM   1158  NH1 ARG    72      42.444  47.028  54.076  1.00  0.00           N
ATOM   1159 HH11 ARG    72      43.192  46.889  54.740  1.00  0.00           H
ATOM   1160 HH12 ARG    72      41.918  47.891  54.075  1.00  0.00           H
ATOM   1161  NH2 ARG    72      41.298  46.539  52.198  1.00  0.00           N
ATOM   1162 HH21 ARG    72      41.144  45.908  51.423  1.00  0.00           H
ATOM   1163 HH22 ARG    72      40.468  46.911  52.637  1.00  0.00           H
ATOM   1164  C   ARG    72      46.192  43.041  49.436  1.00  0.00           C
ATOM   1165  O   ARG    72      45.052  42.596  49.499  1.00  0.00           O
ATOM   1166  N   THR    73      46.906  42.880  48.277  1.00  0.00           N
ATOM   1167  H   THR    73      47.869  43.177  48.354  1.00  0.00           H
ATOM   1168  CA  THR    73      46.425  42.022  47.154  1.00  0.00           C
ATOM   1169  HA  THR    73      45.334  42.023  47.143  1.00  0.00           H
ATOM   1170  CB  THR    73      46.892  42.549  45.771  1.00  0.00           C
ATOM   1171  HB  THR    73      46.666  41.770  45.044  1.00  0.00           H
ATOM   1172  CG2 THR    73      46.241  43.841  45.281  1.00  0.00           C
ATOM   1173 HG21 THR    73      46.652  44.642  45.896  1.00  0.00           H
ATOM   1174 HG22 THR    73      45.153  43.833  45.335  1.00  0.00           H
ATOM   1175 HG23 THR    73      46.578  43.965  44.251  1.00  0.00           H
ATOM   1176  OG1 THR    73      48.290  42.794  45.762  1.00  0.00           O
ATOM   1177  HG1 THR    73      48.731  41.946  45.672  1.00  0.00           H
ATOM   1178  C   THR    73      46.963  40.630  47.257  1.00  0.00           C
ATOM   1179  O   THR    73      48.026  40.391  47.713  1.00  0.00           O
ATOM   1180  N   LEU    74      46.166  39.660  46.735  1.00  0.00           N
ATOM   1181  H   LEU    74      45.206  39.938  46.585  1.00  0.00           H
ATOM   1182  CA  LEU    74      46.598  38.333  46.340  1.00  0.00           C
ATOM   1183  HA  LEU    74      47.661  38.199  46.536  1.00  0.00           H
ATOM   1184  CB  LEU    74      45.811  37.313  47.152  1.00  0.00           C
ATOM   1185  HB2 LEU    74      46.198  37.308  48.171  1.00  0.00           H
ATOM   1186  HB3 LEU    74      44.745  37.537  47.116  1.00  0.00           H
ATOM   1187  CG  LEU    74      46.016  35.852  46.631  1.00  0.00           C
ATOM   1188  HG  LEU    74      45.819  35.653  45.578  1.00  0.00           H
ATOM   1189  CD1 LEU    74      47.418  35.326  46.882  1.00  0.00           C
ATOM   1190 HD11 LEU    74      47.363  34.244  46.768  1.00  0.00           H
ATOM   1191 HD12 LEU    74      47.724  35.416  47.923  1.00  0.00           H
ATOM   1192 HD13 LEU    74      48.117  35.840  46.222  1.00  0.00           H
ATOM   1193  CD2 LEU    74      45.080  34.876  47.349  1.00  0.00           C
ATOM   1194 HD21 LEU    74      45.254  34.775  48.419  1.00  0.00           H
ATOM   1195 HD22 LEU    74      44.087  35.225  47.068  1.00  0.00           H
ATOM   1196 HD23 LEU    74      44.949  33.898  46.884  1.00  0.00           H
ATOM   1197  C   LEU    74      46.363  38.208  44.780  1.00  0.00           C
ATOM   1198  O   LEU    74      45.247  38.353  44.283  1.00  0.00           O
ATOM   1199  N   THR    75      47.471  37.942  44.009  1.00  0.00           N
ATOM   1200  H   THR    75      48.395  37.848  44.408  1.00  0.00           H
ATOM   1201  CA  THR    75      47.390  37.873  42.558  1.00  0.00           C
ATOM   1202  HA  THR    75      46.425  38.245  42.213  1.00  0.00           H
ATOM   1203  CB  THR    75      48.523  38.722  41.910  1.00  0.00           C
ATOM   1204  HB  THR    75      49.516  38.511  42.310  1.00  0.00           H
ATOM   1205  CG2 THR    75      48.545  38.616  40.467  1.00  0.00           C
ATOM   1206 HG21 THR    75      49.163  37.732  40.312  1.00  0.00           H
ATOM   1207 HG22 THR    75      48.908  39.512  39.964  1.00  0.00           H
ATOM   1208 HG23 THR    75      47.513  38.586  40.116  1.00  0.00           H
ATOM   1209  OG1 THR    75      48.339  40.068  42.239  1.00  0.00           O
ATOM   1210  HG1 THR    75      48.746  40.283  43.082  1.00  0.00           H
ATOM   1211  C   THR    75      47.676  36.467  42.047  1.00  0.00           C
ATOM   1212  O   THR    75      48.565  35.784  42.576  1.00  0.00           O
ATOM   1213  N   ILE    76      46.948  36.059  41.044  1.00  0.00           N
ATOM   1214  H   ILE    76      46.311  36.715  40.616  1.00  0.00           H
ATOM   1215  CA  ILE    76      47.004  34.814  40.343  1.00  0.00           C
ATOM   1216  HA  ILE    76      47.826  34.269  40.806  1.00  0.00           H
ATOM   1217  CB  ILE    76      45.715  33.955  40.566  1.00  0.00           C
ATOM   1218  HB  ILE    76      44.843  34.572  40.355  1.00  0.00           H
ATOM   1219  CG2 ILE    76      45.709  32.630  39.762  1.00  0.00           C
ATOM   1220 HG21 ILE    76      46.580  32.011  39.980  1.00  0.00           H
ATOM   1221 HG22 ILE    76      45.623  32.905  38.711  1.00  0.00           H
ATOM   1222 HG23 ILE    76      44.794  32.045  39.862  1.00  0.00           H
ATOM   1223  CG1 ILE    76      45.441  33.567  41.997  1.00  0.00           C
ATOM   1224 HG12 ILE    76      45.553  32.489  42.115  1.00  0.00           H
ATOM   1225 HG13 ILE    76      46.090  34.187  42.615  1.00  0.00           H
ATOM   1226  CD1 ILE    76      44.014  33.938  42.318  1.00  0.00           C
ATOM   1227 HD11 ILE    76      43.283  33.302  41.819  1.00  0.00           H
ATOM   1228 HD12 ILE    76      43.931  35.014  42.161  1.00  0.00           H
ATOM   1229 HD13 ILE    76      44.043  33.829  43.403  1.00  0.00           H
ATOM   1230  C   ILE    76      47.353  35.157  38.920  1.00  0.00           C
ATOM   1231  O   ILE    76      46.851  36.164  38.473  1.00  0.00           O
ATOM   1232  N   VAL    77      48.158  34.327  38.258  1.00  0.00           N
ATOM   1233  H   VAL    77      48.572  33.607  38.831  1.00  0.00           H
ATOM   1234  CA  VAL    77      48.398  34.421  36.804  1.00  0.00           C
ATOM   1235  HA  VAL    77      47.435  34.712  36.383  1.00  0.00           H
ATOM   1236  CB  VAL    77      49.525  35.480  36.478  1.00  0.00           C
ATOM   1237  HB  VAL    77      49.093  36.442  36.755  1.00  0.00           H
ATOM   1238  CG1 VAL    77      50.865  35.251  37.293  1.00  0.00           C
ATOM   1239 HG11 VAL    77      50.704  35.387  38.363  1.00  0.00           H
ATOM   1240 HG12 VAL    77      51.210  34.243  37.063  1.00  0.00           H
ATOM   1241 HG13 VAL    77      51.586  36.003  36.976  1.00  0.00           H
ATOM   1242  CG2 VAL    77      49.883  35.507  35.001  1.00  0.00           C
ATOM   1243 HG21 VAL    77      50.436  34.588  34.810  1.00  0.00           H
ATOM   1244 HG22 VAL    77      50.481  36.401  34.827  1.00  0.00           H
ATOM   1245 HG23 VAL    77      49.002  35.697  34.386  1.00  0.00           H
ATOM   1246  C   VAL    77      48.666  33.056  36.224  1.00  0.00           C
ATOM   1247  O   VAL    77      49.338  32.138  36.742  1.00  0.00           O
ATOM   1248  N   ASP    78      47.974  32.895  35.083  1.00  0.00           N
ATOM   1249  H   ASP    78      47.434  33.687  34.765  1.00  0.00           H
ATOM   1250  CA  ASP    78      47.953  31.715  34.231  1.00  0.00           C
ATOM   1251  HA  ASP    78      48.716  31.142  34.759  1.00  0.00           H
ATOM   1252  CB  ASP    78      46.584  30.959  34.317  1.00  0.00           C
ATOM   1253  HB2 ASP    78      46.695  29.954  33.912  1.00  0.00           H
ATOM   1254  HB3 ASP    78      46.263  30.771  35.342  1.00  0.00           H
ATOM   1255  CG  ASP    78      45.410  31.659  33.557  1.00  0.00           C
ATOM   1256  OD1 ASP    78      45.654  31.853  32.308  1.00  0.00           O
ATOM   1257  OD2 ASP    78      44.319  31.935  34.111  1.00  0.00           O
ATOM   1258  C   ASP    78      48.362  32.034  32.800  1.00  0.00           C
ATOM   1259  O   ASP    78      48.289  33.180  32.342  1.00  0.00           O
ATOM   1260  N   THR    79      48.729  31.033  32.080  1.00  0.00           N
ATOM   1261  H   THR    79      48.774  30.092  32.441  1.00  0.00           H
ATOM   1262  CA  THR    79      49.138  31.039  30.662  1.00  0.00           C
ATOM   1263  HA  THR    79      49.188  32.090  30.376  1.00  0.00           H
ATOM   1264  CB  THR    79      50.496  30.443  30.524  1.00  0.00           C
ATOM   1265  HB  THR    79      50.799  30.242  29.496  1.00  0.00           H
ATOM   1266  CG2 THR    79      51.579  31.167  31.439  1.00  0.00           C
ATOM   1267 HG21 THR    79      52.616  30.905  31.228  1.00  0.00           H
ATOM   1268 HG22 THR    79      51.220  30.970  32.449  1.00  0.00           H
ATOM   1269 HG23 THR    79      51.460  32.237  31.271  1.00  0.00           H
ATOM   1270  OG1 THR    79      50.481  29.161  31.088  1.00  0.00           O
ATOM   1271  HG1 THR    79      51.370  28.826  30.945  1.00  0.00           H
ATOM   1272  C   THR    79      48.141  30.379  29.779  1.00  0.00           C
ATOM   1273  O   THR    79      48.479  29.807  28.724  1.00  0.00           O
ATOM   1274  N   GLY    80      46.829  30.508  30.129  1.00  0.00           N
ATOM   1275  H   GLY    80      46.773  30.972  31.024  1.00  0.00           H
ATOM   1276  CA  GLY    80      45.619  30.140  29.402  1.00  0.00           C
ATOM   1277  HA2 GLY    80      45.319  29.096  29.503  1.00  0.00           H
ATOM   1278  HA3 GLY    80      44.913  30.753  29.963  1.00  0.00           H
ATOM   1279  C   GLY    80      45.391  30.679  27.950  1.00  0.00           C
ATOM   1280  O   GLY    80      46.321  31.133  27.258  1.00  0.00           O
ATOM   1281  N   ILE    81      44.126  30.716  27.588  1.00  0.00           N
ATOM   1282  H   ILE    81      43.466  30.487  28.318  1.00  0.00           H
ATOM   1283  CA  ILE    81      43.621  31.256  26.307  1.00  0.00           C
ATOM   1284  HA  ILE    81      44.393  30.932  25.607  1.00  0.00           H
ATOM   1285  CB  ILE    81      42.394  30.500  26.030  1.00  0.00           C
ATOM   1286  HB  ILE    81      42.607  29.434  25.970  1.00  0.00           H
ATOM   1287  CG2 ILE    81      41.273  30.773  27.059  1.00  0.00           C
ATOM   1288 HG21 ILE    81      41.255  31.808  27.401  1.00  0.00           H
ATOM   1289 HG22 ILE    81      41.406  30.104  27.908  1.00  0.00           H
ATOM   1290 HG23 ILE    81      40.246  30.577  26.750  1.00  0.00           H
ATOM   1291  CG1 ILE    81      41.893  30.956  24.650  1.00  0.00           C
ATOM   1292 HG12 ILE    81      40.838  30.687  24.615  1.00  0.00           H
ATOM   1293 HG13 ILE    81      41.722  32.032  24.610  1.00  0.00           H
ATOM   1294  CD1 ILE    81      42.716  30.339  23.464  1.00  0.00           C
ATOM   1295 HD11 ILE    81      42.340  30.719  22.513  1.00  0.00           H
ATOM   1296 HD12 ILE    81      42.737  29.253  23.552  1.00  0.00           H
ATOM   1297 HD13 ILE    81      43.752  30.676  23.494  1.00  0.00           H
ATOM   1298  C   ILE    81      43.553  32.784  26.340  1.00  0.00           C
ATOM   1299  O   ILE    81      43.713  33.411  25.295  1.00  0.00           O
ATOM   1300  N   GLY    82      43.392  33.446  27.577  1.00  0.00           N
ATOM   1301  H   GLY    82      43.249  32.876  28.399  1.00  0.00           H
ATOM   1302  CA  GLY    82      42.992  34.852  27.626  1.00  0.00           C
ATOM   1303  HA2 GLY    82      43.059  35.125  28.678  1.00  0.00           H
ATOM   1304  HA3 GLY    82      43.779  35.388  27.096  1.00  0.00           H
ATOM   1305  C   GLY    82      41.634  35.201  26.947  1.00  0.00           C
ATOM   1306  O   GLY    82      40.944  34.357  26.408  1.00  0.00           O
ATOM   1307  N   MET    83      41.160  36.466  26.940  1.00  0.00           N
ATOM   1308  H   MET    83      41.678  37.123  27.506  1.00  0.00           H
ATOM   1309  CA  MET    83      39.864  36.886  26.356  1.00  0.00           C
ATOM   1310  HA  MET    83      39.408  36.054  25.818  1.00  0.00           H
ATOM   1311  CB  MET    83      38.829  37.295  27.445  1.00  0.00           C
ATOM   1312  HB2 MET    83      39.277  38.073  28.063  1.00  0.00           H
ATOM   1313  HB3 MET    83      37.859  37.632  27.081  1.00  0.00           H
ATOM   1314  CG  MET    83      38.544  36.158  28.434  1.00  0.00           C
ATOM   1315  HG2 MET    83      37.987  35.334  27.988  1.00  0.00           H
ATOM   1316  HG3 MET    83      39.472  35.741  28.826  1.00  0.00           H
ATOM   1317  SD  MET    83      37.556  36.720  29.898  1.00  0.00           S
ATOM   1318  CE  MET    83      38.231  35.612  31.159  1.00  0.00           C
ATOM   1319  HE1 MET    83      37.992  34.567  30.962  1.00  0.00           H
ATOM   1320  HE2 MET    83      39.291  35.815  31.310  1.00  0.00           H
ATOM   1321  HE3 MET    83      37.798  35.835  32.134  1.00  0.00           H
ATOM   1322  C   MET    83      39.867  37.972  25.299  1.00  0.00           C
ATOM   1323  O   MET    83      40.564  38.976  25.363  1.00  0.00           O
ATOM   1324  N   THR    84      38.935  37.855  24.368  1.00  0.00           N
ATOM   1325  H   THR    84      38.443  36.982  24.229  1.00  0.00           H
ATOM   1326  CA  THR    84      38.409  39.010  23.641  1.00  0.00           C
ATOM   1327  HA  THR    84      39.164  39.739  23.347  1.00  0.00           H
ATOM   1328  CB  THR    84      37.729  38.610  22.319  1.00  0.00           C
ATOM   1329  HB  THR    84      38.400  38.127  21.610  1.00  0.00           H
ATOM   1330  CG2 THR    84      36.520  37.742  22.445  1.00  0.00           C
ATOM   1331 HG21 THR    84      36.730  36.955  23.171  1.00  0.00           H
ATOM   1332 HG22 THR    84      36.183  37.363  21.480  1.00  0.00           H
ATOM   1333 HG23 THR    84      35.756  38.379  22.892  1.00  0.00           H
ATOM   1334  OG1 THR    84      37.309  39.817  21.751  1.00  0.00           O
ATOM   1335  HG1 THR    84      38.085  40.272  21.415  1.00  0.00           H
ATOM   1336  C   THR    84      37.363  39.675  24.568  1.00  0.00           C
ATOM   1337  O   THR    84      36.567  39.051  25.301  1.00  0.00           O
ATOM   1338  N   LYS    85      37.542  40.987  24.547  1.00  0.00           N
ATOM   1339  H   LYS    85      38.335  41.310  24.011  1.00  0.00           H
ATOM   1340  CA  LYS    85      36.729  42.024  25.167  1.00  0.00           C
ATOM   1341  HA  LYS    85      37.124  42.068  26.182  1.00  0.00           H
ATOM   1342  CB  LYS    85      37.064  43.449  24.559  1.00  0.00           C
ATOM   1343  HB2 LYS    85      38.134  43.542  24.739  1.00  0.00           H
ATOM   1344  HB3 LYS    85      36.922  43.396  23.479  1.00  0.00           H
ATOM   1345  CG  LYS    85      36.435  44.663  25.246  1.00  0.00           C
ATOM   1346  HG2 LYS    85      35.354  44.537  25.323  1.00  0.00           H
ATOM   1347  HG3 LYS    85      36.894  44.662  26.234  1.00  0.00           H
ATOM   1348  CD  LYS    85      36.652  46.001  24.575  1.00  0.00           C
ATOM   1349  HD2 LYS    85      36.190  46.786  25.173  1.00  0.00           H
ATOM   1350  HD3 LYS    85      37.722  46.212  24.584  1.00  0.00           H
ATOM   1351  CE  LYS    85      35.921  46.054  23.182  1.00  0.00           C
ATOM   1352  HE2 LYS    85      36.211  45.189  22.586  1.00  0.00           H
ATOM   1353  HE3 LYS    85      34.849  46.092  23.379  1.00  0.00           H
ATOM   1354  NZ  LYS    85      36.260  47.301  22.490  1.00  0.00           N
ATOM   1355  HZ1 LYS    85      36.054  48.071  23.112  1.00  0.00           H
ATOM   1356  HZ2 LYS    85      35.695  47.321  21.653  1.00  0.00           H
ATOM   1357  HZ3 LYS    85      37.230  47.351  22.217  1.00  0.00           H
ATOM   1358  C   LYS    85      35.179  41.717  25.285  1.00  0.00           C
ATOM   1359  O   LYS    85      34.553  41.933  26.307  1.00  0.00           O
ATOM   1360  N   ALA    86      34.619  41.081  24.233  1.00  0.00           N
ATOM   1361  H   ALA    86      35.073  40.958  23.339  1.00  0.00           H
ATOM   1362  CA  ALA    86      33.165  40.702  24.253  1.00  0.00           C
ATOM   1363  HA  ALA    86      32.636  41.642  24.410  1.00  0.00           H
ATOM   1364  CB  ALA    86      32.793  40.170  22.834  1.00  0.00           C
ATOM   1365  HB1 ALA    86      31.716  40.010  22.870  1.00  0.00           H
ATOM   1366  HB2 ALA    86      33.452  39.310  22.711  1.00  0.00           H
ATOM   1367  HB3 ALA    86      32.885  40.953  22.082  1.00  0.00           H
ATOM   1368  C   ALA    86      32.747  39.710  25.375  1.00  0.00           C
ATOM   1369  O   ALA    86      31.728  39.880  26.075  1.00  0.00           O
ATOM   1370  N   ASP    87      33.634  38.771  25.776  1.00  0.00           N
ATOM   1371  H   ASP    87      34.469  38.648  25.222  1.00  0.00           H
ATOM   1372  CA  ASP    87      33.581  37.805  26.905  1.00  0.00           C
ATOM   1373  HA  ASP    87      32.581  37.370  26.862  1.00  0.00           H
ATOM   1374  CB  ASP    87      34.700  36.710  26.894  1.00  0.00           C
ATOM   1375  HB2 ASP    87      35.713  37.029  26.651  1.00  0.00           H
ATOM   1376  HB3 ASP    87      34.747  36.254  27.883  1.00  0.00           H
ATOM   1377  CG  ASP    87      34.575  35.586  25.877  1.00  0.00           C
ATOM   1378  OD1 ASP    87      33.637  35.409  25.082  1.00  0.00           O
ATOM   1379  OD2 ASP    87      35.504  34.750  25.813  1.00  0.00           O
ATOM   1380  C   ASP    87      33.610  38.468  28.234  1.00  0.00           C
ATOM   1381  O   ASP    87      32.816  38.254  29.079  1.00  0.00           O
ATOM   1382  N   LEU    88      34.551  39.405  28.355  1.00  0.00           N
ATOM   1383  H   LEU    88      35.153  39.619  27.572  1.00  0.00           H
ATOM   1384  CA  LEU    88      34.573  40.247  29.586  1.00  0.00           C
ATOM   1385  HA  LEU    88      34.695  39.577  30.437  1.00  0.00           H
ATOM   1386  CB  LEU    88      35.804  41.127  29.393  1.00  0.00           C
ATOM   1387  HB2 LEU    88      35.951  41.331  28.333  1.00  0.00           H
ATOM   1388  HB3 LEU    88      35.556  42.017  29.972  1.00  0.00           H
ATOM   1389  CG  LEU    88      37.214  40.594  29.813  1.00  0.00           C
ATOM   1390  HG  LEU    88      37.469  39.633  29.367  1.00  0.00           H
ATOM   1391  CD1 LEU    88      38.314  41.541  29.629  1.00  0.00           C
ATOM   1392 HD11 LEU    88      37.981  42.572  29.745  1.00  0.00           H
ATOM   1393 HD12 LEU    88      38.384  41.573  28.542  1.00  0.00           H
ATOM   1394 HD13 LEU    88      39.260  41.323  30.125  1.00  0.00           H
ATOM   1395  CD2 LEU    88      37.102  40.251  31.290  1.00  0.00           C
ATOM   1396 HD21 LEU    88      38.107  40.101  31.684  1.00  0.00           H
ATOM   1397 HD22 LEU    88      36.628  41.018  31.902  1.00  0.00           H
ATOM   1398 HD23 LEU    88      36.513  39.344  31.433  1.00  0.00           H
ATOM   1399  C   LEU    88      33.330  41.097  29.773  1.00  0.00           C
ATOM   1400  O   LEU    88      33.156  41.660  30.879  1.00  0.00           O
ATOM   1401  N   ILE    89      32.537  41.336  28.739  1.00  0.00           N
ATOM   1402  H   ILE    89      32.799  40.918  27.858  1.00  0.00           H
ATOM   1403  CA  ILE    89      31.217  42.052  28.814  1.00  0.00           C
ATOM   1404  HA  ILE    89      31.154  42.662  29.716  1.00  0.00           H
ATOM   1405  CB  ILE    89      31.116  43.064  27.590  1.00  0.00           C
ATOM   1406  HB  ILE    89      31.138  42.522  26.645  1.00  0.00           H
ATOM   1407  CG2 ILE    89      29.677  43.701  27.776  1.00  0.00           C
ATOM   1408 HG21 ILE    89      29.651  44.321  28.673  1.00  0.00           H
ATOM   1409 HG22 ILE    89      28.894  42.961  27.936  1.00  0.00           H
ATOM   1410 HG23 ILE    89      29.416  44.374  26.959  1.00  0.00           H
ATOM   1411  CG1 ILE    89      32.246  44.113  27.574  1.00  0.00           C
ATOM   1412 HG12 ILE    89      32.162  44.629  28.531  1.00  0.00           H
ATOM   1413 HG13 ILE    89      33.242  43.694  27.720  1.00  0.00           H
ATOM   1414  CD1 ILE    89      32.260  45.046  26.360  1.00  0.00           C
ATOM   1415 HD11 ILE    89      31.375  45.676  26.452  1.00  0.00           H
ATOM   1416 HD12 ILE    89      32.407  44.452  25.459  1.00  0.00           H
ATOM   1417 HD13 ILE    89      33.075  45.764  26.435  1.00  0.00           H
ATOM   1418  C   ILE    89      30.032  41.067  29.023  1.00  0.00           C
ATOM   1419  O   ILE    89      29.169  41.311  29.855  1.00  0.00           O
ATOM   1420  N   ASN    90      29.944  39.928  28.316  1.00  0.00           N
ATOM   1421  H   ASN    90      30.568  39.754  27.541  1.00  0.00           H
ATOM   1422  CA  ASN    90      29.126  38.717  28.523  1.00  0.00           C
ATOM   1423  HA  ASN    90      28.071  38.923  28.705  1.00  0.00           H
ATOM   1424  CB  ASN    90      29.097  37.872  27.221  1.00  0.00           C
ATOM   1425  HB2 ASN    90      30.120  37.658  26.914  1.00  0.00           H
ATOM   1426  HB3 ASN    90      28.428  37.011  27.251  1.00  0.00           H
ATOM   1427  CG  ASN    90      28.440  38.677  26.075  1.00  0.00           C
ATOM   1428  OD1 ASN    90      27.452  39.390  26.231  1.00  0.00           O
ATOM   1429  ND2 ASN    90      29.016  38.463  24.921  1.00  0.00           N
ATOM   1430 HD21 ASN    90      29.789  37.813  24.877  1.00  0.00           H
ATOM   1431 HD22 ASN    90      28.845  38.883  24.020  1.00  0.00           H
ATOM   1432  C   ASN    90      29.639  37.974  29.767  1.00  0.00           C
ATOM   1433  O   ASN    90      30.019  36.806  29.697  1.00  0.00           O
ATOM   1434  N   ASN    91      29.726  38.601  30.948  1.00  0.00           N
ATOM   1435  H   ASN    91      29.404  39.558  30.998  1.00  0.00           H
ATOM   1436  CA  ASN    91      29.850  37.868  32.224  1.00  0.00           C
ATOM   1437  HA  ASN    91      29.910  38.592  33.036  1.00  0.00           H
ATOM   1438  CB  ASN    91      28.556  37.137  32.558  1.00  0.00           C
ATOM   1439  HB2 ASN    91      28.289  36.350  31.852  1.00  0.00           H
ATOM   1440  HB3 ASN    91      28.700  36.495  33.426  1.00  0.00           H
ATOM   1441  CG  ASN    91      27.408  38.054  32.827  1.00  0.00           C
ATOM   1442  OD1 ASN    91      27.536  39.246  32.839  1.00  0.00           O
ATOM   1443  ND2 ASN    91      26.195  37.493  33.034  1.00  0.00           N
ATOM   1444 HD21 ASN    91      26.084  36.503  32.869  1.00  0.00           H
ATOM   1445 HD22 ASN    91      25.357  38.056  32.989  1.00  0.00           H
ATOM   1446  C   ASN    91      31.076  37.011  32.428  1.00  0.00           C
ATOM   1447  O   ASN    91      31.083  36.016  33.107  1.00  0.00           O
ATOM   1448  N   LEU    92      32.121  37.420  31.706  1.00  0.00           N
ATOM   1449  H   LEU    92      32.027  38.107  30.972  1.00  0.00           H
ATOM   1450  CA  LEU    92      33.516  36.769  31.645  1.00  0.00           C
ATOM   1451  HA  LEU    92      34.135  37.369  30.978  1.00  0.00           H
ATOM   1452  CB  LEU    92      34.351  36.891  32.869  1.00  0.00           C
ATOM   1453  HB2 LEU    92      33.956  36.194  33.608  1.00  0.00           H
ATOM   1454  HB3 LEU    92      35.361  36.572  32.609  1.00  0.00           H
ATOM   1455  CG  LEU    92      34.496  38.316  33.474  1.00  0.00           C
ATOM   1456  HG  LEU    92      34.265  39.134  32.792  1.00  0.00           H
ATOM   1457  CD1 LEU    92      33.485  38.474  34.677  1.00  0.00           C
ATOM   1458 HD11 LEU    92      33.398  37.621  35.350  1.00  0.00           H
ATOM   1459 HD12 LEU    92      32.543  38.735  34.194  1.00  0.00           H
ATOM   1460 HD13 LEU    92      33.941  39.241  35.302  1.00  0.00           H
ATOM   1461  CD2 LEU    92      35.936  38.390  34.139  1.00  0.00           C
ATOM   1462 HD21 LEU    92      36.016  37.595  34.881  1.00  0.00           H
ATOM   1463 HD22 LEU    92      36.676  38.204  33.359  1.00  0.00           H
ATOM   1464 HD23 LEU    92      36.167  39.341  34.619  1.00  0.00           H
ATOM   1465  C   LEU    92      33.545  35.375  30.941  1.00  0.00           C
ATOM   1466  O   LEU    92      34.261  34.431  31.299  1.00  0.00           O
ATOM   1467  N   GLY    93      32.564  35.203  30.017  1.00  0.00           N
ATOM   1468  H   GLY    93      31.955  36.005  29.951  1.00  0.00           H
ATOM   1469  CA  GLY    93      32.326  33.974  29.279  1.00  0.00           C
ATOM   1470  HA2 GLY    93      31.712  34.277  28.431  1.00  0.00           H
ATOM   1471  HA3 GLY    93      33.293  33.688  28.866  1.00  0.00           H
ATOM   1472  C   GLY    93      31.464  32.947  30.074  1.00  0.00           C
ATOM   1473  O   GLY    93      31.122  31.832  29.626  1.00  0.00           O
ATOM   1474  N   THR    94      31.160  33.275  31.353  1.00  0.00           N
ATOM   1475  H   THR    94      31.152  34.235  31.666  1.00  0.00           H
ATOM   1476  CA  THR    94      30.639  32.341  32.395  1.00  0.00           C
ATOM   1477  HA  THR    94      30.994  31.330  32.195  1.00  0.00           H
ATOM   1478  CB  THR    94      31.153  32.531  33.836  1.00  0.00           C
ATOM   1479  HB  THR    94      30.921  31.651  34.436  1.00  0.00           H
ATOM   1480  CG2 THR    94      32.649  32.744  34.060  1.00  0.00           C
ATOM   1481 HG21 THR    94      33.186  31.994  33.478  1.00  0.00           H
ATOM   1482 HG22 THR    94      32.790  32.735  35.141  1.00  0.00           H
ATOM   1483 HG23 THR    94      32.984  33.697  33.649  1.00  0.00           H
ATOM   1484  OG1 THR    94      30.544  33.686  34.408  1.00  0.00           O
ATOM   1485  HG1 THR    94      30.754  34.472  33.899  1.00  0.00           H
ATOM   1486  C   THR    94      29.117  32.317  32.420  1.00  0.00           C
ATOM   1487  O   THR    94      28.454  33.334  32.203  1.00  0.00           O
ATOM   1488  N   ILE    95      28.530  31.180  32.958  1.00  0.00           N
ATOM   1489  H   ILE    95      29.146  30.398  33.129  1.00  0.00           H
ATOM   1490  CA  ILE    95      27.078  31.064  33.062  1.00  0.00           C
ATOM   1491  HA  ILE    95      26.681  31.556  32.175  1.00  0.00           H
ATOM   1492  CB  ILE    95      26.822  29.500  33.055  1.00  0.00           C
ATOM   1493  HB  ILE    95      27.406  29.175  32.194  1.00  0.00           H
ATOM   1494  CG2 ILE    95      27.343  28.862  34.388  1.00  0.00           C
ATOM   1495 HG21 ILE    95      26.741  29.086  35.268  1.00  0.00           H
ATOM   1496 HG22 ILE    95      28.369  29.076  34.693  1.00  0.00           H
ATOM   1497 HG23 ILE    95      27.293  27.773  34.388  1.00  0.00           H
ATOM   1498  CG1 ILE    95      25.364  29.087  32.683  1.00  0.00           C
ATOM   1499 HG12 ILE    95      25.165  28.016  32.699  1.00  0.00           H
ATOM   1500 HG13 ILE    95      24.749  29.312  33.553  1.00  0.00           H
ATOM   1501  CD1 ILE    95      24.678  29.694  31.516  1.00  0.00           C
ATOM   1502 HD11 ILE    95      24.559  30.725  31.851  1.00  0.00           H
ATOM   1503 HD12 ILE    95      23.739  29.143  31.562  1.00  0.00           H
ATOM   1504 HD13 ILE    95      25.288  29.687  30.613  1.00  0.00           H
ATOM   1505  C   ILE    95      26.388  31.783  34.240  1.00  0.00           C
ATOM   1506  O   ILE    95      25.367  31.304  34.704  1.00  0.00           O
ATOM   1507  N   ALA    96      26.906  32.922  34.670  1.00  0.00           N
ATOM   1508  H   ALA    96      27.837  33.028  34.296  1.00  0.00           H
ATOM   1509  CA  ALA    96      26.473  33.902  35.617  1.00  0.00           C
ATOM   1510  HA  ALA    96      26.709  33.516  36.609  1.00  0.00           H
ATOM   1511  CB  ALA    96      27.392  35.087  35.450  1.00  0.00           C
ATOM   1512  HB1 ALA    96      28.434  34.782  35.345  1.00  0.00           H
ATOM   1513  HB2 ALA    96      27.289  35.697  36.347  1.00  0.00           H
ATOM   1514  HB3 ALA    96      26.969  35.635  34.609  1.00  0.00           H
ATOM   1515  C   ALA    96      24.974  34.153  35.579  1.00  0.00           C
ATOM   1516  O   ALA    96      24.293  33.934  36.592  1.00  0.00           O
ATOM   1517  N   LYS    97      24.411  34.459  34.409  1.00  0.00           N
ATOM   1518  H   LYS    97      25.003  34.464  33.591  1.00  0.00           H
ATOM   1519  CA  LYS    97      23.003  34.858  34.165  1.00  0.00           C
ATOM   1520  HA  LYS    97      22.782  35.667  34.862  1.00  0.00           H
ATOM   1521  CB  LYS    97      22.740  35.376  32.725  1.00  0.00           C
ATOM   1522  HB2 LYS    97      21.776  35.885  32.710  1.00  0.00           H
ATOM   1523  HB3 LYS    97      23.411  36.210  32.519  1.00  0.00           H
ATOM   1524  CG  LYS    97      22.742  34.332  31.596  1.00  0.00           C
ATOM   1525  HG2 LYS    97      23.612  33.713  31.820  1.00  0.00           H
ATOM   1526  HG3 LYS    97      21.798  33.796  31.686  1.00  0.00           H
ATOM   1527  CD  LYS    97      22.852  34.839  30.130  1.00  0.00           C
ATOM   1528  HD2 LYS    97      21.882  35.246  29.842  1.00  0.00           H
ATOM   1529  HD3 LYS    97      23.630  35.599  30.062  1.00  0.00           H
ATOM   1530  CE  LYS    97      23.128  33.694  29.142  1.00  0.00           C
ATOM   1531  HE2 LYS    97      23.993  33.138  29.505  1.00  0.00           H
ATOM   1532  HE3 LYS    97      22.247  33.053  29.101  1.00  0.00           H
ATOM   1533  NZ  LYS    97      23.380  34.155  27.797  1.00  0.00           N
ATOM   1534  HZ1 LYS    97      24.370  34.353  27.759  1.00  0.00           H
ATOM   1535  HZ2 LYS    97      22.927  35.025  27.555  1.00  0.00           H
ATOM   1536  HZ3 LYS    97      23.146  33.553  27.020  1.00  0.00           H
ATOM   1537  C   LYS    97      21.844  33.859  34.475  1.00  0.00           C
ATOM   1538  O   LYS    97      20.668  34.244  34.655  1.00  0.00           O
ATOM   1539  N   SER    98      22.073  32.546  34.610  1.00  0.00           N
ATOM   1540  H   SER    98      22.986  32.271  34.274  1.00  0.00           H
ATOM   1541  CA  SER    98      21.064  31.514  34.982  1.00  0.00           C
ATOM   1542  HA  SER    98      20.191  32.068  35.326  1.00  0.00           H
ATOM   1543  CB  SER    98      20.634  30.699  33.755  1.00  0.00           C
ATOM   1544  HB2 SER    98      19.810  30.091  34.129  1.00  0.00           H
ATOM   1545  HB3 SER    98      20.336  31.440  33.011  1.00  0.00           H
ATOM   1546  OG  SER    98      21.538  29.848  33.193  1.00  0.00           O
ATOM   1547  HG  SER    98      21.570  30.133  32.277  1.00  0.00           H
ATOM   1548  C   SER    98      21.640  30.577  36.063  1.00  0.00           C
ATOM   1549  O   SER    98      20.855  29.961  36.845  1.00  0.00           O
ATOM   1550  N   GLY    99      23.003  30.617  36.226  1.00  0.00           N
ATOM   1551  H   GLY    99      23.455  31.126  35.481  1.00  0.00           H
ATOM   1552  CA  GLY    99      23.662  29.870  37.275  1.00  0.00           C
ATOM   1553  HA2 GLY    99      23.369  28.821  37.277  1.00  0.00           H
ATOM   1554  HA3 GLY    99      24.735  29.986  37.117  1.00  0.00           H
ATOM   1555  C   GLY    99      23.595  30.410  38.723  1.00  0.00           C
ATOM   1556  O   GLY    99      23.472  29.673  39.679  1.00  0.00           O
ATOM   1557  N   THR   100      23.429  31.707  38.866  1.00  0.00           N
ATOM   1558  H   THR   100      23.283  32.207  38.001  1.00  0.00           H
ATOM   1559  CA  THR   100      23.253  32.328  40.275  1.00  0.00           C
ATOM   1560  HA  THR   100      23.872  31.945  41.086  1.00  0.00           H
ATOM   1561  CB  THR   100      23.596  33.763  40.253  1.00  0.00           C
ATOM   1562  HB  THR   100      23.573  34.152  41.272  1.00  0.00           H
ATOM   1563  CG2 THR   100      24.973  34.079  39.699  1.00  0.00           C
ATOM   1564 HG21 THR   100      25.236  33.616  38.748  1.00  0.00           H
ATOM   1565 HG22 THR   100      25.767  33.728  40.358  1.00  0.00           H
ATOM   1566 HG23 THR   100      25.061  35.157  39.559  1.00  0.00           H
ATOM   1567  OG1 THR   100      22.684  34.529  39.507  1.00  0.00           O
ATOM   1568  HG1 THR   100      22.793  35.418  39.853  1.00  0.00           H
ATOM   1569  C   THR   100      21.865  32.037  40.749  1.00  0.00           C
ATOM   1570  O   THR   100      21.707  31.876  41.988  1.00  0.00           O
ATOM   1571  N   LYS   101      20.851  31.968  39.901  1.00  0.00           N
ATOM   1572  H   LYS   101      20.996  32.288  38.953  1.00  0.00           H
ATOM   1573  CA  LYS   101      19.511  31.553  40.180  1.00  0.00           C
ATOM   1574  HA  LYS   101      19.218  31.947  41.153  1.00  0.00           H
ATOM   1575  CB  LYS   101      18.470  31.902  39.066  1.00  0.00           C
ATOM   1576  HB2 LYS   101      18.956  31.751  38.102  1.00  0.00           H
ATOM   1577  HB3 LYS   101      17.586  31.279  39.203  1.00  0.00           H
ATOM   1578  CG  LYS   101      18.090  33.384  39.129  1.00  0.00           C
ATOM   1579  HG2 LYS   101      18.073  33.694  40.174  1.00  0.00           H
ATOM   1580  HG3 LYS   101      18.989  33.854  38.730  1.00  0.00           H
ATOM   1581  CD  LYS   101      16.783  33.626  38.268  1.00  0.00           C
ATOM   1582  HD2 LYS   101      16.960  34.571  37.753  1.00  0.00           H
ATOM   1583  HD3 LYS   101      16.767  32.895  37.460  1.00  0.00           H
ATOM   1584  CE  LYS   101      15.385  33.618  38.994  1.00  0.00           C
ATOM   1585  HE2 LYS   101      15.390  34.371  39.783  1.00  0.00           H
ATOM   1586  HE3 LYS   101      14.533  33.627  38.315  1.00  0.00           H
ATOM   1587  NZ  LYS   101      15.229  32.396  39.835  1.00  0.00           N
ATOM   1588  HZ1 LYS   101      14.299  32.243  40.195  1.00  0.00           H
ATOM   1589  HZ2 LYS   101      15.872  32.361  40.612  1.00  0.00           H
ATOM   1590  HZ3 LYS   101      15.297  31.548  39.291  1.00  0.00           H
ATOM   1591  C   LYS   101      19.318  30.106  40.344  1.00  0.00           C
ATOM   1592  O   LYS   101      18.560  29.742  41.230  1.00  0.00           O
ATOM   1593  N   ALA   102      19.981  29.260  39.608  1.00  0.00           N
ATOM   1594  H   ALA   102      20.511  29.540  38.794  1.00  0.00           H
ATOM   1595  CA  ALA   102      20.090  27.867  40.050  1.00  0.00           C
ATOM   1596  HA  ALA   102      19.070  27.600  40.324  1.00  0.00           H
ATOM   1597  CB  ALA   102      20.596  27.074  38.819  1.00  0.00           C
ATOM   1598  HB1 ALA   102      21.569  27.522  38.615  1.00  0.00           H
ATOM   1599  HB2 ALA   102      19.934  27.270  37.975  1.00  0.00           H
ATOM   1600  HB3 ALA   102      20.761  26.032  39.097  1.00  0.00           H
ATOM   1601  C   ALA   102      20.919  27.631  41.286  1.00  0.00           C
ATOM   1602  O   ALA   102      20.489  26.834  42.133  1.00  0.00           O
ATOM   1603  N   PHE   103      22.029  28.354  41.540  1.00  0.00           N
ATOM   1604  H   PHE   103      22.366  28.933  40.784  1.00  0.00           H
ATOM   1605  CA  PHE   103      22.728  28.191  42.827  1.00  0.00           C
ATOM   1606  HA  PHE   103      22.747  27.120  43.031  1.00  0.00           H
ATOM   1607  CB  PHE   103      24.155  28.737  42.650  1.00  0.00           C
ATOM   1608  HB2 PHE   103      24.677  28.120  41.920  1.00  0.00           H
ATOM   1609  HB3 PHE   103      24.102  29.742  42.234  1.00  0.00           H
ATOM   1610  CG  PHE   103      24.864  28.728  44.016  1.00  0.00           C
ATOM   1611  CD1 PHE   103      25.143  27.485  44.640  1.00  0.00           C
ATOM   1612  HD1 PHE   103      24.647  26.624  44.216  1.00  0.00           H
ATOM   1613  CE1 PHE   103      25.927  27.372  45.791  1.00  0.00           C
ATOM   1614  HE1 PHE   103      26.263  26.440  46.220  1.00  0.00           H
ATOM   1615  CZ  PHE   103      26.433  28.511  46.369  1.00  0.00           C
ATOM   1616  HZ  PHE   103      27.074  28.403  47.232  1.00  0.00           H
ATOM   1617  CE2 PHE   103      26.154  29.796  45.852  1.00  0.00           C
ATOM   1618  HE2 PHE   103      26.607  30.693  46.246  1.00  0.00           H
ATOM   1619  CD2 PHE   103      25.418  29.884  44.668  1.00  0.00           C
ATOM   1620  HD2 PHE   103      25.153  30.876  44.334  1.00  0.00           H
ATOM   1621  C   PHE   103      22.008  28.778  44.092  1.00  0.00           C
ATOM   1622  O   PHE   103      22.050  28.124  45.134  1.00  0.00           O
ATOM   1623  N   MET   104      21.322  29.933  44.094  1.00  0.00           N
ATOM   1624  H   MET   104      21.225  30.457  43.236  1.00  0.00           H
ATOM   1625  CA  MET   104      20.605  30.507  45.274  1.00  0.00           C
ATOM   1626  HA  MET   104      21.251  30.518  46.152  1.00  0.00           H
ATOM   1627  CB  MET   104      19.978  31.839  44.937  1.00  0.00           C
ATOM   1628  HB2 MET   104      19.428  31.790  43.997  1.00  0.00           H
ATOM   1629  HB3 MET   104      19.305  31.999  45.780  1.00  0.00           H
ATOM   1630  CG  MET   104      20.900  32.979  44.936  1.00  0.00           C
ATOM   1631  HG2 MET   104      21.358  32.990  45.924  1.00  0.00           H
ATOM   1632  HG3 MET   104      21.711  32.833  44.222  1.00  0.00           H
ATOM   1633  SD  MET   104      20.186  34.666  44.587  1.00  0.00           S
ATOM   1634  CE  MET   104      19.497  34.424  42.863  1.00  0.00           C
ATOM   1635  HE1 MET   104      19.243  35.374  42.394  1.00  0.00           H
ATOM   1636  HE2 MET   104      20.264  33.906  42.287  1.00  0.00           H
ATOM   1637  HE3 MET   104      18.565  33.864  42.930  1.00  0.00           H
ATOM   1638  C   MET   104      19.417  29.621  45.606  1.00  0.00           C
ATOM   1639  O   MET   104      19.147  29.444  46.787  1.00  0.00           O
ATOM   1640  N   GLU   105      18.747  29.030  44.576  1.00  0.00           N
ATOM   1641  H   GLU   105      18.959  29.257  43.615  1.00  0.00           H
ATOM   1642  CA  GLU   105      17.781  27.939  44.756  1.00  0.00           C
ATOM   1643  HA  GLU   105      16.968  28.362  45.345  1.00  0.00           H
ATOM   1644  CB  GLU   105      17.112  27.427  43.461  1.00  0.00           C
ATOM   1645  HB2 GLU   105      16.739  28.272  42.881  1.00  0.00           H
ATOM   1646  HB3 GLU   105      17.972  27.208  42.828  1.00  0.00           H
ATOM   1647  CG  GLU   105      16.246  26.211  43.500  1.00  0.00           C
ATOM   1648  HG2 GLU   105      16.200  25.689  42.544  1.00  0.00           H
ATOM   1649  HG3 GLU   105      16.596  25.386  44.120  1.00  0.00           H
ATOM   1650  CD  GLU   105      14.784  26.640  43.760  1.00  0.00           C
ATOM   1651  OE1 GLU   105      13.871  26.106  43.082  1.00  0.00           O
ATOM   1652  OE2 GLU   105      14.479  27.297  44.818  1.00  0.00           O
ATOM   1653  C   GLU   105      18.297  26.725  45.502  1.00  0.00           C
ATOM   1654  O   GLU   105      17.623  26.193  46.369  1.00  0.00           O
ATOM   1655  N   ALA   106      19.559  26.353  45.241  1.00  0.00           N
ATOM   1656  H   ALA   106      20.056  26.802  44.485  1.00  0.00           H
ATOM   1657  CA  ALA   106      20.305  25.339  45.973  1.00  0.00           C
ATOM   1658  HA  ALA   106      19.698  24.437  46.049  1.00  0.00           H
ATOM   1659  CB  ALA   106      21.504  24.829  45.163  1.00  0.00           C
ATOM   1660  HB1 ALA   106      22.011  24.101  45.799  1.00  0.00           H
ATOM   1661  HB2 ALA   106      22.266  25.604  45.074  1.00  0.00           H
ATOM   1662  HB3 ALA   106      21.262  24.478  44.161  1.00  0.00           H
ATOM   1663  C   ALA   106      20.574  25.734  47.389  1.00  0.00           C
ATOM   1664  O   ALA   106      20.568  24.953  48.331  1.00  0.00           O
ATOM   1665  N   LEU   107      20.908  27.072  47.587  1.00  0.00           N
ATOM   1666  H   LEU   107      21.053  27.640  46.764  1.00  0.00           H
ATOM   1667  CA  LEU   107      21.185  27.661  48.918  1.00  0.00           C
ATOM   1668  HA  LEU   107      21.832  27.072  49.567  1.00  0.00           H
ATOM   1669  CB  LEU   107      21.840  29.045  48.828  1.00  0.00           C
ATOM   1670  HB2 LEU   107      21.230  29.665  48.172  1.00  0.00           H
ATOM   1671  HB3 LEU   107      21.915  29.446  49.839  1.00  0.00           H
ATOM   1672  CG  LEU   107      23.326  28.987  48.308  1.00  0.00           C
ATOM   1673  HG  LEU   107      23.328  28.269  47.488  1.00  0.00           H
ATOM   1674  CD1 LEU   107      23.816  30.331  47.866  1.00  0.00           C
ATOM   1675 HD11 LEU   107      23.543  31.118  48.570  1.00  0.00           H
ATOM   1676 HD12 LEU   107      23.405  30.523  46.874  1.00  0.00           H
ATOM   1677 HD13 LEU   107      24.902  30.322  47.779  1.00  0.00           H
ATOM   1678  CD2 LEU   107      24.256  28.363  49.413  1.00  0.00           C
ATOM   1679 HD21 LEU   107      24.146  27.279  49.372  1.00  0.00           H
ATOM   1680 HD22 LEU   107      25.319  28.395  49.177  1.00  0.00           H
ATOM   1681 HD23 LEU   107      23.958  28.830  50.352  1.00  0.00           H
ATOM   1682  C   LEU   107      19.782  27.796  49.716  1.00  0.00           C
ATOM   1683  O   LEU   107      19.875  27.667  50.946  1.00  0.00           O
ATOM   1684  N   GLN   108      18.642  27.997  49.082  1.00  0.00           N
ATOM   1685  H   GLN   108      18.696  28.490  48.203  1.00  0.00           H
ATOM   1686  CA  GLN   108      17.309  27.916  49.732  1.00  0.00           C
ATOM   1687  HA  GLN   108      17.412  28.342  50.730  1.00  0.00           H
ATOM   1688  CB  GLN   108      16.197  28.716  48.932  1.00  0.00           C
ATOM   1689  HB2 GLN   108      16.130  28.273  47.938  1.00  0.00           H
ATOM   1690  HB3 GLN   108      15.264  28.701  49.497  1.00  0.00           H
ATOM   1691  CG  GLN   108      16.631  30.228  48.849  1.00  0.00           C
ATOM   1692  HG2 GLN   108      16.957  30.691  49.780  1.00  0.00           H
ATOM   1693  HG3 GLN   108      17.547  30.255  48.257  1.00  0.00           H
ATOM   1694  CD  GLN   108      15.670  31.164  48.179  1.00  0.00           C
ATOM   1695  OE1 GLN   108      14.852  30.796  47.338  1.00  0.00           O
ATOM   1696  NE2 GLN   108      15.777  32.451  48.384  1.00  0.00           N
ATOM   1697 HE21 GLN   108      15.468  33.088  47.663  1.00  0.00           H
ATOM   1698 HE22 GLN   108      16.452  32.803  49.048  1.00  0.00           H
ATOM   1699  C   GLN   108      16.886  26.386  49.972  1.00  0.00           C
ATOM   1700  O   GLN   108      16.001  26.123  50.755  1.00  0.00           O
ATOM   1701  N   ALA   109      17.586  25.370  49.449  1.00  0.00           N
ATOM   1702  H   ALA   109      18.364  25.609  48.850  1.00  0.00           H
ATOM   1703  CA  ALA   109      17.475  23.966  49.838  1.00  0.00           C
ATOM   1704  HA  ALA   109      16.521  23.754  50.323  1.00  0.00           H
ATOM   1705  CB  ALA   109      17.402  23.201  48.529  1.00  0.00           C
ATOM   1706  HB1 ALA   109      16.557  23.588  47.960  1.00  0.00           H
ATOM   1707  HB2 ALA   109      17.187  22.155  48.755  1.00  0.00           H
ATOM   1708  HB3 ALA   109      18.265  23.400  47.893  1.00  0.00           H
ATOM   1709  C   ALA   109      18.605  23.508  50.829  1.00  0.00           C
ATOM   1710  O   ALA   109      18.852  22.317  50.964  1.00  0.00           O
ATOM   1711  N   GLY   110      19.337  24.471  51.379  1.00  0.00           N
ATOM   1712  H   GLY   110      19.075  25.411  51.119  1.00  0.00           H
ATOM   1713  CA  GLY   110      20.393  24.263  52.361  1.00  0.00           C
ATOM   1714  HA2 GLY   110      20.582  25.280  52.704  1.00  0.00           H
ATOM   1715  HA3 GLY   110      20.029  23.676  53.205  1.00  0.00           H
ATOM   1716  C   GLY   110      21.751  23.755  51.930  1.00  0.00           C
ATOM   1717  O   GLY   110      22.477  23.182  52.674  1.00  0.00           O
ATOM   1718  N   ALA   111      22.105  23.812  50.651  1.00  0.00           N
ATOM   1719  H   ALA   111      21.494  24.257  49.981  1.00  0.00           H
ATOM   1720  CA  ALA   111      23.403  23.502  50.041  1.00  0.00           C
ATOM   1721  HA  ALA   111      23.615  22.469  50.313  1.00  0.00           H
ATOM   1722  CB  ALA   111      23.266  23.463  48.528  1.00  0.00           C
ATOM   1723  HB1 ALA   111      23.152  24.471  48.129  1.00  0.00           H
ATOM   1724  HB2 ALA   111      22.481  22.786  48.192  1.00  0.00           H
ATOM   1725  HB3 ALA   111      24.107  22.941  48.074  1.00  0.00           H
ATOM   1726  C   ALA   111      24.524  24.401  50.568  1.00  0.00           C
ATOM   1727  O   ALA   111      24.250  25.455  51.141  1.00  0.00           O
ATOM   1728  N   ASP   112      25.811  24.082  50.359  1.00  0.00           N
ATOM   1729  H   ASP   112      26.028  23.242  49.842  1.00  0.00           H
ATOM   1730  CA  ASP   112      26.977  24.817  50.857  1.00  0.00           C
ATOM   1731  HA  ASP   112      26.714  25.376  51.756  1.00  0.00           H
ATOM   1732  CB  ASP   112      28.177  23.841  51.158  1.00  0.00           C
ATOM   1733  HB2 ASP   112      27.698  22.963  51.592  1.00  0.00           H
ATOM   1734  HB3 ASP   112      28.644  23.502  50.233  1.00  0.00           H
ATOM   1735  CG  ASP   112      29.327  24.342  52.122  1.00  0.00           C
ATOM   1736  OD1 ASP   112      30.369  23.684  52.316  1.00  0.00           O
ATOM   1737  OD2 ASP   112      29.161  25.462  52.584  1.00  0.00           O
ATOM   1738  C   ASP   112      27.533  25.774  49.825  1.00  0.00           C
ATOM   1739  O   ASP   112      27.361  25.583  48.644  1.00  0.00           O
ATOM   1740  N   ILE   113      28.365  26.699  50.312  1.00  0.00           N
ATOM   1741  H   ILE   113      28.562  26.706  51.303  1.00  0.00           H
ATOM   1742  CA  ILE   113      29.106  27.601  49.462  1.00  0.00           C
ATOM   1743  HA  ILE   113      28.389  27.997  48.742  1.00  0.00           H
ATOM   1744  CB  ILE   113      29.730  28.769  50.353  1.00  0.00           C
ATOM   1745  HB  ILE   113      30.635  28.468  50.879  1.00  0.00           H
ATOM   1746  CG2 ILE   113      30.185  29.913  49.388  1.00  0.00           C
ATOM   1747 HG21 ILE   113      30.856  29.643  48.572  1.00  0.00           H
ATOM   1748 HG22 ILE   113      30.706  30.559  50.096  1.00  0.00           H
ATOM   1749 HG23 ILE   113      29.418  30.475  48.855  1.00  0.00           H
ATOM   1750  CG1 ILE   113      28.731  29.279  51.430  1.00  0.00           C
ATOM   1751 HG12 ILE   113      28.468  28.578  52.223  1.00  0.00           H
ATOM   1752 HG13 ILE   113      29.072  30.137  52.009  1.00  0.00           H
ATOM   1753  CD1 ILE   113      27.346  29.795  51.037  1.00  0.00           C
ATOM   1754 HD11 ILE   113      27.174  30.420  50.162  1.00  0.00           H
ATOM   1755 HD12 ILE   113      26.954  30.337  51.898  1.00  0.00           H
ATOM   1756 HD13 ILE   113      26.672  28.951  50.885  1.00  0.00           H
ATOM   1757  C   ILE   113      30.244  26.890  48.800  1.00  0.00           C
ATOM   1758  O   ILE   113      30.600  27.296  47.677  1.00  0.00           O
ATOM   1759  N   SER   114      30.730  25.746  49.261  1.00  0.00           N
ATOM   1760  H   SER   114      30.426  25.393  50.157  1.00  0.00           H
ATOM   1761  CA  SER   114      31.685  24.916  48.508  1.00  0.00           C
ATOM   1762  HA  SER   114      32.561  25.498  48.224  1.00  0.00           H
ATOM   1763  CB  SER   114      32.354  23.941  49.467  1.00  0.00           C
ATOM   1764  HB2 SER   114      33.272  23.482  49.097  1.00  0.00           H
ATOM   1765  HB3 SER   114      32.710  24.515  50.323  1.00  0.00           H
ATOM   1766  OG  SER   114      31.492  22.999  49.885  1.00  0.00           O
ATOM   1767  HG  SER   114      31.289  23.126  50.814  1.00  0.00           H
ATOM   1768  C   SER   114      31.061  24.273  47.257  1.00  0.00           C
ATOM   1769  O   SER   114      31.811  23.790  46.373  1.00  0.00           O
ATOM   1770  N   MET   115      29.671  24.255  47.058  1.00  0.00           N
ATOM   1771  H   MET   115      29.116  24.601  47.828  1.00  0.00           H
ATOM   1772  CA  MET   115      29.036  23.908  45.779  1.00  0.00           C
ATOM   1773  HA  MET   115      29.600  23.053  45.409  1.00  0.00           H
ATOM   1774  CB  MET   115      27.591  23.451  46.082  1.00  0.00           C
ATOM   1775  HB2 MET   115      27.110  24.324  46.524  1.00  0.00           H
ATOM   1776  HB3 MET   115      27.027  23.113  45.213  1.00  0.00           H
ATOM   1777  CG  MET   115      27.482  22.409  47.142  1.00  0.00           C
ATOM   1778  HG2 MET   115      27.560  22.849  48.136  1.00  0.00           H
ATOM   1779  HG3 MET   115      26.458  22.038  47.169  1.00  0.00           H
ATOM   1780  SD  MET   115      28.569  20.924  47.020  1.00  0.00           S
ATOM   1781  CE  MET   115      27.986  20.508  45.367  1.00  0.00           C
ATOM   1782  HE1 MET   115      28.063  19.420  45.385  1.00  0.00           H
ATOM   1783  HE2 MET   115      26.939  20.747  45.177  1.00  0.00           H
ATOM   1784  HE3 MET   115      28.669  20.873  44.601  1.00  0.00           H
ATOM   1785  C   MET   115      29.036  24.970  44.683  1.00  0.00           C
ATOM   1786  O   MET   115      28.612  24.622  43.626  1.00  0.00           O
ATOM   1787  N   ILE   116      29.484  26.208  44.964  1.00  0.00           N
ATOM   1788  H   ILE   116      29.952  26.327  45.851  1.00  0.00           H
ATOM   1789  CA  ILE   116      29.233  27.275  44.008  1.00  0.00           C
ATOM   1790  HA  ILE   116      28.147  27.341  43.951  1.00  0.00           H
ATOM   1791  CB  ILE   116      29.883  28.594  44.611  1.00  0.00           C
ATOM   1792  HB  ILE   116      29.414  28.753  45.582  1.00  0.00           H
ATOM   1793  CG2 ILE   116      31.427  28.667  44.807  1.00  0.00           C
ATOM   1794 HG21 ILE   116      31.944  28.466  43.869  1.00  0.00           H
ATOM   1795 HG22 ILE   116      31.685  27.950  45.586  1.00  0.00           H
ATOM   1796 HG23 ILE   116      31.829  29.623  45.143  1.00  0.00           H
ATOM   1797  CG1 ILE   116      29.466  29.822  43.724  1.00  0.00           C
ATOM   1798 HG12 ILE   116      30.182  29.847  42.904  1.00  0.00           H
ATOM   1799 HG13 ILE   116      28.523  29.737  43.183  1.00  0.00           H
ATOM   1800  CD1 ILE   116      29.527  31.211  44.404  1.00  0.00           C
ATOM   1801 HD11 ILE   116      30.590  31.401  44.556  1.00  0.00           H
ATOM   1802 HD12 ILE   116      28.861  31.021  45.246  1.00  0.00           H
ATOM   1803 HD13 ILE   116      29.159  32.015  43.768  1.00  0.00           H
ATOM   1804  C   ILE   116      29.773  27.136  42.555  1.00  0.00           C
ATOM   1805  O   ILE   116      29.173  27.442  41.556  1.00  0.00           O
ATOM   1806  N   GLY   117      30.957  26.452  42.497  1.00  0.00           N
ATOM   1807  H   GLY   117      31.427  26.252  43.368  1.00  0.00           H
ATOM   1808  CA  GLY   117      31.583  26.154  41.203  1.00  0.00           C
ATOM   1809  HA2 GLY   117      31.504  27.048  40.586  1.00  0.00           H
ATOM   1810  HA3 GLY   117      32.639  25.914  41.322  1.00  0.00           H
ATOM   1811  C   GLY   117      30.787  25.058  40.399  1.00  0.00           C
ATOM   1812  O   GLY   117      30.750  25.038  39.229  1.00  0.00           O
ATOM   1813  N   GLN   118      30.085  24.186  41.125  1.00  0.00           N
ATOM   1814  H   GLN   118      30.098  24.380  42.116  1.00  0.00           H
ATOM   1815  CA  GLN   118      29.287  23.137  40.444  1.00  0.00           C
ATOM   1816  HA  GLN   118      29.851  22.575  39.700  1.00  0.00           H
ATOM   1817  CB  GLN   118      28.801  22.146  41.506  1.00  0.00           C
ATOM   1818  HB2 GLN   118      29.686  21.999  42.126  1.00  0.00           H
ATOM   1819  HB3 GLN   118      27.938  22.497  42.072  1.00  0.00           H
ATOM   1820  CG  GLN   118      28.369  20.800  40.904  1.00  0.00           C
ATOM   1821  HG2 GLN   118      27.382  20.943  40.462  1.00  0.00           H
ATOM   1822  HG3 GLN   118      29.055  20.518  40.105  1.00  0.00           H
ATOM   1823  CD  GLN   118      28.515  19.713  41.968  1.00  0.00           C
ATOM   1824  OE1 GLN   118      29.597  19.345  42.362  1.00  0.00           O
ATOM   1825  NE2 GLN   118      27.421  19.101  42.359  1.00  0.00           N
ATOM   1826 HE21 GLN   118      27.536  18.468  43.138  1.00  0.00           H
ATOM   1827 HE22 GLN   118      26.479  19.406  42.161  1.00  0.00           H
ATOM   1828  C   GLN   118      28.166  23.670  39.564  1.00  0.00           C
ATOM   1829  O   GLN   118      27.835  23.054  38.597  1.00  0.00           O
ATOM   1830  N   PHE   119      27.698  24.916  39.829  1.00  0.00           N
ATOM   1831  H   PHE   119      28.106  25.418  40.606  1.00  0.00           H
ATOM   1832  CA  PHE   119      26.814  25.661  38.944  1.00  0.00           C
ATOM   1833  HA  PHE   119      26.045  24.996  38.550  1.00  0.00           H
ATOM   1834  CB  PHE   119      26.054  26.603  39.889  1.00  0.00           C
ATOM   1835  HB2 PHE   119      26.782  27.088  40.540  1.00  0.00           H
ATOM   1836  HB3 PHE   119      25.521  27.409  39.383  1.00  0.00           H
ATOM   1837  CG  PHE   119      25.002  25.750  40.643  1.00  0.00           C
ATOM   1838  CD1 PHE   119      23.730  25.581  40.095  1.00  0.00           C
ATOM   1839  HD1 PHE   119      23.505  26.109  39.179  1.00  0.00           H
ATOM   1840  CE1 PHE   119      22.762  24.713  40.733  1.00  0.00           C
ATOM   1841  HE1 PHE   119      21.788  24.525  40.307  1.00  0.00           H
ATOM   1842  CZ  PHE   119      23.185  23.983  41.901  1.00  0.00           C
ATOM   1843  HZ  PHE   119      22.532  23.309  42.438  1.00  0.00           H
ATOM   1844  CE2 PHE   119      24.550  24.178  42.425  1.00  0.00           C
ATOM   1845  HE2 PHE   119      24.867  23.626  43.298  1.00  0.00           H
ATOM   1846  CD2 PHE   119      25.458  25.050  41.793  1.00  0.00           C
ATOM   1847  HD2 PHE   119      26.477  25.102  42.146  1.00  0.00           H
ATOM   1848  C   PHE   119      27.517  26.406  37.743  1.00  0.00           C
ATOM   1849  O   PHE   119      26.841  27.252  37.099  1.00  0.00           O
ATOM   1850  N   GLY   120      28.791  26.244  37.507  1.00  0.00           N
ATOM   1851  H   GLY   120      29.390  25.542  37.914  1.00  0.00           H
ATOM   1852  CA  GLY   120      29.611  27.088  36.624  1.00  0.00           C
ATOM   1853  HA2 GLY   120      30.518  26.520  36.417  1.00  0.00           H
ATOM   1854  HA3 GLY   120      28.943  27.057  35.763  1.00  0.00           H
ATOM   1855  C   GLY   120      29.867  28.540  37.011  1.00  0.00           C
ATOM   1856  O   GLY   120      30.341  29.253  36.166  1.00  0.00           O
ATOM   1857  N   VAL   121      29.492  28.966  38.208  1.00  0.00           N
ATOM   1858  H   VAL   121      28.944  28.350  38.790  1.00  0.00           H
ATOM   1859  CA  VAL   121      29.691  30.439  38.559  1.00  0.00           C
ATOM   1860  HA  VAL   121      29.946  30.959  37.634  1.00  0.00           H
ATOM   1861  CB  VAL   121      28.362  31.083  38.900  1.00  0.00           C
ATOM   1862  HB  VAL   121      28.524  32.154  39.018  1.00  0.00           H
ATOM   1863  CG1 VAL   121      27.305  30.712  37.872  1.00  0.00           C
ATOM   1864 HG11 VAL   121      26.703  29.843  38.131  1.00  0.00           H
ATOM   1865 HG12 VAL   121      26.510  31.457  37.844  1.00  0.00           H
ATOM   1866 HG13 VAL   121      27.671  30.748  36.845  1.00  0.00           H
ATOM   1867  CG2 VAL   121      27.836  30.517  40.208  1.00  0.00           C
ATOM   1868 HG21 VAL   121      26.794  30.830  40.274  1.00  0.00           H
ATOM   1869 HG22 VAL   121      28.365  31.054  40.995  1.00  0.00           H
ATOM   1870 HG23 VAL   121      28.034  29.455  40.351  1.00  0.00           H
ATOM   1871  C   VAL   121      30.833  30.526  39.588  1.00  0.00           C
ATOM   1872  O   VAL   121      30.904  31.475  40.400  1.00  0.00           O
ATOM   1873  N   GLY   122      31.839  29.633  39.579  1.00  0.00           N
ATOM   1874  H   GLY   122      31.882  28.930  38.857  1.00  0.00           H
ATOM   1875  CA  GLY   122      32.980  29.606  40.496  1.00  0.00           C
ATOM   1876  HA2 GLY   122      32.549  29.486  41.490  1.00  0.00           H
ATOM   1877  HA3 GLY   122      33.718  28.893  40.129  1.00  0.00           H
ATOM   1878  C   GLY   122      33.809  30.846  40.573  1.00  0.00           C
ATOM   1879  O   GLY   122      34.246  31.258  41.676  1.00  0.00           O
ATOM   1880  N   PHE   123      33.975  31.619  39.470  1.00  0.00           N
ATOM   1881  H   PHE   123      33.556  31.251  38.627  1.00  0.00           H
ATOM   1882  CA  PHE   123      34.725  32.897  39.573  1.00  0.00           C
ATOM   1883  HA  PHE   123      35.775  32.734  39.818  1.00  0.00           H
ATOM   1884  CB  PHE   123      34.447  33.509  38.184  1.00  0.00           C
ATOM   1885  HB2 PHE   123      34.814  32.890  37.364  1.00  0.00           H
ATOM   1886  HB3 PHE   123      33.357  33.513  38.161  1.00  0.00           H
ATOM   1887  CG  PHE   123      34.989  34.915  37.924  1.00  0.00           C
ATOM   1888  CD1 PHE   123      36.335  35.065  38.136  1.00  0.00           C
ATOM   1889  HD1 PHE   123      36.886  34.137  38.131  1.00  0.00           H
ATOM   1890  CE1 PHE   123      36.939  36.310  38.190  1.00  0.00           C
ATOM   1891  HE1 PHE   123      37.993  36.381  38.422  1.00  0.00           H
ATOM   1892  CZ  PHE   123      36.151  37.451  37.954  1.00  0.00           C
ATOM   1893  HZ  PHE   123      36.559  38.435  38.130  1.00  0.00           H
ATOM   1894  CE2 PHE   123      34.776  37.330  37.754  1.00  0.00           C
ATOM   1895  HE2 PHE   123      34.197  38.213  37.522  1.00  0.00           H
ATOM   1896  CD2 PHE   123      34.179  36.054  37.809  1.00  0.00           C
ATOM   1897  HD2 PHE   123      33.106  35.952  37.736  1.00  0.00           H
ATOM   1898  C   PHE   123      34.292  33.862  40.716  1.00  0.00           C
ATOM   1899  O   PHE   123      35.078  34.345  41.435  1.00  0.00           O
ATOM   1900  N   TYR   124      33.003  34.086  40.954  1.00  0.00           N
ATOM   1901  H   TYR   124      32.410  33.651  40.262  1.00  0.00           H
ATOM   1902  CA  TYR   124      32.307  34.874  41.972  1.00  0.00           C
ATOM   1903  HA  TYR   124      32.731  35.879  41.996  1.00  0.00           H
ATOM   1904  CB  TYR   124      30.864  35.038  41.540  1.00  0.00           C
ATOM   1905  HB2 TYR   124      30.339  34.083  41.580  1.00  0.00           H
ATOM   1906  HB3 TYR   124      30.431  35.667  42.318  1.00  0.00           H
ATOM   1907  CG  TYR   124      30.762  35.588  40.118  1.00  0.00           C
ATOM   1908  CD1 TYR   124      30.773  36.984  39.850  1.00  0.00           C
ATOM   1909  HD1 TYR   124      30.987  37.596  40.714  1.00  0.00           H
ATOM   1910  CE1 TYR   124      30.674  37.430  38.530  1.00  0.00           C
ATOM   1911  HE1 TYR   124      30.740  38.486  38.313  1.00  0.00           H
ATOM   1912  CZ  TYR   124      30.462  36.513  37.438  1.00  0.00           C
ATOM   1913  OH  TYR   124      30.375  37.025  36.161  1.00  0.00           O
ATOM   1914  HH  TYR   124      30.246  36.316  35.528  1.00  0.00           H
ATOM   1915  CE2 TYR   124      30.384  35.131  37.709  1.00  0.00           C
ATOM   1916  HE2 TYR   124      30.320  34.403  36.914  1.00  0.00           H
ATOM   1917  CD2 TYR   124      30.456  34.692  39.021  1.00  0.00           C
ATOM   1918  HD2 TYR   124      30.330  33.652  39.282  1.00  0.00           H
ATOM   1919  C   TYR   124      32.398  34.315  43.383  1.00  0.00           C
ATOM   1920  O   TYR   124      31.812  34.851  44.317  1.00  0.00           O
ATOM   1921  N   SER   125      33.197  33.241  43.641  1.00  0.00           N
ATOM   1922  H   SER   125      33.808  32.850  42.938  1.00  0.00           H
ATOM   1923  CA  SER   125      33.573  32.930  44.995  1.00  0.00           C
ATOM   1924  HA  SER   125      32.738  33.064  45.682  1.00  0.00           H
ATOM   1925  CB  SER   125      34.072  31.494  44.964  1.00  0.00           C
ATOM   1926  HB2 SER   125      34.314  31.183  45.981  1.00  0.00           H
ATOM   1927  HB3 SER   125      33.177  30.964  44.639  1.00  0.00           H
ATOM   1928  OG  SER   125      35.183  31.259  44.227  1.00  0.00           O
ATOM   1929  HG  SER   125      35.017  31.191  43.284  1.00  0.00           H
ATOM   1930  C   SER   125      34.701  33.823  45.489  1.00  0.00           C
ATOM   1931  O   SER   125      34.856  33.882  46.673  1.00  0.00           O
ATOM   1932  N   ALA   126      35.398  34.598  44.641  1.00  0.00           N
ATOM   1933  H   ALA   126      35.246  34.401  43.662  1.00  0.00           H
ATOM   1934  CA  ALA   126      36.420  35.530  44.955  1.00  0.00           C
ATOM   1935  HA  ALA   126      37.228  34.968  45.424  1.00  0.00           H
ATOM   1936  CB  ALA   126      36.896  36.143  43.686  1.00  0.00           C
ATOM   1937  HB1 ALA   126      37.754  36.788  43.876  1.00  0.00           H
ATOM   1938  HB2 ALA   126      36.201  36.757  43.114  1.00  0.00           H
ATOM   1939  HB3 ALA   126      37.121  35.298  43.034  1.00  0.00           H
ATOM   1940  C   ALA   126      35.881  36.630  45.936  1.00  0.00           C
ATOM   1941  O   ALA   126      36.516  37.435  46.613  1.00  0.00           O
ATOM   1942  N   TYR   127      34.533  36.845  45.883  1.00  0.00           N
ATOM   1943  H   TYR   127      33.930  36.193  45.402  1.00  0.00           H
ATOM   1944  CA  TYR   127      33.911  37.892  46.605  1.00  0.00           C
ATOM   1945  HA  TYR   127      34.595  38.741  46.589  1.00  0.00           H
ATOM   1946  CB  TYR   127      32.664  38.494  45.981  1.00  0.00           C
ATOM   1947  HB2 TYR   127      31.902  37.725  45.857  1.00  0.00           H
ATOM   1948  HB3 TYR   127      32.141  39.239  46.580  1.00  0.00           H
ATOM   1949  CG  TYR   127      32.820  39.124  44.630  1.00  0.00           C
ATOM   1950  CD1 TYR   127      33.084  40.516  44.461  1.00  0.00           C
ATOM   1951  HD1 TYR   127      33.067  41.157  45.330  1.00  0.00           H
ATOM   1952  CE1 TYR   127      33.330  41.063  43.130  1.00  0.00           C
ATOM   1953  HE1 TYR   127      33.603  42.106  43.068  1.00  0.00           H
ATOM   1954  CZ  TYR   127      33.311  40.151  42.031  1.00  0.00           C
ATOM   1955  OH  TYR   127      33.409  40.570  40.731  1.00  0.00           O
ATOM   1956  HH  TYR   127      33.203  41.506  40.676  1.00  0.00           H
ATOM   1957  CE2 TYR   127      33.114  38.731  42.227  1.00  0.00           C
ATOM   1958  HE2 TYR   127      33.150  38.120  41.337  1.00  0.00           H
ATOM   1959  CD2 TYR   127      32.832  38.291  43.533  1.00  0.00           C
ATOM   1960  HD2 TYR   127      32.657  37.239  43.703  1.00  0.00           H
ATOM   1961  C   TYR   127      33.756  37.459  48.091  1.00  0.00           C
ATOM   1962  O   TYR   127      33.528  38.281  48.946  1.00  0.00           O
ATOM   1963  N   LEU   128      34.073  36.187  48.525  1.00  0.00           N
ATOM   1964  H   LEU   128      34.474  35.589  47.816  1.00  0.00           H
ATOM   1965  CA  LEU   128      34.170  35.708  49.927  1.00  0.00           C
ATOM   1966  HA  LEU   128      33.223  35.873  50.442  1.00  0.00           H
ATOM   1967  CB  LEU   128      34.517  34.153  49.835  1.00  0.00           C
ATOM   1968  HB2 LEU   128      35.225  34.080  49.010  1.00  0.00           H
ATOM   1969  HB3 LEU   128      34.895  33.828  50.804  1.00  0.00           H
ATOM   1970  CG  LEU   128      33.301  33.265  49.513  1.00  0.00           C
ATOM   1971  HG  LEU   128      32.801  33.651  48.626  1.00  0.00           H
ATOM   1972  CD1 LEU   128      33.869  31.874  49.147  1.00  0.00           C
ATOM   1973 HD11 LEU   128      33.116  31.091  49.057  1.00  0.00           H
ATOM   1974 HD12 LEU   128      34.528  31.588  49.967  1.00  0.00           H
ATOM   1975 HD13 LEU   128      34.375  31.955  48.185  1.00  0.00           H
ATOM   1976  CD2 LEU   128      32.250  33.159  50.572  1.00  0.00           C
ATOM   1977 HD21 LEU   128      32.633  32.605  51.429  1.00  0.00           H
ATOM   1978 HD22 LEU   128      31.856  34.146  50.816  1.00  0.00           H
ATOM   1979 HD23 LEU   128      31.453  32.556  50.134  1.00  0.00           H
ATOM   1980  C   LEU   128      35.257  36.409  50.730  1.00  0.00           C
ATOM   1981  O   LEU   128      35.261  36.399  51.961  1.00  0.00           O
ATOM   1982  N   VAL   129      36.217  37.007  50.053  1.00  0.00           N
ATOM   1983  H   VAL   129      36.190  37.063  49.045  1.00  0.00           H
ATOM   1984  CA  VAL   129      37.426  37.627  50.603  1.00  0.00           C
ATOM   1985  HA  VAL   129      37.253  37.696  51.677  1.00  0.00           H
ATOM   1986  CB  VAL   129      38.700  36.711  50.545  1.00  0.00           C
ATOM   1987  HB  VAL   129      39.556  37.217  50.989  1.00  0.00           H
ATOM   1988  CG1 VAL   129      38.476  35.324  51.227  1.00  0.00           C
ATOM   1989 HG11 VAL   129      39.411  34.775  51.337  1.00  0.00           H
ATOM   1990 HG12 VAL   129      38.065  35.494  52.222  1.00  0.00           H
ATOM   1991 HG13 VAL   129      37.793  34.643  50.720  1.00  0.00           H
ATOM   1992  CG2 VAL   129      39.007  36.427  49.119  1.00  0.00           C
ATOM   1993 HG21 VAL   129      38.389  35.597  48.778  1.00  0.00           H
ATOM   1994 HG22 VAL   129      40.024  36.040  49.053  1.00  0.00           H
ATOM   1995 HG23 VAL   129      39.052  37.371  48.575  1.00  0.00           H
ATOM   1996  C   VAL   129      37.646  39.117  50.161  1.00  0.00           C
ATOM   1997  O   VAL   129      38.460  39.812  50.750  1.00  0.00           O
ATOM   1998  N   ALA   130      37.065  39.557  49.013  1.00  0.00           N
ATOM   1999  H   ALA   130      36.483  38.868  48.559  1.00  0.00           H
ATOM   2000  CA  ALA   130      37.637  40.711  48.307  1.00  0.00           C
ATOM   2001  HA  ALA   130      38.540  41.014  48.840  1.00  0.00           H
ATOM   2002  CB  ALA   130      37.843  40.337  46.855  1.00  0.00           C
ATOM   2003  HB1 ALA   130      38.591  40.947  46.348  1.00  0.00           H
ATOM   2004  HB2 ALA   130      36.898  40.506  46.340  1.00  0.00           H
ATOM   2005  HB3 ALA   130      38.218  39.314  46.873  1.00  0.00           H
ATOM   2006  C   ALA   130      36.601  41.892  48.504  1.00  0.00           C
ATOM   2007  O   ALA   130      35.425  41.721  48.379  1.00  0.00           O
ATOM   2008  N   GLU   131      37.147  43.116  48.737  1.00  0.00           N
ATOM   2009  H   GLU   131      38.133  43.153  48.519  1.00  0.00           H
ATOM   2010  CA  GLU   131      36.430  44.385  48.565  1.00  0.00           C
ATOM   2011  HA  GLU   131      35.505  44.475  49.132  1.00  0.00           H
ATOM   2012  CB  GLU   131      37.318  45.503  49.161  1.00  0.00           C
ATOM   2013  HB2 GLU   131      36.791  46.454  49.081  1.00  0.00           H
ATOM   2014  HB3 GLU   131      37.416  45.346  50.236  1.00  0.00           H
ATOM   2015  CG  GLU   131      38.748  45.572  48.596  1.00  0.00           C
ATOM   2016  HG2 GLU   131      39.337  44.823  49.126  1.00  0.00           H
ATOM   2017  HG3 GLU   131      38.650  45.396  47.525  1.00  0.00           H
ATOM   2018  CD  GLU   131      39.401  46.930  48.818  1.00  0.00           C
ATOM   2019  OE1 GLU   131      40.639  46.912  49.103  1.00  0.00           O
ATOM   2020  OE2 GLU   131      38.745  47.964  48.462  1.00  0.00           O
ATOM   2021  C   GLU   131      36.045  44.636  47.054  1.00  0.00           C
ATOM   2022  O   GLU   131      35.023  45.305  46.730  1.00  0.00           O
ATOM   2023  N   LYS   132      36.859  44.168  46.112  1.00  0.00           N
ATOM   2024  H   LYS   132      37.730  43.877  46.531  1.00  0.00           H
ATOM   2025  CA  LYS   132      36.917  44.333  44.630  1.00  0.00           C
ATOM   2026  HA  LYS   132      35.899  44.207  44.261  1.00  0.00           H
ATOM   2027  CB  LYS   132      37.331  45.757  44.145  1.00  0.00           C
ATOM   2028  HB2 LYS   132      37.133  45.982  43.098  1.00  0.00           H
ATOM   2029  HB3 LYS   132      36.711  46.425  44.744  1.00  0.00           H
ATOM   2030  CG  LYS   132      38.803  46.148  44.279  1.00  0.00           C
ATOM   2031  HG2 LYS   132      38.963  46.314  45.345  1.00  0.00           H
ATOM   2032  HG3 LYS   132      39.364  45.244  44.045  1.00  0.00           H
ATOM   2033  CD  LYS   132      39.263  47.348  43.431  1.00  0.00           C
ATOM   2034  HD2 LYS   132      39.276  47.051  42.382  1.00  0.00           H
ATOM   2035  HD3 LYS   132      38.518  48.125  43.598  1.00  0.00           H
ATOM   2036  CE  LYS   132      40.681  47.837  43.850  1.00  0.00           C
ATOM   2037  HE2 LYS   132      40.600  48.047  44.916  1.00  0.00           H
ATOM   2038  HE3 LYS   132      41.459  47.075  43.784  1.00  0.00           H
ATOM   2039  NZ  LYS   132      41.016  49.053  43.074  1.00  0.00           N
ATOM   2040  HZ1 LYS   132      42.009  49.200  43.182  1.00  0.00           H
ATOM   2041  HZ2 LYS   132      40.539  49.898  43.354  1.00  0.00           H
ATOM   2042  HZ3 LYS   132      40.915  48.949  42.075  1.00  0.00           H
ATOM   2043  C   LYS   132      37.793  43.238  44.099  1.00  0.00           C
ATOM   2044  O   LYS   132      38.750  42.773  44.743  1.00  0.00           O
ATOM   2045  N   VAL   133      37.507  42.886  42.831  1.00  0.00           N
ATOM   2046  H   VAL   133      36.629  43.266  42.506  1.00  0.00           H
ATOM   2047  CA  VAL   133      38.399  41.949  42.067  1.00  0.00           C
ATOM   2048  HA  VAL   133      39.323  41.725  42.600  1.00  0.00           H
ATOM   2049  CB  VAL   133      37.650  40.677  41.865  1.00  0.00           C
ATOM   2050  HB  VAL   133      36.690  41.013  41.471  1.00  0.00           H
ATOM   2051  CG1 VAL   133      38.164  39.730  40.854  1.00  0.00           C
ATOM   2052 HG11 VAL   133      39.085  39.350  41.296  1.00  0.00           H
ATOM   2053 HG12 VAL   133      37.543  38.848  40.697  1.00  0.00           H
ATOM   2054 HG13 VAL   133      38.371  40.228  39.906  1.00  0.00           H
ATOM   2055  CG2 VAL   133      37.409  39.856  43.064  1.00  0.00           C
ATOM   2056 HG21 VAL   133      38.373  39.430  43.341  1.00  0.00           H
ATOM   2057 HG22 VAL   133      36.753  39.003  42.887  1.00  0.00           H
ATOM   2058 HG23 VAL   133      36.928  40.342  43.912  1.00  0.00           H
ATOM   2059  C   VAL   133      38.802  42.660  40.747  1.00  0.00           C
ATOM   2060  O   VAL   133      37.915  43.088  39.955  1.00  0.00           O
ATOM   2061  N   THR   134      40.132  42.758  40.518  1.00  0.00           N
ATOM   2062  H   THR   134      40.791  42.320  41.145  1.00  0.00           H
ATOM   2063  CA  THR   134      40.718  43.048  39.176  1.00  0.00           C
ATOM   2064  HA  THR   134      40.020  43.595  38.542  1.00  0.00           H
ATOM   2065  CB  THR   134      41.921  43.972  39.295  1.00  0.00           C
ATOM   2066  HB  THR   134      42.737  43.410  39.746  1.00  0.00           H
ATOM   2067  CG2 THR   134      42.507  44.576  38.047  1.00  0.00           C
ATOM   2068 HG21 THR   134      43.182  45.410  38.241  1.00  0.00           H
ATOM   2069 HG22 THR   134      41.659  44.927  37.459  1.00  0.00           H
ATOM   2070 HG23 THR   134      43.032  43.869  37.406  1.00  0.00           H
ATOM   2071  OG1 THR   134      41.598  44.968  40.204  1.00  0.00           O
ATOM   2072  HG1 THR   134      41.973  44.733  41.055  1.00  0.00           H
ATOM   2073  C   THR   134      41.065  41.844  38.410  1.00  0.00           C
ATOM   2074  O   THR   134      41.416  40.765  39.005  1.00  0.00           O
ATOM   2075  N   VAL   135      41.064  42.066  37.080  1.00  0.00           N
ATOM   2076  H   VAL   135      40.728  42.964  36.762  1.00  0.00           H
ATOM   2077  CA  VAL   135      41.405  41.007  36.135  1.00  0.00           C
ATOM   2078  HA  VAL   135      42.067  40.252  36.561  1.00  0.00           H
ATOM   2079  CB  VAL   135      40.206  40.292  35.544  1.00  0.00           C
ATOM   2080  HB  VAL   135      39.513  40.991  35.075  1.00  0.00           H
ATOM   2081  CG1 VAL   135      40.619  39.274  34.443  1.00  0.00           C
ATOM   2082 HG11 VAL   135      41.389  38.686  34.942  1.00  0.00           H
ATOM   2083 HG12 VAL   135      39.829  38.549  34.247  1.00  0.00           H
ATOM   2084 HG13 VAL   135      40.929  39.749  33.512  1.00  0.00           H
ATOM   2085  CG2 VAL   135      39.290  39.625  36.534  1.00  0.00           C
ATOM   2086 HG21 VAL   135      39.978  39.150  37.234  1.00  0.00           H
ATOM   2087 HG22 VAL   135      38.497  38.998  36.126  1.00  0.00           H
ATOM   2088 HG23 VAL   135      38.709  40.400  37.032  1.00  0.00           H
ATOM   2089  C   VAL   135      42.109  41.700  35.022  1.00  0.00           C
ATOM   2090  O   VAL   135      41.687  42.820  34.573  1.00  0.00           O
ATOM   2091  N   ILE   136      43.227  41.156  34.521  1.00  0.00           N
ATOM   2092  H   ILE   136      43.595  40.354  35.013  1.00  0.00           H
ATOM   2093  CA  ILE   136      44.015  41.580  33.388  1.00  0.00           C
ATOM   2094  HA  ILE   136      43.454  42.372  32.892  1.00  0.00           H
ATOM   2095  CB  ILE   136      45.329  42.231  33.877  1.00  0.00           C
ATOM   2096  HB  ILE   136      45.880  41.528  34.502  1.00  0.00           H
ATOM   2097  CG2 ILE   136      46.112  42.630  32.619  1.00  0.00           C
ATOM   2098 HG21 ILE   136      47.071  42.976  33.004  1.00  0.00           H
ATOM   2099 HG22 ILE   136      45.499  43.349  32.075  1.00  0.00           H
ATOM   2100 HG23 ILE   136      46.330  41.813  31.931  1.00  0.00           H
ATOM   2101  CG1 ILE   136      45.171  43.517  34.707  1.00  0.00           C
ATOM   2102 HG12 ILE   136      44.952  44.403  34.113  1.00  0.00           H
ATOM   2103 HG13 ILE   136      44.342  43.389  35.404  1.00  0.00           H
ATOM   2104  CD1 ILE   136      46.455  43.771  35.576  1.00  0.00           C
ATOM   2105 HD11 ILE   136      46.287  44.660  36.185  1.00  0.00           H
ATOM   2106 HD12 ILE   136      47.239  43.998  34.853  1.00  0.00           H
ATOM   2107 HD13 ILE   136      46.763  42.994  36.276  1.00  0.00           H
ATOM   2108  C   ILE   136      44.291  40.354  32.497  1.00  0.00           C
ATOM   2109  O   ILE   136      44.671  39.289  32.998  1.00  0.00           O
ATOM   2110  N   THR   137      43.977  40.456  31.193  1.00  0.00           N
ATOM   2111  H   THR   137      43.846  41.365  30.774  1.00  0.00           H
ATOM   2112  CA  THR   137      43.975  39.236  30.323  1.00  0.00           C
ATOM   2113  HA  THR   137      44.644  38.567  30.865  1.00  0.00           H
ATOM   2114  CB  THR   137      42.493  38.774  30.227  1.00  0.00           C
ATOM   2115  HB  THR   137      42.027  38.766  31.212  1.00  0.00           H
ATOM   2116  CG2 THR   137      41.621  39.668  29.261  1.00  0.00           C
ATOM   2117 HG21 THR   137      41.715  40.724  29.511  1.00  0.00           H
ATOM   2118 HG22 THR   137      40.591  39.351  29.419  1.00  0.00           H
ATOM   2119 HG23 THR   137      41.977  39.511  28.242  1.00  0.00           H
ATOM   2120  OG1 THR   137      42.490  37.464  29.652  1.00  0.00           O
ATOM   2121  HG1 THR   137      42.619  36.856  30.384  1.00  0.00           H
ATOM   2122  C   THR   137      44.563  39.584  28.933  1.00  0.00           C
ATOM   2123  O   THR   137      44.475  40.679  28.377  1.00  0.00           O
ATOM   2124  N   LYS   138      45.085  38.495  28.314  1.00  0.00           N
ATOM   2125  H   LYS   138      45.322  37.729  28.928  1.00  0.00           H
ATOM   2126  CA  LYS   138      45.676  38.524  26.959  1.00  0.00           C
ATOM   2127  HA  LYS   138      45.338  39.456  26.507  1.00  0.00           H
ATOM   2128  CB  LYS   138      47.176  38.735  26.929  1.00  0.00           C
ATOM   2129  HB2 LYS   138      47.314  39.683  27.451  1.00  0.00           H
ATOM   2130  HB3 LYS   138      47.500  37.925  27.581  1.00  0.00           H
ATOM   2131  CG  LYS   138      47.906  38.673  25.546  1.00  0.00           C
ATOM   2132  HG2 LYS   138      48.963  38.683  25.816  1.00  0.00           H
ATOM   2133  HG3 LYS   138      47.659  37.731  25.055  1.00  0.00           H
ATOM   2134  CD  LYS   138      47.680  39.759  24.575  1.00  0.00           C
ATOM   2135  HD2 LYS   138      46.650  39.967  24.287  1.00  0.00           H
ATOM   2136  HD3 LYS   138      48.096  40.620  25.097  1.00  0.00           H
ATOM   2137  CE  LYS   138      48.396  39.594  23.325  1.00  0.00           C
ATOM   2138  HE2 LYS   138      49.460  39.731  23.520  1.00  0.00           H
ATOM   2139  HE3 LYS   138      48.357  38.559  22.990  1.00  0.00           H
ATOM   2140  NZ  LYS   138      47.848  40.472  22.301  1.00  0.00           N
ATOM   2141  HZ1 LYS   138      48.002  41.437  22.557  1.00  0.00           H
ATOM   2142  HZ2 LYS   138      46.845  40.400  22.212  1.00  0.00           H
ATOM   2143  HZ3 LYS   138      48.316  40.294  21.423  1.00  0.00           H
ATOM   2144  C   LYS   138      45.314  37.309  26.146  1.00  0.00           C
ATOM   2145  O   LYS   138      45.811  36.241  26.403  1.00  0.00           O
ATOM   2146  N   HIE   139      44.458  37.476  25.121  1.00  0.00           N
ATOM   2147  H   HIE   139      43.895  38.315  25.133  1.00  0.00           H
ATOM   2148  CA  HIE   139      44.265  36.529  23.974  1.00  0.00           C
ATOM   2149  HA  HIE   139      44.328  35.511  24.356  1.00  0.00           H
ATOM   2150  CB  HIE   139      42.959  36.819  23.325  1.00  0.00           C
ATOM   2151  HB2 HIE   139      42.201  36.942  24.099  1.00  0.00           H
ATOM   2152  HB3 HIE   139      43.036  37.857  23.000  1.00  0.00           H
ATOM   2153  CG  HIE   139      42.497  35.798  22.316  1.00  0.00           C
ATOM   2154  ND1 HIE   139      42.769  35.633  20.906  1.00  0.00           N
ATOM   2155  CE1 HIE   139      42.146  34.529  20.484  1.00  0.00           C
ATOM   2156  HE1 HIE   139      41.996  34.231  19.457  1.00  0.00           H
ATOM   2157  NE2 HIE   139      41.525  33.914  21.569  1.00  0.00           N
ATOM   2158  HE2 HIE   139      40.925  33.102  21.564  1.00  0.00           H
ATOM   2159  CD2 HIE   139      41.831  34.694  22.688  1.00  0.00           C
ATOM   2160  HD2 HIE   139      41.576  34.401  23.696  1.00  0.00           H
ATOM   2161  C   HIE   139      45.387  36.641  22.906  1.00  0.00           C
ATOM   2162  O   HIE   139      45.888  37.704  22.673  1.00  0.00           O
ATOM   2163  N   ASN   140      45.798  35.562  22.202  1.00  0.00           N
ATOM   2164  H   ASN   140      45.385  34.664  22.413  1.00  0.00           H
ATOM   2165  CA  ASN   140      46.774  35.524  21.127  1.00  0.00           C
ATOM   2166  HA  ASN   140      47.721  35.800  21.591  1.00  0.00           H
ATOM   2167  CB  ASN   140      46.959  34.115  20.683  1.00  0.00           C
ATOM   2168  HB2 ASN   140      47.125  33.491  21.561  1.00  0.00           H
ATOM   2169  HB3 ASN   140      46.129  33.834  20.034  1.00  0.00           H
ATOM   2170  CG  ASN   140      48.296  33.997  19.890  1.00  0.00           C
ATOM   2171  OD1 ASN   140      49.308  33.833  20.523  1.00  0.00           O
ATOM   2172  ND2 ASN   140      48.361  34.057  18.543  1.00  0.00           N
ATOM   2173 HD21 ASN   140      47.486  34.220  18.065  1.00  0.00           H
ATOM   2174 HD22 ASN   140      49.212  34.354  18.088  1.00  0.00           H
ATOM   2175  C   ASN   140      46.459  36.478  19.933  1.00  0.00           C
ATOM   2176  O   ASN   140      47.340  37.066  19.322  1.00  0.00           O
ATOM   2177  N   ASP   141      45.184  36.630  19.672  1.00  0.00           N
ATOM   2178  H   ASP   141      44.511  36.197  20.287  1.00  0.00           H
ATOM   2179  CA  ASP   141      44.637  37.190  18.464  1.00  0.00           C
ATOM   2180  HA  ASP   141      45.423  37.637  17.855  1.00  0.00           H
ATOM   2181  CB  ASP   141      43.830  36.103  17.695  1.00  0.00           C
ATOM   2182  HB2 ASP   141      42.945  35.816  18.263  1.00  0.00           H
ATOM   2183  HB3 ASP   141      43.578  36.487  16.706  1.00  0.00           H
ATOM   2184  CG  ASP   141      44.578  34.746  17.527  1.00  0.00           C
ATOM   2185  OD1 ASP   141      45.825  34.761  17.522  1.00  0.00           O
ATOM   2186  OD2 ASP   141      43.912  33.649  17.322  1.00  0.00           O
ATOM   2187  C   ASP   141      43.765  38.450  18.805  1.00  0.00           C
ATOM   2188  O   ASP   141      42.928  38.831  18.030  1.00  0.00           O
ATOM   2189  N   ASP   142      43.935  39.122  19.999  1.00  0.00           N
ATOM   2190  H   ASP   142      44.481  38.614  20.680  1.00  0.00           H
ATOM   2191  CA  ASP   142      43.248  40.327  20.320  1.00  0.00           C
ATOM   2192  HA  ASP   142      43.119  40.823  19.358  1.00  0.00           H
ATOM   2193  CB  ASP   142      41.926  40.000  20.942  1.00  0.00           C
ATOM   2194  HB2 ASP   142      41.542  39.155  20.373  1.00  0.00           H
ATOM   2195  HB3 ASP   142      42.035  39.731  21.992  1.00  0.00           H
ATOM   2196  CG  ASP   142      40.871  41.126  20.715  1.00  0.00           C
ATOM   2197  OD1 ASP   142      41.144  42.215  20.183  1.00  0.00           O
ATOM   2198  OD2 ASP   142      39.734  40.946  21.195  1.00  0.00           O
ATOM   2199  C   ASP   142      44.124  41.140  21.217  1.00  0.00           C
ATOM   2200  O   ASP   142      45.204  40.727  21.593  1.00  0.00           O
ATOM   2201  N   GLU   143      43.730  42.339  21.516  1.00  0.00           N
ATOM   2202  H   GLU   143      42.864  42.658  21.104  1.00  0.00           H
ATOM   2203  CA  GLU   143      44.445  43.294  22.404  1.00  0.00           C
ATOM   2204  HA  GLU   143      45.499  43.179  22.147  1.00  0.00           H
ATOM   2205  CB  GLU   143      44.028  44.706  21.986  1.00  0.00           C
ATOM   2206  HB2 GLU   143      44.042  44.711  20.897  1.00  0.00           H
ATOM   2207  HB3 GLU   143      42.991  44.923  22.247  1.00  0.00           H
ATOM   2208  CG  GLU   143      44.866  45.851  22.569  1.00  0.00           C
ATOM   2209  HG2 GLU   143      44.430  46.744  22.120  1.00  0.00           H
ATOM   2210  HG3 GLU   143      44.712  45.783  23.646  1.00  0.00           H
ATOM   2211  CD  GLU   143      46.373  45.657  22.375  1.00  0.00           C
ATOM   2212  OE1 GLU   143      47.117  45.378  23.292  1.00  0.00           O
ATOM   2213  OE2 GLU   143      46.840  45.821  21.183  1.00  0.00           O
ATOM   2214  C   GLU   143      44.393  42.936  23.860  1.00  0.00           C
ATOM   2215  O   GLU   143      43.378  42.498  24.336  1.00  0.00           O
ATOM   2216  N   GLN   144      45.446  43.158  24.677  1.00  0.00           N
ATOM   2217  H   GLN   144      46.337  43.375  24.254  1.00  0.00           H
ATOM   2218  CA  GLN   144      45.499  42.877  26.145  1.00  0.00           C
ATOM   2219  HA  GLN   144      45.342  41.820  26.357  1.00  0.00           H
ATOM   2220  CB  GLN   144      46.981  43.145  26.563  1.00  0.00           C
ATOM   2221  HB2 GLN   144      47.665  42.440  26.091  1.00  0.00           H
ATOM   2222  HB3 GLN   144      47.325  44.155  26.338  1.00  0.00           H
ATOM   2223  CG  GLN   144      47.130  42.870  28.075  1.00  0.00           C
ATOM   2224  HG2 GLN   144      46.585  43.544  28.737  1.00  0.00           H
ATOM   2225  HG3 GLN   144      46.864  41.834  28.285  1.00  0.00           H
ATOM   2226  CD  GLN   144      48.607  42.755  28.467  1.00  0.00           C
ATOM   2227  OE1 GLN   144      49.388  41.990  27.885  1.00  0.00           O
ATOM   2228  NE2 GLN   144      49.067  43.437  29.477  1.00  0.00           N
ATOM   2229 HE21 GLN   144      49.997  43.151  29.747  1.00  0.00           H
ATOM   2230 HE22 GLN   144      48.496  44.000  30.091  1.00  0.00           H
ATOM   2231  C   GLN   144      44.559  43.852  26.884  1.00  0.00           C
ATOM   2232  O   GLN   144      44.680  45.100  26.883  1.00  0.00           O
ATOM   2233  N   TYR   145      43.580  43.241  27.615  1.00  0.00           N
ATOM   2234  H   TYR   145      43.659  42.237  27.685  1.00  0.00           H
ATOM   2235  CA  TYR   145      42.476  43.878  28.343  1.00  0.00           C
ATOM   2236  HA  TYR   145      42.351  44.917  28.036  1.00  0.00           H
ATOM   2237  CB  TYR   145      41.201  43.214  27.895  1.00  0.00           C
ATOM   2238  HB2 TYR   145      41.247  42.149  28.123  1.00  0.00           H
ATOM   2239  HB3 TYR   145      40.414  43.719  28.455  1.00  0.00           H
ATOM   2240  CG  TYR   145      40.950  43.413  26.433  1.00  0.00           C
ATOM   2241  CD1 TYR   145      40.765  44.694  25.942  1.00  0.00           C
ATOM   2242  HD1 TYR   145      40.983  45.464  26.667  1.00  0.00           H
ATOM   2243  CE1 TYR   145      40.514  44.799  24.610  1.00  0.00           C
ATOM   2244  HE1 TYR   145      40.574  45.774  24.150  1.00  0.00           H
ATOM   2245  CZ  TYR   145      40.483  43.699  23.721  1.00  0.00           C
ATOM   2246  OH  TYR   145      40.386  43.850  22.389  1.00  0.00           O
ATOM   2247  HH  TYR   145      40.373  42.999  21.946  1.00  0.00           H
ATOM   2248  CE2 TYR   145      40.540  42.400  24.276  1.00  0.00           C
ATOM   2249  HE2 TYR   145      40.668  41.560  23.611  1.00  0.00           H
ATOM   2250  CD2 TYR   145      40.824  42.294  25.650  1.00  0.00           C
ATOM   2251  HD2 TYR   145      40.987  41.309  26.062  1.00  0.00           H
ATOM   2252  C   TYR   145      42.584  43.955  29.850  1.00  0.00           C
ATOM   2253  O   TYR   145      43.192  43.096  30.449  1.00  0.00           O
ATOM   2254  N   ALA   146      41.987  44.968  30.456  1.00  0.00           N
ATOM   2255  H   ALA   146      41.627  45.757  29.938  1.00  0.00           H
ATOM   2256  CA  ALA   146      41.847  45.042  31.894  1.00  0.00           C
ATOM   2257  HA  ALA   146      42.059  44.032  32.247  1.00  0.00           H
ATOM   2258  CB  ALA   146      42.879  46.009  32.481  1.00  0.00           C
ATOM   2259  HB1 ALA   146      43.021  45.894  33.555  1.00  0.00           H
ATOM   2260  HB2 ALA   146      42.448  47.000  32.339  1.00  0.00           H
ATOM   2261  HB3 ALA   146      43.806  45.866  31.925  1.00  0.00           H
ATOM   2262  C   ALA   146      40.361  45.353  32.283  1.00  0.00           C
ATOM   2263  O   ALA   146      39.594  46.062  31.639  1.00  0.00           O
ATOM   2264  N   TRP   147      39.936  44.794  33.390  1.00  0.00           N
ATOM   2265  H   TRP   147      40.624  44.161  33.773  1.00  0.00           H
ATOM   2266  CA  TRP   147      38.579  44.758  33.940  1.00  0.00           C
ATOM   2267  HA  TRP   147      38.052  45.560  33.425  1.00  0.00           H
ATOM   2268  CB  TRP   147      37.941  43.478  33.450  1.00  0.00           C
ATOM   2269  HB2 TRP   147      38.009  43.564  32.366  1.00  0.00           H
ATOM   2270  HB3 TRP   147      38.559  42.638  33.768  1.00  0.00           H
ATOM   2271  CG  TRP   147      36.542  43.176  33.890  1.00  0.00           C
ATOM   2272  CD1 TRP   147      35.421  43.288  33.088  1.00  0.00           C
ATOM   2273  HD1 TRP   147      35.416  43.567  32.044  1.00  0.00           H
ATOM   2274  NE1 TRP   147      34.337  42.751  33.751  1.00  0.00           N
ATOM   2275  HE1 TRP   147      33.492  42.568  33.229  1.00  0.00           H
ATOM   2276  CE2 TRP   147      34.636  42.317  35.025  1.00  0.00           C
ATOM   2277  CZ2 TRP   147      33.843  41.632  35.938  1.00  0.00           C
ATOM   2278  HZ2 TRP   147      32.846  41.258  35.758  1.00  0.00           H
ATOM   2279  CH2 TRP   147      34.452  41.252  37.131  1.00  0.00           C
ATOM   2280  HH2 TRP   147      33.893  40.660  37.840  1.00  0.00           H
ATOM   2281  CZ3 TRP   147      35.816  41.558  37.461  1.00  0.00           C
ATOM   2282  HZ3 TRP   147      36.333  41.322  38.379  1.00  0.00           H
ATOM   2283  CE3 TRP   147      36.597  42.267  36.519  1.00  0.00           C
ATOM   2284  HE3 TRP   147      37.667  42.386  36.603  1.00  0.00           H
ATOM   2285  CD2 TRP   147      36.043  42.636  35.180  1.00  0.00           C
ATOM   2286  C   TRP   147      38.535  44.870  35.402  1.00  0.00           C
ATOM   2287  O   TRP   147      39.414  44.392  36.105  1.00  0.00           O
ATOM   2288  N   GLU   148      37.534  45.581  35.986  1.00  0.00           N
ATOM   2289  H   GLU   148      36.934  46.050  35.323  1.00  0.00           H
ATOM   2290  CA  GLU   148      37.463  45.845  37.409  1.00  0.00           C
ATOM   2291  HA  GLU   148      38.003  45.078  37.965  1.00  0.00           H
ATOM   2292  CB  GLU   148      38.097  47.220  37.762  1.00  0.00           C
ATOM   2293  HB2 GLU   148      37.373  48.006  37.547  1.00  0.00           H
ATOM   2294  HB3 GLU   148      38.205  47.068  38.835  1.00  0.00           H
ATOM   2295  CG  GLU   148      39.482  47.465  37.207  1.00  0.00           C
ATOM   2296  HG2 GLU   148      40.027  46.527  37.308  1.00  0.00           H
ATOM   2297  HG3 GLU   148      39.387  47.846  36.192  1.00  0.00           H
ATOM   2298  CD  GLU   148      40.111  48.548  37.971  1.00  0.00           C
ATOM   2299  OE1 GLU   148      39.431  49.463  38.430  1.00  0.00           O
ATOM   2300  OE2 GLU   148      41.362  48.566  38.034  1.00  0.00           O
ATOM   2301  C   GLU   148      36.015  45.917  38.014  1.00  0.00           C
ATOM   2302  O   GLU   148      35.059  46.468  37.455  1.00  0.00           O
ATOM   2303  N   SER   149      35.827  45.206  39.121  1.00  0.00           N
ATOM   2304  H   SER   149      36.603  44.805  39.629  1.00  0.00           H
ATOM   2305  CA  SER   149      34.536  45.084  39.788  1.00  0.00           C
ATOM   2306  HA  SER   149      33.926  45.889  39.378  1.00  0.00           H
ATOM   2307  CB  SER   149      33.958  43.624  39.532  1.00  0.00           C
ATOM   2308  HB2 SER   149      33.472  43.593  38.556  1.00  0.00           H
ATOM   2309  HB3 SER   149      34.805  42.968  39.730  1.00  0.00           H
ATOM   2310  OG  SER   149      32.922  43.367  40.491  1.00  0.00           O
ATOM   2311  HG  SER   149      32.071  43.573  40.097  1.00  0.00           H
ATOM   2312  C   SER   149      34.658  45.277  41.306  1.00  0.00           C
ATOM   2313  O   SER   149      35.293  44.502  41.970  1.00  0.00           O
ATOM   2314  N   SER   150      34.017  46.331  41.726  1.00  0.00           N
ATOM   2315  H   SER   150      33.619  46.971  41.055  1.00  0.00           H
ATOM   2316  CA  SER   150      34.030  46.922  43.060  1.00  0.00           C
ATOM   2317  HA  SER   150      35.032  46.771  43.460  1.00  0.00           H
ATOM   2318  CB  SER   150      33.879  48.471  42.945  1.00  0.00           C
ATOM   2319  HB2 SER   150      33.650  48.819  43.951  1.00  0.00           H
ATOM   2320  HB3 SER   150      34.900  48.772  42.706  1.00  0.00           H
ATOM   2321  OG  SER   150      32.884  48.873  42.016  1.00  0.00           O
ATOM   2322  HG  SER   150      33.139  49.709  41.620  1.00  0.00           H
ATOM   2323  C   SER   150      33.025  46.208  43.903  1.00  0.00           C
ATOM   2324  O   SER   150      32.657  46.814  44.904  1.00  0.00           O
ATOM   2325  N   ALA   151      32.590  45.015  43.564  1.00  0.00           N
ATOM   2326  H   ALA   151      32.996  44.565  42.756  1.00  0.00           H
ATOM   2327  CA  ALA   151      31.676  44.200  44.322  1.00  0.00           C
ATOM   2328  HA  ALA   151      31.730  43.251  43.789  1.00  0.00           H
ATOM   2329  CB  ALA   151      32.312  43.868  45.689  1.00  0.00           C
ATOM   2330  HB1 ALA   151      33.391  43.743  45.596  1.00  0.00           H
ATOM   2331  HB2 ALA   151      31.881  42.915  45.999  1.00  0.00           H
ATOM   2332  HB3 ALA   151      32.049  44.586  46.465  1.00  0.00           H
ATOM   2333  C   ALA   151      30.198  44.555  44.421  1.00  0.00           C
ATOM   2334  O   ALA   151      29.460  43.766  44.991  1.00  0.00           O
ATOM   2335  N   GLY   152      29.840  45.683  43.850  1.00  0.00           N
ATOM   2336  H   GLY   152      30.578  46.319  43.583  1.00  0.00           H
ATOM   2337  CA  GLY   152      28.447  46.028  43.442  1.00  0.00           C
ATOM   2338  HA2 GLY   152      27.637  45.678  44.083  1.00  0.00           H
ATOM   2339  HA3 GLY   152      28.198  47.090  43.465  1.00  0.00           H
ATOM   2340  C   GLY   152      27.937  45.532  42.068  1.00  0.00           C
ATOM   2341  O   GLY   152      28.477  44.578  41.511  1.00  0.00           O
ATOM   2342  N   GLY   153      26.862  46.150  41.552  1.00  0.00           N
ATOM   2343  H   GLY   153      26.374  46.820  42.129  1.00  0.00           H
ATOM   2344  CA  GLY   153      26.240  45.611  40.309  1.00  0.00           C
ATOM   2345  HA2 GLY   153      26.033  44.554  40.473  1.00  0.00           H
ATOM   2346  HA3 GLY   153      25.265  46.100  40.267  1.00  0.00           H
ATOM   2347  C   GLY   153      27.021  45.871  39.041  1.00  0.00           C
ATOM   2348  O   GLY   153      26.638  45.256  38.050  1.00  0.00           O
ATOM   2349  N   SER   154      28.049  46.735  39.069  1.00  0.00           N
ATOM   2350  H   SER   154      28.211  47.238  39.930  1.00  0.00           H
ATOM   2351  CA  SER   154      28.714  47.294  37.881  1.00  0.00           C
ATOM   2352  HA  SER   154      28.203  46.945  36.984  1.00  0.00           H
ATOM   2353  CB  SER   154      28.626  48.829  37.895  1.00  0.00           C
ATOM   2354  HB2 SER   154      29.326  49.223  37.159  1.00  0.00           H
ATOM   2355  HB3 SER   154      27.577  49.072  37.720  1.00  0.00           H
ATOM   2356  OG  SER   154      28.968  49.353  39.193  1.00  0.00           O
ATOM   2357  HG  SER   154      29.880  49.149  39.413  1.00  0.00           H
ATOM   2358  C   SER   154      30.224  46.969  37.758  1.00  0.00           C
ATOM   2359  O   SER   154      30.915  46.802  38.778  1.00  0.00           O
ATOM   2360  N   PHE   155      30.704  46.949  36.508  1.00  0.00           N
ATOM   2361  H   PHE   155      30.109  47.227  35.741  1.00  0.00           H
ATOM   2362  CA  PHE   155      32.036  46.555  36.287  1.00  0.00           C
ATOM   2363  HA  PHE   155      32.660  46.741  37.160  1.00  0.00           H
ATOM   2364  CB  PHE   155      32.122  45.011  36.075  1.00  0.00           C
ATOM   2365  HB2 PHE   155      33.176  44.735  36.112  1.00  0.00           H
ATOM   2366  HB3 PHE   155      31.584  44.432  36.826  1.00  0.00           H
ATOM   2367  CG  PHE   155      31.534  44.487  34.807  1.00  0.00           C
ATOM   2368  CD1 PHE   155      32.155  44.635  33.560  1.00  0.00           C
ATOM   2369  HD1 PHE   155      33.142  45.074  33.519  1.00  0.00           H
ATOM   2370  CE1 PHE   155      31.633  44.099  32.337  1.00  0.00           C
ATOM   2371  HE1 PHE   155      32.148  44.210  31.394  1.00  0.00           H
ATOM   2372  CZ  PHE   155      30.356  43.551  32.403  1.00  0.00           C
ATOM   2373  HZ  PHE   155      29.915  43.203  31.481  1.00  0.00           H
ATOM   2374  CE2 PHE   155      29.661  43.461  33.655  1.00  0.00           C
ATOM   2375  HE2 PHE   155      28.624  43.163  33.692  1.00  0.00           H
ATOM   2376  CD2 PHE   155      30.266  43.919  34.859  1.00  0.00           C
ATOM   2377  HD2 PHE   155      29.689  43.997  35.769  1.00  0.00           H
ATOM   2378  C   PHE   155      32.646  47.287  35.138  1.00  0.00           C
ATOM   2379  O   PHE   155      32.041  47.607  34.155  1.00  0.00           O
ATOM   2380  N   THR   156      33.895  47.692  35.297  1.00  0.00           N
ATOM   2381  H   THR   156      34.419  47.265  36.048  1.00  0.00           H
ATOM   2382  CA  THR   156      34.616  48.554  34.425  1.00  0.00           C
ATOM   2383  HA  THR   156      33.963  49.080  33.728  1.00  0.00           H
ATOM   2384  CB  THR   156      35.415  49.555  35.293  1.00  0.00           C
ATOM   2385  HB  THR   156      36.004  48.908  35.941  1.00  0.00           H
ATOM   2386  CG2 THR   156      36.294  50.415  34.330  1.00  0.00           C
ATOM   2387 HG21 THR   156      36.793  51.247  34.828  1.00  0.00           H
ATOM   2388 HG22 THR   156      35.604  50.864  33.616  1.00  0.00           H
ATOM   2389 HG23 THR   156      36.998  49.771  33.802  1.00  0.00           H
ATOM   2390  OG1 THR   156      34.610  50.453  36.048  1.00  0.00           O
ATOM   2391  HG1 THR   156      34.126  50.878  35.337  1.00  0.00           H
ATOM   2392  C   THR   156      35.524  47.697  33.470  1.00  0.00           C
ATOM   2393  O   THR   156      36.087  46.751  33.956  1.00  0.00           O
ATOM   2394  N   VAL   157      35.636  48.018  32.167  1.00  0.00           N
ATOM   2395  H   VAL   157      34.995  48.750  31.898  1.00  0.00           H
ATOM   2396  CA  VAL   157      36.456  47.326  31.110  1.00  0.00           C
ATOM   2397  HA  VAL   157      37.142  46.635  31.600  1.00  0.00           H
ATOM   2398  CB  VAL   157      35.524  46.427  30.266  1.00  0.00           C
ATOM   2399  HB  VAL   157      35.007  45.702  30.895  1.00  0.00           H
ATOM   2400  CG1 VAL   157      34.369  47.201  29.660  1.00  0.00           C
ATOM   2401 HG11 VAL   157      33.592  46.502  29.352  1.00  0.00           H
ATOM   2402 HG12 VAL   157      33.913  47.928  30.333  1.00  0.00           H
ATOM   2403 HG13 VAL   157      34.766  47.761  28.814  1.00  0.00           H
ATOM   2404  CG2 VAL   157      36.142  45.495  29.157  1.00  0.00           C
ATOM   2405 HG21 VAL   157      35.258  45.162  28.613  1.00  0.00           H
ATOM   2406 HG22 VAL   157      36.701  44.623  29.496  1.00  0.00           H
ATOM   2407 HG23 VAL   157      36.737  46.023  28.412  1.00  0.00           H
ATOM   2408  C   VAL   157      37.212  48.329  30.229  1.00  0.00           C
ATOM   2409  O   VAL   157      36.686  49.380  29.859  1.00  0.00           O
ATOM   2410  N   ARG   158      38.444  47.931  29.922  1.00  0.00           N
ATOM   2411  H   ARG   158      38.791  47.103  30.384  1.00  0.00           H
ATOM   2412  CA  ARG   158      39.374  48.888  29.300  1.00  0.00           C
ATOM   2413  HA  ARG   158      38.911  49.481  28.512  1.00  0.00           H
ATOM   2414  CB  ARG   158      40.004  49.830  30.420  1.00  0.00           C
ATOM   2415  HB2 ARG   158      40.654  50.520  29.883  1.00  0.00           H
ATOM   2416  HB3 ARG   158      39.260  50.501  30.848  1.00  0.00           H
ATOM   2417  CG  ARG   158      40.790  49.179  31.528  1.00  0.00           C
ATOM   2418  HG2 ARG   158      40.088  48.667  32.187  1.00  0.00           H
ATOM   2419  HG3 ARG   158      41.425  48.388  31.129  1.00  0.00           H
ATOM   2420  CD  ARG   158      41.596  50.141  32.387  1.00  0.00           C
ATOM   2421  HD2 ARG   158      42.359  50.601  31.760  1.00  0.00           H
ATOM   2422  HD3 ARG   158      40.913  50.886  32.795  1.00  0.00           H
ATOM   2423  NE  ARG   158      42.321  49.408  33.440  1.00  0.00           N
ATOM   2424  HE  ARG   158      43.151  48.877  33.221  1.00  0.00           H
ATOM   2425  CZ  ARG   158      41.966  49.412  34.705  1.00  0.00           C
ATOM   2426  NH1 ARG   158      40.935  50.082  35.217  1.00  0.00           N
ATOM   2427 HH11 ARG   158      40.535  50.754  34.578  1.00  0.00           H
ATOM   2428 HH12 ARG   158      40.639  50.004  36.178  1.00  0.00           H
ATOM   2429  NH2 ARG   158      42.533  48.675  35.610  1.00  0.00           N
ATOM   2430 HH21 ARG   158      43.341  48.135  35.336  1.00  0.00           H
ATOM   2431 HH22 ARG   158      42.372  48.794  36.599  1.00  0.00           H
ATOM   2432  C   ARG   158      40.543  48.131  28.634  1.00  0.00           C
ATOM   2433  O   ARG   158      40.726  47.043  29.010  1.00  0.00           O
ATOM   2434  N   THR   159      41.394  48.685  27.760  1.00  0.00           N
ATOM   2435  H   THR   159      41.196  49.647  27.525  1.00  0.00           H
ATOM   2436  CA  THR   159      42.750  48.130  27.513  1.00  0.00           C
ATOM   2437  HA  THR   159      42.661  47.057  27.348  1.00  0.00           H
ATOM   2438  CB  THR   159      43.372  48.827  26.251  1.00  0.00           C
ATOM   2439  HB  THR   159      44.338  48.356  26.073  1.00  0.00           H
ATOM   2440  CG2 THR   159      42.582  48.590  24.953  1.00  0.00           C
ATOM   2441 HG21 THR   159      42.964  49.353  24.274  1.00  0.00           H
ATOM   2442 HG22 THR   159      41.540  48.766  25.221  1.00  0.00           H
ATOM   2443 HG23 THR   159      42.817  47.630  24.493  1.00  0.00           H
ATOM   2444  OG1 THR   159      43.470  50.313  26.403  1.00  0.00           O
ATOM   2445  HG1 THR   159      44.331  50.624  26.692  1.00  0.00           H
ATOM   2446  C   THR   159      43.702  48.255  28.697  1.00  0.00           C
ATOM   2447  O   THR   159      43.428  49.068  29.558  1.00  0.00           O
ATOM   2448  N   ASP   160      44.667  47.325  28.820  1.00  0.00           N
ATOM   2449  H   ASP   160      44.743  46.569  28.155  1.00  0.00           H
ATOM   2450  CA  ASP   160      45.445  47.376  30.068  1.00  0.00           C
ATOM   2451  HA  ASP   160      44.775  47.720  30.856  1.00  0.00           H
ATOM   2452  CB  ASP   160      45.984  45.983  30.262  1.00  0.00           C
ATOM   2453  HB2 ASP   160      45.172  45.274  30.096  1.00  0.00           H
ATOM   2454  HB3 ASP   160      46.636  45.791  29.410  1.00  0.00           H
ATOM   2455  CG  ASP   160      46.674  45.847  31.626  1.00  0.00           C
ATOM   2456  OD1 ASP   160      47.889  45.502  31.673  1.00  0.00           O
ATOM   2457  OD2 ASP   160      46.223  46.522  32.551  1.00  0.00           O
ATOM   2458  C   ASP   160      46.547  48.450  30.224  1.00  0.00           C
ATOM   2459  O   ASP   160      47.358  48.657  29.292  1.00  0.00           O
ATOM   2460  N   THR   161      46.576  49.156  31.384  1.00  0.00           N
ATOM   2461  H   THR   161      45.945  48.955  32.146  1.00  0.00           H
ATOM   2462  CA  THR   161      47.659  50.115  31.716  1.00  0.00           C
ATOM   2463  HA  THR   161      47.646  50.736  30.819  1.00  0.00           H
ATOM   2464  CB  THR   161      47.240  51.104  32.783  1.00  0.00           C
ATOM   2465  HB  THR   161      48.063  51.774  33.028  1.00  0.00           H
ATOM   2466  CG2 THR   161      45.991  51.834  32.391  1.00  0.00           C
ATOM   2467 HG21 THR   161      46.061  52.128  31.344  1.00  0.00           H
ATOM   2468 HG22 THR   161      45.874  52.711  33.028  1.00  0.00           H
ATOM   2469 HG23 THR   161      45.124  51.181  32.487  1.00  0.00           H
ATOM   2470  OG1 THR   161      46.811  50.360  33.929  1.00  0.00           O
ATOM   2471  HG1 THR   161      47.558  49.913  34.334  1.00  0.00           H
ATOM   2472  C   THR   161      49.041  49.598  31.956  1.00  0.00           C
ATOM   2473  O   THR   161      49.982  50.376  32.046  1.00  0.00           O
ATOM   2474  N   GLY   162      49.055  48.286  32.194  1.00  0.00           N
ATOM   2475  H   GLY   162      48.228  47.739  32.006  1.00  0.00           H
ATOM   2476  CA  GLY   162      50.160  47.473  32.668  1.00  0.00           C
ATOM   2477  HA2 GLY   162      50.607  48.000  33.512  1.00  0.00           H
ATOM   2478  HA3 GLY   162      49.757  46.506  32.967  1.00  0.00           H
ATOM   2479  C   GLY   162      51.278  47.156  31.665  1.00  0.00           C
ATOM   2480  O   GLY   162      51.269  47.556  30.478  1.00  0.00           O
ATOM   2481  N   GLU   163      52.304  46.375  31.993  1.00  0.00           N
ATOM   2482  H   GLU   163      52.280  46.000  32.932  1.00  0.00           H
ATOM   2483  CA  GLU   163      53.267  45.813  30.996  1.00  0.00           C
ATOM   2484  HA  GLU   163      53.468  46.515  30.187  1.00  0.00           H
ATOM   2485  CB  GLU   163      54.534  45.495  31.699  1.00  0.00           C
ATOM   2486  HB2 GLU   163      55.274  45.289  30.926  1.00  0.00           H
ATOM   2487  HB3 GLU   163      54.948  46.379  32.181  1.00  0.00           H
ATOM   2488  CG  GLU   163      54.681  44.246  32.545  1.00  0.00           C
ATOM   2489  HG2 GLU   163      54.431  43.357  31.966  1.00  0.00           H
ATOM   2490  HG3 GLU   163      55.732  44.073  32.775  1.00  0.00           H
ATOM   2491  CD  GLU   163      53.877  44.209  33.863  1.00  0.00           C
ATOM   2492  OE1 GLU   163      53.663  43.104  34.467  1.00  0.00           O
ATOM   2493  OE2 GLU   163      53.538  45.308  34.402  1.00  0.00           O
ATOM   2494  C   GLU   163      52.718  44.496  30.348  1.00  0.00           C
ATOM   2495  O   GLU   163      51.698  43.911  30.795  1.00  0.00           O
ATOM   2496  N   PRO   164      53.173  44.130  29.075  1.00  0.00           N
ATOM   2497  CD  PRO   164      54.134  44.917  28.200  1.00  0.00           C
ATOM   2498  HD2 PRO   164      55.133  44.757  28.605  1.00  0.00           H
ATOM   2499  HD3 PRO   164      53.836  45.961  28.116  1.00  0.00           H
ATOM   2500  CG  PRO   164      54.048  44.336  26.794  1.00  0.00           C
ATOM   2501  HG2 PRO   164      54.958  44.437  26.203  1.00  0.00           H
ATOM   2502  HG3 PRO   164      53.249  44.838  26.249  1.00  0.00           H
ATOM   2503  CB  PRO   164      53.642  42.854  27.088  1.00  0.00           C
ATOM   2504  HB2 PRO   164      54.546  42.316  27.372  1.00  0.00           H
ATOM   2505  HB3 PRO   164      53.205  42.414  26.191  1.00  0.00           H
ATOM   2506  CA  PRO   164      52.695  42.925  28.384  1.00  0.00           C
ATOM   2507  HA  PRO   164      51.691  43.183  28.047  1.00  0.00           H
ATOM   2508  C   PRO   164      52.771  41.582  29.173  1.00  0.00           C
ATOM   2509  O   PRO   164      53.250  41.593  30.265  1.00  0.00           O
ATOM   2510  N   MET   165      52.337  40.467  28.550  1.00  0.00           N
ATOM   2511  H   MET   165      51.732  40.600  27.751  1.00  0.00           H
ATOM   2512  CA  MET   165      52.249  39.182  29.259  1.00  0.00           C
ATOM   2513  HA  MET   165      53.063  39.178  29.985  1.00  0.00           H
ATOM   2514  CB  MET   165      51.043  38.936  30.196  1.00  0.00           C
ATOM   2515  HB2 MET   165      51.208  38.015  30.754  1.00  0.00           H
ATOM   2516  HB3 MET   165      51.072  39.724  30.949  1.00  0.00           H
ATOM   2517  CG  MET   165      49.746  38.860  29.432  1.00  0.00           C
ATOM   2518  HG2 MET   165      49.841  39.459  28.526  1.00  0.00           H
ATOM   2519  HG3 MET   165      49.493  37.833  29.165  1.00  0.00           H
ATOM   2520  SD  MET   165      48.383  39.534  30.377  1.00  0.00           S
ATOM   2521  CE  MET   165      48.123  38.204  31.548  1.00  0.00           C
ATOM   2522  HE1 MET   165      48.622  38.373  32.503  1.00  0.00           H
ATOM   2523  HE2 MET   165      47.090  38.221  31.895  1.00  0.00           H
ATOM   2524  HE3 MET   165      48.295  37.206  31.145  1.00  0.00           H
ATOM   2525  C   MET   165      52.301  37.982  28.330  1.00  0.00           C
ATOM   2526  O   MET   165      52.230  36.793  28.709  1.00  0.00           O
ATOM   2527  N   GLY   166      52.370  38.171  27.037  1.00  0.00           N
ATOM   2528  H   GLY   166      52.422  39.102  26.650  1.00  0.00           H
ATOM   2529  CA  GLY   166      52.411  37.115  26.010  1.00  0.00           C
ATOM   2530  HA2 GLY   166      52.812  37.607  25.123  1.00  0.00           H
ATOM   2531  HA3 GLY   166      53.150  36.370  26.305  1.00  0.00           H
ATOM   2532  C   GLY   166      51.020  36.535  25.676  1.00  0.00           C
ATOM   2533  O   GLY   166      50.462  36.832  24.643  1.00  0.00           O
ATOM   2534  N   ARG   167      50.390  35.839  26.666  1.00  0.00           N
ATOM   2535  H   ARG   167      50.948  35.685  27.494  1.00  0.00           H
ATOM   2536  CA  ARG   167      49.014  35.272  26.579  1.00  0.00           C
ATOM   2537  HA  ARG   167      48.433  36.123  26.225  1.00  0.00           H
ATOM   2538  CB  ARG   167      49.086  34.158  25.567  1.00  0.00           C
ATOM   2539  HB2 ARG   167      49.671  34.487  24.707  1.00  0.00           H
ATOM   2540  HB3 ARG   167      49.666  33.364  26.037  1.00  0.00           H
ATOM   2541  CG  ARG   167      47.742  33.470  25.099  1.00  0.00           C
ATOM   2542  HG2 ARG   167      47.081  33.316  25.952  1.00  0.00           H
ATOM   2543  HG3 ARG   167      47.279  34.163  24.397  1.00  0.00           H
ATOM   2544  CD  ARG   167      48.074  32.098  24.516  1.00  0.00           C
ATOM   2545  HD2 ARG   167      47.128  31.734  24.115  1.00  0.00           H
ATOM   2546  HD3 ARG   167      48.743  32.076  23.655  1.00  0.00           H
ATOM   2547  NE  ARG   167      48.648  31.161  25.527  1.00  0.00           N
ATOM   2548  HE  ARG   167      48.081  30.962  26.338  1.00  0.00           H
ATOM   2549  CZ  ARG   167      49.900  30.603  25.603  1.00  0.00           C
ATOM   2550  NH1 ARG   167      50.871  30.903  24.810  1.00  0.00           N
ATOM   2551 HH11 ARG   167      50.729  31.478  23.992  1.00  0.00           H
ATOM   2552 HH12 ARG   167      51.778  30.472  24.926  1.00  0.00           H
ATOM   2553  NH2 ARG   167      50.139  29.713  26.530  1.00  0.00           N
ATOM   2554 HH21 ARG   167      49.445  29.536  27.244  1.00  0.00           H
ATOM   2555 HH22 ARG   167      51.129  29.608  26.694  1.00  0.00           H
ATOM   2556  C   ARG   167      48.561  34.748  27.971  1.00  0.00           C
ATOM   2557  O   ARG   167      49.379  34.450  28.827  1.00  0.00           O
ATOM   2558  N   GLY   168      47.267  34.622  28.267  1.00  0.00           N
ATOM   2559  H   GLY   168      46.724  34.959  27.484  1.00  0.00           H
ATOM   2560  CA  GLY   168      46.650  34.158  29.503  1.00  0.00           C
ATOM   2561  HA2 GLY   168      45.954  33.349  29.285  1.00  0.00           H
ATOM   2562  HA3 GLY   168      47.389  33.625  30.102  1.00  0.00           H
ATOM   2563  C   GLY   168      46.094  35.259  30.383  1.00  0.00           C
ATOM   2564  O   GLY   168      46.007  36.387  29.912  1.00  0.00           O
ATOM   2565  N   THR   169      45.763  34.922  31.605  1.00  0.00           N
ATOM   2566  H   THR   169      45.945  33.971  31.893  1.00  0.00           H
ATOM   2567  CA  THR   169      45.066  35.812  32.512  1.00  0.00           C
ATOM   2568  HA  THR   169      45.022  36.803  32.062  1.00  0.00           H
ATOM   2569  CB  THR   169      43.561  35.543  32.711  1.00  0.00           C
ATOM   2570  HB  THR   169      43.552  34.535  33.127  1.00  0.00           H
ATOM   2571  CG2 THR   169      42.755  36.479  33.582  1.00  0.00           C
ATOM   2572 HG21 THR   169      43.034  36.534  34.634  1.00  0.00           H
ATOM   2573 HG22 THR   169      41.701  36.203  33.540  1.00  0.00           H
ATOM   2574 HG23 THR   169      42.842  37.518  33.267  1.00  0.00           H
ATOM   2575  OG1 THR   169      43.123  35.339  31.361  1.00  0.00           O
ATOM   2576  HG1 THR   169      43.601  34.561  31.062  1.00  0.00           H
ATOM   2577  C   THR   169      45.702  35.954  33.871  1.00  0.00           C
ATOM   2578  O   THR   169      46.114  34.952  34.488  1.00  0.00           O
ATOM   2579  N   LYS   170      45.784  37.179  34.337  1.00  0.00           N
ATOM   2580  H   LYS   170      45.489  37.905  33.700  1.00  0.00           H
ATOM   2581  CA  LYS   170      46.037  37.631  35.651  1.00  0.00           C
ATOM   2582  HA  LYS   170      46.378  36.728  36.158  1.00  0.00           H
ATOM   2583  CB  LYS   170      47.059  38.780  35.692  1.00  0.00           C
ATOM   2584  HB2 LYS   170      48.043  38.463  35.350  1.00  0.00           H
ATOM   2585  HB3 LYS   170      46.772  39.548  34.972  1.00  0.00           H
ATOM   2586  CG  LYS   170      47.119  39.389  37.062  1.00  0.00           C
ATOM   2587  HG2 LYS   170      46.154  39.882  37.179  1.00  0.00           H
ATOM   2588  HG3 LYS   170      47.143  38.638  37.851  1.00  0.00           H
ATOM   2589  CD  LYS   170      48.191  40.489  37.123  1.00  0.00           C
ATOM   2590  HD2 LYS   170      48.074  41.169  36.278  1.00  0.00           H
ATOM   2591  HD3 LYS   170      48.127  41.148  37.989  1.00  0.00           H
ATOM   2592  CE  LYS   170      49.582  39.934  37.111  1.00  0.00           C
ATOM   2593  HE2 LYS   170      49.805  39.281  37.955  1.00  0.00           H
ATOM   2594  HE3 LYS   170      49.659  39.388  36.171  1.00  0.00           H
ATOM   2595  NZ  LYS   170      50.603  41.035  37.075  1.00  0.00           N
ATOM   2596  HZ1 LYS   170      50.827  41.227  38.041  1.00  0.00           H
ATOM   2597  HZ2 LYS   170      50.321  41.860  36.565  1.00  0.00           H
ATOM   2598  HZ3 LYS   170      51.447  40.739  36.607  1.00  0.00           H
ATOM   2599  C   LYS   170      44.742  38.032  36.399  1.00  0.00           C
ATOM   2600  O   LYS   170      44.047  38.883  35.901  1.00  0.00           O
ATOM   2601  N   VAL   171      44.599  37.544  37.595  1.00  0.00           N
ATOM   2602  H   VAL   171      45.351  37.034  38.034  1.00  0.00           H
ATOM   2603  CA  VAL   171      43.424  37.808  38.418  1.00  0.00           C
ATOM   2604  HA  VAL   171      42.866  38.570  37.873  1.00  0.00           H
ATOM   2605  CB  VAL   171      42.596  36.511  38.705  1.00  0.00           C
ATOM   2606  HB  VAL   171      43.323  35.700  38.746  1.00  0.00           H
ATOM   2607  CG1 VAL   171      41.813  36.566  40.007  1.00  0.00           C
ATOM   2608 HG11 VAL   171      41.092  37.374  40.130  1.00  0.00           H
ATOM   2609 HG12 VAL   171      41.312  35.621  40.215  1.00  0.00           H
ATOM   2610 HG13 VAL   171      42.488  36.682  40.856  1.00  0.00           H
ATOM   2611  CG2 VAL   171      41.586  35.916  37.639  1.00  0.00           C
ATOM   2612 HG21 VAL   171      42.169  35.674  36.750  1.00  0.00           H
ATOM   2613 HG22 VAL   171      40.947  36.774  37.433  1.00  0.00           H
ATOM   2614 HG23 VAL   171      41.129  35.035  38.088  1.00  0.00           H
ATOM   2615  C   VAL   171      43.950  38.302  39.793  1.00  0.00           C
ATOM   2616  O   VAL   171      44.812  37.653  40.420  1.00  0.00           O
ATOM   2617  N   ILE   172      43.536  39.471  40.200  1.00  0.00           N
ATOM   2618  H   ILE   172      42.707  39.913  39.830  1.00  0.00           H
ATOM   2619  CA  ILE   172      43.968  40.036  41.491  1.00  0.00           C
ATOM   2620  HA  ILE   172      44.740  39.411  41.938  1.00  0.00           H
ATOM   2621  CB  ILE   172      44.472  41.441  41.321  1.00  0.00           C
ATOM   2622  HB  ILE   172      43.708  42.185  41.096  1.00  0.00           H
ATOM   2623  CG2 ILE   172      45.063  41.849  42.713  1.00  0.00           C
ATOM   2624 HG21 ILE   172      44.286  41.949  43.472  1.00  0.00           H
ATOM   2625 HG22 ILE   172      45.463  42.860  42.631  1.00  0.00           H
ATOM   2626 HG23 ILE   172      45.722  41.117  43.178  1.00  0.00           H
ATOM   2627  CG1 ILE   172      45.700  41.512  40.355  1.00  0.00           C
ATOM   2628 HG12 ILE   172      46.384  40.673  40.481  1.00  0.00           H
ATOM   2629 HG13 ILE   172      45.300  41.343  39.355  1.00  0.00           H
ATOM   2630  CD1 ILE   172      46.547  42.776  40.259  1.00  0.00           C
ATOM   2631 HD11 ILE   172      47.193  42.732  39.382  1.00  0.00           H
ATOM   2632 HD12 ILE   172      47.108  42.988  41.168  1.00  0.00           H
ATOM   2633 HD13 ILE   172      45.797  43.546  40.079  1.00  0.00           H
ATOM   2634  C   ILE   172      42.769  40.146  42.431  1.00  0.00           C
ATOM   2635  O   ILE   172      41.853  40.941  42.222  1.00  0.00           O
ATOM   2636  N   LEU   173      42.745  39.399  43.521  1.00  0.00           N
ATOM   2637  H   LEU   173      43.534  38.801  43.719  1.00  0.00           H
ATOM   2638  CA  LEU   173      41.805  39.652  44.611  1.00  0.00           C
ATOM   2639  HA  LEU   173      40.856  39.853  44.116  1.00  0.00           H
ATOM   2640  CB  LEU   173      41.653  38.402  45.467  1.00  0.00           C
ATOM   2641  HB2 LEU   173      42.649  38.064  45.750  1.00  0.00           H
ATOM   2642  HB3 LEU   173      41.135  38.736  46.367  1.00  0.00           H
ATOM   2643  CG  LEU   173      40.976  37.172  44.798  1.00  0.00           C
ATOM   2644  HG  LEU   173      40.479  37.486  43.879  1.00  0.00           H
ATOM   2645  CD1 LEU   173      41.951  35.989  44.401  1.00  0.00           C
ATOM   2646 HD11 LEU   173      41.356  35.242  43.877  1.00  0.00           H
ATOM   2647 HD12 LEU   173      42.353  35.497  45.286  1.00  0.00           H
ATOM   2648 HD13 LEU   173      42.768  36.321  43.760  1.00  0.00           H
ATOM   2649  CD2 LEU   173      39.890  36.661  45.766  1.00  0.00           C
ATOM   2650 HD21 LEU   173      38.982  37.250  45.897  1.00  0.00           H
ATOM   2651 HD22 LEU   173      39.466  35.719  45.419  1.00  0.00           H
ATOM   2652 HD23 LEU   173      40.418  36.394  46.682  1.00  0.00           H
ATOM   2653  C   LEU   173      42.344  40.801  45.447  1.00  0.00           C
ATOM   2654  O   LEU   173      43.417  40.691  46.105  1.00  0.00           O
ATOM   2655  N   HID   174      41.653  41.886  45.643  1.00  0.00           N
ATOM   2656  H   HID   174      40.759  41.963  45.180  1.00  0.00           H
ATOM   2657  CA  HID   174      41.953  42.880  46.726  1.00  0.00           C
ATOM   2658  HA  HID   174      43.014  43.035  46.919  1.00  0.00           H
ATOM   2659  CB  HID   174      41.434  44.237  46.236  1.00  0.00           C
ATOM   2660  HB2 HID   174      40.359  44.083  46.142  1.00  0.00           H
ATOM   2661  HB3 HID   174      41.557  44.941  47.059  1.00  0.00           H
ATOM   2662  CG  HID   174      42.082  44.765  45.040  1.00  0.00           C
ATOM   2663  ND1 HID   174      43.144  45.632  44.983  1.00  0.00           N
ATOM   2664  HD1 HID   174      43.640  45.916  45.815  1.00  0.00           H
ATOM   2665  CE1 HID   174      43.560  45.703  43.669  1.00  0.00           C
ATOM   2666  HE1 HID   174      44.332  46.349  43.280  1.00  0.00           H
ATOM   2667  NE2 HID   174      42.706  45.027  42.897  1.00  0.00           N
ATOM   2668  CD2 HID   174      41.789  44.351  43.774  1.00  0.00           C
ATOM   2669  HD2 HID   174      40.984  43.678  43.521  1.00  0.00           H
ATOM   2670  C   HID   174      41.168  42.453  47.994  1.00  0.00           C
ATOM   2671  O   HID   174      39.949  42.645  48.092  1.00  0.00           O
ATOM   2672  N   LEU   175      41.827  42.021  49.018  1.00  0.00           N
ATOM   2673  H   LEU   175      42.771  42.377  48.975  1.00  0.00           H
ATOM   2674  CA  LEU   175      41.377  41.386  50.282  1.00  0.00           C
ATOM   2675  HA  LEU   175      40.594  40.658  50.070  1.00  0.00           H
ATOM   2676  CB  LEU   175      42.529  40.640  50.995  1.00  0.00           C
ATOM   2677  HB2 LEU   175      43.313  41.363  51.223  1.00  0.00           H
ATOM   2678  HB3 LEU   175      42.294  40.351  52.020  1.00  0.00           H
ATOM   2679  CG  LEU   175      43.060  39.441  50.189  1.00  0.00           C
ATOM   2680  HG  LEU   175      43.559  39.913  49.342  1.00  0.00           H
ATOM   2681  CD1 LEU   175      44.031  38.614  50.971  1.00  0.00           C
ATOM   2682 HD11 LEU   175      44.726  39.170  51.601  1.00  0.00           H
ATOM   2683 HD12 LEU   175      44.516  37.985  50.225  1.00  0.00           H
ATOM   2684 HD13 LEU   175      43.458  37.949  51.616  1.00  0.00           H
ATOM   2685  CD2 LEU   175      41.999  38.502  49.617  1.00  0.00           C
ATOM   2686 HD21 LEU   175      42.535  37.689  49.128  1.00  0.00           H
ATOM   2687 HD22 LEU   175      41.421  38.103  50.450  1.00  0.00           H
ATOM   2688 HD23 LEU   175      41.346  38.951  48.869  1.00  0.00           H
ATOM   2689  C   LEU   175      40.823  42.534  51.102  1.00  0.00           C
ATOM   2690  O   LEU   175      41.374  43.611  51.054  1.00  0.00           O
ATOM   2691  N   LYS   176      39.795  42.260  51.972  1.00  0.00           N
ATOM   2692  H   LYS   176      39.457  41.313  51.871  1.00  0.00           H
ATOM   2693  CA  LYS   176      39.208  43.224  52.924  1.00  0.00           C
ATOM   2694  HA  LYS   176      39.214  44.222  52.486  1.00  0.00           H
ATOM   2695  CB  LYS   176      37.776  42.683  53.206  1.00  0.00           C
ATOM   2696  HB2 LYS   176      37.383  42.380  52.235  1.00  0.00           H
ATOM   2697  HB3 LYS   176      37.935  41.831  53.867  1.00  0.00           H
ATOM   2698  CG  LYS   176      36.842  43.728  53.894  1.00  0.00           C
ATOM   2699  HG2 LYS   176      37.208  44.071  54.861  1.00  0.00           H
ATOM   2700  HG3 LYS   176      36.840  44.549  53.178  1.00  0.00           H
ATOM   2701  CD  LYS   176      35.398  43.306  53.991  1.00  0.00           C
ATOM   2702  HD2 LYS   176      34.751  44.163  54.174  1.00  0.00           H
ATOM   2703  HD3 LYS   176      35.187  42.745  53.081  1.00  0.00           H
ATOM   2704  CE  LYS   176      35.178  42.207  55.208  1.00  0.00           C
ATOM   2705  HE2 LYS   176      34.122  41.945  55.161  1.00  0.00           H
ATOM   2706  HE3 LYS   176      35.883  41.395  55.028  1.00  0.00           H
ATOM   2707  NZ  LYS   176      35.480  42.838  56.512  1.00  0.00           N
ATOM   2708  HZ1 LYS   176      34.730  43.405  56.882  1.00  0.00           H
ATOM   2709  HZ2 LYS   176      36.274  43.463  56.525  1.00  0.00           H
ATOM   2710  HZ3 LYS   176      35.630  42.116  57.203  1.00  0.00           H
ATOM   2711  C   LYS   176      40.211  43.253  54.115  1.00  0.00           C
ATOM   2712  O   LYS   176      41.085  42.406  54.255  1.00  0.00           O
ATOM   2713  N   GLU   177      40.047  44.278  54.938  1.00  0.00           N
ATOM   2714  H   GLU   177      39.402  44.987  54.619  1.00  0.00           H
ATOM   2715  CA  GLU   177      40.985  44.545  56.027  1.00  0.00           C
ATOM   2716  HA  GLU   177      41.976  44.647  55.586  1.00  0.00           H
ATOM   2717  CB  GLU   177      40.699  45.709  56.852  1.00  0.00           C
ATOM   2718  HB2 GLU   177      41.470  45.631  57.617  1.00  0.00           H
ATOM   2719  HB3 GLU   177      40.797  46.588  56.213  1.00  0.00           H
ATOM   2720  CG  GLU   177      39.356  45.645  57.720  1.00  0.00           C
ATOM   2721  HG2 GLU   177      39.367  44.714  58.286  1.00  0.00           H
ATOM   2722  HG3 GLU   177      39.388  46.354  58.547  1.00  0.00           H
ATOM   2723  CD  GLU   177      38.059  45.844  56.967  1.00  0.00           C
ATOM   2724  OE1 GLU   177      38.135  46.700  56.061  1.00  0.00           O
ATOM   2725  OE2 GLU   177      37.036  45.199  57.233  1.00  0.00           O
ATOM   2726  C   GLU   177      41.143  43.314  56.967  1.00  0.00           C
ATOM   2727  O   GLU   177      42.158  43.290  57.689  1.00  0.00           O
ATOM   2728  N   ASP   178      40.228  42.348  57.029  1.00  0.00           N
ATOM   2729  H   ASP   178      39.403  42.564  56.489  1.00  0.00           H
ATOM   2730  CA  ASP   178      40.205  41.124  57.886  1.00  0.00           C
ATOM   2731  HA  ASP   178      41.116  41.251  58.470  1.00  0.00           H
ATOM   2732  CB  ASP   178      38.888  41.138  58.674  1.00  0.00           C
ATOM   2733  HB2 ASP   178      38.992  40.482  59.537  1.00  0.00           H
ATOM   2734  HB3 ASP   178      38.761  42.177  58.979  1.00  0.00           H
ATOM   2735  CG  ASP   178      37.591  40.955  57.767  1.00  0.00           C
ATOM   2736  OD1 ASP   178      37.648  40.823  56.489  1.00  0.00           O
ATOM   2737  OD2 ASP   178      36.477  40.876  58.286  1.00  0.00           O
ATOM   2738  C   ASP   178      40.511  39.825  57.160  1.00  0.00           C
ATOM   2739  O   ASP   178      40.208  38.784  57.668  1.00  0.00           O
ATOM   2740  N   GLN   179      41.072  39.900  55.970  1.00  0.00           N
ATOM   2741  H   GLN   179      41.168  40.833  55.595  1.00  0.00           H
ATOM   2742  CA  GLN   179      41.317  38.778  55.106  1.00  0.00           C
ATOM   2743  HA  GLN   179      41.008  37.848  55.584  1.00  0.00           H
ATOM   2744  CB  GLN   179      40.455  38.862  53.808  1.00  0.00           C
ATOM   2745  HB2 GLN   179      40.574  39.822  53.306  1.00  0.00           H
ATOM   2746  HB3 GLN   179      40.705  38.039  53.138  1.00  0.00           H
ATOM   2747  CG  GLN   179      38.960  38.917  54.127  1.00  0.00           C
ATOM   2748  HG2 GLN   179      38.741  39.877  54.596  1.00  0.00           H
ATOM   2749  HG3 GLN   179      38.431  39.133  53.199  1.00  0.00           H
ATOM   2750  CD  GLN   179      38.259  37.809  54.834  1.00  0.00           C
ATOM   2751  OE1 GLN   179      38.616  36.664  54.835  1.00  0.00           O
ATOM   2752  NE2 GLN   179      37.238  38.227  55.584  1.00  0.00           N
ATOM   2753 HE21 GLN   179      36.792  37.505  56.132  1.00  0.00           H
ATOM   2754 HE22 GLN   179      37.125  39.211  55.780  1.00  0.00           H
ATOM   2755  C   GLN   179      42.867  38.464  54.927  1.00  0.00           C
ATOM   2756  O   GLN   179      43.287  37.603  54.163  1.00  0.00           O
ATOM   2757  N   THR   180      43.687  39.263  55.571  1.00  0.00           N
ATOM   2758  H   THR   180      43.265  39.873  56.257  1.00  0.00           H
ATOM   2759  CA  THR   180      45.163  39.230  55.395  1.00  0.00           C
ATOM   2760  HA  THR   180      45.356  39.317  54.326  1.00  0.00           H
ATOM   2761  CB  THR   180      45.914  40.373  56.098  1.00  0.00           C
ATOM   2762  HB  THR   180      46.936  40.311  55.723  1.00  0.00           H
ATOM   2763  CG2 THR   180      45.468  41.747  55.813  1.00  0.00           C
ATOM   2764 HG21 THR   180      44.673  41.915  56.539  1.00  0.00           H
ATOM   2765 HG22 THR   180      45.038  41.920  54.826  1.00  0.00           H
ATOM   2766 HG23 THR   180      46.249  42.464  56.067  1.00  0.00           H
ATOM   2767  OG1 THR   180      45.918  40.173  57.486  1.00  0.00           O
ATOM   2768  HG1 THR   180      45.066  40.369  57.882  1.00  0.00           H
ATOM   2769  C   THR   180      45.850  37.966  55.844  1.00  0.00           C
ATOM   2770  O   THR   180      47.078  37.794  55.671  1.00  0.00           O
ATOM   2771  N   GLU   181      45.200  37.007  56.556  1.00  0.00           N
ATOM   2772  H   GLU   181      44.263  37.224  56.865  1.00  0.00           H
ATOM   2773  CA  GLU   181      45.720  35.579  56.774  1.00  0.00           C
ATOM   2774  HA  GLU   181      46.613  35.706  57.385  1.00  0.00           H
ATOM   2775  CB  GLU   181      44.683  34.819  57.592  1.00  0.00           C
ATOM   2776  HB2 GLU   181      44.940  33.769  57.731  1.00  0.00           H
ATOM   2777  HB3 GLU   181      44.674  35.258  58.589  1.00  0.00           H
ATOM   2778  CG  GLU   181      43.225  34.810  57.036  1.00  0.00           C
ATOM   2779  HG2 GLU   181      43.313  34.897  55.954  1.00  0.00           H
ATOM   2780  HG3 GLU   181      42.899  33.814  57.337  1.00  0.00           H
ATOM   2781  CD  GLU   181      42.252  35.924  57.500  1.00  0.00           C
ATOM   2782  OE1 GLU   181      41.033  35.652  57.627  1.00  0.00           O
ATOM   2783  OE2 GLU   181      42.704  37.028  57.876  1.00  0.00           O
ATOM   2784  C   GLU   181      46.048  34.743  55.562  1.00  0.00           C
ATOM   2785  O   GLU   181      46.806  33.772  55.668  1.00  0.00           O
ATOM   2786  N   TYR   182      45.374  35.099  54.428  1.00  0.00           N
ATOM   2787  H   TYR   182      44.805  35.933  54.404  1.00  0.00           H
ATOM   2788  CA  TYR   182      45.716  34.450  53.116  1.00  0.00           C
ATOM   2789  HA  TYR   182      45.920  33.404  53.339  1.00  0.00           H
ATOM   2790  CB  TYR   182      44.457  34.416  52.217  1.00  0.00           C
ATOM   2791  HB2 TYR   182      44.034  35.409  52.072  1.00  0.00           H
ATOM   2792  HB3 TYR   182      44.842  34.009  51.283  1.00  0.00           H
ATOM   2793  CG  TYR   182      43.345  33.586  52.784  1.00  0.00           C
ATOM   2794  CD1 TYR   182      43.584  32.191  52.926  1.00  0.00           C
ATOM   2795  HD1 TYR   182      44.574  31.855  52.654  1.00  0.00           H
ATOM   2796  CE1 TYR   182      42.543  31.325  53.464  1.00  0.00           C
ATOM   2797  HE1 TYR   182      42.814  30.285  53.569  1.00  0.00           H
ATOM   2798  CZ  TYR   182      41.270  31.888  53.851  1.00  0.00           C
ATOM   2799  OH  TYR   182      40.219  31.106  54.187  1.00  0.00           O
ATOM   2800  HH  TYR   182      40.373  30.519  54.931  1.00  0.00           H
ATOM   2801  CE2 TYR   182      41.139  33.272  53.743  1.00  0.00           C
ATOM   2802  HE2 TYR   182      40.206  33.762  53.973  1.00  0.00           H
ATOM   2803  CD2 TYR   182      42.181  34.187  53.268  1.00  0.00           C
ATOM   2804  HD2 TYR   182      42.003  35.234  53.074  1.00  0.00           H
ATOM   2805  C   TYR   182      46.970  35.085  52.427  1.00  0.00           C
ATOM   2806  O   TYR   182      47.423  34.513  51.405  1.00  0.00           O
ATOM   2807  N   LEU   183      47.456  36.203  52.864  1.00  0.00           N
ATOM   2808  H   LEU   183      47.001  36.582  53.683  1.00  0.00           H
ATOM   2809  CA  LEU   183      48.791  36.717  52.532  1.00  0.00           C
ATOM   2810  HA  LEU   183      48.949  36.495  51.477  1.00  0.00           H
ATOM   2811  CB  LEU   183      48.757  38.293  52.690  1.00  0.00           C
ATOM   2812  HB2 LEU   183      48.842  38.484  53.760  1.00  0.00           H
ATOM   2813  HB3 LEU   183      49.611  38.626  52.100  1.00  0.00           H
ATOM   2814  CG  LEU   183      47.506  39.074  52.223  1.00  0.00           C
ATOM   2815  HG  LEU   183      46.623  38.679  52.725  1.00  0.00           H
ATOM   2816  CD1 LEU   183      47.544  40.565  52.623  1.00  0.00           C
ATOM   2817 HD11 LEU   183      48.340  41.106  52.112  1.00  0.00           H
ATOM   2818 HD12 LEU   183      47.576  40.665  53.708  1.00  0.00           H
ATOM   2819 HD13 LEU   183      46.549  40.952  52.407  1.00  0.00           H
ATOM   2820  CD2 LEU   183      47.348  39.016  50.734  1.00  0.00           C
ATOM   2821 HD21 LEU   183      48.335  39.206  50.315  1.00  0.00           H
ATOM   2822 HD22 LEU   183      47.057  38.025  50.386  1.00  0.00           H
ATOM   2823 HD23 LEU   183      46.587  39.708  50.372  1.00  0.00           H
ATOM   2824  C   LEU   183      50.004  36.091  53.262  1.00  0.00           C
ATOM   2825  O   LEU   183      51.123  36.480  52.997  1.00  0.00           O
ATOM   2826  N   GLU   184      49.825  35.089  54.099  1.00  0.00           N
ATOM   2827  H   GLU   184      48.883  34.769  54.275  1.00  0.00           H
ATOM   2828  CA  GLU   184      50.870  34.241  54.621  1.00  0.00           C
ATOM   2829  HA  GLU   184      51.743  34.783  54.984  1.00  0.00           H
ATOM   2830  CB  GLU   184      50.315  33.465  55.843  1.00  0.00           C
ATOM   2831  HB2 GLU   184      49.433  32.848  55.676  1.00  0.00           H
ATOM   2832  HB3 GLU   184      51.008  32.623  55.861  1.00  0.00           H
ATOM   2833  CG  GLU   184      50.184  34.208  57.183  1.00  0.00           C
ATOM   2834  HG2 GLU   184      49.245  34.758  57.242  1.00  0.00           H
ATOM   2835  HG3 GLU   184      50.078  33.416  57.926  1.00  0.00           H
ATOM   2836  CD  GLU   184      51.316  35.202  57.486  1.00  0.00           C
ATOM   2837  OE1 GLU   184      51.081  36.322  58.017  1.00  0.00           O
ATOM   2838  OE2 GLU   184      52.518  34.879  57.153  1.00  0.00           O
ATOM   2839  C   GLU   184      51.328  33.328  53.432  1.00  0.00           C
ATOM   2840  O   GLU   184      50.576  32.440  53.065  1.00  0.00           O
ATOM   2841  N   GLU   185      52.597  33.348  53.038  1.00  0.00           N
ATOM   2842  H   GLU   185      53.226  34.085  53.323  1.00  0.00           H
ATOM   2843  CA  GLU   185      53.222  32.275  52.225  1.00  0.00           C
ATOM   2844  HA  GLU   185      52.559  32.106  51.377  1.00  0.00           H
ATOM   2845  CB  GLU   185      54.728  32.587  51.781  1.00  0.00           C
ATOM   2846  HB2 GLU   185      54.664  33.497  51.186  1.00  0.00           H
ATOM   2847  HB3 GLU   185      55.300  32.889  52.658  1.00  0.00           H
ATOM   2848  CG  GLU   185      55.433  31.504  50.992  1.00  0.00           C
ATOM   2849  HG2 GLU   185      54.748  31.207  50.198  1.00  0.00           H
ATOM   2850  HG3 GLU   185      56.276  32.043  50.557  1.00  0.00           H
ATOM   2851  CD  GLU   185      56.029  30.357  51.801  1.00  0.00           C
ATOM   2852  OE1 GLU   185      56.535  30.504  52.971  1.00  0.00           O
ATOM   2853  OE2 GLU   185      56.083  29.305  51.163  1.00  0.00           O
ATOM   2854  C   GLU   185      53.202  30.891  52.977  1.00  0.00           C
ATOM   2855  O   GLU   185      52.995  29.818  52.384  1.00  0.00           O
ATOM   2856  N   ARG   186      53.080  30.881  54.306  1.00  0.00           N
ATOM   2857  H   ARG   186      53.366  31.723  54.786  1.00  0.00           H
ATOM   2858  CA  ARG   186      53.030  29.608  55.069  1.00  0.00           C
ATOM   2859  HA  ARG   186      53.805  28.872  54.854  1.00  0.00           H
ATOM   2860  CB  ARG   186      52.888  29.955  56.562  1.00  0.00           C
ATOM   2861  HB2 ARG   186      53.811  30.462  56.844  1.00  0.00           H
ATOM   2862  HB3 ARG   186      52.022  30.533  56.886  1.00  0.00           H
ATOM   2863  CG  ARG   186      52.937  28.588  57.321  1.00  0.00           C
ATOM   2864  HG2 ARG   186      52.448  27.758  56.809  1.00  0.00           H
ATOM   2865  HG3 ARG   186      54.014  28.422  57.363  1.00  0.00           H
ATOM   2866  CD  ARG   186      52.295  28.704  58.697  1.00  0.00           C
ATOM   2867  HD2 ARG   186      52.736  27.937  59.332  1.00  0.00           H
ATOM   2868  HD3 ARG   186      52.490  29.554  59.352  1.00  0.00           H
ATOM   2869  NE  ARG   186      50.776  28.652  58.609  1.00  0.00           N
ATOM   2870  HE  ARG   186      50.360  29.531  58.885  1.00  0.00           H
ATOM   2871  CZ  ARG   186      49.960  27.639  58.459  1.00  0.00           C
ATOM   2872  NH1 ARG   186      50.435  26.476  58.046  1.00  0.00           N
ATOM   2873 HH11 ARG   186      51.386  26.192  58.234  1.00  0.00           H
ATOM   2874 HH12 ARG   186      49.771  25.739  57.861  1.00  0.00           H
ATOM   2875  NH2 ARG   186      48.702  27.743  58.537  1.00  0.00           N
ATOM   2876 HH21 ARG   186      48.230  28.500  59.011  1.00  0.00           H
ATOM   2877 HH22 ARG   186      48.243  26.875  58.300  1.00  0.00           H
ATOM   2878  C   ARG   186      51.680  28.982  54.667  1.00  0.00           C
ATOM   2879  O   ARG   186      51.713  27.855  54.092  1.00  0.00           O
ATOM   2880  N   ARG   187      50.532  29.601  54.924  1.00  0.00           N
ATOM   2881  H   ARG   187      50.613  30.395  55.544  1.00  0.00           H
ATOM   2882  CA  ARG   187      49.231  28.987  54.563  1.00  0.00           C
ATOM   2883  HA  ARG   187      49.306  27.956  54.907  1.00  0.00           H
ATOM   2884  CB  ARG   187      48.082  29.621  55.318  1.00  0.00           C
ATOM   2885  HB2 ARG   187      48.291  29.615  56.387  1.00  0.00           H
ATOM   2886  HB3 ARG   187      47.925  30.617  54.904  1.00  0.00           H
ATOM   2887  CG  ARG   187      46.809  28.660  55.271  1.00  0.00           C
ATOM   2888  HG2 ARG   187      46.482  28.552  54.236  1.00  0.00           H
ATOM   2889  HG3 ARG   187      46.999  27.701  55.752  1.00  0.00           H
ATOM   2890  CD  ARG   187      45.693  29.437  56.160  1.00  0.00           C
ATOM   2891  HD2 ARG   187      45.911  29.399  57.226  1.00  0.00           H
ATOM   2892  HD3 ARG   187      45.472  30.460  55.853  1.00  0.00           H
ATOM   2893  NE  ARG   187      44.440  28.667  55.942  1.00  0.00           N
ATOM   2894  HE  ARG   187      44.435  27.814  55.400  1.00  0.00           H
ATOM   2895  CZ  ARG   187      43.303  29.021  56.415  1.00  0.00           C
ATOM   2896  NH1 ARG   187      43.065  30.083  57.078  1.00  0.00           N
ATOM   2897 HH11 ARG   187      43.918  30.522  57.399  1.00  0.00           H
ATOM   2898 HH12 ARG   187      42.133  30.339  57.369  1.00  0.00           H
ATOM   2899  NH2 ARG   187      42.300  28.405  56.046  1.00  0.00           N
ATOM   2900 HH21 ARG   187      42.583  27.529  55.630  1.00  0.00           H
ATOM   2901 HH22 ARG   187      41.377  28.659  56.366  1.00  0.00           H
ATOM   2902  C   ARG   187      49.020  28.867  53.062  1.00  0.00           C
ATOM   2903  O   ARG   187      48.502  27.869  52.646  1.00  0.00           O
ATOM   2904  N   ILE   188      49.535  29.717  52.229  1.00  0.00           N
ATOM   2905  H   ILE   188      49.895  30.624  52.488  1.00  0.00           H
ATOM   2906  CA  ILE   188      49.461  29.505  50.749  1.00  0.00           C
ATOM   2907  HA  ILE   188      48.437  29.286  50.447  1.00  0.00           H
ATOM   2908  CB  ILE   188      49.816  30.877  50.062  1.00  0.00           C
ATOM   2909  HB  ILE   188      50.757  31.291  50.421  1.00  0.00           H
ATOM   2910  CG2 ILE   188      50.039  30.705  48.586  1.00  0.00           C
ATOM   2911 HG21 ILE   188      50.496  31.619  48.206  1.00  0.00           H
ATOM   2912 HG22 ILE   188      49.104  30.600  48.036  1.00  0.00           H
ATOM   2913 HG23 ILE   188      50.758  29.904  48.414  1.00  0.00           H
ATOM   2914  CG1 ILE   188      48.721  32.072  50.335  1.00  0.00           C
ATOM   2915 HG12 ILE   188      48.644  32.144  51.419  1.00  0.00           H
ATOM   2916 HG13 ILE   188      49.122  33.013  49.958  1.00  0.00           H
ATOM   2917  CD1 ILE   188      47.299  31.785  49.858  1.00  0.00           C
ATOM   2918 HD11 ILE   188      47.078  30.717  49.855  1.00  0.00           H
ATOM   2919 HD12 ILE   188      47.124  32.186  48.860  1.00  0.00           H
ATOM   2920 HD13 ILE   188      46.560  32.350  50.426  1.00  0.00           H
ATOM   2921  C   ILE   188      50.190  28.225  50.282  1.00  0.00           C
ATOM   2922  O   ILE   188      49.499  27.371  49.658  1.00  0.00           O
ATOM   2923  N   LYS   189      51.412  27.996  50.706  1.00  0.00           N
ATOM   2924  H   LYS   189      51.879  28.579  51.387  1.00  0.00           H
ATOM   2925  CA  LYS   189      52.139  26.750  50.363  1.00  0.00           C
ATOM   2926  HA  LYS   189      52.167  26.572  49.288  1.00  0.00           H
ATOM   2927  CB  LYS   189      53.576  26.876  50.983  1.00  0.00           C
ATOM   2928  HB2 LYS   189      54.153  27.745  50.667  1.00  0.00           H
ATOM   2929  HB3 LYS   189      53.572  27.031  52.061  1.00  0.00           H
ATOM   2930  CG  LYS   189      54.484  25.633  50.785  1.00  0.00           C
ATOM   2931  HG2 LYS   189      54.154  24.840  51.456  1.00  0.00           H
ATOM   2932  HG3 LYS   189      54.337  25.399  49.730  1.00  0.00           H
ATOM   2933  CD  LYS   189      56.001  25.953  51.002  1.00  0.00           C
ATOM   2934  HD2 LYS   189      56.512  25.030  50.733  1.00  0.00           H
ATOM   2935  HD3 LYS   189      56.402  26.739  50.363  1.00  0.00           H
ATOM   2936  CE  LYS   189      56.463  26.223  52.360  1.00  0.00           C
ATOM   2937  HE2 LYS   189      56.104  25.401  52.981  1.00  0.00           H
ATOM   2938  HE3 LYS   189      57.550  26.202  52.292  1.00  0.00           H
ATOM   2939  NZ  LYS   189      56.030  27.475  52.961  1.00  0.00           N
ATOM   2940  HZ1 LYS   189      56.228  28.297  52.408  1.00  0.00           H
ATOM   2941  HZ2 LYS   189      56.453  27.778  53.826  1.00  0.00           H
ATOM   2942  HZ3 LYS   189      55.074  27.462  53.287  1.00  0.00           H
ATOM   2943  C   LYS   189      51.408  25.579  51.025  1.00  0.00           C
ATOM   2944  O   LYS   189      51.275  24.564  50.330  1.00  0.00           O
ATOM   2945  N   GLU   190      50.787  25.619  52.240  1.00  0.00           N
ATOM   2946  H   GLU   190      51.049  26.356  52.880  1.00  0.00           H
ATOM   2947  CA  GLU   190      49.911  24.501  52.763  1.00  0.00           C
ATOM   2948  HA  GLU   190      50.458  23.563  52.858  1.00  0.00           H
ATOM   2949  CB  GLU   190      49.529  24.758  54.199  1.00  0.00           C
ATOM   2950  HB2 GLU   190      50.450  24.643  54.768  1.00  0.00           H
ATOM   2951  HB3 GLU   190      49.236  25.801  54.321  1.00  0.00           H
ATOM   2952  CG  GLU   190      48.507  23.809  54.731  1.00  0.00           C
ATOM   2953  HG2 GLU   190      47.610  23.766  54.112  1.00  0.00           H
ATOM   2954  HG3 GLU   190      48.884  22.813  54.503  1.00  0.00           H
ATOM   2955  CD  GLU   190      48.123  24.056  56.172  1.00  0.00           C
ATOM   2956  OE1 GLU   190      46.933  23.989  56.491  1.00  0.00           O
ATOM   2957  OE2 GLU   190      49.030  24.352  57.070  1.00  0.00           O
ATOM   2958  C   GLU   190      48.664  24.357  51.838  1.00  0.00           C
ATOM   2959  O   GLU   190      48.154  23.232  51.616  1.00  0.00           O
ATOM   2960  N   ILE   191      48.057  25.423  51.230  1.00  0.00           N
ATOM   2961  H   ILE   191      48.376  26.366  51.398  1.00  0.00           H
ATOM   2962  CA  ILE   191      46.860  25.217  50.269  1.00  0.00           C
ATOM   2963  HA  ILE   191      46.225  24.407  50.629  1.00  0.00           H
ATOM   2964  CB  ILE   191      46.007  26.550  50.275  1.00  0.00           C
ATOM   2965  HB  ILE   191      46.722  27.365  50.167  1.00  0.00           H
ATOM   2966  CG2 ILE   191      44.989  26.647  49.119  1.00  0.00           C
ATOM   2967 HG21 ILE   191      44.135  25.971  49.176  1.00  0.00           H
ATOM   2968 HG22 ILE   191      45.335  26.451  48.103  1.00  0.00           H
ATOM   2969 HG23 ILE   191      44.507  27.624  49.076  1.00  0.00           H
ATOM   2970  CG1 ILE   191      45.320  26.619  51.640  1.00  0.00           C
ATOM   2971 HG12 ILE   191      44.590  25.813  51.706  1.00  0.00           H
ATOM   2972 HG13 ILE   191      46.048  26.412  52.425  1.00  0.00           H
ATOM   2973  CD1 ILE   191      44.647  27.902  51.974  1.00  0.00           C
ATOM   2974 HD11 ILE   191      43.629  27.840  51.589  1.00  0.00           H
ATOM   2975 HD12 ILE   191      45.175  28.750  51.537  1.00  0.00           H
ATOM   2976 HD13 ILE   191      44.551  28.121  53.037  1.00  0.00           H
ATOM   2977  C   ILE   191      47.235  24.777  48.841  1.00  0.00           C
ATOM   2978  O   ILE   191      46.518  24.012  48.131  1.00  0.00           O
ATOM   2979  N   VAL   192      48.516  25.024  48.376  1.00  0.00           N
ATOM   2980  H   VAL   192      49.063  25.653  48.948  1.00  0.00           H
ATOM   2981  CA  VAL   192      49.149  24.425  47.231  1.00  0.00           C
ATOM   2982  HA  VAL   192      48.377  24.410  46.461  1.00  0.00           H
ATOM   2983  CB  VAL   192      50.456  25.068  46.736  1.00  0.00           C
ATOM   2984  HB  VAL   192      50.957  25.484  47.610  1.00  0.00           H
ATOM   2985  CG1 VAL   192      51.507  24.285  45.983  1.00  0.00           C
ATOM   2986 HG11 VAL   192      52.059  24.907  45.279  1.00  0.00           H
ATOM   2987 HG12 VAL   192      52.188  23.646  46.546  1.00  0.00           H
ATOM   2988 HG13 VAL   192      51.081  23.677  45.185  1.00  0.00           H
ATOM   2989  CG2 VAL   192      49.956  26.169  45.790  1.00  0.00           C
ATOM   2990 HG21 VAL   192      50.733  26.670  45.213  1.00  0.00           H
ATOM   2991 HG22 VAL   192      49.389  26.874  46.398  1.00  0.00           H
ATOM   2992 HG23 VAL   192      49.166  25.760  45.160  1.00  0.00           H
ATOM   2993  C   VAL   192      49.476  22.966  47.439  1.00  0.00           C
ATOM   2994  O   VAL   192      49.014  22.215  46.592  1.00  0.00           O
ATOM   2995  N   LYS   193      49.942  22.461  48.609  1.00  0.00           N
ATOM   2996  H   LYS   193      50.107  23.113  49.363  1.00  0.00           H
ATOM   2997  CA  LYS   193      50.182  21.008  48.847  1.00  0.00           C
ATOM   2998  HA  LYS   193      50.654  20.620  47.945  1.00  0.00           H
ATOM   2999  CB  LYS   193      51.030  20.709  50.155  1.00  0.00           C
ATOM   3000  HB2 LYS   193      50.533  21.154  51.017  1.00  0.00           H
ATOM   3001  HB3 LYS   193      50.991  19.625  50.263  1.00  0.00           H
ATOM   3002  CG  LYS   193      52.448  21.190  49.968  1.00  0.00           C
ATOM   3003  HG2 LYS   193      52.855  20.604  49.145  1.00  0.00           H
ATOM   3004  HG3 LYS   193      52.559  22.263  49.812  1.00  0.00           H
ATOM   3005  CD  LYS   193      53.398  20.902  51.206  1.00  0.00           C
ATOM   3006  HD2 LYS   193      53.331  19.845  51.465  1.00  0.00           H
ATOM   3007  HD3 LYS   193      54.405  21.102  50.838  1.00  0.00           H
ATOM   3008  CE  LYS   193      52.978  21.730  52.434  1.00  0.00           C
ATOM   3009  HE2 LYS   193      52.999  22.805  52.254  1.00  0.00           H
ATOM   3010  HE3 LYS   193      51.945  21.476  52.672  1.00  0.00           H
ATOM   3011  NZ  LYS   193      53.959  21.273  53.514  1.00  0.00           N
ATOM   3012  HZ1 LYS   193      54.845  21.754  53.458  1.00  0.00           H
ATOM   3013  HZ2 LYS   193      54.156  20.282  53.511  1.00  0.00           H
ATOM   3014  HZ3 LYS   193      53.612  21.515  54.430  1.00  0.00           H
ATOM   3015  C   LYS   193      48.804  20.251  48.999  1.00  0.00           C
ATOM   3016  O   LYS   193      48.811  19.031  49.112  1.00  0.00           O
ATOM   3017  N   LYS   194      47.609  20.929  49.115  1.00  0.00           N
ATOM   3018  H   LYS   194      47.661  21.938  49.103  1.00  0.00           H
ATOM   3019  CA  LYS   194      46.309  20.321  48.881  1.00  0.00           C
ATOM   3020  HA  LYS   194      46.355  19.272  49.174  1.00  0.00           H
ATOM   3021  CB  LYS   194      45.152  20.912  49.774  1.00  0.00           C
ATOM   3022  HB2 LYS   194      44.967  21.937  49.451  1.00  0.00           H
ATOM   3023  HB3 LYS   194      44.270  20.308  49.561  1.00  0.00           H
ATOM   3024  CG  LYS   194      45.462  20.768  51.234  1.00  0.00           C
ATOM   3025  HG2 LYS   194      45.651  19.720  51.464  1.00  0.00           H
ATOM   3026  HG3 LYS   194      46.355  21.339  51.487  1.00  0.00           H
ATOM   3027  CD  LYS   194      44.303  21.151  52.150  1.00  0.00           C
ATOM   3028  HD2 LYS   194      43.533  20.407  51.947  1.00  0.00           H
ATOM   3029  HD3 LYS   194      44.559  21.073  53.206  1.00  0.00           H
ATOM   3030  CE  LYS   194      44.001  22.642  51.940  1.00  0.00           C
ATOM   3031  HE2 LYS   194      44.939  23.198  51.904  1.00  0.00           H
ATOM   3032  HE3 LYS   194      43.390  22.786  51.050  1.00  0.00           H
ATOM   3033  NZ  LYS   194      43.103  23.009  53.001  1.00  0.00           N
ATOM   3034  HZ1 LYS   194      42.613  23.878  52.845  1.00  0.00           H
ATOM   3035  HZ2 LYS   194      43.651  23.055  53.848  1.00  0.00           H
ATOM   3036  HZ3 LYS   194      42.283  22.434  53.130  1.00  0.00           H
ATOM   3037  C   LYS   194      45.830  20.326  47.392  1.00  0.00           C
ATOM   3038  O   LYS   194      45.407  19.306  46.944  1.00  0.00           O
ATOM   3039  N   HIE   195      45.809  21.459  46.724  1.00  0.00           N
ATOM   3040  H   HIE   195      45.915  22.229  47.369  1.00  0.00           H
ATOM   3041  CA  HIE   195      45.406  21.564  45.286  1.00  0.00           C
ATOM   3042  HA  HIE   195      44.375  21.218  45.194  1.00  0.00           H
ATOM   3043  CB  HIE   195      45.449  23.080  44.952  1.00  0.00           C
ATOM   3044  HB2 HIE   195      46.473  23.414  45.122  1.00  0.00           H
ATOM   3045  HB3 HIE   195      45.385  23.100  43.865  1.00  0.00           H
ATOM   3046  CG  HIE   195      44.459  23.975  45.614  1.00  0.00           C
ATOM   3047  ND1 HIE   195      44.325  25.344  45.415  1.00  0.00           N
ATOM   3048  CE1 HIE   195      43.434  25.761  46.348  1.00  0.00           C
ATOM   3049  HE1 HIE   195      43.022  26.746  46.503  1.00  0.00           H
ATOM   3050  NE2 HIE   195      42.961  24.717  47.060  1.00  0.00           N
ATOM   3051  HE2 HIE   195      42.383  24.872  47.873  1.00  0.00           H
ATOM   3052  CD2 HIE   195      43.549  23.619  46.588  1.00  0.00           C
ATOM   3053  HD2 HIE   195      43.384  22.589  46.870  1.00  0.00           H
ATOM   3054  C   HIE   195      46.264  20.750  44.302  1.00  0.00           C
ATOM   3055  O   HIE   195      45.697  19.978  43.465  1.00  0.00           O
ATOM   3056  N   SER   196      47.610  20.701  44.491  1.00  0.00           N
ATOM   3057  H   SER   196      47.977  21.408  45.112  1.00  0.00           H
ATOM   3058  CA  SER   196      48.549  19.896  43.704  1.00  0.00           C
ATOM   3059  HA  SER   196      48.455  20.159  42.650  1.00  0.00           H
ATOM   3060  CB  SER   196      49.904  20.276  44.188  1.00  0.00           C
ATOM   3061  HB2 SER   196      50.586  19.675  43.588  1.00  0.00           H
ATOM   3062  HB3 SER   196      50.051  21.357  44.184  1.00  0.00           H
ATOM   3063  OG  SER   196      50.063  19.881  45.527  1.00  0.00           O
ATOM   3064  HG  SER   196      50.864  20.362  45.749  1.00  0.00           H
ATOM   3065  C   SER   196      48.326  18.365  43.875  1.00  0.00           C
ATOM   3066  O   SER   196      49.185  17.598  43.371  1.00  0.00           O
ATOM   3067  N   GLN   197      47.237  17.922  44.530  1.00  0.00           N
ATOM   3068  H   GLN   197      46.598  18.537  45.011  1.00  0.00           H
ATOM   3069  CA  GLN   197      46.798  16.466  44.660  1.00  0.00           C
ATOM   3070  HA  GLN   197      47.576  15.812  44.265  1.00  0.00           H
ATOM   3071  CB  GLN   197      46.586  16.269  46.160  1.00  0.00           C
ATOM   3072  HB2 GLN   197      45.741  16.905  46.423  1.00  0.00           H
ATOM   3073  HB3 GLN   197      46.379  15.231  46.418  1.00  0.00           H
ATOM   3074  CG  GLN   197      47.742  16.694  47.061  1.00  0.00           C
ATOM   3075  HG2 GLN   197      47.942  17.759  46.951  1.00  0.00           H
ATOM   3076  HG3 GLN   197      47.491  16.635  48.121  1.00  0.00           H
ATOM   3077  CD  GLN   197      49.083  15.954  46.869  1.00  0.00           C
ATOM   3078  OE1 GLN   197      49.367  15.128  45.992  1.00  0.00           O
ATOM   3079  NE2 GLN   197      50.092  16.476  47.581  1.00  0.00           N
ATOM   3080 HE21 GLN   197      51.016  16.109  47.401  1.00  0.00           H
ATOM   3081 HE22 GLN   197      49.948  17.342  48.079  1.00  0.00           H
ATOM   3082  C   GLN   197      45.548  16.182  43.843  1.00  0.00           C
ATOM   3083  O   GLN   197      45.156  15.037  43.709  1.00  0.00           O
ATOM   3084  N   PHE   198      44.957  17.171  43.164  1.00  0.00           N
ATOM   3085  H   PHE   198      45.390  18.084  43.155  1.00  0.00           H
ATOM   3086  CA  PHE   198      43.698  16.982  42.395  1.00  0.00           C
ATOM   3087  HA  PHE   198      43.678  16.005  41.916  1.00  0.00           H
ATOM   3088  CB  PHE   198      42.495  16.978  43.307  1.00  0.00           C
ATOM   3089  HB2 PHE   198      41.642  16.760  42.663  1.00  0.00           H
ATOM   3090  HB3 PHE   198      42.601  16.273  44.132  1.00  0.00           H
ATOM   3091  CG  PHE   198      42.071  18.210  43.977  1.00  0.00           C
ATOM   3092  CD1 PHE   198      41.420  19.252  43.296  1.00  0.00           C
ATOM   3093  HD1 PHE   198      40.964  19.051  42.338  1.00  0.00           H
ATOM   3094  CE1 PHE   198      41.072  20.421  44.034  1.00  0.00           C
ATOM   3095  HE1 PHE   198      40.545  21.283  43.654  1.00  0.00           H
ATOM   3096  CZ  PHE   198      41.563  20.594  45.343  1.00  0.00           C
ATOM   3097  HZ  PHE   198      41.351  21.542  45.814  1.00  0.00           H
ATOM   3098  CE2 PHE   198      42.285  19.597  45.968  1.00  0.00           C
ATOM   3099  HE2 PHE   198      42.665  19.754  46.967  1.00  0.00           H
ATOM   3100  CD2 PHE   198      42.559  18.408  45.264  1.00  0.00           C
ATOM   3101  HD2 PHE   198      43.134  17.694  45.834  1.00  0.00           H
ATOM   3102  C   PHE   198      43.466  17.899  41.230  1.00  0.00           C
ATOM   3103  O   PHE   198      42.960  17.465  40.195  1.00  0.00           O
ATOM   3104  N   ILE   199      44.092  19.120  41.226  1.00  0.00           N
ATOM   3105  H   ILE   199      44.442  19.465  42.108  1.00  0.00           H
ATOM   3106  CA  ILE   199      44.127  20.038  40.076  1.00  0.00           C
ATOM   3107  HA  ILE   199      43.129  20.165  39.655  1.00  0.00           H
ATOM   3108  CB  ILE   199      44.599  21.495  40.435  1.00  0.00           C
ATOM   3109  HB  ILE   199      45.594  21.433  40.876  1.00  0.00           H
ATOM   3110  CG2 ILE   199      44.548  22.349  39.228  1.00  0.00           C
ATOM   3111 HG21 ILE   199      43.676  22.107  38.621  1.00  0.00           H
ATOM   3112 HG22 ILE   199      45.468  22.236  38.655  1.00  0.00           H
ATOM   3113 HG23 ILE   199      44.454  23.396  39.519  1.00  0.00           H
ATOM   3114  CG1 ILE   199      43.556  22.123  41.371  1.00  0.00           C
ATOM   3115 HG12 ILE   199      43.285  21.450  42.183  1.00  0.00           H
ATOM   3116 HG13 ILE   199      43.975  23.025  41.817  1.00  0.00           H
ATOM   3117  CD1 ILE   199      42.150  22.497  40.852  1.00  0.00           C
ATOM   3118 HD11 ILE   199      41.687  21.812  40.141  1.00  0.00           H
ATOM   3119 HD12 ILE   199      42.173  23.439  40.303  1.00  0.00           H
ATOM   3120 HD13 ILE   199      41.485  22.593  41.710  1.00  0.00           H
ATOM   3121  C   ILE   199      45.115  19.581  39.025  1.00  0.00           C
ATOM   3122  O   ILE   199      46.296  19.399  39.294  1.00  0.00           O
ATOM   3123  N   GLY   200      44.749  19.375  37.814  1.00  0.00           N
ATOM   3124  H   GLY   200      43.789  19.507  37.532  1.00  0.00           H
ATOM   3125  CA  GLY   200      45.527  18.625  36.833  1.00  0.00           C
ATOM   3126  HA2 GLY   200      45.825  17.654  37.230  1.00  0.00           H
ATOM   3127  HA3 GLY   200      44.875  18.460  35.975  1.00  0.00           H
ATOM   3128  C   GLY   200      46.738  19.403  36.373  1.00  0.00           C
ATOM   3129  O   GLY   200      47.841  18.837  36.297  1.00  0.00           O
ATOM   3130  N   TYR   201      46.625  20.682  36.200  1.00  0.00           N
ATOM   3131  H   TYR   201      45.703  21.093  36.247  1.00  0.00           H
ATOM   3132  CA  TYR   201      47.683  21.611  35.811  1.00  0.00           C
ATOM   3133  HA  TYR   201      48.244  21.030  35.079  1.00  0.00           H
ATOM   3134  CB  TYR   201      47.074  22.924  35.174  1.00  0.00           C
ATOM   3135  HB2 TYR   201      46.265  23.317  35.791  1.00  0.00           H
ATOM   3136  HB3 TYR   201      47.744  23.780  35.102  1.00  0.00           H
ATOM   3137  CG  TYR   201      46.666  22.590  33.756  1.00  0.00           C
ATOM   3138  CD1 TYR   201      47.670  22.668  32.774  1.00  0.00           C
ATOM   3139  HD1 TYR   201      48.681  22.862  33.102  1.00  0.00           H
ATOM   3140  CE1 TYR   201      47.313  22.389  31.476  1.00  0.00           C
ATOM   3141  HE1 TYR   201      48.055  22.559  30.710  1.00  0.00           H
ATOM   3142  CZ  TYR   201      45.934  22.166  31.200  1.00  0.00           C
ATOM   3143  OH  TYR   201      45.591  22.014  29.907  1.00  0.00           O
ATOM   3144  HH  TYR   201      44.686  21.696  29.879  1.00  0.00           H
ATOM   3145  CE2 TYR   201      45.070  21.945  32.186  1.00  0.00           C
ATOM   3146  HE2 TYR   201      44.067  21.730  31.848  1.00  0.00           H
ATOM   3147  CD2 TYR   201      45.403  22.213  33.519  1.00  0.00           C
ATOM   3148  HD2 TYR   201      44.617  22.174  34.260  1.00  0.00           H
ATOM   3149  C   TYR   201      48.610  22.101  36.999  1.00  0.00           C
ATOM   3150  O   TYR   201      48.284  22.185  38.184  1.00  0.00           O
ATOM   3151  N   PRO   202      49.877  22.361  36.667  1.00  0.00           N
ATOM   3152  CD  PRO   202      50.442  22.381  35.348  1.00  0.00           C
ATOM   3153  HD2 PRO   202      50.199  23.379  34.988  1.00  0.00           H
ATOM   3154  HD3 PRO   202      50.069  21.722  34.564  1.00  0.00           H
ATOM   3155  CG  PRO   202      51.911  22.379  35.481  1.00  0.00           C
ATOM   3156  HG2 PRO   202      52.328  23.102  34.780  1.00  0.00           H
ATOM   3157  HG3 PRO   202      52.312  21.413  35.172  1.00  0.00           H
ATOM   3158  CB  PRO   202      52.239  22.666  37.018  1.00  0.00           C
ATOM   3159  HB2 PRO   202      52.641  23.670  37.148  1.00  0.00           H
ATOM   3160  HB3 PRO   202      52.809  21.823  37.410  1.00  0.00           H
ATOM   3161  CA  PRO   202      50.870  22.676  37.623  1.00  0.00           C
ATOM   3162  HA  PRO   202      50.895  21.867  38.354  1.00  0.00           H
ATOM   3163  C   PRO   202      50.628  23.999  38.302  1.00  0.00           C
ATOM   3164  O   PRO   202      49.998  24.865  37.741  1.00  0.00           O
ATOM   3165  N   ILE   203      51.189  24.224  39.524  1.00  0.00           N
ATOM   3166  H   ILE   203      51.797  23.551  39.970  1.00  0.00           H
ATOM   3167  CA  ILE   203      50.963  25.413  40.351  1.00  0.00           C
ATOM   3168  HA  ILE   203      50.700  26.164  39.606  1.00  0.00           H
ATOM   3169  CB  ILE   203      49.810  25.120  41.365  1.00  0.00           C
ATOM   3170  HB  ILE   203      50.124  24.357  42.077  1.00  0.00           H
ATOM   3171  CG2 ILE   203      49.665  26.382  42.245  1.00  0.00           C
ATOM   3172 HG21 ILE   203      49.695  27.285  41.635  1.00  0.00           H
ATOM   3173 HG22 ILE   203      50.510  26.492  42.924  1.00  0.00           H
ATOM   3174 HG23 ILE   203      48.810  26.316  42.918  1.00  0.00           H
ATOM   3175  CG1 ILE   203      48.431  24.760  40.810  1.00  0.00           C
ATOM   3176 HG12 ILE   203      48.011  25.630  40.309  1.00  0.00           H
ATOM   3177 HG13 ILE   203      48.556  24.040  40.001  1.00  0.00           H
ATOM   3178  CD1 ILE   203      47.456  24.191  41.826  1.00  0.00           C
ATOM   3179 HD11 ILE   203      46.522  23.882  41.357  1.00  0.00           H
ATOM   3180 HD12 ILE   203      47.247  24.845  42.673  1.00  0.00           H
ATOM   3181 HD13 ILE   203      47.897  23.246  42.141  1.00  0.00           H
ATOM   3182  C   ILE   203      52.337  25.788  40.996  1.00  0.00           C
ATOM   3183  O   ILE   203      53.080  24.895  41.434  1.00  0.00           O
ATOM   3184  N   THR   204      52.479  27.057  41.187  1.00  0.00           N
ATOM   3185  H   THR   204      51.692  27.653  40.972  1.00  0.00           H
ATOM   3186  CA  THR   204      53.646  27.797  41.670  1.00  0.00           C
ATOM   3187  HA  THR   204      54.151  27.037  42.264  1.00  0.00           H
ATOM   3188  CB  THR   204      54.560  28.334  40.564  1.00  0.00           C
ATOM   3189  HB  THR   204      55.419  28.866  40.973  1.00  0.00           H
ATOM   3190  CG2 THR   204      55.079  27.346  39.643  1.00  0.00           C
ATOM   3191 HG21 THR   204      54.333  26.771  39.094  1.00  0.00           H
ATOM   3192 HG22 THR   204      55.733  26.675  40.201  1.00  0.00           H
ATOM   3193 HG23 THR   204      55.753  27.721  38.873  1.00  0.00           H
ATOM   3194  OG1 THR   204      53.758  29.078  39.726  1.00  0.00           O
ATOM   3195  HG1 THR   204      53.167  28.528  39.206  1.00  0.00           H
ATOM   3196  C   THR   204      53.336  28.939  42.689  1.00  0.00           C
ATOM   3197  O   THR   204      52.189  29.325  42.879  1.00  0.00           O
ATOM   3198  N   LEU   205      54.386  29.364  43.464  1.00  0.00           N
ATOM   3199  H   LEU   205      55.304  29.000  43.252  1.00  0.00           H
ATOM   3200  CA  LEU   205      54.240  30.381  44.498  1.00  0.00           C
ATOM   3201  HA  LEU   205      53.493  31.065  44.095  1.00  0.00           H
ATOM   3202  CB  LEU   205      53.737  29.829  45.830  1.00  0.00           C
ATOM   3203  HB2 LEU   205      53.910  30.664  46.510  1.00  0.00           H
ATOM   3204  HB3 LEU   205      52.673  29.598  45.848  1.00  0.00           H
ATOM   3205  CG  LEU   205      54.578  28.551  46.406  1.00  0.00           C
ATOM   3206  HG  LEU   205      55.629  28.666  46.141  1.00  0.00           H
ATOM   3207  CD1 LEU   205      54.334  28.648  47.873  1.00  0.00           C
ATOM   3208 HD11 LEU   205      53.278  28.753  48.123  1.00  0.00           H
ATOM   3209 HD12 LEU   205      54.840  29.548  48.223  1.00  0.00           H
ATOM   3210 HD13 LEU   205      54.694  27.743  48.363  1.00  0.00           H
ATOM   3211  CD2 LEU   205      53.960  27.229  45.871  1.00  0.00           C
ATOM   3212 HD21 LEU   205      54.223  26.989  44.841  1.00  0.00           H
ATOM   3213 HD22 LEU   205      54.299  26.403  46.497  1.00  0.00           H
ATOM   3214 HD23 LEU   205      52.879  27.312  45.986  1.00  0.00           H
ATOM   3215  C   LEU   205      55.523  31.213  44.823  1.00  0.00           C
ATOM   3216  O   LEU   205      56.678  30.720  44.908  1.00  0.00           O
ATOM   3217  N   PHE   206      55.175  32.423  45.086  1.00  0.00           N
ATOM   3218  H   PHE   206      54.252  32.771  44.874  1.00  0.00           H
ATOM   3219  CA  PHE   206      56.105  33.473  45.562  1.00  0.00           C
ATOM   3220  HA  PHE   206      56.794  33.755  44.766  1.00  0.00           H
ATOM   3221  CB  PHE   206      55.191  34.653  45.862  1.00  0.00           C
ATOM   3222  HB2 PHE   206      54.547  34.665  44.982  1.00  0.00           H
ATOM   3223  HB3 PHE   206      54.626  34.478  46.779  1.00  0.00           H
ATOM   3224  CG  PHE   206      55.811  36.085  45.904  1.00  0.00           C
ATOM   3225  CD1 PHE   206      56.498  36.676  44.771  1.00  0.00           C
ATOM   3226  HD1 PHE   206      56.745  36.019  43.951  1.00  0.00           H
ATOM   3227  CE1 PHE   206      56.990  38.013  44.885  1.00  0.00           C
ATOM   3228  HE1 PHE   206      57.538  38.477  44.078  1.00  0.00           H
ATOM   3229  CZ  PHE   206      56.706  38.770  46.091  1.00  0.00           C
ATOM   3230  HZ  PHE   206      56.840  39.840  46.043  1.00  0.00           H
ATOM   3231  CE2 PHE   206      55.985  38.204  47.136  1.00  0.00           C
ATOM   3232  HE2 PHE   206      55.789  38.801  48.015  1.00  0.00           H
ATOM   3233  CD2 PHE   206      55.539  36.901  47.026  1.00  0.00           C
ATOM   3234  HD2 PHE   206      55.107  36.521  47.939  1.00  0.00           H
ATOM   3235  C   PHE   206      56.909  33.083  46.887  1.00  0.00           C
ATOM   3236  O   PHE   206      56.543  32.102  47.601  1.00  0.00           O
ATOM   3237  N   VAL   207      58.041  33.775  47.207  1.00  0.00           N
ATOM   3238  H   VAL   207      58.401  34.516  46.622  1.00  0.00           H
ATOM   3239  CA  VAL   207      58.726  33.663  48.468  1.00  0.00           C
ATOM   3240  HA  VAL   207      58.508  32.732  48.993  1.00  0.00           H
ATOM   3241  CB  VAL   207      60.268  33.548  48.155  1.00  0.00           C
ATOM   3242  HB  VAL   207      60.504  32.701  47.511  1.00  0.00           H
ATOM   3243  CG1 VAL   207      60.760  34.776  47.371  1.00  0.00           C
ATOM   3244 HG11 VAL   207      60.637  35.681  47.966  1.00  0.00           H
ATOM   3245 HG12 VAL   207      61.769  34.598  46.997  1.00  0.00           H
ATOM   3246 HG13 VAL   207      60.205  34.995  46.459  1.00  0.00           H
ATOM   3247  CG2 VAL   207      61.103  33.487  49.414  1.00  0.00           C
ATOM   3248 HG21 VAL   207      62.098  33.111  49.180  1.00  0.00           H
ATOM   3249 HG22 VAL   207      60.614  32.673  49.949  1.00  0.00           H
ATOM   3250 HG23 VAL   207      61.160  34.357  50.070  1.00  0.00           H
ATOM   3251  C   VAL   207      58.309  34.741  49.450  1.00  0.00           C
ATOM   3252  O   VAL   207      58.116  35.896  49.017  1.00  0.00           O
ATOM   3253  N   GLU   208      58.477  34.476  50.779  1.00  0.00           N
ATOM   3254  H   GLU   208      58.811  33.567  51.066  1.00  0.00           H
ATOM   3255  CA  GLU   208      58.421  35.350  51.894  1.00  0.00           C
ATOM   3256  HA  GLU   208      58.263  36.329  51.441  1.00  0.00           H
ATOM   3257  CB  GLU   208      57.238  34.966  52.820  1.00  0.00           C
ATOM   3258  HB2 GLU   208      56.330  35.083  52.229  1.00  0.00           H
ATOM   3259  HB3 GLU   208      57.315  33.956  53.221  1.00  0.00           H
ATOM   3260  CG  GLU   208      57.034  35.925  54.087  1.00  0.00           C
ATOM   3261  HG2 GLU   208      57.816  35.814  54.839  1.00  0.00           H
ATOM   3262  HG3 GLU   208      56.978  36.930  53.665  1.00  0.00           H
ATOM   3263  CD  GLU   208      55.661  35.799  54.824  1.00  0.00           C
ATOM   3264  OE1 GLU   208      55.534  36.377  55.954  1.00  0.00           O
ATOM   3265  OE2 GLU   208      54.643  35.415  54.195  1.00  0.00           O
ATOM   3266  C   GLU   208      59.777  35.372  52.698  1.00  0.00           C
ATOM   3267  O   GLU   208      60.032  34.493  53.563  1.00  0.00           O
ATOM   3268  OXT GLU   208      60.503  36.388  52.406  1.00  0.00           O
END
