# Supplementary material for: Worth the Weight: Sub-Pocket EXplorer (SubPEx), a Weighted Ensemble Method to Enhance Binding-Pocket Conformational Sampling
Source: J Chem Theory Comput. 2023 Aug 16;19(17):5677–89. doi: 10.1021/acs.jctc.3c00478 (PMC10500992; doi:10.1021/acs.jctc.3c00478)
Supplement: Supplementary file 2 — ct3c00478_si_002.zip [file ct3c00478_si_002.zip › clustered_structures/HSP90/brute-force/rep.c9.aligned.pdb]

HELIX    1   1 ALA      9  ASN     20  1                                  12
HELIX    2   2 LYS     26  LEU     49  1                                  24
HELIX    3   3 PRO     52  GLY     58  1                                   7
HELIX    4   4 LYS     85  ILE     89  1                                   5
HELIX    5   5 ASN     91  GLY     93  1                                   3
HELIX    6   6 ALA     96  ALA    109  1                                  14
HELIX    7   7 ILE    113  PHE    119  1                                   7
HELIX    8   8 PHE    123  LEU    128  1                                   6
HELIX    9   9 GLU    177  LEU    183  1                                   7
HELIX   10  10 GLU    185  PHE    198  1                                  14
SHEET    1   1 1 THR     4  ALA     6  0
SHEET    2   2 1 ILE    63  ASN    68  0
SHEET    3   3 1 THR    73  ASP    78  0
SHEET    4   4 1 ALA   130  LYS   138  0
SHEET    5   5 1 TYR   145  SER   149  0
SHEET    6   6 1 SER   154  THR   159  0
SHEET    7   7 1 GLY   168  LEU   175  0
SHEET    8   8 1 ILE   203  LEU   205  0
CRYST1   70.225   64.429   72.496  90.00  90.00  90.00               1
ATOM      1  N   ALA     1      28.450  53.483  24.501  1.00  0.00           N
ATOM      2  H1  ALA     1      28.525  54.335  25.039  1.00  0.00           H
ATOM      3  H2  ALA     1      28.392  53.763  23.533  1.00  0.00           H
ATOM      4  H3  ALA     1      27.585  52.992  24.681  1.00  0.00           H
ATOM      5  CA  ALA     1      29.720  52.769  24.625  1.00  0.00           C
ATOM      6  HA  ALA     1      29.831  51.940  23.926  1.00  0.00           H
ATOM      7  CB  ALA     1      30.901  53.716  24.523  1.00  0.00           C
ATOM      8  HB1 ALA     1      31.787  53.138  24.790  1.00  0.00           H
ATOM      9  HB2 ALA     1      30.780  54.528  25.239  1.00  0.00           H
ATOM     10  HB3 ALA     1      30.905  53.982  23.465  1.00  0.00           H
ATOM     11  C   ALA     1      29.707  52.027  26.023  1.00  0.00           C
ATOM     12  O   ALA     1      29.202  52.536  27.044  1.00  0.00           O
ATOM     13  N   VAL     2      30.410  50.888  26.023  1.00  0.00           N
ATOM     14  H   VAL     2      30.933  50.654  25.191  1.00  0.00           H
ATOM     15  CA  VAL     2      30.644  50.039  27.198  1.00  0.00           C
ATOM     16  HA  VAL     2      29.858  50.250  27.921  1.00  0.00           H
ATOM     17  CB  VAL     2      30.366  48.570  26.845  1.00  0.00           C
ATOM     18  HB  VAL     2      30.996  48.250  26.015  1.00  0.00           H
ATOM     19  CG1 VAL     2      30.700  47.618  27.989  1.00  0.00           C
ATOM     20 HG11 VAL     2      30.471  46.615  27.630  1.00  0.00           H
ATOM     21 HG12 VAL     2      31.755  47.658  28.263  1.00  0.00           H
ATOM     22 HG13 VAL     2      30.131  48.017  28.829  1.00  0.00           H
ATOM     23  CG2 VAL     2      28.958  48.428  26.363  1.00  0.00           C
ATOM     24 HG21 VAL     2      28.667  49.102  25.557  1.00  0.00           H
ATOM     25 HG22 VAL     2      28.235  48.478  27.177  1.00  0.00           H
ATOM     26 HG23 VAL     2      28.852  47.451  25.893  1.00  0.00           H
ATOM     27  C   VAL     2      32.007  50.221  27.882  1.00  0.00           C
ATOM     28  O   VAL     2      33.104  49.962  27.349  1.00  0.00           O
ATOM     29  N   GLU     3      32.003  50.809  29.104  1.00  0.00           N
ATOM     30  H   GLU     3      31.145  51.291  29.335  1.00  0.00           H
ATOM     31  CA  GLU     3      33.112  51.368  29.837  1.00  0.00           C
ATOM     32  HA  GLU     3      34.062  50.908  29.563  1.00  0.00           H
ATOM     33  CB  GLU     3      33.258  52.889  29.542  1.00  0.00           C
ATOM     34  HB2 GLU     3      32.288  53.366  29.689  1.00  0.00           H
ATOM     35  HB3 GLU     3      34.048  53.317  30.158  1.00  0.00           H
ATOM     36  CG  GLU     3      33.577  53.200  28.014  1.00  0.00           C
ATOM     37  HG2 GLU     3      32.769  52.830  27.381  1.00  0.00           H
ATOM     38  HG3 GLU     3      33.463  54.280  27.920  1.00  0.00           H
ATOM     39  CD  GLU     3      35.049  52.851  27.583  1.00  0.00           C
ATOM     40  OE1 GLU     3      35.335  52.953  26.378  1.00  0.00           O
ATOM     41  OE2 GLU     3      35.940  52.548  28.378  1.00  0.00           O
ATOM     42  C   GLU     3      32.862  51.248  31.308  1.00  0.00           C
ATOM     43  O   GLU     3      33.719  50.729  31.998  1.00  0.00           O
ATOM     44  N   THR     4      31.645  51.476  31.740  1.00  0.00           N
ATOM     45  H   THR     4      31.066  52.071  31.166  1.00  0.00           H
ATOM     46  CA  THR     4      31.058  51.124  33.046  1.00  0.00           C
ATOM     47  HA  THR     4      31.580  50.334  33.587  1.00  0.00           H
ATOM     48  CB  THR     4      30.981  52.324  33.999  1.00  0.00           C
ATOM     49  HB  THR     4      30.465  53.167  33.541  1.00  0.00           H
ATOM     50  CG2 THR     4      30.305  51.915  35.277  1.00  0.00           C
ATOM     51 HG21 THR     4      30.539  52.607  36.086  1.00  0.00           H
ATOM     52 HG22 THR     4      30.747  50.956  35.548  1.00  0.00           H
ATOM     53 HG23 THR     4      29.240  51.762  35.101  1.00  0.00           H
ATOM     54  OG1 THR     4      32.330  52.639  34.310  1.00  0.00           O
ATOM     55  HG1 THR     4      32.667  53.083  33.528  1.00  0.00           H
ATOM     56  C   THR     4      29.652  50.641  32.685  1.00  0.00           C
ATOM     57  O   THR     4      28.917  51.331  31.991  1.00  0.00           O
ATOM     58  N   PHE     5      29.271  49.505  33.291  1.00  0.00           N
ATOM     59  H   PHE     5      29.792  49.089  34.049  1.00  0.00           H
ATOM     60  CA  PHE     5      28.032  48.815  33.060  1.00  0.00           C
ATOM     61  HA  PHE     5      27.245  49.525  32.809  1.00  0.00           H
ATOM     62  CB  PHE     5      28.190  47.867  31.913  1.00  0.00           C
ATOM     63  HB2 PHE     5      28.868  48.420  31.262  1.00  0.00           H
ATOM     64  HB3 PHE     5      28.699  47.010  32.352  1.00  0.00           H
ATOM     65  CG  PHE     5      27.007  47.434  30.980  1.00  0.00           C
ATOM     66  CD1 PHE     5      26.605  48.459  29.981  1.00  0.00           C
ATOM     67  HD1 PHE     5      27.180  49.372  29.985  1.00  0.00           H
ATOM     68  CE1 PHE     5      25.477  48.193  29.172  1.00  0.00           C
ATOM     69  HE1 PHE     5      25.144  48.915  28.444  1.00  0.00           H
ATOM     70  CZ  PHE     5      24.826  46.973  29.322  1.00  0.00           C
ATOM     71  HZ  PHE     5      23.984  46.712  28.698  1.00  0.00           H
ATOM     72  CE2 PHE     5      25.249  46.003  30.279  1.00  0.00           C
ATOM     73  HE2 PHE     5      24.814  45.014  30.272  1.00  0.00           H
ATOM     74  CD2 PHE     5      26.381  46.239  31.072  1.00  0.00           C
ATOM     75  HD2 PHE     5      26.796  45.564  31.805  1.00  0.00           H
ATOM     76  C   PHE     5      27.553  48.005  34.299  1.00  0.00           C
ATOM     77  O   PHE     5      28.358  47.510  35.119  1.00  0.00           O
ATOM     78  N   ALA     6      26.281  47.875  34.381  1.00  0.00           N
ATOM     79  H   ALA     6      25.680  48.227  33.648  1.00  0.00           H
ATOM     80  CA  ALA     6      25.578  47.252  35.480  1.00  0.00           C
ATOM     81  HA  ALA     6      26.081  47.471  36.423  1.00  0.00           H
ATOM     82  CB  ALA     6      24.237  47.903  35.709  1.00  0.00           C
ATOM     83  HB1 ALA     6      23.656  47.887  34.786  1.00  0.00           H
ATOM     84  HB2 ALA     6      24.352  48.957  35.964  1.00  0.00           H
ATOM     85  HB3 ALA     6      23.768  47.459  36.586  1.00  0.00           H
ATOM     86  C   ALA     6      25.552  45.725  35.393  1.00  0.00           C
ATOM     87  O   ALA     6      25.471  45.147  34.277  1.00  0.00           O
ATOM     88  N   PHE     7      25.446  45.092  36.527  1.00  0.00           N
ATOM     89  H   PHE     7      25.838  45.544  37.341  1.00  0.00           H
ATOM     90  CA  PHE     7      25.411  43.694  36.642  1.00  0.00           C
ATOM     91  HA  PHE     7      25.973  43.295  35.797  1.00  0.00           H
ATOM     92  CB  PHE     7      25.852  43.232  38.103  1.00  0.00           C
ATOM     93  HB2 PHE     7      25.476  43.979  38.801  1.00  0.00           H
ATOM     94  HB3 PHE     7      25.377  42.287  38.367  1.00  0.00           H
ATOM     95  CG  PHE     7      27.338  43.083  38.289  1.00  0.00           C
ATOM     96  CD1 PHE     7      28.114  42.176  37.517  1.00  0.00           C
ATOM     97  HD1 PHE     7      27.684  41.572  36.731  1.00  0.00           H
ATOM     98  CE1 PHE     7      29.513  42.065  37.767  1.00  0.00           C
ATOM     99  HE1 PHE     7      30.069  41.377  37.146  1.00  0.00           H
ATOM    100  CZ  PHE     7      30.132  42.874  38.692  1.00  0.00           C
ATOM    101  HZ  PHE     7      31.201  42.862  38.850  1.00  0.00           H
ATOM    102  CE2 PHE     7      29.388  43.823  39.416  1.00  0.00           C
ATOM    103  HE2 PHE     7      29.907  44.497  40.082  1.00  0.00           H
ATOM    104  CD2 PHE     7      28.011  43.923  39.262  1.00  0.00           C
ATOM    105  HD2 PHE     7      27.408  44.608  39.841  1.00  0.00           H
ATOM    106  C   PHE     7      23.948  43.217  36.473  1.00  0.00           C
ATOM    107  O   PHE     7      23.100  43.965  36.901  1.00  0.00           O
ATOM    108  N   GLN     8      23.655  41.975  36.124  1.00  0.00           N
ATOM    109  H   GLN     8      24.350  41.396  35.675  1.00  0.00           H
ATOM    110  CA  GLN     8      22.280  41.446  36.307  1.00  0.00           C
ATOM    111  HA  GLN     8      21.667  42.280  35.961  1.00  0.00           H
ATOM    112  CB  GLN     8      21.991  40.137  35.531  1.00  0.00           C
ATOM    113  HB2 GLN     8      22.755  39.432  35.859  1.00  0.00           H
ATOM    114  HB3 GLN     8      21.033  39.739  35.864  1.00  0.00           H
ATOM    115  CG  GLN     8      21.970  40.362  34.007  1.00  0.00           C
ATOM    116  HG2 GLN     8      21.123  39.833  33.569  1.00  0.00           H
ATOM    117  HG3 GLN     8      21.736  41.374  33.678  1.00  0.00           H
ATOM    118  CD  GLN     8      23.271  39.960  33.330  1.00  0.00           C
ATOM    119  OE1 GLN     8      24.363  39.889  33.844  1.00  0.00           O
ATOM    120  NE2 GLN     8      23.195  39.793  31.982  1.00  0.00           N
ATOM    121 HE21 GLN     8      24.027  39.726  31.415  1.00  0.00           H
ATOM    122 HE22 GLN     8      22.354  39.941  31.442  1.00  0.00           H
ATOM    123  C   GLN     8      22.144  41.431  37.850  1.00  0.00           C
ATOM    124  O   GLN     8      23.048  41.001  38.495  1.00  0.00           O
ATOM    125  N   ALA     9      20.971  41.853  38.357  1.00  0.00           N
ATOM    126  H   ALA     9      20.357  42.124  37.602  1.00  0.00           H
ATOM    127  CA  ALA     9      20.847  42.169  39.758  1.00  0.00           C
ATOM    128  HA  ALA     9      21.621  42.890  40.023  1.00  0.00           H
ATOM    129  CB  ALA     9      19.537  42.918  39.799  1.00  0.00           C
ATOM    130  HB1 ALA     9      18.884  42.566  38.999  1.00  0.00           H
ATOM    131  HB2 ALA     9      19.726  43.986  39.691  1.00  0.00           H
ATOM    132  HB3 ALA     9      19.140  42.751  40.800  1.00  0.00           H
ATOM    133  C   ALA     9      21.009  41.009  40.810  1.00  0.00           C
ATOM    134  O   ALA     9      21.413  41.266  41.964  1.00  0.00           O
ATOM    135  N   GLU    10      20.803  39.782  40.377  1.00  0.00           N
ATOM    136  H   GLU    10      20.621  39.665  39.390  1.00  0.00           H
ATOM    137  CA  GLU    10      21.187  38.555  41.005  1.00  0.00           C
ATOM    138  HA  GLU    10      20.757  38.652  42.002  1.00  0.00           H
ATOM    139  CB  GLU    10      20.425  37.363  40.391  1.00  0.00           C
ATOM    140  HB2 GLU    10      20.743  36.451  40.896  1.00  0.00           H
ATOM    141  HB3 GLU    10      19.385  37.392  40.713  1.00  0.00           H
ATOM    142  CG  GLU    10      20.554  37.332  38.890  1.00  0.00           C
ATOM    143  HG2 GLU    10      21.426  37.890  38.549  1.00  0.00           H
ATOM    144  HG3 GLU    10      20.663  36.316  38.511  1.00  0.00           H
ATOM    145  CD  GLU    10      19.400  37.977  38.133  1.00  0.00           C
ATOM    146  OE1 GLU    10      19.189  39.218  38.067  1.00  0.00           O
ATOM    147  OE2 GLU    10      18.689  37.205  37.442  1.00  0.00           O
ATOM    148  C   GLU    10      22.646  38.247  41.241  1.00  0.00           C
ATOM    149  O   GLU    10      23.073  37.727  42.309  1.00  0.00           O
ATOM    150  N   ILE    11      23.482  38.659  40.310  1.00  0.00           N
ATOM    151  H   ILE    11      23.038  38.938  39.447  1.00  0.00           H
ATOM    152  CA  ILE    11      24.968  38.604  40.378  1.00  0.00           C
ATOM    153  HA  ILE    11      25.252  37.599  40.693  1.00  0.00           H
ATOM    154  CB  ILE    11      25.561  38.877  38.963  1.00  0.00           C
ATOM    155  HB  ILE    11      25.221  39.854  38.622  1.00  0.00           H
ATOM    156  CG2 ILE    11      27.103  38.891  39.148  1.00  0.00           C
ATOM    157 HG21 ILE    11      27.554  38.902  38.156  1.00  0.00           H
ATOM    158 HG22 ILE    11      27.420  38.054  39.770  1.00  0.00           H
ATOM    159 HG23 ILE    11      27.455  39.836  39.560  1.00  0.00           H
ATOM    160  CG1 ILE    11      25.054  37.902  37.915  1.00  0.00           C
ATOM    161 HG12 ILE    11      25.471  36.906  38.064  1.00  0.00           H
ATOM    162 HG13 ILE    11      23.967  37.842  37.895  1.00  0.00           H
ATOM    163  CD1 ILE    11      25.457  38.248  36.528  1.00  0.00           C
ATOM    164 HD11 ILE    11      24.939  39.197  36.393  1.00  0.00           H
ATOM    165 HD12 ILE    11      25.067  37.483  35.856  1.00  0.00           H
ATOM    166 HD13 ILE    11      26.518  38.194  36.281  1.00  0.00           H
ATOM    167  C   ILE    11      25.371  39.530  41.553  1.00  0.00           C
ATOM    168  O   ILE    11      26.083  39.053  42.449  1.00  0.00           O
ATOM    169  N   ALA    12      25.123  40.824  41.446  1.00  0.00           N
ATOM    170  H   ALA    12      24.893  41.216  40.544  1.00  0.00           H
ATOM    171  CA  ALA    12      25.455  41.806  42.518  1.00  0.00           C
ATOM    172  HA  ALA    12      26.539  41.859  42.617  1.00  0.00           H
ATOM    173  CB  ALA    12      24.924  43.116  42.043  1.00  0.00           C
ATOM    174  HB1 ALA    12      25.456  43.513  41.177  1.00  0.00           H
ATOM    175  HB2 ALA    12      25.085  43.811  42.866  1.00  0.00           H
ATOM    176  HB3 ALA    12      23.883  43.087  41.722  1.00  0.00           H
ATOM    177  C   ALA    12      24.910  41.455  43.900  1.00  0.00           C
ATOM    178  O   ALA    12      25.569  41.707  44.871  1.00  0.00           O
ATOM    179  N   GLN    13      23.714  40.816  44.002  1.00  0.00           N
ATOM    180  H   GLN    13      23.114  40.874  43.192  1.00  0.00           H
ATOM    181  CA  GLN    13      23.170  40.170  45.196  1.00  0.00           C
ATOM    182  HA  GLN    13      23.130  40.976  45.929  1.00  0.00           H
ATOM    183  CB  GLN    13      21.729  39.741  45.012  1.00  0.00           C
ATOM    184  HB2 GLN    13      21.224  40.653  44.691  1.00  0.00           H
ATOM    185  HB3 GLN    13      21.480  38.911  44.353  1.00  0.00           H
ATOM    186  CG  GLN    13      21.020  39.300  46.354  1.00  0.00           C
ATOM    187  HG2 GLN    13      21.283  38.272  46.607  1.00  0.00           H
ATOM    188  HG3 GLN    13      21.361  39.909  47.190  1.00  0.00           H
ATOM    189  CD  GLN    13      19.534  39.350  46.350  1.00  0.00           C
ATOM    190  OE1 GLN    13      18.851  40.208  45.811  1.00  0.00           O
ATOM    191  NE2 GLN    13      18.970  38.443  47.117  1.00  0.00           N
ATOM    192 HE21 GLN    13      17.962  38.392  47.142  1.00  0.00           H
ATOM    193 HE22 GLN    13      19.504  37.961  47.826  1.00  0.00           H
ATOM    194  C   GLN    13      24.004  39.041  45.772  1.00  0.00           C
ATOM    195  O   GLN    13      24.222  39.049  46.992  1.00  0.00           O
ATOM    196  N   LEU    14      24.475  38.054  44.953  1.00  0.00           N
ATOM    197  H   LEU    14      24.232  37.998  43.975  1.00  0.00           H
ATOM    198  CA  LEU    14      25.403  36.993  45.452  1.00  0.00           C
ATOM    199  HA  LEU    14      24.947  36.498  46.310  1.00  0.00           H
ATOM    200  CB  LEU    14      25.697  35.957  44.408  1.00  0.00           C
ATOM    201  HB2 LEU    14      24.741  35.620  44.005  1.00  0.00           H
ATOM    202  HB3 LEU    14      26.289  36.402  43.608  1.00  0.00           H
ATOM    203  CG  LEU    14      26.441  34.756  44.996  1.00  0.00           C
ATOM    204  HG  LEU    14      27.191  35.083  45.715  1.00  0.00           H
ATOM    205  CD1 LEU    14      25.518  33.735  45.752  1.00  0.00           C
ATOM    206 HD11 LEU    14      25.217  34.098  46.735  1.00  0.00           H
ATOM    207 HD12 LEU    14      26.013  32.771  45.864  1.00  0.00           H
ATOM    208 HD13 LEU    14      24.746  33.493  45.022  1.00  0.00           H
ATOM    209  CD2 LEU    14      27.229  33.998  43.881  1.00  0.00           C
ATOM    210 HD21 LEU    14      26.500  33.367  43.374  1.00  0.00           H
ATOM    211 HD22 LEU    14      27.812  34.559  43.151  1.00  0.00           H
ATOM    212 HD23 LEU    14      27.856  33.238  44.348  1.00  0.00           H
ATOM    213  C   LEU    14      26.732  37.609  46.038  1.00  0.00           C
ATOM    214  O   LEU    14      27.152  37.221  47.108  1.00  0.00           O
ATOM    215  N   MET    15      27.321  38.621  45.363  1.00  0.00           N
ATOM    216  H   MET    15      26.962  38.891  44.458  1.00  0.00           H
ATOM    217  CA  MET    15      28.647  39.212  45.755  1.00  0.00           C
ATOM    218  HA  MET    15      29.307  38.421  46.113  1.00  0.00           H
ATOM    219  CB  MET    15      29.379  40.061  44.690  1.00  0.00           C
ATOM    220  HB2 MET    15      28.818  40.880  44.238  1.00  0.00           H
ATOM    221  HB3 MET    15      30.313  40.487  45.054  1.00  0.00           H
ATOM    222  CG  MET    15      29.884  39.254  43.590  1.00  0.00           C
ATOM    223  HG2 MET    15      30.639  38.588  44.007  1.00  0.00           H
ATOM    224  HG3 MET    15      29.096  38.631  43.169  1.00  0.00           H
ATOM    225  SD  MET    15      30.668  40.297  42.275  1.00  0.00           S
ATOM    226  CE  MET    15      29.165  40.851  41.490  1.00  0.00           C
ATOM    227  HE1 MET    15      28.950  41.802  41.978  1.00  0.00           H
ATOM    228  HE2 MET    15      29.383  41.082  40.446  1.00  0.00           H
ATOM    229  HE3 MET    15      28.264  40.264  41.661  1.00  0.00           H
ATOM    230  C   MET    15      28.302  39.991  47.070  1.00  0.00           C
ATOM    231  O   MET    15      29.062  39.886  47.990  1.00  0.00           O
ATOM    232  N   SER    16      27.167  40.645  47.233  1.00  0.00           N
ATOM    233  H   SER    16      26.471  40.658  46.502  1.00  0.00           H
ATOM    234  CA  SER    16      26.594  41.273  48.491  1.00  0.00           C
ATOM    235  HA  SER    16      27.364  42.005  48.730  1.00  0.00           H
ATOM    236  CB  SER    16      25.344  41.926  48.113  1.00  0.00           C
ATOM    237  HB2 SER    16      25.579  42.601  47.290  1.00  0.00           H
ATOM    238  HB3 SER    16      24.486  41.266  47.986  1.00  0.00           H
ATOM    239  OG  SER    16      25.026  42.834  49.168  1.00  0.00           O
ATOM    240  HG  SER    16      25.761  43.322  49.545  1.00  0.00           H
ATOM    241  C   SER    16      26.314  40.345  49.662  1.00  0.00           C
ATOM    242  O   SER    16      26.397  40.797  50.780  1.00  0.00           O
ATOM    243  N   LEU    17      26.154  39.021  49.375  1.00  0.00           N
ATOM    244  H   LEU    17      26.065  38.773  48.400  1.00  0.00           H
ATOM    245  CA  LEU    17      25.952  37.980  50.363  1.00  0.00           C
ATOM    246  HA  LEU    17      25.489  38.457  51.226  1.00  0.00           H
ATOM    247  CB  LEU    17      25.020  36.883  49.782  1.00  0.00           C
ATOM    248  HB2 LEU    17      24.043  37.213  49.430  1.00  0.00           H
ATOM    249  HB3 LEU    17      25.504  36.497  48.885  1.00  0.00           H
ATOM    250  CG  LEU    17      24.748  35.603  50.706  1.00  0.00           C
ATOM    251  HG  LEU    17      25.654  35.353  51.259  1.00  0.00           H
ATOM    252  CD1 LEU    17      23.803  36.096  51.758  1.00  0.00           C
ATOM    253 HD11 LEU    17      24.280  36.877  52.350  1.00  0.00           H
ATOM    254 HD12 LEU    17      23.500  35.307  52.447  1.00  0.00           H
ATOM    255 HD13 LEU    17      22.912  36.569  51.348  1.00  0.00           H
ATOM    256  CD2 LEU    17      24.096  34.481  49.921  1.00  0.00           C
ATOM    257 HD21 LEU    17      24.664  34.051  49.097  1.00  0.00           H
ATOM    258 HD22 LEU    17      24.004  33.644  50.613  1.00  0.00           H
ATOM    259 HD23 LEU    17      23.082  34.696  49.582  1.00  0.00           H
ATOM    260  C   LEU    17      27.222  37.367  50.877  1.00  0.00           C
ATOM    261  O   LEU    17      27.537  37.462  52.052  1.00  0.00           O
ATOM    262  N   ILE    18      28.096  36.943  49.916  1.00  0.00           N
ATOM    263  H   ILE    18      27.843  37.106  48.952  1.00  0.00           H
ATOM    264  CA  ILE    18      29.388  36.375  50.141  1.00  0.00           C
ATOM    265  HA  ILE    18      29.199  35.458  50.698  1.00  0.00           H
ATOM    266  CB  ILE    18      30.100  36.034  48.825  1.00  0.00           C
ATOM    267  HB  ILE    18      30.044  36.941  48.223  1.00  0.00           H
ATOM    268  CG2 ILE    18      31.611  35.789  48.938  1.00  0.00           C
ATOM    269 HG21 ILE    18      31.895  35.139  49.765  1.00  0.00           H
ATOM    270 HG22 ILE    18      31.990  36.796  49.118  1.00  0.00           H
ATOM    271 HG23 ILE    18      32.012  35.499  47.967  1.00  0.00           H
ATOM    272  CG1 ILE    18      29.412  34.903  48.059  1.00  0.00           C
ATOM    273 HG12 ILE    18      28.341  35.053  47.926  1.00  0.00           H
ATOM    274 HG13 ILE    18      29.883  34.870  47.077  1.00  0.00           H
ATOM    275  CD1 ILE    18      29.400  33.536  48.667  1.00  0.00           C
ATOM    276 HD11 ILE    18      28.447  33.369  49.170  1.00  0.00           H
ATOM    277 HD12 ILE    18      30.277  33.527  49.315  1.00  0.00           H
ATOM    278 HD13 ILE    18      29.574  32.769  47.913  1.00  0.00           H
ATOM    279  C   ILE    18      30.311  37.274  51.047  1.00  0.00           C
ATOM    280  O   ILE    18      30.759  36.820  52.098  1.00  0.00           O
ATOM    281  N   ILE    19      30.635  38.517  50.639  1.00  0.00           N
ATOM    282  H   ILE    19      30.364  38.838  49.720  1.00  0.00           H
ATOM    283  CA  ILE    19      31.338  39.573  51.499  1.00  0.00           C
ATOM    284  HA  ILE    19      32.370  39.345  51.766  1.00  0.00           H
ATOM    285  CB  ILE    19      31.391  40.811  50.582  1.00  0.00           C
ATOM    286  HB  ILE    19      31.701  40.490  49.588  1.00  0.00           H
ATOM    287  CG2 ILE    19      29.996  41.434  50.641  1.00  0.00           C
ATOM    288 HG21 ILE    19      29.852  41.902  49.667  1.00  0.00           H
ATOM    289 HG22 ILE    19      29.941  42.269  51.339  1.00  0.00           H
ATOM    290 HG23 ILE    19      29.159  40.738  50.689  1.00  0.00           H
ATOM    291  CG1 ILE    19      32.537  41.798  51.036  1.00  0.00           C
ATOM    292 HG12 ILE    19      32.468  41.992  52.107  1.00  0.00           H
ATOM    293 HG13 ILE    19      33.464  41.245  50.892  1.00  0.00           H
ATOM    294  CD1 ILE    19      32.757  43.090  50.259  1.00  0.00           C
ATOM    295 HD11 ILE    19      33.053  42.847  49.238  1.00  0.00           H
ATOM    296 HD12 ILE    19      33.603  43.582  50.737  1.00  0.00           H
ATOM    297 HD13 ILE    19      31.818  43.636  50.352  1.00  0.00           H
ATOM    298  C   ILE    19      30.698  39.893  52.903  1.00  0.00           C
ATOM    299  O   ILE    19      31.384  40.494  53.778  1.00  0.00           O
ATOM    300  N   ASN    20      29.457  39.499  53.150  1.00  0.00           N
ATOM    301  H   ASN    20      28.929  39.013  52.439  1.00  0.00           H
ATOM    302  CA  ASN    20      28.633  39.719  54.365  1.00  0.00           C
ATOM    303  HA  ASN    20      29.330  40.135  55.091  1.00  0.00           H
ATOM    304  CB  ASN    20      27.486  40.619  54.031  1.00  0.00           C
ATOM    305  HB2 ASN    20      27.078  40.249  53.090  1.00  0.00           H
ATOM    306  HB3 ASN    20      26.789  40.563  54.867  1.00  0.00           H
ATOM    307  CG  ASN    20      27.816  42.074  53.978  1.00  0.00           C
ATOM    308  OD1 ASN    20      28.542  42.579  54.831  1.00  0.00           O
ATOM    309  ND2 ASN    20      27.219  42.705  53.037  1.00  0.00           N
ATOM    310 HD21 ASN    20      26.906  42.057  52.328  1.00  0.00           H
ATOM    311 HD22 ASN    20      27.375  43.698  52.940  1.00  0.00           H
ATOM    312  C   ASN    20      28.048  38.350  54.978  1.00  0.00           C
ATOM    313  O   ASN    20      27.065  38.315  55.788  1.00  0.00           O
ATOM    314  N   THR    21      28.769  37.249  54.789  1.00  0.00           N
ATOM    315  H   THR    21      29.516  37.295  54.111  1.00  0.00           H
ATOM    316  CA  THR    21      28.335  35.937  55.349  1.00  0.00           C
ATOM    317  HA  THR    21      27.613  36.048  56.159  1.00  0.00           H
ATOM    318  CB  THR    21      27.679  35.024  54.300  1.00  0.00           C
ATOM    319  HB  THR    21      28.430  34.750  53.558  1.00  0.00           H
ATOM    320  CG2 THR    21      27.195  33.747  54.838  1.00  0.00           C
ATOM    321 HG21 THR    21      26.483  33.888  55.651  1.00  0.00           H
ATOM    322 HG22 THR    21      28.029  33.191  55.267  1.00  0.00           H
ATOM    323 HG23 THR    21      26.654  33.115  54.134  1.00  0.00           H
ATOM    324  OG1 THR    21      26.563  35.527  53.571  1.00  0.00           O
ATOM    325  HG1 THR    21      26.943  36.150  52.947  1.00  0.00           H
ATOM    326  C   THR    21      29.567  35.251  55.924  1.00  0.00           C
ATOM    327  O   THR    21      30.399  34.800  55.207  1.00  0.00           O
ATOM    328  N   PHE    22      29.539  34.984  57.244  1.00  0.00           N
ATOM    329  H   PHE    22      28.833  35.399  57.835  1.00  0.00           H
ATOM    330  CA  PHE    22      30.618  34.132  57.805  1.00  0.00           C
ATOM    331  HA  PHE    22      31.597  34.493  57.488  1.00  0.00           H
ATOM    332  CB  PHE    22      30.664  34.066  59.368  1.00  0.00           C
ATOM    333  HB2 PHE    22      30.814  35.049  59.812  1.00  0.00           H
ATOM    334  HB3 PHE    22      29.692  33.699  59.699  1.00  0.00           H
ATOM    335  CG  PHE    22      31.782  33.211  59.983  1.00  0.00           C
ATOM    336  CD1 PHE    22      33.073  33.685  59.867  1.00  0.00           C
ATOM    337  HD1 PHE    22      33.207  34.673  59.450  1.00  0.00           H
ATOM    338  CE1 PHE    22      34.155  32.883  60.148  1.00  0.00           C
ATOM    339  HE1 PHE    22      35.116  33.313  59.908  1.00  0.00           H
ATOM    340  CZ  PHE    22      33.894  31.592  60.667  1.00  0.00           C
ATOM    341  HZ  PHE    22      34.704  30.902  60.846  1.00  0.00           H
ATOM    342  CE2 PHE    22      32.577  31.113  60.867  1.00  0.00           C
ATOM    343  HE2 PHE    22      32.409  30.141  61.308  1.00  0.00           H
ATOM    344  CD2 PHE    22      31.475  31.949  60.511  1.00  0.00           C
ATOM    345  HD2 PHE    22      30.450  31.641  60.658  1.00  0.00           H
ATOM    346  C   PHE    22      30.534  32.725  57.213  1.00  0.00           C
ATOM    347  O   PHE    22      29.423  32.261  56.980  1.00  0.00           O
ATOM    348  N   TYR    23      31.673  32.060  56.909  1.00  0.00           N
ATOM    349  H   TYR    23      32.542  32.448  57.247  1.00  0.00           H
ATOM    350  CA  TYR    23      31.755  30.711  56.470  1.00  0.00           C
ATOM    351  HA  TYR    23      30.887  30.178  56.860  1.00  0.00           H
ATOM    352  CB  TYR    23      31.605  30.636  54.865  1.00  0.00           C
ATOM    353  HB2 TYR    23      30.672  31.175  54.701  1.00  0.00           H
ATOM    354  HB3 TYR    23      32.422  31.105  54.317  1.00  0.00           H
ATOM    355  CG  TYR    23      31.464  29.268  54.331  1.00  0.00           C
ATOM    356  CD1 TYR    23      30.554  28.282  54.796  1.00  0.00           C
ATOM    357  HD1 TYR    23      29.976  28.417  55.698  1.00  0.00           H
ATOM    358  CE1 TYR    23      30.526  26.980  54.167  1.00  0.00           C
ATOM    359  HE1 TYR    23      29.865  26.214  54.544  1.00  0.00           H
ATOM    360  CZ  TYR    23      31.314  26.716  53.046  1.00  0.00           C
ATOM    361  OH  TYR    23      31.276  25.459  52.489  1.00  0.00           O
ATOM    362  HH  TYR    23      30.528  24.997  52.876  1.00  0.00           H
ATOM    363  CE2 TYR    23      32.185  27.718  52.509  1.00  0.00           C
ATOM    364  HE2 TYR    23      32.714  27.488  51.595  1.00  0.00           H
ATOM    365  CD2 TYR    23      32.197  28.987  53.109  1.00  0.00           C
ATOM    366  HD2 TYR    23      32.727  29.788  52.615  1.00  0.00           H
ATOM    367  C   TYR    23      33.016  29.980  56.969  1.00  0.00           C
ATOM    368  O   TYR    23      34.067  30.553  56.855  1.00  0.00           O
ATOM    369  N   SER    24      32.816  28.761  57.464  1.00  0.00           N
ATOM    370  H   SER    24      31.873  28.398  57.468  1.00  0.00           H
ATOM    371  CA  SER    24      33.924  27.874  57.935  1.00  0.00           C
ATOM    372  HA  SER    24      34.492  28.499  58.625  1.00  0.00           H
ATOM    373  CB  SER    24      33.290  26.545  58.550  1.00  0.00           C
ATOM    374  HB2 SER    24      34.045  26.083  59.185  1.00  0.00           H
ATOM    375  HB3 SER    24      32.497  26.869  59.224  1.00  0.00           H
ATOM    376  OG  SER    24      32.844  25.551  57.656  1.00  0.00           O
ATOM    377  HG  SER    24      32.210  25.012  58.136  1.00  0.00           H
ATOM    378  C   SER    24      35.002  27.447  56.906  1.00  0.00           C
ATOM    379  O   SER    24      36.199  27.451  57.032  1.00  0.00           O
ATOM    380  N   ASN    25      34.471  26.970  55.741  1.00  0.00           N
ATOM    381  H   ASN    25      33.488  26.736  55.719  1.00  0.00           H
ATOM    382  CA  ASN    25      35.231  26.538  54.546  1.00  0.00           C
ATOM    383  HA  ASN    25      36.266  26.354  54.834  1.00  0.00           H
ATOM    384  CB  ASN    25      34.637  25.242  53.998  1.00  0.00           C
ATOM    385  HB2 ASN    25      34.377  24.542  54.792  1.00  0.00           H
ATOM    386  HB3 ASN    25      33.742  25.451  53.412  1.00  0.00           H
ATOM    387  CG  ASN    25      35.582  24.399  53.154  1.00  0.00           C
ATOM    388  OD1 ASN    25      36.775  24.669  53.250  1.00  0.00           O
ATOM    389  ND2 ASN    25      35.096  23.404  52.436  1.00  0.00           N
ATOM    390 HD21 ASN    25      34.096  23.267  52.394  1.00  0.00           H
ATOM    391 HD22 ASN    25      35.777  22.955  51.841  1.00  0.00           H
ATOM    392  C   ASN    25      35.382  27.653  53.525  1.00  0.00           C
ATOM    393  O   ASN    25      35.098  27.405  52.394  1.00  0.00           O
ATOM    394  N   LYS    26      35.879  28.857  53.871  1.00  0.00           N
ATOM    395  H   LYS    26      36.343  28.918  54.766  1.00  0.00           H
ATOM    396  CA  LYS    26      36.119  29.889  52.876  1.00  0.00           C
ATOM    397  HA  LYS    26      35.182  30.047  52.341  1.00  0.00           H
ATOM    398  CB  LYS    26      36.289  31.279  53.509  1.00  0.00           C
ATOM    399  HB2 LYS    26      36.203  32.003  52.698  1.00  0.00           H
ATOM    400  HB3 LYS    26      35.369  31.261  54.094  1.00  0.00           H
ATOM    401  CG  LYS    26      37.444  31.538  54.456  1.00  0.00           C
ATOM    402  HG2 LYS    26      37.472  30.862  55.310  1.00  0.00           H
ATOM    403  HG3 LYS    26      38.365  31.380  53.893  1.00  0.00           H
ATOM    404  CD  LYS    26      37.635  32.955  54.857  1.00  0.00           C
ATOM    405  HD2 LYS    26      38.540  33.016  55.460  1.00  0.00           H
ATOM    406  HD3 LYS    26      37.726  33.557  53.952  1.00  0.00           H
ATOM    407  CE  LYS    26      36.507  33.697  55.464  1.00  0.00           C
ATOM    408  HE2 LYS    26      36.971  34.584  55.895  1.00  0.00           H
ATOM    409  HE3 LYS    26      35.804  33.976  54.678  1.00  0.00           H
ATOM    410  NZ  LYS    26      35.904  32.985  56.665  1.00  0.00           N
ATOM    411  HZ1 LYS    26      36.636  32.739  57.315  1.00  0.00           H
ATOM    412  HZ2 LYS    26      35.417  32.115  56.507  1.00  0.00           H
ATOM    413  HZ3 LYS    26      35.309  33.662  57.124  1.00  0.00           H
ATOM    414  C   LYS    26      37.181  29.685  51.824  1.00  0.00           C
ATOM    415  O   LYS    26      37.096  30.305  50.803  1.00  0.00           O
ATOM    416  N   GLU    27      38.181  28.823  52.049  1.00  0.00           N
ATOM    417  H   GLU    27      38.153  28.439  52.982  1.00  0.00           H
ATOM    418  CA  GLU    27      39.339  28.453  51.237  1.00  0.00           C
ATOM    419  HA  GLU    27      39.901  29.386  51.259  1.00  0.00           H
ATOM    420  CB  GLU    27      40.077  27.321  52.008  1.00  0.00           C
ATOM    421  HB2 GLU    27      39.287  26.606  52.237  1.00  0.00           H
ATOM    422  HB3 GLU    27      40.800  26.831  51.356  1.00  0.00           H
ATOM    423  CG  GLU    27      40.723  27.759  53.352  1.00  0.00           C
ATOM    424  HG2 GLU    27      41.157  26.870  53.812  1.00  0.00           H
ATOM    425  HG3 GLU    27      41.420  28.544  53.061  1.00  0.00           H
ATOM    426  CD  GLU    27      39.857  28.453  54.428  1.00  0.00           C
ATOM    427  OE1 GLU    27      38.682  28.071  54.648  1.00  0.00           O
ATOM    428  OE2 GLU    27      40.345  29.433  55.022  1.00  0.00           O
ATOM    429  C   GLU    27      38.974  27.999  49.808  1.00  0.00           C
ATOM    430  O   GLU    27      39.833  27.997  48.947  1.00  0.00           O
ATOM    431  N   ILE    28      37.645  27.692  49.601  1.00  0.00           N
ATOM    432  H   ILE    28      37.076  27.564  50.425  1.00  0.00           H
ATOM    433  CA  ILE    28      37.169  27.291  48.316  1.00  0.00           C
ATOM    434  HA  ILE    28      37.845  26.565  47.863  1.00  0.00           H
ATOM    435  CB  ILE    28      35.750  26.623  48.326  1.00  0.00           C
ATOM    436  HB  ILE    28      35.576  26.230  47.325  1.00  0.00           H
ATOM    437  CG2 ILE    28      35.588  25.485  49.321  1.00  0.00           C
ATOM    438 HG21 ILE    28      35.701  25.886  50.329  1.00  0.00           H
ATOM    439 HG22 ILE    28      36.477  24.861  49.236  1.00  0.00           H
ATOM    440 HG23 ILE    28      34.816  24.769  49.038  1.00  0.00           H
ATOM    441  CG1 ILE    28      34.577  27.587  48.649  1.00  0.00           C
ATOM    442 HG12 ILE    28      33.755  26.976  49.021  1.00  0.00           H
ATOM    443 HG13 ILE    28      34.848  28.299  49.428  1.00  0.00           H
ATOM    444  CD1 ILE    28      34.052  28.531  47.485  1.00  0.00           C
ATOM    445 HD11 ILE    28      34.744  29.348  47.285  1.00  0.00           H
ATOM    446 HD12 ILE    28      33.074  28.967  47.693  1.00  0.00           H
ATOM    447 HD13 ILE    28      34.014  27.960  46.557  1.00  0.00           H
ATOM    448  C   ILE    28      37.298  28.491  47.295  1.00  0.00           C
ATOM    449  O   ILE    28      37.438  28.090  46.121  1.00  0.00           O
ATOM    450  N   PHE    29      37.421  29.806  47.657  1.00  0.00           N
ATOM    451  H   PHE    29      37.268  30.017  48.633  1.00  0.00           H
ATOM    452  CA  PHE    29      37.815  30.867  46.773  1.00  0.00           C
ATOM    453  HA  PHE    29      36.959  31.040  46.120  1.00  0.00           H
ATOM    454  CB  PHE    29      38.006  32.176  47.524  1.00  0.00           C
ATOM    455  HB2 PHE    29      37.780  33.014  46.864  1.00  0.00           H
ATOM    456  HB3 PHE    29      37.270  32.165  48.328  1.00  0.00           H
ATOM    457  CG  PHE    29      39.430  32.437  48.060  1.00  0.00           C
ATOM    458  CD1 PHE    29      39.796  32.033  49.342  1.00  0.00           C
ATOM    459  HD1 PHE    29      39.114  31.580  50.045  1.00  0.00           H
ATOM    460  CE1 PHE    29      41.095  32.137  49.722  1.00  0.00           C
ATOM    461  HE1 PHE    29      41.327  31.853  50.738  1.00  0.00           H
ATOM    462  CZ  PHE    29      42.072  32.718  48.878  1.00  0.00           C
ATOM    463  HZ  PHE    29      43.105  32.816  49.181  1.00  0.00           H
ATOM    464  CE2 PHE    29      41.703  33.333  47.651  1.00  0.00           C
ATOM    465  HE2 PHE    29      42.372  33.864  46.991  1.00  0.00           H
ATOM    466  CD2 PHE    29      40.367  33.163  47.204  1.00  0.00           C
ATOM    467  HD2 PHE    29      39.971  33.526  46.268  1.00  0.00           H
ATOM    468  C   PHE    29      39.055  30.541  45.903  1.00  0.00           C
ATOM    469  O   PHE    29      39.097  30.751  44.679  1.00  0.00           O
ATOM    470  N   LEU    30      40.214  30.059  46.493  1.00  0.00           N
ATOM    471  H   LEU    30      40.295  29.860  47.480  1.00  0.00           H
ATOM    472  CA  LEU    30      41.416  29.629  45.707  1.00  0.00           C
ATOM    473  HA  LEU    30      41.525  30.360  44.906  1.00  0.00           H
ATOM    474  CB  LEU    30      42.645  29.638  46.594  1.00  0.00           C
ATOM    475  HB2 LEU    30      42.528  30.473  47.285  1.00  0.00           H
ATOM    476  HB3 LEU    30      42.840  28.686  47.088  1.00  0.00           H
ATOM    477  CG  LEU    30      43.909  30.039  45.855  1.00  0.00           C
ATOM    478  HG  LEU    30      43.866  29.652  44.838  1.00  0.00           H
ATOM    479  CD1 LEU    30      44.051  31.570  45.572  1.00  0.00           C
ATOM    480 HD11 LEU    30      43.151  32.041  45.175  1.00  0.00           H
ATOM    481 HD12 LEU    30      44.877  31.653  44.867  1.00  0.00           H
ATOM    482 HD13 LEU    30      44.259  32.045  46.532  1.00  0.00           H
ATOM    483  CD2 LEU    30      45.154  29.716  46.689  1.00  0.00           C
ATOM    484 HD21 LEU    30      45.123  30.117  47.702  1.00  0.00           H
ATOM    485 HD22 LEU    30      45.252  28.630  46.667  1.00  0.00           H
ATOM    486 HD23 LEU    30      46.085  30.170  46.347  1.00  0.00           H
ATOM    487  C   LEU    30      41.240  28.224  45.047  1.00  0.00           C
ATOM    488  O   LEU    30      41.912  27.915  44.022  1.00  0.00           O
ATOM    489  N   ARG    31      40.345  27.327  45.524  1.00  0.00           N
ATOM    490  H   ARG    31      39.829  27.541  46.366  1.00  0.00           H
ATOM    491  CA  ARG    31      39.936  26.141  44.660  1.00  0.00           C
ATOM    492  HA  ARG    31      40.874  25.608  44.505  1.00  0.00           H
ATOM    493  CB  ARG    31      38.855  25.208  45.363  1.00  0.00           C
ATOM    494  HB2 ARG    31      39.168  25.100  46.402  1.00  0.00           H
ATOM    495  HB3 ARG    31      37.854  25.634  45.301  1.00  0.00           H
ATOM    496  CG  ARG    31      38.876  23.833  44.760  1.00  0.00           C
ATOM    497  HG2 ARG    31      38.645  23.991  43.706  1.00  0.00           H
ATOM    498  HG3 ARG    31      39.911  23.525  44.906  1.00  0.00           H
ATOM    499  CD  ARG    31      37.836  22.923  45.294  1.00  0.00           C
ATOM    500  HD2 ARG    31      37.891  21.938  44.830  1.00  0.00           H
ATOM    501  HD3 ARG    31      37.896  22.782  46.374  1.00  0.00           H
ATOM    502  NE  ARG    31      36.458  23.399  45.103  1.00  0.00           N
ATOM    503  HE  ARG    31      36.227  24.117  44.431  1.00  0.00           H
ATOM    504  CZ  ARG    31      35.433  23.281  45.922  1.00  0.00           C
ATOM    505  NH1 ARG    31      35.243  22.459  46.913  1.00  0.00           N
ATOM    506 HH11 ARG    31      35.895  21.721  47.136  1.00  0.00           H
ATOM    507 HH12 ARG    31      34.422  22.518  47.498  1.00  0.00           H
ATOM    508  NH2 ARG    31      34.454  24.097  45.740  1.00  0.00           N
ATOM    509 HH21 ARG    31      34.551  24.638  44.892  1.00  0.00           H
ATOM    510 HH22 ARG    31      33.582  24.182  46.243  1.00  0.00           H
ATOM    511  C   ARG    31      39.337  26.549  43.268  1.00  0.00           C
ATOM    512  O   ARG    31      39.822  26.046  42.251  1.00  0.00           O
ATOM    513  N   GLU    32      38.279  27.310  43.320  1.00  0.00           N
ATOM    514  H   GLU    32      37.971  27.626  44.230  1.00  0.00           H
ATOM    515  CA  GLU    32      37.591  27.823  42.127  1.00  0.00           C
ATOM    516  HA  GLU    32      37.264  26.954  41.556  1.00  0.00           H
ATOM    517  CB  GLU    32      36.401  28.679  42.691  1.00  0.00           C
ATOM    518  HB2 GLU    32      36.797  29.466  43.331  1.00  0.00           H
ATOM    519  HB3 GLU    32      36.043  29.157  41.779  1.00  0.00           H
ATOM    520  CG  GLU    32      35.235  27.889  43.298  1.00  0.00           C
ATOM    521  HG2 GLU    32      35.551  27.801  44.338  1.00  0.00           H
ATOM    522  HG3 GLU    32      34.365  28.544  43.251  1.00  0.00           H
ATOM    523  CD  GLU    32      34.967  26.534  42.664  1.00  0.00           C
ATOM    524  OE1 GLU    32      34.896  26.463  41.400  1.00  0.00           O
ATOM    525  OE2 GLU    32      34.753  25.521  43.429  1.00  0.00           O
ATOM    526  C   GLU    32      38.449  28.617  41.164  1.00  0.00           C
ATOM    527  O   GLU    32      38.561  28.311  39.973  1.00  0.00           O
ATOM    528  N   LEU    33      39.195  29.653  41.621  1.00  0.00           N
ATOM    529  H   LEU    33      39.071  29.779  42.615  1.00  0.00           H
ATOM    530  CA  LEU    33      40.045  30.448  40.703  1.00  0.00           C
ATOM    531  HA  LEU    33      39.474  30.932  39.912  1.00  0.00           H
ATOM    532  CB  LEU    33      40.843  31.506  41.492  1.00  0.00           C
ATOM    533  HB2 LEU    33      41.459  30.944  42.194  1.00  0.00           H
ATOM    534  HB3 LEU    33      41.554  32.024  40.850  1.00  0.00           H
ATOM    535  CG  LEU    33      39.888  32.555  42.138  1.00  0.00           C
ATOM    536  HG  LEU    33      38.975  32.083  42.500  1.00  0.00           H
ATOM    537  CD1 LEU    33      40.526  33.365  43.204  1.00  0.00           C
ATOM    538 HD11 LEU    33      41.268  34.063  42.818  1.00  0.00           H
ATOM    539 HD12 LEU    33      41.014  32.642  43.859  1.00  0.00           H
ATOM    540 HD13 LEU    33      39.696  33.834  43.729  1.00  0.00           H
ATOM    541  CD2 LEU    33      39.427  33.631  41.166  1.00  0.00           C
ATOM    542 HD21 LEU    33      38.607  34.268  41.498  1.00  0.00           H
ATOM    543 HD22 LEU    33      40.313  34.073  40.709  1.00  0.00           H
ATOM    544 HD23 LEU    33      38.963  33.026  40.387  1.00  0.00           H
ATOM    545  C   LEU    33      41.189  29.584  40.127  1.00  0.00           C
ATOM    546  O   LEU    33      41.457  29.749  38.915  1.00  0.00           O
ATOM    547  N   ILE    34      41.805  28.634  40.811  1.00  0.00           N
ATOM    548  H   ILE    34      41.493  28.566  41.770  1.00  0.00           H
ATOM    549  CA  ILE    34      42.693  27.565  40.255  1.00  0.00           C
ATOM    550  HA  ILE    34      43.434  28.095  39.657  1.00  0.00           H
ATOM    551  CB  ILE    34      43.565  26.899  41.412  1.00  0.00           C
ATOM    552  HB  ILE    34      42.814  26.591  42.139  1.00  0.00           H
ATOM    553  CG2 ILE    34      44.370  25.652  41.042  1.00  0.00           C
ATOM    554 HG21 ILE    34      44.899  25.797  40.100  1.00  0.00           H
ATOM    555 HG22 ILE    34      43.585  24.903  40.942  1.00  0.00           H
ATOM    556 HG23 ILE    34      44.990  25.287  41.861  1.00  0.00           H
ATOM    557  CG1 ILE    34      44.493  27.946  41.960  1.00  0.00           C
ATOM    558 HG12 ILE    34      45.265  27.964  41.191  1.00  0.00           H
ATOM    559 HG13 ILE    34      44.066  28.941  42.079  1.00  0.00           H
ATOM    560  CD1 ILE    34      45.251  27.548  43.252  1.00  0.00           C
ATOM    561 HD11 ILE    34      45.956  28.351  43.467  1.00  0.00           H
ATOM    562 HD12 ILE    34      45.794  26.606  43.180  1.00  0.00           H
ATOM    563 HD13 ILE    34      44.611  27.408  44.123  1.00  0.00           H
ATOM    564  C   ILE    34      41.912  26.504  39.383  1.00  0.00           C
ATOM    565  O   ILE    34      42.477  26.089  38.372  1.00  0.00           O
ATOM    566  N   SER    35      40.630  26.178  39.613  1.00  0.00           N
ATOM    567  H   SER    35      40.232  26.610  40.434  1.00  0.00           H
ATOM    568  CA  SER    35      39.837  25.308  38.699  1.00  0.00           C
ATOM    569  HA  SER    35      40.532  24.476  38.578  1.00  0.00           H
ATOM    570  CB  SER    35      38.603  24.649  39.330  1.00  0.00           C
ATOM    571  HB2 SER    35      37.761  25.329  39.459  1.00  0.00           H
ATOM    572  HB3 SER    35      38.292  23.816  38.699  1.00  0.00           H
ATOM    573  OG  SER    35      39.033  24.111  40.537  1.00  0.00           O
ATOM    574  HG  SER    35      39.228  24.841  41.129  1.00  0.00           H
ATOM    575  C   SER    35      39.499  26.125  37.409  1.00  0.00           C
ATOM    576  O   SER    35      39.635  25.523  36.352  1.00  0.00           O
ATOM    577  N   ASN    36      39.185  27.374  37.375  1.00  0.00           N
ATOM    578  H   ASN    36      38.873  27.809  38.232  1.00  0.00           H
ATOM    579  CA  ASN    36      39.043  28.229  36.159  1.00  0.00           C
ATOM    580  HA  ASN    36      38.227  27.979  35.480  1.00  0.00           H
ATOM    581  CB  ASN    36      38.574  29.578  36.624  1.00  0.00           C
ATOM    582  HB2 ASN    36      39.352  30.065  37.213  1.00  0.00           H
ATOM    583  HB3 ASN    36      38.484  30.294  35.807  1.00  0.00           H
ATOM    584  CG  ASN    36      37.200  29.598  37.394  1.00  0.00           C
ATOM    585  OD1 ASN    36      36.333  28.730  37.236  1.00  0.00           O
ATOM    586  ND2 ASN    36      36.828  30.663  38.054  1.00  0.00           N
ATOM    587 HD21 ASN    36      37.346  31.517  37.911  1.00  0.00           H
ATOM    588 HD22 ASN    36      35.827  30.701  38.181  1.00  0.00           H
ATOM    589  C   ASN    36      40.328  28.367  35.406  1.00  0.00           C
ATOM    590  O   ASN    36      40.354  28.067  34.150  1.00  0.00           O
ATOM    591  N   SER    37      41.432  28.712  36.031  1.00  0.00           N
ATOM    592  H   SER    37      41.360  29.043  36.983  1.00  0.00           H
ATOM    593  CA  SER    37      42.748  28.652  35.401  1.00  0.00           C
ATOM    594  HA  SER    37      42.787  29.350  34.565  1.00  0.00           H
ATOM    595  CB  SER    37      43.894  29.002  36.298  1.00  0.00           C
ATOM    596  HB2 SER    37      43.829  28.302  37.131  1.00  0.00           H
ATOM    597  HB3 SER    37      44.841  28.875  35.774  1.00  0.00           H
ATOM    598  OG  SER    37      43.611  30.273  36.830  1.00  0.00           O
ATOM    599  HG  SER    37      43.849  30.946  36.188  1.00  0.00           H
ATOM    600  C   SER    37      43.084  27.238  34.861  1.00  0.00           C
ATOM    601  O   SER    37      43.492  27.173  33.726  1.00  0.00           O
ATOM    602  N   SER    38      42.688  26.088  35.470  1.00  0.00           N
ATOM    603  H   SER    38      42.332  26.164  36.412  1.00  0.00           H
ATOM    604  CA  SER    38      42.953  24.746  34.973  1.00  0.00           C
ATOM    605  HA  SER    38      44.013  24.713  34.720  1.00  0.00           H
ATOM    606  CB  SER    38      42.611  23.798  36.102  1.00  0.00           C
ATOM    607  HB2 SER    38      43.275  24.022  36.938  1.00  0.00           H
ATOM    608  HB3 SER    38      41.576  23.961  36.404  1.00  0.00           H
ATOM    609  OG  SER    38      42.889  22.464  35.722  1.00  0.00           O
ATOM    610  HG  SER    38      42.034  22.108  35.469  1.00  0.00           H
ATOM    611  C   SER    38      42.148  24.545  33.672  1.00  0.00           C
ATOM    612  O   SER    38      42.760  23.933  32.774  1.00  0.00           O
ATOM    613  N   ASP    39      40.967  25.067  33.492  1.00  0.00           N
ATOM    614  H   ASP    39      40.495  25.463  34.292  1.00  0.00           H
ATOM    615  CA  ASP    39      40.192  25.021  32.218  1.00  0.00           C
ATOM    616  HA  ASP    39      40.311  24.020  31.804  1.00  0.00           H
ATOM    617  CB  ASP    39      38.677  25.271  32.436  1.00  0.00           C
ATOM    618  HB2 ASP    39      38.549  26.260  32.876  1.00  0.00           H
ATOM    619  HB3 ASP    39      38.121  25.126  31.509  1.00  0.00           H
ATOM    620  CG  ASP    39      38.003  24.292  33.377  1.00  0.00           C
ATOM    621  OD1 ASP    39      37.089  24.758  34.094  1.00  0.00           O
ATOM    622  OD2 ASP    39      38.321  23.104  33.529  1.00  0.00           O
ATOM    623  C   ASP    39      40.691  26.038  31.188  1.00  0.00           C
ATOM    624  O   ASP    39      40.606  25.722  29.978  1.00  0.00           O
ATOM    625  N   ALA    40      41.279  27.205  31.620  1.00  0.00           N
ATOM    626  H   ALA    40      41.355  27.359  32.616  1.00  0.00           H
ATOM    627  CA  ALA    40      41.980  28.195  30.800  1.00  0.00           C
ATOM    628  HA  ALA    40      41.344  28.545  29.986  1.00  0.00           H
ATOM    629  CB  ALA    40      42.600  29.401  31.591  1.00  0.00           C
ATOM    630  HB1 ALA    40      41.932  29.862  32.317  1.00  0.00           H
ATOM    631  HB2 ALA    40      43.018  30.211  30.993  1.00  0.00           H
ATOM    632  HB3 ALA    40      43.412  28.961  32.170  1.00  0.00           H
ATOM    633  C   ALA    40      43.210  27.570  30.078  1.00  0.00           C
ATOM    634  O   ALA    40      43.461  27.856  28.886  1.00  0.00           O
ATOM    635  N   LEU    41      43.871  26.646  30.776  1.00  0.00           N
ATOM    636  H   LEU    41      43.558  26.448  31.716  1.00  0.00           H
ATOM    637  CA  LEU    41      45.026  25.887  30.316  1.00  0.00           C
ATOM    638  HA  LEU    41      45.502  26.585  29.628  1.00  0.00           H
ATOM    639  CB  LEU    41      45.950  25.409  31.459  1.00  0.00           C
ATOM    640  HB2 LEU    41      45.269  25.038  32.225  1.00  0.00           H
ATOM    641  HB3 LEU    41      46.711  24.763  31.021  1.00  0.00           H
ATOM    642  CG  LEU    41      46.609  26.535  32.191  1.00  0.00           C
ATOM    643  HG  LEU    41      45.788  27.079  32.656  1.00  0.00           H
ATOM    644  CD1 LEU    41      47.436  25.964  33.326  1.00  0.00           C
ATOM    645 HD11 LEU    41      46.673  25.662  34.045  1.00  0.00           H
ATOM    646 HD12 LEU    41      48.100  26.739  33.708  1.00  0.00           H
ATOM    647 HD13 LEU    41      48.082  25.171  32.952  1.00  0.00           H
ATOM    648  CD2 LEU    41      47.455  27.424  31.261  1.00  0.00           C
ATOM    649 HD21 LEU    41      47.995  28.027  31.991  1.00  0.00           H
ATOM    650 HD22 LEU    41      48.124  26.666  30.852  1.00  0.00           H
ATOM    651 HD23 LEU    41      46.901  28.068  30.579  1.00  0.00           H
ATOM    652  C   LEU    41      44.574  24.761  29.409  1.00  0.00           C
ATOM    653  O   LEU    41      45.150  24.583  28.342  1.00  0.00           O
ATOM    654  N   ASP    42      43.502  24.104  29.747  1.00  0.00           N
ATOM    655  H   ASP    42      43.086  24.306  30.645  1.00  0.00           H
ATOM    656  CA  ASP    42      42.934  23.063  28.814  1.00  0.00           C
ATOM    657  HA  ASP    42      43.687  22.332  28.516  1.00  0.00           H
ATOM    658  CB  ASP    42      41.850  22.358  29.587  1.00  0.00           C
ATOM    659  HB2 ASP    42      41.489  23.054  30.344  1.00  0.00           H
ATOM    660  HB3 ASP    42      41.124  22.109  28.814  1.00  0.00           H
ATOM    661  CG  ASP    42      42.225  21.047  30.253  1.00  0.00           C
ATOM    662  OD1 ASP    42      43.341  20.573  30.064  1.00  0.00           O
ATOM    663  OD2 ASP    42      41.342  20.552  30.926  1.00  0.00           O
ATOM    664  C   ASP    42      42.462  23.644  27.510  1.00  0.00           C
ATOM    665  O   ASP    42      42.843  23.051  26.521  1.00  0.00           O
ATOM    666  N   LYS    43      41.783  24.814  27.613  1.00  0.00           N
ATOM    667  H   LYS    43      41.619  25.205  28.530  1.00  0.00           H
ATOM    668  CA  LYS    43      41.368  25.469  26.359  1.00  0.00           C
ATOM    669  HA  LYS    43      40.678  24.823  25.816  1.00  0.00           H
ATOM    670  CB  LYS    43      40.604  26.767  26.745  1.00  0.00           C
ATOM    671  HB2 LYS    43      41.216  27.329  27.451  1.00  0.00           H
ATOM    672  HB3 LYS    43      40.597  27.406  25.861  1.00  0.00           H
ATOM    673  CG  LYS    43      39.168  26.464  27.274  1.00  0.00           C
ATOM    674  HG2 LYS    43      38.497  26.259  26.440  1.00  0.00           H
ATOM    675  HG3 LYS    43      39.197  25.598  27.933  1.00  0.00           H
ATOM    676  CD  LYS    43      38.601  27.708  28.073  1.00  0.00           C
ATOM    677  HD2 LYS    43      38.958  27.827  29.096  1.00  0.00           H
ATOM    678  HD3 LYS    43      39.009  28.597  27.590  1.00  0.00           H
ATOM    679  CE  LYS    43      37.062  27.767  28.108  1.00  0.00           C
ATOM    680  HE2 LYS    43      36.797  28.748  28.501  1.00  0.00           H
ATOM    681  HE3 LYS    43      36.688  27.677  27.088  1.00  0.00           H
ATOM    682  NZ  LYS    43      36.462  26.722  28.913  1.00  0.00           N
ATOM    683  HZ1 LYS    43      36.798  26.802  29.861  1.00  0.00           H
ATOM    684  HZ2 LYS    43      36.617  25.782  28.580  1.00  0.00           H
ATOM    685  HZ3 LYS    43      35.496  26.936  29.116  1.00  0.00           H
ATOM    686  C   LYS    43      42.476  25.752  25.331  1.00  0.00           C
ATOM    687  O   LYS    43      42.198  25.613  24.141  1.00  0.00           O
ATOM    688  N   ILE    44      43.641  26.297  25.772  1.00  0.00           N
ATOM    689  H   ILE    44      43.769  26.613  26.723  1.00  0.00           H
ATOM    690  CA  ILE    44      44.786  26.445  24.869  1.00  0.00           C
ATOM    691  HA  ILE    44      44.394  26.835  23.929  1.00  0.00           H
ATOM    692  CB  ILE    44      45.660  27.630  25.332  1.00  0.00           C
ATOM    693  HB  ILE    44      45.141  28.588  25.378  1.00  0.00           H
ATOM    694  CG2 ILE    44      46.193  27.266  26.783  1.00  0.00           C
ATOM    695 HG21 ILE    44      46.901  28.022  27.121  1.00  0.00           H
ATOM    696 HG22 ILE    44      46.747  26.328  26.772  1.00  0.00           H
ATOM    697 HG23 ILE    44      45.413  27.084  27.524  1.00  0.00           H
ATOM    698  CG1 ILE    44      46.862  27.902  24.427  1.00  0.00           C
ATOM    699 HG12 ILE    44      47.504  28.702  24.798  1.00  0.00           H
ATOM    700 HG13 ILE    44      47.512  27.029  24.355  1.00  0.00           H
ATOM    701  CD1 ILE    44      46.410  28.343  23.075  1.00  0.00           C
ATOM    702 HD11 ILE    44      45.838  27.518  22.650  1.00  0.00           H
ATOM    703 HD12 ILE    44      47.200  28.545  22.352  1.00  0.00           H
ATOM    704 HD13 ILE    44      45.771  29.224  23.130  1.00  0.00           H
ATOM    705  C   ILE    44      45.590  25.150  24.528  1.00  0.00           C
ATOM    706  O   ILE    44      46.180  25.071  23.419  1.00  0.00           O
ATOM    707  N   ARG    45      45.547  24.126  25.389  1.00  0.00           N
ATOM    708  H   ARG    45      45.060  24.286  26.259  1.00  0.00           H
ATOM    709  CA  ARG    45      46.141  22.757  25.166  1.00  0.00           C
ATOM    710  HA  ARG    45      47.153  22.928  24.799  1.00  0.00           H
ATOM    711  CB  ARG    45      46.264  21.950  26.389  1.00  0.00           C
ATOM    712  HB2 ARG    45      46.754  22.495  27.195  1.00  0.00           H
ATOM    713  HB3 ARG    45      45.298  21.606  26.758  1.00  0.00           H
ATOM    714  CG  ARG    45      47.025  20.654  26.189  1.00  0.00           C
ATOM    715  HG2 ARG    45      46.612  20.048  25.383  1.00  0.00           H
ATOM    716  HG3 ARG    45      48.055  20.909  25.942  1.00  0.00           H
ATOM    717  CD  ARG    45      47.143  19.805  27.461  1.00  0.00           C
ATOM    718  HD2 ARG    45      47.690  18.879  27.285  1.00  0.00           H
ATOM    719  HD3 ARG    45      47.591  20.449  28.216  1.00  0.00           H
ATOM    720  NE  ARG    45      45.850  19.603  28.000  1.00  0.00           N
ATOM    721  HE  ARG    45      45.477  20.301  28.628  1.00  0.00           H
ATOM    722  CZ  ARG    45      45.058  18.604  27.690  1.00  0.00           C
ATOM    723  NH1 ARG    45      45.524  17.585  27.059  1.00  0.00           N
ATOM    724 HH11 ARG    45      46.421  17.601  26.594  1.00  0.00           H
ATOM    725 HH12 ARG    45      44.984  16.732  27.055  1.00  0.00           H
ATOM    726  NH2 ARG    45      43.808  18.616  28.070  1.00  0.00           N
ATOM    727 HH21 ARG    45      43.460  19.409  28.591  1.00  0.00           H
ATOM    728 HH22 ARG    45      43.313  17.761  27.860  1.00  0.00           H
ATOM    729  C   ARG    45      45.469  21.984  23.981  1.00  0.00           C
ATOM    730  O   ARG    45      46.127  21.517  23.034  1.00  0.00           O
ATOM    731  N   TYR    46      44.123  21.801  24.080  1.00  0.00           N
ATOM    732  H   TYR    46      43.676  22.068  24.946  1.00  0.00           H
ATOM    733  CA  TYR    46      43.355  21.227  22.996  1.00  0.00           C
ATOM    734  HA  TYR    46      43.719  20.221  22.784  1.00  0.00           H
ATOM    735  CB  TYR    46      41.879  21.198  23.452  1.00  0.00           C
ATOM    736  HB2 TYR    46      41.600  22.174  23.851  1.00  0.00           H
ATOM    737  HB3 TYR    46      41.249  21.047  22.575  1.00  0.00           H
ATOM    738  CG  TYR    46      41.647  20.148  24.527  1.00  0.00           C
ATOM    739  CD1 TYR    46      41.823  18.790  24.213  1.00  0.00           C
ATOM    740  HD1 TYR    46      42.192  18.353  23.297  1.00  0.00           H
ATOM    741  CE1 TYR    46      41.536  17.884  25.220  1.00  0.00           C
ATOM    742  HE1 TYR    46      41.666  16.839  24.983  1.00  0.00           H
ATOM    743  CZ  TYR    46      40.981  18.203  26.494  1.00  0.00           C
ATOM    744  OH  TYR    46      40.586  17.293  27.414  1.00  0.00           O
ATOM    745  HH  TYR    46      40.268  17.601  28.265  1.00  0.00           H
ATOM    746  CE2 TYR    46      40.982  19.582  26.842  1.00  0.00           C
ATOM    747  HE2 TYR    46      40.551  19.885  27.784  1.00  0.00           H
ATOM    748  CD2 TYR    46      41.252  20.538  25.836  1.00  0.00           C
ATOM    749  HD2 TYR    46      41.044  21.570  26.076  1.00  0.00           H
ATOM    750  C   TYR    46      43.383  22.003  21.729  1.00  0.00           C
ATOM    751  O   TYR    46      43.494  21.485  20.620  1.00  0.00           O
ATOM    752  N   GLU    47      43.581  23.361  21.837  1.00  0.00           N
ATOM    753  H   GLU    47      43.523  23.846  22.721  1.00  0.00           H
ATOM    754  CA  GLU    47      43.799  24.217  20.611  1.00  0.00           C
ATOM    755  HA  GLU    47      43.009  24.014  19.887  1.00  0.00           H
ATOM    756  CB  GLU    47      43.462  25.664  21.139  1.00  0.00           C
ATOM    757  HB2 GLU    47      42.436  25.660  21.506  1.00  0.00           H
ATOM    758  HB3 GLU    47      44.151  25.847  21.964  1.00  0.00           H
ATOM    759  CG  GLU    47      43.573  26.760  20.070  1.00  0.00           C
ATOM    760  HG2 GLU    47      43.672  27.588  20.772  1.00  0.00           H
ATOM    761  HG3 GLU    47      44.543  26.591  19.601  1.00  0.00           H
ATOM    762  CD  GLU    47      42.327  26.875  19.193  1.00  0.00           C
ATOM    763  OE1 GLU    47      42.135  26.139  18.237  1.00  0.00           O
ATOM    764  OE2 GLU    47      41.503  27.741  19.428  1.00  0.00           O
ATOM    765  C   GLU    47      45.216  24.017  20.026  1.00  0.00           C
ATOM    766  O   GLU    47      45.374  24.144  18.751  1.00  0.00           O
ATOM    767  N   SER    48      46.243  23.810  20.850  1.00  0.00           N
ATOM    768  H   SER    48      46.083  24.108  21.801  1.00  0.00           H
ATOM    769  CA  SER    48      47.609  23.476  20.430  1.00  0.00           C
ATOM    770  HA  SER    48      47.890  24.285  19.755  1.00  0.00           H
ATOM    771  CB  SER    48      48.598  23.484  21.631  1.00  0.00           C
ATOM    772  HB2 SER    48      49.601  23.526  21.205  1.00  0.00           H
ATOM    773  HB3 SER    48      48.493  24.333  22.306  1.00  0.00           H
ATOM    774  OG  SER    48      48.450  22.249  22.353  1.00  0.00           O
ATOM    775  HG  SER    48      47.507  22.108  22.463  1.00  0.00           H
ATOM    776  C   SER    48      47.703  22.247  19.538  1.00  0.00           C
ATOM    777  O   SER    48      48.667  22.066  18.807  1.00  0.00           O
ATOM    778  N   LEU    49      46.617  21.386  19.529  1.00  0.00           N
ATOM    779  H   LEU    49      45.739  21.481  20.019  1.00  0.00           H
ATOM    780  CA  LEU    49      46.710  20.188  18.662  1.00  0.00           C
ATOM    781  HA  LEU    49      47.713  19.779  18.788  1.00  0.00           H
ATOM    782  CB  LEU    49      45.698  19.126  19.078  1.00  0.00           C
ATOM    783  HB2 LEU    49      44.746  19.574  18.792  1.00  0.00           H
ATOM    784  HB3 LEU    49      45.867  18.325  18.359  1.00  0.00           H
ATOM    785  CG  LEU    49      45.724  18.687  20.564  1.00  0.00           C
ATOM    786  HG  LEU    49      45.158  19.313  21.255  1.00  0.00           H
ATOM    787  CD1 LEU    49      45.029  17.316  20.589  1.00  0.00           C
ATOM    788 HD11 LEU    49      44.151  17.313  19.944  1.00  0.00           H
ATOM    789 HD12 LEU    49      44.638  17.169  21.595  1.00  0.00           H
ATOM    790 HD13 LEU    49      45.783  16.613  20.233  1.00  0.00           H
ATOM    791  CD2 LEU    49      47.137  18.491  21.165  1.00  0.00           C
ATOM    792 HD21 LEU    49      47.147  17.815  22.021  1.00  0.00           H
ATOM    793 HD22 LEU    49      47.832  18.159  20.392  1.00  0.00           H
ATOM    794 HD23 LEU    49      47.453  19.498  21.438  1.00  0.00           H
ATOM    795  C   LEU    49      46.641  20.514  17.181  1.00  0.00           C
ATOM    796  O   LEU    49      47.031  19.688  16.320  1.00  0.00           O
ATOM    797  N   THR    50      46.118  21.678  16.740  1.00  0.00           N
ATOM    798  H   THR    50      45.711  22.324  17.400  1.00  0.00           H
ATOM    799  CA  THR    50      45.588  22.003  15.365  1.00  0.00           C
ATOM    800  HA  THR    50      45.900  21.323  14.572  1.00  0.00           H
ATOM    801  CB  THR    50      44.085  22.003  15.278  1.00  0.00           C
ATOM    802  HB  THR    50      43.717  22.546  14.408  1.00  0.00           H
ATOM    803  CG2 THR    50      43.401  20.589  15.294  1.00  0.00           C
ATOM    804 HG21 THR    50      43.846  19.943  16.052  1.00  0.00           H
ATOM    805 HG22 THR    50      43.445  20.136  14.304  1.00  0.00           H
ATOM    806 HG23 THR    50      42.344  20.575  15.564  1.00  0.00           H
ATOM    807  OG1 THR    50      43.492  22.562  16.472  1.00  0.00           O
ATOM    808  HG1 THR    50      43.333  23.478  16.233  1.00  0.00           H
ATOM    809  C   THR    50      46.098  23.401  15.017  1.00  0.00           C
ATOM    810  O   THR    50      46.186  23.756  13.847  1.00  0.00           O
ATOM    811  N   ASP    51      46.285  24.293  16.042  1.00  0.00           N
ATOM    812  H   ASP    51      46.041  24.021  16.985  1.00  0.00           H
ATOM    813  CA  ASP    51      47.122  25.454  15.794  1.00  0.00           C
ATOM    814  HA  ASP    51      47.703  25.240  14.897  1.00  0.00           H
ATOM    815  CB  ASP    51      46.300  26.743  15.593  1.00  0.00           C
ATOM    816  HB2 ASP    51      45.455  26.599  14.919  1.00  0.00           H
ATOM    817  HB3 ASP    51      46.005  27.198  16.539  1.00  0.00           H
ATOM    818  CG  ASP    51      47.121  27.831  14.893  1.00  0.00           C
ATOM    819  OD1 ASP    51      48.362  27.903  14.975  1.00  0.00           O
ATOM    820  OD2 ASP    51      46.514  28.562  14.047  1.00  0.00           O
ATOM    821  C   ASP    51      48.167  25.666  16.942  1.00  0.00           C
ATOM    822  O   ASP    51      47.926  26.331  17.934  1.00  0.00           O
ATOM    823  N   PRO    52      49.342  25.007  16.882  1.00  0.00           N
ATOM    824  CD  PRO    52      49.637  23.896  15.947  1.00  0.00           C
ATOM    825  HD2 PRO    52      49.490  24.170  14.902  1.00  0.00           H
ATOM    826  HD3 PRO    52      49.003  23.060  16.238  1.00  0.00           H
ATOM    827  CG  PRO    52      51.055  23.517  16.292  1.00  0.00           C
ATOM    828  HG2 PRO    52      51.737  24.011  15.599  1.00  0.00           H
ATOM    829  HG3 PRO    52      51.169  22.433  16.281  1.00  0.00           H
ATOM    830  CB  PRO    52      51.328  23.974  17.700  1.00  0.00           C
ATOM    831  HB2 PRO    52      52.385  24.150  17.899  1.00  0.00           H
ATOM    832  HB3 PRO    52      50.945  23.294  18.461  1.00  0.00           H
ATOM    833  CA  PRO    52      50.352  25.166  17.889  1.00  0.00           C
ATOM    834  HA  PRO    52      49.918  25.046  18.882  1.00  0.00           H
ATOM    835  C   PRO    52      51.093  26.438  17.969  1.00  0.00           C
ATOM    836  O   PRO    52      51.961  26.572  18.869  1.00  0.00           O
ATOM    837  N   SER    53      50.788  27.324  16.959  1.00  0.00           N
ATOM    838  H   SER    53      50.126  27.048  16.249  1.00  0.00           H
ATOM    839  CA  SER    53      51.244  28.725  16.935  1.00  0.00           C
ATOM    840  HA  SER    53      52.314  28.648  17.122  1.00  0.00           H
ATOM    841  CB  SER    53      50.911  29.446  15.611  1.00  0.00           C
ATOM    842  HB2 SER    53      51.533  30.339  15.553  1.00  0.00           H
ATOM    843  HB3 SER    53      51.127  28.852  14.723  1.00  0.00           H
ATOM    844  OG  SER    53      49.644  29.990  15.524  1.00  0.00           O
ATOM    845  HG  SER    53      49.090  29.267  15.221  1.00  0.00           H
ATOM    846  C   SER    53      50.647  29.627  17.993  1.00  0.00           C
ATOM    847  O   SER    53      51.298  30.592  18.369  1.00  0.00           O
ATOM    848  N   LYS    54      49.418  29.292  18.483  1.00  0.00           N
ATOM    849  H   LYS    54      48.931  28.557  17.991  1.00  0.00           H
ATOM    850  CA  LYS    54      48.729  30.058  19.555  1.00  0.00           C
ATOM    851  HA  LYS    54      48.874  31.133  19.447  1.00  0.00           H
ATOM    852  CB  LYS    54      47.244  29.655  19.589  1.00  0.00           C
ATOM    853  HB2 LYS    54      47.153  28.638  19.971  1.00  0.00           H
ATOM    854  HB3 LYS    54      46.689  30.314  20.257  1.00  0.00           H
ATOM    855  CG  LYS    54      46.502  29.708  18.202  1.00  0.00           C
ATOM    856  HG2 LYS    54      46.875  28.966  17.496  1.00  0.00           H
ATOM    857  HG3 LYS    54      45.476  29.348  18.285  1.00  0.00           H
ATOM    858  CD  LYS    54      46.606  31.045  17.551  1.00  0.00           C
ATOM    859  HD2 LYS    54      46.139  31.739  18.252  1.00  0.00           H
ATOM    860  HD3 LYS    54      47.674  31.260  17.526  1.00  0.00           H
ATOM    861  CE  LYS    54      45.936  31.060  16.165  1.00  0.00           C
ATOM    862  HE2 LYS    54      46.562  30.350  15.624  1.00  0.00           H
ATOM    863  HE3 LYS    54      44.889  30.762  16.116  1.00  0.00           H
ATOM    864  NZ  LYS    54      46.039  32.327  15.526  1.00  0.00           N
ATOM    865  HZ1 LYS    54      46.949  32.519  15.133  1.00  0.00           H
ATOM    866  HZ2 LYS    54      45.792  33.051  16.186  1.00  0.00           H
ATOM    867  HZ3 LYS    54      45.381  32.404  14.764  1.00  0.00           H
ATOM    868  C   LYS    54      49.365  29.678  20.946  1.00  0.00           C
ATOM    869  O   LYS    54      49.240  30.466  21.895  1.00  0.00           O
ATOM    870  N   LEU    55      49.944  28.461  21.071  1.00  0.00           N
ATOM    871  H   LEU    55      49.859  27.767  20.342  1.00  0.00           H
ATOM    872  CA  LEU    55      50.626  28.013  22.350  1.00  0.00           C
ATOM    873  HA  LEU    55      50.078  28.381  23.217  1.00  0.00           H
ATOM    874  CB  LEU    55      50.657  26.461  22.253  1.00  0.00           C
ATOM    875  HB2 LEU    55      49.625  26.121  22.345  1.00  0.00           H
ATOM    876  HB3 LEU    55      51.065  26.150  21.292  1.00  0.00           H
ATOM    877  CG  LEU    55      51.573  25.772  23.390  1.00  0.00           C
ATOM    878  HG  LEU    55      52.599  26.139  23.402  1.00  0.00           H
ATOM    879  CD1 LEU    55      50.928  26.055  24.724  1.00  0.00           C
ATOM    880 HD11 LEU    55      51.271  27.033  25.064  1.00  0.00           H
ATOM    881 HD12 LEU    55      51.167  25.342  25.513  1.00  0.00           H
ATOM    882 HD13 LEU    55      49.877  26.249  24.515  1.00  0.00           H
ATOM    883  CD2 LEU    55      51.641  24.273  23.114  1.00  0.00           C
ATOM    884 HD21 LEU    55      50.636  23.925  23.354  1.00  0.00           H
ATOM    885 HD22 LEU    55      51.862  23.981  22.088  1.00  0.00           H
ATOM    886 HD23 LEU    55      52.255  23.739  23.839  1.00  0.00           H
ATOM    887  C   LEU    55      52.081  28.464  22.342  1.00  0.00           C
ATOM    888  O   LEU    55      52.741  28.594  23.414  1.00  0.00           O
ATOM    889  N   ASP    56      52.689  28.704  21.185  1.00  0.00           N
ATOM    890  H   ASP    56      52.062  28.691  20.393  1.00  0.00           H
ATOM    891  CA  ASP    56      54.089  29.249  20.973  1.00  0.00           C
ATOM    892  HA  ASP    56      54.769  28.459  21.294  1.00  0.00           H
ATOM    893  CB  ASP    56      54.245  29.667  19.530  1.00  0.00           C
ATOM    894  HB2 ASP    56      53.997  28.810  18.903  1.00  0.00           H
ATOM    895  HB3 ASP    56      53.737  30.607  19.315  1.00  0.00           H
ATOM    896  CG  ASP    56      55.645  29.989  19.117  1.00  0.00           C
ATOM    897  OD1 ASP    56      56.507  29.106  19.323  1.00  0.00           O
ATOM    898  OD2 ASP    56      55.884  31.085  18.568  1.00  0.00           O
ATOM    899  C   ASP    56      54.505  30.432  21.855  1.00  0.00           C
ATOM    900  O   ASP    56      55.719  30.602  22.192  1.00  0.00           O
ATOM    901  N   SER    57      53.542  31.336  22.230  1.00  0.00           N
ATOM    902  H   SER    57      52.839  31.415  21.508  1.00  0.00           H
ATOM    903  CA  SER    57      53.741  32.580  22.932  1.00  0.00           C
ATOM    904  HA  SER    57      54.541  33.157  22.466  1.00  0.00           H
ATOM    905  CB  SER    57      52.517  33.461  22.732  1.00  0.00           C
ATOM    906  HB2 SER    57      52.542  34.272  23.461  1.00  0.00           H
ATOM    907  HB3 SER    57      52.580  33.855  21.717  1.00  0.00           H
ATOM    908  OG  SER    57      51.398  32.777  22.948  1.00  0.00           O
ATOM    909  HG  SER    57      50.695  32.950  22.317  1.00  0.00           H
ATOM    910  C   SER    57      54.032  32.413  24.439  1.00  0.00           C
ATOM    911  O   SER    57      54.605  33.270  25.049  1.00  0.00           O
ATOM    912  N   GLY    58      53.874  31.162  24.917  1.00  0.00           N
ATOM    913  H   GLY    58      53.623  30.464  24.232  1.00  0.00           H
ATOM    914  CA  GLY    58      54.112  30.757  26.351  1.00  0.00           C
ATOM    915  HA2 GLY    58      55.146  30.999  26.601  1.00  0.00           H
ATOM    916  HA3 GLY    58      53.377  31.288  26.956  1.00  0.00           H
ATOM    917  C   GLY    58      53.883  29.192  26.446  1.00  0.00           C
ATOM    918  O   GLY    58      52.866  28.724  26.946  1.00  0.00           O
ATOM    919  N   LYS    59      54.812  28.453  25.918  1.00  0.00           N
ATOM    920  H   LYS    59      55.626  28.880  25.499  1.00  0.00           H
ATOM    921  CA  LYS    59      54.672  26.997  25.634  1.00  0.00           C
ATOM    922  HA  LYS    59      53.775  26.915  25.020  1.00  0.00           H
ATOM    923  CB  LYS    59      55.777  26.421  24.829  1.00  0.00           C
ATOM    924  HB2 LYS    59      56.652  26.370  25.476  1.00  0.00           H
ATOM    925  HB3 LYS    59      55.535  25.408  24.508  1.00  0.00           H
ATOM    926  CG  LYS    59      56.124  27.258  23.627  1.00  0.00           C
ATOM    927  HG2 LYS    59      55.309  27.263  22.903  1.00  0.00           H
ATOM    928  HG3 LYS    59      56.453  28.274  23.840  1.00  0.00           H
ATOM    929  CD  LYS    59      57.409  26.718  22.927  1.00  0.00           C
ATOM    930  HD2 LYS    59      58.272  26.842  23.581  1.00  0.00           H
ATOM    931  HD3 LYS    59      57.358  25.650  22.710  1.00  0.00           H
ATOM    932  CE  LYS    59      57.689  27.479  21.595  1.00  0.00           C
ATOM    933  HE2 LYS    59      56.990  28.312  21.664  1.00  0.00           H
ATOM    934  HE3 LYS    59      58.731  27.796  21.539  1.00  0.00           H
ATOM    935  NZ  LYS    59      57.259  26.717  20.367  1.00  0.00           N
ATOM    936  HZ1 LYS    59      56.331  26.323  20.425  1.00  0.00           H
ATOM    937  HZ2 LYS    59      57.961  26.044  20.095  1.00  0.00           H
ATOM    938  HZ3 LYS    59      57.073  27.380  19.628  1.00  0.00           H
ATOM    939  C   LYS    59      54.446  26.164  26.832  1.00  0.00           C
ATOM    940  O   LYS    59      53.794  25.047  26.703  1.00  0.00           O
ATOM    941  N   GLU    60      54.903  26.630  28.003  1.00  0.00           N
ATOM    942  H   GLU    60      55.485  27.447  27.882  1.00  0.00           H
ATOM    943  CA  GLU    60      54.684  26.079  29.415  1.00  0.00           C
ATOM    944  HA  GLU    60      54.676  24.992  29.355  1.00  0.00           H
ATOM    945  CB  GLU    60      55.777  26.594  30.359  1.00  0.00           C
ATOM    946  HB2 GLU    60      56.749  26.426  29.893  1.00  0.00           H
ATOM    947  HB3 GLU    60      55.711  27.680  30.432  1.00  0.00           H
ATOM    948  CG  GLU    60      55.604  25.953  31.747  1.00  0.00           C
ATOM    949  HG2 GLU    60      56.366  26.372  32.405  1.00  0.00           H
ATOM    950  HG3 GLU    60      54.589  26.212  32.051  1.00  0.00           H
ATOM    951  CD  GLU    60      55.764  24.428  31.772  1.00  0.00           C
ATOM    952  OE1 GLU    60      55.668  23.948  32.892  1.00  0.00           O
ATOM    953  OE2 GLU    60      56.063  23.744  30.804  1.00  0.00           O
ATOM    954  C   GLU    60      53.353  26.558  29.919  1.00  0.00           C
ATOM    955  O   GLU    60      53.204  27.708  30.354  1.00  0.00           O
ATOM    956  N   LEU    61      52.393  25.674  29.928  1.00  0.00           N
ATOM    957  H   LEU    61      52.595  24.814  29.440  1.00  0.00           H
ATOM    958  CA  LEU    61      51.041  25.824  30.538  1.00  0.00           C
ATOM    959  HA  LEU    61      50.502  26.731  30.264  1.00  0.00           H
ATOM    960  CB  LEU    61      50.241  24.784  29.813  1.00  0.00           C
ATOM    961  HB2 LEU    61      50.638  23.777  29.947  1.00  0.00           H
ATOM    962  HB3 LEU    61      49.231  24.791  30.222  1.00  0.00           H
ATOM    963  CG  LEU    61      50.131  24.961  28.277  1.00  0.00           C
ATOM    964  HG  LEU    61      51.119  25.160  27.863  1.00  0.00           H
ATOM    965  CD1 LEU    61      49.519  23.719  27.696  1.00  0.00           C
ATOM    966 HD11 LEU    61      49.474  23.981  26.639  1.00  0.00           H
ATOM    967 HD12 LEU    61      48.506  23.458  28.000  1.00  0.00           H
ATOM    968 HD13 LEU    61      50.237  22.905  27.799  1.00  0.00           H
ATOM    969  CD2 LEU    61      49.201  26.178  28.029  1.00  0.00           C
ATOM    970 HD21 LEU    61      48.911  26.297  26.985  1.00  0.00           H
ATOM    971 HD22 LEU    61      48.302  26.082  28.637  1.00  0.00           H
ATOM    972 HD23 LEU    61      49.760  27.052  28.365  1.00  0.00           H
ATOM    973  C   LEU    61      51.119  25.626  32.088  1.00  0.00           C
ATOM    974  O   LEU    61      51.058  24.487  32.576  1.00  0.00           O
ATOM    975  N   HID    62      51.152  26.733  32.829  1.00  0.00           N
ATOM    976  H   HID    62      50.981  27.627  32.392  1.00  0.00           H
ATOM    977  CA  HID    62      51.306  26.692  34.251  1.00  0.00           C
ATOM    978  HA  HID    62      50.923  25.717  34.550  1.00  0.00           H
ATOM    979  CB  HID    62      52.854  26.744  34.631  1.00  0.00           C
ATOM    980  HB2 HID    62      53.001  26.439  35.668  1.00  0.00           H
ATOM    981  HB3 HID    62      53.351  26.043  33.961  1.00  0.00           H
ATOM    982  CG  HID    62      53.504  28.029  34.471  1.00  0.00           C
ATOM    983  ND1 HID    62      53.800  28.632  33.269  1.00  0.00           N
ATOM    984  HD1 HID    62      53.629  28.212  32.366  1.00  0.00           H
ATOM    985  CE1 HID    62      54.336  29.820  33.561  1.00  0.00           C
ATOM    986  HE1 HID    62      54.728  30.559  32.879  1.00  0.00           H
ATOM    987  NE2 HID    62      54.465  29.996  34.880  1.00  0.00           N
ATOM    988  CD2 HID    62      53.890  28.873  35.448  1.00  0.00           C
ATOM    989  HD2 HID    62      53.830  28.606  36.493  1.00  0.00           H
ATOM    990  C   HID    62      50.481  27.766  34.935  1.00  0.00           C
ATOM    991  O   HID    62      50.038  28.737  34.354  1.00  0.00           O
ATOM    992  N   ILE    63      50.322  27.591  36.193  1.00  0.00           N
ATOM    993  H   ILE    63      50.889  26.910  36.677  1.00  0.00           H
ATOM    994  CA  ILE    63      49.578  28.385  37.090  1.00  0.00           C
ATOM    995  HA  ILE    63      49.198  29.180  36.448  1.00  0.00           H
ATOM    996  CB  ILE    63      48.444  27.607  37.776  1.00  0.00           C
ATOM    997  HB  ILE    63      48.834  26.789  38.380  1.00  0.00           H
ATOM    998  CG2 ILE    63      47.681  28.516  38.730  1.00  0.00           C
ATOM    999 HG21 ILE    63      48.329  28.877  39.530  1.00  0.00           H
ATOM   1000 HG22 ILE    63      46.888  27.863  39.094  1.00  0.00           H
ATOM   1001 HG23 ILE    63      47.233  29.351  38.192  1.00  0.00           H
ATOM   1002  CG1 ILE    63      47.420  27.107  36.698  1.00  0.00           C
ATOM   1003 HG12 ILE    63      47.180  27.920  36.013  1.00  0.00           H
ATOM   1004 HG13 ILE    63      47.955  26.354  36.118  1.00  0.00           H
ATOM   1005  CD1 ILE    63      46.093  26.303  37.059  1.00  0.00           C
ATOM   1006 HD11 ILE    63      46.390  25.316  37.415  1.00  0.00           H
ATOM   1007 HD12 ILE    63      45.436  26.241  36.193  1.00  0.00           H
ATOM   1008 HD13 ILE    63      45.448  26.906  37.699  1.00  0.00           H
ATOM   1009  C   ILE    63      50.513  28.997  38.164  1.00  0.00           C
ATOM   1010  O   ILE    63      51.296  28.253  38.749  1.00  0.00           O
ATOM   1011  N   ASN    64      50.422  30.234  38.580  1.00  0.00           N
ATOM   1012  H   ASN    64      49.847  30.928  38.124  1.00  0.00           H
ATOM   1013  CA  ASN    64      51.302  30.798  39.673  1.00  0.00           C
ATOM   1014  HA  ASN    64      51.719  30.012  40.304  1.00  0.00           H
ATOM   1015  CB  ASN    64      52.364  31.637  38.919  1.00  0.00           C
ATOM   1016  HB2 ASN    64      52.893  30.990  38.220  1.00  0.00           H
ATOM   1017  HB3 ASN    64      51.865  32.514  38.508  1.00  0.00           H
ATOM   1018  CG  ASN    64      53.495  31.962  39.888  1.00  0.00           C
ATOM   1019  OD1 ASN    64      53.530  33.045  40.324  1.00  0.00           O
ATOM   1020  ND2 ASN    64      54.454  31.059  40.124  1.00  0.00           N
ATOM   1021 HD21 ASN    64      54.455  30.128  39.735  1.00  0.00           H
ATOM   1022 HD22 ASN    64      55.322  31.475  40.432  1.00  0.00           H
ATOM   1023  C   ASN    64      50.475  31.700  40.620  1.00  0.00           C
ATOM   1024  O   ASN    64      49.443  32.258  40.159  1.00  0.00           O
ATOM   1025  N   LEU    65      50.938  31.871  41.865  1.00  0.00           N
ATOM   1026  H   LEU    65      51.759  31.311  42.049  1.00  0.00           H
ATOM   1027  CA  LEU    65      50.340  32.702  42.860  1.00  0.00           C
ATOM   1028  HA  LEU    65      49.485  33.219  42.424  1.00  0.00           H
ATOM   1029  CB  LEU    65      49.752  31.766  43.938  1.00  0.00           C
ATOM   1030  HB2 LEU    65      50.558  31.379  44.560  1.00  0.00           H
ATOM   1031  HB3 LEU    65      49.219  32.294  44.729  1.00  0.00           H
ATOM   1032  CG  LEU    65      48.938  30.566  43.498  1.00  0.00           C
ATOM   1033  HG  LEU    65      49.396  30.042  42.660  1.00  0.00           H
ATOM   1034  CD1 LEU    65      48.773  29.641  44.633  1.00  0.00           C
ATOM   1035 HD11 LEU    65      48.206  30.076  45.456  1.00  0.00           H
ATOM   1036 HD12 LEU    65      49.773  29.321  44.931  1.00  0.00           H
ATOM   1037 HD13 LEU    65      48.413  28.656  44.333  1.00  0.00           H
ATOM   1038  CD2 LEU    65      47.501  30.881  43.031  1.00  0.00           C
ATOM   1039 HD21 LEU    65      47.607  31.546  42.174  1.00  0.00           H
ATOM   1040 HD22 LEU    65      47.061  29.920  42.767  1.00  0.00           H
ATOM   1041 HD23 LEU    65      46.998  31.387  43.856  1.00  0.00           H
ATOM   1042  C   LEU    65      51.330  33.745  43.442  1.00  0.00           C
ATOM   1043  O   LEU    65      52.412  33.293  43.908  1.00  0.00           O
ATOM   1044  N   ILE    66      51.029  35.077  43.468  1.00  0.00           N
ATOM   1045  H   ILE    66      50.202  35.343  42.952  1.00  0.00           H
ATOM   1046  CA  ILE    66      51.872  36.100  44.036  1.00  0.00           C
ATOM   1047  HA  ILE    66      52.687  35.585  44.545  1.00  0.00           H
ATOM   1048  CB  ILE    66      52.386  36.997  42.848  1.00  0.00           C
ATOM   1049  HB  ILE    66      51.668  37.679  42.394  1.00  0.00           H
ATOM   1050  CG2 ILE    66      53.437  37.963  43.384  1.00  0.00           C
ATOM   1051 HG21 ILE    66      52.931  38.728  43.971  1.00  0.00           H
ATOM   1052 HG22 ILE    66      53.965  38.494  42.592  1.00  0.00           H
ATOM   1053 HG23 ILE    66      54.110  37.457  44.077  1.00  0.00           H
ATOM   1054  CG1 ILE    66      53.038  36.284  41.652  1.00  0.00           C
ATOM   1055 HG12 ILE    66      53.974  36.800  41.440  1.00  0.00           H
ATOM   1056 HG13 ILE    66      53.496  35.307  41.802  1.00  0.00           H
ATOM   1057  CD1 ILE    66      52.098  36.124  40.458  1.00  0.00           C
ATOM   1058 HD11 ILE    66      51.407  36.961  40.353  1.00  0.00           H
ATOM   1059 HD12 ILE    66      51.401  35.310  40.664  1.00  0.00           H
ATOM   1060 HD13 ILE    66      52.709  36.037  39.559  1.00  0.00           H
ATOM   1061  C   ILE    66      51.093  36.885  45.148  1.00  0.00           C
ATOM   1062  O   ILE    66      50.415  37.853  44.728  1.00  0.00           O
ATOM   1063  N   PRO    67      51.046  36.454  46.449  1.00  0.00           N
ATOM   1064  CD  PRO    67      51.463  35.203  47.015  1.00  0.00           C
ATOM   1065  HD2 PRO    67      52.441  35.023  46.569  1.00  0.00           H
ATOM   1066  HD3 PRO    67      50.697  34.455  46.812  1.00  0.00           H
ATOM   1067  CG  PRO    67      51.573  35.460  48.517  1.00  0.00           C
ATOM   1068  HG2 PRO    67      52.592  35.753  48.772  1.00  0.00           H
ATOM   1069  HG3 PRO    67      51.175  34.632  49.103  1.00  0.00           H
ATOM   1070  CB  PRO    67      50.594  36.615  48.764  1.00  0.00           C
ATOM   1071  HB2 PRO    67      50.849  37.212  49.640  1.00  0.00           H
ATOM   1072  HB3 PRO    67      49.686  36.025  48.891  1.00  0.00           H
ATOM   1073  CA  PRO    67      50.668  37.396  47.494  1.00  0.00           C
ATOM   1074  HA  PRO    67      49.659  37.795  47.397  1.00  0.00           H
ATOM   1075  C   PRO    67      51.513  38.658  47.602  1.00  0.00           C
ATOM   1076  O   PRO    67      52.594  38.700  47.109  1.00  0.00           O
ATOM   1077  N   ASN    68      51.048  39.591  48.440  1.00  0.00           N
ATOM   1078  H   ASN    68      50.045  39.546  48.552  1.00  0.00           H
ATOM   1079  CA  ASN    68      51.802  40.732  48.940  1.00  0.00           C
ATOM   1080  HA  ASN    68      52.858  40.556  49.142  1.00  0.00           H
ATOM   1081  CB  ASN    68      51.728  41.766  47.800  1.00  0.00           C
ATOM   1082  HB2 ASN    68      52.071  41.263  46.896  1.00  0.00           H
ATOM   1083  HB3 ASN    68      50.685  41.991  47.578  1.00  0.00           H
ATOM   1084  CG  ASN    68      52.411  43.059  47.854  1.00  0.00           C
ATOM   1085  OD1 ASN    68      52.432  43.697  48.892  1.00  0.00           O
ATOM   1086  ND2 ASN    68      52.876  43.598  46.778  1.00  0.00           N
ATOM   1087 HD21 ASN    68      52.753  43.076  45.921  1.00  0.00           H
ATOM   1088 HD22 ASN    68      53.351  44.487  46.843  1.00  0.00           H
ATOM   1089  C   ASN    68      51.153  41.294  50.180  1.00  0.00           C
ATOM   1090  O   ASN    68      49.993  41.690  50.151  1.00  0.00           O
ATOM   1091  N   LYS    69      51.925  41.341  51.246  1.00  0.00           N
ATOM   1092  H   LYS    69      52.761  40.776  51.198  1.00  0.00           H
ATOM   1093  CA  LYS    69      51.526  41.661  52.634  1.00  0.00           C
ATOM   1094  HA  LYS    69      50.582  41.216  52.950  1.00  0.00           H
ATOM   1095  CB  LYS    69      52.572  41.096  53.600  1.00  0.00           C
ATOM   1096  HB2 LYS    69      53.508  41.599  53.352  1.00  0.00           H
ATOM   1097  HB3 LYS    69      52.169  41.297  54.593  1.00  0.00           H
ATOM   1098  CG  LYS    69      52.710  39.575  53.474  1.00  0.00           C
ATOM   1099  HG2 LYS    69      51.761  39.108  53.741  1.00  0.00           H
ATOM   1100  HG3 LYS    69      52.943  39.270  52.454  1.00  0.00           H
ATOM   1101  CD  LYS    69      53.676  39.071  54.549  1.00  0.00           C
ATOM   1102  HD2 LYS    69      54.001  38.080  54.230  1.00  0.00           H
ATOM   1103  HD3 LYS    69      54.600  39.648  54.537  1.00  0.00           H
ATOM   1104  CE  LYS    69      52.984  38.800  55.860  1.00  0.00           C
ATOM   1105  HE2 LYS    69      52.653  39.725  56.332  1.00  0.00           H
ATOM   1106  HE3 LYS    69      52.123  38.153  55.697  1.00  0.00           H
ATOM   1107  NZ  LYS    69      53.951  38.026  56.748  1.00  0.00           N
ATOM   1108  HZ1 LYS    69      54.280  37.170  56.323  1.00  0.00           H
ATOM   1109  HZ2 LYS    69      53.545  37.819  57.648  1.00  0.00           H
ATOM   1110  HZ3 LYS    69      54.746  38.583  57.023  1.00  0.00           H
ATOM   1111  C   LYS    69      51.290  43.169  52.844  1.00  0.00           C
ATOM   1112  O   LYS    69      50.442  43.496  53.645  1.00  0.00           O
ATOM   1113  N   GLN    70      52.136  43.966  52.178  1.00  0.00           N
ATOM   1114  H   GLN    70      52.861  43.440  51.710  1.00  0.00           H
ATOM   1115  CA  GLN    70      52.199  45.394  52.147  1.00  0.00           C
ATOM   1116  HA  GLN    70      51.932  45.685  53.162  1.00  0.00           H
ATOM   1117  CB  GLN    70      53.583  46.015  51.686  1.00  0.00           C
ATOM   1118  HB2 GLN    70      54.355  45.637  52.356  1.00  0.00           H
ATOM   1119  HB3 GLN    70      53.787  45.673  50.671  1.00  0.00           H
ATOM   1120  CG  GLN    70      53.573  47.582  51.754  1.00  0.00           C
ATOM   1121  HG2 GLN    70      52.952  47.912  50.922  1.00  0.00           H
ATOM   1122  HG3 GLN    70      52.994  47.904  52.620  1.00  0.00           H
ATOM   1123  CD  GLN    70      54.939  48.195  51.627  1.00  0.00           C
ATOM   1124  OE1 GLN    70      55.719  48.031  50.719  1.00  0.00           O
ATOM   1125  NE2 GLN    70      55.288  49.040  52.577  1.00  0.00           N
ATOM   1126 HE21 GLN    70      56.221  49.426  52.596  1.00  0.00           H
ATOM   1127 HE22 GLN    70      54.626  49.381  53.259  1.00  0.00           H
ATOM   1128  C   GLN    70      51.024  46.015  51.400  1.00  0.00           C
ATOM   1129  O   GLN    70      50.089  46.513  52.036  1.00  0.00           O
ATOM   1130  N   ASP    71      50.960  45.809  50.065  1.00  0.00           N
ATOM   1131  H   ASP    71      51.775  45.385  49.645  1.00  0.00           H
ATOM   1132  CA  ASP    71      49.966  46.392  49.034  1.00  0.00           C
ATOM   1133  HA  ASP    71      49.689  47.425  49.246  1.00  0.00           H
ATOM   1134  CB  ASP    71      50.643  46.300  47.630  1.00  0.00           C
ATOM   1135  HB2 ASP    71      50.777  45.259  47.336  1.00  0.00           H
ATOM   1136  HB3 ASP    71      49.816  46.562  46.970  1.00  0.00           H
ATOM   1137  CG  ASP    71      51.890  47.164  47.291  1.00  0.00           C
ATOM   1138  OD1 ASP    71      52.944  46.593  46.998  1.00  0.00           O
ATOM   1139  OD2 ASP    71      51.861  48.468  47.494  1.00  0.00           O
ATOM   1140  C   ASP    71      48.609  45.646  49.034  1.00  0.00           C
ATOM   1141  O   ASP    71      47.648  45.974  48.339  1.00  0.00           O
ATOM   1142  N   ARG    72      48.462  44.739  50.083  1.00  0.00           N
ATOM   1143  H   ARG    72      49.272  44.304  50.502  1.00  0.00           H
ATOM   1144  CA  ARG    72      47.209  43.846  50.320  1.00  0.00           C
ATOM   1145  HA  ARG    72      47.445  42.974  50.928  1.00  0.00           H
ATOM   1146  CB  ARG    72      46.133  44.724  51.054  1.00  0.00           C
ATOM   1147  HB2 ARG    72      45.825  45.558  50.424  1.00  0.00           H
ATOM   1148  HB3 ARG    72      45.259  44.083  51.173  1.00  0.00           H
ATOM   1149  CG  ARG    72      46.536  45.317  52.430  1.00  0.00           C
ATOM   1150  HG2 ARG    72      47.132  44.614  53.011  1.00  0.00           H
ATOM   1151  HG3 ARG    72      47.026  46.275  52.256  1.00  0.00           H
ATOM   1152  CD  ARG    72      45.251  45.712  53.194  1.00  0.00           C
ATOM   1153  HD2 ARG    72      44.685  46.496  52.689  1.00  0.00           H
ATOM   1154  HD3 ARG    72      44.582  44.863  53.326  1.00  0.00           H
ATOM   1155  NE  ARG    72      45.633  46.188  54.520  1.00  0.00           N
ATOM   1156  HE  ARG    72      46.605  46.118  54.787  1.00  0.00           H
ATOM   1157  CZ  ARG    72      44.799  46.669  55.418  1.00  0.00           C
ATOM   1158  NH1 ARG    72      43.539  46.701  55.065  1.00  0.00           N
ATOM   1159 HH11 ARG    72      43.302  46.544  54.096  1.00  0.00           H
ATOM   1160 HH12 ARG    72      42.940  47.078  55.786  1.00  0.00           H
ATOM   1161  NH2 ARG    72      45.191  46.989  56.617  1.00  0.00           N
ATOM   1162 HH21 ARG    72      46.151  46.944  56.931  1.00  0.00           H
ATOM   1163 HH22 ARG    72      44.524  47.262  57.324  1.00  0.00           H
ATOM   1164  C   ARG    72      46.595  43.152  49.085  1.00  0.00           C
ATOM   1165  O   ARG    72      45.385  42.939  48.989  1.00  0.00           O
ATOM   1166  N   THR    73      47.518  42.946  48.106  1.00  0.00           N
ATOM   1167  H   THR    73      48.504  43.042  48.302  1.00  0.00           H
ATOM   1168  CA  THR    73      47.243  42.276  46.868  1.00  0.00           C
ATOM   1169  HA  THR    73      46.166  42.208  46.720  1.00  0.00           H
ATOM   1170  CB  THR    73      47.781  42.941  45.633  1.00  0.00           C
ATOM   1171  HB  THR    73      47.484  42.464  44.700  1.00  0.00           H
ATOM   1172  CG2 THR    73      47.092  44.337  45.450  1.00  0.00           C
ATOM   1173 HG21 THR    73      46.046  44.359  45.758  1.00  0.00           H
ATOM   1174 HG22 THR    73      47.036  44.527  44.379  1.00  0.00           H
ATOM   1175 HG23 THR    73      47.572  45.101  46.062  1.00  0.00           H
ATOM   1176  OG1 THR    73      49.147  43.127  45.733  1.00  0.00           O
ATOM   1177  HG1 THR    73      49.363  42.498  46.426  1.00  0.00           H
ATOM   1178  C   THR    73      47.680  40.820  46.802  1.00  0.00           C
ATOM   1179  O   THR    73      48.676  40.568  47.422  1.00  0.00           O
ATOM   1180  N   LEU    74      46.921  39.967  46.144  1.00  0.00           N
ATOM   1181  H   LEU    74      46.089  40.381  45.749  1.00  0.00           H
ATOM   1182  CA  LEU    74      47.106  38.532  45.910  1.00  0.00           C
ATOM   1183  HA  LEU    74      48.156  38.255  46.003  1.00  0.00           H
ATOM   1184  CB  LEU    74      46.216  37.849  47.017  1.00  0.00           C
ATOM   1185  HB2 LEU    74      46.783  37.883  47.948  1.00  0.00           H
ATOM   1186  HB3 LEU    74      45.398  38.536  47.234  1.00  0.00           H
ATOM   1187  CG  LEU    74      45.809  36.377  46.717  1.00  0.00           C
ATOM   1188  HG  LEU    74      45.284  36.328  45.763  1.00  0.00           H
ATOM   1189  CD1 LEU    74      47.008  35.389  46.542  1.00  0.00           C
ATOM   1190 HD11 LEU    74      47.619  35.806  45.742  1.00  0.00           H
ATOM   1191 HD12 LEU    74      46.567  34.431  46.264  1.00  0.00           H
ATOM   1192 HD13 LEU    74      47.573  35.301  47.470  1.00  0.00           H
ATOM   1193  CD2 LEU    74      44.890  35.924  47.834  1.00  0.00           C
ATOM   1194 HD21 LEU    74      44.085  36.656  47.892  1.00  0.00           H
ATOM   1195 HD22 LEU    74      44.554  34.889  47.785  1.00  0.00           H
ATOM   1196 HD23 LEU    74      45.466  35.975  48.758  1.00  0.00           H
ATOM   1197  C   LEU    74      46.778  38.124  44.501  1.00  0.00           C
ATOM   1198  O   LEU    74      45.578  38.294  44.110  1.00  0.00           O
ATOM   1199  N   THR    75      47.724  37.781  43.593  1.00  0.00           N
ATOM   1200  H   THR    75      48.672  37.941  43.906  1.00  0.00           H
ATOM   1201  CA  THR    75      47.437  37.510  42.142  1.00  0.00           C
ATOM   1202  HA  THR    75      46.497  37.996  41.876  1.00  0.00           H
ATOM   1203  CB  THR    75      48.614  38.023  41.294  1.00  0.00           C
ATOM   1204  HB  THR    75      49.486  37.391  41.459  1.00  0.00           H
ATOM   1205  CG2 THR    75      48.315  37.867  39.873  1.00  0.00           C
ATOM   1206 HG21 THR    75      47.371  38.363  39.646  1.00  0.00           H
ATOM   1207 HG22 THR    75      48.199  36.836  39.540  1.00  0.00           H
ATOM   1208 HG23 THR    75      49.122  38.319  39.296  1.00  0.00           H
ATOM   1209  OG1 THR    75      48.788  39.425  41.518  1.00  0.00           O
ATOM   1210  HG1 THR    75      49.146  39.532  42.402  1.00  0.00           H
ATOM   1211  C   THR    75      47.278  35.984  41.964  1.00  0.00           C
ATOM   1212  O   THR    75      48.083  35.187  42.468  1.00  0.00           O
ATOM   1213  N   ILE    76      46.347  35.558  41.153  1.00  0.00           N
ATOM   1214  H   ILE    76      45.817  36.276  40.679  1.00  0.00           H
ATOM   1215  CA  ILE    76      46.225  34.210  40.610  1.00  0.00           C
ATOM   1216  HA  ILE    76      47.053  33.632  41.019  1.00  0.00           H
ATOM   1217  CB  ILE    76      44.925  33.499  41.009  1.00  0.00           C
ATOM   1218  HB  ILE    76      44.118  34.059  40.535  1.00  0.00           H
ATOM   1219  CG2 ILE    76      44.735  32.117  40.396  1.00  0.00           C
ATOM   1220 HG21 ILE    76      43.769  31.678  40.646  1.00  0.00           H
ATOM   1221 HG22 ILE    76      45.480  31.422  40.783  1.00  0.00           H
ATOM   1222 HG23 ILE    76      44.787  32.158  39.309  1.00  0.00           H
ATOM   1223  CG1 ILE    76      44.725  33.414  42.483  1.00  0.00           C
ATOM   1224 HG12 ILE    76      44.236  32.466  42.707  1.00  0.00           H
ATOM   1225 HG13 ILE    76      45.659  33.295  43.031  1.00  0.00           H
ATOM   1226  CD1 ILE    76      44.043  34.582  43.180  1.00  0.00           C
ATOM   1227 HD11 ILE    76      43.405  34.184  43.969  1.00  0.00           H
ATOM   1228 HD12 ILE    76      43.445  35.146  42.463  1.00  0.00           H
ATOM   1229 HD13 ILE    76      44.733  35.242  43.706  1.00  0.00           H
ATOM   1230  C   ILE    76      46.318  34.351  39.049  1.00  0.00           C
ATOM   1231  O   ILE    76      45.517  34.997  38.372  1.00  0.00           O
ATOM   1232  N   VAL    77      47.226  33.548  38.501  1.00  0.00           N
ATOM   1233  H   VAL    77      47.872  33.111  39.144  1.00  0.00           H
ATOM   1234  CA  VAL    77      47.547  33.745  37.064  1.00  0.00           C
ATOM   1235  HA  VAL    77      46.649  33.911  36.469  1.00  0.00           H
ATOM   1236  CB  VAL    77      48.486  34.938  36.881  1.00  0.00           C
ATOM   1237  HB  VAL    77      47.947  35.790  37.295  1.00  0.00           H
ATOM   1238  CG1 VAL    77      49.825  34.762  37.633  1.00  0.00           C
ATOM   1239 HG11 VAL    77      50.469  35.622  37.449  1.00  0.00           H
ATOM   1240 HG12 VAL    77      49.764  34.680  38.718  1.00  0.00           H
ATOM   1241 HG13 VAL    77      50.173  33.774  37.330  1.00  0.00           H
ATOM   1242  CG2 VAL    77      48.835  35.317  35.384  1.00  0.00           C
ATOM   1243 HG21 VAL    77      47.880  35.557  34.918  1.00  0.00           H
ATOM   1244 HG22 VAL    77      49.303  34.532  34.789  1.00  0.00           H
ATOM   1245 HG23 VAL    77      49.400  36.240  35.514  1.00  0.00           H
ATOM   1246  C   VAL    77      48.032  32.512  36.339  1.00  0.00           C
ATOM   1247  O   VAL    77      48.656  31.691  36.954  1.00  0.00           O
ATOM   1248  N   ASP    78      47.631  32.383  35.078  1.00  0.00           N
ATOM   1249  H   ASP    78      47.081  33.106  34.639  1.00  0.00           H
ATOM   1250  CA  ASP    78      47.871  31.198  34.201  1.00  0.00           C
ATOM   1251  HA  ASP    78      48.630  30.602  34.708  1.00  0.00           H
ATOM   1252  CB  ASP    78      46.630  30.335  34.058  1.00  0.00           C
ATOM   1253  HB2 ASP    78      46.752  29.553  33.307  1.00  0.00           H
ATOM   1254  HB3 ASP    78      46.433  29.884  35.031  1.00  0.00           H
ATOM   1255  CG  ASP    78      45.315  31.170  33.645  1.00  0.00           C
ATOM   1256  OD1 ASP    78      45.166  31.351  32.415  1.00  0.00           O
ATOM   1257  OD2 ASP    78      44.467  31.454  34.480  1.00  0.00           O
ATOM   1258  C   ASP    78      48.342  31.603  32.857  1.00  0.00           C
ATOM   1259  O   ASP    78      48.060  32.695  32.437  1.00  0.00           O
ATOM   1260  N   THR    79      48.973  30.650  32.101  1.00  0.00           N
ATOM   1261  H   THR    79      49.228  29.778  32.543  1.00  0.00           H
ATOM   1262  CA  THR    79      49.330  30.764  30.654  1.00  0.00           C
ATOM   1263  HA  THR    79      49.444  31.826  30.433  1.00  0.00           H
ATOM   1264  CB  THR    79      50.729  30.219  30.383  1.00  0.00           C
ATOM   1265  HB  THR    79      50.883  30.107  29.310  1.00  0.00           H
ATOM   1266  CG2 THR    79      51.842  31.090  30.974  1.00  0.00           C
ATOM   1267 HG21 THR    79      51.620  31.330  32.014  1.00  0.00           H
ATOM   1268 HG22 THR    79      51.899  32.107  30.588  1.00  0.00           H
ATOM   1269 HG23 THR    79      52.732  30.500  30.757  1.00  0.00           H
ATOM   1270  OG1 THR    79      50.773  28.944  31.035  1.00  0.00           O
ATOM   1271  HG1 THR    79      51.643  28.626  30.783  1.00  0.00           H
ATOM   1272  C   THR    79      48.277  30.188  29.632  1.00  0.00           C
ATOM   1273  O   THR    79      48.444  29.407  28.658  1.00  0.00           O
ATOM   1274  N   GLY    80      47.075  30.588  29.974  1.00  0.00           N
ATOM   1275  H   GLY    80      46.982  31.129  30.821  1.00  0.00           H
ATOM   1276  CA  GLY    80      45.832  30.096  29.291  1.00  0.00           C
ATOM   1277  HA2 GLY    80      45.883  29.036  29.041  1.00  0.00           H
ATOM   1278  HA3 GLY    80      45.007  30.168  29.999  1.00  0.00           H
ATOM   1279  C   GLY    80      45.520  30.732  28.002  1.00  0.00           C
ATOM   1280  O   GLY    80      46.456  31.300  27.387  1.00  0.00           O
ATOM   1281  N   ILE    81      44.272  30.509  27.545  1.00  0.00           N
ATOM   1282  H   ILE    81      43.603  29.969  28.075  1.00  0.00           H
ATOM   1283  CA  ILE    81      43.789  30.915  26.203  1.00  0.00           C
ATOM   1284  HA  ILE    81      44.611  30.712  25.515  1.00  0.00           H
ATOM   1285  CB  ILE    81      42.697  30.005  25.691  1.00  0.00           C
ATOM   1286  HB  ILE    81      42.907  28.971  25.964  1.00  0.00           H
ATOM   1287  CG2 ILE    81      41.429  30.371  26.450  1.00  0.00           C
ATOM   1288 HG21 ILE    81      41.092  31.302  25.991  1.00  0.00           H
ATOM   1289 HG22 ILE    81      41.655  30.523  27.506  1.00  0.00           H
ATOM   1290 HG23 ILE    81      40.837  29.461  26.357  1.00  0.00           H
ATOM   1291  CG1 ILE    81      42.448  30.135  24.183  1.00  0.00           C
ATOM   1292 HG12 ILE    81      41.706  30.918  24.025  1.00  0.00           H
ATOM   1293 HG13 ILE    81      43.384  30.462  23.728  1.00  0.00           H
ATOM   1294  CD1 ILE    81      41.854  28.903  23.568  1.00  0.00           C
ATOM   1295 HD11 ILE    81      42.517  28.038  23.564  1.00  0.00           H
ATOM   1296 HD12 ILE    81      41.596  29.151  22.539  1.00  0.00           H
ATOM   1297 HD13 ILE    81      40.930  28.614  24.068  1.00  0.00           H
ATOM   1298  C   ILE    81      43.382  32.391  26.125  1.00  0.00           C
ATOM   1299  O   ILE    81      43.389  32.896  25.057  1.00  0.00           O
ATOM   1300  N   GLY    82      43.193  33.050  27.249  1.00  0.00           N
ATOM   1301  H   GLY    82      43.404  32.647  28.150  1.00  0.00           H
ATOM   1302  CA  GLY    82      42.766  34.399  27.364  1.00  0.00           C
ATOM   1303  HA2 GLY    82      42.695  34.680  28.414  1.00  0.00           H
ATOM   1304  HA3 GLY    82      43.527  35.127  27.080  1.00  0.00           H
ATOM   1305  C   GLY    82      41.379  34.664  26.796  1.00  0.00           C
ATOM   1306  O   GLY    82      40.753  33.773  26.207  1.00  0.00           O
ATOM   1307  N   MET    83      40.913  35.885  26.948  1.00  0.00           N
ATOM   1308  H   MET    83      41.356  36.486  27.628  1.00  0.00           H
ATOM   1309  CA  MET    83      39.564  36.296  26.466  1.00  0.00           C
ATOM   1310  HA  MET    83      39.143  35.586  25.756  1.00  0.00           H
ATOM   1311  CB  MET    83      38.578  36.426  27.620  1.00  0.00           C
ATOM   1312  HB2 MET    83      39.083  37.004  28.395  1.00  0.00           H
ATOM   1313  HB3 MET    83      37.717  37.017  27.308  1.00  0.00           H
ATOM   1314  CG  MET    83      38.056  35.138  28.231  1.00  0.00           C
ATOM   1315  HG2 MET    83      37.455  34.664  27.456  1.00  0.00           H
ATOM   1316  HG3 MET    83      38.798  34.392  28.513  1.00  0.00           H
ATOM   1317  SD  MET    83      37.139  35.473  29.772  1.00  0.00           S
ATOM   1318  CE  MET    83      38.396  34.979  31.039  1.00  0.00           C
ATOM   1319  HE1 MET    83      38.207  35.236  32.082  1.00  0.00           H
ATOM   1320  HE2 MET    83      38.632  33.917  31.103  1.00  0.00           H
ATOM   1321  HE3 MET    83      39.236  35.588  30.705  1.00  0.00           H
ATOM   1322  C   MET    83      39.660  37.665  25.707  1.00  0.00           C
ATOM   1323  O   MET    83      40.534  38.511  26.047  1.00  0.00           O
ATOM   1324  N   THR    84      38.806  37.963  24.717  1.00  0.00           N
ATOM   1325  H   THR    84      38.120  37.277  24.437  1.00  0.00           H
ATOM   1326  CA  THR    84      38.607  39.384  24.275  1.00  0.00           C
ATOM   1327  HA  THR    84      39.570  39.891  24.334  1.00  0.00           H
ATOM   1328  CB  THR    84      38.142  39.486  22.804  1.00  0.00           C
ATOM   1329  HB  THR    84      38.802  38.888  22.177  1.00  0.00           H
ATOM   1330  CG2 THR    84      36.716  38.946  22.594  1.00  0.00           C
ATOM   1331 HG21 THR    84      36.063  39.471  23.291  1.00  0.00           H
ATOM   1332 HG22 THR    84      36.694  37.874  22.791  1.00  0.00           H
ATOM   1333 HG23 THR    84      36.190  39.164  21.665  1.00  0.00           H
ATOM   1334  OG1 THR    84      38.264  40.743  22.317  1.00  0.00           O
ATOM   1335  HG1 THR    84      38.858  40.783  21.563  1.00  0.00           H
ATOM   1336  C   THR    84      37.661  40.142  25.213  1.00  0.00           C
ATOM   1337  O   THR    84      37.004  39.534  26.063  1.00  0.00           O
ATOM   1338  N   LYS    85      37.539  41.476  25.030  1.00  0.00           N
ATOM   1339  H   LYS    85      38.309  41.902  24.534  1.00  0.00           H
ATOM   1340  CA  LYS    85      36.781  42.304  25.937  1.00  0.00           C
ATOM   1341  HA  LYS    85      37.090  42.264  26.981  1.00  0.00           H
ATOM   1342  CB  LYS    85      37.160  43.611  25.397  1.00  0.00           C
ATOM   1343  HB2 LYS    85      38.223  43.797  25.243  1.00  0.00           H
ATOM   1344  HB3 LYS    85      36.793  43.825  24.393  1.00  0.00           H
ATOM   1345  CG  LYS    85      36.720  44.806  26.269  1.00  0.00           C
ATOM   1346  HG2 LYS    85      35.675  45.058  26.090  1.00  0.00           H
ATOM   1347  HG3 LYS    85      36.911  44.680  27.335  1.00  0.00           H
ATOM   1348  CD  LYS    85      37.344  46.251  26.033  1.00  0.00           C
ATOM   1349  HD2 LYS    85      36.723  46.989  26.539  1.00  0.00           H
ATOM   1350  HD3 LYS    85      38.342  46.321  26.465  1.00  0.00           H
ATOM   1351  CE  LYS    85      37.454  46.701  24.634  1.00  0.00           C
ATOM   1352  HE2 LYS    85      38.452  46.596  24.208  1.00  0.00           H
ATOM   1353  HE3 LYS    85      36.876  46.053  23.973  1.00  0.00           H
ATOM   1354  NZ  LYS    85      36.986  48.107  24.484  1.00  0.00           N
ATOM   1355  HZ1 LYS    85      35.992  48.195  24.639  1.00  0.00           H
ATOM   1356  HZ2 LYS    85      37.114  48.513  23.568  1.00  0.00           H
ATOM   1357  HZ3 LYS    85      37.468  48.672  25.168  1.00  0.00           H
ATOM   1358  C   LYS    85      35.277  42.213  25.907  1.00  0.00           C
ATOM   1359  O   LYS    85      34.613  42.466  26.924  1.00  0.00           O
ATOM   1360  N   ALA    86      34.791  41.767  24.736  1.00  0.00           N
ATOM   1361  H   ALA    86      35.460  41.505  24.027  1.00  0.00           H
ATOM   1362  CA  ALA    86      33.408  41.382  24.564  1.00  0.00           C
ATOM   1363  HA  ALA    86      32.830  42.306  24.562  1.00  0.00           H
ATOM   1364  CB  ALA    86      33.349  40.892  23.042  1.00  0.00           C
ATOM   1365  HB1 ALA    86      33.849  39.937  22.878  1.00  0.00           H
ATOM   1366  HB2 ALA    86      33.776  41.688  22.433  1.00  0.00           H
ATOM   1367  HB3 ALA    86      32.271  40.746  22.973  1.00  0.00           H
ATOM   1368  C   ALA    86      32.938  40.244  25.438  1.00  0.00           C
ATOM   1369  O   ALA    86      31.823  40.241  25.961  1.00  0.00           O
ATOM   1370  N   ASP    87      33.916  39.269  25.788  1.00  0.00           N
ATOM   1371  H   ASP    87      34.872  39.335  25.472  1.00  0.00           H
ATOM   1372  CA  ASP    87      33.613  38.141  26.646  1.00  0.00           C
ATOM   1373  HA  ASP    87      32.652  37.720  26.350  1.00  0.00           H
ATOM   1374  CB  ASP    87      34.703  37.067  26.518  1.00  0.00           C
ATOM   1375  HB2 ASP    87      35.676  37.558  26.487  1.00  0.00           H
ATOM   1376  HB3 ASP    87      34.651  36.329  27.319  1.00  0.00           H
ATOM   1377  CG  ASP    87      34.556  36.369  25.143  1.00  0.00           C
ATOM   1378  OD1 ASP    87      35.552  35.790  24.665  1.00  0.00           O
ATOM   1379  OD2 ASP    87      33.410  36.181  24.629  1.00  0.00           O
ATOM   1380  C   ASP    87      33.465  38.634  28.138  1.00  0.00           C
ATOM   1381  O   ASP    87      32.690  38.124  28.957  1.00  0.00           O
ATOM   1382  N   LEU    88      34.171  39.669  28.411  1.00  0.00           N
ATOM   1383  H   LEU    88      34.678  40.093  27.648  1.00  0.00           H
ATOM   1384  CA  LEU    88      34.307  40.271  29.796  1.00  0.00           C
ATOM   1385  HA  LEU    88      34.473  39.415  30.449  1.00  0.00           H
ATOM   1386  CB  LEU    88      35.519  41.137  29.851  1.00  0.00           C
ATOM   1387  HB2 LEU    88      35.406  41.936  29.119  1.00  0.00           H
ATOM   1388  HB3 LEU    88      35.456  41.605  30.834  1.00  0.00           H
ATOM   1389  CG  LEU    88      36.946  40.493  29.817  1.00  0.00           C
ATOM   1390  HG  LEU    88      37.063  39.835  28.956  1.00  0.00           H
ATOM   1391  CD1 LEU    88      38.015  41.625  29.845  1.00  0.00           C
ATOM   1392 HD11 LEU    88      37.859  42.284  30.698  1.00  0.00           H
ATOM   1393 HD12 LEU    88      37.792  42.262  28.990  1.00  0.00           H
ATOM   1394 HD13 LEU    88      39.026  41.269  29.648  1.00  0.00           H
ATOM   1395  CD2 LEU    88      37.265  39.507  30.984  1.00  0.00           C
ATOM   1396 HD21 LEU    88      37.575  40.030  31.888  1.00  0.00           H
ATOM   1397 HD22 LEU    88      36.408  38.867  31.197  1.00  0.00           H
ATOM   1398 HD23 LEU    88      38.113  38.919  30.634  1.00  0.00           H
ATOM   1399  C   LEU    88      33.038  41.066  30.108  1.00  0.00           C
ATOM   1400  O   LEU    88      32.581  41.063  31.248  1.00  0.00           O
ATOM   1401  N   ILE    89      32.366  41.598  29.110  1.00  0.00           N
ATOM   1402  H   ILE    89      32.634  41.443  28.148  1.00  0.00           H
ATOM   1403  CA  ILE    89      31.068  42.202  29.264  1.00  0.00           C
ATOM   1404  HA  ILE    89      31.174  42.855  30.131  1.00  0.00           H
ATOM   1405  CB  ILE    89      30.832  43.120  28.013  1.00  0.00           C
ATOM   1406  HB  ILE    89      31.025  42.458  27.169  1.00  0.00           H
ATOM   1407  CG2 ILE    89      29.320  43.558  28.045  1.00  0.00           C
ATOM   1408 HG21 ILE    89      28.644  42.770  27.713  1.00  0.00           H
ATOM   1409 HG22 ILE    89      29.205  44.398  27.361  1.00  0.00           H
ATOM   1410 HG23 ILE    89      29.078  43.873  29.059  1.00  0.00           H
ATOM   1411  CG1 ILE    89      31.812  44.302  27.799  1.00  0.00           C
ATOM   1412 HG12 ILE    89      31.595  45.096  28.514  1.00  0.00           H
ATOM   1413 HG13 ILE    89      32.767  43.809  27.980  1.00  0.00           H
ATOM   1414  CD1 ILE    89      31.730  44.665  26.358  1.00  0.00           C
ATOM   1415 HD11 ILE    89      32.593  45.306  26.177  1.00  0.00           H
ATOM   1416 HD12 ILE    89      30.781  45.182  26.217  1.00  0.00           H
ATOM   1417 HD13 ILE    89      31.715  43.787  25.713  1.00  0.00           H
ATOM   1418  C   ILE    89      30.016  41.190  29.546  1.00  0.00           C
ATOM   1419  O   ILE    89      29.159  41.352  30.432  1.00  0.00           O
ATOM   1420  N   ASN    90      30.027  40.066  28.783  1.00  0.00           N
ATOM   1421  H   ASN    90      30.757  39.937  28.097  1.00  0.00           H
ATOM   1422  CA  ASN    90      29.245  38.813  28.881  1.00  0.00           C
ATOM   1423  HA  ASN    90      28.220  39.147  29.044  1.00  0.00           H
ATOM   1424  CB  ASN    90      29.352  38.088  27.506  1.00  0.00           C
ATOM   1425  HB2 ASN    90      29.337  38.780  26.664  1.00  0.00           H
ATOM   1426  HB3 ASN    90      30.238  37.455  27.492  1.00  0.00           H
ATOM   1427  CG  ASN    90      28.322  37.017  27.285  1.00  0.00           C
ATOM   1428  OD1 ASN    90      27.340  36.800  28.064  1.00  0.00           O
ATOM   1429  ND2 ASN    90      28.518  36.189  26.235  1.00  0.00           N
ATOM   1430 HD21 ASN    90      29.439  36.216  25.822  1.00  0.00           H
ATOM   1431 HD22 ASN    90      27.837  35.482  25.996  1.00  0.00           H
ATOM   1432  C   ASN    90      29.513  37.930  30.093  1.00  0.00           C
ATOM   1433  O   ASN    90      29.469  36.718  30.014  1.00  0.00           O
ATOM   1434  N   ASN    91      29.755  38.576  31.281  1.00  0.00           N
ATOM   1435  H   ASN    91      29.647  39.580  31.276  1.00  0.00           H
ATOM   1436  CA  ASN    91      30.106  37.961  32.558  1.00  0.00           C
ATOM   1437  HA  ASN    91      30.505  38.738  33.209  1.00  0.00           H
ATOM   1438  CB  ASN    91      28.832  37.445  33.182  1.00  0.00           C
ATOM   1439  HB2 ASN    91      28.454  36.623  32.574  1.00  0.00           H
ATOM   1440  HB3 ASN    91      29.072  37.057  34.172  1.00  0.00           H
ATOM   1441  CG  ASN    91      27.790  38.486  33.362  1.00  0.00           C
ATOM   1442  OD1 ASN    91      28.021  39.566  33.695  1.00  0.00           O
ATOM   1443  ND2 ASN    91      26.477  38.184  33.149  1.00  0.00           N
ATOM   1444 HD21 ASN    91      26.200  37.282  32.788  1.00  0.00           H
ATOM   1445 HD22 ASN    91      25.793  38.881  33.407  1.00  0.00           H
ATOM   1446  C   ASN    91      31.187  36.902  32.299  1.00  0.00           C
ATOM   1447  O   ASN    91      31.012  35.749  32.598  1.00  0.00           O
ATOM   1448  N   LEU    92      32.305  37.320  31.688  1.00  0.00           N
ATOM   1449  H   LEU    92      32.413  38.229  31.260  1.00  0.00           H
ATOM   1450  CA  LEU    92      33.486  36.451  31.515  1.00  0.00           C
ATOM   1451  HA  LEU    92      34.189  37.051  30.937  1.00  0.00           H
ATOM   1452  CB  LEU    92      34.337  36.083  32.741  1.00  0.00           C
ATOM   1453  HB2 LEU    92      33.803  35.340  33.333  1.00  0.00           H
ATOM   1454  HB3 LEU    92      35.279  35.672  32.378  1.00  0.00           H
ATOM   1455  CG  LEU    92      34.642  37.231  33.662  1.00  0.00           C
ATOM   1456  HG  LEU    92      34.756  38.097  33.010  1.00  0.00           H
ATOM   1457  CD1 LEU    92      33.608  37.539  34.776  1.00  0.00           C
ATOM   1458 HD11 LEU    92      32.756  38.121  34.422  1.00  0.00           H
ATOM   1459 HD12 LEU    92      34.214  37.998  35.556  1.00  0.00           H
ATOM   1460 HD13 LEU    92      33.261  36.589  35.182  1.00  0.00           H
ATOM   1461  CD2 LEU    92      35.966  36.933  34.373  1.00  0.00           C
ATOM   1462 HD21 LEU    92      36.714  36.759  33.599  1.00  0.00           H
ATOM   1463 HD22 LEU    92      36.382  37.804  34.881  1.00  0.00           H
ATOM   1464 HD23 LEU    92      35.933  36.105  35.079  1.00  0.00           H
ATOM   1465  C   LEU    92      33.263  35.275  30.534  1.00  0.00           C
ATOM   1466  O   LEU    92      34.046  34.341  30.631  1.00  0.00           O
ATOM   1467  N   GLY    93      32.235  35.219  29.721  1.00  0.00           N
ATOM   1468  H   GLY    93      31.611  36.004  29.599  1.00  0.00           H
ATOM   1469  CA  GLY    93      31.774  33.968  29.009  1.00  0.00           C
ATOM   1470  HA2 GLY    93      30.915  34.296  28.424  1.00  0.00           H
ATOM   1471  HA3 GLY    93      32.535  33.519  28.371  1.00  0.00           H
ATOM   1472  C   GLY    93      31.337  32.956  30.079  1.00  0.00           C
ATOM   1473  O   GLY    93      31.573  31.726  29.960  1.00  0.00           O
ATOM   1474  N   THR    94      30.653  33.363  31.120  1.00  0.00           N
ATOM   1475  H   THR    94      30.559  34.367  31.187  1.00  0.00           H
ATOM   1476  CA  THR    94      30.087  32.464  32.245  1.00  0.00           C
ATOM   1477  HA  THR    94      30.291  31.439  31.937  1.00  0.00           H
ATOM   1478  CB  THR    94      30.610  32.628  33.673  1.00  0.00           C
ATOM   1479  HB  THR    94      30.194  31.848  34.311  1.00  0.00           H
ATOM   1480  CG2 THR    94      32.147  32.795  33.765  1.00  0.00           C
ATOM   1481 HG21 THR    94      32.632  31.854  33.509  1.00  0.00           H
ATOM   1482 HG22 THR    94      32.495  33.131  34.741  1.00  0.00           H
ATOM   1483 HG23 THR    94      32.426  33.579  33.061  1.00  0.00           H
ATOM   1484  OG1 THR    94      30.028  33.807  34.170  1.00  0.00           O
ATOM   1485  HG1 THR    94      30.435  34.554  33.725  1.00  0.00           H
ATOM   1486  C   THR    94      28.601  32.609  32.200  1.00  0.00           C
ATOM   1487  O   THR    94      28.003  33.595  31.728  1.00  0.00           O
ATOM   1488  N   ILE    95      27.902  31.621  32.741  1.00  0.00           N
ATOM   1489  H   ILE    95      28.375  30.945  33.323  1.00  0.00           H
ATOM   1490  CA  ILE    95      26.421  31.526  32.921  1.00  0.00           C
ATOM   1491  HA  ILE    95      26.059  31.958  31.988  1.00  0.00           H
ATOM   1492  CB  ILE    95      25.976  29.971  32.994  1.00  0.00           C
ATOM   1493  HB  ILE    95      26.487  29.406  32.214  1.00  0.00           H
ATOM   1494  CG2 ILE    95      26.428  29.377  34.289  1.00  0.00           C
ATOM   1495 HG21 ILE    95      25.881  29.765  35.150  1.00  0.00           H
ATOM   1496 HG22 ILE    95      27.433  29.720  34.534  1.00  0.00           H
ATOM   1497 HG23 ILE    95      26.310  28.301  34.163  1.00  0.00           H
ATOM   1498  CG1 ILE    95      24.484  29.749  32.695  1.00  0.00           C
ATOM   1499 HG12 ILE    95      23.879  30.273  33.435  1.00  0.00           H
ATOM   1500 HG13 ILE    95      24.326  30.292  31.763  1.00  0.00           H
ATOM   1501  CD1 ILE    95      23.996  28.263  32.474  1.00  0.00           C
ATOM   1502 HD11 ILE    95      23.837  27.787  33.441  1.00  0.00           H
ATOM   1503 HD12 ILE    95      24.692  27.694  31.858  1.00  0.00           H
ATOM   1504 HD13 ILE    95      23.045  28.327  31.945  1.00  0.00           H
ATOM   1505  C   ILE    95      25.852  32.399  34.065  1.00  0.00           C
ATOM   1506  O   ILE    95      24.722  32.306  34.452  1.00  0.00           O
ATOM   1507  N   ALA    96      26.704  33.279  34.590  1.00  0.00           N
ATOM   1508  H   ALA    96      27.647  33.383  34.247  1.00  0.00           H
ATOM   1509  CA  ALA    96      26.233  34.120  35.667  1.00  0.00           C
ATOM   1510  HA  ALA    96      26.340  33.573  36.603  1.00  0.00           H
ATOM   1511  CB  ALA    96      27.307  35.200  35.882  1.00  0.00           C
ATOM   1512  HB1 ALA    96      27.350  35.766  34.951  1.00  0.00           H
ATOM   1513  HB2 ALA    96      28.261  34.694  36.032  1.00  0.00           H
ATOM   1514  HB3 ALA    96      27.076  35.796  36.765  1.00  0.00           H
ATOM   1515  C   ALA    96      24.740  34.759  35.659  1.00  0.00           C
ATOM   1516  O   ALA    96      24.085  34.850  36.702  1.00  0.00           O
ATOM   1517  N   LYS    97      24.236  35.160  34.452  1.00  0.00           N
ATOM   1518  H   LYS    97      24.716  34.819  33.632  1.00  0.00           H
ATOM   1519  CA  LYS    97      22.927  35.840  34.347  1.00  0.00           C
ATOM   1520  HA  LYS    97      23.103  36.632  35.075  1.00  0.00           H
ATOM   1521  CB  LYS    97      22.767  36.566  32.948  1.00  0.00           C
ATOM   1522  HB2 LYS    97      22.052  37.369  33.123  1.00  0.00           H
ATOM   1523  HB3 LYS    97      23.755  36.984  32.753  1.00  0.00           H
ATOM   1524  CG  LYS    97      22.213  35.715  31.783  1.00  0.00           C
ATOM   1525  HG2 LYS    97      22.801  34.822  31.570  1.00  0.00           H
ATOM   1526  HG3 LYS    97      21.290  35.273  32.157  1.00  0.00           H
ATOM   1527  CD  LYS    97      21.762  36.505  30.626  1.00  0.00           C
ATOM   1528  HD2 LYS    97      20.747  36.838  30.844  1.00  0.00           H
ATOM   1529  HD3 LYS    97      22.409  37.375  30.507  1.00  0.00           H
ATOM   1530  CE  LYS    97      21.912  35.623  29.368  1.00  0.00           C
ATOM   1531  HE2 LYS    97      22.976  35.467  29.193  1.00  0.00           H
ATOM   1532  HE3 LYS    97      21.491  34.631  29.530  1.00  0.00           H
ATOM   1533  NZ  LYS    97      21.303  36.282  28.141  1.00  0.00           N
ATOM   1534  HZ1 LYS    97      21.485  37.274  28.165  1.00  0.00           H
ATOM   1535  HZ2 LYS    97      20.323  36.073  28.017  1.00  0.00           H
ATOM   1536  HZ3 LYS    97      21.726  36.032  27.258  1.00  0.00           H
ATOM   1537  C   LYS    97      21.790  34.959  34.924  1.00  0.00           C
ATOM   1538  O   LYS    97      20.793  35.445  35.339  1.00  0.00           O
ATOM   1539  N   SER    98      21.979  33.593  34.913  1.00  0.00           N
ATOM   1540  H   SER    98      22.887  33.245  34.637  1.00  0.00           H
ATOM   1541  CA  SER    98      21.101  32.676  35.702  1.00  0.00           C
ATOM   1542  HA  SER    98      20.287  33.224  36.177  1.00  0.00           H
ATOM   1543  CB  SER    98      20.430  31.641  34.786  1.00  0.00           C
ATOM   1544  HB2 SER    98      19.784  31.028  35.414  1.00  0.00           H
ATOM   1545  HB3 SER    98      19.828  32.120  34.015  1.00  0.00           H
ATOM   1546  OG  SER    98      21.428  30.826  34.139  1.00  0.00           O
ATOM   1547  HG  SER    98      21.632  31.184  33.272  1.00  0.00           H
ATOM   1548  C   SER    98      21.741  31.942  36.930  1.00  0.00           C
ATOM   1549  O   SER    98      21.140  31.542  37.921  1.00  0.00           O
ATOM   1550  N   GLY    99      23.036  31.506  36.747  1.00  0.00           N
ATOM   1551  H   GLY    99      23.548  31.787  35.923  1.00  0.00           H
ATOM   1552  CA  GLY    99      23.663  30.540  37.660  1.00  0.00           C
ATOM   1553  HA2 GLY    99      23.140  29.587  37.736  1.00  0.00           H
ATOM   1554  HA3 GLY    99      24.652  30.408  37.221  1.00  0.00           H
ATOM   1555  C   GLY    99      23.849  31.126  39.146  1.00  0.00           C
ATOM   1556  O   GLY    99      23.982  30.366  40.090  1.00  0.00           O
ATOM   1557  N   THR   100      23.802  32.435  39.265  1.00  0.00           N
ATOM   1558  H   THR   100      23.840  33.091  38.498  1.00  0.00           H
ATOM   1559  CA  THR   100      23.643  33.112  40.611  1.00  0.00           C
ATOM   1560  HA  THR   100      24.304  32.621  41.325  1.00  0.00           H
ATOM   1561  CB  THR   100      24.107  34.623  40.564  1.00  0.00           C
ATOM   1562  HB  THR   100      23.799  34.996  41.541  1.00  0.00           H
ATOM   1563  CG2 THR   100      25.591  34.686  40.325  1.00  0.00           C
ATOM   1564 HG21 THR   100      26.037  35.481  40.923  1.00  0.00           H
ATOM   1565 HG22 THR   100      25.703  34.761  39.244  1.00  0.00           H
ATOM   1566 HG23 THR   100      26.134  33.802  40.660  1.00  0.00           H
ATOM   1567  OG1 THR   100      23.347  35.323  39.582  1.00  0.00           O
ATOM   1568  HG1 THR   100      23.744  35.140  38.728  1.00  0.00           H
ATOM   1569  C   THR   100      22.204  33.017  41.179  1.00  0.00           C
ATOM   1570  O   THR   100      22.015  32.595  42.301  1.00  0.00           O
ATOM   1571  N   LYS   101      21.160  33.309  40.444  1.00  0.00           N
ATOM   1572  H   LYS   101      21.310  33.754  39.550  1.00  0.00           H
ATOM   1573  CA  LYS   101      19.683  33.168  40.918  1.00  0.00           C
ATOM   1574  HA  LYS   101      19.673  33.867  41.754  1.00  0.00           H
ATOM   1575  CB  LYS   101      18.846  33.689  39.784  1.00  0.00           C
ATOM   1576  HB2 LYS   101      19.305  34.637  39.506  1.00  0.00           H
ATOM   1577  HB3 LYS   101      18.854  33.003  38.938  1.00  0.00           H
ATOM   1578  CG  LYS   101      17.376  33.925  40.180  1.00  0.00           C
ATOM   1579  HG2 LYS   101      16.986  32.965  40.519  1.00  0.00           H
ATOM   1580  HG3 LYS   101      17.240  34.642  40.990  1.00  0.00           H
ATOM   1581  CD  LYS   101      16.606  34.443  38.940  1.00  0.00           C
ATOM   1582  HD2 LYS   101      17.183  35.293  38.578  1.00  0.00           H
ATOM   1583  HD3 LYS   101      16.612  33.642  38.201  1.00  0.00           H
ATOM   1584  CE  LYS   101      15.181  34.883  39.422  1.00  0.00           C
ATOM   1585  HE2 LYS   101      15.360  35.226  40.441  1.00  0.00           H
ATOM   1586  HE3 LYS   101      14.948  35.686  38.723  1.00  0.00           H
ATOM   1587  NZ  LYS   101      14.138  33.859  39.426  1.00  0.00           N
ATOM   1588  HZ1 LYS   101      14.143  33.164  38.694  1.00  0.00           H
ATOM   1589  HZ2 LYS   101      13.229  34.212  39.689  1.00  0.00           H
ATOM   1590  HZ3 LYS   101      14.378  33.229  40.178  1.00  0.00           H
ATOM   1591  C   LYS   101      19.358  31.788  41.373  1.00  0.00           C
ATOM   1592  O   LYS   101      18.927  31.579  42.520  1.00  0.00           O
ATOM   1593  N   ALA   102      19.835  30.851  40.552  1.00  0.00           N
ATOM   1594  H   ALA   102      20.362  31.228  39.777  1.00  0.00           H
ATOM   1595  CA  ALA   102      19.730  29.368  40.778  1.00  0.00           C
ATOM   1596  HA  ALA   102      18.686  29.095  40.930  1.00  0.00           H
ATOM   1597  CB  ALA   102      20.186  28.743  39.448  1.00  0.00           C
ATOM   1598  HB1 ALA   102      19.469  28.891  38.641  1.00  0.00           H
ATOM   1599  HB2 ALA   102      20.281  27.683  39.682  1.00  0.00           H
ATOM   1600  HB3 ALA   102      21.154  29.083  39.080  1.00  0.00           H
ATOM   1601  C   ALA   102      20.572  28.826  41.910  1.00  0.00           C
ATOM   1602  O   ALA   102      20.152  27.879  42.568  1.00  0.00           O
ATOM   1603  N   PHE   103      21.777  29.419  42.261  1.00  0.00           N
ATOM   1604  H   PHE   103      22.170  30.040  41.568  1.00  0.00           H
ATOM   1605  CA  PHE   103      22.609  29.077  43.508  1.00  0.00           C
ATOM   1606  HA  PHE   103      22.624  27.992  43.626  1.00  0.00           H
ATOM   1607  CB  PHE   103      24.075  29.484  43.297  1.00  0.00           C
ATOM   1608  HB2 PHE   103      24.527  29.173  42.354  1.00  0.00           H
ATOM   1609  HB3 PHE   103      24.114  30.572  43.262  1.00  0.00           H
ATOM   1610  CG  PHE   103      24.998  28.953  44.407  1.00  0.00           C
ATOM   1611  CD1 PHE   103      25.136  27.551  44.582  1.00  0.00           C
ATOM   1612  HD1 PHE   103      24.481  26.771  44.221  1.00  0.00           H
ATOM   1613  CE1 PHE   103      26.169  27.108  45.520  1.00  0.00           C
ATOM   1614  HE1 PHE   103      26.273  26.043  45.662  1.00  0.00           H
ATOM   1615  CZ  PHE   103      26.993  28.060  46.099  1.00  0.00           C
ATOM   1616  HZ  PHE   103      27.817  27.669  46.678  1.00  0.00           H
ATOM   1617  CE2 PHE   103      26.906  29.441  45.939  1.00  0.00           C
ATOM   1618  HE2 PHE   103      27.591  30.106  46.445  1.00  0.00           H
ATOM   1619  CD2 PHE   103      25.873  29.885  45.067  1.00  0.00           C
ATOM   1620  HD2 PHE   103      25.806  30.934  44.822  1.00  0.00           H
ATOM   1621  C   PHE   103      22.029  29.594  44.817  1.00  0.00           C
ATOM   1622  O   PHE   103      21.775  28.847  45.779  1.00  0.00           O
ATOM   1623  N   MET   104      21.574  30.862  44.827  1.00  0.00           N
ATOM   1624  H   MET   104      22.001  31.424  44.105  1.00  0.00           H
ATOM   1625  CA  MET   104      20.832  31.442  45.892  1.00  0.00           C
ATOM   1626  HA  MET   104      21.425  31.317  46.798  1.00  0.00           H
ATOM   1627  CB  MET   104      20.579  32.883  45.626  1.00  0.00           C
ATOM   1628  HB2 MET   104      20.039  33.094  44.703  1.00  0.00           H
ATOM   1629  HB3 MET   104      19.892  33.233  46.397  1.00  0.00           H
ATOM   1630  CG  MET   104      21.887  33.590  45.703  1.00  0.00           C
ATOM   1631  HG2 MET   104      22.307  33.302  46.667  1.00  0.00           H
ATOM   1632  HG3 MET   104      22.551  33.087  45.001  1.00  0.00           H
ATOM   1633  SD  MET   104      21.957  35.418  45.584  1.00  0.00           S
ATOM   1634  CE  MET   104      21.632  35.612  43.741  1.00  0.00           C
ATOM   1635  HE1 MET   104      21.140  34.736  43.318  1.00  0.00           H
ATOM   1636  HE2 MET   104      21.059  36.537  43.680  1.00  0.00           H
ATOM   1637  HE3 MET   104      22.576  35.682  43.200  1.00  0.00           H
ATOM   1638  C   MET   104      19.539  30.615  46.206  1.00  0.00           C
ATOM   1639  O   MET   104      19.354  30.266  47.345  1.00  0.00           O
ATOM   1640  N   GLU   105      19.005  30.015  45.265  1.00  0.00           N
ATOM   1641  H   GLU   105      19.222  30.347  44.337  1.00  0.00           H
ATOM   1642  CA  GLU   105      17.779  29.120  45.417  1.00  0.00           C
ATOM   1643  HA  GLU   105      17.070  29.530  46.136  1.00  0.00           H
ATOM   1644  CB  GLU   105      17.005  29.005  44.086  1.00  0.00           C
ATOM   1645  HB2 GLU   105      17.702  28.973  43.248  1.00  0.00           H
ATOM   1646  HB3 GLU   105      16.551  28.015  44.120  1.00  0.00           H
ATOM   1647  CG  GLU   105      16.036  30.147  43.783  1.00  0.00           C
ATOM   1648  HG2 GLU   105      16.557  31.103  43.835  1.00  0.00           H
ATOM   1649  HG3 GLU   105      15.706  29.986  42.756  1.00  0.00           H
ATOM   1650  CD  GLU   105      14.798  30.183  44.684  1.00  0.00           C
ATOM   1651  OE1 GLU   105      14.482  29.230  45.404  1.00  0.00           O
ATOM   1652  OE2 GLU   105      14.118  31.198  44.584  1.00  0.00           O
ATOM   1653  C   GLU   105      18.232  27.689  45.942  1.00  0.00           C
ATOM   1654  O   GLU   105      17.549  27.140  46.749  1.00  0.00           O
ATOM   1655  N   ALA   106      19.416  27.193  45.405  1.00  0.00           N
ATOM   1656  H   ALA   106      19.954  27.696  44.714  1.00  0.00           H
ATOM   1657  CA  ALA   106      19.992  25.968  45.978  1.00  0.00           C
ATOM   1658  HA  ALA   106      19.247  25.174  45.920  1.00  0.00           H
ATOM   1659  CB  ALA   106      21.100  25.519  45.050  1.00  0.00           C
ATOM   1660  HB1 ALA   106      20.796  25.384  44.012  1.00  0.00           H
ATOM   1661  HB2 ALA   106      21.535  24.565  45.350  1.00  0.00           H
ATOM   1662  HB3 ALA   106      21.891  26.267  45.022  1.00  0.00           H
ATOM   1663  C   ALA   106      20.434  26.097  47.469  1.00  0.00           C
ATOM   1664  O   ALA   106      20.117  25.214  48.295  1.00  0.00           O
ATOM   1665  N   LEU   107      21.116  27.171  47.875  1.00  0.00           N
ATOM   1666  H   LEU   107      21.471  27.772  47.144  1.00  0.00           H
ATOM   1667  CA  LEU   107      21.655  27.404  49.244  1.00  0.00           C
ATOM   1668  HA  LEU   107      22.256  26.526  49.477  1.00  0.00           H
ATOM   1669  CB  LEU   107      22.511  28.683  49.275  1.00  0.00           C
ATOM   1670  HB2 LEU   107      21.815  29.448  48.927  1.00  0.00           H
ATOM   1671  HB3 LEU   107      22.753  28.781  50.334  1.00  0.00           H
ATOM   1672  CG  LEU   107      23.754  28.782  48.426  1.00  0.00           C
ATOM   1673  HG  LEU   107      23.598  28.609  47.362  1.00  0.00           H
ATOM   1674  CD1 LEU   107      24.399  30.192  48.597  1.00  0.00           C
ATOM   1675 HD11 LEU   107      23.636  30.970  48.566  1.00  0.00           H
ATOM   1676 HD12 LEU   107      25.089  30.443  47.792  1.00  0.00           H
ATOM   1677 HD13 LEU   107      24.811  30.290  49.602  1.00  0.00           H
ATOM   1678  CD2 LEU   107      24.731  27.636  48.883  1.00  0.00           C
ATOM   1679 HD21 LEU   107      24.383  26.650  48.571  1.00  0.00           H
ATOM   1680 HD22 LEU   107      25.652  27.875  48.349  1.00  0.00           H
ATOM   1681 HD23 LEU   107      24.786  27.603  49.970  1.00  0.00           H
ATOM   1682  C   LEU   107      20.435  27.403  50.169  1.00  0.00           C
ATOM   1683  O   LEU   107      20.366  26.814  51.226  1.00  0.00           O
ATOM   1684  N   GLN   108      19.325  28.112  49.738  1.00  0.00           N
ATOM   1685  H   GLN   108      19.445  28.614  48.869  1.00  0.00           H
ATOM   1686  CA  GLN   108      18.014  28.036  50.482  1.00  0.00           C
ATOM   1687  HA  GLN   108      18.230  28.379  51.494  1.00  0.00           H
ATOM   1688  CB  GLN   108      17.109  29.149  49.893  1.00  0.00           C
ATOM   1689  HB2 GLN   108      17.598  30.049  50.265  1.00  0.00           H
ATOM   1690  HB3 GLN   108      17.252  29.155  48.812  1.00  0.00           H
ATOM   1691  CG  GLN   108      15.625  29.137  50.307  1.00  0.00           C
ATOM   1692  HG2 GLN   108      15.190  29.994  49.793  1.00  0.00           H
ATOM   1693  HG3 GLN   108      15.033  28.267  50.024  1.00  0.00           H
ATOM   1694  CD  GLN   108      15.378  29.544  51.769  1.00  0.00           C
ATOM   1695  OE1 GLN   108      16.271  29.712  52.570  1.00  0.00           O
ATOM   1696  NE2 GLN   108      14.169  29.635  52.166  1.00  0.00           N
ATOM   1697 HE21 GLN   108      13.941  29.774  53.140  1.00  0.00           H
ATOM   1698 HE22 GLN   108      13.343  29.354  51.658  1.00  0.00           H
ATOM   1699  C   GLN   108      17.437  26.607  50.573  1.00  0.00           C
ATOM   1700  O   GLN   108      16.863  26.321  51.640  1.00  0.00           O
ATOM   1701  N   ALA   109      17.659  25.760  49.546  1.00  0.00           N
ATOM   1702  H   ALA   109      18.070  26.147  48.708  1.00  0.00           H
ATOM   1703  CA  ALA   109      17.153  24.419  49.493  1.00  0.00           C
ATOM   1704  HA  ALA   109      16.183  24.386  49.989  1.00  0.00           H
ATOM   1705  CB  ALA   109      16.959  24.014  48.076  1.00  0.00           C
ATOM   1706  HB1 ALA   109      17.957  23.749  47.728  1.00  0.00           H
ATOM   1707  HB2 ALA   109      16.319  24.762  47.608  1.00  0.00           H
ATOM   1708  HB3 ALA   109      16.332  23.127  47.983  1.00  0.00           H
ATOM   1709  C   ALA   109      17.979  23.417  50.370  1.00  0.00           C
ATOM   1710  O   ALA   109      17.336  22.674  51.162  1.00  0.00           O
ATOM   1711  N   GLY   110      19.225  23.277  50.070  1.00  0.00           N
ATOM   1712  H   GLY   110      19.504  23.891  49.318  1.00  0.00           H
ATOM   1713  CA  GLY   110      20.191  22.407  50.810  1.00  0.00           C
ATOM   1714  HA2 GLY   110      20.218  22.659  51.870  1.00  0.00           H
ATOM   1715  HA3 GLY   110      19.802  21.394  50.712  1.00  0.00           H
ATOM   1716  C   GLY   110      21.647  22.417  50.349  1.00  0.00           C
ATOM   1717  O   GLY   110      22.492  21.637  50.800  1.00  0.00           O
ATOM   1718  N   ALA   111      21.980  23.228  49.325  1.00  0.00           N
ATOM   1719  H   ALA   111      21.266  23.821  48.927  1.00  0.00           H
ATOM   1720  CA  ALA   111      23.371  23.381  48.928  1.00  0.00           C
ATOM   1721  HA  ALA   111      23.783  22.408  48.662  1.00  0.00           H
ATOM   1722  CB  ALA   111      23.394  24.064  47.544  1.00  0.00           C
ATOM   1723  HB1 ALA   111      24.404  24.048  47.134  1.00  0.00           H
ATOM   1724  HB2 ALA   111      23.115  25.114  47.632  1.00  0.00           H
ATOM   1725  HB3 ALA   111      22.673  23.633  46.850  1.00  0.00           H
ATOM   1726  C   ALA   111      24.368  23.979  49.875  1.00  0.00           C
ATOM   1727  O   ALA   111      23.999  24.875  50.653  1.00  0.00           O
ATOM   1728  N   ASP   112      25.645  23.525  49.866  1.00  0.00           N
ATOM   1729  H   ASP   112      25.850  22.773  49.223  1.00  0.00           H
ATOM   1730  CA  ASP   112      26.762  24.279  50.550  1.00  0.00           C
ATOM   1731  HA  ASP   112      26.348  24.791  51.419  1.00  0.00           H
ATOM   1732  CB  ASP   112      27.804  23.179  50.983  1.00  0.00           C
ATOM   1733  HB2 ASP   112      27.330  22.271  51.356  1.00  0.00           H
ATOM   1734  HB3 ASP   112      28.406  22.898  50.119  1.00  0.00           H
ATOM   1735  CG  ASP   112      28.773  23.789  52.058  1.00  0.00           C
ATOM   1736  OD1 ASP   112      29.735  23.036  52.355  1.00  0.00           O
ATOM   1737  OD2 ASP   112      28.587  24.868  52.657  1.00  0.00           O
ATOM   1738  C   ASP   112      27.368  25.330  49.641  1.00  0.00           C
ATOM   1739  O   ASP   112      27.396  25.136  48.427  1.00  0.00           O
ATOM   1740  N   ILE   113      27.961  26.451  50.186  1.00  0.00           N
ATOM   1741  H   ILE   113      28.220  26.433  51.162  1.00  0.00           H
ATOM   1742  CA  ILE   113      28.784  27.438  49.400  1.00  0.00           C
ATOM   1743  HA  ILE   113      28.173  27.970  48.670  1.00  0.00           H
ATOM   1744  CB  ILE   113      29.311  28.377  50.411  1.00  0.00           C
ATOM   1745  HB  ILE   113      29.760  27.891  51.277  1.00  0.00           H
ATOM   1746  CG2 ILE   113      30.397  29.329  49.822  1.00  0.00           C
ATOM   1747 HG21 ILE   113      30.073  29.725  48.860  1.00  0.00           H
ATOM   1748 HG22 ILE   113      31.428  28.974  49.824  1.00  0.00           H
ATOM   1749 HG23 ILE   113      30.536  30.251  50.388  1.00  0.00           H
ATOM   1750  CG1 ILE   113      28.144  29.265  50.762  1.00  0.00           C
ATOM   1751 HG12 ILE   113      28.266  30.290  50.413  1.00  0.00           H
ATOM   1752 HG13 ILE   113      27.208  29.073  50.238  1.00  0.00           H
ATOM   1753  CD1 ILE   113      27.863  29.299  52.325  1.00  0.00           C
ATOM   1754 HD11 ILE   113      28.727  29.767  52.798  1.00  0.00           H
ATOM   1755 HD12 ILE   113      27.817  28.351  52.862  1.00  0.00           H
ATOM   1756 HD13 ILE   113      26.989  29.949  52.374  1.00  0.00           H
ATOM   1757  C   ILE   113      29.896  26.726  48.585  1.00  0.00           C
ATOM   1758  O   ILE   113      30.099  27.007  47.409  1.00  0.00           O
ATOM   1759  N   SER   114      30.392  25.622  49.145  1.00  0.00           N
ATOM   1760  H   SER   114      30.151  25.433  50.107  1.00  0.00           H
ATOM   1761  CA  SER   114      31.352  24.747  48.423  1.00  0.00           C
ATOM   1762  HA  SER   114      32.157  25.429  48.149  1.00  0.00           H
ATOM   1763  CB  SER   114      31.838  23.625  49.308  1.00  0.00           C
ATOM   1764  HB2 SER   114      32.125  24.090  50.251  1.00  0.00           H
ATOM   1765  HB3 SER   114      30.982  23.025  49.616  1.00  0.00           H
ATOM   1766  OG  SER   114      32.906  22.633  48.934  1.00  0.00           O
ATOM   1767  HG  SER   114      33.012  21.988  49.638  1.00  0.00           H
ATOM   1768  C   SER   114      31.004  24.127  47.086  1.00  0.00           C
ATOM   1769  O   SER   114      31.820  23.835  46.234  1.00  0.00           O
ATOM   1770  N   MET   115      29.706  24.152  46.766  1.00  0.00           N
ATOM   1771  H   MET   115      29.045  24.424  47.480  1.00  0.00           H
ATOM   1772  CA  MET   115      29.093  23.723  45.516  1.00  0.00           C
ATOM   1773  HA  MET   115      29.548  22.811  45.130  1.00  0.00           H
ATOM   1774  CB  MET   115      27.656  23.212  45.670  1.00  0.00           C
ATOM   1775  HB2 MET   115      26.975  24.016  45.951  1.00  0.00           H
ATOM   1776  HB3 MET   115      27.391  22.827  44.685  1.00  0.00           H
ATOM   1777  CG  MET   115      27.651  22.061  46.725  1.00  0.00           C
ATOM   1778  HG2 MET   115      28.475  21.364  46.573  1.00  0.00           H
ATOM   1779  HG3 MET   115      27.825  22.489  47.712  1.00  0.00           H
ATOM   1780  SD  MET   115      26.059  21.197  46.665  1.00  0.00           S
ATOM   1781  CE  MET   115      25.973  20.623  44.912  1.00  0.00           C
ATOM   1782  HE1 MET   115      25.842  21.387  44.146  1.00  0.00           H
ATOM   1783  HE2 MET   115      26.906  20.107  44.685  1.00  0.00           H
ATOM   1784  HE3 MET   115      25.169  19.889  44.845  1.00  0.00           H
ATOM   1785  C   MET   115      29.094  24.766  44.461  1.00  0.00           C
ATOM   1786  O   MET   115      28.580  24.512  43.410  1.00  0.00           O
ATOM   1787  N   ILE   116      29.591  25.953  44.538  1.00  0.00           N
ATOM   1788  H   ILE   116      30.002  26.207  45.424  1.00  0.00           H
ATOM   1789  CA  ILE   116      29.334  27.012  43.517  1.00  0.00           C
ATOM   1790  HA  ILE   116      28.253  27.144  43.444  1.00  0.00           H
ATOM   1791  CB  ILE   116      29.911  28.349  44.077  1.00  0.00           C
ATOM   1792  HB  ILE   116      29.694  28.522  45.130  1.00  0.00           H
ATOM   1793  CG2 ILE   116      31.446  28.281  44.002  1.00  0.00           C
ATOM   1794 HG21 ILE   116      31.939  27.372  44.350  1.00  0.00           H
ATOM   1795 HG22 ILE   116      31.977  29.083  44.513  1.00  0.00           H
ATOM   1796 HG23 ILE   116      31.848  28.335  42.991  1.00  0.00           H
ATOM   1797  CG1 ILE   116      29.489  29.566  43.290  1.00  0.00           C
ATOM   1798 HG12 ILE   116      29.948  29.543  42.300  1.00  0.00           H
ATOM   1799 HG13 ILE   116      28.402  29.532  43.237  1.00  0.00           H
ATOM   1800  CD1 ILE   116      30.041  31.011  43.881  1.00  0.00           C
ATOM   1801 HD11 ILE   116      29.633  31.807  43.258  1.00  0.00           H
ATOM   1802 HD12 ILE   116      31.128  31.016  43.799  1.00  0.00           H
ATOM   1803 HD13 ILE   116      29.836  31.150  44.943  1.00  0.00           H
ATOM   1804  C   ILE   116      29.610  26.741  42.018  1.00  0.00           C
ATOM   1805  O   ILE   116      28.980  27.289  41.103  1.00  0.00           O
ATOM   1806  N   GLY   117      30.572  25.877  41.804  1.00  0.00           N
ATOM   1807  H   GLY   117      31.005  25.478  42.625  1.00  0.00           H
ATOM   1808  CA  GLY   117      31.219  25.647  40.476  1.00  0.00           C
ATOM   1809  HA2 GLY   117      31.360  26.588  39.943  1.00  0.00           H
ATOM   1810  HA3 GLY   117      32.126  25.044  40.474  1.00  0.00           H
ATOM   1811  C   GLY   117      30.299  24.796  39.633  1.00  0.00           C
ATOM   1812  O   GLY   117      30.307  25.002  38.381  1.00  0.00           O
ATOM   1813  N   GLN   118      29.408  23.964  40.205  1.00  0.00           N
ATOM   1814  H   GLN   118      29.372  23.832  41.205  1.00  0.00           H
ATOM   1815  CA  GLN   118      28.303  23.187  39.575  1.00  0.00           C
ATOM   1816  HA  GLN   118      28.671  22.402  38.914  1.00  0.00           H
ATOM   1817  CB  GLN   118      27.536  22.533  40.781  1.00  0.00           C
ATOM   1818  HB2 GLN   118      27.082  23.146  41.560  1.00  0.00           H
ATOM   1819  HB3 GLN   118      26.712  21.932  40.395  1.00  0.00           H
ATOM   1820  CG  GLN   118      28.349  21.453  41.569  1.00  0.00           C
ATOM   1821  HG2 GLN   118      29.373  21.823  41.607  1.00  0.00           H
ATOM   1822  HG3 GLN   118      27.796  21.264  42.489  1.00  0.00           H
ATOM   1823  CD  GLN   118      28.388  20.126  40.790  1.00  0.00           C
ATOM   1824  OE1 GLN   118      27.456  19.636  40.165  1.00  0.00           O
ATOM   1825  NE2 GLN   118      29.607  19.594  40.669  1.00  0.00           N
ATOM   1826 HE21 GLN   118      29.605  18.610  40.443  1.00  0.00           H
ATOM   1827 HE22 GLN   118      30.401  19.977  41.163  1.00  0.00           H
ATOM   1828  C   GLN   118      27.306  24.152  38.837  1.00  0.00           C
ATOM   1829  O   GLN   118      26.678  23.862  37.782  1.00  0.00           O
ATOM   1830  N   PHE   119      27.124  25.339  39.400  1.00  0.00           N
ATOM   1831  H   PHE   119      27.655  25.569  40.227  1.00  0.00           H
ATOM   1832  CA  PHE   119      26.336  26.488  39.032  1.00  0.00           C
ATOM   1833  HA  PHE   119      25.477  26.142  38.458  1.00  0.00           H
ATOM   1834  CB  PHE   119      25.575  27.117  40.235  1.00  0.00           C
ATOM   1835  HB2 PHE   119      26.235  27.551  40.986  1.00  0.00           H
ATOM   1836  HB3 PHE   119      25.052  27.993  39.850  1.00  0.00           H
ATOM   1837  CG  PHE   119      24.534  26.137  40.913  1.00  0.00           C
ATOM   1838  CD1 PHE   119      23.184  26.226  40.581  1.00  0.00           C
ATOM   1839  HD1 PHE   119      22.840  26.951  39.857  1.00  0.00           H
ATOM   1840  CE1 PHE   119      22.295  25.296  41.169  1.00  0.00           C
ATOM   1841  HE1 PHE   119      21.233  25.374  40.989  1.00  0.00           H
ATOM   1842  CZ  PHE   119      22.782  24.381  42.126  1.00  0.00           C
ATOM   1843  HZ  PHE   119      22.107  23.712  42.639  1.00  0.00           H
ATOM   1844  CE2 PHE   119      24.120  24.292  42.448  1.00  0.00           C
ATOM   1845  HE2 PHE   119      24.427  23.648  43.259  1.00  0.00           H
ATOM   1846  CD2 PHE   119      25.070  25.216  41.882  1.00  0.00           C
ATOM   1847  HD2 PHE   119      26.102  25.265  42.198  1.00  0.00           H
ATOM   1848  C   PHE   119      27.054  27.487  38.101  1.00  0.00           C
ATOM   1849  O   PHE   119      26.317  28.355  37.533  1.00  0.00           O
ATOM   1850  N   GLY   120      28.358  27.298  37.872  1.00  0.00           N
ATOM   1851  H   GLY   120      28.838  26.465  38.181  1.00  0.00           H
ATOM   1852  CA  GLY   120      29.156  28.009  36.882  1.00  0.00           C
ATOM   1853  HA2 GLY   120      30.150  27.572  36.779  1.00  0.00           H
ATOM   1854  HA3 GLY   120      28.649  27.981  35.918  1.00  0.00           H
ATOM   1855  C   GLY   120      29.514  29.433  37.125  1.00  0.00           C
ATOM   1856  O   GLY   120      29.885  30.146  36.216  1.00  0.00           O
ATOM   1857  N   VAL   121      29.366  29.992  38.305  1.00  0.00           N
ATOM   1858  H   VAL   121      29.167  29.300  39.013  1.00  0.00           H
ATOM   1859  CA  VAL   121      29.568  31.314  38.948  1.00  0.00           C
ATOM   1860  HA  VAL   121      30.056  31.956  38.215  1.00  0.00           H
ATOM   1861  CB  VAL   121      28.203  31.902  39.473  1.00  0.00           C
ATOM   1862  HB  VAL   121      28.392  32.956  39.671  1.00  0.00           H
ATOM   1863  CG1 VAL   121      27.234  31.853  38.264  1.00  0.00           C
ATOM   1864 HG11 VAL   121      27.819  32.550  37.663  1.00  0.00           H
ATOM   1865 HG12 VAL   121      27.084  30.899  37.759  1.00  0.00           H
ATOM   1866 HG13 VAL   121      26.282  32.328  38.500  1.00  0.00           H
ATOM   1867  CG2 VAL   121      27.745  31.253  40.764  1.00  0.00           C
ATOM   1868 HG21 VAL   121      26.700  31.502  40.946  1.00  0.00           H
ATOM   1869 HG22 VAL   121      28.335  31.621  41.603  1.00  0.00           H
ATOM   1870 HG23 VAL   121      27.807  30.165  40.749  1.00  0.00           H
ATOM   1871  C   VAL   121      30.756  31.405  39.937  1.00  0.00           C
ATOM   1872  O   VAL   121      30.772  32.191  40.897  1.00  0.00           O
ATOM   1873  N   GLY   122      31.730  30.441  39.861  1.00  0.00           N
ATOM   1874  H   GLY   122      31.732  29.812  39.071  1.00  0.00           H
ATOM   1875  CA  GLY   122      32.805  30.166  40.867  1.00  0.00           C
ATOM   1876  HA2 GLY   122      32.361  29.899  41.826  1.00  0.00           H
ATOM   1877  HA3 GLY   122      33.466  29.384  40.491  1.00  0.00           H
ATOM   1878  C   GLY   122      33.754  31.347  41.074  1.00  0.00           C
ATOM   1879  O   GLY   122      34.259  31.593  42.174  1.00  0.00           O
ATOM   1880  N   PHE   123      34.023  32.185  40.094  1.00  0.00           N
ATOM   1881  H   PHE   123      33.618  32.004  39.187  1.00  0.00           H
ATOM   1882  CA  PHE   123      34.945  33.345  40.123  1.00  0.00           C
ATOM   1883  HA  PHE   123      35.970  33.028  40.313  1.00  0.00           H
ATOM   1884  CB  PHE   123      34.891  34.036  38.745  1.00  0.00           C
ATOM   1885  HB2 PHE   123      35.508  33.397  38.115  1.00  0.00           H
ATOM   1886  HB3 PHE   123      33.886  34.010  38.324  1.00  0.00           H
ATOM   1887  CG  PHE   123      35.362  35.505  38.643  1.00  0.00           C
ATOM   1888  CD1 PHE   123      36.782  35.801  38.739  1.00  0.00           C
ATOM   1889  HD1 PHE   123      37.518  35.062  39.017  1.00  0.00           H
ATOM   1890  CE1 PHE   123      37.261  37.117  38.462  1.00  0.00           C
ATOM   1891  HE1 PHE   123      38.320  37.290  38.585  1.00  0.00           H
ATOM   1892  CZ  PHE   123      36.341  38.162  38.285  1.00  0.00           C
ATOM   1893  HZ  PHE   123      36.678  39.177  38.142  1.00  0.00           H
ATOM   1894  CE2 PHE   123      34.907  37.876  38.230  1.00  0.00           C
ATOM   1895  HE2 PHE   123      34.221  38.627  37.869  1.00  0.00           H
ATOM   1896  CD2 PHE   123      34.455  36.581  38.415  1.00  0.00           C
ATOM   1897  HD2 PHE   123      33.436  36.352  38.141  1.00  0.00           H
ATOM   1898  C   PHE   123      34.435  34.337  41.180  1.00  0.00           C
ATOM   1899  O   PHE   123      35.212  34.942  41.958  1.00  0.00           O
ATOM   1900  N   TYR   124      33.116  34.446  41.312  1.00  0.00           N
ATOM   1901  H   TYR   124      32.641  34.021  40.528  1.00  0.00           H
ATOM   1902  CA  TYR   124      32.507  35.432  42.221  1.00  0.00           C
ATOM   1903  HA  TYR   124      33.080  36.357  42.166  1.00  0.00           H
ATOM   1904  CB  TYR   124      31.075  35.761  41.782  1.00  0.00           C
ATOM   1905  HB2 TYR   124      30.472  34.864  41.914  1.00  0.00           H
ATOM   1906  HB3 TYR   124      30.622  36.508  42.434  1.00  0.00           H
ATOM   1907  CG  TYR   124      30.912  36.153  40.373  1.00  0.00           C
ATOM   1908  CD1 TYR   124      31.123  37.518  39.897  1.00  0.00           C
ATOM   1909  HD1 TYR   124      31.377  38.332  40.559  1.00  0.00           H
ATOM   1910  CE1 TYR   124      30.938  37.816  38.500  1.00  0.00           C
ATOM   1911  HE1 TYR   124      31.094  38.843  38.206  1.00  0.00           H
ATOM   1912  CZ  TYR   124      30.616  36.813  37.562  1.00  0.00           C
ATOM   1913  OH  TYR   124      30.293  37.181  36.303  1.00  0.00           O
ATOM   1914  HH  TYR   124      30.424  38.101  36.064  1.00  0.00           H
ATOM   1915  CE2 TYR   124      30.249  35.561  38.057  1.00  0.00           C
ATOM   1916  HE2 TYR   124      29.970  34.762  37.386  1.00  0.00           H
ATOM   1917  CD2 TYR   124      30.470  35.220  39.428  1.00  0.00           C
ATOM   1918  HD2 TYR   124      30.364  34.173  39.667  1.00  0.00           H
ATOM   1919  C   TYR   124      32.660  34.896  43.648  1.00  0.00           C
ATOM   1920  O   TYR   124      32.132  35.621  44.550  1.00  0.00           O
ATOM   1921  N   SER   125      33.103  33.669  43.953  1.00  0.00           N
ATOM   1922  H   SER   125      33.481  33.193  43.146  1.00  0.00           H
ATOM   1923  CA  SER   125      33.612  33.282  45.275  1.00  0.00           C
ATOM   1924  HA  SER   125      32.826  33.650  45.934  1.00  0.00           H
ATOM   1925  CB  SER   125      33.658  31.763  45.459  1.00  0.00           C
ATOM   1926  HB2 SER   125      33.823  31.594  46.522  1.00  0.00           H
ATOM   1927  HB3 SER   125      32.704  31.312  45.184  1.00  0.00           H
ATOM   1928  OG  SER   125      34.703  31.201  44.686  1.00  0.00           O
ATOM   1929  HG  SER   125      34.489  31.179  43.751  1.00  0.00           H
ATOM   1930  C   SER   125      34.919  33.991  45.826  1.00  0.00           C
ATOM   1931  O   SER   125      35.240  33.815  47.001  1.00  0.00           O
ATOM   1932  N   ALA   126      35.661  34.719  45.034  1.00  0.00           N
ATOM   1933  H   ALA   126      35.270  34.845  44.112  1.00  0.00           H
ATOM   1934  CA  ALA   126      36.746  35.539  45.555  1.00  0.00           C
ATOM   1935  HA  ALA   126      37.470  34.784  45.862  1.00  0.00           H
ATOM   1936  CB  ALA   126      37.291  36.387  44.336  1.00  0.00           C
ATOM   1937  HB1 ALA   126      37.944  37.176  44.707  1.00  0.00           H
ATOM   1938  HB2 ALA   126      36.433  36.789  43.798  1.00  0.00           H
ATOM   1939  HB3 ALA   126      37.721  35.858  43.486  1.00  0.00           H
ATOM   1940  C   ALA   126      36.450  36.541  46.665  1.00  0.00           C
ATOM   1941  O   ALA   126      37.258  36.711  47.596  1.00  0.00           O
ATOM   1942  N   TYR   127      35.283  37.118  46.617  1.00  0.00           N
ATOM   1943  H   TYR   127      34.701  36.858  45.835  1.00  0.00           H
ATOM   1944  CA  TYR   127      34.739  37.994  47.626  1.00  0.00           C
ATOM   1945  HA  TYR   127      35.504  38.748  47.812  1.00  0.00           H
ATOM   1946  CB  TYR   127      33.469  38.719  47.123  1.00  0.00           C
ATOM   1947  HB2 TYR   127      32.717  37.984  46.833  1.00  0.00           H
ATOM   1948  HB3 TYR   127      33.150  39.388  47.922  1.00  0.00           H
ATOM   1949  CG  TYR   127      33.705  39.659  45.975  1.00  0.00           C
ATOM   1950  CD1 TYR   127      34.343  40.899  46.178  1.00  0.00           C
ATOM   1951  HD1 TYR   127      34.639  41.252  47.155  1.00  0.00           H
ATOM   1952  CE1 TYR   127      34.642  41.688  44.998  1.00  0.00           C
ATOM   1953  HE1 TYR   127      35.037  42.690  45.092  1.00  0.00           H
ATOM   1954  CZ  TYR   127      34.257  41.200  43.681  1.00  0.00           C
ATOM   1955  OH  TYR   127      34.499  41.876  42.556  1.00  0.00           O
ATOM   1956  HH  TYR   127      34.932  42.723  42.685  1.00  0.00           H
ATOM   1957  CE2 TYR   127      33.715  39.938  43.553  1.00  0.00           C
ATOM   1958  HE2 TYR   127      33.462  39.578  42.567  1.00  0.00           H
ATOM   1959  CD2 TYR   127      33.435  39.165  44.706  1.00  0.00           C
ATOM   1960  HD2 TYR   127      33.108  38.151  44.529  1.00  0.00           H
ATOM   1961  C   TYR   127      34.604  37.284  49.000  1.00  0.00           C
ATOM   1962  O   TYR   127      34.313  37.977  49.983  1.00  0.00           O
ATOM   1963  N   LEU   128      34.923  35.984  49.113  1.00  0.00           N
ATOM   1964  H   LEU   128      35.167  35.449  48.292  1.00  0.00           H
ATOM   1965  CA  LEU   128      35.112  35.291  50.391  1.00  0.00           C
ATOM   1966  HA  LEU   128      34.185  35.592  50.879  1.00  0.00           H
ATOM   1967  CB  LEU   128      35.137  33.790  50.175  1.00  0.00           C
ATOM   1968  HB2 LEU   128      35.868  33.597  49.390  1.00  0.00           H
ATOM   1969  HB3 LEU   128      35.514  33.505  51.158  1.00  0.00           H
ATOM   1970  CG  LEU   128      33.799  33.080  49.884  1.00  0.00           C
ATOM   1971  HG  LEU   128      33.278  33.575  49.065  1.00  0.00           H
ATOM   1972  CD1 LEU   128      34.039  31.647  49.544  1.00  0.00           C
ATOM   1973 HD11 LEU   128      34.493  31.040  50.328  1.00  0.00           H
ATOM   1974 HD12 LEU   128      34.745  31.534  48.723  1.00  0.00           H
ATOM   1975 HD13 LEU   128      33.050  31.233  49.344  1.00  0.00           H
ATOM   1976  CD2 LEU   128      32.906  33.177  51.178  1.00  0.00           C
ATOM   1977 HD21 LEU   128      33.503  32.721  51.969  1.00  0.00           H
ATOM   1978 HD22 LEU   128      32.639  34.202  51.439  1.00  0.00           H
ATOM   1979 HD23 LEU   128      31.955  32.655  51.084  1.00  0.00           H
ATOM   1980  C   LEU   128      36.369  35.787  51.204  1.00  0.00           C
ATOM   1981  O   LEU   128      36.453  35.538  52.387  1.00  0.00           O
ATOM   1982  N   VAL   129      37.308  36.480  50.511  1.00  0.00           N
ATOM   1983  H   VAL   129      37.302  36.397  49.504  1.00  0.00           H
ATOM   1984  CA  VAL   129      38.372  37.247  51.152  1.00  0.00           C
ATOM   1985  HA  VAL   129      38.041  37.547  52.146  1.00  0.00           H
ATOM   1986  CB  VAL   129      39.626  36.393  51.226  1.00  0.00           C
ATOM   1987  HB  VAL   129      40.379  36.907  51.825  1.00  0.00           H
ATOM   1988  CG1 VAL   129      39.534  35.140  52.049  1.00  0.00           C
ATOM   1989 HG11 VAL   129      39.115  35.439  53.010  1.00  0.00           H
ATOM   1990 HG12 VAL   129      38.971  34.376  51.513  1.00  0.00           H
ATOM   1991 HG13 VAL   129      40.491  34.658  52.243  1.00  0.00           H
ATOM   1992  CG2 VAL   129      40.224  36.161  49.887  1.00  0.00           C
ATOM   1993 HG21 VAL   129      41.164  35.610  49.859  1.00  0.00           H
ATOM   1994 HG22 VAL   129      40.450  37.076  49.339  1.00  0.00           H
ATOM   1995 HG23 VAL   129      39.483  35.611  49.307  1.00  0.00           H
ATOM   1996  C   VAL   129      38.704  38.637  50.430  1.00  0.00           C
ATOM   1997  O   VAL   129      39.608  39.329  50.880  1.00  0.00           O
ATOM   1998  N   ALA   130      37.907  39.071  49.482  1.00  0.00           N
ATOM   1999  H   ALA   130      37.390  38.378  48.961  1.00  0.00           H
ATOM   2000  CA  ALA   130      38.359  40.113  48.604  1.00  0.00           C
ATOM   2001  HA  ALA   130      39.354  40.455  48.885  1.00  0.00           H
ATOM   2002  CB  ALA   130      38.494  39.744  47.100  1.00  0.00           C
ATOM   2003  HB1 ALA   130      39.262  38.970  47.109  1.00  0.00           H
ATOM   2004  HB2 ALA   130      38.724  40.664  46.562  1.00  0.00           H
ATOM   2005  HB3 ALA   130      37.573  39.251  46.786  1.00  0.00           H
ATOM   2006  C   ALA   130      37.364  41.361  48.845  1.00  0.00           C
ATOM   2007  O   ALA   130      36.208  41.126  48.921  1.00  0.00           O
ATOM   2008  N   GLU   131      37.976  42.549  48.910  1.00  0.00           N
ATOM   2009  H   GLU   131      38.965  42.533  48.710  1.00  0.00           H
ATOM   2010  CA  GLU   131      37.302  43.865  48.954  1.00  0.00           C
ATOM   2011  HA  GLU   131      36.273  43.676  49.258  1.00  0.00           H
ATOM   2012  CB  GLU   131      37.840  44.877  49.963  1.00  0.00           C
ATOM   2013  HB2 GLU   131      37.167  45.708  50.176  1.00  0.00           H
ATOM   2014  HB3 GLU   131      37.905  44.437  50.958  1.00  0.00           H
ATOM   2015  CG  GLU   131      39.244  45.463  49.579  1.00  0.00           C
ATOM   2016  HG2 GLU   131      39.925  44.617  49.479  1.00  0.00           H
ATOM   2017  HG3 GLU   131      39.356  45.925  48.598  1.00  0.00           H
ATOM   2018  CD  GLU   131      39.711  46.419  50.732  1.00  0.00           C
ATOM   2019  OE1 GLU   131      40.860  46.923  50.694  1.00  0.00           O
ATOM   2020  OE2 GLU   131      39.000  46.846  51.645  1.00  0.00           O
ATOM   2021  C   GLU   131      37.094  44.510  47.533  1.00  0.00           C
ATOM   2022  O   GLU   131      36.221  45.386  47.263  1.00  0.00           O
ATOM   2023  N   LYS   132      37.888  44.044  46.583  1.00  0.00           N
ATOM   2024  H   LYS   132      38.641  43.400  46.775  1.00  0.00           H
ATOM   2025  CA  LYS   132      37.884  44.547  45.204  1.00  0.00           C
ATOM   2026  HA  LYS   132      36.848  44.630  44.875  1.00  0.00           H
ATOM   2027  CB  LYS   132      38.527  45.921  44.993  1.00  0.00           C
ATOM   2028  HB2 LYS   132      38.004  46.560  45.704  1.00  0.00           H
ATOM   2029  HB3 LYS   132      39.587  45.811  45.225  1.00  0.00           H
ATOM   2030  CG  LYS   132      38.383  46.378  43.537  1.00  0.00           C
ATOM   2031  HG2 LYS   132      38.957  45.695  42.910  1.00  0.00           H
ATOM   2032  HG3 LYS   132      37.356  46.417  43.175  1.00  0.00           H
ATOM   2033  CD  LYS   132      39.008  47.727  43.319  1.00  0.00           C
ATOM   2034  HD2 LYS   132      38.834  48.012  42.281  1.00  0.00           H
ATOM   2035  HD3 LYS   132      38.744  48.471  44.071  1.00  0.00           H
ATOM   2036  CE  LYS   132      40.571  47.584  43.407  1.00  0.00           C
ATOM   2037  HE2 LYS   132      40.832  47.498  44.462  1.00  0.00           H
ATOM   2038  HE3 LYS   132      40.791  46.634  42.919  1.00  0.00           H
ATOM   2039  NZ  LYS   132      41.252  48.723  42.711  1.00  0.00           N
ATOM   2040  HZ1 LYS   132      41.214  49.510  43.343  1.00  0.00           H
ATOM   2041  HZ2 LYS   132      40.831  48.963  41.824  1.00  0.00           H
ATOM   2042  HZ3 LYS   132      42.248  48.575  42.633  1.00  0.00           H
ATOM   2043  C   LYS   132      38.540  43.483  44.343  1.00  0.00           C
ATOM   2044  O   LYS   132      39.353  42.670  44.873  1.00  0.00           O
ATOM   2045  N   VAL   133      38.176  43.232  43.114  1.00  0.00           N
ATOM   2046  H   VAL   133      37.493  43.887  42.761  1.00  0.00           H
ATOM   2047  CA  VAL   133      38.775  42.273  42.196  1.00  0.00           C
ATOM   2048  HA  VAL   133      39.708  41.933  42.645  1.00  0.00           H
ATOM   2049  CB  VAL   133      37.826  41.069  41.954  1.00  0.00           C
ATOM   2050  HB  VAL   133      36.846  41.372  41.585  1.00  0.00           H
ATOM   2051  CG1 VAL   133      38.385  40.113  40.863  1.00  0.00           C
ATOM   2052 HG11 VAL   133      37.712  39.255  40.904  1.00  0.00           H
ATOM   2053 HG12 VAL   133      38.239  40.550  39.875  1.00  0.00           H
ATOM   2054 HG13 VAL   133      39.418  39.839  41.076  1.00  0.00           H
ATOM   2055  CG2 VAL   133      37.693  40.280  43.254  1.00  0.00           C
ATOM   2056 HG21 VAL   133      37.167  39.362  42.995  1.00  0.00           H
ATOM   2057 HG22 VAL   133      37.105  40.847  43.976  1.00  0.00           H
ATOM   2058 HG23 VAL   133      38.693  40.098  43.648  1.00  0.00           H
ATOM   2059  C   VAL   133      39.062  43.008  40.888  1.00  0.00           C
ATOM   2060  O   VAL   133      38.179  43.612  40.276  1.00  0.00           O
ATOM   2061  N   THR   134      40.313  42.845  40.424  1.00  0.00           N
ATOM   2062  H   THR   134      40.996  42.442  41.049  1.00  0.00           H
ATOM   2063  CA  THR   134      40.893  43.311  39.123  1.00  0.00           C
ATOM   2064  HA  THR   134      40.149  43.903  38.591  1.00  0.00           H
ATOM   2065  CB  THR   134      42.065  44.353  39.355  1.00  0.00           C
ATOM   2066  HB  THR   134      42.987  43.828  39.604  1.00  0.00           H
ATOM   2067  CG2 THR   134      42.272  45.183  38.087  1.00  0.00           C
ATOM   2068 HG21 THR   134      41.505  45.958  38.050  1.00  0.00           H
ATOM   2069 HG22 THR   134      42.295  44.516  37.225  1.00  0.00           H
ATOM   2070 HG23 THR   134      43.223  45.713  38.064  1.00  0.00           H
ATOM   2071  OG1 THR   134      41.863  45.292  40.370  1.00  0.00           O
ATOM   2072  HG1 THR   134      42.086  44.856  41.195  1.00  0.00           H
ATOM   2073  C   THR   134      41.372  42.086  38.280  1.00  0.00           C
ATOM   2074  O   THR   134      42.060  41.185  38.763  1.00  0.00           O
ATOM   2075  N   VAL   135      41.023  42.128  36.971  1.00  0.00           N
ATOM   2076  H   VAL   135      40.463  42.937  36.746  1.00  0.00           H
ATOM   2077  CA  VAL   135      41.250  41.005  35.994  1.00  0.00           C
ATOM   2078  HA  VAL   135      41.874  40.278  36.512  1.00  0.00           H
ATOM   2079  CB  VAL   135      39.917  40.362  35.670  1.00  0.00           C
ATOM   2080  HB  VAL   135      39.263  41.149  35.296  1.00  0.00           H
ATOM   2081  CG1 VAL   135      40.092  39.229  34.586  1.00  0.00           C
ATOM   2082 HG11 VAL   135      39.059  38.945  34.385  1.00  0.00           H
ATOM   2083 HG12 VAL   135      40.614  39.601  33.704  1.00  0.00           H
ATOM   2084 HG13 VAL   135      40.601  38.348  34.978  1.00  0.00           H
ATOM   2085  CG2 VAL   135      39.262  39.643  36.884  1.00  0.00           C
ATOM   2086 HG21 VAL   135      38.793  40.449  37.448  1.00  0.00           H
ATOM   2087 HG22 VAL   135      40.031  39.075  37.407  1.00  0.00           H
ATOM   2088 HG23 VAL   135      38.444  39.001  36.559  1.00  0.00           H
ATOM   2089  C   VAL   135      41.940  41.557  34.668  1.00  0.00           C
ATOM   2090  O   VAL   135      41.492  42.653  34.234  1.00  0.00           O
ATOM   2091  N   ILE   136      42.889  40.842  34.160  1.00  0.00           N
ATOM   2092  H   ILE   136      43.239  40.042  34.668  1.00  0.00           H
ATOM   2093  CA  ILE   136      43.608  41.234  32.927  1.00  0.00           C
ATOM   2094  HA  ILE   136      42.997  41.976  32.415  1.00  0.00           H
ATOM   2095  CB  ILE   136      44.922  41.955  33.242  1.00  0.00           C
ATOM   2096  HB  ILE   136      45.430  41.218  33.865  1.00  0.00           H
ATOM   2097  CG2 ILE   136      45.773  42.392  32.051  1.00  0.00           C
ATOM   2098 HG21 ILE   136      45.012  42.838  31.411  1.00  0.00           H
ATOM   2099 HG22 ILE   136      46.115  41.533  31.476  1.00  0.00           H
ATOM   2100 HG23 ILE   136      46.654  42.960  32.352  1.00  0.00           H
ATOM   2101  CG1 ILE   136      44.632  43.279  34.045  1.00  0.00           C
ATOM   2102 HG12 ILE   136      45.370  44.024  33.749  1.00  0.00           H
ATOM   2103 HG13 ILE   136      43.676  43.739  33.792  1.00  0.00           H
ATOM   2104  CD1 ILE   136      44.793  43.066  35.545  1.00  0.00           C
ATOM   2105 HD11 ILE   136      43.919  42.493  35.859  1.00  0.00           H
ATOM   2106 HD12 ILE   136      44.770  44.006  36.095  1.00  0.00           H
ATOM   2107 HD13 ILE   136      45.689  42.485  35.757  1.00  0.00           H
ATOM   2108  C   ILE   136      43.815  39.984  32.076  1.00  0.00           C
ATOM   2109  O   ILE   136      44.239  38.972  32.619  1.00  0.00           O
ATOM   2110  N   THR   137      43.571  39.963  30.756  1.00  0.00           N
ATOM   2111  H   THR   137      43.113  40.817  30.472  1.00  0.00           H
ATOM   2112  CA  THR   137      43.372  38.730  29.954  1.00  0.00           C
ATOM   2113  HA  THR   137      43.939  37.890  30.355  1.00  0.00           H
ATOM   2114  CB  THR   137      41.921  38.215  30.115  1.00  0.00           C
ATOM   2115  HB  THR   137      41.743  38.140  31.188  1.00  0.00           H
ATOM   2116  CG2 THR   137      40.915  39.109  29.338  1.00  0.00           C
ATOM   2117 HG21 THR   137      40.930  38.978  28.257  1.00  0.00           H
ATOM   2118 HG22 THR   137      41.177  40.162  29.443  1.00  0.00           H
ATOM   2119 HG23 THR   137      39.854  38.951  29.530  1.00  0.00           H
ATOM   2120  OG1 THR   137      41.851  36.996  29.495  1.00  0.00           O
ATOM   2121  HG1 THR   137      42.082  36.314  30.131  1.00  0.00           H
ATOM   2122  C   THR   137      43.873  38.998  28.569  1.00  0.00           C
ATOM   2123  O   THR   137      43.652  40.060  27.899  1.00  0.00           O
ATOM   2124  N   LYS   138      44.707  38.106  28.074  1.00  0.00           N
ATOM   2125  H   LYS   138      44.931  37.362  28.720  1.00  0.00           H
ATOM   2126  CA  LYS   138      45.421  38.162  26.884  1.00  0.00           C
ATOM   2127  HA  LYS   138      45.028  38.942  26.232  1.00  0.00           H
ATOM   2128  CB  LYS   138      46.918  38.444  27.145  1.00  0.00           C
ATOM   2129  HB2 LYS   138      47.101  39.283  27.817  1.00  0.00           H
ATOM   2130  HB3 LYS   138      47.347  37.648  27.754  1.00  0.00           H
ATOM   2131  CG  LYS   138      47.839  38.521  25.835  1.00  0.00           C
ATOM   2132  HG2 LYS   138      48.849  38.694  26.206  1.00  0.00           H
ATOM   2133  HG3 LYS   138      47.707  37.678  25.155  1.00  0.00           H
ATOM   2134  CD  LYS   138      47.334  39.682  24.930  1.00  0.00           C
ATOM   2135  HD2 LYS   138      46.344  39.341  24.624  1.00  0.00           H
ATOM   2136  HD3 LYS   138      47.368  40.490  25.661  1.00  0.00           H
ATOM   2137  CE  LYS   138      48.183  40.059  23.798  1.00  0.00           C
ATOM   2138  HE2 LYS   138      47.829  40.994  23.362  1.00  0.00           H
ATOM   2139  HE3 LYS   138      49.203  40.232  24.140  1.00  0.00           H
ATOM   2140  NZ  LYS   138      48.311  39.196  22.650  1.00  0.00           N
ATOM   2141  HZ1 LYS   138      48.941  39.599  21.970  1.00  0.00           H
ATOM   2142  HZ2 LYS   138      47.396  38.984  22.279  1.00  0.00           H
ATOM   2143  HZ3 LYS   138      48.783  38.340  22.901  1.00  0.00           H
ATOM   2144  C   LYS   138      45.273  36.883  26.068  1.00  0.00           C
ATOM   2145  O   LYS   138      45.951  35.875  26.334  1.00  0.00           O
ATOM   2146  N   HIE   139      44.375  36.905  25.092  1.00  0.00           N
ATOM   2147  H   HIE   139      43.801  37.733  25.023  1.00  0.00           H
ATOM   2148  CA  HIE   139      44.346  36.009  23.874  1.00  0.00           C
ATOM   2149  HA  HIE   139      44.487  34.962  24.141  1.00  0.00           H
ATOM   2150  CB  HIE   139      42.979  36.115  23.220  1.00  0.00           C
ATOM   2151  HB2 HIE   139      42.198  35.914  23.954  1.00  0.00           H
ATOM   2152  HB3 HIE   139      42.830  37.107  22.793  1.00  0.00           H
ATOM   2153  CG  HIE   139      42.662  35.106  22.093  1.00  0.00           C
ATOM   2154  ND1 HIE   139      43.125  35.275  20.751  1.00  0.00           N
ATOM   2155  CE1 HIE   139      42.722  34.169  20.116  1.00  0.00           C
ATOM   2156  HE1 HIE   139      42.925  34.002  19.069  1.00  0.00           H
ATOM   2157  NE2 HIE   139      42.245  33.264  21.008  1.00  0.00           N
ATOM   2158  HE2 HIE   139      41.927  32.340  20.750  1.00  0.00           H
ATOM   2159  CD2 HIE   139      42.117  33.879  22.254  1.00  0.00           C
ATOM   2160  HD2 HIE   139      41.805  33.434  23.187  1.00  0.00           H
ATOM   2161  C   HIE   139      45.474  36.369  22.907  1.00  0.00           C
ATOM   2162  O   HIE   139      45.925  37.512  22.761  1.00  0.00           O
ATOM   2163  N   ASN   140      45.993  35.324  22.267  1.00  0.00           N
ATOM   2164  H   ASN   140      45.521  34.432  22.309  1.00  0.00           H
ATOM   2165  CA  ASN   140      47.119  35.301  21.299  1.00  0.00           C
ATOM   2166  HA  ASN   140      48.009  35.699  21.786  1.00  0.00           H
ATOM   2167  CB  ASN   140      47.384  33.829  21.007  1.00  0.00           C
ATOM   2168  HB2 ASN   140      47.578  33.245  21.907  1.00  0.00           H
ATOM   2169  HB3 ASN   140      46.572  33.333  20.474  1.00  0.00           H
ATOM   2170  CG  ASN   140      48.543  33.630  20.103  1.00  0.00           C
ATOM   2171  OD1 ASN   140      49.661  33.308  20.578  1.00  0.00           O
ATOM   2172  ND2 ASN   140      48.459  33.549  18.782  1.00  0.00           N
ATOM   2173 HD21 ASN   140      47.655  33.889  18.274  1.00  0.00           H
ATOM   2174 HD22 ASN   140      49.317  33.363  18.285  1.00  0.00           H
ATOM   2175  C   ASN   140      47.018  36.142  20.043  1.00  0.00           C
ATOM   2176  O   ASN   140      48.012  36.543  19.459  1.00  0.00           O
ATOM   2177  N   ASP   141      45.821  36.461  19.608  1.00  0.00           N
ATOM   2178  H   ASP   141      45.025  36.018  20.043  1.00  0.00           H
ATOM   2179  CA  ASP   141      45.519  37.260  18.395  1.00  0.00           C
ATOM   2180  HA  ASP   141      46.386  37.682  17.889  1.00  0.00           H
ATOM   2181  CB  ASP   141      44.727  36.389  17.351  1.00  0.00           C
ATOM   2182  HB2 ASP   141      43.667  36.328  17.597  1.00  0.00           H
ATOM   2183  HB3 ASP   141      44.787  36.918  16.400  1.00  0.00           H
ATOM   2184  CG  ASP   141      45.334  34.951  17.110  1.00  0.00           C
ATOM   2185  OD1 ASP   141      44.502  33.982  16.974  1.00  0.00           O
ATOM   2186  OD2 ASP   141      46.584  34.788  16.951  1.00  0.00           O
ATOM   2187  C   ASP   141      44.671  38.477  18.735  1.00  0.00           C
ATOM   2188  O   ASP   141      44.044  39.066  17.837  1.00  0.00           O
ATOM   2189  N   ASP   142      44.695  38.961  19.993  1.00  0.00           N
ATOM   2190  H   ASP   142      45.142  38.345  20.657  1.00  0.00           H
ATOM   2191  CA  ASP   142      44.017  40.177  20.403  1.00  0.00           C
ATOM   2192  HA  ASP   142      44.090  40.915  19.604  1.00  0.00           H
ATOM   2193  CB  ASP   142      42.516  39.858  20.703  1.00  0.00           C
ATOM   2194  HB2 ASP   142      42.111  39.069  20.071  1.00  0.00           H
ATOM   2195  HB3 ASP   142      42.404  39.550  21.743  1.00  0.00           H
ATOM   2196  CG  ASP   142      41.594  41.064  20.452  1.00  0.00           C
ATOM   2197  OD1 ASP   142      42.077  42.182  20.161  1.00  0.00           O
ATOM   2198  OD2 ASP   142      40.318  40.888  20.455  1.00  0.00           O
ATOM   2199  C   ASP   142      44.713  40.950  21.588  1.00  0.00           C
ATOM   2200  O   ASP   142      45.610  40.486  22.244  1.00  0.00           O
ATOM   2201  N   GLU   143      44.342  42.247  21.759  1.00  0.00           N
ATOM   2202  H   GLU   143      43.628  42.565  21.119  1.00  0.00           H
ATOM   2203  CA  GLU   143      45.054  43.050  22.788  1.00  0.00           C
ATOM   2204  HA  GLU   143      46.135  43.094  22.660  1.00  0.00           H
ATOM   2205  CB  GLU   143      44.571  44.525  22.658  1.00  0.00           C
ATOM   2206  HB2 GLU   143      43.482  44.485  22.698  1.00  0.00           H
ATOM   2207  HB3 GLU   143      45.196  45.068  23.365  1.00  0.00           H
ATOM   2208  CG  GLU   143      44.972  45.153  21.317  1.00  0.00           C
ATOM   2209  HG2 GLU   143      44.600  44.584  20.466  1.00  0.00           H
ATOM   2210  HG3 GLU   143      44.442  46.104  21.261  1.00  0.00           H
ATOM   2211  CD  GLU   143      46.472  45.299  21.083  1.00  0.00           C
ATOM   2212  OE1 GLU   143      47.289  45.245  22.118  1.00  0.00           O
ATOM   2213  OE2 GLU   143      47.007  45.428  19.933  1.00  0.00           O
ATOM   2214  C   GLU   143      44.730  42.643  24.202  1.00  0.00           C
ATOM   2215  O   GLU   143      43.734  41.907  24.486  1.00  0.00           O
ATOM   2216  N   GLN   144      45.714  42.932  25.107  1.00  0.00           N
ATOM   2217  H   GLN   144      46.481  43.510  24.798  1.00  0.00           H
ATOM   2218  CA  GLN   144      45.468  42.690  26.565  1.00  0.00           C
ATOM   2219  HA  GLN   144      45.344  41.630  26.790  1.00  0.00           H
ATOM   2220  CB  GLN   144      46.773  42.942  27.241  1.00  0.00           C
ATOM   2221  HB2 GLN   144      47.504  42.264  26.801  1.00  0.00           H
ATOM   2222  HB3 GLN   144      47.068  43.989  27.187  1.00  0.00           H
ATOM   2223  CG  GLN   144      46.791  42.652  28.740  1.00  0.00           C
ATOM   2224  HG2 GLN   144      46.244  43.451  29.241  1.00  0.00           H
ATOM   2225  HG3 GLN   144      46.263  41.715  28.920  1.00  0.00           H
ATOM   2226  CD  GLN   144      48.213  42.635  29.279  1.00  0.00           C
ATOM   2227  OE1 GLN   144      49.109  41.992  28.792  1.00  0.00           O
ATOM   2228  NE2 GLN   144      48.434  43.367  30.292  1.00  0.00           N
ATOM   2229 HE21 GLN   144      49.409  43.571  30.463  1.00  0.00           H
ATOM   2230 HE22 GLN   144      47.751  44.034  30.619  1.00  0.00           H
ATOM   2231  C   GLN   144      44.347  43.543  27.112  1.00  0.00           C
ATOM   2232  O   GLN   144      44.360  44.760  27.038  1.00  0.00           O
ATOM   2233  N   TYR   145      43.206  42.920  27.537  1.00  0.00           N
ATOM   2234  H   TYR   145      43.212  41.924  27.701  1.00  0.00           H
ATOM   2235  CA  TYR   145      42.065  43.562  28.065  1.00  0.00           C
ATOM   2236  HA  TYR   145      42.241  44.630  27.933  1.00  0.00           H
ATOM   2237  CB  TYR   145      40.756  43.318  27.314  1.00  0.00           C
ATOM   2238  HB2 TYR   145      40.267  42.382  27.588  1.00  0.00           H
ATOM   2239  HB3 TYR   145      40.078  44.128  27.586  1.00  0.00           H
ATOM   2240  CG  TYR   145      40.718  43.483  25.826  1.00  0.00           C
ATOM   2241  CD1 TYR   145      40.727  44.731  25.234  1.00  0.00           C
ATOM   2242  HD1 TYR   145      40.599  45.657  25.773  1.00  0.00           H
ATOM   2243  CE1 TYR   145      40.585  44.736  23.859  1.00  0.00           C
ATOM   2244  HE1 TYR   145      40.363  45.645  23.319  1.00  0.00           H
ATOM   2245  CZ  TYR   145      40.756  43.620  23.024  1.00  0.00           C
ATOM   2246  OH  TYR   145      40.589  43.750  21.687  1.00  0.00           O
ATOM   2247  HH  TYR   145      40.919  43.010  21.173  1.00  0.00           H
ATOM   2248  CE2 TYR   145      40.784  42.396  23.615  1.00  0.00           C
ATOM   2249  HE2 TYR   145      40.849  41.526  22.979  1.00  0.00           H
ATOM   2250  CD2 TYR   145      40.821  42.330  25.002  1.00  0.00           C
ATOM   2251  HD2 TYR   145      41.037  41.361  25.424  1.00  0.00           H
ATOM   2252  C   TYR   145      41.964  43.423  29.581  1.00  0.00           C
ATOM   2253  O   TYR   145      42.600  42.587  30.221  1.00  0.00           O
ATOM   2254  N   ALA   146      41.130  44.250  30.158  1.00  0.00           N
ATOM   2255  H   ALA   146      40.719  44.992  29.609  1.00  0.00           H
ATOM   2256  CA  ALA   146      41.055  44.320  31.639  1.00  0.00           C
ATOM   2257  HA  ALA   146      41.183  43.283  31.950  1.00  0.00           H
ATOM   2258  CB  ALA   146      42.161  45.174  32.229  1.00  0.00           C
ATOM   2259  HB1 ALA   146      42.049  46.209  31.910  1.00  0.00           H
ATOM   2260  HB2 ALA   146      43.159  44.919  31.872  1.00  0.00           H
ATOM   2261  HB3 ALA   146      42.175  45.133  33.318  1.00  0.00           H
ATOM   2262  C   ALA   146      39.646  44.722  32.185  1.00  0.00           C
ATOM   2263  O   ALA   146      38.783  45.073  31.312  1.00  0.00           O
ATOM   2264  N   TRP   147      39.456  44.566  33.475  1.00  0.00           N
ATOM   2265  H   TRP   147      40.236  44.279  34.049  1.00  0.00           H
ATOM   2266  CA  TRP   147      38.103  44.571  34.116  1.00  0.00           C
ATOM   2267  HA  TRP   147      37.542  45.394  33.672  1.00  0.00           H
ATOM   2268  CB  TRP   147      37.413  43.241  33.779  1.00  0.00           C
ATOM   2269  HB2 TRP   147      37.265  43.137  32.704  1.00  0.00           H
ATOM   2270  HB3 TRP   147      38.065  42.372  33.863  1.00  0.00           H
ATOM   2271  CG  TRP   147      36.133  42.832  34.490  1.00  0.00           C
ATOM   2272  CD1 TRP   147      34.901  42.793  33.909  1.00  0.00           C
ATOM   2273  HD1 TRP   147      34.737  43.109  32.890  1.00  0.00           H
ATOM   2274  NE1 TRP   147      34.024  42.261  34.807  1.00  0.00           N
ATOM   2275  HE1 TRP   147      33.099  41.999  34.495  1.00  0.00           H
ATOM   2276  CE2 TRP   147      34.547  42.050  36.035  1.00  0.00           C
ATOM   2277  CZ2 TRP   147      34.048  41.492  37.222  1.00  0.00           C
ATOM   2278  HZ2 TRP   147      33.014  41.179  37.218  1.00  0.00           H
ATOM   2279  CH2 TRP   147      34.897  41.378  38.326  1.00  0.00           C
ATOM   2280  HH2 TRP   147      34.607  41.011  39.299  1.00  0.00           H
ATOM   2281  CZ3 TRP   147      36.217  41.697  38.142  1.00  0.00           C
ATOM   2282  HZ3 TRP   147      36.902  41.761  38.975  1.00  0.00           H
ATOM   2283  CE3 TRP   147      36.764  42.148  36.952  1.00  0.00           C
ATOM   2284  HE3 TRP   147      37.810  42.414  36.941  1.00  0.00           H
ATOM   2285  CD2 TRP   147      35.927  42.395  35.849  1.00  0.00           C
ATOM   2286  C   TRP   147      38.268  44.729  35.610  1.00  0.00           C
ATOM   2287  O   TRP   147      39.351  44.440  36.154  1.00  0.00           O
ATOM   2288  N   GLU   148      37.280  45.337  36.314  1.00  0.00           N
ATOM   2289  H   GLU   148      36.500  45.680  35.771  1.00  0.00           H
ATOM   2290  CA  GLU   148      37.333  45.723  37.726  1.00  0.00           C
ATOM   2291  HA  GLU   148      37.922  44.939  38.202  1.00  0.00           H
ATOM   2292  CB  GLU   148      38.126  47.051  37.723  1.00  0.00           C
ATOM   2293  HB2 GLU   148      39.045  46.963  37.143  1.00  0.00           H
ATOM   2294  HB3 GLU   148      37.517  47.850  37.297  1.00  0.00           H
ATOM   2295  CG  GLU   148      38.547  47.432  39.147  1.00  0.00           C
ATOM   2296  HG2 GLU   148      37.740  47.901  39.710  1.00  0.00           H
ATOM   2297  HG3 GLU   148      38.958  46.578  39.687  1.00  0.00           H
ATOM   2298  CD  GLU   148      39.666  48.462  39.232  1.00  0.00           C
ATOM   2299  OE1 GLU   148      40.092  48.797  40.351  1.00  0.00           O
ATOM   2300  OE2 GLU   148      40.039  49.161  38.216  1.00  0.00           O
ATOM   2301  C   GLU   148      35.933  45.819  38.383  1.00  0.00           C
ATOM   2302  O   GLU   148      34.952  46.310  37.805  1.00  0.00           O
ATOM   2303  N   SER   149      35.809  45.356  39.658  1.00  0.00           N
ATOM   2304  H   SER   149      36.528  44.775  40.064  1.00  0.00           H
ATOM   2305  CA  SER   149      34.632  45.507  40.524  1.00  0.00           C
ATOM   2306  HA  SER   149      34.286  46.519  40.310  1.00  0.00           H
ATOM   2307  CB  SER   149      33.466  44.640  40.015  1.00  0.00           C
ATOM   2308  HB2 SER   149      33.113  44.943  39.029  1.00  0.00           H
ATOM   2309  HB3 SER   149      33.867  43.628  40.058  1.00  0.00           H
ATOM   2310  OG  SER   149      32.396  44.621  40.952  1.00  0.00           O
ATOM   2311  HG  SER   149      32.028  45.504  40.866  1.00  0.00           H
ATOM   2312  C   SER   149      34.826  45.331  42.033  1.00  0.00           C
ATOM   2313  O   SER   149      35.563  44.427  42.473  1.00  0.00           O
ATOM   2314  N   SER   150      34.133  46.132  42.771  1.00  0.00           N
ATOM   2315  H   SER   150      33.629  46.899  42.351  1.00  0.00           H
ATOM   2316  CA  SER   150      34.245  46.180  44.203  1.00  0.00           C
ATOM   2317  HA  SER   150      35.125  45.704  44.635  1.00  0.00           H
ATOM   2318  CB  SER   150      34.335  47.670  44.710  1.00  0.00           C
ATOM   2319  HB2 SER   150      33.417  48.146  44.369  1.00  0.00           H
ATOM   2320  HB3 SER   150      34.533  47.681  45.781  1.00  0.00           H
ATOM   2321  OG  SER   150      35.465  48.327  44.111  1.00  0.00           O
ATOM   2322  HG  SER   150      35.347  48.568  43.190  1.00  0.00           H
ATOM   2323  C   SER   150      33.102  45.414  44.969  1.00  0.00           C
ATOM   2324  O   SER   150      32.762  45.785  46.093  1.00  0.00           O
ATOM   2325  N   ALA   151      32.508  44.404  44.292  1.00  0.00           N
ATOM   2326  H   ALA   151      32.875  44.259  43.362  1.00  0.00           H
ATOM   2327  CA  ALA   151      31.344  43.675  44.684  1.00  0.00           C
ATOM   2328  HA  ALA   151      31.198  43.135  43.749  1.00  0.00           H
ATOM   2329  CB  ALA   151      31.606  42.779  45.932  1.00  0.00           C
ATOM   2330  HB1 ALA   151      30.666  42.471  46.390  1.00  0.00           H
ATOM   2331  HB2 ALA   151      32.239  43.234  46.694  1.00  0.00           H
ATOM   2332  HB3 ALA   151      32.056  41.883  45.504  1.00  0.00           H
ATOM   2333  C   ALA   151      30.015  44.514  44.775  1.00  0.00           C
ATOM   2334  O   ALA   151      29.164  44.195  45.527  1.00  0.00           O
ATOM   2335  N   GLY   152      29.951  45.616  44.059  1.00  0.00           N
ATOM   2336  H   GLY   152      30.726  45.821  43.443  1.00  0.00           H
ATOM   2337  CA  GLY   152      28.828  46.543  44.106  1.00  0.00           C
ATOM   2338  HA2 GLY   152      28.333  46.437  45.072  1.00  0.00           H
ATOM   2339  HA3 GLY   152      29.069  47.606  44.072  1.00  0.00           H
ATOM   2340  C   GLY   152      27.782  46.309  42.963  1.00  0.00           C
ATOM   2341  O   GLY   152      27.616  45.156  42.628  1.00  0.00           O
ATOM   2342  N   GLY   153      26.993  47.317  42.528  1.00  0.00           N
ATOM   2343  H   GLY   153      27.071  48.252  42.903  1.00  0.00           H
ATOM   2344  CA  GLY   153      25.997  47.068  41.521  1.00  0.00           C
ATOM   2345  HA2 GLY   153      25.479  46.138  41.756  1.00  0.00           H
ATOM   2346  HA3 GLY   153      25.260  47.870  41.567  1.00  0.00           H
ATOM   2347  C   GLY   153      26.457  47.057  40.020  1.00  0.00           C
ATOM   2348  O   GLY   153      25.899  46.458  39.145  1.00  0.00           O
ATOM   2349  N   SER   154      27.678  47.617  39.909  1.00  0.00           N
ATOM   2350  H   SER   154      28.200  47.882  40.733  1.00  0.00           H
ATOM   2351  CA  SER   154      28.389  47.890  38.614  1.00  0.00           C
ATOM   2352  HA  SER   154      27.834  47.389  37.822  1.00  0.00           H
ATOM   2353  CB  SER   154      28.447  49.412  38.490  1.00  0.00           C
ATOM   2354  HB2 SER   154      28.992  49.761  37.613  1.00  0.00           H
ATOM   2355  HB3 SER   154      27.432  49.805  38.430  1.00  0.00           H
ATOM   2356  OG  SER   154      29.080  49.980  39.602  1.00  0.00           O
ATOM   2357  HG  SER   154      28.437  50.559  40.019  1.00  0.00           H
ATOM   2358  C   SER   154      29.763  47.263  38.650  1.00  0.00           C
ATOM   2359  O   SER   154      30.345  46.949  39.673  1.00  0.00           O
ATOM   2360  N   PHE   155      30.313  47.182  37.426  1.00  0.00           N
ATOM   2361  H   PHE   155      29.677  47.274  36.648  1.00  0.00           H
ATOM   2362  CA  PHE   155      31.675  46.895  37.119  1.00  0.00           C
ATOM   2363  HA  PHE   155      32.325  47.093  37.970  1.00  0.00           H
ATOM   2364  CB  PHE   155      31.801  45.441  36.760  1.00  0.00           C
ATOM   2365  HB2 PHE   155      32.852  45.246  36.547  1.00  0.00           H
ATOM   2366  HB3 PHE   155      31.407  44.868  37.599  1.00  0.00           H
ATOM   2367  CG  PHE   155      31.051  45.035  35.535  1.00  0.00           C
ATOM   2368  CD1 PHE   155      31.740  45.210  34.286  1.00  0.00           C
ATOM   2369  HD1 PHE   155      32.751  45.562  34.139  1.00  0.00           H
ATOM   2370  CE1 PHE   155      31.009  44.864  33.113  1.00  0.00           C
ATOM   2371  HE1 PHE   155      31.430  45.030  32.133  1.00  0.00           H
ATOM   2372  CZ  PHE   155      29.660  44.366  33.251  1.00  0.00           C
ATOM   2373  HZ  PHE   155      29.063  44.049  32.409  1.00  0.00           H
ATOM   2374  CE2 PHE   155      29.084  44.135  34.479  1.00  0.00           C
ATOM   2375  HE2 PHE   155      28.044  43.846  34.481  1.00  0.00           H
ATOM   2376  CD2 PHE   155      29.754  44.487  35.645  1.00  0.00           C
ATOM   2377  HD2 PHE   155      29.350  44.326  36.633  1.00  0.00           H
ATOM   2378  C   PHE   155      32.208  47.788  36.018  1.00  0.00           C
ATOM   2379  O   PHE   155      31.441  48.433  35.349  1.00  0.00           O
ATOM   2380  N   THR   156      33.524  47.840  35.805  1.00  0.00           N
ATOM   2381  H   THR   156      34.016  47.259  36.469  1.00  0.00           H
ATOM   2382  CA  THR   156      34.123  48.632  34.767  1.00  0.00           C
ATOM   2383  HA  THR   156      33.253  48.762  34.122  1.00  0.00           H
ATOM   2384  CB  THR   156      34.772  49.957  35.277  1.00  0.00           C
ATOM   2385  HB  THR   156      33.962  50.608  35.602  1.00  0.00           H
ATOM   2386  CG2 THR   156      35.913  49.816  36.296  1.00  0.00           C
ATOM   2387 HG21 THR   156      36.814  49.381  35.860  1.00  0.00           H
ATOM   2388 HG22 THR   156      35.582  49.090  37.038  1.00  0.00           H
ATOM   2389 HG23 THR   156      36.204  50.773  36.731  1.00  0.00           H
ATOM   2390  OG1 THR   156      35.416  50.673  34.200  1.00  0.00           O
ATOM   2391  HG1 THR   156      34.708  50.902  33.593  1.00  0.00           H
ATOM   2392  C   THR   156      35.048  47.789  33.923  1.00  0.00           C
ATOM   2393  O   THR   156      35.652  46.867  34.466  1.00  0.00           O
ATOM   2394  N   VAL   157      35.174  47.992  32.630  1.00  0.00           N
ATOM   2395  H   VAL   157      34.524  48.684  32.287  1.00  0.00           H
ATOM   2396  CA  VAL   157      35.847  47.116  31.609  1.00  0.00           C
ATOM   2397  HA  VAL   157      36.659  46.563  32.081  1.00  0.00           H
ATOM   2398  CB  VAL   157      34.872  46.061  30.911  1.00  0.00           C
ATOM   2399  HB  VAL   157      34.256  45.541  31.645  1.00  0.00           H
ATOM   2400  CG1 VAL   157      33.928  46.744  29.888  1.00  0.00           C
ATOM   2401 HG11 VAL   157      34.459  47.122  29.013  1.00  0.00           H
ATOM   2402 HG12 VAL   157      33.268  45.936  29.574  1.00  0.00           H
ATOM   2403 HG13 VAL   157      33.390  47.599  30.296  1.00  0.00           H
ATOM   2404  CG2 VAL   157      35.738  45.115  30.107  1.00  0.00           C
ATOM   2405 HG21 VAL   157      35.075  44.360  29.685  1.00  0.00           H
ATOM   2406 HG22 VAL   157      36.497  44.652  30.738  1.00  0.00           H
ATOM   2407 HG23 VAL   157      36.183  45.661  29.275  1.00  0.00           H
ATOM   2408  C   VAL   157      36.619  48.040  30.631  1.00  0.00           C
ATOM   2409  O   VAL   157      36.061  49.103  30.323  1.00  0.00           O
ATOM   2410  N   ARG   158      37.790  47.717  30.126  1.00  0.00           N
ATOM   2411  H   ARG   158      38.185  46.868  30.503  1.00  0.00           H
ATOM   2412  CA  ARG   158      38.683  48.622  29.290  1.00  0.00           C
ATOM   2413  HA  ARG   158      38.056  49.146  28.568  1.00  0.00           H
ATOM   2414  CB  ARG   158      39.448  49.607  30.221  1.00  0.00           C
ATOM   2415  HB2 ARG   158      39.940  50.284  29.523  1.00  0.00           H
ATOM   2416  HB3 ARG   158      38.667  50.185  30.714  1.00  0.00           H
ATOM   2417  CG  ARG   158      40.370  49.146  31.348  1.00  0.00           C
ATOM   2418  HG2 ARG   158      41.080  48.446  30.908  1.00  0.00           H
ATOM   2419  HG3 ARG   158      40.971  49.992  31.685  1.00  0.00           H
ATOM   2420  CD  ARG   158      39.766  48.416  32.587  1.00  0.00           C
ATOM   2421  HD2 ARG   158      38.931  49.039  32.913  1.00  0.00           H
ATOM   2422  HD3 ARG   158      39.245  47.527  32.231  1.00  0.00           H
ATOM   2423  NE  ARG   158      40.700  48.193  33.718  1.00  0.00           N
ATOM   2424  HE  ARG   158      41.568  47.732  33.484  1.00  0.00           H
ATOM   2425  CZ  ARG   158      40.536  48.608  34.965  1.00  0.00           C
ATOM   2426  NH1 ARG   158      39.565  49.329  35.319  1.00  0.00           N
ATOM   2427 HH11 ARG   158      39.040  49.922  34.693  1.00  0.00           H
ATOM   2428 HH12 ARG   158      39.551  49.496  36.316  1.00  0.00           H
ATOM   2429  NH2 ARG   158      41.301  48.282  35.939  1.00  0.00           N
ATOM   2430 HH21 ARG   158      42.207  47.877  35.751  1.00  0.00           H
ATOM   2431 HH22 ARG   158      41.117  48.614  36.874  1.00  0.00           H
ATOM   2432  C   ARG   158      39.671  47.758  28.521  1.00  0.00           C
ATOM   2433  O   ARG   158      39.806  46.517  28.705  1.00  0.00           O
ATOM   2434  N   THR   159      40.433  48.450  27.715  1.00  0.00           N
ATOM   2435  H   THR   159      40.202  49.405  27.479  1.00  0.00           H
ATOM   2436  CA  THR   159      41.648  47.889  27.065  1.00  0.00           C
ATOM   2437  HA  THR   159      41.540  46.807  26.987  1.00  0.00           H
ATOM   2438  CB  THR   159      42.028  48.420  25.631  1.00  0.00           C
ATOM   2439  HB  THR   159      42.421  49.436  25.669  1.00  0.00           H
ATOM   2440  CG2 THR   159      43.149  47.593  25.124  1.00  0.00           C
ATOM   2441 HG21 THR   159      44.058  47.650  25.723  1.00  0.00           H
ATOM   2442 HG22 THR   159      43.474  47.923  24.138  1.00  0.00           H
ATOM   2443 HG23 THR   159      42.804  46.562  25.039  1.00  0.00           H
ATOM   2444  OG1 THR   159      40.902  48.311  24.724  1.00  0.00           O
ATOM   2445  HG1 THR   159      40.442  49.152  24.778  1.00  0.00           H
ATOM   2446  C   THR   159      42.827  48.257  27.948  1.00  0.00           C
ATOM   2447  O   THR   159      42.887  49.411  28.464  1.00  0.00           O
ATOM   2448  N   ASP   160      43.687  47.295  28.374  1.00  0.00           N
ATOM   2449  H   ASP   160      43.737  46.390  27.929  1.00  0.00           H
ATOM   2450  CA  ASP   160      44.675  47.610  29.368  1.00  0.00           C
ATOM   2451  HA  ASP   160      44.159  47.961  30.260  1.00  0.00           H
ATOM   2452  CB  ASP   160      45.256  46.240  29.812  1.00  0.00           C
ATOM   2453  HB2 ASP   160      44.480  45.516  30.061  1.00  0.00           H
ATOM   2454  HB3 ASP   160      45.905  45.854  29.026  1.00  0.00           H
ATOM   2455  CG  ASP   160      46.178  46.335  31.029  1.00  0.00           C
ATOM   2456  OD1 ASP   160      47.014  45.499  31.138  1.00  0.00           O
ATOM   2457  OD2 ASP   160      45.968  47.260  31.832  1.00  0.00           O
ATOM   2458  C   ASP   160      45.790  48.553  28.922  1.00  0.00           C
ATOM   2459  O   ASP   160      46.165  48.615  27.761  1.00  0.00           O
ATOM   2460  N   THR   161      46.329  49.231  29.931  1.00  0.00           N
ATOM   2461  H   THR   161      46.030  48.963  30.857  1.00  0.00           H
ATOM   2462  CA  THR   161      47.192  50.332  29.833  1.00  0.00           C
ATOM   2463  HA  THR   161      47.645  50.301  28.842  1.00  0.00           H
ATOM   2464  CB  THR   161      46.506  51.652  29.978  1.00  0.00           C
ATOM   2465  HB  THR   161      47.392  52.283  29.912  1.00  0.00           H
ATOM   2466  CG2 THR   161      45.550  51.942  28.843  1.00  0.00           C
ATOM   2467 HG21 THR   161      44.649  51.330  28.891  1.00  0.00           H
ATOM   2468 HG22 THR   161      46.175  51.648  27.999  1.00  0.00           H
ATOM   2469 HG23 THR   161      45.319  52.999  28.708  1.00  0.00           H
ATOM   2470  OG1 THR   161      45.765  52.035  31.062  1.00  0.00           O
ATOM   2471  HG1 THR   161      46.341  52.143  31.823  1.00  0.00           H
ATOM   2472  C   THR   161      48.392  50.252  30.818  1.00  0.00           C
ATOM   2473  O   THR   161      49.302  51.055  30.697  1.00  0.00           O
ATOM   2474  N   GLY   162      48.382  49.301  31.711  1.00  0.00           N
ATOM   2475  H   GLY   162      47.570  48.700  31.744  1.00  0.00           H
ATOM   2476  CA  GLY   162      49.517  48.744  32.470  1.00  0.00           C
ATOM   2477  HA2 GLY   162      49.951  49.549  33.062  1.00  0.00           H
ATOM   2478  HA3 GLY   162      49.104  48.003  33.154  1.00  0.00           H
ATOM   2479  C   GLY   162      50.591  48.098  31.686  1.00  0.00           C
ATOM   2480  O   GLY   162      50.596  48.166  30.427  1.00  0.00           O
ATOM   2481  N   GLU   163      51.566  47.395  32.317  1.00  0.00           N
ATOM   2482  H   GLU   163      51.698  47.429  33.318  1.00  0.00           H
ATOM   2483  CA  GLU   163      52.644  46.712  31.583  1.00  0.00           C
ATOM   2484  HA  GLU   163      52.947  47.343  30.747  1.00  0.00           H
ATOM   2485  CB  GLU   163      53.819  46.475  32.495  1.00  0.00           C
ATOM   2486  HB2 GLU   163      53.446  45.976  33.390  1.00  0.00           H
ATOM   2487  HB3 GLU   163      54.499  45.689  32.167  1.00  0.00           H
ATOM   2488  CG  GLU   163      54.674  47.795  32.788  1.00  0.00           C
ATOM   2489  HG2 GLU   163      54.028  48.480  33.339  1.00  0.00           H
ATOM   2490  HG3 GLU   163      55.500  47.502  33.437  1.00  0.00           H
ATOM   2491  CD  GLU   163      55.323  48.395  31.551  1.00  0.00           C
ATOM   2492  OE1 GLU   163      55.261  49.644  31.373  1.00  0.00           O
ATOM   2493  OE2 GLU   163      55.904  47.596  30.787  1.00  0.00           O
ATOM   2494  C   GLU   163      52.056  45.370  30.986  1.00  0.00           C
ATOM   2495  O   GLU   163      51.058  44.880  31.367  1.00  0.00           O
ATOM   2496  N   PRO   164      52.647  44.819  29.920  1.00  0.00           N
ATOM   2497  CD  PRO   164      53.685  45.455  29.108  1.00  0.00           C
ATOM   2498  HD2 PRO   164      54.530  45.720  29.744  1.00  0.00           H
ATOM   2499  HD3 PRO   164      53.321  46.361  28.622  1.00  0.00           H
ATOM   2500  CG  PRO   164      54.129  44.425  28.000  1.00  0.00           C
ATOM   2501  HG2 PRO   164      54.930  43.764  28.333  1.00  0.00           H
ATOM   2502  HG3 PRO   164      54.362  44.934  27.065  1.00  0.00           H
ATOM   2503  CB  PRO   164      52.818  43.676  27.851  1.00  0.00           C
ATOM   2504  HB2 PRO   164      52.981  42.675  27.451  1.00  0.00           H
ATOM   2505  HB3 PRO   164      52.108  44.125  27.157  1.00  0.00           H
ATOM   2506  CA  PRO   164      52.160  43.571  29.224  1.00  0.00           C
ATOM   2507  HA  PRO   164      51.071  43.617  29.181  1.00  0.00           H
ATOM   2508  C   PRO   164      52.480  42.285  29.963  1.00  0.00           C
ATOM   2509  O   PRO   164      53.561  42.154  30.531  1.00  0.00           O
ATOM   2510  N   MET   165      51.539  41.311  30.052  1.00  0.00           N
ATOM   2511  H   MET   165      50.595  41.466  29.729  1.00  0.00           H
ATOM   2512  CA  MET   165      51.698  40.117  30.912  1.00  0.00           C
ATOM   2513  HA  MET   165      52.594  40.252  31.516  1.00  0.00           H
ATOM   2514  CB  MET   165      50.498  39.974  31.816  1.00  0.00           C
ATOM   2515  HB2 MET   165      50.916  39.334  32.592  1.00  0.00           H
ATOM   2516  HB3 MET   165      50.289  41.002  32.113  1.00  0.00           H
ATOM   2517  CG  MET   165      49.382  39.348  31.184  1.00  0.00           C
ATOM   2518  HG2 MET   165      49.073  39.768  30.227  1.00  0.00           H
ATOM   2519  HG3 MET   165      49.743  38.363  30.888  1.00  0.00           H
ATOM   2520  SD  MET   165      47.961  39.082  32.213  1.00  0.00           S
ATOM   2521  CE  MET   165      47.113  37.864  31.133  1.00  0.00           C
ATOM   2522  HE1 MET   165      47.099  38.340  30.152  1.00  0.00           H
ATOM   2523  HE2 MET   165      47.674  36.930  31.082  1.00  0.00           H
ATOM   2524  HE3 MET   165      46.106  37.730  31.526  1.00  0.00           H
ATOM   2525  C   MET   165      52.084  38.819  30.066  1.00  0.00           C
ATOM   2526  O   MET   165      52.364  37.773  30.655  1.00  0.00           O
ATOM   2527  N   GLY   166      52.119  38.821  28.744  1.00  0.00           N
ATOM   2528  H   GLY   166      51.756  39.686  28.370  1.00  0.00           H
ATOM   2529  CA  GLY   166      52.056  37.594  27.969  1.00  0.00           C
ATOM   2530  HA2 GLY   166      52.333  37.742  26.925  1.00  0.00           H
ATOM   2531  HA3 GLY   166      52.790  36.897  28.371  1.00  0.00           H
ATOM   2532  C   GLY   166      50.696  36.872  28.009  1.00  0.00           C
ATOM   2533  O   GLY   166      49.850  37.252  28.706  1.00  0.00           O
ATOM   2534  N   ARG   167      50.529  35.822  27.169  1.00  0.00           N
ATOM   2535  H   ARG   167      51.311  35.677  26.547  1.00  0.00           H
ATOM   2536  CA  ARG   167      49.275  35.062  26.923  1.00  0.00           C
ATOM   2537  HA  ARG   167      48.528  35.750  26.526  1.00  0.00           H
ATOM   2538  CB  ARG   167      49.631  34.072  25.831  1.00  0.00           C
ATOM   2539  HB2 ARG   167      50.142  34.493  24.964  1.00  0.00           H
ATOM   2540  HB3 ARG   167      50.237  33.290  26.290  1.00  0.00           H
ATOM   2541  CG  ARG   167      48.357  33.406  25.305  1.00  0.00           C
ATOM   2542  HG2 ARG   167      47.645  33.247  26.115  1.00  0.00           H
ATOM   2543  HG3 ARG   167      47.911  34.090  24.583  1.00  0.00           H
ATOM   2544  CD  ARG   167      48.449  32.022  24.590  1.00  0.00           C
ATOM   2545  HD2 ARG   167      47.455  31.889  24.163  1.00  0.00           H
ATOM   2546  HD3 ARG   167      49.090  32.036  23.707  1.00  0.00           H
ATOM   2547  NE  ARG   167      48.804  30.958  25.530  1.00  0.00           N
ATOM   2548  HE  ARG   167      48.161  30.812  26.294  1.00  0.00           H
ATOM   2549  CZ  ARG   167      49.863  30.161  25.494  1.00  0.00           C
ATOM   2550  NH1 ARG   167      50.832  30.378  24.642  1.00  0.00           N
ATOM   2551 HH11 ARG   167      50.739  31.222  24.095  1.00  0.00           H
ATOM   2552 HH12 ARG   167      51.651  29.786  24.631  1.00  0.00           H
ATOM   2553  NH2 ARG   167      50.058  29.292  26.463  1.00  0.00           N
ATOM   2554 HH21 ARG   167      49.281  29.086  27.074  1.00  0.00           H
ATOM   2555 HH22 ARG   167      50.913  28.761  26.542  1.00  0.00           H
ATOM   2556  C   ARG   167      48.775  34.467  28.223  1.00  0.00           C
ATOM   2557  O   ARG   167      49.592  34.073  29.047  1.00  0.00           O
ATOM   2558  N   GLY   168      47.497  34.418  28.394  1.00  0.00           N
ATOM   2559  H   GLY   168      46.967  34.755  27.604  1.00  0.00           H
ATOM   2560  CA  GLY   168      46.744  33.847  29.493  1.00  0.00           C
ATOM   2561  HA2 GLY   168      46.180  33.004  29.092  1.00  0.00           H
ATOM   2562  HA3 GLY   168      47.493  33.456  30.181  1.00  0.00           H
ATOM   2563  C   GLY   168      45.793  34.865  30.186  1.00  0.00           C
ATOM   2564  O   GLY   168      45.370  35.911  29.698  1.00  0.00           O
ATOM   2565  N   THR   169      45.415  34.584  31.460  1.00  0.00           N
ATOM   2566  H   THR   169      45.585  33.652  31.811  1.00  0.00           H
ATOM   2567  CA  THR   169      44.578  35.445  32.270  1.00  0.00           C
ATOM   2568  HA  THR   169      44.627  36.486  31.951  1.00  0.00           H
ATOM   2569  CB  THR   169      43.153  34.877  32.252  1.00  0.00           C
ATOM   2570  HB  THR   169      43.141  33.829  32.554  1.00  0.00           H
ATOM   2571  CG2 THR   169      42.140  35.614  33.122  1.00  0.00           C
ATOM   2572 HG21 THR   169      42.447  35.418  34.149  1.00  0.00           H
ATOM   2573 HG22 THR   169      41.140  35.187  33.053  1.00  0.00           H
ATOM   2574 HG23 THR   169      42.154  36.701  33.059  1.00  0.00           H
ATOM   2575  OG1 THR   169      42.557  34.897  30.981  1.00  0.00           O
ATOM   2576  HG1 THR   169      43.036  34.189  30.544  1.00  0.00           H
ATOM   2577  C   THR   169      45.133  35.606  33.670  1.00  0.00           C
ATOM   2578  O   THR   169      45.745  34.642  34.207  1.00  0.00           O
ATOM   2579  N   LYS   170      45.013  36.802  34.220  1.00  0.00           N
ATOM   2580  H   LYS   170      44.619  37.557  33.679  1.00  0.00           H
ATOM   2581  CA  LYS   170      45.498  37.301  35.517  1.00  0.00           C
ATOM   2582  HA  LYS   170      45.868  36.455  36.095  1.00  0.00           H
ATOM   2583  CB  LYS   170      46.684  38.370  35.250  1.00  0.00           C
ATOM   2584  HB2 LYS   170      47.512  37.905  34.715  1.00  0.00           H
ATOM   2585  HB3 LYS   170      46.302  39.023  34.467  1.00  0.00           H
ATOM   2586  CG  LYS   170      47.085  39.142  36.556  1.00  0.00           C
ATOM   2587  HG2 LYS   170      46.284  39.474  37.216  1.00  0.00           H
ATOM   2588  HG3 LYS   170      47.798  38.455  37.010  1.00  0.00           H
ATOM   2589  CD  LYS   170      47.857  40.404  36.140  1.00  0.00           C
ATOM   2590  HD2 LYS   170      47.286  40.994  35.424  1.00  0.00           H
ATOM   2591  HD3 LYS   170      48.034  40.973  37.054  1.00  0.00           H
ATOM   2592  CE  LYS   170      49.229  40.179  35.396  1.00  0.00           C
ATOM   2593  HE2 LYS   170      49.677  39.238  35.713  1.00  0.00           H
ATOM   2594  HE3 LYS   170      48.874  40.158  34.365  1.00  0.00           H
ATOM   2595  NZ  LYS   170      50.169  41.250  35.612  1.00  0.00           N
ATOM   2596  HZ1 LYS   170      49.653  42.096  35.415  1.00  0.00           H
ATOM   2597  HZ2 LYS   170      50.938  41.283  34.959  1.00  0.00           H
ATOM   2598  HZ3 LYS   170      50.530  41.323  36.552  1.00  0.00           H
ATOM   2599  C   LYS   170      44.340  37.907  36.310  1.00  0.00           C
ATOM   2600  O   LYS   170      43.749  38.910  35.865  1.00  0.00           O
ATOM   2601  N   VAL   171      44.091  37.383  37.511  1.00  0.00           N
ATOM   2602  H   VAL   171      44.738  36.697  37.874  1.00  0.00           H
ATOM   2603  CA  VAL   171      43.186  38.051  38.478  1.00  0.00           C
ATOM   2604  HA  VAL   171      42.639  38.892  38.051  1.00  0.00           H
ATOM   2605  CB  VAL   171      42.227  36.880  38.887  1.00  0.00           C
ATOM   2606  HB  VAL   171      42.865  36.160  39.399  1.00  0.00           H
ATOM   2607  CG1 VAL   171      41.274  37.359  39.963  1.00  0.00           C
ATOM   2608 HG11 VAL   171      40.493  36.640  40.203  1.00  0.00           H
ATOM   2609 HG12 VAL   171      41.777  37.422  40.928  1.00  0.00           H
ATOM   2610 HG13 VAL   171      40.780  38.263  39.609  1.00  0.00           H
ATOM   2611  CG2 VAL   171      41.385  36.307  37.723  1.00  0.00           C
ATOM   2612 HG21 VAL   171      42.004  35.868  36.941  1.00  0.00           H
ATOM   2613 HG22 VAL   171      40.828  37.132  37.277  1.00  0.00           H
ATOM   2614 HG23 VAL   171      40.767  35.504  38.122  1.00  0.00           H
ATOM   2615  C   VAL   171      44.027  38.467  39.672  1.00  0.00           C
ATOM   2616  O   VAL   171      44.836  37.729  40.257  1.00  0.00           O
ATOM   2617  N   ILE   172      43.696  39.653  40.216  1.00  0.00           N
ATOM   2618  H   ILE   172      42.793  39.994  39.918  1.00  0.00           H
ATOM   2619  CA  ILE   172      44.347  40.339  41.290  1.00  0.00           C
ATOM   2620  HA  ILE   172      45.175  39.751  41.684  1.00  0.00           H
ATOM   2621  CB  ILE   172      45.003  41.724  40.735  1.00  0.00           C
ATOM   2622  HB  ILE   172      44.135  42.266  40.358  1.00  0.00           H
ATOM   2623  CG2 ILE   172      45.478  42.538  42.012  1.00  0.00           C
ATOM   2624 HG21 ILE   172      44.618  42.629  42.674  1.00  0.00           H
ATOM   2625 HG22 ILE   172      45.769  43.529  41.662  1.00  0.00           H
ATOM   2626 HG23 ILE   172      46.238  42.011  42.588  1.00  0.00           H
ATOM   2627  CG1 ILE   172      46.082  41.605  39.678  1.00  0.00           C
ATOM   2628 HG12 ILE   172      46.967  41.252  40.206  1.00  0.00           H
ATOM   2629 HG13 ILE   172      45.779  40.849  38.953  1.00  0.00           H
ATOM   2630  CD1 ILE   172      46.388  42.891  38.919  1.00  0.00           C
ATOM   2631 HD11 ILE   172      46.999  42.799  38.021  1.00  0.00           H
ATOM   2632 HD12 ILE   172      46.938  43.652  39.473  1.00  0.00           H
ATOM   2633 HD13 ILE   172      45.410  43.336  38.736  1.00  0.00           H
ATOM   2634  C   ILE   172      43.245  40.545  42.313  1.00  0.00           C
ATOM   2635  O   ILE   172      42.314  41.281  42.076  1.00  0.00           O
ATOM   2636  N   LEU   173      43.441  39.980  43.489  1.00  0.00           N
ATOM   2637  H   LEU   173      44.281  39.421  43.525  1.00  0.00           H
ATOM   2638  CA  LEU   173      42.488  40.161  44.624  1.00  0.00           C
ATOM   2639  HA  LEU   173      41.566  40.457  44.124  1.00  0.00           H
ATOM   2640  CB  LEU   173      42.260  38.857  45.468  1.00  0.00           C
ATOM   2641  HB2 LEU   173      43.187  38.629  45.993  1.00  0.00           H
ATOM   2642  HB3 LEU   173      41.475  38.992  46.212  1.00  0.00           H
ATOM   2643  CG  LEU   173      41.891  37.613  44.701  1.00  0.00           C
ATOM   2644  HG  LEU   173      42.502  37.238  43.879  1.00  0.00           H
ATOM   2645  CD1 LEU   173      41.598  36.460  45.710  1.00  0.00           C
ATOM   2646 HD11 LEU   173      41.583  35.541  45.122  1.00  0.00           H
ATOM   2647 HD12 LEU   173      40.583  36.615  46.073  1.00  0.00           H
ATOM   2648 HD13 LEU   173      42.205  36.408  46.615  1.00  0.00           H
ATOM   2649  CD2 LEU   173      40.570  37.963  43.956  1.00  0.00           C
ATOM   2650 HD21 LEU   173      39.821  38.287  44.678  1.00  0.00           H
ATOM   2651 HD22 LEU   173      40.656  38.759  43.215  1.00  0.00           H
ATOM   2652 HD23 LEU   173      40.101  37.029  43.645  1.00  0.00           H
ATOM   2653  C   LEU   173      42.997  41.226  45.543  1.00  0.00           C
ATOM   2654  O   LEU   173      44.122  41.073  45.977  1.00  0.00           O
ATOM   2655  N   HID   174      42.189  42.211  45.970  1.00  0.00           N
ATOM   2656  H   HID   174      41.248  42.262  45.608  1.00  0.00           H
ATOM   2657  CA  HID   174      42.516  43.238  46.999  1.00  0.00           C
ATOM   2658  HA  HID   174      43.586  43.353  47.174  1.00  0.00           H
ATOM   2659  CB  HID   174      41.980  44.593  46.487  1.00  0.00           C
ATOM   2660  HB2 HID   174      40.893  44.515  46.522  1.00  0.00           H
ATOM   2661  HB3 HID   174      42.275  45.378  47.184  1.00  0.00           H
ATOM   2662  CG  HID   174      42.560  45.029  45.139  1.00  0.00           C
ATOM   2663  ND1 HID   174      43.734  45.714  44.914  1.00  0.00           N
ATOM   2664  HD1 HID   174      44.342  45.998  45.670  1.00  0.00           H
ATOM   2665  CE1 HID   174      43.925  45.853  43.594  1.00  0.00           C
ATOM   2666  HE1 HID   174      44.698  46.402  43.076  1.00  0.00           H
ATOM   2667  NE2 HID   174      42.892  45.237  42.934  1.00  0.00           N
ATOM   2668  CD2 HID   174      42.060  44.695  43.928  1.00  0.00           C
ATOM   2669  HD2 HID   174      41.192  44.081  43.739  1.00  0.00           H
ATOM   2670  C   HID   174      41.753  42.805  48.318  1.00  0.00           C
ATOM   2671  O   HID   174      40.518  42.557  48.266  1.00  0.00           O
ATOM   2672  N   LEU   175      42.572  42.353  49.278  1.00  0.00           N
ATOM   2673  H   LEU   175      43.548  42.610  49.263  1.00  0.00           H
ATOM   2674  CA  LEU   175      41.964  41.646  50.422  1.00  0.00           C
ATOM   2675  HA  LEU   175      41.206  41.003  49.976  1.00  0.00           H
ATOM   2676  CB  LEU   175      43.041  40.781  51.122  1.00  0.00           C
ATOM   2677  HB2 LEU   175      43.855  41.418  51.469  1.00  0.00           H
ATOM   2678  HB3 LEU   175      42.532  40.213  51.901  1.00  0.00           H
ATOM   2679  CG  LEU   175      43.616  39.746  50.131  1.00  0.00           C
ATOM   2680  HG  LEU   175      44.497  40.132  49.618  1.00  0.00           H
ATOM   2681  CD1 LEU   175      43.961  38.522  51.034  1.00  0.00           C
ATOM   2682 HD11 LEU   175      44.489  38.759  51.957  1.00  0.00           H
ATOM   2683 HD12 LEU   175      44.661  37.838  50.553  1.00  0.00           H
ATOM   2684 HD13 LEU   175      43.027  38.025  51.295  1.00  0.00           H
ATOM   2685  CD2 LEU   175      42.791  39.236  49.044  1.00  0.00           C
ATOM   2686 HD21 LEU   175      41.773  39.013  49.361  1.00  0.00           H
ATOM   2687 HD22 LEU   175      42.748  39.909  48.188  1.00  0.00           H
ATOM   2688 HD23 LEU   175      43.167  38.255  48.756  1.00  0.00           H
ATOM   2689  C   LEU   175      41.342  42.436  51.554  1.00  0.00           C
ATOM   2690  O   LEU   175      41.876  43.520  51.877  1.00  0.00           O
ATOM   2691  N   LYS   176      40.254  41.986  52.169  1.00  0.00           N
ATOM   2692  H   LYS   176      40.059  41.016  51.968  1.00  0.00           H
ATOM   2693  CA  LYS   176      39.521  42.668  53.254  1.00  0.00           C
ATOM   2694  HA  LYS   176      39.390  43.723  53.013  1.00  0.00           H
ATOM   2695  CB  LYS   176      38.155  41.929  53.565  1.00  0.00           C
ATOM   2696  HB2 LYS   176      38.487  40.918  53.797  1.00  0.00           H
ATOM   2697  HB3 LYS   176      37.630  42.431  54.378  1.00  0.00           H
ATOM   2698  CG  LYS   176      37.229  41.804  52.390  1.00  0.00           C
ATOM   2699  HG2 LYS   176      36.832  42.780  52.110  1.00  0.00           H
ATOM   2700  HG3 LYS   176      37.778  41.485  51.503  1.00  0.00           H
ATOM   2701  CD  LYS   176      36.088  40.825  52.628  1.00  0.00           C
ATOM   2702  HD2 LYS   176      35.798  40.432  51.653  1.00  0.00           H
ATOM   2703  HD3 LYS   176      36.432  39.976  53.218  1.00  0.00           H
ATOM   2704  CE  LYS   176      34.919  41.329  53.429  1.00  0.00           C
ATOM   2705  HE2 LYS   176      35.281  42.016  54.193  1.00  0.00           H
ATOM   2706  HE3 LYS   176      34.142  41.757  52.795  1.00  0.00           H
ATOM   2707  NZ  LYS   176      34.269  40.217  54.182  1.00  0.00           N
ATOM   2708  HZ1 LYS   176      34.426  39.338  53.710  1.00  0.00           H
ATOM   2709  HZ2 LYS   176      33.267  40.331  54.111  1.00  0.00           H
ATOM   2710  HZ3 LYS   176      34.575  40.084  55.135  1.00  0.00           H
ATOM   2711  C   LYS   176      40.464  42.558  54.476  1.00  0.00           C
ATOM   2712  O   LYS   176      41.309  41.673  54.568  1.00  0.00           O
ATOM   2713  N   GLU   177      40.381  43.521  55.389  1.00  0.00           N
ATOM   2714  H   GLU   177      39.592  44.151  55.383  1.00  0.00           H
ATOM   2715  CA  GLU   177      41.321  43.884  56.469  1.00  0.00           C
ATOM   2716  HA  GLU   177      42.293  44.120  56.037  1.00  0.00           H
ATOM   2717  CB  GLU   177      40.813  45.135  57.145  1.00  0.00           C
ATOM   2718  HB2 GLU   177      41.242  46.003  56.645  1.00  0.00           H
ATOM   2719  HB3 GLU   177      39.758  45.288  56.916  1.00  0.00           H
ATOM   2720  CG  GLU   177      40.948  45.366  58.667  1.00  0.00           C
ATOM   2721  HG2 GLU   177      40.239  44.663  59.102  1.00  0.00           H
ATOM   2722  HG3 GLU   177      41.964  45.176  59.015  1.00  0.00           H
ATOM   2723  CD  GLU   177      40.353  46.804  59.016  1.00  0.00           C
ATOM   2724  OE1 GLU   177      41.174  47.645  59.503  1.00  0.00           O
ATOM   2725  OE2 GLU   177      39.228  47.062  58.769  1.00  0.00           O
ATOM   2726  C   GLU   177      41.566  42.705  57.398  1.00  0.00           C
ATOM   2727  O   GLU   177      42.668  42.401  57.847  1.00  0.00           O
ATOM   2728  N   ASP   178      40.411  42.170  57.774  1.00  0.00           N
ATOM   2729  H   ASP   178      39.564  42.451  57.302  1.00  0.00           H
ATOM   2730  CA  ASP   178      40.356  40.989  58.662  1.00  0.00           C
ATOM   2731  HA  ASP   178      41.128  40.928  59.430  1.00  0.00           H
ATOM   2732  CB  ASP   178      39.139  41.200  59.486  1.00  0.00           C
ATOM   2733  HB2 ASP   178      39.249  40.446  60.265  1.00  0.00           H
ATOM   2734  HB3 ASP   178      39.216  42.217  59.871  1.00  0.00           H
ATOM   2735  CG  ASP   178      37.733  41.060  58.766  1.00  0.00           C
ATOM   2736  OD1 ASP   178      36.836  40.433  59.365  1.00  0.00           O
ATOM   2737  OD2 ASP   178      37.559  41.554  57.596  1.00  0.00           O
ATOM   2738  C   ASP   178      40.468  39.723  57.873  1.00  0.00           C
ATOM   2739  O   ASP   178      40.313  38.597  58.441  1.00  0.00           O
ATOM   2740  N   GLN   179      40.813  39.767  56.556  1.00  0.00           N
ATOM   2741  H   GLN   179      40.766  40.662  56.090  1.00  0.00           H
ATOM   2742  CA  GLN   179      41.251  38.623  55.749  1.00  0.00           C
ATOM   2743  HA  GLN   179      41.258  37.693  56.317  1.00  0.00           H
ATOM   2744  CB  GLN   179      40.185  38.473  54.605  1.00  0.00           C
ATOM   2745  HB2 GLN   179      40.238  39.339  53.945  1.00  0.00           H
ATOM   2746  HB3 GLN   179      40.528  37.670  53.953  1.00  0.00           H
ATOM   2747  CG  GLN   179      38.782  38.278  55.124  1.00  0.00           C
ATOM   2748  HG2 GLN   179      38.462  39.224  55.560  1.00  0.00           H
ATOM   2749  HG3 GLN   179      38.175  38.133  54.231  1.00  0.00           H
ATOM   2750  CD  GLN   179      38.519  37.103  56.079  1.00  0.00           C
ATOM   2751  OE1 GLN   179      39.382  36.323  56.638  1.00  0.00           O
ATOM   2752  NE2 GLN   179      37.243  36.961  56.262  1.00  0.00           N
ATOM   2753 HE21 GLN   179      36.995  36.396  57.061  1.00  0.00           H
ATOM   2754 HE22 GLN   179      36.659  37.677  55.854  1.00  0.00           H
ATOM   2755  C   GLN   179      42.748  38.718  55.185  1.00  0.00           C
ATOM   2756  O   GLN   179      43.288  38.043  54.303  1.00  0.00           O
ATOM   2757  N   THR   180      43.441  39.748  55.761  1.00  0.00           N
ATOM   2758  H   THR   180      42.941  40.216  56.504  1.00  0.00           H
ATOM   2759  CA  THR   180      44.842  39.981  55.387  1.00  0.00           C
ATOM   2760  HA  THR   180      44.859  39.998  54.298  1.00  0.00           H
ATOM   2761  CB  THR   180      45.384  41.315  56.017  1.00  0.00           C
ATOM   2762  HB  THR   180      46.465  41.232  55.903  1.00  0.00           H
ATOM   2763  CG2 THR   180      44.910  42.566  55.322  1.00  0.00           C
ATOM   2764 HG21 THR   180      43.832  42.453  55.213  1.00  0.00           H
ATOM   2765 HG22 THR   180      45.534  42.756  54.448  1.00  0.00           H
ATOM   2766 HG23 THR   180      44.991  43.472  55.922  1.00  0.00           H
ATOM   2767  OG1 THR   180      45.316  41.418  57.431  1.00  0.00           O
ATOM   2768  HG1 THR   180      44.373  41.454  57.607  1.00  0.00           H
ATOM   2769  C   THR   180      45.707  38.769  55.737  1.00  0.00           C
ATOM   2770  O   THR   180      46.766  38.650  55.143  1.00  0.00           O
ATOM   2771  N   GLU   181      45.388  37.864  56.694  1.00  0.00           N
ATOM   2772  H   GLU   181      44.527  37.981  57.209  1.00  0.00           H
ATOM   2773  CA  GLU   181      46.210  36.701  56.939  1.00  0.00           C
ATOM   2774  HA  GLU   181      47.177  36.935  57.381  1.00  0.00           H
ATOM   2775  CB  GLU   181      45.452  35.792  57.876  1.00  0.00           C
ATOM   2776  HB2 GLU   181      46.126  34.993  58.182  1.00  0.00           H
ATOM   2777  HB3 GLU   181      45.260  36.316  58.812  1.00  0.00           H
ATOM   2778  CG  GLU   181      44.127  35.299  57.321  1.00  0.00           C
ATOM   2779  HG2 GLU   181      43.509  36.036  56.809  1.00  0.00           H
ATOM   2780  HG3 GLU   181      44.389  34.480  56.651  1.00  0.00           H
ATOM   2781  CD  GLU   181      43.264  34.761  58.496  1.00  0.00           C
ATOM   2782  OE1 GLU   181      43.661  33.854  59.262  1.00  0.00           O
ATOM   2783  OE2 GLU   181      42.069  35.130  58.500  1.00  0.00           O
ATOM   2784  C   GLU   181      46.588  35.890  55.685  1.00  0.00           C
ATOM   2785  O   GLU   181      47.564  35.180  55.732  1.00  0.00           O
ATOM   2786  N   TYR   182      45.793  35.956  54.578  1.00  0.00           N
ATOM   2787  H   TYR   182      45.250  36.800  54.470  1.00  0.00           H
ATOM   2788  CA  TYR   182      45.956  35.177  53.314  1.00  0.00           C
ATOM   2789  HA  TYR   182      46.367  34.178  53.464  1.00  0.00           H
ATOM   2790  CB  TYR   182      44.611  34.876  52.580  1.00  0.00           C
ATOM   2791  HB2 TYR   182      44.280  35.879  52.309  1.00  0.00           H
ATOM   2792  HB3 TYR   182      44.768  34.349  51.639  1.00  0.00           H
ATOM   2793  CG  TYR   182      43.661  34.148  53.373  1.00  0.00           C
ATOM   2794  CD1 TYR   182      43.805  32.764  53.529  1.00  0.00           C
ATOM   2795  HD1 TYR   182      44.681  32.319  53.079  1.00  0.00           H
ATOM   2796  CE1 TYR   182      42.880  32.025  54.321  1.00  0.00           C
ATOM   2797  HE1 TYR   182      43.145  30.985  54.441  1.00  0.00           H
ATOM   2798  CZ  TYR   182      41.757  32.617  54.838  1.00  0.00           C
ATOM   2799  OH  TYR   182      40.907  31.939  55.610  1.00  0.00           O
ATOM   2800  HH  TYR   182      40.783  31.030  55.324  1.00  0.00           H
ATOM   2801  CE2 TYR   182      41.604  33.985  54.783  1.00  0.00           C
ATOM   2802  HE2 TYR   182      40.756  34.512  55.195  1.00  0.00           H
ATOM   2803  CD2 TYR   182      42.488  34.720  53.966  1.00  0.00           C
ATOM   2804  HD2 TYR   182      42.332  35.757  53.708  1.00  0.00           H
ATOM   2805  C   TYR   182      47.062  35.791  52.364  1.00  0.00           C
ATOM   2806  O   TYR   182      47.283  35.340  51.244  1.00  0.00           O
ATOM   2807  N   LEU   183      47.810  36.789  52.871  1.00  0.00           N
ATOM   2808  H   LEU   183      47.647  37.114  53.814  1.00  0.00           H
ATOM   2809  CA  LEU   183      48.904  37.436  52.153  1.00  0.00           C
ATOM   2810  HA  LEU   183      48.763  37.367  51.074  1.00  0.00           H
ATOM   2811  CB  LEU   183      48.849  38.921  52.596  1.00  0.00           C
ATOM   2812  HB2 LEU   183      49.070  38.935  53.663  1.00  0.00           H
ATOM   2813  HB3 LEU   183      49.708  39.425  52.154  1.00  0.00           H
ATOM   2814  CG  LEU   183      47.539  39.632  52.261  1.00  0.00           C
ATOM   2815  HG  LEU   183      46.780  39.084  52.819  1.00  0.00           H
ATOM   2816  CD1 LEU   183      47.594  41.032  52.844  1.00  0.00           C
ATOM   2817 HD11 LEU   183      46.686  41.567  52.564  1.00  0.00           H
ATOM   2818 HD12 LEU   183      48.511  41.492  52.477  1.00  0.00           H
ATOM   2819 HD13 LEU   183      47.630  41.008  53.933  1.00  0.00           H
ATOM   2820  CD2 LEU   183      47.277  39.740  50.830  1.00  0.00           C
ATOM   2821 HD21 LEU   183      46.997  38.711  50.606  1.00  0.00           H
ATOM   2822 HD22 LEU   183      46.513  40.430  50.470  1.00  0.00           H
ATOM   2823 HD23 LEU   183      48.172  40.056  50.296  1.00  0.00           H
ATOM   2824  C   LEU   183      50.292  36.872  52.433  1.00  0.00           C
ATOM   2825  O   LEU   183      51.308  37.289  51.884  1.00  0.00           O
ATOM   2826  N   GLU   184      50.308  35.946  53.324  1.00  0.00           N
ATOM   2827  H   GLU   184      49.401  35.588  53.585  1.00  0.00           H
ATOM   2828  CA  GLU   184      51.497  35.199  53.678  1.00  0.00           C
ATOM   2829  HA  GLU   184      52.378  35.840  53.707  1.00  0.00           H
ATOM   2830  CB  GLU   184      51.311  34.727  55.118  1.00  0.00           C
ATOM   2831  HB2 GLU   184      51.117  35.534  55.824  1.00  0.00           H
ATOM   2832  HB3 GLU   184      50.386  34.162  55.010  1.00  0.00           H
ATOM   2833  CG  GLU   184      52.380  33.728  55.636  1.00  0.00           C
ATOM   2834  HG2 GLU   184      51.914  33.247  56.496  1.00  0.00           H
ATOM   2835  HG3 GLU   184      52.494  32.927  54.905  1.00  0.00           H
ATOM   2836  CD  GLU   184      53.747  34.292  55.943  1.00  0.00           C
ATOM   2837  OE1 GLU   184      54.004  35.455  55.577  1.00  0.00           O
ATOM   2838  OE2 GLU   184      54.654  33.639  56.464  1.00  0.00           O
ATOM   2839  C   GLU   184      51.618  34.062  52.687  1.00  0.00           C
ATOM   2840  O   GLU   184      50.779  33.226  52.485  1.00  0.00           O
ATOM   2841  N   GLU   185      52.786  33.913  52.045  1.00  0.00           N
ATOM   2842  H   GLU   185      53.441  34.680  52.090  1.00  0.00           H
ATOM   2843  CA  GLU   185      53.022  32.866  51.013  1.00  0.00           C
ATOM   2844  HA  GLU   185      52.237  33.016  50.270  1.00  0.00           H
ATOM   2845  CB  GLU   185      54.319  33.067  50.252  1.00  0.00           C
ATOM   2846  HB2 GLU   185      54.143  33.001  49.178  1.00  0.00           H
ATOM   2847  HB3 GLU   185      54.615  34.114  50.315  1.00  0.00           H
ATOM   2848  CG  GLU   185      55.498  32.083  50.552  1.00  0.00           C
ATOM   2849  HG2 GLU   185      55.246  31.072  50.231  1.00  0.00           H
ATOM   2850  HG3 GLU   185      56.348  32.435  49.970  1.00  0.00           H
ATOM   2851  CD  GLU   185      56.040  32.065  51.984  1.00  0.00           C
ATOM   2852  OE1 GLU   185      55.663  33.007  52.761  1.00  0.00           O
ATOM   2853  OE2 GLU   185      56.927  31.253  52.234  1.00  0.00           O
ATOM   2854  C   GLU   185      52.776  31.474  51.619  1.00  0.00           C
ATOM   2855  O   GLU   185      52.065  30.643  51.114  1.00  0.00           O
ATOM   2856  N   ARG   186      53.243  31.279  52.897  1.00  0.00           N
ATOM   2857  H   ARG   186      53.930  31.964  53.174  1.00  0.00           H
ATOM   2858  CA  ARG   186      53.133  30.111  53.679  1.00  0.00           C
ATOM   2859  HA  ARG   186      53.502  29.157  53.306  1.00  0.00           H
ATOM   2860  CB  ARG   186      53.953  30.314  54.959  1.00  0.00           C
ATOM   2861  HB2 ARG   186      54.874  30.850  54.731  1.00  0.00           H
ATOM   2862  HB3 ARG   186      53.473  30.906  55.739  1.00  0.00           H
ATOM   2863  CG  ARG   186      54.261  28.970  55.629  1.00  0.00           C
ATOM   2864  HG2 ARG   186      53.352  28.431  55.897  1.00  0.00           H
ATOM   2865  HG3 ARG   186      54.836  28.403  54.896  1.00  0.00           H
ATOM   2866  CD  ARG   186      55.046  29.156  56.950  1.00  0.00           C
ATOM   2867  HD2 ARG   186      54.566  29.811  57.676  1.00  0.00           H
ATOM   2868  HD3 ARG   186      54.941  28.176  57.416  1.00  0.00           H
ATOM   2869  NE  ARG   186      56.502  29.566  56.798  1.00  0.00           N
ATOM   2870  HE  ARG   186      57.095  29.285  56.029  1.00  0.00           H
ATOM   2871  CZ  ARG   186      57.190  30.461  57.511  1.00  0.00           C
ATOM   2872  NH1 ARG   186      56.563  31.280  58.358  1.00  0.00           N
ATOM   2873 HH11 ARG   186      55.566  31.379  58.229  1.00  0.00           H
ATOM   2874 HH12 ARG   186      57.073  31.991  58.860  1.00  0.00           H
ATOM   2875  NH2 ARG   186      58.494  30.541  57.427  1.00  0.00           N
ATOM   2876 HH21 ARG   186      59.052  29.962  56.817  1.00  0.00           H
ATOM   2877 HH22 ARG   186      59.068  31.048  58.085  1.00  0.00           H
ATOM   2878  C   ARG   186      51.677  29.707  54.023  1.00  0.00           C
ATOM   2879  O   ARG   186      51.417  28.525  54.240  1.00  0.00           O
ATOM   2880  N   ARG   187      50.717  30.658  54.089  1.00  0.00           N
ATOM   2881  H   ARG   187      50.879  31.606  53.781  1.00  0.00           H
ATOM   2882  CA  ARG   187      49.209  30.463  54.208  1.00  0.00           C
ATOM   2883  HA  ARG   187      48.967  29.783  55.025  1.00  0.00           H
ATOM   2884  CB  ARG   187      48.478  31.709  54.572  1.00  0.00           C
ATOM   2885  HB2 ARG   187      49.154  32.160  55.299  1.00  0.00           H
ATOM   2886  HB3 ARG   187      48.353  32.379  53.721  1.00  0.00           H
ATOM   2887  CG  ARG   187      47.076  31.573  55.140  1.00  0.00           C
ATOM   2888  HG2 ARG   187      46.622  32.521  55.429  1.00  0.00           H
ATOM   2889  HG3 ARG   187      46.503  31.049  54.376  1.00  0.00           H
ATOM   2890  CD  ARG   187      47.002  30.673  56.324  1.00  0.00           C
ATOM   2891  HD2 ARG   187      47.302  29.633  56.196  1.00  0.00           H
ATOM   2892  HD3 ARG   187      47.604  31.130  57.109  1.00  0.00           H
ATOM   2893  NE  ARG   187      45.649  30.596  56.831  1.00  0.00           N
ATOM   2894  HE  ARG   187      45.057  29.824  56.560  1.00  0.00           H
ATOM   2895  CZ  ARG   187      45.173  31.450  57.654  1.00  0.00           C
ATOM   2896  NH1 ARG   187      45.872  32.490  58.141  1.00  0.00           N
ATOM   2897 HH11 ARG   187      46.837  32.637  57.882  1.00  0.00           H
ATOM   2898 HH12 ARG   187      45.447  33.085  58.839  1.00  0.00           H
ATOM   2899  NH2 ARG   187      44.017  31.307  58.159  1.00  0.00           N
ATOM   2900 HH21 ARG   187      43.487  30.510  57.835  1.00  0.00           H
ATOM   2901 HH22 ARG   187      43.606  31.970  58.799  1.00  0.00           H
ATOM   2902  C   ARG   187      48.659  29.919  52.963  1.00  0.00           C
ATOM   2903  O   ARG   187      47.925  28.931  52.910  1.00  0.00           O
ATOM   2904  N   ILE   188      49.130  30.438  51.871  1.00  0.00           N
ATOM   2905  H   ILE   188      49.640  31.297  52.014  1.00  0.00           H
ATOM   2906  CA  ILE   188      48.832  30.054  50.557  1.00  0.00           C
ATOM   2907  HA  ILE   188      47.746  29.955  50.560  1.00  0.00           H
ATOM   2908  CB  ILE   188      49.008  31.253  49.580  1.00  0.00           C
ATOM   2909  HB  ILE   188      50.054  31.511  49.751  1.00  0.00           H
ATOM   2910  CG2 ILE   188      48.815  30.909  48.053  1.00  0.00           C
ATOM   2911 HG21 ILE   188      47.773  30.653  47.853  1.00  0.00           H
ATOM   2912 HG22 ILE   188      49.427  30.025  47.879  1.00  0.00           H
ATOM   2913 HG23 ILE   188      49.148  31.708  47.392  1.00  0.00           H
ATOM   2914  CG1 ILE   188      48.187  32.557  49.843  1.00  0.00           C
ATOM   2915 HG12 ILE   188      48.313  32.762  50.906  1.00  0.00           H
ATOM   2916 HG13 ILE   188      48.708  33.374  49.344  1.00  0.00           H
ATOM   2917  CD1 ILE   188      46.769  32.391  49.402  1.00  0.00           C
ATOM   2918 HD11 ILE   188      46.416  31.371  49.557  1.00  0.00           H
ATOM   2919 HD12 ILE   188      46.696  32.606  48.335  1.00  0.00           H
ATOM   2920 HD13 ILE   188      46.121  33.016  50.014  1.00  0.00           H
ATOM   2921  C   ILE   188      49.362  28.693  50.166  1.00  0.00           C
ATOM   2922  O   ILE   188      48.629  27.961  49.480  1.00  0.00           O
ATOM   2923  N   LYS   189      50.598  28.315  50.535  1.00  0.00           N
ATOM   2924  H   LYS   189      51.205  29.003  50.954  1.00  0.00           H
ATOM   2925  CA  LYS   189      51.110  26.879  50.478  1.00  0.00           C
ATOM   2926  HA  LYS   189      51.243  26.614  49.428  1.00  0.00           H
ATOM   2927  CB  LYS   189      52.513  26.722  51.143  1.00  0.00           C
ATOM   2928  HB2 LYS   189      52.402  27.087  52.164  1.00  0.00           H
ATOM   2929  HB3 LYS   189      52.756  25.667  51.015  1.00  0.00           H
ATOM   2930  CG  LYS   189      53.411  27.576  50.148  1.00  0.00           C
ATOM   2931  HG2 LYS   189      53.191  27.325  49.110  1.00  0.00           H
ATOM   2932  HG3 LYS   189      53.293  28.649  50.298  1.00  0.00           H
ATOM   2933  CD  LYS   189      54.852  27.221  50.434  1.00  0.00           C
ATOM   2934  HD2 LYS   189      55.093  26.195  50.156  1.00  0.00           H
ATOM   2935  HD3 LYS   189      55.533  27.916  49.944  1.00  0.00           H
ATOM   2936  CE  LYS   189      55.263  27.368  51.895  1.00  0.00           C
ATOM   2937  HE2 LYS   189      55.149  28.450  51.960  1.00  0.00           H
ATOM   2938  HE3 LYS   189      54.538  26.920  52.576  1.00  0.00           H
ATOM   2939  NZ  LYS   189      56.720  27.014  52.275  1.00  0.00           N
ATOM   2940  HZ1 LYS   189      57.246  27.833  52.002  1.00  0.00           H
ATOM   2941  HZ2 LYS   189      57.001  26.179  51.779  1.00  0.00           H
ATOM   2942  HZ3 LYS   189      56.906  26.935  53.265  1.00  0.00           H
ATOM   2943  C   LYS   189      50.137  25.748  51.003  1.00  0.00           C
ATOM   2944  O   LYS   189      49.808  24.797  50.298  1.00  0.00           O
ATOM   2945  N   GLU   190      49.526  25.942  52.171  1.00  0.00           N
ATOM   2946  H   GLU   190      49.738  26.750  52.740  1.00  0.00           H
ATOM   2947  CA  GLU   190      48.533  25.025  52.789  1.00  0.00           C
ATOM   2948  HA  GLU   190      48.974  24.034  52.681  1.00  0.00           H
ATOM   2949  CB  GLU   190      48.365  25.323  54.296  1.00  0.00           C
ATOM   2950  HB2 GLU   190      47.858  26.283  54.389  1.00  0.00           H
ATOM   2951  HB3 GLU   190      47.757  24.515  54.705  1.00  0.00           H
ATOM   2952  CG  GLU   190      49.716  25.377  55.036  1.00  0.00           C
ATOM   2953  HG2 GLU   190      50.266  26.298  54.844  1.00  0.00           H
ATOM   2954  HG3 GLU   190      49.603  25.392  56.120  1.00  0.00           H
ATOM   2955  CD  GLU   190      50.618  24.145  54.805  1.00  0.00           C
ATOM   2956  OE1 GLU   190      50.198  22.981  54.888  1.00  0.00           O
ATOM   2957  OE2 GLU   190      51.822  24.324  54.498  1.00  0.00           O
ATOM   2958  C   GLU   190      47.203  24.936  52.083  1.00  0.00           C
ATOM   2959  O   GLU   190      46.607  23.854  51.845  1.00  0.00           O
ATOM   2960  N   ILE   191      46.681  26.033  51.501  1.00  0.00           N
ATOM   2961  H   ILE   191      47.274  26.837  51.653  1.00  0.00           H
ATOM   2962  CA  ILE   191      45.461  26.186  50.640  1.00  0.00           C
ATOM   2963  HA  ILE   191      44.646  25.603  51.071  1.00  0.00           H
ATOM   2964  CB  ILE   191      45.081  27.615  50.515  1.00  0.00           C
ATOM   2965  HB  ILE   191      45.784  28.308  50.053  1.00  0.00           H
ATOM   2966  CG2 ILE   191      43.848  27.851  49.555  1.00  0.00           C
ATOM   2967 HG21 ILE   191      42.922  27.401  49.910  1.00  0.00           H
ATOM   2968 HG22 ILE   191      44.140  27.484  48.571  1.00  0.00           H
ATOM   2969 HG23 ILE   191      43.541  28.883  49.382  1.00  0.00           H
ATOM   2970  CG1 ILE   191      44.731  28.140  51.946  1.00  0.00           C
ATOM   2971 HG12 ILE   191      43.788  27.778  52.356  1.00  0.00           H
ATOM   2972 HG13 ILE   191      45.518  27.905  52.664  1.00  0.00           H
ATOM   2973  CD1 ILE   191      44.571  29.657  51.951  1.00  0.00           C
ATOM   2974 HD11 ILE   191      43.648  29.960  51.454  1.00  0.00           H
ATOM   2975 HD12 ILE   191      45.393  30.111  51.397  1.00  0.00           H
ATOM   2976 HD13 ILE   191      44.690  29.982  52.985  1.00  0.00           H
ATOM   2977  C   ILE   191      45.699  25.471  49.288  1.00  0.00           C
ATOM   2978  O   ILE   191      44.785  24.813  48.756  1.00  0.00           O
ATOM   2979  N   VAL   192      46.910  25.462  48.793  1.00  0.00           N
ATOM   2980  H   VAL   192      47.621  26.097  49.125  1.00  0.00           H
ATOM   2981  CA  VAL   192      47.260  24.625  47.597  1.00  0.00           C
ATOM   2982  HA  VAL   192      46.500  24.696  46.820  1.00  0.00           H
ATOM   2983  CB  VAL   192      48.717  25.057  47.107  1.00  0.00           C
ATOM   2984  HB  VAL   192      49.475  25.119  47.888  1.00  0.00           H
ATOM   2985  CG1 VAL   192      49.237  24.065  46.038  1.00  0.00           C
ATOM   2986 HG11 VAL   192      48.562  24.087  45.183  1.00  0.00           H
ATOM   2987 HG12 VAL   192      50.234  24.281  45.654  1.00  0.00           H
ATOM   2988 HG13 VAL   192      49.308  23.031  46.377  1.00  0.00           H
ATOM   2989  CG2 VAL   192      48.615  26.437  46.385  1.00  0.00           C
ATOM   2990 HG21 VAL   192      47.965  26.287  45.524  1.00  0.00           H
ATOM   2991 HG22 VAL   192      49.562  26.896  46.102  1.00  0.00           H
ATOM   2992 HG23 VAL   192      48.115  27.175  47.014  1.00  0.00           H
ATOM   2993  C   VAL   192      47.234  23.093  48.013  1.00  0.00           C
ATOM   2994  O   VAL   192      46.634  22.259  47.395  1.00  0.00           O
ATOM   2995  N   LYS   193      47.867  22.766  49.130  1.00  0.00           N
ATOM   2996  H   LYS   193      48.367  23.500  49.613  1.00  0.00           H
ATOM   2997  CA  LYS   193      47.894  21.304  49.638  1.00  0.00           C
ATOM   2998  HA  LYS   193      48.345  20.641  48.899  1.00  0.00           H
ATOM   2999  CB  LYS   193      48.910  21.312  50.790  1.00  0.00           C
ATOM   3000  HB2 LYS   193      48.589  21.929  51.630  1.00  0.00           H
ATOM   3001  HB3 LYS   193      48.855  20.283  51.146  1.00  0.00           H
ATOM   3002  CG  LYS   193      50.385  21.646  50.372  1.00  0.00           C
ATOM   3003  HG2 LYS   193      50.766  20.839  49.746  1.00  0.00           H
ATOM   3004  HG3 LYS   193      50.370  22.555  49.770  1.00  0.00           H
ATOM   3005  CD  LYS   193      51.249  22.012  51.559  1.00  0.00           C
ATOM   3006  HD2 LYS   193      52.296  22.200  51.324  1.00  0.00           H
ATOM   3007  HD3 LYS   193      50.734  22.850  52.027  1.00  0.00           H
ATOM   3008  CE  LYS   193      51.311  20.946  52.656  1.00  0.00           C
ATOM   3009  HE2 LYS   193      50.353  21.006  53.171  1.00  0.00           H
ATOM   3010  HE3 LYS   193      51.593  19.951  52.311  1.00  0.00           H
ATOM   3011  NZ  LYS   193      52.301  21.341  53.623  1.00  0.00           N
ATOM   3012  HZ1 LYS   193      52.238  20.697  54.399  1.00  0.00           H
ATOM   3013  HZ2 LYS   193      52.120  22.252  54.018  1.00  0.00           H
ATOM   3014  HZ3 LYS   193      53.221  21.435  53.216  1.00  0.00           H
ATOM   3015  C   LYS   193      46.459  20.795  49.975  1.00  0.00           C
ATOM   3016  O   LYS   193      46.221  19.580  50.066  1.00  0.00           O
ATOM   3017  N   LYS   194      45.485  21.699  50.002  1.00  0.00           N
ATOM   3018  H   LYS   194      45.871  22.607  50.218  1.00  0.00           H
ATOM   3019  CA  LYS   194      44.062  21.328  50.086  1.00  0.00           C
ATOM   3020  HA  LYS   194      43.946  20.499  50.784  1.00  0.00           H
ATOM   3021  CB  LYS   194      43.292  22.571  50.658  1.00  0.00           C
ATOM   3022  HB2 LYS   194      44.006  22.910  51.408  1.00  0.00           H
ATOM   3023  HB3 LYS   194      43.232  23.273  49.826  1.00  0.00           H
ATOM   3024  CG  LYS   194      41.939  22.262  51.338  1.00  0.00           C
ATOM   3025  HG2 LYS   194      41.706  23.179  51.880  1.00  0.00           H
ATOM   3026  HG3 LYS   194      41.226  22.058  50.539  1.00  0.00           H
ATOM   3027  CD  LYS   194      41.899  21.073  52.341  1.00  0.00           C
ATOM   3028  HD2 LYS   194      42.020  20.216  51.678  1.00  0.00           H
ATOM   3029  HD3 LYS   194      42.708  21.048  53.070  1.00  0.00           H
ATOM   3030  CE  LYS   194      40.553  20.920  53.060  1.00  0.00           C
ATOM   3031  HE2 LYS   194      40.172  21.821  53.542  1.00  0.00           H
ATOM   3032  HE3 LYS   194      39.814  20.520  52.367  1.00  0.00           H
ATOM   3033  NZ  LYS   194      40.655  19.809  54.005  1.00  0.00           N
ATOM   3034  HZ1 LYS   194      41.167  18.991  53.710  1.00  0.00           H
ATOM   3035  HZ2 LYS   194      39.753  19.382  54.163  1.00  0.00           H
ATOM   3036  HZ3 LYS   194      40.956  20.225  54.875  1.00  0.00           H
ATOM   3037  C   LYS   194      43.408  20.852  48.727  1.00  0.00           C
ATOM   3038  O   LYS   194      42.485  20.112  48.776  1.00  0.00           O
ATOM   3039  N   HIE   195      43.737  21.487  47.666  1.00  0.00           N
ATOM   3040  H   HIE   195      44.494  22.136  47.834  1.00  0.00           H
ATOM   3041  CA  HIE   195      43.019  21.534  46.387  1.00  0.00           C
ATOM   3042  HA  HIE   195      42.196  20.820  46.418  1.00  0.00           H
ATOM   3043  CB  HIE   195      42.544  22.951  46.134  1.00  0.00           C
ATOM   3044  HB2 HIE   195      43.361  23.660  45.997  1.00  0.00           H
ATOM   3045  HB3 HIE   195      42.007  23.047  45.191  1.00  0.00           H
ATOM   3046  CG  HIE   195      41.669  23.585  47.214  1.00  0.00           C
ATOM   3047  ND1 HIE   195      40.700  22.953  47.943  1.00  0.00           N
ATOM   3048  CE1 HIE   195      40.101  23.901  48.711  1.00  0.00           C
ATOM   3049  HE1 HIE   195      39.257  23.670  49.343  1.00  0.00           H
ATOM   3050  NE2 HIE   195      40.717  25.083  48.576  1.00  0.00           N
ATOM   3051  HE2 HIE   195      40.629  25.942  49.099  1.00  0.00           H
ATOM   3052  CD2 HIE   195      41.721  24.918  47.590  1.00  0.00           C
ATOM   3053  HD2 HIE   195      42.512  25.548  47.212  1.00  0.00           H
ATOM   3054  C   HIE   195      43.878  21.114  45.168  1.00  0.00           C
ATOM   3055  O   HIE   195      43.326  20.877  44.086  1.00  0.00           O
ATOM   3056  N   SER   196      45.235  20.962  45.334  1.00  0.00           N
ATOM   3057  H   SER   196      45.626  21.203  46.234  1.00  0.00           H
ATOM   3058  CA  SER   196      46.144  20.611  44.209  1.00  0.00           C
ATOM   3059  HA  SER   196      46.032  21.397  43.461  1.00  0.00           H
ATOM   3060  CB  SER   196      47.577  20.537  44.688  1.00  0.00           C
ATOM   3061  HB2 SER   196      48.172  20.055  43.913  1.00  0.00           H
ATOM   3062  HB3 SER   196      47.918  21.558  44.863  1.00  0.00           H
ATOM   3063  OG  SER   196      47.695  19.931  45.953  1.00  0.00           O
ATOM   3064  HG  SER   196      47.398  19.018  45.917  1.00  0.00           H
ATOM   3065  C   SER   196      45.733  19.280  43.517  1.00  0.00           C
ATOM   3066  O   SER   196      45.943  19.053  42.351  1.00  0.00           O
ATOM   3067  N   GLN   197      45.083  18.353  44.217  1.00  0.00           N
ATOM   3068  H   GLN   197      45.121  18.390  45.226  1.00  0.00           H
ATOM   3069  CA  GLN   197      44.872  16.935  43.688  1.00  0.00           C
ATOM   3070  HA  GLN   197      45.819  16.612  43.256  1.00  0.00           H
ATOM   3071  CB  GLN   197      44.506  15.932  44.791  1.00  0.00           C
ATOM   3072  HB2 GLN   197      44.560  14.918  44.392  1.00  0.00           H
ATOM   3073  HB3 GLN   197      45.274  15.870  45.561  1.00  0.00           H
ATOM   3074  CG  GLN   197      43.153  16.091  45.509  1.00  0.00           C
ATOM   3075  HG2 GLN   197      42.335  16.248  44.807  1.00  0.00           H
ATOM   3076  HG3 GLN   197      42.928  15.102  45.909  1.00  0.00           H
ATOM   3077  CD  GLN   197      43.152  17.144  46.647  1.00  0.00           C
ATOM   3078  OE1 GLN   197      44.071  17.858  46.901  1.00  0.00           O
ATOM   3079  NE2 GLN   197      42.109  17.312  47.381  1.00  0.00           N
ATOM   3080 HE21 GLN   197      42.227  18.035  48.076  1.00  0.00           H
ATOM   3081 HE22 GLN   197      41.265  16.814  47.137  1.00  0.00           H
ATOM   3082  C   GLN   197      43.849  16.939  42.524  1.00  0.00           C
ATOM   3083  O   GLN   197      43.814  15.934  41.824  1.00  0.00           O
ATOM   3084  N   PHE   198      43.035  17.966  42.274  1.00  0.00           N
ATOM   3085  H   PHE   198      43.150  18.839  42.770  1.00  0.00           H
ATOM   3086  CA  PHE   198      42.035  18.005  41.217  1.00  0.00           C
ATOM   3087  HA  PHE   198      41.680  16.982  41.087  1.00  0.00           H
ATOM   3088  CB  PHE   198      40.851  18.885  41.624  1.00  0.00           C
ATOM   3089  HB2 PHE   198      41.159  19.924  41.508  1.00  0.00           H
ATOM   3090  HB3 PHE   198      40.063  18.612  40.921  1.00  0.00           H
ATOM   3091  CG  PHE   198      40.289  18.624  43.035  1.00  0.00           C
ATOM   3092  CD1 PHE   198      40.091  19.683  43.974  1.00  0.00           C
ATOM   3093  HD1 PHE   198      40.410  20.683  43.721  1.00  0.00           H
ATOM   3094  CE1 PHE   198      39.606  19.304  45.250  1.00  0.00           C
ATOM   3095  HE1 PHE   198      39.413  20.107  45.947  1.00  0.00           H
ATOM   3096  CZ  PHE   198      39.326  18.050  45.584  1.00  0.00           C
ATOM   3097  HZ  PHE   198      39.117  17.739  46.597  1.00  0.00           H
ATOM   3098  CE2 PHE   198      39.532  17.019  44.695  1.00  0.00           C
ATOM   3099  HE2 PHE   198      39.477  15.985  44.999  1.00  0.00           H
ATOM   3100  CD2 PHE   198      39.946  17.322  43.401  1.00  0.00           C
ATOM   3101  HD2 PHE   198      40.103  16.554  42.658  1.00  0.00           H
ATOM   3102  C   PHE   198      42.637  18.610  39.879  1.00  0.00           C
ATOM   3103  O   PHE   198      41.906  18.650  38.846  1.00  0.00           O
ATOM   3104  N   ILE   199      43.901  18.994  39.751  1.00  0.00           N
ATOM   3105  H   ILE   199      44.524  18.905  40.543  1.00  0.00           H
ATOM   3106  CA  ILE   199      44.448  19.818  38.652  1.00  0.00           C
ATOM   3107  HA  ILE   199      43.679  19.902  37.884  1.00  0.00           H
ATOM   3108  CB  ILE   199      44.645  21.279  39.229  1.00  0.00           C
ATOM   3109  HB  ILE   199      45.267  21.134  40.112  1.00  0.00           H
ATOM   3110  CG2 ILE   199      45.433  22.148  38.258  1.00  0.00           C
ATOM   3111 HG21 ILE   199      45.445  23.172  38.632  1.00  0.00           H
ATOM   3112 HG22 ILE   199      44.897  22.268  37.316  1.00  0.00           H
ATOM   3113 HG23 ILE   199      46.464  21.841  38.081  1.00  0.00           H
ATOM   3114  CG1 ILE   199      43.221  21.923  39.577  1.00  0.00           C
ATOM   3115 HG12 ILE   199      43.048  22.833  39.002  1.00  0.00           H
ATOM   3116 HG13 ILE   199      42.415  21.284  39.216  1.00  0.00           H
ATOM   3117  CD1 ILE   199      43.031  22.151  41.096  1.00  0.00           C
ATOM   3118 HD11 ILE   199      42.939  21.227  41.668  1.00  0.00           H
ATOM   3119 HD12 ILE   199      42.039  22.547  41.307  1.00  0.00           H
ATOM   3120 HD13 ILE   199      43.786  22.839  41.475  1.00  0.00           H
ATOM   3121  C   ILE   199      45.674  19.197  38.082  1.00  0.00           C
ATOM   3122  O   ILE   199      46.766  19.159  38.708  1.00  0.00           O
ATOM   3123  N   GLY   200      45.639  18.859  36.791  1.00  0.00           N
ATOM   3124  H   GLY   200      44.751  18.817  36.311  1.00  0.00           H
ATOM   3125  CA  GLY   200      46.821  18.297  36.041  1.00  0.00           C
ATOM   3126  HA2 GLY   200      47.287  17.555  36.690  1.00  0.00           H
ATOM   3127  HA3 GLY   200      46.474  17.829  35.121  1.00  0.00           H
ATOM   3128  C   GLY   200      47.926  19.260  35.724  1.00  0.00           C
ATOM   3129  O   GLY   200      48.996  18.856  35.204  1.00  0.00           O
ATOM   3130  N   TYR   201      47.722  20.526  36.064  1.00  0.00           N
ATOM   3131  H   TYR   201      46.802  20.820  36.360  1.00  0.00           H
ATOM   3132  CA  TYR   201      48.614  21.638  35.821  1.00  0.00           C
ATOM   3133  HA  TYR   201      49.416  21.284  35.173  1.00  0.00           H
ATOM   3134  CB  TYR   201      47.826  22.740  35.144  1.00  0.00           C
ATOM   3135  HB2 TYR   201      47.054  23.140  35.801  1.00  0.00           H
ATOM   3136  HB3 TYR   201      48.495  23.577  34.943  1.00  0.00           H
ATOM   3137  CG  TYR   201      47.206  22.358  33.832  1.00  0.00           C
ATOM   3138  CD1 TYR   201      48.048  22.275  32.705  1.00  0.00           C
ATOM   3139  HD1 TYR   201      49.107  22.457  32.821  1.00  0.00           H
ATOM   3140  CE1 TYR   201      47.517  21.875  31.429  1.00  0.00           C
ATOM   3141  HE1 TYR   201      48.067  21.840  30.501  1.00  0.00           H
ATOM   3142  CZ  TYR   201      46.119  21.755  31.282  1.00  0.00           C
ATOM   3143  OH  TYR   201      45.588  21.721  30.012  1.00  0.00           O
ATOM   3144  HH  TYR   201      44.667  21.453  30.056  1.00  0.00           H
ATOM   3145  CE2 TYR   201      45.306  21.862  32.404  1.00  0.00           C
ATOM   3146  HE2 TYR   201      44.239  21.897  32.241  1.00  0.00           H
ATOM   3147  CD2 TYR   201      45.789  22.242  33.623  1.00  0.00           C
ATOM   3148  HD2 TYR   201      45.091  22.308  34.444  1.00  0.00           H
ATOM   3149  C   TYR   201      49.438  22.116  37.027  1.00  0.00           C
ATOM   3150  O   TYR   201      48.876  22.133  38.100  1.00  0.00           O
ATOM   3151  N   PRO   202      50.777  22.410  36.799  1.00  0.00           N
ATOM   3152  CD  PRO   202      51.456  22.394  35.550  1.00  0.00           C
ATOM   3153  HD2 PRO   202      50.840  23.036  34.921  1.00  0.00           H
ATOM   3154  HD3 PRO   202      51.622  21.388  35.164  1.00  0.00           H
ATOM   3155  CG  PRO   202      52.792  23.040  35.756  1.00  0.00           C
ATOM   3156  HG2 PRO   202      52.603  24.084  35.506  1.00  0.00           H
ATOM   3157  HG3 PRO   202      53.546  22.571  35.124  1.00  0.00           H
ATOM   3158  CB  PRO   202      53.048  22.872  37.275  1.00  0.00           C
ATOM   3159  HB2 PRO   202      53.626  23.716  37.653  1.00  0.00           H
ATOM   3160  HB3 PRO   202      53.535  21.903  37.387  1.00  0.00           H
ATOM   3161  CA  PRO   202      51.687  22.819  37.870  1.00  0.00           C
ATOM   3162  HA  PRO   202      51.713  22.054  38.646  1.00  0.00           H
ATOM   3163  C   PRO   202      51.199  24.114  38.485  1.00  0.00           C
ATOM   3164  O   PRO   202      51.311  25.171  37.860  1.00  0.00           O
ATOM   3165  N   ILE   203      50.581  24.085  39.703  1.00  0.00           N
ATOM   3166  H   ILE   203      50.481  23.179  40.139  1.00  0.00           H
ATOM   3167  CA  ILE   203      50.168  25.227  40.584  1.00  0.00           C
ATOM   3168  HA  ILE   203      49.805  26.053  39.971  1.00  0.00           H
ATOM   3169  CB  ILE   203      49.066  24.746  41.542  1.00  0.00           C
ATOM   3170  HB  ILE   203      49.467  23.902  42.104  1.00  0.00           H
ATOM   3171  CG2 ILE   203      48.635  25.786  42.601  1.00  0.00           C
ATOM   3172 HG21 ILE   203      49.430  26.287  43.152  1.00  0.00           H
ATOM   3173 HG22 ILE   203      47.910  25.399  43.316  1.00  0.00           H
ATOM   3174 HG23 ILE   203      48.009  26.558  42.152  1.00  0.00           H
ATOM   3175  CG1 ILE   203      47.818  24.272  40.813  1.00  0.00           C
ATOM   3176 HG12 ILE   203      47.203  25.155  40.643  1.00  0.00           H
ATOM   3177 HG13 ILE   203      48.071  23.896  39.821  1.00  0.00           H
ATOM   3178  CD1 ILE   203      46.961  23.219  41.542  1.00  0.00           C
ATOM   3179 HD11 ILE   203      47.547  22.315  41.704  1.00  0.00           H
ATOM   3180 HD12 ILE   203      46.055  22.928  41.010  1.00  0.00           H
ATOM   3181 HD13 ILE   203      46.691  23.504  42.560  1.00  0.00           H
ATOM   3182  C   ILE   203      51.420  25.660  41.417  1.00  0.00           C
ATOM   3183  O   ILE   203      52.151  24.801  41.884  1.00  0.00           O
ATOM   3184  N   THR   204      51.890  26.904  41.277  1.00  0.00           N
ATOM   3185  H   THR   204      51.260  27.547  40.822  1.00  0.00           H
ATOM   3186  CA  THR   204      53.189  27.356  41.853  1.00  0.00           C
ATOM   3187  HA  THR   204      53.553  26.764  42.693  1.00  0.00           H
ATOM   3188  CB  THR   204      54.147  27.446  40.679  1.00  0.00           C
ATOM   3189  HB  THR   204      55.057  27.906  41.063  1.00  0.00           H
ATOM   3190  CG2 THR   204      54.576  26.025  40.117  1.00  0.00           C
ATOM   3191 HG21 THR   204      54.823  25.474  41.024  1.00  0.00           H
ATOM   3192 HG22 THR   204      55.400  25.973  39.405  1.00  0.00           H
ATOM   3193 HG23 THR   204      53.757  25.466  39.663  1.00  0.00           H
ATOM   3194  OG1 THR   204      53.736  28.206  39.564  1.00  0.00           O
ATOM   3195  HG1 THR   204      52.871  27.912  39.269  1.00  0.00           H
ATOM   3196  C   THR   204      53.026  28.660  42.585  1.00  0.00           C
ATOM   3197  O   THR   204      51.951  29.269  42.608  1.00  0.00           O
ATOM   3198  N   LEU   205      54.143  29.195  43.089  1.00  0.00           N
ATOM   3199  H   LEU   205      55.004  28.669  43.037  1.00  0.00           H
ATOM   3200  CA  LEU   205      54.194  30.361  44.022  1.00  0.00           C
ATOM   3201  HA  LEU   205      53.299  30.944  43.804  1.00  0.00           H
ATOM   3202  CB  LEU   205      54.157  29.983  45.498  1.00  0.00           C
ATOM   3203  HB2 LEU   205      55.116  29.492  45.665  1.00  0.00           H
ATOM   3204  HB3 LEU   205      54.213  30.957  45.984  1.00  0.00           H
ATOM   3205  CG  LEU   205      52.975  29.144  45.966  1.00  0.00           C
ATOM   3206  HG  LEU   205      52.153  29.280  45.262  1.00  0.00           H
ATOM   3207  CD1 LEU   205      53.267  27.647  46.171  1.00  0.00           C
ATOM   3208 HD11 LEU   205      52.408  27.005  46.365  1.00  0.00           H
ATOM   3209 HD12 LEU   205      54.077  27.510  46.886  1.00  0.00           H
ATOM   3210 HD13 LEU   205      53.738  27.235  45.279  1.00  0.00           H
ATOM   3211  CD2 LEU   205      52.384  29.613  47.281  1.00  0.00           C
ATOM   3212 HD21 LEU   205      51.866  30.570  47.223  1.00  0.00           H
ATOM   3213 HD22 LEU   205      51.697  28.945  47.800  1.00  0.00           H
ATOM   3214 HD23 LEU   205      53.274  29.941  47.820  1.00  0.00           H
ATOM   3215  C   LEU   205      55.450  31.080  43.677  1.00  0.00           C
ATOM   3216  O   LEU   205      56.592  30.584  43.646  1.00  0.00           O
ATOM   3217  N   PHE   206      55.357  32.403  43.729  1.00  0.00           N
ATOM   3218  H   PHE   206      54.389  32.687  43.793  1.00  0.00           H
ATOM   3219  CA  PHE   206      56.443  33.296  43.524  1.00  0.00           C
ATOM   3220  HA  PHE   206      57.364  32.767  43.772  1.00  0.00           H
ATOM   3221  CB  PHE   206      56.519  33.452  41.973  1.00  0.00           C
ATOM   3222  HB2 PHE   206      56.547  32.466  41.508  1.00  0.00           H
ATOM   3223  HB3 PHE   206      55.637  33.934  41.553  1.00  0.00           H
ATOM   3224  CG  PHE   206      57.754  34.181  41.506  1.00  0.00           C
ATOM   3225  CD1 PHE   206      57.729  35.423  40.894  1.00  0.00           C
ATOM   3226  HD1 PHE   206      56.786  35.944  40.830  1.00  0.00           H
ATOM   3227  CE1 PHE   206      58.876  36.012  40.323  1.00  0.00           C
ATOM   3228  HE1 PHE   206      58.850  36.983  39.851  1.00  0.00           H
ATOM   3229  CZ  PHE   206      60.112  35.344  40.328  1.00  0.00           C
ATOM   3230  HZ  PHE   206      61.002  35.766  39.884  1.00  0.00           H
ATOM   3231  CE2 PHE   206      60.191  34.057  40.975  1.00  0.00           C
ATOM   3232  HE2 PHE   206      61.028  33.388  40.839  1.00  0.00           H
ATOM   3233  CD2 PHE   206      59.018  33.513  41.581  1.00  0.00           C
ATOM   3234  HD2 PHE   206      59.049  32.488  41.923  1.00  0.00           H
ATOM   3235  C   PHE   206      56.373  34.669  44.280  1.00  0.00           C
ATOM   3236  O   PHE   206      55.270  35.029  44.672  1.00  0.00           O
ATOM   3237  N   VAL   207      57.494  35.365  44.545  1.00  0.00           N
ATOM   3238  H   VAL   207      58.414  35.013  44.322  1.00  0.00           H
ATOM   3239  CA  VAL   207      57.564  36.592  45.324  1.00  0.00           C
ATOM   3240  HA  VAL   207      56.823  36.593  46.123  1.00  0.00           H
ATOM   3241  CB  VAL   207      58.821  36.630  46.208  1.00  0.00           C
ATOM   3242  HB  VAL   207      59.627  36.443  45.499  1.00  0.00           H
ATOM   3243  CG1 VAL   207      59.123  37.941  46.808  1.00  0.00           C
ATOM   3244 HG11 VAL   207      58.400  38.193  47.584  1.00  0.00           H
ATOM   3245 HG12 VAL   207      60.162  37.943  47.141  1.00  0.00           H
ATOM   3246 HG13 VAL   207      59.263  38.763  46.105  1.00  0.00           H
ATOM   3247  CG2 VAL   207      59.111  35.494  47.190  1.00  0.00           C
ATOM   3248 HG21 VAL   207      59.033  34.546  46.659  1.00  0.00           H
ATOM   3249 HG22 VAL   207      58.355  35.459  47.973  1.00  0.00           H
ATOM   3250 HG23 VAL   207      60.115  35.608  47.601  1.00  0.00           H
ATOM   3251  C   VAL   207      57.356  37.784  44.417  1.00  0.00           C
ATOM   3252  O   VAL   207      57.682  37.745  43.243  1.00  0.00           O
ATOM   3253  N   GLU   208      56.736  38.870  44.887  1.00  0.00           N
ATOM   3254  H   GLU   208      56.484  38.881  45.865  1.00  0.00           H
ATOM   3255  CA  GLU   208      56.512  40.158  44.161  1.00  0.00           C
ATOM   3256  HA  GLU   208      55.877  39.689  43.408  1.00  0.00           H
ATOM   3257  CB  GLU   208      55.727  41.172  45.056  1.00  0.00           C
ATOM   3258  HB2 GLU   208      55.085  40.640  45.758  1.00  0.00           H
ATOM   3259  HB3 GLU   208      56.387  41.582  45.820  1.00  0.00           H
ATOM   3260  CG  GLU   208      55.120  42.359  44.380  1.00  0.00           C
ATOM   3261  HG2 GLU   208      54.886  43.070  45.172  1.00  0.00           H
ATOM   3262  HG3 GLU   208      55.876  42.728  43.688  1.00  0.00           H
ATOM   3263  CD  GLU   208      53.748  41.939  43.747  1.00  0.00           C
ATOM   3264  OE1 GLU   208      52.674  41.938  44.382  1.00  0.00           O
ATOM   3265  OE2 GLU   208      53.759  41.697  42.524  1.00  0.00           O
ATOM   3266  C   GLU   208      57.783  40.742  43.578  1.00  0.00           C
ATOM   3267  O   GLU   208      58.706  41.127  44.342  1.00  0.00           O
ATOM   3268  OXT GLU   208      57.890  40.878  42.372  1.00  0.00           O
END
