# Supplementary material for: Worth the Weight: Sub-Pocket EXplorer (SubPEx), a Weighted Ensemble Method to Enhance Binding-Pocket Conformational Sampling
Source: J Chem Theory Comput. 2023 Aug 16;19(17):5677–89. doi: 10.1021/acs.jctc.3c00478 (PMC10500992; doi:10.1021/acs.jctc.3c00478)
Supplement: Supplementary file 2 — ct3c00478_si_002.zip [file ct3c00478_si_002.zip › clustered_structures/HSP90/brute-force/rep.c14.aligned.pdb]

HELIX    1   1 ALA      9  ASN     20  1                                  12
HELIX    2   2 LYS     26  LEU     49  1                                  24
HELIX    3   3 PRO     52  ASP     56  1                                   5
HELIX    4   4 LYS     85  ILE     89  1                                   5
HELIX    5   5 ILE     95  ALA    109  1                                  15
HELIX    6   6 ILE    113  PHE    119  1                                   7
HELIX    7   7 GLY    122  LEU    128  1                                   7
HELIX    8   8 THR    180  LEU    183  1                                   4
HELIX    9   9 GLU    185  HIE    195  1                                  11
SHEET    1   1 1 THR     4  ALA     6  0
SHEET    2   2 1 ILE    63  ASN    68  0
SHEET    3   3 1 THR    73  ASP    78  0
SHEET    4   4 1 ALA   130  LYS   138  0
SHEET    5   5 1 TYR   145  SER   149  0
SHEET    6   6 1 SER   154  THR   159  0
SHEET    7   7 1 GLY   168  LEU   175  0
SHEET    8   8 1 ILE   203  LEU   205  0
CRYST1   70.224   64.428   72.494  90.00  90.00  90.00               1
ATOM      1  N   ALA     1      33.883  54.287  22.930  1.00  0.00           N
ATOM      2  H1  ALA     1      34.229  54.529  22.012  1.00  0.00           H
ATOM      3  H2  ALA     1      32.884  54.434  22.891  1.00  0.00           H
ATOM      4  H3  ALA     1      34.202  54.977  23.594  1.00  0.00           H
ATOM      5  CA  ALA     1      34.141  52.941  23.362  1.00  0.00           C
ATOM      6  HA  ALA     1      33.744  52.255  22.614  1.00  0.00           H
ATOM      7  CB  ALA     1      35.568  52.666  23.657  1.00  0.00           C
ATOM      8  HB1 ALA     1      35.620  51.759  24.257  1.00  0.00           H
ATOM      9  HB2 ALA     1      36.009  53.513  24.183  1.00  0.00           H
ATOM     10  HB3 ALA     1      36.179  52.338  22.816  1.00  0.00           H
ATOM     11  C   ALA     1      33.246  52.762  24.605  1.00  0.00           C
ATOM     12  O   ALA     1      33.200  53.580  25.453  1.00  0.00           O
ATOM     13  N   VAL     2      32.504  51.640  24.641  1.00  0.00           N
ATOM     14  H   VAL     2      32.542  51.054  23.819  1.00  0.00           H
ATOM     15  CA  VAL     2      31.858  51.047  25.803  1.00  0.00           C
ATOM     16  HA  VAL     2      31.152  51.800  26.158  1.00  0.00           H
ATOM     17  CB  VAL     2      31.042  49.752  25.374  1.00  0.00           C
ATOM     18  HB  VAL     2      31.687  48.976  24.961  1.00  0.00           H
ATOM     19  CG1 VAL     2      30.411  49.048  26.606  1.00  0.00           C
ATOM     20 HG11 VAL     2      31.237  48.518  27.079  1.00  0.00           H
ATOM     21 HG12 VAL     2      29.944  49.863  27.161  1.00  0.00           H
ATOM     22 HG13 VAL     2      29.581  48.395  26.335  1.00  0.00           H
ATOM     23  CG2 VAL     2      29.925  49.996  24.362  1.00  0.00           C
ATOM     24 HG21 VAL     2      29.222  50.593  24.944  1.00  0.00           H
ATOM     25 HG22 VAL     2      29.504  49.013  24.150  1.00  0.00           H
ATOM     26 HG23 VAL     2      30.152  50.627  23.503  1.00  0.00           H
ATOM     27  C   VAL     2      32.931  50.683  26.795  1.00  0.00           C
ATOM     28  O   VAL     2      33.908  49.925  26.491  1.00  0.00           O
ATOM     29  N   GLU     3      32.872  51.172  28.024  1.00  0.00           N
ATOM     30  H   GLU     3      32.139  51.846  28.194  1.00  0.00           H
ATOM     31  CA  GLU     3      33.874  51.042  29.129  1.00  0.00           C
ATOM     32  HA  GLU     3      34.416  50.112  28.954  1.00  0.00           H
ATOM     33  CB  GLU     3      34.912  52.206  29.120  1.00  0.00           C
ATOM     34  HB2 GLU     3      35.782  51.954  29.726  1.00  0.00           H
ATOM     35  HB3 GLU     3      35.258  52.230  28.087  1.00  0.00           H
ATOM     36  CG  GLU     3      34.413  53.659  29.521  1.00  0.00           C
ATOM     37  HG2 GLU     3      33.766  53.972  28.701  1.00  0.00           H
ATOM     38  HG3 GLU     3      33.813  53.536  30.422  1.00  0.00           H
ATOM     39  CD  GLU     3      35.528  54.653  29.619  1.00  0.00           C
ATOM     40  OE1 GLU     3      35.341  55.524  30.448  1.00  0.00           O
ATOM     41  OE2 GLU     3      36.674  54.509  29.117  1.00  0.00           O
ATOM     42  C   GLU     3      33.340  50.935  30.584  1.00  0.00           C
ATOM     43  O   GLU     3      34.099  50.815  31.545  1.00  0.00           O
ATOM     44  N   THR     4      32.028  51.085  30.842  1.00  0.00           N
ATOM     45  H   THR     4      31.477  51.267  30.015  1.00  0.00           H
ATOM     46  CA  THR     4      31.325  50.705  32.025  1.00  0.00           C
ATOM     47  HA  THR     4      31.983  49.982  32.506  1.00  0.00           H
ATOM     48  CB  THR     4      31.230  51.895  33.050  1.00  0.00           C
ATOM     49  HB  THR     4      30.799  52.742  32.515  1.00  0.00           H
ATOM     50  CG2 THR     4      30.513  51.643  34.383  1.00  0.00           C
ATOM     51 HG21 THR     4      29.545  51.209  34.128  1.00  0.00           H
ATOM     52 HG22 THR     4      30.339  52.627  34.818  1.00  0.00           H
ATOM     53 HG23 THR     4      31.117  50.961  34.982  1.00  0.00           H
ATOM     54  OG1 THR     4      32.592  52.203  33.420  1.00  0.00           O
ATOM     55  HG1 THR     4      32.990  51.889  32.605  1.00  0.00           H
ATOM     56  C   THR     4      29.970  50.110  31.604  1.00  0.00           C
ATOM     57  O   THR     4      29.380  50.473  30.597  1.00  0.00           O
ATOM     58  N   PHE     5      29.438  49.146  32.381  1.00  0.00           N
ATOM     59  H   PHE     5      29.873  48.818  33.231  1.00  0.00           H
ATOM     60  CA  PHE     5      28.378  48.305  31.805  1.00  0.00           C
ATOM     61  HA  PHE     5      27.689  48.775  31.104  1.00  0.00           H
ATOM     62  CB  PHE     5      28.976  47.199  30.940  1.00  0.00           C
ATOM     63  HB2 PHE     5      29.796  47.758  30.489  1.00  0.00           H
ATOM     64  HB3 PHE     5      29.419  46.448  31.594  1.00  0.00           H
ATOM     65  CG  PHE     5      28.038  46.712  29.846  1.00  0.00           C
ATOM     66  CD1 PHE     5      27.863  47.515  28.648  1.00  0.00           C
ATOM     67  HD1 PHE     5      28.247  48.514  28.508  1.00  0.00           H
ATOM     68  CE1 PHE     5      27.171  46.923  27.535  1.00  0.00           C
ATOM     69  HE1 PHE     5      26.951  47.566  26.694  1.00  0.00           H
ATOM     70  CZ  PHE     5      26.628  45.634  27.595  1.00  0.00           C
ATOM     71  HZ  PHE     5      26.138  45.133  26.773  1.00  0.00           H
ATOM     72  CE2 PHE     5      26.780  44.976  28.791  1.00  0.00           C
ATOM     73  HE2 PHE     5      26.191  44.082  28.931  1.00  0.00           H
ATOM     74  CD2 PHE     5      27.420  45.443  29.900  1.00  0.00           C
ATOM     75  HD2 PHE     5      27.414  44.772  30.747  1.00  0.00           H
ATOM     76  C   PHE     5      27.665  47.648  32.959  1.00  0.00           C
ATOM     77  O   PHE     5      28.254  47.302  33.970  1.00  0.00           O
ATOM     78  N   ALA     6      26.363  47.401  32.866  1.00  0.00           N
ATOM     79  H   ALA     6      25.845  47.787  32.090  1.00  0.00           H
ATOM     80  CA  ALA     6      25.528  46.690  33.845  1.00  0.00           C
ATOM     81  HA  ALA     6      25.760  47.237  34.759  1.00  0.00           H
ATOM     82  CB  ALA     6      24.075  46.899  33.612  1.00  0.00           C
ATOM     83  HB1 ALA     6      23.525  46.348  34.374  1.00  0.00           H
ATOM     84  HB2 ALA     6      23.721  46.466  32.675  1.00  0.00           H
ATOM     85  HB3 ALA     6      23.839  47.961  33.663  1.00  0.00           H
ATOM     86  C   ALA     6      25.796  45.195  33.951  1.00  0.00           C
ATOM     87  O   ALA     6      26.050  44.494  32.965  1.00  0.00           O
ATOM     88  N   PHE     7      25.578  44.542  35.114  1.00  0.00           N
ATOM     89  H   PHE     7      25.390  45.169  35.883  1.00  0.00           H
ATOM     90  CA  PHE     7      25.321  43.148  35.203  1.00  0.00           C
ATOM     91  HA  PHE     7      25.955  42.681  34.450  1.00  0.00           H
ATOM     92  CB  PHE     7      25.814  42.763  36.621  1.00  0.00           C
ATOM     93  HB2 PHE     7      25.316  43.387  37.363  1.00  0.00           H
ATOM     94  HB3 PHE     7      25.570  41.733  36.878  1.00  0.00           H
ATOM     95  CG  PHE     7      27.312  42.873  36.980  1.00  0.00           C
ATOM     96  CD1 PHE     7      28.152  42.019  36.408  1.00  0.00           C
ATOM     97  HD1 PHE     7      27.770  41.299  35.699  1.00  0.00           H
ATOM     98  CE1 PHE     7      29.494  41.946  36.764  1.00  0.00           C
ATOM     99  HE1 PHE     7      30.180  41.309  36.225  1.00  0.00           H
ATOM    100  CZ  PHE     7      29.996  42.762  37.932  1.00  0.00           C
ATOM    101  HZ  PHE     7      31.023  42.905  38.233  1.00  0.00           H
ATOM    102  CE2 PHE     7      29.051  43.555  38.583  1.00  0.00           C
ATOM    103  HE2 PHE     7      29.364  44.095  39.465  1.00  0.00           H
ATOM    104  CD2 PHE     7      27.782  43.655  38.044  1.00  0.00           C
ATOM    105  HD2 PHE     7      27.051  44.286  38.528  1.00  0.00           H
ATOM    106  C   PHE     7      23.910  42.713  35.214  1.00  0.00           C
ATOM    107  O   PHE     7      23.012  43.431  35.675  1.00  0.00           O
ATOM    108  N   GLN     8      23.601  41.485  34.738  1.00  0.00           N
ATOM    109  H   GLN     8      24.345  40.845  34.498  1.00  0.00           H
ATOM    110  CA  GLN     8      22.257  40.937  34.975  1.00  0.00           C
ATOM    111  HA  GLN     8      21.519  41.533  34.440  1.00  0.00           H
ATOM    112  CB  GLN     8      22.156  39.560  34.279  1.00  0.00           C
ATOM    113  HB2 GLN     8      22.965  38.879  34.546  1.00  0.00           H
ATOM    114  HB3 GLN     8      21.221  39.041  34.493  1.00  0.00           H
ATOM    115  CG  GLN     8      22.318  39.490  32.733  1.00  0.00           C
ATOM    116  HG2 GLN     8      21.842  38.614  32.294  1.00  0.00           H
ATOM    117  HG3 GLN     8      21.800  40.337  32.283  1.00  0.00           H
ATOM    118  CD  GLN     8      23.723  39.484  32.150  1.00  0.00           C
ATOM    119  OE1 GLN     8      24.750  39.464  32.889  1.00  0.00           O
ATOM    120  NE2 GLN     8      23.907  39.660  30.877  1.00  0.00           N
ATOM    121 HE21 GLN     8      24.848  39.638  30.511  1.00  0.00           H
ATOM    122 HE22 GLN     8      23.174  39.966  30.254  1.00  0.00           H
ATOM    123  C   GLN     8      21.915  40.788  36.448  1.00  0.00           C
ATOM    124  O   GLN     8      22.754  40.577  37.300  1.00  0.00           O
ATOM    125  N   ALA     9      20.701  41.055  36.894  1.00  0.00           N
ATOM    126  H   ALA     9      19.977  41.106  36.192  1.00  0.00           H
ATOM    127  CA  ALA     9      20.314  41.410  38.244  1.00  0.00           C
ATOM    128  HA  ALA     9      20.871  42.324  38.451  1.00  0.00           H
ATOM    129  CB  ALA     9      18.811  41.672  38.322  1.00  0.00           C
ATOM    130  HB1 ALA     9      18.259  40.761  38.091  1.00  0.00           H
ATOM    131  HB2 ALA     9      18.546  42.465  37.623  1.00  0.00           H
ATOM    132  HB3 ALA     9      18.546  42.003  39.326  1.00  0.00           H
ATOM    133  C   ALA     9      20.576  40.312  39.276  1.00  0.00           C
ATOM    134  O   ALA     9      20.907  40.550  40.431  1.00  0.00           O
ATOM    135  N   GLU    10      20.495  39.038  38.853  1.00  0.00           N
ATOM    136  H   GLU    10      20.121  38.952  37.920  1.00  0.00           H
ATOM    137  CA  GLU    10      20.781  37.809  39.634  1.00  0.00           C
ATOM    138  HA  GLU    10      20.189  38.081  40.508  1.00  0.00           H
ATOM    139  CB  GLU    10      20.195  36.573  38.935  1.00  0.00           C
ATOM    140  HB2 GLU    10      20.514  35.677  39.465  1.00  0.00           H
ATOM    141  HB3 GLU    10      19.109  36.654  38.980  1.00  0.00           H
ATOM    142  CG  GLU    10      20.553  36.427  37.417  1.00  0.00           C
ATOM    143  HG2 GLU    10      21.490  36.945  37.213  1.00  0.00           H
ATOM    144  HG3 GLU    10      20.809  35.375  37.290  1.00  0.00           H
ATOM    145  CD  GLU    10      19.432  36.855  36.476  1.00  0.00           C
ATOM    146  OE1 GLU    10      18.608  35.980  36.227  1.00  0.00           O
ATOM    147  OE2 GLU    10      19.249  38.025  36.180  1.00  0.00           O
ATOM    148  C   GLU    10      22.310  37.633  39.907  1.00  0.00           C
ATOM    149  O   GLU    10      22.604  37.014  40.905  1.00  0.00           O
ATOM    150  N   ILE    11      23.182  38.206  39.005  1.00  0.00           N
ATOM    151  H   ILE    11      22.799  38.700  38.212  1.00  0.00           H
ATOM    152  CA  ILE    11      24.572  38.294  39.306  1.00  0.00           C
ATOM    153  HA  ILE    11      24.929  37.339  39.691  1.00  0.00           H
ATOM    154  CB  ILE    11      25.438  38.729  38.085  1.00  0.00           C
ATOM    155  HB  ILE    11      25.269  39.775  37.828  1.00  0.00           H
ATOM    156  CG2 ILE    11      26.958  38.432  38.463  1.00  0.00           C
ATOM    157 HG21 ILE    11      27.582  39.174  37.966  1.00  0.00           H
ATOM    158 HG22 ILE    11      27.192  37.407  38.173  1.00  0.00           H
ATOM    159 HG23 ILE    11      27.101  38.438  39.544  1.00  0.00           H
ATOM    160  CG1 ILE    11      25.131  38.065  36.785  1.00  0.00           C
ATOM    161 HG12 ILE    11      25.082  36.979  36.855  1.00  0.00           H
ATOM    162 HG13 ILE    11      24.120  38.366  36.510  1.00  0.00           H
ATOM    163  CD1 ILE    11      26.065  38.362  35.552  1.00  0.00           C
ATOM    164 HD11 ILE    11      25.922  39.374  35.173  1.00  0.00           H
ATOM    165 HD12 ILE    11      25.921  37.635  34.753  1.00  0.00           H
ATOM    166 HD13 ILE    11      27.065  38.195  35.951  1.00  0.00           H
ATOM    167  C   ILE    11      24.834  39.244  40.476  1.00  0.00           C
ATOM    168  O   ILE    11      25.579  38.960  41.379  1.00  0.00           O
ATOM    169  N   ALA    12      24.178  40.398  40.412  1.00  0.00           N
ATOM    170  H   ALA    12      23.644  40.644  39.591  1.00  0.00           H
ATOM    171  CA  ALA    12      24.189  41.391  41.479  1.00  0.00           C
ATOM    172  HA  ALA    12      25.263  41.484  41.645  1.00  0.00           H
ATOM    173  CB  ALA    12      23.607  42.649  40.965  1.00  0.00           C
ATOM    174  HB1 ALA    12      22.521  42.586  41.028  1.00  0.00           H
ATOM    175  HB2 ALA    12      23.898  42.794  39.924  1.00  0.00           H
ATOM    176  HB3 ALA    12      23.735  43.442  41.703  1.00  0.00           H
ATOM    177  C   ALA    12      23.470  40.937  42.807  1.00  0.00           C
ATOM    178  O   ALA    12      23.914  41.330  43.896  1.00  0.00           O
ATOM    179  N   GLN    13      22.477  40.055  42.754  1.00  0.00           N
ATOM    180  H   GLN    13      22.063  39.769  41.878  1.00  0.00           H
ATOM    181  CA  GLN    13      21.829  39.430  43.945  1.00  0.00           C
ATOM    182  HA  GLN    13      21.710  40.235  44.670  1.00  0.00           H
ATOM    183  CB  GLN    13      20.495  38.826  43.601  1.00  0.00           C
ATOM    184  HB2 GLN    13      20.661  38.491  42.577  1.00  0.00           H
ATOM    185  HB3 GLN    13      20.378  37.909  44.179  1.00  0.00           H
ATOM    186  CG  GLN    13      19.231  39.703  43.508  1.00  0.00           C
ATOM    187  HG2 GLN    13      19.310  40.580  42.865  1.00  0.00           H
ATOM    188  HG3 GLN    13      18.416  39.099  43.107  1.00  0.00           H
ATOM    189  CD  GLN    13      18.764  40.217  44.840  1.00  0.00           C
ATOM    190  OE1 GLN    13      18.488  41.404  45.023  1.00  0.00           O
ATOM    191  NE2 GLN    13      18.570  39.381  45.828  1.00  0.00           N
ATOM    192 HE21 GLN    13      18.173  39.736  46.685  1.00  0.00           H
ATOM    193 HE22 GLN    13      18.551  38.413  45.540  1.00  0.00           H
ATOM    194  C   GLN    13      22.859  38.476  44.560  1.00  0.00           C
ATOM    195  O   GLN    13      23.046  38.500  45.797  1.00  0.00           O
ATOM    196  N   LEU    14      23.497  37.583  43.756  1.00  0.00           N
ATOM    197  H   LEU    14      23.366  37.562  42.754  1.00  0.00           H
ATOM    198  CA  LEU    14      24.475  36.641  44.237  1.00  0.00           C
ATOM    199  HA  LEU    14      24.084  36.190  45.149  1.00  0.00           H
ATOM    200  CB  LEU    14      24.779  35.561  43.210  1.00  0.00           C
ATOM    201  HB2 LEU    14      23.865  34.974  43.125  1.00  0.00           H
ATOM    202  HB3 LEU    14      24.919  36.005  42.224  1.00  0.00           H
ATOM    203  CG  LEU    14      25.881  34.627  43.676  1.00  0.00           C
ATOM    204  HG  LEU    14      26.781  35.161  43.982  1.00  0.00           H
ATOM    205  CD1 LEU    14      25.445  33.665  44.753  1.00  0.00           C
ATOM    206 HD11 LEU    14      25.097  32.747  44.278  1.00  0.00           H
ATOM    207 HD12 LEU    14      24.634  34.030  45.383  1.00  0.00           H
ATOM    208 HD13 LEU    14      26.346  33.378  45.293  1.00  0.00           H
ATOM    209  CD2 LEU    14      26.472  33.869  42.523  1.00  0.00           C
ATOM    210 HD21 LEU    14      27.268  33.255  42.941  1.00  0.00           H
ATOM    211 HD22 LEU    14      25.797  33.191  42.000  1.00  0.00           H
ATOM    212 HD23 LEU    14      27.026  34.553  41.881  1.00  0.00           H
ATOM    213  C   LEU    14      25.741  37.306  44.814  1.00  0.00           C
ATOM    214  O   LEU    14      26.088  37.179  46.016  1.00  0.00           O
ATOM    215  N   MET    15      26.420  38.178  44.000  1.00  0.00           N
ATOM    216  H   MET    15      26.029  38.380  43.091  1.00  0.00           H
ATOM    217  CA  MET    15      27.640  38.894  44.412  1.00  0.00           C
ATOM    218  HA  MET    15      28.380  38.133  44.657  1.00  0.00           H
ATOM    219  CB  MET    15      28.086  39.841  43.265  1.00  0.00           C
ATOM    220  HB2 MET    15      27.184  40.318  42.879  1.00  0.00           H
ATOM    221  HB3 MET    15      28.846  40.500  43.685  1.00  0.00           H
ATOM    222  CG  MET    15      28.753  39.002  42.126  1.00  0.00           C
ATOM    223  HG2 MET    15      29.450  38.359  42.662  1.00  0.00           H
ATOM    224  HG3 MET    15      27.999  38.400  41.619  1.00  0.00           H
ATOM    225  SD  MET    15      29.647  39.974  40.913  1.00  0.00           S
ATOM    226  CE  MET    15      28.344  40.984  40.209  1.00  0.00           C
ATOM    227  HE1 MET    15      28.299  41.906  40.790  1.00  0.00           H
ATOM    228  HE2 MET    15      28.571  41.232  39.173  1.00  0.00           H
ATOM    229  HE3 MET    15      27.338  40.569  40.257  1.00  0.00           H
ATOM    230  C   MET    15      27.380  39.667  45.677  1.00  0.00           C
ATOM    231  O   MET    15      28.198  39.568  46.560  1.00  0.00           O
ATOM    232  N   SER    16      26.229  40.340  45.778  1.00  0.00           N
ATOM    233  H   SER    16      25.664  40.454  44.948  1.00  0.00           H
ATOM    234  CA  SER    16      25.950  41.220  46.996  1.00  0.00           C
ATOM    235  HA  SER    16      26.795  41.876  47.201  1.00  0.00           H
ATOM    236  CB  SER    16      24.723  42.146  46.766  1.00  0.00           C
ATOM    237  HB2 SER    16      23.882  41.527  46.455  1.00  0.00           H
ATOM    238  HB3 SER    16      24.496  42.676  47.690  1.00  0.00           H
ATOM    239  OG  SER    16      24.923  43.075  45.741  1.00  0.00           O
ATOM    240  HG  SER    16      24.579  42.702  44.926  1.00  0.00           H
ATOM    241  C   SER    16      25.646  40.331  48.245  1.00  0.00           C
ATOM    242  O   SER    16      26.017  40.717  49.357  1.00  0.00           O
ATOM    243  N   LEU    17      24.997  39.155  48.080  1.00  0.00           N
ATOM    244  H   LEU    17      24.912  38.801  47.139  1.00  0.00           H
ATOM    245  CA  LEU    17      24.800  38.193  49.158  1.00  0.00           C
ATOM    246  HA  LEU    17      24.321  38.628  50.035  1.00  0.00           H
ATOM    247  CB  LEU    17      23.930  37.046  48.730  1.00  0.00           C
ATOM    248  HB2 LEU    17      22.955  37.447  48.453  1.00  0.00           H
ATOM    249  HB3 LEU    17      24.312  36.645  47.792  1.00  0.00           H
ATOM    250  CG  LEU    17      23.706  35.929  49.770  1.00  0.00           C
ATOM    251  HG  LEU    17      24.610  35.634  50.304  1.00  0.00           H
ATOM    252  CD1 LEU    17      22.681  36.426  50.834  1.00  0.00           C
ATOM    253 HD11 LEU    17      21.801  36.777  50.295  1.00  0.00           H
ATOM    254 HD12 LEU    17      23.088  37.216  51.465  1.00  0.00           H
ATOM    255 HD13 LEU    17      22.402  35.618  51.511  1.00  0.00           H
ATOM    256  CD2 LEU    17      23.238  34.632  49.082  1.00  0.00           C
ATOM    257 HD21 LEU    17      22.443  34.767  48.348  1.00  0.00           H
ATOM    258 HD22 LEU    17      24.022  34.250  48.427  1.00  0.00           H
ATOM    259 HD23 LEU    17      22.804  33.920  49.783  1.00  0.00           H
ATOM    260  C   LEU    17      26.135  37.680  49.674  1.00  0.00           C
ATOM    261  O   LEU    17      26.285  37.481  50.871  1.00  0.00           O
ATOM    262  N   ILE    18      27.044  37.338  48.789  1.00  0.00           N
ATOM    263  H   ILE    18      26.782  37.359  47.814  1.00  0.00           H
ATOM    264  CA  ILE    18      28.343  36.642  49.187  1.00  0.00           C
ATOM    265  HA  ILE    18      28.163  35.806  49.864  1.00  0.00           H
ATOM    266  CB  ILE    18      28.969  36.027  47.887  1.00  0.00           C
ATOM    267  HB  ILE    18      29.026  36.869  47.197  1.00  0.00           H
ATOM    268  CG2 ILE    18      30.418  35.532  48.161  1.00  0.00           C
ATOM    269 HG21 ILE    18      31.184  36.292  48.008  1.00  0.00           H
ATOM    270 HG22 ILE    18      30.601  34.745  47.430  1.00  0.00           H
ATOM    271 HG23 ILE    18      30.530  35.037  49.126  1.00  0.00           H
ATOM    272  CG1 ILE    18      28.041  34.872  47.392  1.00  0.00           C
ATOM    273 HG12 ILE    18      26.994  35.112  47.206  1.00  0.00           H
ATOM    274 HG13 ILE    18      28.342  34.561  46.391  1.00  0.00           H
ATOM    275  CD1 ILE    18      27.962  33.583  48.177  1.00  0.00           C
ATOM    276 HD11 ILE    18      28.771  32.889  47.954  1.00  0.00           H
ATOM    277 HD12 ILE    18      26.987  33.130  47.990  1.00  0.00           H
ATOM    278 HD13 ILE    18      27.846  33.832  49.232  1.00  0.00           H
ATOM    279  C   ILE    18      29.358  37.607  49.863  1.00  0.00           C
ATOM    280  O   ILE    18      29.837  37.205  50.873  1.00  0.00           O
ATOM    281  N   ILE    19      29.518  38.896  49.445  1.00  0.00           N
ATOM    282  H   ILE    19      29.203  39.126  48.513  1.00  0.00           H
ATOM    283  CA  ILE    19      30.331  39.858  50.164  1.00  0.00           C
ATOM    284  HA  ILE    19      31.300  39.386  50.320  1.00  0.00           H
ATOM    285  CB  ILE    19      30.517  41.170  49.281  1.00  0.00           C
ATOM    286  HB  ILE    19      30.771  40.743  48.310  1.00  0.00           H
ATOM    287  CG2 ILE    19      29.281  41.980  49.008  1.00  0.00           C
ATOM    288 HG21 ILE    19      28.949  42.656  49.797  1.00  0.00           H
ATOM    289 HG22 ILE    19      28.418  41.323  48.903  1.00  0.00           H
ATOM    290 HG23 ILE    19      29.338  42.592  48.107  1.00  0.00           H
ATOM    291  CG1 ILE    19      31.753  41.952  49.733  1.00  0.00           C
ATOM    292 HG12 ILE    19      31.476  42.395  50.689  1.00  0.00           H
ATOM    293 HG13 ILE    19      32.534  41.268  50.061  1.00  0.00           H
ATOM    294  CD1 ILE    19      32.380  42.971  48.760  1.00  0.00           C
ATOM    295 HD11 ILE    19      32.873  42.503  47.907  1.00  0.00           H
ATOM    296 HD12 ILE    19      33.143  43.529  49.302  1.00  0.00           H
ATOM    297 HD13 ILE    19      31.707  43.717  48.337  1.00  0.00           H
ATOM    298  C   ILE    19      29.694  40.149  51.565  1.00  0.00           C
ATOM    299  O   ILE    19      30.459  40.661  52.402  1.00  0.00           O
ATOM    300  N   ASN    20      28.388  40.017  51.659  1.00  0.00           N
ATOM    301  H   ASN    20      27.750  39.931  50.881  1.00  0.00           H
ATOM    302  CA  ASN    20      27.702  40.189  53.009  1.00  0.00           C
ATOM    303  HA  ASN    20      28.400  40.826  53.553  1.00  0.00           H
ATOM    304  CB  ASN    20      26.330  40.947  52.803  1.00  0.00           C
ATOM    305  HB2 ASN    20      25.725  40.416  52.068  1.00  0.00           H
ATOM    306  HB3 ASN    20      25.796  40.955  53.753  1.00  0.00           H
ATOM    307  CG  ASN    20      26.439  42.386  52.390  1.00  0.00           C
ATOM    308  OD1 ASN    20      26.716  43.277  53.188  1.00  0.00           O
ATOM    309  ND2 ASN    20      26.060  42.757  51.180  1.00  0.00           N
ATOM    310 HD21 ASN    20      25.723  42.098  50.493  1.00  0.00           H
ATOM    311 HD22 ASN    20      26.068  43.739  50.949  1.00  0.00           H
ATOM    312  C   ASN    20      27.532  38.961  53.943  1.00  0.00           C
ATOM    313  O   ASN    20      27.317  39.189  55.088  1.00  0.00           O
ATOM    314  N   THR    21      27.608  37.750  53.415  1.00  0.00           N
ATOM    315  H   THR    21      27.611  37.613  52.415  1.00  0.00           H
ATOM    316  CA  THR    21      27.281  36.528  54.183  1.00  0.00           C
ATOM    317  HA  THR    21      26.525  36.652  54.957  1.00  0.00           H
ATOM    318  CB  THR    21      26.748  35.408  53.202  1.00  0.00           C
ATOM    319  HB  THR    21      27.430  35.425  52.353  1.00  0.00           H
ATOM    320  CG2 THR    21      26.575  34.070  53.853  1.00  0.00           C
ATOM    321 HG21 THR    21      27.481  33.505  53.632  1.00  0.00           H
ATOM    322 HG22 THR    21      25.740  33.491  53.461  1.00  0.00           H
ATOM    323 HG23 THR    21      26.458  34.101  54.936  1.00  0.00           H
ATOM    324  OG1 THR    21      25.469  35.766  52.853  1.00  0.00           O
ATOM    325  HG1 THR    21      25.666  36.202  52.022  1.00  0.00           H
ATOM    326  C   THR    21      28.545  36.052  54.827  1.00  0.00           C
ATOM    327  O   THR    21      29.509  35.898  54.121  1.00  0.00           O
ATOM    328  N   PHE    22      28.533  35.748  56.173  1.00  0.00           N
ATOM    329  H   PHE    22      27.670  35.955  56.656  1.00  0.00           H
ATOM    330  CA  PHE    22      29.551  34.952  56.807  1.00  0.00           C
ATOM    331  HA  PHE    22      30.503  35.430  56.578  1.00  0.00           H
ATOM    332  CB  PHE    22      29.426  34.997  58.302  1.00  0.00           C
ATOM    333  HB2 PHE    22      29.624  36.043  58.534  1.00  0.00           H
ATOM    334  HB3 PHE    22      28.487  34.540  58.619  1.00  0.00           H
ATOM    335  CG  PHE    22      30.485  34.278  59.193  1.00  0.00           C
ATOM    336  CD1 PHE    22      31.823  34.666  59.195  1.00  0.00           C
ATOM    337  HD1 PHE    22      32.197  35.529  58.666  1.00  0.00           H
ATOM    338  CE1 PHE    22      32.797  33.778  59.674  1.00  0.00           C
ATOM    339  HE1 PHE    22      33.822  33.965  59.388  1.00  0.00           H
ATOM    340  CZ  PHE    22      32.428  32.550  60.275  1.00  0.00           C
ATOM    341  HZ  PHE    22      33.154  31.806  60.565  1.00  0.00           H
ATOM    342  CE2 PHE    22      31.073  32.226  60.397  1.00  0.00           C
ATOM    343  HE2 PHE    22      30.803  31.387  61.021  1.00  0.00           H
ATOM    344  CD2 PHE    22      30.141  33.107  59.834  1.00  0.00           C
ATOM    345  HD2 PHE    22      29.148  32.685  59.883  1.00  0.00           H
ATOM    346  C   PHE    22      29.596  33.538  56.313  1.00  0.00           C
ATOM    347  O   PHE    22      28.584  32.942  56.218  1.00  0.00           O
ATOM    348  N   TYR    23      30.791  32.911  56.248  1.00  0.00           N
ATOM    349  H   TYR    23      31.610  33.278  56.713  1.00  0.00           H
ATOM    350  CA  TYR    23      30.952  31.503  55.998  1.00  0.00           C
ATOM    351  HA  TYR    23      30.138  30.879  56.367  1.00  0.00           H
ATOM    352  CB  TYR    23      31.006  31.360  54.424  1.00  0.00           C
ATOM    353  HB2 TYR    23      30.245  31.960  53.926  1.00  0.00           H
ATOM    354  HB3 TYR    23      31.904  31.830  54.024  1.00  0.00           H
ATOM    355  CG  TYR    23      31.032  29.910  53.944  1.00  0.00           C
ATOM    356  CD1 TYR    23      30.039  29.042  54.394  1.00  0.00           C
ATOM    357  HD1 TYR    23      29.449  29.363  55.239  1.00  0.00           H
ATOM    358  CE1 TYR    23      30.004  27.726  53.932  1.00  0.00           C
ATOM    359  HE1 TYR    23      29.307  27.015  54.349  1.00  0.00           H
ATOM    360  CZ  TYR    23      30.778  27.319  52.840  1.00  0.00           C
ATOM    361  OH  TYR    23      30.566  26.090  52.305  1.00  0.00           O
ATOM    362  HH  TYR    23      29.726  25.676  52.517  1.00  0.00           H
ATOM    363  CE2 TYR    23      31.824  28.117  52.364  1.00  0.00           C
ATOM    364  HE2 TYR    23      32.351  27.808  51.473  1.00  0.00           H
ATOM    365  CD2 TYR    23      31.836  29.461  52.812  1.00  0.00           C
ATOM    366  HD2 TYR    23      32.435  30.228  52.345  1.00  0.00           H
ATOM    367  C   TYR    23      32.190  30.906  56.667  1.00  0.00           C
ATOM    368  O   TYR    23      33.043  31.729  56.975  1.00  0.00           O
ATOM    369  N   SER    24      32.219  29.623  57.049  1.00  0.00           N
ATOM    370  H   SER    24      31.443  29.040  56.773  1.00  0.00           H
ATOM    371  CA  SER    24      33.278  28.952  57.726  1.00  0.00           C
ATOM    372  HA  SER    24      33.793  29.614  58.423  1.00  0.00           H
ATOM    373  CB  SER    24      32.656  27.807  58.506  1.00  0.00           C
ATOM    374  HB2 SER    24      33.495  27.300  58.982  1.00  0.00           H
ATOM    375  HB3 SER    24      32.038  28.152  59.335  1.00  0.00           H
ATOM    376  OG  SER    24      32.057  26.913  57.604  1.00  0.00           O
ATOM    377  HG  SER    24      32.437  26.066  57.847  1.00  0.00           H
ATOM    378  C   SER    24      34.353  28.362  56.740  1.00  0.00           C
ATOM    379  O   SER    24      35.547  28.590  57.061  1.00  0.00           O
ATOM    380  N   ASN    25      34.060  27.725  55.662  1.00  0.00           N
ATOM    381  H   ASN    25      33.104  27.547  55.390  1.00  0.00           H
ATOM    382  CA  ASN    25      35.067  27.247  54.774  1.00  0.00           C
ATOM    383  HA  ASN    25      35.939  26.889  55.320  1.00  0.00           H
ATOM    384  CB  ASN    25      34.645  25.948  54.145  1.00  0.00           C
ATOM    385  HB2 ASN    25      33.908  26.127  53.362  1.00  0.00           H
ATOM    386  HB3 ASN    25      35.490  25.444  53.677  1.00  0.00           H
ATOM    387  CG  ASN    25      34.057  24.843  55.095  1.00  0.00           C
ATOM    388  OD1 ASN    25      34.770  24.487  56.074  1.00  0.00           O
ATOM    389  ND2 ASN    25      32.785  24.498  54.972  1.00  0.00           N
ATOM    390 HD21 ASN    25      32.289  24.730  54.124  1.00  0.00           H
ATOM    391 HD22 ASN    25      32.433  23.835  55.649  1.00  0.00           H
ATOM    392  C   ASN    25      35.579  28.328  53.770  1.00  0.00           C
ATOM    393  O   ASN    25      35.725  28.095  52.545  1.00  0.00           O
ATOM    394  N   LYS    26      35.757  29.570  54.201  1.00  0.00           N
ATOM    395  H   LYS    26      35.720  29.715  55.200  1.00  0.00           H
ATOM    396  CA  LYS    26      36.186  30.699  53.385  1.00  0.00           C
ATOM    397  HA  LYS    26      35.359  30.954  52.723  1.00  0.00           H
ATOM    398  CB  LYS    26      36.422  31.936  54.208  1.00  0.00           C
ATOM    399  HB2 LYS    26      36.466  32.670  53.403  1.00  0.00           H
ATOM    400  HB3 LYS    26      35.580  32.061  54.890  1.00  0.00           H
ATOM    401  CG  LYS    26      37.804  31.903  54.984  1.00  0.00           C
ATOM    402  HG2 LYS    26      37.956  30.884  55.343  1.00  0.00           H
ATOM    403  HG3 LYS    26      38.557  32.123  54.228  1.00  0.00           H
ATOM    404  CD  LYS    26      37.860  32.824  56.252  1.00  0.00           C
ATOM    405  HD2 LYS    26      37.576  33.845  55.993  1.00  0.00           H
ATOM    406  HD3 LYS    26      37.360  32.370  57.108  1.00  0.00           H
ATOM    407  CE  LYS    26      39.385  32.834  56.631  1.00  0.00           C
ATOM    408  HE2 LYS    26      39.615  31.778  56.771  1.00  0.00           H
ATOM    409  HE3 LYS    26      39.991  33.153  55.783  1.00  0.00           H
ATOM    410  NZ  LYS    26      39.653  33.613  57.864  1.00  0.00           N
ATOM    411  HZ1 LYS    26      40.585  33.368  58.169  1.00  0.00           H
ATOM    412  HZ2 LYS    26      39.049  33.313  58.616  1.00  0.00           H
ATOM    413  HZ3 LYS    26      39.562  34.618  57.836  1.00  0.00           H
ATOM    414  C   LYS    26      37.393  30.368  52.508  1.00  0.00           C
ATOM    415  O   LYS    26      37.487  30.937  51.452  1.00  0.00           O
ATOM    416  N   GLU    27      38.248  29.456  52.999  1.00  0.00           N
ATOM    417  H   GLU    27      38.090  29.166  53.953  1.00  0.00           H
ATOM    418  CA  GLU    27      39.452  29.011  52.303  1.00  0.00           C
ATOM    419  HA  GLU    27      40.204  29.797  52.252  1.00  0.00           H
ATOM    420  CB  GLU    27      40.097  27.820  53.049  1.00  0.00           C
ATOM    421  HB2 GLU    27      39.356  27.064  53.310  1.00  0.00           H
ATOM    422  HB3 GLU    27      40.700  27.298  52.305  1.00  0.00           H
ATOM    423  CG  GLU    27      40.999  28.152  54.231  1.00  0.00           C
ATOM    424  HG2 GLU    27      41.503  27.259  54.598  1.00  0.00           H
ATOM    425  HG3 GLU    27      41.830  28.796  53.941  1.00  0.00           H
ATOM    426  CD  GLU    27      40.298  28.765  55.425  1.00  0.00           C
ATOM    427  OE1 GLU    27      39.159  28.381  55.784  1.00  0.00           O
ATOM    428  OE2 GLU    27      40.998  29.522  56.104  1.00  0.00           O
ATOM    429  C   GLU    27      39.229  28.587  50.835  1.00  0.00           C
ATOM    430  O   GLU    27      40.140  28.775  50.027  1.00  0.00           O
ATOM    431  N   ILE    28      38.027  28.121  50.537  1.00  0.00           N
ATOM    432  H   ILE    28      37.351  28.067  51.284  1.00  0.00           H
ATOM    433  CA  ILE    28      37.697  27.442  49.224  1.00  0.00           C
ATOM    434  HA  ILE    28      38.357  26.619  48.950  1.00  0.00           H
ATOM    435  CB  ILE    28      36.360  26.688  49.225  1.00  0.00           C
ATOM    436  HB  ILE    28      36.323  26.149  48.278  1.00  0.00           H
ATOM    437  CG2 ILE    28      36.279  25.771  50.371  1.00  0.00           C
ATOM    438 HG21 ILE    28      35.302  25.288  50.421  1.00  0.00           H
ATOM    439 HG22 ILE    28      36.263  26.260  51.345  1.00  0.00           H
ATOM    440 HG23 ILE    28      37.025  24.982  50.270  1.00  0.00           H
ATOM    441  CG1 ILE    28      35.157  27.610  49.336  1.00  0.00           C
ATOM    442 HG12 ILE    28      34.336  27.089  49.830  1.00  0.00           H
ATOM    443 HG13 ILE    28      35.405  28.521  49.881  1.00  0.00           H
ATOM    444  CD1 ILE    28      34.495  28.137  48.081  1.00  0.00           C
ATOM    445 HD11 ILE    28      35.185  28.630  47.396  1.00  0.00           H
ATOM    446 HD12 ILE    28      33.722  28.879  48.282  1.00  0.00           H
ATOM    447 HD13 ILE    28      34.202  27.326  47.413  1.00  0.00           H
ATOM    448  C   ILE    28      37.813  28.392  47.997  1.00  0.00           C
ATOM    449  O   ILE    28      37.915  27.920  46.867  1.00  0.00           O
ATOM    450  N   PHE    29      37.854  29.692  48.169  1.00  0.00           N
ATOM    451  H   PHE    29      37.865  30.075  49.104  1.00  0.00           H
ATOM    452  CA  PHE    29      38.202  30.653  47.083  1.00  0.00           C
ATOM    453  HA  PHE    29      37.410  30.845  46.360  1.00  0.00           H
ATOM    454  CB  PHE    29      38.480  32.029  47.752  1.00  0.00           C
ATOM    455  HB2 PHE    29      38.142  32.748  47.006  1.00  0.00           H
ATOM    456  HB3 PHE    29      37.803  32.195  48.591  1.00  0.00           H
ATOM    457  CG  PHE    29      39.866  32.364  48.231  1.00  0.00           C
ATOM    458  CD1 PHE    29      40.248  32.238  49.629  1.00  0.00           C
ATOM    459  HD1 PHE    29      39.571  31.814  50.356  1.00  0.00           H
ATOM    460  CE1 PHE    29      41.493  32.645  50.076  1.00  0.00           C
ATOM    461  HE1 PHE    29      41.816  32.553  51.102  1.00  0.00           H
ATOM    462  CZ  PHE    29      42.411  33.179  49.128  1.00  0.00           C
ATOM    463  HZ  PHE    29      43.409  33.409  49.472  1.00  0.00           H
ATOM    464  CE2 PHE    29      42.050  33.393  47.782  1.00  0.00           C
ATOM    465  HE2 PHE    29      42.825  33.670  47.082  1.00  0.00           H
ATOM    466  CD2 PHE    29      40.813  33.025  47.351  1.00  0.00           C
ATOM    467  HD2 PHE    29      40.605  32.971  46.293  1.00  0.00           H
ATOM    468  C   PHE    29      39.399  30.265  46.221  1.00  0.00           C
ATOM    469  O   PHE    29      39.350  30.353  44.980  1.00  0.00           O
ATOM    470  N   LEU    30      40.509  29.723  46.729  1.00  0.00           N
ATOM    471  H   LEU    30      40.590  29.637  47.732  1.00  0.00           H
ATOM    472  CA  LEU    30      41.720  29.373  45.919  1.00  0.00           C
ATOM    473  HA  LEU    30      41.823  30.126  45.137  1.00  0.00           H
ATOM    474  CB  LEU    30      42.894  29.280  46.787  1.00  0.00           C
ATOM    475  HB2 LEU    30      42.839  30.247  47.286  1.00  0.00           H
ATOM    476  HB3 LEU    30      42.817  28.426  47.460  1.00  0.00           H
ATOM    477  CG  LEU    30      44.235  29.159  46.096  1.00  0.00           C
ATOM    478  HG  LEU    30      44.454  28.131  45.812  1.00  0.00           H
ATOM    479  CD1 LEU    30      44.449  30.094  44.856  1.00  0.00           C
ATOM    480 HD11 LEU    30      43.768  29.994  44.011  1.00  0.00           H
ATOM    481 HD12 LEU    30      45.413  29.807  44.436  1.00  0.00           H
ATOM    482 HD13 LEU    30      44.511  31.090  45.295  1.00  0.00           H
ATOM    483  CD2 LEU    30      45.445  29.647  46.982  1.00  0.00           C
ATOM    484 HD21 LEU    30      45.328  29.115  47.927  1.00  0.00           H
ATOM    485 HD22 LEU    30      46.383  29.275  46.572  1.00  0.00           H
ATOM    486 HD23 LEU    30      45.465  30.712  47.216  1.00  0.00           H
ATOM    487  C   LEU    30      41.448  28.146  45.090  1.00  0.00           C
ATOM    488  O   LEU    30      41.654  28.178  43.879  1.00  0.00           O
ATOM    489  N   ARG    31      40.796  27.135  45.724  1.00  0.00           N
ATOM    490  H   ARG    31      40.562  27.246  46.700  1.00  0.00           H
ATOM    491  CA  ARG    31      40.161  25.945  45.038  1.00  0.00           C
ATOM    492  HA  ARG    31      40.977  25.282  44.749  1.00  0.00           H
ATOM    493  CB  ARG    31      39.263  25.064  45.944  1.00  0.00           C
ATOM    494  HB2 ARG    31      39.678  25.016  46.951  1.00  0.00           H
ATOM    495  HB3 ARG    31      38.311  25.553  46.154  1.00  0.00           H
ATOM    496  CG  ARG    31      38.754  23.684  45.383  1.00  0.00           C
ATOM    497  HG2 ARG    31      38.488  23.868  44.343  1.00  0.00           H
ATOM    498  HG3 ARG    31      39.624  23.026  45.391  1.00  0.00           H
ATOM    499  CD  ARG    31      37.608  22.931  46.010  1.00  0.00           C
ATOM    500  HD2 ARG    31      37.396  22.028  45.436  1.00  0.00           H
ATOM    501  HD3 ARG    31      37.793  22.761  47.071  1.00  0.00           H
ATOM    502  NE  ARG    31      36.388  23.750  46.027  1.00  0.00           N
ATOM    503  HE  ARG    31      36.256  24.502  45.364  1.00  0.00           H
ATOM    504  CZ  ARG    31      35.391  23.680  46.910  1.00  0.00           C
ATOM    505  NH1 ARG    31      35.321  22.916  47.931  1.00  0.00           N
ATOM    506 HH11 ARG    31      35.988  22.159  47.986  1.00  0.00           H
ATOM    507 HH12 ARG    31      34.499  22.936  48.517  1.00  0.00           H
ATOM    508  NH2 ARG    31      34.406  24.498  46.750  1.00  0.00           N
ATOM    509 HH21 ARG    31      34.494  25.128  45.966  1.00  0.00           H
ATOM    510 HH22 ARG    31      33.566  24.308  47.277  1.00  0.00           H
ATOM    511  C   ARG    31      39.365  26.272  43.752  1.00  0.00           C
ATOM    512  O   ARG    31      39.427  25.644  42.655  1.00  0.00           O
ATOM    513  N   GLU    32      38.529  27.286  43.958  1.00  0.00           N
ATOM    514  H   GLU    32      38.501  27.824  44.812  1.00  0.00           H
ATOM    515  CA  GLU    32      37.734  27.699  42.899  1.00  0.00           C
ATOM    516  HA  GLU    32      37.295  26.799  42.469  1.00  0.00           H
ATOM    517  CB  GLU    32      36.573  28.656  43.341  1.00  0.00           C
ATOM    518  HB2 GLU    32      36.971  29.535  43.848  1.00  0.00           H
ATOM    519  HB3 GLU    32      35.990  29.087  42.528  1.00  0.00           H
ATOM    520  CG  GLU    32      35.441  28.071  44.129  1.00  0.00           C
ATOM    521  HG2 GLU    32      35.880  27.789  45.085  1.00  0.00           H
ATOM    522  HG3 GLU    32      34.555  28.686  44.279  1.00  0.00           H
ATOM    523  CD  GLU    32      34.918  26.847  43.613  1.00  0.00           C
ATOM    524  OE1 GLU    32      34.679  26.696  42.380  1.00  0.00           O
ATOM    525  OE2 GLU    32      34.785  25.845  44.378  1.00  0.00           O
ATOM    526  C   GLU    32      38.539  28.454  41.826  1.00  0.00           C
ATOM    527  O   GLU    32      38.447  28.087  40.634  1.00  0.00           O
ATOM    528  N   LEU    33      39.319  29.493  42.134  1.00  0.00           N
ATOM    529  H   LEU    33      39.521  29.717  43.099  1.00  0.00           H
ATOM    530  CA  LEU    33      40.059  30.221  41.092  1.00  0.00           C
ATOM    531  HA  LEU    33      39.265  30.578  40.435  1.00  0.00           H
ATOM    532  CB  LEU    33      40.673  31.452  41.760  1.00  0.00           C
ATOM    533  HB2 LEU    33      41.394  31.009  42.448  1.00  0.00           H
ATOM    534  HB3 LEU    33      41.266  31.957  40.997  1.00  0.00           H
ATOM    535  CG  LEU    33      39.700  32.582  42.221  1.00  0.00           C
ATOM    536  HG  LEU    33      39.008  32.295  43.013  1.00  0.00           H
ATOM    537  CD1 LEU    33      40.650  33.661  42.772  1.00  0.00           C
ATOM    538 HD11 LEU    33      40.042  34.478  43.158  1.00  0.00           H
ATOM    539 HD12 LEU    33      41.443  33.870  42.052  1.00  0.00           H
ATOM    540 HD13 LEU    33      41.138  33.324  43.687  1.00  0.00           H
ATOM    541  CD2 LEU    33      38.903  33.154  41.058  1.00  0.00           C
ATOM    542 HD21 LEU    33      38.446  34.108  41.315  1.00  0.00           H
ATOM    543 HD22 LEU    33      39.601  33.294  40.232  1.00  0.00           H
ATOM    544 HD23 LEU    33      38.177  32.371  40.833  1.00  0.00           H
ATOM    545  C   LEU    33      41.052  29.315  40.274  1.00  0.00           C
ATOM    546  O   LEU    33      41.254  29.581  39.076  1.00  0.00           O
ATOM    547  N   ILE    34      41.606  28.261  40.879  1.00  0.00           N
ATOM    548  H   ILE    34      41.393  28.096  41.852  1.00  0.00           H
ATOM    549  CA  ILE    34      42.467  27.333  40.209  1.00  0.00           C
ATOM    550  HA  ILE    34      43.124  27.911  39.558  1.00  0.00           H
ATOM    551  CB  ILE    34      43.271  26.456  41.212  1.00  0.00           C
ATOM    552  HB  ILE    34      42.507  25.955  41.807  1.00  0.00           H
ATOM    553  CG2 ILE    34      44.037  25.347  40.483  1.00  0.00           C
ATOM    554 HG21 ILE    34      43.276  24.642  40.150  1.00  0.00           H
ATOM    555 HG22 ILE    34      44.662  24.722  41.120  1.00  0.00           H
ATOM    556 HG23 ILE    34      44.568  25.725  39.610  1.00  0.00           H
ATOM    557  CG1 ILE    34      44.290  27.324  42.003  1.00  0.00           C
ATOM    558 HG12 ILE    34      44.969  27.831  41.318  1.00  0.00           H
ATOM    559 HG13 ILE    34      43.769  28.156  42.477  1.00  0.00           H
ATOM    560  CD1 ILE    34      45.002  26.521  43.128  1.00  0.00           C
ATOM    561 HD11 ILE    34      44.312  26.535  43.972  1.00  0.00           H
ATOM    562 HD12 ILE    34      45.919  26.979  43.498  1.00  0.00           H
ATOM    563 HD13 ILE    34      45.321  25.512  42.868  1.00  0.00           H
ATOM    564  C   ILE    34      41.663  26.456  39.185  1.00  0.00           C
ATOM    565  O   ILE    34      42.188  25.974  38.223  1.00  0.00           O
ATOM    566  N   SER    35      40.336  26.225  39.445  1.00  0.00           N
ATOM    567  H   SER    35      39.882  26.718  40.200  1.00  0.00           H
ATOM    568  CA  SER    35      39.383  25.465  38.614  1.00  0.00           C
ATOM    569  HA  SER    35      39.942  24.547  38.432  1.00  0.00           H
ATOM    570  CB  SER    35      38.183  25.085  39.433  1.00  0.00           C
ATOM    571  HB2 SER    35      37.640  25.974  39.750  1.00  0.00           H
ATOM    572  HB3 SER    35      37.534  24.505  38.779  1.00  0.00           H
ATOM    573  OG  SER    35      38.465  24.330  40.557  1.00  0.00           O
ATOM    574  HG  SER    35      38.907  24.928  41.164  1.00  0.00           H
ATOM    575  C   SER    35      39.023  26.271  37.389  1.00  0.00           C
ATOM    576  O   SER    35      39.175  25.747  36.296  1.00  0.00           O
ATOM    577  N   ASN    36      38.760  27.548  37.605  1.00  0.00           N
ATOM    578  H   ASN    36      38.595  27.789  38.573  1.00  0.00           H
ATOM    579  CA  ASN    36      38.689  28.553  36.549  1.00  0.00           C
ATOM    580  HA  ASN    36      37.817  28.278  35.956  1.00  0.00           H
ATOM    581  CB  ASN    36      38.387  29.918  37.157  1.00  0.00           C
ATOM    582  HB2 ASN    36      39.135  30.146  37.917  1.00  0.00           H
ATOM    583  HB3 ASN    36      38.419  30.696  36.396  1.00  0.00           H
ATOM    584  CG  ASN    36      37.086  30.066  37.870  1.00  0.00           C
ATOM    585  OD1 ASN    36      36.891  29.992  39.077  1.00  0.00           O
ATOM    586  ND2 ASN    36      36.045  30.478  37.203  1.00  0.00           N
ATOM    587 HD21 ASN    36      35.981  30.647  36.209  1.00  0.00           H
ATOM    588 HD22 ASN    36      35.228  30.497  37.796  1.00  0.00           H
ATOM    589  C   ASN    36      39.918  28.444  35.500  1.00  0.00           C
ATOM    590  O   ASN    36      39.785  28.351  34.261  1.00  0.00           O
ATOM    591  N   SER    37      41.151  28.457  36.022  1.00  0.00           N
ATOM    592  H   SER    37      41.198  28.627  37.016  1.00  0.00           H
ATOM    593  CA  SER    37      42.380  28.572  35.308  1.00  0.00           C
ATOM    594  HA  SER    37      42.132  29.358  34.595  1.00  0.00           H
ATOM    595  CB  SER    37      43.482  29.178  36.154  1.00  0.00           C
ATOM    596  HB2 SER    37      43.508  28.565  37.055  1.00  0.00           H
ATOM    597  HB3 SER    37      44.468  29.011  35.720  1.00  0.00           H
ATOM    598  OG  SER    37      43.454  30.484  36.505  1.00  0.00           O
ATOM    599  HG  SER    37      43.951  30.973  35.844  1.00  0.00           H
ATOM    600  C   SER    37      42.807  27.298  34.545  1.00  0.00           C
ATOM    601  O   SER    37      43.274  27.353  33.386  1.00  0.00           O
ATOM    602  N   SER    38      42.699  26.142  35.273  1.00  0.00           N
ATOM    603  H   SER    38      42.470  26.308  36.242  1.00  0.00           H
ATOM    604  CA  SER    38      43.006  24.724  34.807  1.00  0.00           C
ATOM    605  HA  SER    38      44.046  24.575  34.517  1.00  0.00           H
ATOM    606  CB  SER    38      42.661  23.728  35.953  1.00  0.00           C
ATOM    607  HB2 SER    38      43.446  23.773  36.708  1.00  0.00           H
ATOM    608  HB3 SER    38      41.709  24.065  36.363  1.00  0.00           H
ATOM    609  OG  SER    38      42.714  22.391  35.544  1.00  0.00           O
ATOM    610  HG  SER    38      42.001  22.052  34.997  1.00  0.00           H
ATOM    611  C   SER    38      42.161  24.502  33.517  1.00  0.00           C
ATOM    612  O   SER    38      42.607  23.990  32.511  1.00  0.00           O
ATOM    613  N   ASP    39      40.864  24.896  33.519  1.00  0.00           N
ATOM    614  H   ASP    39      40.459  25.183  34.398  1.00  0.00           H
ATOM    615  CA  ASP    39      40.008  24.868  32.305  1.00  0.00           C
ATOM    616  HA  ASP    39      40.210  23.913  31.821  1.00  0.00           H
ATOM    617  CB  ASP    39      38.508  24.861  32.586  1.00  0.00           C
ATOM    618  HB2 ASP    39      38.344  25.697  33.266  1.00  0.00           H
ATOM    619  HB3 ASP    39      38.034  24.882  31.604  1.00  0.00           H
ATOM    620  CG  ASP    39      37.989  23.701  33.364  1.00  0.00           C
ATOM    621  OD1 ASP    39      37.383  23.816  34.424  1.00  0.00           O
ATOM    622  OD2 ASP    39      38.349  22.602  32.942  1.00  0.00           O
ATOM    623  C   ASP    39      40.461  25.855  31.214  1.00  0.00           C
ATOM    624  O   ASP    39      40.653  25.371  30.066  1.00  0.00           O
ATOM    625  N   ALA    40      40.780  27.163  31.523  1.00  0.00           N
ATOM    626  H   ALA    40      40.726  27.464  32.486  1.00  0.00           H
ATOM    627  CA  ALA    40      41.437  28.019  30.579  1.00  0.00           C
ATOM    628  HA  ALA    40      40.808  28.112  29.695  1.00  0.00           H
ATOM    629  CB  ALA    40      41.682  29.373  31.273  1.00  0.00           C
ATOM    630  HB1 ALA    40      41.777  30.025  30.404  1.00  0.00           H
ATOM    631  HB2 ALA    40      42.610  29.426  31.842  1.00  0.00           H
ATOM    632  HB3 ALA    40      40.855  29.590  31.948  1.00  0.00           H
ATOM    633  C   ALA    40      42.705  27.344  30.072  1.00  0.00           C
ATOM    634  O   ALA    40      43.001  27.717  28.934  1.00  0.00           O
ATOM    635  N   LEU    41      43.513  26.616  30.824  1.00  0.00           N
ATOM    636  H   LEU    41      43.297  26.723  31.805  1.00  0.00           H
ATOM    637  CA  LEU    41      44.623  25.772  30.409  1.00  0.00           C
ATOM    638  HA  LEU    41      45.225  26.396  29.750  1.00  0.00           H
ATOM    639  CB  LEU    41      45.449  25.379  31.592  1.00  0.00           C
ATOM    640  HB2 LEU    41      44.785  25.007  32.373  1.00  0.00           H
ATOM    641  HB3 LEU    41      46.135  24.577  31.322  1.00  0.00           H
ATOM    642  CG  LEU    41      46.190  26.511  32.331  1.00  0.00           C
ATOM    643  HG  LEU    41      45.642  27.452  32.372  1.00  0.00           H
ATOM    644  CD1 LEU    41      46.484  26.064  33.736  1.00  0.00           C
ATOM    645 HD11 LEU    41      45.522  25.723  34.120  1.00  0.00           H
ATOM    646 HD12 LEU    41      46.623  26.857  34.471  1.00  0.00           H
ATOM    647 HD13 LEU    41      47.306  25.360  33.864  1.00  0.00           H
ATOM    648  CD2 LEU    41      47.429  26.922  31.625  1.00  0.00           C
ATOM    649 HD21 LEU    41      48.025  27.657  32.166  1.00  0.00           H
ATOM    650 HD22 LEU    41      48.024  26.037  31.402  1.00  0.00           H
ATOM    651 HD23 LEU    41      47.017  27.389  30.730  1.00  0.00           H
ATOM    652  C   LEU    41      44.241  24.540  29.516  1.00  0.00           C
ATOM    653  O   LEU    41      44.819  24.366  28.435  1.00  0.00           O
ATOM    654  N   ASP    42      43.214  23.795  29.764  1.00  0.00           N
ATOM    655  H   ASP    42      42.850  23.917  30.698  1.00  0.00           H
ATOM    656  CA  ASP    42      42.695  22.730  28.900  1.00  0.00           C
ATOM    657  HA  ASP    42      43.519  22.040  28.715  1.00  0.00           H
ATOM    658  CB  ASP    42      41.552  21.998  29.628  1.00  0.00           C
ATOM    659  HB2 ASP    42      40.888  22.709  30.120  1.00  0.00           H
ATOM    660  HB3 ASP    42      40.895  21.481  28.928  1.00  0.00           H
ATOM    661  CG  ASP    42      42.085  20.974  30.602  1.00  0.00           C
ATOM    662  OD1 ASP    42      43.247  20.481  30.350  1.00  0.00           O
ATOM    663  OD2 ASP    42      41.428  20.629  31.560  1.00  0.00           O
ATOM    664  C   ASP    42      42.188  23.116  27.465  1.00  0.00           C
ATOM    665  O   ASP    42      42.581  22.558  26.437  1.00  0.00           O
ATOM    666  N   LYS    43      41.495  24.277  27.466  1.00  0.00           N
ATOM    667  H   LYS    43      41.369  24.674  28.386  1.00  0.00           H
ATOM    668  CA  LYS    43      41.074  25.068  26.325  1.00  0.00           C
ATOM    669  HA  LYS    43      40.432  24.437  25.708  1.00  0.00           H
ATOM    670  CB  LYS    43      40.335  26.325  26.594  1.00  0.00           C
ATOM    671  HB2 LYS    43      40.905  26.998  27.234  1.00  0.00           H
ATOM    672  HB3 LYS    43      40.151  26.802  25.630  1.00  0.00           H
ATOM    673  CG  LYS    43      38.914  26.171  27.197  1.00  0.00           C
ATOM    674  HG2 LYS    43      38.997  26.124  28.282  1.00  0.00           H
ATOM    675  HG3 LYS    43      38.391  27.110  27.018  1.00  0.00           H
ATOM    676  CD  LYS    43      37.934  25.095  26.660  1.00  0.00           C
ATOM    677  HD2 LYS    43      36.954  25.570  26.668  1.00  0.00           H
ATOM    678  HD3 LYS    43      38.180  24.787  25.644  1.00  0.00           H
ATOM    679  CE  LYS    43      37.965  23.828  27.569  1.00  0.00           C
ATOM    680  HE2 LYS    43      38.642  23.086  27.147  1.00  0.00           H
ATOM    681  HE3 LYS    43      38.443  24.084  28.515  1.00  0.00           H
ATOM    682  NZ  LYS    43      36.605  23.235  27.735  1.00  0.00           N
ATOM    683  HZ1 LYS    43      36.089  22.999  26.899  1.00  0.00           H
ATOM    684  HZ2 LYS    43      36.026  23.939  28.168  1.00  0.00           H
ATOM    685  HZ3 LYS    43      36.685  22.386  28.275  1.00  0.00           H
ATOM    686  C   LYS    43      42.235  25.430  25.422  1.00  0.00           C
ATOM    687  O   LYS    43      42.150  25.157  24.277  1.00  0.00           O
ATOM    688  N   ILE    44      43.367  25.980  25.936  1.00  0.00           N
ATOM    689  H   ILE    44      43.238  26.334  26.872  1.00  0.00           H
ATOM    690  CA  ILE    44      44.539  26.177  25.059  1.00  0.00           C
ATOM    691  HA  ILE    44      44.082  26.502  24.126  1.00  0.00           H
ATOM    692  CB  ILE    44      45.613  27.149  25.628  1.00  0.00           C
ATOM    693  HB  ILE    44      45.187  28.153  25.620  1.00  0.00           H
ATOM    694  CG2 ILE    44      45.993  26.660  27.062  1.00  0.00           C
ATOM    695 HG21 ILE    44      46.291  25.612  27.034  1.00  0.00           H
ATOM    696 HG22 ILE    44      45.146  26.839  27.724  1.00  0.00           H
ATOM    697 HG23 ILE    44      46.830  27.267  27.409  1.00  0.00           H
ATOM    698  CG1 ILE    44      46.899  27.258  24.803  1.00  0.00           C
ATOM    699 HG12 ILE    44      47.670  27.762  25.387  1.00  0.00           H
ATOM    700 HG13 ILE    44      47.284  26.261  24.589  1.00  0.00           H
ATOM    701  CD1 ILE    44      46.709  27.954  23.448  1.00  0.00           C
ATOM    702 HD11 ILE    44      46.180  27.191  22.877  1.00  0.00           H
ATOM    703 HD12 ILE    44      47.685  27.964  22.963  1.00  0.00           H
ATOM    704 HD13 ILE    44      46.176  28.904  23.476  1.00  0.00           H
ATOM    705  C   ILE    44      45.041  24.781  24.723  1.00  0.00           C
ATOM    706  O   ILE    44      45.460  24.520  23.526  1.00  0.00           O
ATOM    707  N   ARG    45      45.112  23.735  25.622  1.00  0.00           N
ATOM    708  H   ARG    45      44.736  23.967  26.530  1.00  0.00           H
ATOM    709  CA  ARG    45      45.653  22.404  25.289  1.00  0.00           C
ATOM    710  HA  ARG    45      46.667  22.572  24.927  1.00  0.00           H
ATOM    711  CB  ARG    45      45.585  21.470  26.549  1.00  0.00           C
ATOM    712  HB2 ARG    45      45.937  22.127  27.345  1.00  0.00           H
ATOM    713  HB3 ARG    45      44.564  21.173  26.787  1.00  0.00           H
ATOM    714  CG  ARG    45      46.594  20.256  26.370  1.00  0.00           C
ATOM    715  HG2 ARG    45      46.156  19.561  25.654  1.00  0.00           H
ATOM    716  HG3 ARG    45      47.491  20.693  25.933  1.00  0.00           H
ATOM    717  CD  ARG    45      46.870  19.496  27.693  1.00  0.00           C
ATOM    718  HD2 ARG    45      47.429  18.592  27.452  1.00  0.00           H
ATOM    719  HD3 ARG    45      47.568  20.114  28.259  1.00  0.00           H
ATOM    720  NE  ARG    45      45.642  19.170  28.479  1.00  0.00           N
ATOM    721  HE  ARG    45      45.365  19.899  29.121  1.00  0.00           H
ATOM    722  CZ  ARG    45      44.851  18.094  28.358  1.00  0.00           C
ATOM    723  NH1 ARG    45      45.199  17.117  27.548  1.00  0.00           N
ATOM    724 HH11 ARG    45      46.101  17.090  27.094  1.00  0.00           H
ATOM    725 HH12 ARG    45      44.461  16.553  27.150  1.00  0.00           H
ATOM    726  NH2 ARG    45      43.689  18.009  28.973  1.00  0.00           N
ATOM    727 HH21 ARG    45      43.334  18.748  29.563  1.00  0.00           H
ATOM    728 HH22 ARG    45      43.196  17.138  28.840  1.00  0.00           H
ATOM    729  C   ARG    45      44.940  21.774  24.113  1.00  0.00           C
ATOM    730  O   ARG    45      45.602  20.998  23.442  1.00  0.00           O
ATOM    731  N   TYR    46      43.676  22.137  23.831  1.00  0.00           N
ATOM    732  H   TYR    46      43.186  22.579  24.595  1.00  0.00           H
ATOM    733  CA  TYR    46      42.905  21.561  22.682  1.00  0.00           C
ATOM    734  HA  TYR    46      43.513  20.761  22.259  1.00  0.00           H
ATOM    735  CB  TYR    46      41.592  20.896  23.182  1.00  0.00           C
ATOM    736  HB2 TYR    46      41.115  21.768  23.631  1.00  0.00           H
ATOM    737  HB3 TYR    46      40.944  20.582  22.362  1.00  0.00           H
ATOM    738  CG  TYR    46      41.771  19.777  24.185  1.00  0.00           C
ATOM    739  CD1 TYR    46      42.507  18.646  23.800  1.00  0.00           C
ATOM    740  HD1 TYR    46      42.835  18.484  22.784  1.00  0.00           H
ATOM    741  CE1 TYR    46      42.553  17.575  24.717  1.00  0.00           C
ATOM    742  HE1 TYR    46      42.878  16.611  24.352  1.00  0.00           H
ATOM    743  CZ  TYR    46      41.984  17.631  26.057  1.00  0.00           C
ATOM    744  OH  TYR    46      41.980  16.588  26.882  1.00  0.00           O
ATOM    745  HH  TYR    46      42.347  15.863  26.371  1.00  0.00           H
ATOM    746  CE2 TYR    46      41.350  18.829  26.422  1.00  0.00           C
ATOM    747  HE2 TYR    46      41.028  18.935  27.447  1.00  0.00           H
ATOM    748  CD2 TYR    46      41.218  19.892  25.457  1.00  0.00           C
ATOM    749  HD2 TYR    46      40.862  20.864  25.763  1.00  0.00           H
ATOM    750  C   TYR    46      42.689  22.515  21.502  1.00  0.00           C
ATOM    751  O   TYR    46      42.571  22.011  20.372  1.00  0.00           O
ATOM    752  N   GLU    47      42.780  23.877  21.718  1.00  0.00           N
ATOM    753  H   GLU    47      43.014  24.173  22.653  1.00  0.00           H
ATOM    754  CA  GLU    47      42.738  24.943  20.690  1.00  0.00           C
ATOM    755  HA  GLU    47      41.832  24.708  20.132  1.00  0.00           H
ATOM    756  CB  GLU    47      42.579  26.320  21.309  1.00  0.00           C
ATOM    757  HB2 GLU    47      41.536  26.336  21.625  1.00  0.00           H
ATOM    758  HB3 GLU    47      43.067  26.416  22.278  1.00  0.00           H
ATOM    759  CG  GLU    47      42.745  27.632  20.430  1.00  0.00           C
ATOM    760  HG2 GLU    47      42.646  28.469  21.120  1.00  0.00           H
ATOM    761  HG3 GLU    47      43.742  27.580  19.993  1.00  0.00           H
ATOM    762  CD  GLU    47      41.650  27.843  19.366  1.00  0.00           C
ATOM    763  OE1 GLU    47      40.735  27.066  19.336  1.00  0.00           O
ATOM    764  OE2 GLU    47      41.858  28.711  18.443  1.00  0.00           O
ATOM    765  C   GLU    47      43.964  24.894  19.879  1.00  0.00           C
ATOM    766  O   GLU    47      43.905  24.919  18.678  1.00  0.00           O
ATOM    767  N   SER    48      45.150  24.714  20.510  1.00  0.00           N
ATOM    768  H   SER    48      45.049  24.451  21.480  1.00  0.00           H
ATOM    769  CA  SER    48      46.478  24.690  19.830  1.00  0.00           C
ATOM    770  HA  SER    48      46.555  25.553  19.168  1.00  0.00           H
ATOM    771  CB  SER    48      47.591  24.756  20.866  1.00  0.00           C
ATOM    772  HB2 SER    48      48.499  24.488  20.326  1.00  0.00           H
ATOM    773  HB3 SER    48      47.738  25.781  21.206  1.00  0.00           H
ATOM    774  OG  SER    48      47.426  23.813  21.940  1.00  0.00           O
ATOM    775  HG  SER    48      46.714  24.030  22.545  1.00  0.00           H
ATOM    776  C   SER    48      46.626  23.481  18.917  1.00  0.00           C
ATOM    777  O   SER    48      47.505  23.431  18.141  1.00  0.00           O
ATOM    778  N   LEU    49      45.738  22.532  19.006  1.00  0.00           N
ATOM    779  H   LEU    49      44.923  22.615  19.595  1.00  0.00           H
ATOM    780  CA  LEU    49      45.614  21.485  17.953  1.00  0.00           C
ATOM    781  HA  LEU    49      46.569  21.057  17.646  1.00  0.00           H
ATOM    782  CB  LEU    49      44.690  20.337  18.396  1.00  0.00           C
ATOM    783  HB2 LEU    49      43.674  20.715  18.516  1.00  0.00           H
ATOM    784  HB3 LEU    49      44.732  19.550  17.644  1.00  0.00           H
ATOM    785  CG  LEU    49      45.168  19.687  19.693  1.00  0.00           C
ATOM    786  HG  LEU    49      45.069  20.387  20.522  1.00  0.00           H
ATOM    787  CD1 LEU    49      44.167  18.572  20.154  1.00  0.00           C
ATOM    788 HD11 LEU    49      44.207  17.878  19.314  1.00  0.00           H
ATOM    789 HD12 LEU    49      43.146  18.892  20.361  1.00  0.00           H
ATOM    790 HD13 LEU    49      44.467  18.024  21.048  1.00  0.00           H
ATOM    791  CD2 LEU    49      46.624  19.075  19.718  1.00  0.00           C
ATOM    792 HD21 LEU    49      47.373  19.865  19.678  1.00  0.00           H
ATOM    793 HD22 LEU    49      46.984  18.601  20.630  1.00  0.00           H
ATOM    794 HD23 LEU    49      46.821  18.580  18.767  1.00  0.00           H
ATOM    795  C   LEU    49      45.130  22.057  16.595  1.00  0.00           C
ATOM    796  O   LEU    49      45.644  21.834  15.506  1.00  0.00           O
ATOM    797  N   THR    50      44.190  23.010  16.626  1.00  0.00           N
ATOM    798  H   THR    50      43.774  23.308  17.497  1.00  0.00           H
ATOM    799  CA  THR    50      43.673  23.620  15.380  1.00  0.00           C
ATOM    800  HA  THR    50      43.563  22.762  14.717  1.00  0.00           H
ATOM    801  CB  THR    50      42.274  24.271  15.513  1.00  0.00           C
ATOM    802  HB  THR    50      41.926  24.712  14.580  1.00  0.00           H
ATOM    803  CG2 THR    50      41.167  23.390  16.160  1.00  0.00           C
ATOM    804 HG21 THR    50      40.286  24.013  16.317  1.00  0.00           H
ATOM    805 HG22 THR    50      41.583  23.193  17.148  1.00  0.00           H
ATOM    806 HG23 THR    50      40.980  22.428  15.682  1.00  0.00           H
ATOM    807  OG1 THR    50      42.427  25.426  16.373  1.00  0.00           O
ATOM    808  HG1 THR    50      42.816  25.162  17.211  1.00  0.00           H
ATOM    809  C   THR    50      44.660  24.605  14.639  1.00  0.00           C
ATOM    810  O   THR    50      44.602  24.840  13.443  1.00  0.00           O
ATOM    811  N   ASP    51      45.507  25.258  15.479  1.00  0.00           N
ATOM    812  H   ASP    51      45.487  25.062  16.470  1.00  0.00           H
ATOM    813  CA  ASP    51      46.528  26.261  15.019  1.00  0.00           C
ATOM    814  HA  ASP    51      46.886  25.949  14.039  1.00  0.00           H
ATOM    815  CB  ASP    51      45.839  27.607  14.769  1.00  0.00           C
ATOM    816  HB2 ASP    51      44.930  27.648  14.168  1.00  0.00           H
ATOM    817  HB3 ASP    51      45.521  28.003  15.734  1.00  0.00           H
ATOM    818  CG  ASP    51      46.771  28.803  14.386  1.00  0.00           C
ATOM    819  OD1 ASP    51      48.006  28.697  14.204  1.00  0.00           O
ATOM    820  OD2 ASP    51      46.211  29.936  14.208  1.00  0.00           O
ATOM    821  C   ASP    51      47.750  26.440  15.946  1.00  0.00           C
ATOM    822  O   ASP    51      47.615  27.193  16.932  1.00  0.00           O
ATOM    823  N   PRO    52      48.891  25.660  15.844  1.00  0.00           N
ATOM    824  CD  PRO    52      49.159  24.555  14.938  1.00  0.00           C
ATOM    825  HD2 PRO    52      49.740  24.998  14.129  1.00  0.00           H
ATOM    826  HD3 PRO    52      48.285  24.060  14.513  1.00  0.00           H
ATOM    827  CG  PRO    52      50.144  23.687  15.767  1.00  0.00           C
ATOM    828  HG2 PRO    52      50.778  23.086  15.114  1.00  0.00           H
ATOM    829  HG3 PRO    52      49.493  23.100  16.416  1.00  0.00           H
ATOM    830  CB  PRO    52      50.945  24.702  16.526  1.00  0.00           C
ATOM    831  HB2 PRO    52      51.718  25.153  15.903  1.00  0.00           H
ATOM    832  HB3 PRO    52      51.381  24.261  17.422  1.00  0.00           H
ATOM    833  CA  PRO    52      49.898  25.722  16.937  1.00  0.00           C
ATOM    834  HA  PRO    52      49.365  25.366  17.820  1.00  0.00           H
ATOM    835  C   PRO    52      50.581  27.083  17.248  1.00  0.00           C
ATOM    836  O   PRO    52      51.216  27.264  18.287  1.00  0.00           O
ATOM    837  N   SER    53      50.448  28.073  16.373  1.00  0.00           N
ATOM    838  H   SER    53      49.873  27.988  15.547  1.00  0.00           H
ATOM    839  CA  SER    53      50.710  29.498  16.760  1.00  0.00           C
ATOM    840  HA  SER    53      51.789  29.559  16.900  1.00  0.00           H
ATOM    841  CB  SER    53      50.448  30.560  15.639  1.00  0.00           C
ATOM    842  HB2 SER    53      50.803  31.478  16.107  1.00  0.00           H
ATOM    843  HB3 SER    53      50.911  30.296  14.687  1.00  0.00           H
ATOM    844  OG  SER    53      49.086  30.715  15.388  1.00  0.00           O
ATOM    845  HG  SER    53      48.727  29.986  14.878  1.00  0.00           H
ATOM    846  C   SER    53      50.159  29.992  18.066  1.00  0.00           C
ATOM    847  O   SER    53      50.757  30.888  18.761  1.00  0.00           O
ATOM    848  N   LYS    54      48.963  29.487  18.450  1.00  0.00           N
ATOM    849  H   LYS    54      48.571  28.725  17.916  1.00  0.00           H
ATOM    850  CA  LYS    54      48.280  29.867  19.692  1.00  0.00           C
ATOM    851  HA  LYS    54      48.206  30.952  19.757  1.00  0.00           H
ATOM    852  CB  LYS    54      46.844  29.318  19.640  1.00  0.00           C
ATOM    853  HB2 LYS    54      46.897  28.242  19.801  1.00  0.00           H
ATOM    854  HB3 LYS    54      46.409  29.803  20.514  1.00  0.00           H
ATOM    855  CG  LYS    54      46.011  29.746  18.441  1.00  0.00           C
ATOM    856  HG2 LYS    54      46.359  29.150  17.598  1.00  0.00           H
ATOM    857  HG3 LYS    54      44.967  29.499  18.631  1.00  0.00           H
ATOM    858  CD  LYS    54      46.075  31.256  18.061  1.00  0.00           C
ATOM    859  HD2 LYS    54      45.711  31.877  18.880  1.00  0.00           H
ATOM    860  HD3 LYS    54      47.098  31.508  17.783  1.00  0.00           H
ATOM    861  CE  LYS    54      45.296  31.512  16.724  1.00  0.00           C
ATOM    862  HE2 LYS    54      45.665  30.694  16.105  1.00  0.00           H
ATOM    863  HE3 LYS    54      44.233  31.279  16.776  1.00  0.00           H
ATOM    864  NZ  LYS    54      45.592  32.820  16.200  1.00  0.00           N
ATOM    865  HZ1 LYS    54      45.591  32.876  15.192  1.00  0.00           H
ATOM    866  HZ2 LYS    54      46.543  33.110  16.372  1.00  0.00           H
ATOM    867  HZ3 LYS    54      45.025  33.547  16.609  1.00  0.00           H
ATOM    868  C   LYS    54      49.085  29.481  20.900  1.00  0.00           C
ATOM    869  O   LYS    54      49.142  30.264  21.832  1.00  0.00           O
ATOM    870  N   LEU    55      49.834  28.341  20.919  1.00  0.00           N
ATOM    871  H   LEU    55      49.802  27.743  20.105  1.00  0.00           H
ATOM    872  CA  LEU    55      50.665  27.845  22.071  1.00  0.00           C
ATOM    873  HA  LEU    55      50.213  28.154  23.013  1.00  0.00           H
ATOM    874  CB  LEU    55      50.616  26.278  22.127  1.00  0.00           C
ATOM    875  HB2 LEU    55      49.629  25.825  22.038  1.00  0.00           H
ATOM    876  HB3 LEU    55      51.215  25.917  21.290  1.00  0.00           H
ATOM    877  CG  LEU    55      51.227  25.664  23.422  1.00  0.00           C
ATOM    878  HG  LEU    55      52.217  26.066  23.636  1.00  0.00           H
ATOM    879  CD1 LEU    55      50.392  25.840  24.716  1.00  0.00           C
ATOM    880 HD11 LEU    55      49.358  25.499  24.679  1.00  0.00           H
ATOM    881 HD12 LEU    55      50.448  26.884  25.024  1.00  0.00           H
ATOM    882 HD13 LEU    55      50.799  25.276  25.555  1.00  0.00           H
ATOM    883  CD2 LEU    55      51.206  24.151  23.237  1.00  0.00           C
ATOM    884 HD21 LEU    55      51.670  23.774  24.148  1.00  0.00           H
ATOM    885 HD22 LEU    55      50.181  23.851  23.020  1.00  0.00           H
ATOM    886 HD23 LEU    55      51.853  23.927  22.389  1.00  0.00           H
ATOM    887  C   LEU    55      52.080  28.468  21.967  1.00  0.00           C
ATOM    888  O   LEU    55      52.621  28.760  23.039  1.00  0.00           O
ATOM    889  N   ASP    56      52.659  28.630  20.725  1.00  0.00           N
ATOM    890  H   ASP    56      52.187  28.203  19.940  1.00  0.00           H
ATOM    891  CA  ASP    56      53.981  29.245  20.469  1.00  0.00           C
ATOM    892  HA  ASP    56      54.767  28.536  20.730  1.00  0.00           H
ATOM    893  CB  ASP    56      54.112  29.399  18.955  1.00  0.00           C
ATOM    894  HB2 ASP    56      53.846  28.436  18.518  1.00  0.00           H
ATOM    895  HB3 ASP    56      53.457  30.163  18.532  1.00  0.00           H
ATOM    896  CG  ASP    56      55.480  29.757  18.494  1.00  0.00           C
ATOM    897  OD1 ASP    56      56.448  29.332  19.071  1.00  0.00           O
ATOM    898  OD2 ASP    56      55.629  30.527  17.519  1.00  0.00           O
ATOM    899  C   ASP    56      54.319  30.601  21.132  1.00  0.00           C
ATOM    900  O   ASP    56      55.437  30.932  21.536  1.00  0.00           O
ATOM    901  N   SER    57      53.238  31.352  21.388  1.00  0.00           N
ATOM    902  H   SER    57      52.327  31.229  20.969  1.00  0.00           H
ATOM    903  CA  SER    57      53.424  32.616  22.191  1.00  0.00           C
ATOM    904  HA  SER    57      54.270  33.174  21.794  1.00  0.00           H
ATOM    905  CB  SER    57      52.170  33.331  22.140  1.00  0.00           C
ATOM    906  HB2 SER    57      52.188  34.207  22.788  1.00  0.00           H
ATOM    907  HB3 SER    57      52.104  33.749  21.137  1.00  0.00           H
ATOM    908  OG  SER    57      51.053  32.469  22.470  1.00  0.00           O
ATOM    909  HG  SER    57      50.295  32.643  21.908  1.00  0.00           H
ATOM    910  C   SER    57      53.792  32.410  23.667  1.00  0.00           C
ATOM    911  O   SER    57      54.142  33.336  24.403  1.00  0.00           O
ATOM    912  N   GLY    58      53.713  31.131  24.120  1.00  0.00           N
ATOM    913  H   GLY    58      53.390  30.353  23.563  1.00  0.00           H
ATOM    914  CA  GLY    58      53.774  30.832  25.543  1.00  0.00           C
ATOM    915  HA2 GLY    58      54.718  31.070  26.034  1.00  0.00           H
ATOM    916  HA3 GLY    58      53.079  31.523  26.018  1.00  0.00           H
ATOM    917  C   GLY    58      53.433  29.360  25.814  1.00  0.00           C
ATOM    918  O   GLY    58      52.302  28.983  25.920  1.00  0.00           O
ATOM    919  N   LYS    59      54.571  28.570  25.791  1.00  0.00           N
ATOM    920  H   LYS    59      55.481  28.973  25.965  1.00  0.00           H
ATOM    921  CA  LYS    59      54.469  27.100  25.743  1.00  0.00           C
ATOM    922  HA  LYS    59      53.566  26.886  25.171  1.00  0.00           H
ATOM    923  CB  LYS    59      55.684  26.422  25.047  1.00  0.00           C
ATOM    924  HB2 LYS    59      56.594  26.721  25.569  1.00  0.00           H
ATOM    925  HB3 LYS    59      55.557  25.346  25.170  1.00  0.00           H
ATOM    926  CG  LYS    59      55.949  26.801  23.534  1.00  0.00           C
ATOM    927  HG2 LYS    59      56.665  26.063  23.170  1.00  0.00           H
ATOM    928  HG3 LYS    59      55.050  26.688  22.929  1.00  0.00           H
ATOM    929  CD  LYS    59      56.468  28.212  23.231  1.00  0.00           C
ATOM    930  HD2 LYS    59      55.588  28.851  23.162  1.00  0.00           H
ATOM    931  HD3 LYS    59      57.192  28.481  24.000  1.00  0.00           H
ATOM    932  CE  LYS    59      57.308  28.175  21.929  1.00  0.00           C
ATOM    933  HE2 LYS    59      58.147  27.492  22.062  1.00  0.00           H
ATOM    934  HE3 LYS    59      56.766  27.804  21.059  1.00  0.00           H
ATOM    935  NZ  LYS    59      57.835  29.504  21.566  1.00  0.00           N
ATOM    936  HZ1 LYS    59      58.297  29.518  20.669  1.00  0.00           H
ATOM    937  HZ2 LYS    59      58.445  30.012  22.192  1.00  0.00           H
ATOM    938  HZ3 LYS    59      57.055  30.091  21.308  1.00  0.00           H
ATOM    939  C   LYS    59      54.202  26.458  27.153  1.00  0.00           C
ATOM    940  O   LYS    59      53.196  25.791  27.334  1.00  0.00           O
ATOM    941  N   GLU    60      54.872  26.927  28.187  1.00  0.00           N
ATOM    942  H   GLU    60      55.719  27.451  28.017  1.00  0.00           H
ATOM    943  CA  GLU    60      54.709  26.333  29.515  1.00  0.00           C
ATOM    944  HA  GLU    60      54.835  25.278  29.269  1.00  0.00           H
ATOM    945  CB  GLU    60      55.793  26.610  30.502  1.00  0.00           C
ATOM    946  HB2 GLU    60      56.752  26.288  30.096  1.00  0.00           H
ATOM    947  HB3 GLU    60      55.801  27.678  30.719  1.00  0.00           H
ATOM    948  CG  GLU    60      55.706  25.965  31.903  1.00  0.00           C
ATOM    949  HG2 GLU    60      56.642  26.186  32.418  1.00  0.00           H
ATOM    950  HG3 GLU    60      54.884  26.419  32.454  1.00  0.00           H
ATOM    951  CD  GLU    60      55.547  24.434  31.941  1.00  0.00           C
ATOM    952  OE1 GLU    60      54.770  23.875  32.770  1.00  0.00           O
ATOM    953  OE2 GLU    60      56.205  23.774  31.093  1.00  0.00           O
ATOM    954  C   GLU    60      53.234  26.520  30.102  1.00  0.00           C
ATOM    955  O   GLU    60      52.911  27.663  30.486  1.00  0.00           O
ATOM    956  N   LEU    61      52.398  25.477  30.231  1.00  0.00           N
ATOM    957  H   LEU    61      52.719  24.649  29.748  1.00  0.00           H
ATOM    958  CA  LEU    61      51.013  25.517  30.804  1.00  0.00           C
ATOM    959  HA  LEU    61      50.641  26.520  30.597  1.00  0.00           H
ATOM    960  CB  LEU    61      50.171  24.480  30.138  1.00  0.00           C
ATOM    961  HB2 LEU    61      50.494  23.450  30.287  1.00  0.00           H
ATOM    962  HB3 LEU    61      49.235  24.431  30.692  1.00  0.00           H
ATOM    963  CG  LEU    61      49.928  24.522  28.632  1.00  0.00           C
ATOM    964  HG  LEU    61      50.864  24.206  28.171  1.00  0.00           H
ATOM    965  CD1 LEU    61      48.868  23.398  28.362  1.00  0.00           C
ATOM    966 HD11 LEU    61      47.962  23.632  28.921  1.00  0.00           H
ATOM    967 HD12 LEU    61      49.205  22.405  28.660  1.00  0.00           H
ATOM    968 HD13 LEU    61      48.742  23.286  27.286  1.00  0.00           H
ATOM    969  CD2 LEU    61      49.473  25.889  28.141  1.00  0.00           C
ATOM    970 HD21 LEU    61      48.841  26.352  28.899  1.00  0.00           H
ATOM    971 HD22 LEU    61      50.319  26.514  27.854  1.00  0.00           H
ATOM    972 HD23 LEU    61      48.918  25.792  27.209  1.00  0.00           H
ATOM    973  C   LEU    61      50.821  25.336  32.278  1.00  0.00           C
ATOM    974  O   LEU    61      51.015  24.233  32.707  1.00  0.00           O
ATOM    975  N   HID    62      50.712  26.433  33.039  1.00  0.00           N
ATOM    976  H   HID    62      50.704  27.330  32.574  1.00  0.00           H
ATOM    977  CA  HID    62      50.775  26.492  34.518  1.00  0.00           C
ATOM    978  HA  HID    62      50.301  25.568  34.847  1.00  0.00           H
ATOM    979  CB  HID    62      52.229  26.539  35.037  1.00  0.00           C
ATOM    980  HB2 HID    62      52.367  26.434  36.113  1.00  0.00           H
ATOM    981  HB3 HID    62      52.809  25.703  34.646  1.00  0.00           H
ATOM    982  CG  HID    62      52.963  27.834  34.791  1.00  0.00           C
ATOM    983  ND1 HID    62      53.581  28.240  33.605  1.00  0.00           N
ATOM    984  HD1 HID    62      53.781  27.597  32.851  1.00  0.00           H
ATOM    985  CE1 HID    62      54.178  29.470  33.777  1.00  0.00           C
ATOM    986  HE1 HID    62      54.432  30.084  32.925  1.00  0.00           H
ATOM    987  NE2 HID    62      54.052  29.910  35.038  1.00  0.00           N
ATOM    988  CD2 HID    62      53.220  28.892  35.646  1.00  0.00           C
ATOM    989  HD2 HID    62      52.895  28.904  36.677  1.00  0.00           H
ATOM    990  C   HID    62      49.846  27.669  35.101  1.00  0.00           C
ATOM    991  O   HID    62      49.459  28.695  34.463  1.00  0.00           O
ATOM    992  N   ILE    63      49.698  27.594  36.411  1.00  0.00           N
ATOM    993  H   ILE    63      50.191  26.849  36.884  1.00  0.00           H
ATOM    994  CA  ILE    63      49.347  28.678  37.305  1.00  0.00           C
ATOM    995  HA  ILE    63      49.073  29.504  36.648  1.00  0.00           H
ATOM    996  CB  ILE    63      48.088  28.266  38.187  1.00  0.00           C
ATOM    997  HB  ILE    63      48.375  27.384  38.759  1.00  0.00           H
ATOM    998  CG2 ILE    63      47.653  29.456  39.101  1.00  0.00           C
ATOM    999 HG21 ILE    63      47.352  30.321  38.509  1.00  0.00           H
ATOM   1000 HG22 ILE    63      48.476  29.651  39.789  1.00  0.00           H
ATOM   1001 HG23 ILE    63      46.823  29.078  39.699  1.00  0.00           H
ATOM   1002  CG1 ILE    63      46.839  27.918  37.246  1.00  0.00           C
ATOM   1003 HG12 ILE    63      45.865  28.247  37.605  1.00  0.00           H
ATOM   1004 HG13 ILE    63      46.950  28.322  36.239  1.00  0.00           H
ATOM   1005  CD1 ILE    63      46.740  26.383  37.244  1.00  0.00           C
ATOM   1006 HD11 ILE    63      47.604  26.034  36.680  1.00  0.00           H
ATOM   1007 HD12 ILE    63      45.789  26.144  36.766  1.00  0.00           H
ATOM   1008 HD13 ILE    63      46.700  25.940  38.239  1.00  0.00           H
ATOM   1009  C   ILE    63      50.518  29.249  38.065  1.00  0.00           C
ATOM   1010  O   ILE    63      51.448  28.503  38.394  1.00  0.00           O
ATOM   1011  N   ASN    64      50.525  30.571  38.402  1.00  0.00           N
ATOM   1012  H   ASN    64      49.749  31.124  38.067  1.00  0.00           H
ATOM   1013  CA  ASN    64      51.408  31.261  39.339  1.00  0.00           C
ATOM   1014  HA  ASN    64      52.039  30.569  39.895  1.00  0.00           H
ATOM   1015  CB  ASN    64      52.395  32.114  38.569  1.00  0.00           C
ATOM   1016  HB2 ASN    64      52.842  31.527  37.767  1.00  0.00           H
ATOM   1017  HB3 ASN    64      51.874  32.904  38.027  1.00  0.00           H
ATOM   1018  CG  ASN    64      53.526  32.714  39.406  1.00  0.00           C
ATOM   1019  OD1 ASN    64      54.106  33.673  39.130  1.00  0.00           O
ATOM   1020  ND2 ASN    64      53.813  32.213  40.558  1.00  0.00           N
ATOM   1021 HD21 ASN    64      53.362  31.348  40.821  1.00  0.00           H
ATOM   1022 HD22 ASN    64      54.456  32.731  41.141  1.00  0.00           H
ATOM   1023  C   ASN    64      50.525  32.057  40.355  1.00  0.00           C
ATOM   1024  O   ASN    64      49.614  32.777  39.961  1.00  0.00           O
ATOM   1025  N   LEU    65      50.927  32.081  41.637  1.00  0.00           N
ATOM   1026  H   LEU    65      51.713  31.477  41.832  1.00  0.00           H
ATOM   1027  CA  LEU    65      50.328  32.760  42.817  1.00  0.00           C
ATOM   1028  HA  LEU    65      49.414  33.289  42.546  1.00  0.00           H
ATOM   1029  CB  LEU    65      49.900  31.681  43.866  1.00  0.00           C
ATOM   1030  HB2 LEU    65      50.799  31.139  44.164  1.00  0.00           H
ATOM   1031  HB3 LEU    65      49.423  32.229  44.679  1.00  0.00           H
ATOM   1032  CG  LEU    65      49.016  30.567  43.326  1.00  0.00           C
ATOM   1033  HG  LEU    65      49.621  29.987  42.628  1.00  0.00           H
ATOM   1034  CD1 LEU    65      48.527  29.626  44.471  1.00  0.00           C
ATOM   1035 HD11 LEU    65      49.374  29.024  44.801  1.00  0.00           H
ATOM   1036 HD12 LEU    65      47.779  28.994  43.991  1.00  0.00           H
ATOM   1037 HD13 LEU    65      48.177  30.189  45.336  1.00  0.00           H
ATOM   1038  CD2 LEU    65      47.765  31.104  42.590  1.00  0.00           C
ATOM   1039 HD21 LEU    65      47.165  31.686  43.290  1.00  0.00           H
ATOM   1040 HD22 LEU    65      47.996  31.706  41.711  1.00  0.00           H
ATOM   1041 HD23 LEU    65      47.231  30.241  42.193  1.00  0.00           H
ATOM   1042  C   LEU    65      51.325  33.729  43.390  1.00  0.00           C
ATOM   1043  O   LEU    65      52.346  33.202  43.804  1.00  0.00           O
ATOM   1044  N   ILE    66      51.029  34.954  43.653  1.00  0.00           N
ATOM   1045  H   ILE    66      50.090  35.305  43.523  1.00  0.00           H
ATOM   1046  CA  ILE    66      51.882  35.962  44.246  1.00  0.00           C
ATOM   1047  HA  ILE    66      52.693  35.566  44.857  1.00  0.00           H
ATOM   1048  CB  ILE    66      52.540  36.774  43.088  1.00  0.00           C
ATOM   1049  HB  ILE    66      51.801  37.538  42.841  1.00  0.00           H
ATOM   1050  CG2 ILE    66      53.768  37.501  43.735  1.00  0.00           C
ATOM   1051 HG21 ILE    66      53.650  37.830  44.768  1.00  0.00           H
ATOM   1052 HG22 ILE    66      54.079  38.243  42.998  1.00  0.00           H
ATOM   1053 HG23 ILE    66      54.583  36.781  43.802  1.00  0.00           H
ATOM   1054  CG1 ILE    66      52.958  36.240  41.698  1.00  0.00           C
ATOM   1055 HG12 ILE    66      53.563  36.979  41.171  1.00  0.00           H
ATOM   1056 HG13 ILE    66      53.573  35.353  41.850  1.00  0.00           H
ATOM   1057  CD1 ILE    66      51.792  36.006  40.764  1.00  0.00           C
ATOM   1058 HD11 ILE    66      51.174  36.898  40.663  1.00  0.00           H
ATOM   1059 HD12 ILE    66      51.224  35.094  40.948  1.00  0.00           H
ATOM   1060 HD13 ILE    66      52.224  35.934  39.767  1.00  0.00           H
ATOM   1061  C   ILE    66      51.001  36.832  45.188  1.00  0.00           C
ATOM   1062  O   ILE    66      50.047  37.378  44.712  1.00  0.00           O
ATOM   1063  N   PRO    67      51.321  36.978  46.490  1.00  0.00           N
ATOM   1064  CD  PRO    67      52.157  36.077  47.239  1.00  0.00           C
ATOM   1065  HD2 PRO    67      53.198  36.127  46.922  1.00  0.00           H
ATOM   1066  HD3 PRO    67      51.720  35.082  47.140  1.00  0.00           H
ATOM   1067  CG  PRO    67      52.068  36.464  48.743  1.00  0.00           C
ATOM   1068  HG2 PRO    67      53.000  36.860  49.146  1.00  0.00           H
ATOM   1069  HG3 PRO    67      51.849  35.570  49.325  1.00  0.00           H
ATOM   1070  CB  PRO    67      50.920  37.417  48.786  1.00  0.00           C
ATOM   1071  HB2 PRO    67      51.064  38.222  49.506  1.00  0.00           H
ATOM   1072  HB3 PRO    67      50.092  36.712  48.855  1.00  0.00           H
ATOM   1073  CA  PRO    67      50.902  38.057  47.381  1.00  0.00           C
ATOM   1074  HA  PRO    67      49.886  38.318  47.085  1.00  0.00           H
ATOM   1075  C   PRO    67      51.830  39.326  47.359  1.00  0.00           C
ATOM   1076  O   PRO    67      53.018  39.220  47.277  1.00  0.00           O
ATOM   1077  N   ASN    68      51.201  40.488  47.573  1.00  0.00           N
ATOM   1078  H   ASN    68      50.194  40.484  47.659  1.00  0.00           H
ATOM   1079  CA  ASN    68      51.860  41.655  48.086  1.00  0.00           C
ATOM   1080  HA  ASN    68      52.907  41.391  48.236  1.00  0.00           H
ATOM   1081  CB  ASN    68      51.923  42.728  46.975  1.00  0.00           C
ATOM   1082  HB2 ASN    68      52.395  42.243  46.120  1.00  0.00           H
ATOM   1083  HB3 ASN    68      50.939  43.143  46.755  1.00  0.00           H
ATOM   1084  CG  ASN    68      52.801  43.811  47.422  1.00  0.00           C
ATOM   1085  OD1 ASN    68      52.651  44.492  48.409  1.00  0.00           O
ATOM   1086  ND2 ASN    68      53.857  43.920  46.651  1.00  0.00           N
ATOM   1087 HD21 ASN    68      53.929  43.597  45.696  1.00  0.00           H
ATOM   1088 HD22 ASN    68      54.621  44.489  46.988  1.00  0.00           H
ATOM   1089  C   ASN    68      51.074  42.198  49.327  1.00  0.00           C
ATOM   1090  O   ASN    68      49.932  42.569  49.337  1.00  0.00           O
ATOM   1091  N   LYS    69      51.796  42.242  50.480  1.00  0.00           N
ATOM   1092  H   LYS    69      52.709  41.823  50.369  1.00  0.00           H
ATOM   1093  CA  LYS    69      51.348  42.568  51.845  1.00  0.00           C
ATOM   1094  HA  LYS    69      50.387  42.091  52.035  1.00  0.00           H
ATOM   1095  CB  LYS    69      52.386  41.943  52.829  1.00  0.00           C
ATOM   1096  HB2 LYS    69      52.267  40.875  52.650  1.00  0.00           H
ATOM   1097  HB3 LYS    69      53.413  42.232  52.608  1.00  0.00           H
ATOM   1098  CG  LYS    69      52.194  42.022  54.372  1.00  0.00           C
ATOM   1099  HG2 LYS    69      53.075  41.720  54.936  1.00  0.00           H
ATOM   1100  HG3 LYS    69      52.111  43.099  54.514  1.00  0.00           H
ATOM   1101  CD  LYS    69      51.079  41.235  55.116  1.00  0.00           C
ATOM   1102  HD2 LYS    69      50.082  41.366  54.695  1.00  0.00           H
ATOM   1103  HD3 LYS    69      51.355  40.187  54.998  1.00  0.00           H
ATOM   1104  CE  LYS    69      51.047  41.453  56.621  1.00  0.00           C
ATOM   1105  HE2 LYS    69      51.940  40.963  57.009  1.00  0.00           H
ATOM   1106  HE3 LYS    69      51.001  42.524  56.820  1.00  0.00           H
ATOM   1107  NZ  LYS    69      49.879  40.840  57.349  1.00  0.00           N
ATOM   1108  HZ1 LYS    69      49.044  41.351  57.099  1.00  0.00           H
ATOM   1109  HZ2 LYS    69      49.923  40.986  58.348  1.00  0.00           H
ATOM   1110  HZ3 LYS    69      49.788  39.841  57.228  1.00  0.00           H
ATOM   1111  C   LYS    69      51.227  44.080  52.015  1.00  0.00           C
ATOM   1112  O   LYS    69      50.348  44.464  52.795  1.00  0.00           O
ATOM   1113  N   GLN    70      51.949  44.908  51.268  1.00  0.00           N
ATOM   1114  H   GLN    70      52.583  44.479  50.610  1.00  0.00           H
ATOM   1115  CA  GLN    70      51.727  46.333  51.274  1.00  0.00           C
ATOM   1116  HA  GLN    70      51.475  46.573  52.307  1.00  0.00           H
ATOM   1117  CB  GLN    70      53.059  47.038  50.828  1.00  0.00           C
ATOM   1118  HB2 GLN    70      53.837  46.442  51.305  1.00  0.00           H
ATOM   1119  HB3 GLN    70      53.206  46.911  49.755  1.00  0.00           H
ATOM   1120  CG  GLN    70      53.174  48.556  51.039  1.00  0.00           C
ATOM   1121  HG2 GLN    70      54.110  48.754  50.516  1.00  0.00           H
ATOM   1122  HG3 GLN    70      52.245  48.932  50.609  1.00  0.00           H
ATOM   1123  CD  GLN    70      53.331  49.014  52.428  1.00  0.00           C
ATOM   1124  OE1 GLN    70      53.774  48.250  53.291  1.00  0.00           O
ATOM   1125  NE2 GLN    70      53.010  50.215  52.776  1.00  0.00           N
ATOM   1126 HE21 GLN    70      53.316  50.583  53.665  1.00  0.00           H
ATOM   1127 HE22 GLN    70      52.683  50.890  52.102  1.00  0.00           H
ATOM   1128  C   GLN    70      50.538  46.686  50.409  1.00  0.00           C
ATOM   1129  O   GLN    70      49.744  47.510  50.862  1.00  0.00           O
ATOM   1130  N   ASP    71      50.379  46.234  49.202  1.00  0.00           N
ATOM   1131  H   ASP    71      51.183  45.711  48.886  1.00  0.00           H
ATOM   1132  CA  ASP    71      49.218  46.515  48.379  1.00  0.00           C
ATOM   1133  HA  ASP    71      48.977  47.578  48.384  1.00  0.00           H
ATOM   1134  CB  ASP    71      49.470  46.057  46.910  1.00  0.00           C
ATOM   1135  HB2 ASP    71      49.214  45.032  46.646  1.00  0.00           H
ATOM   1136  HB3 ASP    71      48.736  46.712  46.440  1.00  0.00           H
ATOM   1137  CG  ASP    71      50.767  46.530  46.161  1.00  0.00           C
ATOM   1138  OD1 ASP    71      51.448  47.384  46.662  1.00  0.00           O
ATOM   1139  OD2 ASP    71      50.947  46.170  44.949  1.00  0.00           O
ATOM   1140  C   ASP    71      47.926  45.805  48.848  1.00  0.00           C
ATOM   1141  O   ASP    71      46.798  46.250  48.524  1.00  0.00           O
ATOM   1142  N   ARG    72      48.113  44.814  49.670  1.00  0.00           N
ATOM   1143  H   ARG    72      48.979  44.294  49.641  1.00  0.00           H
ATOM   1144  CA  ARG    72      46.990  43.946  50.082  1.00  0.00           C
ATOM   1145  HA  ARG    72      47.462  43.299  50.821  1.00  0.00           H
ATOM   1146  CB  ARG    72      45.839  44.598  50.952  1.00  0.00           C
ATOM   1147  HB2 ARG    72      45.435  45.354  50.278  1.00  0.00           H
ATOM   1148  HB3 ARG    72      45.008  43.920  51.151  1.00  0.00           H
ATOM   1149  CG  ARG    72      46.400  45.127  52.232  1.00  0.00           C
ATOM   1150  HG2 ARG    72      46.506  44.294  52.926  1.00  0.00           H
ATOM   1151  HG3 ARG    72      47.367  45.614  52.106  1.00  0.00           H
ATOM   1152  CD  ARG    72      45.391  46.096  52.909  1.00  0.00           C
ATOM   1153  HD2 ARG    72      45.375  46.970  52.258  1.00  0.00           H
ATOM   1154  HD3 ARG    72      44.417  45.623  53.040  1.00  0.00           H
ATOM   1155  NE  ARG    72      45.865  46.456  54.307  1.00  0.00           N
ATOM   1156  HE  ARG    72      46.737  46.951  54.434  1.00  0.00           H
ATOM   1157  CZ  ARG    72      45.202  46.119  55.438  1.00  0.00           C
ATOM   1158  NH1 ARG    72      44.049  45.519  55.412  1.00  0.00           N
ATOM   1159 HH11 ARG    72      43.559  45.285  54.560  1.00  0.00           H
ATOM   1160 HH12 ARG    72      43.653  45.392  56.333  1.00  0.00           H
ATOM   1161  NH2 ARG    72      45.767  46.422  56.596  1.00  0.00           N
ATOM   1162 HH21 ARG    72      46.742  46.678  56.544  1.00  0.00           H
ATOM   1163 HH22 ARG    72      45.254  46.324  57.461  1.00  0.00           H
ATOM   1164  C   ARG    72      46.363  43.118  49.026  1.00  0.00           C
ATOM   1165  O   ARG    72      45.165  42.696  49.061  1.00  0.00           O
ATOM   1166  N   THR    73      47.188  42.697  48.032  1.00  0.00           N
ATOM   1167  H   THR    73      48.145  43.017  48.067  1.00  0.00           H
ATOM   1168  CA  THR    73      46.811  41.962  46.794  1.00  0.00           C
ATOM   1169  HA  THR    73      45.727  41.963  46.911  1.00  0.00           H
ATOM   1170  CB  THR    73      47.240  42.576  45.469  1.00  0.00           C
ATOM   1171  HB  THR    73      47.189  41.803  44.703  1.00  0.00           H
ATOM   1172  CG2 THR    73      46.478  43.805  45.027  1.00  0.00           C
ATOM   1173 HG21 THR    73      46.653  44.652  45.690  1.00  0.00           H
ATOM   1174 HG22 THR    73      45.403  43.659  45.134  1.00  0.00           H
ATOM   1175 HG23 THR    73      46.574  43.993  43.958  1.00  0.00           H
ATOM   1176  OG1 THR    73      48.587  42.856  45.485  1.00  0.00           O
ATOM   1177  HG1 THR    73      48.960  41.988  45.315  1.00  0.00           H
ATOM   1178  C   THR    73      47.308  40.526  46.837  1.00  0.00           C
ATOM   1179  O   THR    73      48.474  40.305  47.094  1.00  0.00           O
ATOM   1180  N   LEU    74      46.451  39.617  46.399  1.00  0.00           N
ATOM   1181  H   LEU    74      45.519  39.982  46.267  1.00  0.00           H
ATOM   1182  CA  LEU    74      46.780  38.211  46.021  1.00  0.00           C
ATOM   1183  HA  LEU    74      47.866  38.165  46.104  1.00  0.00           H
ATOM   1184  CB  LEU    74      46.180  37.214  46.990  1.00  0.00           C
ATOM   1185  HB2 LEU    74      46.601  37.518  47.949  1.00  0.00           H
ATOM   1186  HB3 LEU    74      45.095  37.303  47.034  1.00  0.00           H
ATOM   1187  CG  LEU    74      46.411  35.651  46.784  1.00  0.00           C
ATOM   1188  HG  LEU    74      46.069  35.222  45.843  1.00  0.00           H
ATOM   1189  CD1 LEU    74      47.896  35.388  46.828  1.00  0.00           C
ATOM   1190 HD11 LEU    74      48.136  34.326  46.770  1.00  0.00           H
ATOM   1191 HD12 LEU    74      48.286  35.847  47.737  1.00  0.00           H
ATOM   1192 HD13 LEU    74      48.361  35.945  46.015  1.00  0.00           H
ATOM   1193  CD2 LEU    74      45.782  35.035  48.055  1.00  0.00           C
ATOM   1194 HD21 LEU    74      46.233  35.351  48.996  1.00  0.00           H
ATOM   1195 HD22 LEU    74      44.732  35.325  48.013  1.00  0.00           H
ATOM   1196 HD23 LEU    74      45.897  33.956  47.954  1.00  0.00           H
ATOM   1197  C   LEU    74      46.513  37.983  44.552  1.00  0.00           C
ATOM   1198  O   LEU    74      45.393  37.864  44.221  1.00  0.00           O
ATOM   1199  N   THR    75      47.594  37.845  43.769  1.00  0.00           N
ATOM   1200  H   THR    75      48.480  38.118  44.171  1.00  0.00           H
ATOM   1201  CA  THR    75      47.521  37.697  42.290  1.00  0.00           C
ATOM   1202  HA  THR    75      46.549  38.103  42.011  1.00  0.00           H
ATOM   1203  CB  THR    75      48.548  38.527  41.580  1.00  0.00           C
ATOM   1204  HB  THR    75      49.489  38.367  42.106  1.00  0.00           H
ATOM   1205  CG2 THR    75      48.638  38.191  40.125  1.00  0.00           C
ATOM   1206 HG21 THR    75      47.673  38.191  39.618  1.00  0.00           H
ATOM   1207 HG22 THR    75      49.061  37.195  39.987  1.00  0.00           H
ATOM   1208 HG23 THR    75      49.174  38.967  39.579  1.00  0.00           H
ATOM   1209  OG1 THR    75      48.158  39.887  41.822  1.00  0.00           O
ATOM   1210  HG1 THR    75      48.266  40.115  42.749  1.00  0.00           H
ATOM   1211  C   THR    75      47.509  36.230  42.115  1.00  0.00           C
ATOM   1212  O   THR    75      48.375  35.515  42.698  1.00  0.00           O
ATOM   1213  N   ILE    76      46.577  35.803  41.230  1.00  0.00           N
ATOM   1214  H   ILE    76      45.873  36.464  40.938  1.00  0.00           H
ATOM   1215  CA  ILE    76      46.474  34.531  40.587  1.00  0.00           C
ATOM   1216  HA  ILE    76      47.357  33.993  40.932  1.00  0.00           H
ATOM   1217  CB  ILE    76      45.135  33.665  40.833  1.00  0.00           C
ATOM   1218  HB  ILE    76      44.264  34.234  40.508  1.00  0.00           H
ATOM   1219  CG2 ILE    76      45.274  32.239  40.067  1.00  0.00           C
ATOM   1220 HG21 ILE    76      46.180  32.080  39.481  1.00  0.00           H
ATOM   1221 HG22 ILE    76      44.356  32.074  39.503  1.00  0.00           H
ATOM   1222 HG23 ILE    76      45.361  31.394  40.749  1.00  0.00           H
ATOM   1223  CG1 ILE    76      44.695  33.456  42.349  1.00  0.00           C
ATOM   1224 HG12 ILE    76      44.120  32.567  42.609  1.00  0.00           H
ATOM   1225 HG13 ILE    76      45.568  33.161  42.932  1.00  0.00           H
ATOM   1226  CD1 ILE    76      44.080  34.622  43.096  1.00  0.00           C
ATOM   1227 HD11 ILE    76      43.635  34.283  44.031  1.00  0.00           H
ATOM   1228 HD12 ILE    76      43.148  35.002  42.680  1.00  0.00           H
ATOM   1229 HD13 ILE    76      44.811  35.399  43.319  1.00  0.00           H
ATOM   1230  C   ILE    76      46.752  34.926  39.108  1.00  0.00           C
ATOM   1231  O   ILE    76      46.235  35.931  38.630  1.00  0.00           O
ATOM   1232  N   VAL    77      47.503  34.049  38.428  1.00  0.00           N
ATOM   1233  H   VAL    77      48.022  33.357  38.951  1.00  0.00           H
ATOM   1234  CA  VAL    77      47.817  34.205  36.986  1.00  0.00           C
ATOM   1235  HA  VAL    77      46.825  34.543  36.686  1.00  0.00           H
ATOM   1236  CB  VAL    77      48.962  35.261  36.716  1.00  0.00           C
ATOM   1237  HB  VAL    77      48.552  36.170  37.155  1.00  0.00           H
ATOM   1238  CG1 VAL    77      50.364  35.027  37.437  1.00  0.00           C
ATOM   1239 HG11 VAL    77      50.239  34.775  38.490  1.00  0.00           H
ATOM   1240 HG12 VAL    77      50.908  34.290  36.846  1.00  0.00           H
ATOM   1241 HG13 VAL    77      50.870  35.987  37.534  1.00  0.00           H
ATOM   1242  CG2 VAL    77      49.249  35.481  35.278  1.00  0.00           C
ATOM   1243 HG21 VAL    77      49.964  36.301  35.217  1.00  0.00           H
ATOM   1244 HG22 VAL    77      48.320  35.701  34.752  1.00  0.00           H
ATOM   1245 HG23 VAL    77      49.745  34.630  34.809  1.00  0.00           H
ATOM   1246  C   VAL    77      48.084  32.890  36.292  1.00  0.00           C
ATOM   1247  O   VAL    77      48.714  32.038  36.841  1.00  0.00           O
ATOM   1248  N   ASP    78      47.588  32.755  35.093  1.00  0.00           N
ATOM   1249  H   ASP    78      46.924  33.398  34.684  1.00  0.00           H
ATOM   1250  CA  ASP    78      47.740  31.498  34.397  1.00  0.00           C
ATOM   1251  HA  ASP    78      48.401  30.825  34.943  1.00  0.00           H
ATOM   1252  CB  ASP    78      46.433  30.707  34.411  1.00  0.00           C
ATOM   1253  HB2 ASP    78      46.510  29.691  34.026  1.00  0.00           H
ATOM   1254  HB3 ASP    78      46.177  30.597  35.465  1.00  0.00           H
ATOM   1255  CG  ASP    78      45.260  31.283  33.640  1.00  0.00           C
ATOM   1256  OD1 ASP    78      45.346  31.208  32.389  1.00  0.00           O
ATOM   1257  OD2 ASP    78      44.193  31.590  34.258  1.00  0.00           O
ATOM   1258  C   ASP    78      48.258  31.781  32.993  1.00  0.00           C
ATOM   1259  O   ASP    78      48.132  32.857  32.404  1.00  0.00           O
ATOM   1260  N   THR    79      48.755  30.782  32.378  1.00  0.00           N
ATOM   1261  H   THR    79      48.849  29.978  32.982  1.00  0.00           H
ATOM   1262  CA  THR    79      49.221  30.788  31.015  1.00  0.00           C
ATOM   1263  HA  THR    79      49.464  31.818  30.751  1.00  0.00           H
ATOM   1264  CB  THR    79      50.616  30.084  30.955  1.00  0.00           C
ATOM   1265  HB  THR    79      51.032  30.196  29.953  1.00  0.00           H
ATOM   1266  CG2 THR    79      51.622  30.905  31.731  1.00  0.00           C
ATOM   1267 HG21 THR    79      52.585  30.478  31.457  1.00  0.00           H
ATOM   1268 HG22 THR    79      51.429  30.831  32.801  1.00  0.00           H
ATOM   1269 HG23 THR    79      51.608  31.924  31.344  1.00  0.00           H
ATOM   1270  OG1 THR    79      50.501  28.718  31.325  1.00  0.00           O
ATOM   1271  HG1 THR    79      51.252  28.338  30.863  1.00  0.00           H
ATOM   1272  C   THR    79      48.193  30.202  30.020  1.00  0.00           C
ATOM   1273  O   THR    79      48.574  29.716  28.939  1.00  0.00           O
ATOM   1274  N   GLY    80      46.908  30.278  30.277  1.00  0.00           N
ATOM   1275  H   GLY    80      46.647  30.624  31.188  1.00  0.00           H
ATOM   1276  CA  GLY    80      45.773  29.729  29.443  1.00  0.00           C
ATOM   1277  HA2 GLY    80      46.040  28.703  29.190  1.00  0.00           H
ATOM   1278  HA3 GLY    80      44.840  29.777  30.004  1.00  0.00           H
ATOM   1279  C   GLY    80      45.408  30.470  28.120  1.00  0.00           C
ATOM   1280  O   GLY    80      46.174  31.320  27.567  1.00  0.00           O
ATOM   1281  N   ILE    81      44.268  30.047  27.562  1.00  0.00           N
ATOM   1282  H   ILE    81      43.786  29.213  27.865  1.00  0.00           H
ATOM   1283  CA  ILE    81      43.767  30.613  26.312  1.00  0.00           C
ATOM   1284  HA  ILE    81      44.562  30.468  25.580  1.00  0.00           H
ATOM   1285  CB  ILE    81      42.385  29.859  25.946  1.00  0.00           C
ATOM   1286  HB  ILE    81      42.669  28.806  25.933  1.00  0.00           H
ATOM   1287  CG2 ILE    81      41.354  30.090  27.034  1.00  0.00           C
ATOM   1288 HG21 ILE    81      41.721  30.250  28.048  1.00  0.00           H
ATOM   1289 HG22 ILE    81      40.532  29.376  27.089  1.00  0.00           H
ATOM   1290 HG23 ILE    81      40.882  31.033  26.760  1.00  0.00           H
ATOM   1291  CG1 ILE    81      41.942  30.198  24.479  1.00  0.00           C
ATOM   1292 HG12 ILE    81      41.380  31.132  24.468  1.00  0.00           H
ATOM   1293 HG13 ILE    81      42.831  30.496  23.924  1.00  0.00           H
ATOM   1294  CD1 ILE    81      41.337  29.100  23.734  1.00  0.00           C
ATOM   1295 HD11 ILE    81      41.336  29.250  22.654  1.00  0.00           H
ATOM   1296 HD12 ILE    81      40.350  28.733  24.017  1.00  0.00           H
ATOM   1297 HD13 ILE    81      42.067  28.309  23.910  1.00  0.00           H
ATOM   1298  C   ILE    81      43.511  32.148  26.303  1.00  0.00           C
ATOM   1299  O   ILE    81      43.800  32.745  25.249  1.00  0.00           O
ATOM   1300  N   GLY    82      43.046  32.774  27.383  1.00  0.00           N
ATOM   1301  H   GLY    82      42.801  32.327  28.255  1.00  0.00           H
ATOM   1302  CA  GLY    82      42.706  34.179  27.296  1.00  0.00           C
ATOM   1303  HA2 GLY    82      42.794  34.660  28.270  1.00  0.00           H
ATOM   1304  HA3 GLY    82      43.512  34.687  26.766  1.00  0.00           H
ATOM   1305  C   GLY    82      41.408  34.611  26.725  1.00  0.00           C
ATOM   1306  O   GLY    82      40.776  33.852  26.034  1.00  0.00           O
ATOM   1307  N   MET    83      41.014  35.889  26.823  1.00  0.00           N
ATOM   1308  H   MET    83      41.488  36.664  27.264  1.00  0.00           H
ATOM   1309  CA  MET    83      39.729  36.329  26.089  1.00  0.00           C
ATOM   1310  HA  MET    83      39.597  35.781  25.155  1.00  0.00           H
ATOM   1311  CB  MET    83      38.486  36.024  26.864  1.00  0.00           C
ATOM   1312  HB2 MET    83      37.594  35.915  26.249  1.00  0.00           H
ATOM   1313  HB3 MET    83      38.664  35.101  27.417  1.00  0.00           H
ATOM   1314  CG  MET    83      38.372  37.149  27.960  1.00  0.00           C
ATOM   1315  HG2 MET    83      39.375  37.561  28.053  1.00  0.00           H
ATOM   1316  HG3 MET    83      37.765  37.969  27.576  1.00  0.00           H
ATOM   1317  SD  MET    83      37.664  36.760  29.559  1.00  0.00           S
ATOM   1318  CE  MET    83      38.984  35.774  30.415  1.00  0.00           C
ATOM   1319  HE1 MET    83      38.684  35.706  31.461  1.00  0.00           H
ATOM   1320  HE2 MET    83      38.883  34.831  29.878  1.00  0.00           H
ATOM   1321  HE3 MET    83      39.998  36.173  30.374  1.00  0.00           H
ATOM   1322  C   MET    83      39.688  37.799  25.615  1.00  0.00           C
ATOM   1323  O   MET    83      40.531  38.591  25.990  1.00  0.00           O
ATOM   1324  N   THR    84      38.845  38.075  24.600  1.00  0.00           N
ATOM   1325  H   THR    84      38.087  37.469  24.318  1.00  0.00           H
ATOM   1326  CA  THR    84      38.735  39.485  24.192  1.00  0.00           C
ATOM   1327  HA  THR    84      39.715  39.957  24.129  1.00  0.00           H
ATOM   1328  CB  THR    84      38.176  39.647  22.730  1.00  0.00           C
ATOM   1329  HB  THR    84      38.704  38.994  22.035  1.00  0.00           H
ATOM   1330  CG2 THR    84      36.684  39.280  22.757  1.00  0.00           C
ATOM   1331 HG21 THR    84      36.670  38.327  23.287  1.00  0.00           H
ATOM   1332 HG22 THR    84      36.210  39.222  21.777  1.00  0.00           H
ATOM   1333 HG23 THR    84      36.075  39.913  23.401  1.00  0.00           H
ATOM   1334  OG1 THR    84      38.275  41.021  22.311  1.00  0.00           O
ATOM   1335  HG1 THR    84      39.068  41.169  21.790  1.00  0.00           H
ATOM   1336  C   THR    84      37.907  40.347  25.227  1.00  0.00           C
ATOM   1337  O   THR    84      37.165  39.827  26.051  1.00  0.00           O
ATOM   1338  N   LYS    85      37.801  41.692  25.089  1.00  0.00           N
ATOM   1339  H   LYS    85      38.282  42.013  24.261  1.00  0.00           H
ATOM   1340  CA  LYS    85      37.060  42.682  25.944  1.00  0.00           C
ATOM   1341  HA  LYS    85      37.456  42.510  26.944  1.00  0.00           H
ATOM   1342  CB  LYS    85      37.373  44.143  25.454  1.00  0.00           C
ATOM   1343  HB2 LYS    85      38.442  44.314  25.329  1.00  0.00           H
ATOM   1344  HB3 LYS    85      36.883  44.171  24.482  1.00  0.00           H
ATOM   1345  CG  LYS    85      36.823  45.190  26.406  1.00  0.00           C
ATOM   1346  HG2 LYS    85      35.733  45.186  26.411  1.00  0.00           H
ATOM   1347  HG3 LYS    85      37.190  45.068  27.425  1.00  0.00           H
ATOM   1348  CD  LYS    85      37.419  46.563  26.002  1.00  0.00           C
ATOM   1349  HD2 LYS    85      38.491  46.644  26.183  1.00  0.00           H
ATOM   1350  HD3 LYS    85      37.210  46.841  24.970  1.00  0.00           H
ATOM   1351  CE  LYS    85      36.698  47.693  26.777  1.00  0.00           C
ATOM   1352  HE2 LYS    85      35.768  47.214  27.080  1.00  0.00           H
ATOM   1353  HE3 LYS    85      37.175  48.047  27.692  1.00  0.00           H
ATOM   1354  NZ  LYS    85      36.496  48.895  25.935  1.00  0.00           N
ATOM   1355  HZ1 LYS    85      36.741  48.823  24.958  1.00  0.00           H
ATOM   1356  HZ2 LYS    85      36.942  49.654  26.429  1.00  0.00           H
ATOM   1357  HZ3 LYS    85      35.513  49.112  25.860  1.00  0.00           H
ATOM   1358  C   LYS    85      35.550  42.426  25.987  1.00  0.00           C
ATOM   1359  O   LYS    85      35.047  42.530  27.105  1.00  0.00           O
ATOM   1360  N   ALA    86      34.858  42.129  24.885  1.00  0.00           N
ATOM   1361  H   ALA    86      35.302  42.327  24.000  1.00  0.00           H
ATOM   1362  CA  ALA    86      33.455  41.621  24.931  1.00  0.00           C
ATOM   1363  HA  ALA    86      32.815  42.441  25.256  1.00  0.00           H
ATOM   1364  CB  ALA    86      33.005  41.252  23.536  1.00  0.00           C
ATOM   1365  HB1 ALA    86      33.023  42.035  22.777  1.00  0.00           H
ATOM   1366  HB2 ALA    86      31.953  40.969  23.478  1.00  0.00           H
ATOM   1367  HB3 ALA    86      33.675  40.492  23.137  1.00  0.00           H
ATOM   1368  C   ALA    86      33.382  40.482  25.943  1.00  0.00           C
ATOM   1369  O   ALA    86      32.249  40.354  26.522  1.00  0.00           O
ATOM   1370  N   ASP    87      34.370  39.590  26.131  1.00  0.00           N
ATOM   1371  H   ASP    87      35.233  39.558  25.606  1.00  0.00           H
ATOM   1372  CA  ASP    87      34.135  38.375  26.994  1.00  0.00           C
ATOM   1373  HA  ASP    87      33.080  38.143  26.845  1.00  0.00           H
ATOM   1374  CB  ASP    87      35.037  37.207  26.396  1.00  0.00           C
ATOM   1375  HB2 ASP    87      36.070  37.554  26.382  1.00  0.00           H
ATOM   1376  HB3 ASP    87      34.865  36.364  27.064  1.00  0.00           H
ATOM   1377  CG  ASP    87      34.753  36.642  24.962  1.00  0.00           C
ATOM   1378  OD1 ASP    87      35.597  35.996  24.372  1.00  0.00           O
ATOM   1379  OD2 ASP    87      33.667  36.875  24.417  1.00  0.00           O
ATOM   1380  C   ASP    87      34.338  38.736  28.504  1.00  0.00           C
ATOM   1381  O   ASP    87      33.627  38.059  29.235  1.00  0.00           O
ATOM   1382  N   LEU    88      35.127  39.719  28.741  1.00  0.00           N
ATOM   1383  H   LEU    88      35.531  40.123  27.907  1.00  0.00           H
ATOM   1384  CA  LEU    88      35.086  40.386  30.069  1.00  0.00           C
ATOM   1385  HA  LEU    88      35.190  39.637  30.855  1.00  0.00           H
ATOM   1386  CB  LEU    88      36.203  41.396  30.246  1.00  0.00           C
ATOM   1387  HB2 LEU    88      35.933  42.143  29.499  1.00  0.00           H
ATOM   1388  HB3 LEU    88      36.064  41.745  31.270  1.00  0.00           H
ATOM   1389  CG  LEU    88      37.668  40.893  30.060  1.00  0.00           C
ATOM   1390  HG  LEU    88      37.791  40.266  29.177  1.00  0.00           H
ATOM   1391  CD1 LEU    88      38.577  42.135  30.046  1.00  0.00           C
ATOM   1392 HD11 LEU    88      38.353  42.722  29.155  1.00  0.00           H
ATOM   1393 HD12 LEU    88      39.591  41.759  29.912  1.00  0.00           H
ATOM   1394 HD13 LEU    88      38.546  42.765  30.936  1.00  0.00           H
ATOM   1395  CD2 LEU    88      38.081  40.115  31.322  1.00  0.00           C
ATOM   1396 HD21 LEU    88      37.563  39.161  31.420  1.00  0.00           H
ATOM   1397 HD22 LEU    88      39.135  39.850  31.228  1.00  0.00           H
ATOM   1398 HD23 LEU    88      37.810  40.693  32.206  1.00  0.00           H
ATOM   1399  C   LEU    88      33.760  41.109  30.362  1.00  0.00           C
ATOM   1400  O   LEU    88      33.399  41.240  31.542  1.00  0.00           O
ATOM   1401  N   ILE    89      33.110  41.592  29.347  1.00  0.00           N
ATOM   1402  H   ILE    89      33.520  41.600  28.423  1.00  0.00           H
ATOM   1403  CA  ILE    89      31.669  41.996  29.427  1.00  0.00           C
ATOM   1404  HA  ILE    89      31.478  42.572  30.331  1.00  0.00           H
ATOM   1405  CB  ILE    89      31.223  42.838  28.179  1.00  0.00           C
ATOM   1406  HB  ILE    89      31.203  42.092  27.384  1.00  0.00           H
ATOM   1407  CG2 ILE    89      29.776  43.333  28.348  1.00  0.00           C
ATOM   1408 HG21 ILE    89      29.053  42.600  27.990  1.00  0.00           H
ATOM   1409 HG22 ILE    89      29.628  44.339  27.957  1.00  0.00           H
ATOM   1410 HG23 ILE    89      29.546  43.392  29.411  1.00  0.00           H
ATOM   1411  CG1 ILE    89      32.101  44.062  27.865  1.00  0.00           C
ATOM   1412 HG12 ILE    89      31.954  44.838  28.616  1.00  0.00           H
ATOM   1413 HG13 ILE    89      33.142  43.744  27.803  1.00  0.00           H
ATOM   1414  CD1 ILE    89      31.984  44.793  26.444  1.00  0.00           C
ATOM   1415 HD11 ILE    89      32.960  45.144  26.110  1.00  0.00           H
ATOM   1416 HD12 ILE    89      31.274  45.579  26.704  1.00  0.00           H
ATOM   1417 HD13 ILE    89      31.649  44.106  25.666  1.00  0.00           H
ATOM   1418  C   ILE    89      30.703  40.854  29.735  1.00  0.00           C
ATOM   1419  O   ILE    89      29.901  40.969  30.680  1.00  0.00           O
ATOM   1420  N   ASN    90      30.978  39.713  29.119  1.00  0.00           N
ATOM   1421  H   ASN    90      31.675  39.675  28.388  1.00  0.00           H
ATOM   1422  CA  ASN    90      30.213  38.497  29.360  1.00  0.00           C
ATOM   1423  HA  ASN    90      29.164  38.751  29.513  1.00  0.00           H
ATOM   1424  CB  ASN    90      30.306  37.587  28.106  1.00  0.00           C
ATOM   1425  HB2 ASN    90      30.194  38.177  27.195  1.00  0.00           H
ATOM   1426  HB3 ASN    90      31.266  37.077  28.030  1.00  0.00           H
ATOM   1427  CG  ASN    90      29.218  36.523  28.280  1.00  0.00           C
ATOM   1428  OD1 ASN    90      28.108  36.769  28.725  1.00  0.00           O
ATOM   1429  ND2 ASN    90      29.541  35.321  27.950  1.00  0.00           N
ATOM   1430 HD21 ASN    90      30.313  35.203  27.309  1.00  0.00           H
ATOM   1431 HD22 ASN    90      28.834  34.605  28.038  1.00  0.00           H
ATOM   1432  C   ASN    90      30.685  37.720  30.635  1.00  0.00           C
ATOM   1433  O   ASN    90      30.781  36.502  30.710  1.00  0.00           O
ATOM   1434  N   ASN    91      30.955  38.317  31.738  1.00  0.00           N
ATOM   1435  H   ASN    91      30.940  39.313  31.902  1.00  0.00           H
ATOM   1436  CA  ASN    91      31.052  37.603  33.012  1.00  0.00           C
ATOM   1437  HA  ASN    91      31.276  38.357  33.767  1.00  0.00           H
ATOM   1438  CB  ASN    91      29.612  37.238  33.431  1.00  0.00           C
ATOM   1439  HB2 ASN    91      29.313  36.299  32.964  1.00  0.00           H
ATOM   1440  HB3 ASN    91      29.644  37.184  34.519  1.00  0.00           H
ATOM   1441  CG  ASN    91      28.578  38.342  33.168  1.00  0.00           C
ATOM   1442  OD1 ASN    91      28.794  39.440  33.686  1.00  0.00           O
ATOM   1443  ND2 ASN    91      27.473  38.032  32.468  1.00  0.00           N
ATOM   1444 HD21 ASN    91      27.206  37.123  32.117  1.00  0.00           H
ATOM   1445 HD22 ASN    91      26.666  38.638  32.487  1.00  0.00           H
ATOM   1446  C   ASN    91      32.187  36.575  33.183  1.00  0.00           C
ATOM   1447  O   ASN    91      31.937  35.495  33.726  1.00  0.00           O
ATOM   1448  N   LEU    92      33.327  36.918  32.603  1.00  0.00           N
ATOM   1449  H   LEU    92      33.239  37.774  32.075  1.00  0.00           H
ATOM   1450  CA  LEU    92      34.542  36.109  32.330  1.00  0.00           C
ATOM   1451  HA  LEU    92      35.355  36.594  31.788  1.00  0.00           H
ATOM   1452  CB  LEU    92      35.215  35.617  33.651  1.00  0.00           C
ATOM   1453  HB2 LEU    92      34.589  34.892  34.168  1.00  0.00           H
ATOM   1454  HB3 LEU    92      36.064  35.026  33.312  1.00  0.00           H
ATOM   1455  CG  LEU    92      35.502  36.744  34.674  1.00  0.00           C
ATOM   1456  HG  LEU    92      34.521  37.127  34.958  1.00  0.00           H
ATOM   1457  CD1 LEU    92      36.251  36.204  35.878  1.00  0.00           C
ATOM   1458 HD11 LEU    92      37.216  35.823  35.546  1.00  0.00           H
ATOM   1459 HD12 LEU    92      35.647  35.447  36.379  1.00  0.00           H
ATOM   1460 HD13 LEU    92      36.407  37.068  36.523  1.00  0.00           H
ATOM   1461  CD2 LEU    92      36.363  37.857  33.963  1.00  0.00           C
ATOM   1462 HD21 LEU    92      35.832  38.294  33.118  1.00  0.00           H
ATOM   1463 HD22 LEU    92      36.407  38.686  34.669  1.00  0.00           H
ATOM   1464 HD23 LEU    92      37.319  37.438  33.647  1.00  0.00           H
ATOM   1465  C   LEU    92      34.238  35.018  31.353  1.00  0.00           C
ATOM   1466  O   LEU    92      34.873  33.972  31.330  1.00  0.00           O
ATOM   1467  N   GLY    93      33.260  35.326  30.432  1.00  0.00           N
ATOM   1468  H   GLY    93      32.848  36.247  30.480  1.00  0.00           H
ATOM   1469  CA  GLY    93      32.881  34.474  29.282  1.00  0.00           C
ATOM   1470  HA2 GLY    93      32.349  35.180  28.645  1.00  0.00           H
ATOM   1471  HA3 GLY    93      33.783  34.189  28.741  1.00  0.00           H
ATOM   1472  C   GLY    93      31.977  33.287  29.653  1.00  0.00           C
ATOM   1473  O   GLY    93      32.056  32.331  28.910  1.00  0.00           O
ATOM   1474  N   THR    94      31.269  33.366  30.814  1.00  0.00           N
ATOM   1475  H   THR    94      31.221  34.220  31.349  1.00  0.00           H
ATOM   1476  CA  THR    94      30.685  32.211  31.417  1.00  0.00           C
ATOM   1477  HA  THR    94      31.192  31.370  30.944  1.00  0.00           H
ATOM   1478  CB  THR    94      30.948  32.157  32.976  1.00  0.00           C
ATOM   1479  HB  THR    94      30.373  31.289  33.296  1.00  0.00           H
ATOM   1480  CG2 THR    94      32.364  32.088  33.402  1.00  0.00           C
ATOM   1481 HG21 THR    94      32.912  32.942  33.004  1.00  0.00           H
ATOM   1482 HG22 THR    94      32.605  31.038  33.234  1.00  0.00           H
ATOM   1483 HG23 THR    94      32.439  32.168  34.486  1.00  0.00           H
ATOM   1484  OG1 THR    94      30.340  33.246  33.540  1.00  0.00           O
ATOM   1485  HG1 THR    94      31.040  33.903  33.550  1.00  0.00           H
ATOM   1486  C   THR    94      29.168  32.103  31.136  1.00  0.00           C
ATOM   1487  O   THR    94      28.487  33.050  30.741  1.00  0.00           O
ATOM   1488  N   ILE    95      28.569  31.005  31.615  1.00  0.00           N
ATOM   1489  H   ILE    95      29.206  30.257  31.850  1.00  0.00           H
ATOM   1490  CA  ILE    95      27.160  30.706  31.793  1.00  0.00           C
ATOM   1491  HA  ILE    95      26.661  30.848  30.834  1.00  0.00           H
ATOM   1492  CB  ILE    95      26.980  29.305  32.353  1.00  0.00           C
ATOM   1493  HB  ILE    95      27.542  28.646  31.691  1.00  0.00           H
ATOM   1494  CG2 ILE    95      27.634  29.187  33.765  1.00  0.00           C
ATOM   1495 HG21 ILE    95      27.833  28.142  34.002  1.00  0.00           H
ATOM   1496 HG22 ILE    95      26.972  29.553  34.550  1.00  0.00           H
ATOM   1497 HG23 ILE    95      28.587  29.706  33.866  1.00  0.00           H
ATOM   1498  CG1 ILE    95      25.506  28.908  32.273  1.00  0.00           C
ATOM   1499 HG12 ILE    95      25.019  29.271  33.180  1.00  0.00           H
ATOM   1500 HG13 ILE    95      25.130  29.331  31.341  1.00  0.00           H
ATOM   1501  CD1 ILE    95      25.380  27.361  32.159  1.00  0.00           C
ATOM   1502 HD11 ILE    95      26.054  26.873  31.455  1.00  0.00           H
ATOM   1503 HD12 ILE    95      24.334  27.068  32.078  1.00  0.00           H
ATOM   1504 HD13 ILE    95      25.600  27.039  33.178  1.00  0.00           H
ATOM   1505  C   ILE    95      26.475  31.745  32.759  1.00  0.00           C
ATOM   1506  O   ILE    95      25.258  31.717  32.958  1.00  0.00           O
ATOM   1507  N   ALA    96      27.169  32.707  33.370  1.00  0.00           N
ATOM   1508  H   ALA    96      28.170  32.810  33.281  1.00  0.00           H
ATOM   1509  CA  ALA    96      26.662  33.532  34.440  1.00  0.00           C
ATOM   1510  HA  ALA    96      26.302  32.773  35.136  1.00  0.00           H
ATOM   1511  CB  ALA    96      27.838  34.257  35.058  1.00  0.00           C
ATOM   1512  HB1 ALA    96      28.561  33.539  35.446  1.00  0.00           H
ATOM   1513  HB2 ALA    96      27.517  34.872  35.899  1.00  0.00           H
ATOM   1514  HB3 ALA    96      28.365  34.908  34.361  1.00  0.00           H
ATOM   1515  C   ALA    96      25.407  34.469  34.312  1.00  0.00           C
ATOM   1516  O   ALA    96      24.648  34.464  35.317  1.00  0.00           O
ATOM   1517  N   LYS    97      24.928  34.934  33.145  1.00  0.00           N
ATOM   1518  H   LYS    97      25.534  34.705  32.369  1.00  0.00           H
ATOM   1519  CA  LYS    97      23.568  35.459  32.838  1.00  0.00           C
ATOM   1520  HA  LYS    97      23.399  36.246  33.573  1.00  0.00           H
ATOM   1521  CB  LYS    97      23.536  36.051  31.416  1.00  0.00           C
ATOM   1522  HB2 LYS    97      22.597  36.597  31.331  1.00  0.00           H
ATOM   1523  HB3 LYS    97      24.343  36.771  31.278  1.00  0.00           H
ATOM   1524  CG  LYS    97      23.469  35.051  30.247  1.00  0.00           C
ATOM   1525  HG2 LYS    97      24.311  34.371  30.377  1.00  0.00           H
ATOM   1526  HG3 LYS    97      22.600  34.393  30.285  1.00  0.00           H
ATOM   1527  CD  LYS    97      23.468  35.662  28.852  1.00  0.00           C
ATOM   1528  HD2 LYS    97      23.577  34.808  28.182  1.00  0.00           H
ATOM   1529  HD3 LYS    97      22.482  36.094  28.682  1.00  0.00           H
ATOM   1530  CE  LYS    97      24.597  36.617  28.585  1.00  0.00           C
ATOM   1531  HE2 LYS    97      24.773  37.374  29.350  1.00  0.00           H
ATOM   1532  HE3 LYS    97      25.523  36.044  28.556  1.00  0.00           H
ATOM   1533  NZ  LYS    97      24.568  37.311  27.224  1.00  0.00           N
ATOM   1534  HZ1 LYS    97      24.315  36.671  26.484  1.00  0.00           H
ATOM   1535  HZ2 LYS    97      25.516  37.582  27.009  1.00  0.00           H
ATOM   1536  HZ3 LYS    97      23.880  38.048  27.162  1.00  0.00           H
ATOM   1537  C   LYS    97      22.349  34.546  33.137  1.00  0.00           C
ATOM   1538  O   LYS    97      21.255  35.089  33.205  1.00  0.00           O
ATOM   1539  N   SER    98      22.477  33.290  33.407  1.00  0.00           N
ATOM   1540  H   SER    98      23.440  33.001  33.499  1.00  0.00           H
ATOM   1541  CA  SER    98      21.491  32.268  33.599  1.00  0.00           C
ATOM   1542  HA  SER    98      20.573  32.749  33.939  1.00  0.00           H
ATOM   1543  CB  SER    98      21.063  31.602  32.328  1.00  0.00           C
ATOM   1544  HB2 SER    98      20.356  30.815  32.591  1.00  0.00           H
ATOM   1545  HB3 SER    98      20.472  32.211  31.643  1.00  0.00           H
ATOM   1546  OG  SER    98      22.160  31.053  31.587  1.00  0.00           O
ATOM   1547  HG  SER    98      21.920  30.135  31.439  1.00  0.00           H
ATOM   1548  C   SER    98      21.908  31.329  34.747  1.00  0.00           C
ATOM   1549  O   SER    98      21.096  30.935  35.594  1.00  0.00           O
ATOM   1550  N   GLY    99      23.220  30.951  34.832  1.00  0.00           N
ATOM   1551  H   GLY    99      23.863  31.222  34.102  1.00  0.00           H
ATOM   1552  CA  GLY    99      23.676  30.033  35.856  1.00  0.00           C
ATOM   1553  HA2 GLY    99      23.081  29.124  35.934  1.00  0.00           H
ATOM   1554  HA3 GLY    99      24.695  29.730  35.616  1.00  0.00           H
ATOM   1555  C   GLY    99      23.607  30.613  37.258  1.00  0.00           C
ATOM   1556  O   GLY    99      23.476  29.902  38.287  1.00  0.00           O
ATOM   1557  N   THR   100      23.742  31.982  37.432  1.00  0.00           N
ATOM   1558  H   THR   100      23.484  32.573  36.654  1.00  0.00           H
ATOM   1559  CA  THR   100      23.724  32.663  38.833  1.00  0.00           C
ATOM   1560  HA  THR   100      24.404  32.106  39.476  1.00  0.00           H
ATOM   1561  CB  THR   100      24.003  34.174  38.704  1.00  0.00           C
ATOM   1562  HB  THR   100      23.856  34.599  39.696  1.00  0.00           H
ATOM   1563  CG2 THR   100      25.515  34.442  38.588  1.00  0.00           C
ATOM   1564 HG21 THR   100      25.818  34.140  37.586  1.00  0.00           H
ATOM   1565 HG22 THR   100      26.071  33.731  39.199  1.00  0.00           H
ATOM   1566 HG23 THR   100      25.764  35.477  38.821  1.00  0.00           H
ATOM   1567  OG1 THR   100      23.376  34.825  37.656  1.00  0.00           O
ATOM   1568  HG1 THR   100      23.841  34.625  36.840  1.00  0.00           H
ATOM   1569  C   THR   100      22.339  32.527  39.506  1.00  0.00           C
ATOM   1570  O   THR   100      22.260  32.206  40.703  1.00  0.00           O
ATOM   1571  N   LYS   101      21.294  32.691  38.723  1.00  0.00           N
ATOM   1572  H   LYS   101      21.423  32.845  37.733  1.00  0.00           H
ATOM   1573  CA  LYS   101      19.945  32.526  39.249  1.00  0.00           C
ATOM   1574  HA  LYS   101      19.792  33.274  40.028  1.00  0.00           H
ATOM   1575  CB  LYS   101      18.929  32.817  38.143  1.00  0.00           C
ATOM   1576  HB2 LYS   101      19.131  33.717  37.562  1.00  0.00           H
ATOM   1577  HB3 LYS   101      19.059  32.028  37.403  1.00  0.00           H
ATOM   1578  CG  LYS   101      17.588  33.025  38.860  1.00  0.00           C
ATOM   1579  HG2 LYS   101      17.350  32.314  39.651  1.00  0.00           H
ATOM   1580  HG3 LYS   101      17.650  34.000  39.342  1.00  0.00           H
ATOM   1581  CD  LYS   101      16.472  33.100  37.810  1.00  0.00           C
ATOM   1582  HD2 LYS   101      16.811  33.669  36.945  1.00  0.00           H
ATOM   1583  HD3 LYS   101      16.271  32.084  37.470  1.00  0.00           H
ATOM   1584  CE  LYS   101      15.199  33.735  38.368  1.00  0.00           C
ATOM   1585  HE2 LYS   101      14.445  33.734  37.581  1.00  0.00           H
ATOM   1586  HE3 LYS   101      14.734  33.101  39.124  1.00  0.00           H
ATOM   1587  NZ  LYS   101      15.390  35.130  38.787  1.00  0.00           N
ATOM   1588  HZ1 LYS   101      16.047  35.048  39.549  1.00  0.00           H
ATOM   1589  HZ2 LYS   101      14.444  35.419  38.993  1.00  0.00           H
ATOM   1590  HZ3 LYS   101      15.719  35.664  37.995  1.00  0.00           H
ATOM   1591  C   LYS   101      19.799  31.057  39.725  1.00  0.00           C
ATOM   1592  O   LYS   101      19.115  30.845  40.747  1.00  0.00           O
ATOM   1593  N   ALA   102      20.313  30.095  38.971  1.00  0.00           N
ATOM   1594  H   ALA   102      21.013  30.264  38.263  1.00  0.00           H
ATOM   1595  CA  ALA   102      20.103  28.673  39.322  1.00  0.00           C
ATOM   1596  HA  ALA   102      19.043  28.423  39.290  1.00  0.00           H
ATOM   1597  CB  ALA   102      20.786  27.927  38.118  1.00  0.00           C
ATOM   1598  HB1 ALA   102      20.962  26.886  38.385  1.00  0.00           H
ATOM   1599  HB2 ALA   102      21.727  28.365  37.786  1.00  0.00           H
ATOM   1600  HB3 ALA   102      20.053  27.986  37.313  1.00  0.00           H
ATOM   1601  C   ALA   102      20.734  28.300  40.656  1.00  0.00           C
ATOM   1602  O   ALA   102      20.118  27.481  41.346  1.00  0.00           O
ATOM   1603  N   PHE   103      21.894  28.872  41.004  1.00  0.00           N
ATOM   1604  H   PHE   103      22.409  29.411  40.324  1.00  0.00           H
ATOM   1605  CA  PHE   103      22.487  28.688  42.343  1.00  0.00           C
ATOM   1606  HA  PHE   103      22.367  27.615  42.490  1.00  0.00           H
ATOM   1607  CB  PHE   103      23.933  29.067  42.215  1.00  0.00           C
ATOM   1608  HB2 PHE   103      24.332  28.419  41.433  1.00  0.00           H
ATOM   1609  HB3 PHE   103      24.052  30.110  41.921  1.00  0.00           H
ATOM   1610  CG  PHE   103      24.654  28.846  43.538  1.00  0.00           C
ATOM   1611  CD1 PHE   103      24.504  27.642  44.275  1.00  0.00           C
ATOM   1612  HD1 PHE   103      23.805  26.898  43.925  1.00  0.00           H
ATOM   1613  CE1 PHE   103      25.339  27.363  45.382  1.00  0.00           C
ATOM   1614  HE1 PHE   103      25.208  26.439  45.925  1.00  0.00           H
ATOM   1615  CZ  PHE   103      26.363  28.285  45.784  1.00  0.00           C
ATOM   1616  HZ  PHE   103      27.057  28.129  46.597  1.00  0.00           H
ATOM   1617  CE2 PHE   103      26.453  29.503  45.078  1.00  0.00           C
ATOM   1618  HE2 PHE   103      27.190  30.174  45.494  1.00  0.00           H
ATOM   1619  CD2 PHE   103      25.641  29.797  43.926  1.00  0.00           C
ATOM   1620  HD2 PHE   103      25.817  30.712  43.380  1.00  0.00           H
ATOM   1621  C   PHE   103      21.680  29.501  43.483  1.00  0.00           C
ATOM   1622  O   PHE   103      21.499  29.105  44.626  1.00  0.00           O
ATOM   1623  N   MET   104      21.311  30.739  43.101  1.00  0.00           N
ATOM   1624  H   MET   104      21.500  30.973  42.137  1.00  0.00           H
ATOM   1625  CA  MET   104      20.689  31.716  44.015  1.00  0.00           C
ATOM   1626  HA  MET   104      21.270  31.825  44.930  1.00  0.00           H
ATOM   1627  CB  MET   104      20.628  33.039  43.328  1.00  0.00           C
ATOM   1628  HB2 MET   104      21.607  33.396  43.011  1.00  0.00           H
ATOM   1629  HB3 MET   104      19.946  33.007  42.479  1.00  0.00           H
ATOM   1630  CG  MET   104      20.168  34.254  44.221  1.00  0.00           C
ATOM   1631  HG2 MET   104      20.101  35.103  43.541  1.00  0.00           H
ATOM   1632  HG3 MET   104      19.148  34.056  44.551  1.00  0.00           H
ATOM   1633  SD  MET   104      21.148  34.746  45.682  1.00  0.00           S
ATOM   1634  CE  MET   104      20.114  35.875  46.640  1.00  0.00           C
ATOM   1635  HE1 MET   104      20.331  36.882  46.283  1.00  0.00           H
ATOM   1636  HE2 MET   104      19.056  35.632  46.545  1.00  0.00           H
ATOM   1637  HE3 MET   104      20.337  35.774  47.702  1.00  0.00           H
ATOM   1638  C   MET   104      19.374  31.186  44.533  1.00  0.00           C
ATOM   1639  O   MET   104      18.872  31.712  45.518  1.00  0.00           O
ATOM   1640  N   GLU   105      18.790  30.149  43.897  1.00  0.00           N
ATOM   1641  H   GLU   105      19.199  29.835  43.029  1.00  0.00           H
ATOM   1642  CA  GLU   105      17.673  29.413  44.536  1.00  0.00           C
ATOM   1643  HA  GLU   105      17.269  29.988  45.369  1.00  0.00           H
ATOM   1644  CB  GLU   105      16.614  29.132  43.514  1.00  0.00           C
ATOM   1645  HB2 GLU   105      16.995  28.542  42.682  1.00  0.00           H
ATOM   1646  HB3 GLU   105      15.872  28.554  44.065  1.00  0.00           H
ATOM   1647  CG  GLU   105      15.820  30.256  42.829  1.00  0.00           C
ATOM   1648  HG2 GLU   105      16.633  30.863  42.434  1.00  0.00           H
ATOM   1649  HG3 GLU   105      15.223  29.706  42.101  1.00  0.00           H
ATOM   1650  CD  GLU   105      14.947  31.069  43.847  1.00  0.00           C
ATOM   1651  OE1 GLU   105      15.110  32.314  43.732  1.00  0.00           O
ATOM   1652  OE2 GLU   105      13.996  30.528  44.498  1.00  0.00           O
ATOM   1653  C   GLU   105      18.039  28.147  45.240  1.00  0.00           C
ATOM   1654  O   GLU   105      17.436  27.894  46.262  1.00  0.00           O
ATOM   1655  N   ALA   106      19.081  27.429  44.805  1.00  0.00           N
ATOM   1656  H   ALA   106      19.524  27.688  43.935  1.00  0.00           H
ATOM   1657  CA  ALA   106      19.550  26.225  45.484  1.00  0.00           C
ATOM   1658  HA  ALA   106      18.765  25.470  45.529  1.00  0.00           H
ATOM   1659  CB  ALA   106      20.635  25.675  44.559  1.00  0.00           C
ATOM   1660  HB1 ALA   106      20.129  25.483  43.612  1.00  0.00           H
ATOM   1661  HB2 ALA   106      20.962  24.743  45.019  1.00  0.00           H
ATOM   1662  HB3 ALA   106      21.503  26.333  44.540  1.00  0.00           H
ATOM   1663  C   ALA   106      20.036  26.395  46.940  1.00  0.00           C
ATOM   1664  O   ALA   106      19.717  25.737  47.893  1.00  0.00           O
ATOM   1665  N   LEU   107      20.734  27.518  47.168  1.00  0.00           N
ATOM   1666  H   LEU   107      20.726  28.167  46.393  1.00  0.00           H
ATOM   1667  CA  LEU   107      21.020  28.168  48.446  1.00  0.00           C
ATOM   1668  HA  LEU   107      21.632  27.492  49.044  1.00  0.00           H
ATOM   1669  CB  LEU   107      21.781  29.520  48.218  1.00  0.00           C
ATOM   1670  HB2 LEU   107      21.114  30.145  47.624  1.00  0.00           H
ATOM   1671  HB3 LEU   107      21.961  30.002  49.179  1.00  0.00           H
ATOM   1672  CG  LEU   107      23.135  29.390  47.419  1.00  0.00           C
ATOM   1673  HG  LEU   107      22.909  28.808  46.524  1.00  0.00           H
ATOM   1674  CD1 LEU   107      23.603  30.785  47.047  1.00  0.00           C
ATOM   1675 HD11 LEU   107      23.801  31.302  47.987  1.00  0.00           H
ATOM   1676 HD12 LEU   107      22.862  31.346  46.477  1.00  0.00           H
ATOM   1677 HD13 LEU   107      24.558  30.835  46.523  1.00  0.00           H
ATOM   1678  CD2 LEU   107      24.143  28.735  48.403  1.00  0.00           C
ATOM   1679 HD21 LEU   107      23.941  27.665  48.335  1.00  0.00           H
ATOM   1680 HD22 LEU   107      25.187  28.932  48.163  1.00  0.00           H
ATOM   1681 HD23 LEU   107      23.959  29.126  49.404  1.00  0.00           H
ATOM   1682  C   LEU   107      19.824  28.500  49.337  1.00  0.00           C
ATOM   1683  O   LEU   107      20.011  28.670  50.540  1.00  0.00           O
ATOM   1684  N   GLN   108      18.577  28.507  48.798  1.00  0.00           N
ATOM   1685  H   GLN   108      18.596  28.263  47.818  1.00  0.00           H
ATOM   1686  CA  GLN   108      17.327  28.705  49.491  1.00  0.00           C
ATOM   1687  HA  GLN   108      17.486  29.387  50.326  1.00  0.00           H
ATOM   1688  CB  GLN   108      16.160  29.513  48.758  1.00  0.00           C
ATOM   1689  HB2 GLN   108      15.704  28.936  47.954  1.00  0.00           H
ATOM   1690  HB3 GLN   108      15.378  29.852  49.438  1.00  0.00           H
ATOM   1691  CG  GLN   108      16.752  30.783  48.086  1.00  0.00           C
ATOM   1692  HG2 GLN   108      17.532  30.496  47.380  1.00  0.00           H
ATOM   1693  HG3 GLN   108      16.016  31.289  47.462  1.00  0.00           H
ATOM   1694  CD  GLN   108      17.305  31.802  49.156  1.00  0.00           C
ATOM   1695  OE1 GLN   108      16.819  31.969  50.248  1.00  0.00           O
ATOM   1696  NE2 GLN   108      18.398  32.441  48.791  1.00  0.00           N
ATOM   1697 HE21 GLN   108      18.842  33.067  49.447  1.00  0.00           H
ATOM   1698 HE22 GLN   108      18.745  32.310  47.852  1.00  0.00           H
ATOM   1699  C   GLN   108      16.874  27.377  50.132  1.00  0.00           C
ATOM   1700  O   GLN   108      16.137  27.343  51.150  1.00  0.00           O
ATOM   1701  N   ALA   109      17.140  26.200  49.478  1.00  0.00           N
ATOM   1702  H   ALA   109      17.719  26.211  48.651  1.00  0.00           H
ATOM   1703  CA  ALA   109      16.534  24.892  49.837  1.00  0.00           C
ATOM   1704  HA  ALA   109      15.571  25.022  50.330  1.00  0.00           H
ATOM   1705  CB  ALA   109      16.223  24.108  48.574  1.00  0.00           C
ATOM   1706  HB1 ALA   109      15.457  24.751  48.144  1.00  0.00           H
ATOM   1707  HB2 ALA   109      15.885  23.120  48.890  1.00  0.00           H
ATOM   1708  HB3 ALA   109      17.046  23.976  47.871  1.00  0.00           H
ATOM   1709  C   ALA   109      17.476  24.165  50.821  1.00  0.00           C
ATOM   1710  O   ALA   109      17.066  23.591  51.772  1.00  0.00           O
ATOM   1711  N   GLY   110      18.798  24.097  50.466  1.00  0.00           N
ATOM   1712  H   GLY   110      19.125  24.688  49.714  1.00  0.00           H
ATOM   1713  CA  GLY   110      19.819  23.289  51.167  1.00  0.00           C
ATOM   1714  HA2 GLY   110      20.020  23.587  52.196  1.00  0.00           H
ATOM   1715  HA3 GLY   110      19.375  22.304  51.312  1.00  0.00           H
ATOM   1716  C   GLY   110      21.186  23.188  50.494  1.00  0.00           C
ATOM   1717  O   GLY   110      22.074  22.590  51.081  1.00  0.00           O
ATOM   1718  N   ALA   111      21.399  23.740  49.310  1.00  0.00           N
ATOM   1719  H   ALA   111      20.765  24.456  48.984  1.00  0.00           H
ATOM   1720  CA  ALA   111      22.779  23.857  48.820  1.00  0.00           C
ATOM   1721  HA  ALA   111      23.072  22.827  48.615  1.00  0.00           H
ATOM   1722  CB  ALA   111      22.756  24.588  47.447  1.00  0.00           C
ATOM   1723  HB1 ALA   111      23.754  24.492  47.021  1.00  0.00           H
ATOM   1724  HB2 ALA   111      22.451  25.634  47.427  1.00  0.00           H
ATOM   1725  HB3 ALA   111      22.013  24.005  46.902  1.00  0.00           H
ATOM   1726  C   ALA   111      23.779  24.523  49.851  1.00  0.00           C
ATOM   1727  O   ALA   111      23.330  25.519  50.425  1.00  0.00           O
ATOM   1728  N   ASP   112      25.072  24.148  49.860  1.00  0.00           N
ATOM   1729  H   ASP   112      25.300  23.273  49.411  1.00  0.00           H
ATOM   1730  CA  ASP   112      26.109  24.906  50.577  1.00  0.00           C
ATOM   1731  HA  ASP   112      25.539  25.523  51.273  1.00  0.00           H
ATOM   1732  CB  ASP   112      27.172  23.914  51.220  1.00  0.00           C
ATOM   1733  HB2 ASP   112      26.547  23.136  51.658  1.00  0.00           H
ATOM   1734  HB3 ASP   112      27.788  23.444  50.453  1.00  0.00           H
ATOM   1735  CG  ASP   112      27.992  24.536  52.323  1.00  0.00           C
ATOM   1736  OD1 ASP   112      28.935  23.917  52.839  1.00  0.00           O
ATOM   1737  OD2 ASP   112      27.687  25.731  52.550  1.00  0.00           O
ATOM   1738  C   ASP   112      26.834  25.892  49.628  1.00  0.00           C
ATOM   1739  O   ASP   112      27.078  25.568  48.489  1.00  0.00           O
ATOM   1740  N   ILE   113      27.236  27.065  50.156  1.00  0.00           N
ATOM   1741  H   ILE   113      27.114  27.160  51.154  1.00  0.00           H
ATOM   1742  CA  ILE   113      28.039  28.017  49.429  1.00  0.00           C
ATOM   1743  HA  ILE   113      27.414  28.423  48.634  1.00  0.00           H
ATOM   1744  CB  ILE   113      28.511  29.198  50.345  1.00  0.00           C
ATOM   1745  HB  ILE   113      29.014  28.749  51.203  1.00  0.00           H
ATOM   1746  CG2 ILE   113      29.474  30.167  49.657  1.00  0.00           C
ATOM   1747 HG21 ILE   113      28.919  30.653  48.854  1.00  0.00           H
ATOM   1748 HG22 ILE   113      30.379  29.730  49.235  1.00  0.00           H
ATOM   1749 HG23 ILE   113      29.871  30.945  50.309  1.00  0.00           H
ATOM   1750  CG1 ILE   113      27.404  30.137  50.838  1.00  0.00           C
ATOM   1751 HG12 ILE   113      26.950  30.758  50.066  1.00  0.00           H
ATOM   1752 HG13 ILE   113      26.649  29.433  51.188  1.00  0.00           H
ATOM   1753  CD1 ILE   113      27.757  31.017  52.050  1.00  0.00           C
ATOM   1754 HD11 ILE   113      26.939  31.734  52.111  1.00  0.00           H
ATOM   1755 HD12 ILE   113      28.717  31.482  51.826  1.00  0.00           H
ATOM   1756 HD13 ILE   113      27.888  30.434  52.962  1.00  0.00           H
ATOM   1757  C   ILE   113      29.319  27.399  48.797  1.00  0.00           C
ATOM   1758  O   ILE   113      29.622  27.739  47.643  1.00  0.00           O
ATOM   1759  N   SER   114      30.068  26.455  49.350  1.00  0.00           N
ATOM   1760  H   SER   114      30.094  26.373  50.357  1.00  0.00           H
ATOM   1761  CA  SER   114      31.092  25.698  48.620  1.00  0.00           C
ATOM   1762  HA  SER   114      31.891  26.321  48.218  1.00  0.00           H
ATOM   1763  CB  SER   114      31.863  24.818  49.606  1.00  0.00           C
ATOM   1764  HB2 SER   114      32.390  25.478  50.294  1.00  0.00           H
ATOM   1765  HB3 SER   114      31.120  24.224  50.139  1.00  0.00           H
ATOM   1766  OG  SER   114      32.861  23.999  48.955  1.00  0.00           O
ATOM   1767  HG  SER   114      33.276  23.361  49.542  1.00  0.00           H
ATOM   1768  C   SER   114      30.732  24.886  47.316  1.00  0.00           C
ATOM   1769  O   SER   114      31.554  24.259  46.643  1.00  0.00           O
ATOM   1770  N   MET   115      29.455  24.891  46.938  1.00  0.00           N
ATOM   1771  H   MET   115      28.754  25.283  47.551  1.00  0.00           H
ATOM   1772  CA  MET   115      28.907  24.389  45.694  1.00  0.00           C
ATOM   1773  HA  MET   115      29.566  23.620  45.290  1.00  0.00           H
ATOM   1774  CB  MET   115      27.570  23.695  46.000  1.00  0.00           C
ATOM   1775  HB2 MET   115      26.809  24.449  46.197  1.00  0.00           H
ATOM   1776  HB3 MET   115      27.259  23.069  45.164  1.00  0.00           H
ATOM   1777  CG  MET   115      27.748  22.791  47.202  1.00  0.00           C
ATOM   1778  HG2 MET   115      28.446  22.023  46.872  1.00  0.00           H
ATOM   1779  HG3 MET   115      28.057  23.257  48.138  1.00  0.00           H
ATOM   1780  SD  MET   115      26.171  21.897  47.482  1.00  0.00           S
ATOM   1781  CE  MET   115      25.447  21.211  45.954  1.00  0.00           C
ATOM   1782  HE1 MET   115      26.315  20.803  45.437  1.00  0.00           H
ATOM   1783  HE2 MET   115      24.782  20.400  46.247  1.00  0.00           H
ATOM   1784  HE3 MET   115      24.910  21.895  45.297  1.00  0.00           H
ATOM   1785  C   MET   115      28.834  25.413  44.557  1.00  0.00           C
ATOM   1786  O   MET   115      28.439  25.011  43.446  1.00  0.00           O
ATOM   1787  N   ILE   116      29.189  26.638  44.784  1.00  0.00           N
ATOM   1788  H   ILE   116      29.551  26.726  45.722  1.00  0.00           H
ATOM   1789  CA  ILE   116      29.151  27.710  43.788  1.00  0.00           C
ATOM   1790  HA  ILE   116      28.091  27.908  43.630  1.00  0.00           H
ATOM   1791  CB  ILE   116      29.813  29.032  44.409  1.00  0.00           C
ATOM   1792  HB  ILE   116      29.387  29.239  45.391  1.00  0.00           H
ATOM   1793  CG2 ILE   116      31.312  28.712  44.621  1.00  0.00           C
ATOM   1794 HG21 ILE   116      31.860  28.667  43.679  1.00  0.00           H
ATOM   1795 HG22 ILE   116      31.432  27.824  45.241  1.00  0.00           H
ATOM   1796 HG23 ILE   116      31.735  29.528  45.209  1.00  0.00           H
ATOM   1797  CG1 ILE   116      29.670  30.262  43.489  1.00  0.00           C
ATOM   1798 HG12 ILE   116      30.203  30.104  42.551  1.00  0.00           H
ATOM   1799 HG13 ILE   116      28.606  30.342  43.268  1.00  0.00           H
ATOM   1800  CD1 ILE   116      30.035  31.615  44.208  1.00  0.00           C
ATOM   1801 HD11 ILE   116      29.433  31.638  45.116  1.00  0.00           H
ATOM   1802 HD12 ILE   116      29.796  32.488  43.602  1.00  0.00           H
ATOM   1803 HD13 ILE   116      31.104  31.665  44.415  1.00  0.00           H
ATOM   1804  C   ILE   116      29.637  27.298  42.399  1.00  0.00           C
ATOM   1805  O   ILE   116      29.042  27.559  41.418  1.00  0.00           O
ATOM   1806  N   GLY   117      30.753  26.530  42.455  1.00  0.00           N
ATOM   1807  H   GLY   117      31.120  26.312  43.372  1.00  0.00           H
ATOM   1808  CA  GLY   117      31.503  26.197  41.273  1.00  0.00           C
ATOM   1809  HA2 GLY   117      31.699  27.125  40.737  1.00  0.00           H
ATOM   1810  HA3 GLY   117      32.442  25.808  41.669  1.00  0.00           H
ATOM   1811  C   GLY   117      30.816  25.251  40.353  1.00  0.00           C
ATOM   1812  O   GLY   117      31.037  25.424  39.171  1.00  0.00           O
ATOM   1813  N   GLN   118      30.009  24.256  40.821  1.00  0.00           N
ATOM   1814  H   GLN   118      29.836  24.215  41.816  1.00  0.00           H
ATOM   1815  CA  GLN   118      29.358  23.334  39.861  1.00  0.00           C
ATOM   1816  HA  GLN   118      30.160  22.975  39.216  1.00  0.00           H
ATOM   1817  CB  GLN   118      28.924  22.112  40.673  1.00  0.00           C
ATOM   1818  HB2 GLN   118      28.747  21.320  39.944  1.00  0.00           H
ATOM   1819  HB3 GLN   118      29.752  21.871  41.338  1.00  0.00           H
ATOM   1820  CG  GLN   118      27.612  22.347  41.441  1.00  0.00           C
ATOM   1821  HG2 GLN   118      27.546  23.339  41.890  1.00  0.00           H
ATOM   1822  HG3 GLN   118      26.816  22.288  40.698  1.00  0.00           H
ATOM   1823  CD  GLN   118      27.302  21.265  42.512  1.00  0.00           C
ATOM   1824  OE1 GLN   118      26.188  20.785  42.553  1.00  0.00           O
ATOM   1825  NE2 GLN   118      28.230  20.857  43.350  1.00  0.00           N
ATOM   1826 HE21 GLN   118      27.964  20.244  44.108  1.00  0.00           H
ATOM   1827 HE22 GLN   118      29.118  21.333  43.415  1.00  0.00           H
ATOM   1828  C   GLN   118      28.236  24.004  39.063  1.00  0.00           C
ATOM   1829  O   GLN   118      27.532  23.350  38.379  1.00  0.00           O
ATOM   1830  N   PHE   119      27.948  25.280  39.371  1.00  0.00           N
ATOM   1831  H   PHE   119      28.386  25.746  40.152  1.00  0.00           H
ATOM   1832  CA  PHE   119      26.980  26.121  38.649  1.00  0.00           C
ATOM   1833  HA  PHE   119      26.405  25.537  37.930  1.00  0.00           H
ATOM   1834  CB  PHE   119      26.002  26.843  39.587  1.00  0.00           C
ATOM   1835  HB2 PHE   119      26.514  27.593  40.189  1.00  0.00           H
ATOM   1836  HB3 PHE   119      25.253  27.451  39.078  1.00  0.00           H
ATOM   1837  CG  PHE   119      25.079  25.955  40.468  1.00  0.00           C
ATOM   1838  CD1 PHE   119      23.785  25.616  40.160  1.00  0.00           C
ATOM   1839  HD1 PHE   119      23.397  25.942  39.207  1.00  0.00           H
ATOM   1840  CE1 PHE   119      23.097  24.720  40.969  1.00  0.00           C
ATOM   1841  HE1 PHE   119      22.110  24.347  40.734  1.00  0.00           H
ATOM   1842  CZ  PHE   119      23.608  24.364  42.235  1.00  0.00           C
ATOM   1843  HZ  PHE   119      22.958  23.833  42.914  1.00  0.00           H
ATOM   1844  CE2 PHE   119      24.983  24.649  42.556  1.00  0.00           C
ATOM   1845  HE2 PHE   119      25.509  24.327  43.443  1.00  0.00           H
ATOM   1846  CD2 PHE   119      25.663  25.364  41.614  1.00  0.00           C
ATOM   1847  HD2 PHE   119      26.698  25.588  41.825  1.00  0.00           H
ATOM   1848  C   PHE   119      27.664  27.112  37.685  1.00  0.00           C
ATOM   1849  O   PHE   119      26.999  27.947  37.123  1.00  0.00           O
ATOM   1850  N   GLY   120      28.952  26.956  37.426  1.00  0.00           N
ATOM   1851  H   GLY   120      29.431  26.148  37.798  1.00  0.00           H
ATOM   1852  CA  GLY   120      29.775  27.739  36.504  1.00  0.00           C
ATOM   1853  HA2 GLY   120      30.774  27.308  36.437  1.00  0.00           H
ATOM   1854  HA3 GLY   120      29.324  27.626  35.518  1.00  0.00           H
ATOM   1855  C   GLY   120      30.013  29.230  36.746  1.00  0.00           C
ATOM   1856  O   GLY   120      30.611  29.942  35.900  1.00  0.00           O
ATOM   1857  N   VAL   121      29.652  29.708  37.929  1.00  0.00           N
ATOM   1858  H   VAL   121      29.253  29.016  38.546  1.00  0.00           H
ATOM   1859  CA  VAL   121      29.785  31.093  38.486  1.00  0.00           C
ATOM   1860  HA  VAL   121      30.039  31.810  37.704  1.00  0.00           H
ATOM   1861  CB  VAL   121      28.349  31.565  38.796  1.00  0.00           C
ATOM   1862  HB  VAL   121      28.329  32.633  39.010  1.00  0.00           H
ATOM   1863  CG1 VAL   121      27.381  31.497  37.533  1.00  0.00           C
ATOM   1864 HG11 VAL   121      27.726  32.142  36.726  1.00  0.00           H
ATOM   1865 HG12 VAL   121      27.270  30.472  37.181  1.00  0.00           H
ATOM   1866 HG13 VAL   121      26.411  31.807  37.924  1.00  0.00           H
ATOM   1867  CG2 VAL   121      27.566  30.988  40.052  1.00  0.00           C
ATOM   1868 HG21 VAL   121      27.855  31.477  40.983  1.00  0.00           H
ATOM   1869 HG22 VAL   121      27.683  29.908  40.145  1.00  0.00           H
ATOM   1870 HG23 VAL   121      26.541  31.337  39.923  1.00  0.00           H
ATOM   1871  C   VAL   121      30.702  31.090  39.649  1.00  0.00           C
ATOM   1872  O   VAL   121      30.670  32.002  40.500  1.00  0.00           O
ATOM   1873  N   GLY   122      31.675  30.112  39.682  1.00  0.00           N
ATOM   1874  H   GLY   122      31.775  29.474  38.905  1.00  0.00           H
ATOM   1875  CA  GLY   122      32.585  29.953  40.826  1.00  0.00           C
ATOM   1876  HA2 GLY   122      31.948  29.839  41.702  1.00  0.00           H
ATOM   1877  HA3 GLY   122      33.219  29.074  40.702  1.00  0.00           H
ATOM   1878  C   GLY   122      33.608  31.055  41.115  1.00  0.00           C
ATOM   1879  O   GLY   122      34.048  31.115  42.253  1.00  0.00           O
ATOM   1880  N   PHE   123      33.810  31.894  40.123  1.00  0.00           N
ATOM   1881  H   PHE   123      33.488  31.624  39.206  1.00  0.00           H
ATOM   1882  CA  PHE   123      34.719  33.077  40.322  1.00  0.00           C
ATOM   1883  HA  PHE   123      35.765  32.774  40.350  1.00  0.00           H
ATOM   1884  CB  PHE   123      34.679  33.926  38.988  1.00  0.00           C
ATOM   1885  HB2 PHE   123      35.207  33.321  38.251  1.00  0.00           H
ATOM   1886  HB3 PHE   123      33.635  34.061  38.704  1.00  0.00           H
ATOM   1887  CG  PHE   123      35.238  35.332  39.141  1.00  0.00           C
ATOM   1888  CD1 PHE   123      36.636  35.464  39.342  1.00  0.00           C
ATOM   1889  HD1 PHE   123      37.235  34.565  39.331  1.00  0.00           H
ATOM   1890  CE1 PHE   123      37.246  36.790  39.346  1.00  0.00           C
ATOM   1891  HE1 PHE   123      38.311  36.772  39.522  1.00  0.00           H
ATOM   1892  CZ  PHE   123      36.379  37.903  39.323  1.00  0.00           C
ATOM   1893  HZ  PHE   123      36.824  38.884  39.401  1.00  0.00           H
ATOM   1894  CE2 PHE   123      35.000  37.775  39.104  1.00  0.00           C
ATOM   1895  HE2 PHE   123      34.394  38.605  38.775  1.00  0.00           H
ATOM   1896  CD2 PHE   123      34.433  36.478  38.969  1.00  0.00           C
ATOM   1897  HD2 PHE   123      33.372  36.436  38.772  1.00  0.00           H
ATOM   1898  C   PHE   123      34.267  33.928  41.442  1.00  0.00           C
ATOM   1899  O   PHE   123      35.158  34.409  42.161  1.00  0.00           O
ATOM   1900  N   TYR   124      32.923  34.132  41.652  1.00  0.00           N
ATOM   1901  H   TYR   124      32.273  33.939  40.904  1.00  0.00           H
ATOM   1902  CA  TYR   124      32.495  35.010  42.723  1.00  0.00           C
ATOM   1903  HA  TYR   124      32.945  36.000  42.648  1.00  0.00           H
ATOM   1904  CB  TYR   124      31.000  35.232  42.583  1.00  0.00           C
ATOM   1905  HB2 TYR   124      30.557  34.243  42.696  1.00  0.00           H
ATOM   1906  HB3 TYR   124      30.617  35.920  43.337  1.00  0.00           H
ATOM   1907  CG  TYR   124      30.669  35.858  41.190  1.00  0.00           C
ATOM   1908  CD1 TYR   124      31.430  36.879  40.591  1.00  0.00           C
ATOM   1909  HD1 TYR   124      32.220  37.304  41.193  1.00  0.00           H
ATOM   1910  CE1 TYR   124      31.174  37.393  39.316  1.00  0.00           C
ATOM   1911  HE1 TYR   124      31.690  38.256  38.921  1.00  0.00           H
ATOM   1912  CZ  TYR   124      30.229  36.757  38.474  1.00  0.00           C
ATOM   1913  OH  TYR   124      30.068  37.115  37.245  1.00  0.00           O
ATOM   1914  HH  TYR   124      30.615  37.804  36.860  1.00  0.00           H
ATOM   1915  CE2 TYR   124      29.447  35.687  38.968  1.00  0.00           C
ATOM   1916  HE2 TYR   124      28.687  35.279  38.319  1.00  0.00           H
ATOM   1917  CD2 TYR   124      29.658  35.271  40.327  1.00  0.00           C
ATOM   1918  HD2 TYR   124      29.074  34.401  40.586  1.00  0.00           H
ATOM   1919  C   TYR   124      32.731  34.398  44.101  1.00  0.00           C
ATOM   1920  O   TYR   124      32.372  35.119  45.063  1.00  0.00           O
ATOM   1921  N   SER   125      33.272  33.187  44.223  1.00  0.00           N
ATOM   1922  H   SER   125      33.536  32.645  43.412  1.00  0.00           H
ATOM   1923  CA  SER   125      33.763  32.722  45.472  1.00  0.00           C
ATOM   1924  HA  SER   125      32.946  32.663  46.191  1.00  0.00           H
ATOM   1925  CB  SER   125      34.299  31.294  45.301  1.00  0.00           C
ATOM   1926  HB2 SER   125      34.579  30.796  46.230  1.00  0.00           H
ATOM   1927  HB3 SER   125      33.703  30.565  44.752  1.00  0.00           H
ATOM   1928  OG  SER   125      35.438  31.506  44.543  1.00  0.00           O
ATOM   1929  HG  SER   125      35.316  31.042  43.712  1.00  0.00           H
ATOM   1930  C   SER   125      34.815  33.690  46.073  1.00  0.00           C
ATOM   1931  O   SER   125      34.846  33.893  47.268  1.00  0.00           O
ATOM   1932  N   ALA   126      35.552  34.387  45.221  1.00  0.00           N
ATOM   1933  H   ALA   126      35.511  34.096  44.254  1.00  0.00           H
ATOM   1934  CA  ALA   126      36.450  35.488  45.552  1.00  0.00           C
ATOM   1935  HA  ALA   126      37.432  35.108  45.837  1.00  0.00           H
ATOM   1936  CB  ALA   126      36.747  36.318  44.243  1.00  0.00           C
ATOM   1937  HB1 ALA   126      37.310  37.200  44.550  1.00  0.00           H
ATOM   1938  HB2 ALA   126      35.815  36.682  43.812  1.00  0.00           H
ATOM   1939  HB3 ALA   126      37.353  35.776  43.517  1.00  0.00           H
ATOM   1940  C   ALA   126      36.025  36.441  46.752  1.00  0.00           C
ATOM   1941  O   ALA   126      36.785  36.625  47.714  1.00  0.00           O
ATOM   1942  N   TYR   127      34.742  36.848  46.749  1.00  0.00           N
ATOM   1943  H   TYR   127      34.160  36.498  46.003  1.00  0.00           H
ATOM   1944  CA  TYR   127      34.178  37.803  47.708  1.00  0.00           C
ATOM   1945  HA  TYR   127      34.964  38.549  47.814  1.00  0.00           H
ATOM   1946  CB  TYR   127      33.013  38.552  47.140  1.00  0.00           C
ATOM   1947  HB2 TYR   127      32.142  37.910  47.021  1.00  0.00           H
ATOM   1948  HB3 TYR   127      32.809  39.330  47.875  1.00  0.00           H
ATOM   1949  CG  TYR   127      33.196  39.281  45.920  1.00  0.00           C
ATOM   1950  CD1 TYR   127      33.936  40.424  45.929  1.00  0.00           C
ATOM   1951  HD1 TYR   127      34.392  40.693  46.871  1.00  0.00           H
ATOM   1952  CE1 TYR   127      34.256  41.120  44.753  1.00  0.00           C
ATOM   1953  HE1 TYR   127      34.892  41.985  44.866  1.00  0.00           H
ATOM   1954  CZ  TYR   127      33.729  40.646  43.542  1.00  0.00           C
ATOM   1955  OH  TYR   127      34.109  41.098  42.320  1.00  0.00           O
ATOM   1956  HH  TYR   127      34.699  41.808  42.587  1.00  0.00           H
ATOM   1957  CE2 TYR   127      32.908  39.481  43.495  1.00  0.00           C
ATOM   1958  HE2 TYR   127      32.512  39.172  42.539  1.00  0.00           H
ATOM   1959  CD2 TYR   127      32.577  38.843  44.714  1.00  0.00           C
ATOM   1960  HD2 TYR   127      31.760  38.145  44.828  1.00  0.00           H
ATOM   1961  C   TYR   127      33.998  37.214  49.134  1.00  0.00           C
ATOM   1962  O   TYR   127      33.777  37.991  50.075  1.00  0.00           O
ATOM   1963  N   LEU   128      34.327  35.935  49.338  1.00  0.00           N
ATOM   1964  H   LEU   128      34.509  35.377  48.517  1.00  0.00           H
ATOM   1965  CA  LEU   128      34.502  35.300  50.637  1.00  0.00           C
ATOM   1966  HA  LEU   128      33.554  35.416  51.160  1.00  0.00           H
ATOM   1967  CB  LEU   128      34.745  33.811  50.433  1.00  0.00           C
ATOM   1968  HB2 LEU   128      35.505  33.595  49.682  1.00  0.00           H
ATOM   1969  HB3 LEU   128      35.170  33.325  51.311  1.00  0.00           H
ATOM   1970  CG  LEU   128      33.452  32.984  50.134  1.00  0.00           C
ATOM   1971  HG  LEU   128      33.014  33.260  49.176  1.00  0.00           H
ATOM   1972  CD1 LEU   128      33.827  31.508  50.001  1.00  0.00           C
ATOM   1973 HD11 LEU   128      34.655  31.360  49.308  1.00  0.00           H
ATOM   1974 HD12 LEU   128      33.017  30.885  49.624  1.00  0.00           H
ATOM   1975 HD13 LEU   128      34.106  31.045  50.948  1.00  0.00           H
ATOM   1976  CD2 LEU   128      32.518  33.023  51.346  1.00  0.00           C
ATOM   1977 HD21 LEU   128      31.967  33.936  51.119  1.00  0.00           H
ATOM   1978 HD22 LEU   128      31.767  32.239  51.254  1.00  0.00           H
ATOM   1979 HD23 LEU   128      32.993  33.029  52.328  1.00  0.00           H
ATOM   1980  C   LEU   128      35.664  35.982  51.427  1.00  0.00           C
ATOM   1981  O   LEU   128      35.537  36.255  52.615  1.00  0.00           O
ATOM   1982  N   VAL   129      36.755  36.404  50.690  1.00  0.00           N
ATOM   1983  H   VAL   129      36.908  36.056  49.754  1.00  0.00           H
ATOM   1984  CA  VAL   129      37.974  37.020  51.286  1.00  0.00           C
ATOM   1985  HA  VAL   129      37.794  37.137  52.355  1.00  0.00           H
ATOM   1986  CB  VAL   129      39.212  36.102  51.182  1.00  0.00           C
ATOM   1987  HB  VAL   129      40.101  36.505  51.669  1.00  0.00           H
ATOM   1988  CG1 VAL   129      38.976  34.850  52.006  1.00  0.00           C
ATOM   1989 HG11 VAL   129      38.202  34.224  51.564  1.00  0.00           H
ATOM   1990 HG12 VAL   129      39.903  34.282  52.094  1.00  0.00           H
ATOM   1991 HG13 VAL   129      38.759  35.221  53.008  1.00  0.00           H
ATOM   1992  CG2 VAL   129      39.568  35.615  49.761  1.00  0.00           C
ATOM   1993 HG21 VAL   129      38.928  34.947  49.184  1.00  0.00           H
ATOM   1994 HG22 VAL   129      40.555  35.165  49.858  1.00  0.00           H
ATOM   1995 HG23 VAL   129      39.663  36.542  49.196  1.00  0.00           H
ATOM   1996  C   VAL   129      38.319  38.406  50.739  1.00  0.00           C
ATOM   1997  O   VAL   129      39.037  39.132  51.463  1.00  0.00           O
ATOM   1998  N   ALA   130      37.814  38.788  49.565  1.00  0.00           N
ATOM   1999  H   ALA   130      37.212  38.151  49.064  1.00  0.00           H
ATOM   2000  CA  ALA   130      38.122  40.009  48.822  1.00  0.00           C
ATOM   2001  HA  ALA   130      38.995  40.582  49.135  1.00  0.00           H
ATOM   2002  CB  ALA   130      38.321  39.730  47.329  1.00  0.00           C
ATOM   2003  HB1 ALA   130      38.503  40.708  46.883  1.00  0.00           H
ATOM   2004  HB2 ALA   130      37.449  39.241  46.895  1.00  0.00           H
ATOM   2005  HB3 ALA   130      39.279  39.216  47.253  1.00  0.00           H
ATOM   2006  C   ALA   130      36.960  41.044  49.022  1.00  0.00           C
ATOM   2007  O   ALA   130      35.852  40.565  49.085  1.00  0.00           O
ATOM   2008  N   GLU   131      37.293  42.329  48.992  1.00  0.00           N
ATOM   2009  H   GLU   131      38.252  42.645  49.033  1.00  0.00           H
ATOM   2010  CA  GLU   131      36.429  43.551  49.030  1.00  0.00           C
ATOM   2011  HA  GLU   131      35.445  43.371  49.463  1.00  0.00           H
ATOM   2012  CB  GLU   131      37.174  44.754  49.645  1.00  0.00           C
ATOM   2013  HB2 GLU   131      37.606  44.503  50.615  1.00  0.00           H
ATOM   2014  HB3 GLU   131      38.034  45.062  49.049  1.00  0.00           H
ATOM   2015  CG  GLU   131      36.249  45.893  49.970  1.00  0.00           C
ATOM   2016  HG2 GLU   131      36.064  46.454  49.053  1.00  0.00           H
ATOM   2017  HG3 GLU   131      35.305  45.468  50.310  1.00  0.00           H
ATOM   2018  CD  GLU   131      36.831  46.693  51.147  1.00  0.00           C
ATOM   2019  OE1 GLU   131      36.080  47.233  51.986  1.00  0.00           O
ATOM   2020  OE2 GLU   131      38.109  46.843  51.293  1.00  0.00           O
ATOM   2021  C   GLU   131      36.182  44.071  47.551  1.00  0.00           C
ATOM   2022  O   GLU   131      35.073  44.470  47.127  1.00  0.00           O
ATOM   2023  N   LYS   132      37.240  43.988  46.769  1.00  0.00           N
ATOM   2024  H   LYS   132      38.007  43.437  47.128  1.00  0.00           H
ATOM   2025  CA  LYS   132      37.264  44.322  45.375  1.00  0.00           C
ATOM   2026  HA  LYS   132      36.271  44.431  44.938  1.00  0.00           H
ATOM   2027  CB  LYS   132      37.903  45.710  45.253  1.00  0.00           C
ATOM   2028  HB2 LYS   132      37.347  46.436  45.846  1.00  0.00           H
ATOM   2029  HB3 LYS   132      38.931  45.672  45.615  1.00  0.00           H
ATOM   2030  CG  LYS   132      37.912  46.278  43.789  1.00  0.00           C
ATOM   2031  HG2 LYS   132      38.709  45.713  43.306  1.00  0.00           H
ATOM   2032  HG3 LYS   132      36.931  46.035  43.381  1.00  0.00           H
ATOM   2033  CD  LYS   132      38.098  47.777  43.660  1.00  0.00           C
ATOM   2034  HD2 LYS   132      37.659  48.150  42.734  1.00  0.00           H
ATOM   2035  HD3 LYS   132      37.585  48.305  44.465  1.00  0.00           H
ATOM   2036  CE  LYS   132      39.596  48.127  43.629  1.00  0.00           C
ATOM   2037  HE2 LYS   132      40.063  48.035  44.609  1.00  0.00           H
ATOM   2038  HE3 LYS   132      39.985  47.404  42.913  1.00  0.00           H
ATOM   2039  NZ  LYS   132      39.792  49.487  43.042  1.00  0.00           N
ATOM   2040  HZ1 LYS   132      39.735  50.305  43.632  1.00  0.00           H
ATOM   2041  HZ2 LYS   132      39.207  49.758  42.265  1.00  0.00           H
ATOM   2042  HZ3 LYS   132      40.741  49.613  42.724  1.00  0.00           H
ATOM   2043  C   LYS   132      37.991  43.207  44.659  1.00  0.00           C
ATOM   2044  O   LYS   132      38.945  42.579  45.149  1.00  0.00           O
ATOM   2045  N   VAL   133      37.620  42.957  43.368  1.00  0.00           N
ATOM   2046  H   VAL   133      36.965  43.631  42.998  1.00  0.00           H
ATOM   2047  CA  VAL   133      38.502  42.096  42.534  1.00  0.00           C
ATOM   2048  HA  VAL   133      39.393  41.781  43.077  1.00  0.00           H
ATOM   2049  CB  VAL   133      37.773  40.791  42.214  1.00  0.00           C
ATOM   2050  HB  VAL   133      36.810  40.995  41.747  1.00  0.00           H
ATOM   2051  CG1 VAL   133      38.608  39.937  41.244  1.00  0.00           C
ATOM   2052 HG11 VAL   133      38.131  38.978  41.046  1.00  0.00           H
ATOM   2053 HG12 VAL   133      38.702  40.448  40.287  1.00  0.00           H
ATOM   2054 HG13 VAL   133      39.646  39.750  41.520  1.00  0.00           H
ATOM   2055  CG2 VAL   133      37.535  39.824  43.392  1.00  0.00           C
ATOM   2056 HG21 VAL   133      36.863  40.318  44.093  1.00  0.00           H
ATOM   2057 HG22 VAL   133      38.499  39.630  43.863  1.00  0.00           H
ATOM   2058 HG23 VAL   133      37.081  38.905  43.020  1.00  0.00           H
ATOM   2059  C   VAL   133      38.921  42.751  41.235  1.00  0.00           C
ATOM   2060  O   VAL   133      37.944  43.268  40.613  1.00  0.00           O
ATOM   2061  N   THR   134      40.156  42.741  40.874  1.00  0.00           N
ATOM   2062  H   THR   134      40.798  42.205  41.441  1.00  0.00           H
ATOM   2063  CA  THR   134      40.576  43.271  39.528  1.00  0.00           C
ATOM   2064  HA  THR   134      39.742  43.713  38.983  1.00  0.00           H
ATOM   2065  CB  THR   134      41.659  44.358  39.591  1.00  0.00           C
ATOM   2066  HB  THR   134      42.567  43.912  39.999  1.00  0.00           H
ATOM   2067  CG2 THR   134      42.132  44.961  38.178  1.00  0.00           C
ATOM   2068 HG21 THR   134      43.120  45.418  38.236  1.00  0.00           H
ATOM   2069 HG22 THR   134      41.467  45.754  37.839  1.00  0.00           H
ATOM   2070 HG23 THR   134      42.128  44.117  37.489  1.00  0.00           H
ATOM   2071  OG1 THR   134      41.225  45.531  40.368  1.00  0.00           O
ATOM   2072  HG1 THR   134      41.149  45.198  41.265  1.00  0.00           H
ATOM   2073  C   THR   134      40.988  42.088  38.678  1.00  0.00           C
ATOM   2074  O   THR   134      41.630  41.131  39.196  1.00  0.00           O
ATOM   2075  N   VAL   135      40.567  42.031  37.427  1.00  0.00           N
ATOM   2076  H   VAL   135      40.152  42.894  37.106  1.00  0.00           H
ATOM   2077  CA  VAL   135      40.985  40.985  36.490  1.00  0.00           C
ATOM   2078  HA  VAL   135      41.616  40.216  36.935  1.00  0.00           H
ATOM   2079  CB  VAL   135      39.726  40.204  35.994  1.00  0.00           C
ATOM   2080  HB  VAL   135      38.985  40.884  35.573  1.00  0.00           H
ATOM   2081  CG1 VAL   135      40.070  39.164  34.870  1.00  0.00           C
ATOM   2082 HG11 VAL   135      40.461  39.690  34.000  1.00  0.00           H
ATOM   2083 HG12 VAL   135      40.730  38.372  35.223  1.00  0.00           H
ATOM   2084 HG13 VAL   135      39.135  38.633  34.690  1.00  0.00           H
ATOM   2085  CG2 VAL   135      39.035  39.472  37.175  1.00  0.00           C
ATOM   2086 HG21 VAL   135      38.548  38.574  36.794  1.00  0.00           H
ATOM   2087 HG22 VAL   135      38.304  40.120  37.658  1.00  0.00           H
ATOM   2088 HG23 VAL   135      39.733  39.034  37.889  1.00  0.00           H
ATOM   2089  C   VAL   135      41.796  41.471  35.221  1.00  0.00           C
ATOM   2090  O   VAL   135      41.355  42.453  34.677  1.00  0.00           O
ATOM   2091  N   ILE   136      42.841  40.772  34.812  1.00  0.00           N
ATOM   2092  H   ILE   136      43.122  39.916  35.269  1.00  0.00           H
ATOM   2093  CA  ILE   136      43.489  41.119  33.545  1.00  0.00           C
ATOM   2094  HA  ILE   136      42.799  41.670  32.905  1.00  0.00           H
ATOM   2095  CB  ILE   136      44.773  41.952  33.887  1.00  0.00           C
ATOM   2096  HB  ILE   136      45.363  41.303  34.535  1.00  0.00           H
ATOM   2097  CG2 ILE   136      45.573  42.086  32.571  1.00  0.00           C
ATOM   2098 HG21 ILE   136      46.280  42.911  32.641  1.00  0.00           H
ATOM   2099 HG22 ILE   136      44.912  42.315  31.733  1.00  0.00           H
ATOM   2100 HG23 ILE   136      46.101  41.148  32.397  1.00  0.00           H
ATOM   2101  CG1 ILE   136      44.572  43.311  34.590  1.00  0.00           C
ATOM   2102 HG12 ILE   136      43.997  44.008  33.982  1.00  0.00           H
ATOM   2103 HG13 ILE   136      44.110  43.112  35.555  1.00  0.00           H
ATOM   2104  CD1 ILE   136      45.862  43.973  35.042  1.00  0.00           C
ATOM   2105 HD11 ILE   136      46.393  43.338  35.752  1.00  0.00           H
ATOM   2106 HD12 ILE   136      45.720  45.006  35.360  1.00  0.00           H
ATOM   2107 HD13 ILE   136      46.437  44.086  34.124  1.00  0.00           H
ATOM   2108  C   ILE   136      43.720  39.867  32.723  1.00  0.00           C
ATOM   2109  O   ILE   136      44.246  38.824  33.131  1.00  0.00           O
ATOM   2110  N   THR   137      43.382  39.952  31.402  1.00  0.00           N
ATOM   2111  H   THR   137      43.098  40.855  31.050  1.00  0.00           H
ATOM   2112  CA  THR   137      43.465  38.927  30.385  1.00  0.00           C
ATOM   2113  HA  THR   137      43.992  38.092  30.847  1.00  0.00           H
ATOM   2114  CB  THR   137      42.025  38.465  30.048  1.00  0.00           C
ATOM   2115  HB  THR   137      41.615  38.198  31.021  1.00  0.00           H
ATOM   2116  CG2 THR   137      41.257  39.540  29.293  1.00  0.00           C
ATOM   2117 HG21 THR   137      40.192  39.309  29.332  1.00  0.00           H
ATOM   2118 HG22 THR   137      41.529  39.540  28.237  1.00  0.00           H
ATOM   2119 HG23 THR   137      41.412  40.491  29.802  1.00  0.00           H
ATOM   2120  OG1 THR   137      41.976  37.317  29.263  1.00  0.00           O
ATOM   2121  HG1 THR   137      42.196  36.538  29.781  1.00  0.00           H
ATOM   2122  C   THR   137      44.240  39.443  29.190  1.00  0.00           C
ATOM   2123  O   THR   137      44.367  40.628  29.019  1.00  0.00           O
ATOM   2124  N   LYS   138      44.846  38.457  28.544  1.00  0.00           N
ATOM   2125  H   LYS   138      44.850  37.546  28.979  1.00  0.00           H
ATOM   2126  CA  LYS   138      45.351  38.544  27.156  1.00  0.00           C
ATOM   2127  HA  LYS   138      44.720  39.221  26.579  1.00  0.00           H
ATOM   2128  CB  LYS   138      46.901  38.817  27.228  1.00  0.00           C
ATOM   2129  HB2 LYS   138      47.085  39.696  27.845  1.00  0.00           H
ATOM   2130  HB3 LYS   138      47.424  37.978  27.687  1.00  0.00           H
ATOM   2131  CG  LYS   138      47.740  38.961  25.915  1.00  0.00           C
ATOM   2132  HG2 LYS   138      48.782  38.949  26.236  1.00  0.00           H
ATOM   2133  HG3 LYS   138      47.583  38.058  25.326  1.00  0.00           H
ATOM   2134  CD  LYS   138      47.543  40.210  25.020  1.00  0.00           C
ATOM   2135  HD2 LYS   138      46.511  40.243  24.670  1.00  0.00           H
ATOM   2136  HD3 LYS   138      47.583  41.124  25.612  1.00  0.00           H
ATOM   2137  CE  LYS   138      48.486  40.336  23.900  1.00  0.00           C
ATOM   2138  HE2 LYS   138      48.322  41.333  23.489  1.00  0.00           H
ATOM   2139  HE3 LYS   138      49.468  40.269  24.371  1.00  0.00           H
ATOM   2140  NZ  LYS   138      48.256  39.334  22.862  1.00  0.00           N
ATOM   2141  HZ1 LYS   138      47.617  38.617  23.177  1.00  0.00           H
ATOM   2142  HZ2 LYS   138      49.143  38.896  22.661  1.00  0.00           H
ATOM   2143  HZ3 LYS   138      47.818  39.865  22.122  1.00  0.00           H
ATOM   2144  C   LYS   138      45.142  37.223  26.335  1.00  0.00           C
ATOM   2145  O   LYS   138      45.513  36.155  26.801  1.00  0.00           O
ATOM   2146  N   HIE   139      44.487  37.320  25.175  1.00  0.00           N
ATOM   2147  H   HIE   139      44.069  38.203  24.918  1.00  0.00           H
ATOM   2148  CA  HIE   139      44.370  36.318  24.154  1.00  0.00           C
ATOM   2149  HA  HIE   139      44.479  35.329  24.599  1.00  0.00           H
ATOM   2150  CB  HIE   139      43.018  36.429  23.538  1.00  0.00           C
ATOM   2151  HB2 HIE   139      42.270  36.188  24.293  1.00  0.00           H
ATOM   2152  HB3 HIE   139      42.816  37.456  23.235  1.00  0.00           H
ATOM   2153  CG  HIE   139      42.675  35.580  22.352  1.00  0.00           C
ATOM   2154  ND1 HIE   139      43.098  35.810  21.078  1.00  0.00           N
ATOM   2155  CE1 HIE   139      42.670  34.817  20.355  1.00  0.00           C
ATOM   2156  HE1 HIE   139      42.884  34.813  19.296  1.00  0.00           H
ATOM   2157  NE2 HIE   139      42.068  33.907  21.112  1.00  0.00           N
ATOM   2158  HE2 HIE   139      41.600  33.065  20.808  1.00  0.00           H
ATOM   2159  CD2 HIE   139      42.045  34.390  22.338  1.00  0.00           C
ATOM   2160  HD2 HIE   139      41.653  33.878  23.205  1.00  0.00           H
ATOM   2161  C   HIE   139      45.522  36.581  23.088  1.00  0.00           C
ATOM   2162  O   HIE   139      46.054  37.682  22.991  1.00  0.00           O
ATOM   2163  N   ASN   140      45.936  35.570  22.306  1.00  0.00           N
ATOM   2164  H   ASN   140      45.408  34.711  22.265  1.00  0.00           H
ATOM   2165  CA  ASN   140      47.046  35.695  21.420  1.00  0.00           C
ATOM   2166  HA  ASN   140      47.992  35.942  21.900  1.00  0.00           H
ATOM   2167  CB  ASN   140      47.252  34.328  20.727  1.00  0.00           C
ATOM   2168  HB2 ASN   140      47.360  33.600  21.532  1.00  0.00           H
ATOM   2169  HB3 ASN   140      46.363  34.050  20.161  1.00  0.00           H
ATOM   2170  CG  ASN   140      48.528  34.339  19.873  1.00  0.00           C
ATOM   2171  OD1 ASN   140      49.607  34.137  20.387  1.00  0.00           O
ATOM   2172  ND2 ASN   140      48.389  34.586  18.554  1.00  0.00           N
ATOM   2173 HD21 ASN   140      47.568  35.085  18.245  1.00  0.00           H
ATOM   2174 HD22 ASN   140      49.218  34.500  17.983  1.00  0.00           H
ATOM   2175  C   ASN   140      46.853  36.810  20.380  1.00  0.00           C
ATOM   2176  O   ASN   140      47.802  37.463  20.071  1.00  0.00           O
ATOM   2177  N   ASP   141      45.642  36.943  19.782  1.00  0.00           N
ATOM   2178  H   ASP   141      44.815  36.428  20.048  1.00  0.00           H
ATOM   2179  CA  ASP   141      45.381  37.854  18.615  1.00  0.00           C
ATOM   2180  HA  ASP   141      46.361  37.980  18.154  1.00  0.00           H
ATOM   2181  CB  ASP   141      44.486  37.170  17.517  1.00  0.00           C
ATOM   2182  HB2 ASP   141      43.508  37.103  17.993  1.00  0.00           H
ATOM   2183  HB3 ASP   141      44.612  37.766  16.613  1.00  0.00           H
ATOM   2184  CG  ASP   141      44.922  35.748  17.108  1.00  0.00           C
ATOM   2185  OD1 ASP   141      44.097  34.918  16.797  1.00  0.00           O
ATOM   2186  OD2 ASP   141      46.121  35.406  17.202  1.00  0.00           O
ATOM   2187  C   ASP   141      44.816  39.230  18.993  1.00  0.00           C
ATOM   2188  O   ASP   141      44.883  40.074  18.183  1.00  0.00           O
ATOM   2189  N   ASP   142      44.450  39.478  20.246  1.00  0.00           N
ATOM   2190  H   ASP   142      44.514  38.707  20.896  1.00  0.00           H
ATOM   2191  CA  ASP   142      43.952  40.754  20.734  1.00  0.00           C
ATOM   2192  HA  ASP   142      43.981  41.544  19.983  1.00  0.00           H
ATOM   2193  CB  ASP   142      42.482  40.657  20.948  1.00  0.00           C
ATOM   2194  HB2 ASP   142      42.071  40.080  20.119  1.00  0.00           H
ATOM   2195  HB3 ASP   142      42.240  40.120  21.866  1.00  0.00           H
ATOM   2196  CG  ASP   142      41.733  41.982  20.827  1.00  0.00           C
ATOM   2197  OD1 ASP   142      42.319  43.078  21.001  1.00  0.00           O
ATOM   2198  OD2 ASP   142      40.505  41.869  20.668  1.00  0.00           O
ATOM   2199  C   ASP   142      44.916  41.308  21.844  1.00  0.00           C
ATOM   2200  O   ASP   142      45.885  40.631  22.181  1.00  0.00           O
ATOM   2201  N   GLU   143      44.676  42.567  22.253  1.00  0.00           N
ATOM   2202  H   GLU   143      43.878  43.037  21.848  1.00  0.00           H
ATOM   2203  CA  GLU   143      45.349  43.303  23.243  1.00  0.00           C
ATOM   2204  HA  GLU   143      46.425  43.174  23.115  1.00  0.00           H
ATOM   2205  CB  GLU   143      45.132  44.795  23.008  1.00  0.00           C
ATOM   2206  HB2 GLU   143      44.061  44.950  23.144  1.00  0.00           H
ATOM   2207  HB3 GLU   143      45.646  45.448  23.714  1.00  0.00           H
ATOM   2208  CG  GLU   143      45.374  45.336  21.630  1.00  0.00           C
ATOM   2209  HG2 GLU   143      44.727  44.794  20.941  1.00  0.00           H
ATOM   2210  HG3 GLU   143      45.134  46.399  21.630  1.00  0.00           H
ATOM   2211  CD  GLU   143      46.823  45.289  21.148  1.00  0.00           C
ATOM   2212  OE1 GLU   143      47.701  44.681  21.762  1.00  0.00           O
ATOM   2213  OE2 GLU   143      47.145  45.957  20.118  1.00  0.00           O
ATOM   2214  C   GLU   143      45.079  42.882  24.728  1.00  0.00           C
ATOM   2215  O   GLU   143      44.128  42.138  24.964  1.00  0.00           O
ATOM   2216  N   GLN   144      45.882  43.430  25.643  1.00  0.00           N
ATOM   2217  H   GLN   144      46.613  44.020  25.273  1.00  0.00           H
ATOM   2218  CA  GLN   144      45.813  43.208  27.077  1.00  0.00           C
ATOM   2219  HA  GLN   144      45.664  42.157  27.325  1.00  0.00           H
ATOM   2220  CB  GLN   144      47.180  43.417  27.720  1.00  0.00           C
ATOM   2221  HB2 GLN   144      47.892  42.924  27.058  1.00  0.00           H
ATOM   2222  HB3 GLN   144      47.347  44.448  28.031  1.00  0.00           H
ATOM   2223  CG  GLN   144      47.278  42.637  29.099  1.00  0.00           C
ATOM   2224  HG2 GLN   144      46.745  43.276  29.802  1.00  0.00           H
ATOM   2225  HG3 GLN   144      46.904  41.614  29.107  1.00  0.00           H
ATOM   2226  CD  GLN   144      48.747  42.520  29.532  1.00  0.00           C
ATOM   2227  OE1 GLN   144      49.563  41.773  28.961  1.00  0.00           O
ATOM   2228  NE2 GLN   144      49.151  43.187  30.535  1.00  0.00           N
ATOM   2229 HE21 GLN   144      50.102  43.103  30.867  1.00  0.00           H
ATOM   2230 HE22 GLN   144      48.589  43.784  31.123  1.00  0.00           H
ATOM   2231  C   GLN   144      44.697  44.020  27.775  1.00  0.00           C
ATOM   2232  O   GLN   144      44.960  45.204  28.056  1.00  0.00           O
ATOM   2233  N   TYR   145      43.609  43.363  28.167  1.00  0.00           N
ATOM   2234  H   TYR   145      43.590  42.357  28.082  1.00  0.00           H
ATOM   2235  CA  TYR   145      42.474  43.999  28.774  1.00  0.00           C
ATOM   2236  HA  TYR   145      42.694  45.067  28.800  1.00  0.00           H
ATOM   2237  CB  TYR   145      41.152  43.689  28.044  1.00  0.00           C
ATOM   2238  HB2 TYR   145      40.881  42.634  28.099  1.00  0.00           H
ATOM   2239  HB3 TYR   145      40.318  44.301  28.387  1.00  0.00           H
ATOM   2240  CG  TYR   145      41.088  43.983  26.543  1.00  0.00           C
ATOM   2241  CD1 TYR   145      41.118  45.265  26.135  1.00  0.00           C
ATOM   2242  HD1 TYR   145      40.981  46.028  26.888  1.00  0.00           H
ATOM   2243  CE1 TYR   145      41.162  45.659  24.819  1.00  0.00           C
ATOM   2244  HE1 TYR   145      41.016  46.692  24.539  1.00  0.00           H
ATOM   2245  CZ  TYR   145      41.153  44.638  23.810  1.00  0.00           C
ATOM   2246  OH  TYR   145      41.175  44.906  22.471  1.00  0.00           O
ATOM   2247  HH  TYR   145      41.692  44.221  22.043  1.00  0.00           H
ATOM   2248  CE2 TYR   145      41.179  43.311  24.198  1.00  0.00           C
ATOM   2249  HE2 TYR   145      41.210  42.434  23.568  1.00  0.00           H
ATOM   2250  CD2 TYR   145      41.213  42.964  25.577  1.00  0.00           C
ATOM   2251  HD2 TYR   145      41.281  41.924  25.859  1.00  0.00           H
ATOM   2252  C   TYR   145      42.330  43.710  30.261  1.00  0.00           C
ATOM   2253  O   TYR   145      42.816  42.727  30.799  1.00  0.00           O
ATOM   2254  N   ALA   146      41.579  44.512  30.966  1.00  0.00           N
ATOM   2255  H   ALA   146      41.050  45.227  30.487  1.00  0.00           H
ATOM   2256  CA  ALA   146      41.342  44.558  32.433  1.00  0.00           C
ATOM   2257  HA  ALA   146      41.798  43.654  32.836  1.00  0.00           H
ATOM   2258  CB  ALA   146      42.184  45.704  33.019  1.00  0.00           C
ATOM   2259  HB1 ALA   146      42.036  45.760  34.097  1.00  0.00           H
ATOM   2260  HB2 ALA   146      41.994  46.605  32.435  1.00  0.00           H
ATOM   2261  HB3 ALA   146      43.241  45.451  32.926  1.00  0.00           H
ATOM   2262  C   ALA   146      39.790  44.770  32.701  1.00  0.00           C
ATOM   2263  O   ALA   146      39.075  45.442  31.982  1.00  0.00           O
ATOM   2264  N   TRP   147      39.329  44.249  33.819  1.00  0.00           N
ATOM   2265  H   TRP   147      40.015  43.733  34.351  1.00  0.00           H
ATOM   2266  CA  TRP   147      37.913  44.267  34.317  1.00  0.00           C
ATOM   2267  HA  TRP   147      37.424  45.075  33.773  1.00  0.00           H
ATOM   2268  CB  TRP   147      37.289  42.914  33.985  1.00  0.00           C
ATOM   2269  HB2 TRP   147      37.219  42.777  32.905  1.00  0.00           H
ATOM   2270  HB3 TRP   147      38.009  42.188  34.363  1.00  0.00           H
ATOM   2271  CG  TRP   147      35.835  42.585  34.540  1.00  0.00           C
ATOM   2272  CD1 TRP   147      34.622  42.880  33.934  1.00  0.00           C
ATOM   2273  HD1 TRP   147      34.517  43.222  32.915  1.00  0.00           H
ATOM   2274  NE1 TRP   147      33.641  42.448  34.742  1.00  0.00           N
ATOM   2275  HE1 TRP   147      32.751  42.328  34.279  1.00  0.00           H
ATOM   2276  CE2 TRP   147      34.105  42.074  35.954  1.00  0.00           C
ATOM   2277  CZ2 TRP   147      33.502  41.532  37.126  1.00  0.00           C
ATOM   2278  HZ2 TRP   147      32.446  41.316  37.192  1.00  0.00           H
ATOM   2279  CH2 TRP   147      34.308  41.327  38.299  1.00  0.00           C
ATOM   2280  HH2 TRP   147      33.890  40.823  39.158  1.00  0.00           H
ATOM   2281  CZ3 TRP   147      35.677  41.505  38.260  1.00  0.00           C
ATOM   2282  HZ3 TRP   147      36.251  41.311  39.153  1.00  0.00           H
ATOM   2283  CE3 TRP   147      36.335  41.764  37.010  1.00  0.00           C
ATOM   2284  HE3 TRP   147      37.405  41.706  36.879  1.00  0.00           H
ATOM   2285  CD2 TRP   147      35.543  42.179  35.921  1.00  0.00           C
ATOM   2286  C   TRP   147      37.959  44.651  35.876  1.00  0.00           C
ATOM   2287  O   TRP   147      38.832  44.298  36.623  1.00  0.00           O
ATOM   2288  N   GLU   148      36.930  45.287  36.475  1.00  0.00           N
ATOM   2289  H   GLU   148      36.242  45.720  35.874  1.00  0.00           H
ATOM   2290  CA  GLU   148      36.860  45.687  37.857  1.00  0.00           C
ATOM   2291  HA  GLU   148      37.501  45.022  38.435  1.00  0.00           H
ATOM   2292  CB  GLU   148      37.503  47.036  37.967  1.00  0.00           C
ATOM   2293  HB2 GLU   148      38.328  47.141  37.262  1.00  0.00           H
ATOM   2294  HB3 GLU   148      36.777  47.754  37.586  1.00  0.00           H
ATOM   2295  CG  GLU   148      37.940  47.346  39.407  1.00  0.00           C
ATOM   2296  HG2 GLU   148      36.986  47.356  39.936  1.00  0.00           H
ATOM   2297  HG3 GLU   148      38.637  46.595  39.778  1.00  0.00           H
ATOM   2298  CD  GLU   148      38.386  48.827  39.550  1.00  0.00           C
ATOM   2299  OE1 GLU   148      38.453  49.446  40.639  1.00  0.00           O
ATOM   2300  OE2 GLU   148      38.884  49.379  38.502  1.00  0.00           O
ATOM   2301  C   GLU   148      35.521  45.694  38.564  1.00  0.00           C
ATOM   2302  O   GLU   148      34.565  46.269  38.066  1.00  0.00           O
ATOM   2303  N   SER   149      35.439  45.021  39.756  1.00  0.00           N
ATOM   2304  H   SER   149      36.291  44.702  40.193  1.00  0.00           H
ATOM   2305  CA  SER   149      34.147  45.019  40.534  1.00  0.00           C
ATOM   2306  HA  SER   149      33.676  45.948  40.213  1.00  0.00           H
ATOM   2307  CB  SER   149      33.217  43.821  40.178  1.00  0.00           C
ATOM   2308  HB2 SER   149      33.285  43.724  39.095  1.00  0.00           H
ATOM   2309  HB3 SER   149      33.542  42.845  40.540  1.00  0.00           H
ATOM   2310  OG  SER   149      31.862  44.007  40.712  1.00  0.00           O
ATOM   2311  HG  SER   149      31.609  44.921  40.568  1.00  0.00           H
ATOM   2312  C   SER   149      34.360  44.894  41.988  1.00  0.00           C
ATOM   2313  O   SER   149      35.079  43.999  42.430  1.00  0.00           O
ATOM   2314  N   SER   150      33.763  45.789  42.752  1.00  0.00           N
ATOM   2315  H   SER   150      33.490  46.655  42.309  1.00  0.00           H
ATOM   2316  CA  SER   150      33.542  45.803  44.244  1.00  0.00           C
ATOM   2317  HA  SER   150      34.256  45.201  44.807  1.00  0.00           H
ATOM   2318  CB  SER   150      33.721  47.227  44.859  1.00  0.00           C
ATOM   2319  HB2 SER   150      32.933  47.925  44.576  1.00  0.00           H
ATOM   2320  HB3 SER   150      33.879  47.153  45.935  1.00  0.00           H
ATOM   2321  OG  SER   150      34.926  47.835  44.376  1.00  0.00           O
ATOM   2322  HG  SER   150      35.019  48.616  44.925  1.00  0.00           H
ATOM   2323  C   SER   150      32.174  45.246  44.569  1.00  0.00           C
ATOM   2324  O   SER   150      31.590  45.683  45.563  1.00  0.00           O
ATOM   2325  N   ALA   151      31.636  44.386  43.702  1.00  0.00           N
ATOM   2326  H   ALA   151      32.175  44.126  42.889  1.00  0.00           H
ATOM   2327  CA  ALA   151      30.294  43.729  43.808  1.00  0.00           C
ATOM   2328  HA  ALA   151      30.126  43.145  42.902  1.00  0.00           H
ATOM   2329  CB  ALA   151      30.253  42.734  44.997  1.00  0.00           C
ATOM   2330  HB1 ALA   151      31.033  41.995  44.805  1.00  0.00           H
ATOM   2331  HB2 ALA   151      29.256  42.295  45.015  1.00  0.00           H
ATOM   2332  HB3 ALA   151      30.562  43.176  45.945  1.00  0.00           H
ATOM   2333  C   ALA   151      29.121  44.746  43.938  1.00  0.00           C
ATOM   2334  O   ALA   151      28.305  44.680  44.843  1.00  0.00           O
ATOM   2335  N   GLY   152      29.001  45.666  42.939  1.00  0.00           N
ATOM   2336  H   GLY   152      29.743  45.850  42.279  1.00  0.00           H
ATOM   2337  CA  GLY   152      27.814  46.516  42.714  1.00  0.00           C
ATOM   2338  HA2 GLY   152      27.122  46.689  43.537  1.00  0.00           H
ATOM   2339  HA3 GLY   152      28.300  47.459  42.463  1.00  0.00           H
ATOM   2340  C   GLY   152      26.948  45.919  41.600  1.00  0.00           C
ATOM   2341  O   GLY   152      27.110  44.741  41.263  1.00  0.00           O
ATOM   2342  N   GLY   153      26.038  46.751  41.043  1.00  0.00           N
ATOM   2343  H   GLY   153      25.723  47.531  41.602  1.00  0.00           H
ATOM   2344  CA  GLY   153      25.153  46.418  39.941  1.00  0.00           C
ATOM   2345  HA2 GLY   153      24.872  45.366  39.999  1.00  0.00           H
ATOM   2346  HA3 GLY   153      24.246  47.023  39.911  1.00  0.00           H
ATOM   2347  C   GLY   153      25.814  46.587  38.595  1.00  0.00           C
ATOM   2348  O   GLY   153      25.141  46.346  37.594  1.00  0.00           O
ATOM   2349  N   SER   154      27.045  47.069  38.562  1.00  0.00           N
ATOM   2350  H   SER   154      27.415  47.243  39.486  1.00  0.00           H
ATOM   2351  CA  SER   154      27.719  47.458  37.308  1.00  0.00           C
ATOM   2352  HA  SER   154      27.412  46.845  36.460  1.00  0.00           H
ATOM   2353  CB  SER   154      27.316  48.897  36.887  1.00  0.00           C
ATOM   2354  HB2 SER   154      27.906  49.140  36.004  1.00  0.00           H
ATOM   2355  HB3 SER   154      26.259  48.748  36.669  1.00  0.00           H
ATOM   2356  OG  SER   154      27.510  49.846  37.876  1.00  0.00           O
ATOM   2357  HG  SER   154      26.683  49.909  38.360  1.00  0.00           H
ATOM   2358  C   SER   154      29.277  47.304  37.485  1.00  0.00           C
ATOM   2359  O   SER   154      29.758  47.261  38.616  1.00  0.00           O
ATOM   2360  N   PHE   155      29.958  47.074  36.385  1.00  0.00           N
ATOM   2361  H   PHE   155      29.445  47.056  35.516  1.00  0.00           H
ATOM   2362  CA  PHE   155      31.448  46.781  36.300  1.00  0.00           C
ATOM   2363  HA  PHE   155      31.899  46.973  37.274  1.00  0.00           H
ATOM   2364  CB  PHE   155      31.780  45.344  35.989  1.00  0.00           C
ATOM   2365  HB2 PHE   155      32.853  45.190  35.873  1.00  0.00           H
ATOM   2366  HB3 PHE   155      31.362  44.764  36.812  1.00  0.00           H
ATOM   2367  CG  PHE   155      31.070  44.803  34.720  1.00  0.00           C
ATOM   2368  CD1 PHE   155      31.853  44.636  33.581  1.00  0.00           C
ATOM   2369  HD1 PHE   155      32.896  44.896  33.468  1.00  0.00           H
ATOM   2370  CE1 PHE   155      31.300  44.272  32.390  1.00  0.00           C
ATOM   2371  HE1 PHE   155      31.808  44.323  31.439  1.00  0.00           H
ATOM   2372  CZ  PHE   155      29.893  43.848  32.460  1.00  0.00           C
ATOM   2373  HZ  PHE   155      29.436  43.441  31.570  1.00  0.00           H
ATOM   2374  CE2 PHE   155      29.113  43.976  33.663  1.00  0.00           C
ATOM   2375  HE2 PHE   155      28.294  43.287  33.812  1.00  0.00           H
ATOM   2376  CD2 PHE   155      29.731  44.504  34.838  1.00  0.00           C
ATOM   2377  HD2 PHE   155      29.144  44.538  35.745  1.00  0.00           H
ATOM   2378  C   PHE   155      32.035  47.768  35.360  1.00  0.00           C
ATOM   2379  O   PHE   155      31.446  48.105  34.281  1.00  0.00           O
ATOM   2380  N   THR   156      33.300  48.124  35.604  1.00  0.00           N
ATOM   2381  H   THR   156      33.725  47.716  36.425  1.00  0.00           H
ATOM   2382  CA  THR   156      34.163  48.827  34.597  1.00  0.00           C
ATOM   2383  HA  THR   156      33.526  49.146  33.773  1.00  0.00           H
ATOM   2384  CB  THR   156      34.691  50.184  35.071  1.00  0.00           C
ATOM   2385  HB  THR   156      33.817  50.814  35.233  1.00  0.00           H
ATOM   2386  CG2 THR   156      35.559  50.025  36.277  1.00  0.00           C
ATOM   2387 HG21 THR   156      35.084  49.406  37.039  1.00  0.00           H
ATOM   2388 HG22 THR   156      35.653  50.997  36.762  1.00  0.00           H
ATOM   2389 HG23 THR   156      36.540  49.633  36.009  1.00  0.00           H
ATOM   2390  OG1 THR   156      35.570  50.737  34.131  1.00  0.00           O
ATOM   2391  HG1 THR   156      35.095  50.905  33.314  1.00  0.00           H
ATOM   2392  C   THR   156      35.119  47.899  33.804  1.00  0.00           C
ATOM   2393  O   THR   156      35.736  47.007  34.436  1.00  0.00           O
ATOM   2394  N   VAL   157      35.253  48.019  32.495  1.00  0.00           N
ATOM   2395  H   VAL   157      34.734  48.718  31.984  1.00  0.00           H
ATOM   2396  CA  VAL   157      36.074  47.085  31.702  1.00  0.00           C
ATOM   2397  HA  VAL   157      36.896  46.658  32.275  1.00  0.00           H
ATOM   2398  CB  VAL   157      35.165  45.972  30.955  1.00  0.00           C
ATOM   2399  HB  VAL   157      34.814  45.269  31.711  1.00  0.00           H
ATOM   2400  CG1 VAL   157      33.871  46.496  30.247  1.00  0.00           C
ATOM   2401 HG11 VAL   157      33.104  46.992  30.842  1.00  0.00           H
ATOM   2402 HG12 VAL   157      34.102  47.258  29.505  1.00  0.00           H
ATOM   2403 HG13 VAL   157      33.364  45.722  29.671  1.00  0.00           H
ATOM   2404  CG2 VAL   157      35.801  45.192  29.813  1.00  0.00           C
ATOM   2405 HG21 VAL   157      36.752  44.766  30.136  1.00  0.00           H
ATOM   2406 HG22 VAL   157      35.999  45.862  28.977  1.00  0.00           H
ATOM   2407 HG23 VAL   157      35.084  44.445  29.475  1.00  0.00           H
ATOM   2408  C   VAL   157      36.758  47.990  30.698  1.00  0.00           C
ATOM   2409  O   VAL   157      36.059  48.873  30.162  1.00  0.00           O
ATOM   2410  N   ARG   158      38.013  47.680  30.534  1.00  0.00           N
ATOM   2411  H   ARG   158      38.339  46.828  30.967  1.00  0.00           H
ATOM   2412  CA  ARG   158      39.028  48.565  29.918  1.00  0.00           C
ATOM   2413  HA  ARG   158      38.588  49.176  29.129  1.00  0.00           H
ATOM   2414  CB  ARG   158      39.525  49.523  30.997  1.00  0.00           C
ATOM   2415  HB2 ARG   158      40.117  50.314  30.538  1.00  0.00           H
ATOM   2416  HB3 ARG   158      38.583  50.014  31.244  1.00  0.00           H
ATOM   2417  CG  ARG   158      40.156  48.834  32.221  1.00  0.00           C
ATOM   2418  HG2 ARG   158      39.366  48.304  32.752  1.00  0.00           H
ATOM   2419  HG3 ARG   158      40.922  48.160  31.837  1.00  0.00           H
ATOM   2420  CD  ARG   158      40.819  49.863  33.174  1.00  0.00           C
ATOM   2421  HD2 ARG   158      41.607  50.290  32.553  1.00  0.00           H
ATOM   2422  HD3 ARG   158      40.119  50.635  33.497  1.00  0.00           H
ATOM   2423  NE  ARG   158      41.420  49.202  34.338  1.00  0.00           N
ATOM   2424  HE  ARG   158      42.295  48.730  34.164  1.00  0.00           H
ATOM   2425  CZ  ARG   158      40.963  49.044  35.548  1.00  0.00           C
ATOM   2426  NH1 ARG   158      39.819  49.517  35.962  1.00  0.00           N
ATOM   2427 HH11 ARG   158      39.337  50.180  35.371  1.00  0.00           H
ATOM   2428 HH12 ARG   158      39.344  49.205  36.797  1.00  0.00           H
ATOM   2429  NH2 ARG   158      41.646  48.301  36.350  1.00  0.00           N
ATOM   2430 HH21 ARG   158      42.626  48.084  36.235  1.00  0.00           H
ATOM   2431 HH22 ARG   158      41.186  48.046  37.212  1.00  0.00           H
ATOM   2432  C   ARG   158      40.178  47.776  29.225  1.00  0.00           C
ATOM   2433  O   ARG   158      40.279  46.587  29.356  1.00  0.00           O
ATOM   2434  N   THR   159      41.091  48.468  28.480  1.00  0.00           N
ATOM   2435  H   THR   159      40.904  49.436  28.261  1.00  0.00           H
ATOM   2436  CA  THR   159      42.500  48.017  28.238  1.00  0.00           C
ATOM   2437  HA  THR   159      42.676  47.043  27.781  1.00  0.00           H
ATOM   2438  CB  THR   159      43.035  48.922  27.106  1.00  0.00           C
ATOM   2439  HB  THR   159      42.733  49.949  27.310  1.00  0.00           H
ATOM   2440  CG2 THR   159      44.589  48.808  26.943  1.00  0.00           C
ATOM   2441 HG21 THR   159      44.851  47.756  27.054  1.00  0.00           H
ATOM   2442 HG22 THR   159      45.173  49.507  27.544  1.00  0.00           H
ATOM   2443 HG23 THR   159      44.934  49.173  25.976  1.00  0.00           H
ATOM   2444  OG1 THR   159      42.420  48.592  25.925  1.00  0.00           O
ATOM   2445  HG1 THR   159      41.515  48.811  26.159  1.00  0.00           H
ATOM   2446  C   THR   159      43.401  48.204  29.546  1.00  0.00           C
ATOM   2447  O   THR   159      43.087  49.021  30.399  1.00  0.00           O
ATOM   2448  N   ASP   160      44.299  47.313  29.700  1.00  0.00           N
ATOM   2449  H   ASP   160      44.340  46.616  28.969  1.00  0.00           H
ATOM   2450  CA  ASP   160      45.281  47.295  30.819  1.00  0.00           C
ATOM   2451  HA  ASP   160      44.601  47.347  31.668  1.00  0.00           H
ATOM   2452  CB  ASP   160      45.901  45.862  31.023  1.00  0.00           C
ATOM   2453  HB2 ASP   160      45.134  45.090  31.099  1.00  0.00           H
ATOM   2454  HB3 ASP   160      46.438  45.657  30.097  1.00  0.00           H
ATOM   2455  CG  ASP   160      46.837  45.861  32.195  1.00  0.00           C
ATOM   2456  OD1 ASP   160      47.878  45.165  32.127  1.00  0.00           O
ATOM   2457  OD2 ASP   160      46.521  46.541  33.263  1.00  0.00           O
ATOM   2458  C   ASP   160      46.363  48.396  30.773  1.00  0.00           C
ATOM   2459  O   ASP   160      47.100  48.490  29.796  1.00  0.00           O
ATOM   2460  N   THR   161      46.440  49.087  31.874  1.00  0.00           N
ATOM   2461  H   THR   161      45.601  48.979  32.424  1.00  0.00           H
ATOM   2462  CA  THR   161      47.407  50.110  32.306  1.00  0.00           C
ATOM   2463  HA  THR   161      47.457  50.830  31.490  1.00  0.00           H
ATOM   2464  CB  THR   161      46.788  51.064  33.354  1.00  0.00           C
ATOM   2465  HB  THR   161      47.609  51.607  33.822  1.00  0.00           H
ATOM   2466  CG2 THR   161      45.757  51.946  32.717  1.00  0.00           C
ATOM   2467 HG21 THR   161      44.895  51.368  32.377  1.00  0.00           H
ATOM   2468 HG22 THR   161      46.177  52.474  31.861  1.00  0.00           H
ATOM   2469 HG23 THR   161      45.505  52.611  33.543  1.00  0.00           H
ATOM   2470  OG1 THR   161      46.070  50.341  34.301  1.00  0.00           O
ATOM   2471  HG1 THR   161      46.763  49.853  34.752  1.00  0.00           H
ATOM   2472  C   THR   161      48.815  49.695  32.656  1.00  0.00           C
ATOM   2473  O   THR   161      49.708  50.519  32.586  1.00  0.00           O
ATOM   2474  N   GLY   162      49.036  48.443  33.035  1.00  0.00           N
ATOM   2475  H   GLY   162      48.230  47.840  33.118  1.00  0.00           H
ATOM   2476  CA  GLY   162      50.388  47.934  33.536  1.00  0.00           C
ATOM   2477  HA2 GLY   162      50.869  48.698  34.145  1.00  0.00           H
ATOM   2478  HA3 GLY   162      50.139  47.174  34.276  1.00  0.00           H
ATOM   2479  C   GLY   162      51.412  47.266  32.574  1.00  0.00           C
ATOM   2480  O   GLY   162      51.481  47.599  31.372  1.00  0.00           O
ATOM   2481  N   GLU   163      52.275  46.384  33.181  1.00  0.00           N
ATOM   2482  H   GLU   163      52.243  46.392  34.190  1.00  0.00           H
ATOM   2483  CA  GLU   163      53.325  45.598  32.555  1.00  0.00           C
ATOM   2484  HA  GLU   163      53.930  46.235  31.909  1.00  0.00           H
ATOM   2485  CB  GLU   163      54.273  44.987  33.704  1.00  0.00           C
ATOM   2486  HB2 GLU   163      53.770  44.564  34.572  1.00  0.00           H
ATOM   2487  HB3 GLU   163      55.006  44.285  33.305  1.00  0.00           H
ATOM   2488  CG  GLU   163      55.083  46.119  34.260  1.00  0.00           C
ATOM   2489  HG2 GLU   163      54.370  46.720  34.825  1.00  0.00           H
ATOM   2490  HG3 GLU   163      55.738  45.721  35.035  1.00  0.00           H
ATOM   2491  CD  GLU   163      55.900  47.028  33.363  1.00  0.00           C
ATOM   2492  OE1 GLU   163      56.570  46.482  32.491  1.00  0.00           O
ATOM   2493  OE2 GLU   163      55.967  48.241  33.582  1.00  0.00           O
ATOM   2494  C   GLU   163      52.761  44.406  31.697  1.00  0.00           C
ATOM   2495  O   GLU   163      51.596  44.007  31.913  1.00  0.00           O
ATOM   2496  N   PRO   164      53.532  43.976  30.632  1.00  0.00           N
ATOM   2497  CD  PRO   164      54.781  44.588  30.163  1.00  0.00           C
ATOM   2498  HD2 PRO   164      55.569  44.612  30.914  1.00  0.00           H
ATOM   2499  HD3 PRO   164      54.609  45.639  29.933  1.00  0.00           H
ATOM   2500  CG  PRO   164      55.182  43.805  28.859  1.00  0.00           C
ATOM   2501  HG2 PRO   164      55.777  42.912  29.047  1.00  0.00           H
ATOM   2502  HG3 PRO   164      55.757  44.409  28.157  1.00  0.00           H
ATOM   2503  CB  PRO   164      53.816  43.236  28.329  1.00  0.00           C
ATOM   2504  HB2 PRO   164      53.819  42.378  27.658  1.00  0.00           H
ATOM   2505  HB3 PRO   164      53.307  44.031  27.784  1.00  0.00           H
ATOM   2506  CA  PRO   164      53.057  43.032  29.662  1.00  0.00           C
ATOM   2507  HA  PRO   164      52.007  43.250  29.463  1.00  0.00           H
ATOM   2508  C   PRO   164      53.137  41.575  30.059  1.00  0.00           C
ATOM   2509  O   PRO   164      54.226  41.057  30.289  1.00  0.00           O
ATOM   2510  N   MET   165      51.927  40.976  30.250  1.00  0.00           N
ATOM   2511  H   MET   165      51.118  41.528  30.002  1.00  0.00           H
ATOM   2512  CA  MET   165      51.677  39.593  30.782  1.00  0.00           C
ATOM   2513  HA  MET   165      52.301  39.439  31.663  1.00  0.00           H
ATOM   2514  CB  MET   165      50.216  39.417  31.140  1.00  0.00           C
ATOM   2515  HB2 MET   165      49.987  40.280  31.766  1.00  0.00           H
ATOM   2516  HB3 MET   165      49.684  39.451  30.190  1.00  0.00           H
ATOM   2517  CG  MET   165      49.775  38.195  31.932  1.00  0.00           C
ATOM   2518  HG2 MET   165      49.888  37.250  31.400  1.00  0.00           H
ATOM   2519  HG3 MET   165      50.428  38.101  32.800  1.00  0.00           H
ATOM   2520  SD  MET   165      48.106  38.331  32.634  1.00  0.00           S
ATOM   2521  CE  MET   165      47.108  38.338  31.156  1.00  0.00           C
ATOM   2522  HE1 MET   165      47.012  37.316  30.789  1.00  0.00           H
ATOM   2523  HE2 MET   165      46.142  38.771  31.414  1.00  0.00           H
ATOM   2524  HE3 MET   165      47.528  38.989  30.390  1.00  0.00           H
ATOM   2525  C   MET   165      52.074  38.445  29.793  1.00  0.00           C
ATOM   2526  O   MET   165      52.636  37.360  30.247  1.00  0.00           O
ATOM   2527  N   GLY   166      51.622  38.584  28.531  1.00  0.00           N
ATOM   2528  H   GLY   166      51.150  39.446  28.296  1.00  0.00           H
ATOM   2529  CA  GLY   166      51.427  37.478  27.607  1.00  0.00           C
ATOM   2530  HA2 GLY   166      51.043  37.967  26.712  1.00  0.00           H
ATOM   2531  HA3 GLY   166      52.377  36.991  27.387  1.00  0.00           H
ATOM   2532  C   GLY   166      50.302  36.440  27.917  1.00  0.00           C
ATOM   2533  O   GLY   166      49.569  36.484  28.936  1.00  0.00           O
ATOM   2534  N   ARG   167      50.048  35.565  26.927  1.00  0.00           N
ATOM   2535  H   ARG   167      50.678  35.586  26.138  1.00  0.00           H
ATOM   2536  CA  ARG   167      48.735  34.802  26.743  1.00  0.00           C
ATOM   2537  HA  ARG   167      48.021  35.592  26.506  1.00  0.00           H
ATOM   2538  CB  ARG   167      48.871  33.802  25.618  1.00  0.00           C
ATOM   2539  HB2 ARG   167      49.284  34.378  24.790  1.00  0.00           H
ATOM   2540  HB3 ARG   167      49.538  32.981  25.882  1.00  0.00           H
ATOM   2541  CG  ARG   167      47.513  33.257  25.220  1.00  0.00           C
ATOM   2542  HG2 ARG   167      46.842  33.111  26.067  1.00  0.00           H
ATOM   2543  HG3 ARG   167      47.068  33.999  24.557  1.00  0.00           H
ATOM   2544  CD  ARG   167      47.532  31.868  24.518  1.00  0.00           C
ATOM   2545  HD2 ARG   167      46.473  31.661  24.365  1.00  0.00           H
ATOM   2546  HD3 ARG   167      47.968  31.791  23.522  1.00  0.00           H
ATOM   2547  NE  ARG   167      48.045  30.821  25.428  1.00  0.00           N
ATOM   2548  HE  ARG   167      47.639  30.811  26.354  1.00  0.00           H
ATOM   2549  CZ  ARG   167      49.175  30.124  25.381  1.00  0.00           C
ATOM   2550  NH1 ARG   167      50.161  30.276  24.506  1.00  0.00           N
ATOM   2551 HH11 ARG   167      49.983  30.897  23.730  1.00  0.00           H
ATOM   2552 HH12 ARG   167      51.033  29.769  24.460  1.00  0.00           H
ATOM   2553  NH2 ARG   167      49.447  29.268  26.363  1.00  0.00           N
ATOM   2554 HH21 ARG   167      48.932  29.302  27.231  1.00  0.00           H
ATOM   2555 HH22 ARG   167      50.393  28.918  26.314  1.00  0.00           H
ATOM   2556  C   ARG   167      48.291  34.059  28.005  1.00  0.00           C
ATOM   2557  O   ARG   167      49.003  33.303  28.622  1.00  0.00           O
ATOM   2558  N   GLY   168      47.121  34.505  28.460  1.00  0.00           N
ATOM   2559  H   GLY   168      46.492  35.075  27.912  1.00  0.00           H
ATOM   2560  CA  GLY   168      46.561  33.965  29.694  1.00  0.00           C
ATOM   2561  HA2 GLY   168      46.107  33.001  29.467  1.00  0.00           H
ATOM   2562  HA3 GLY   168      47.364  33.799  30.411  1.00  0.00           H
ATOM   2563  C   GLY   168      45.508  34.923  30.461  1.00  0.00           C
ATOM   2564  O   GLY   168      45.085  35.948  29.928  1.00  0.00           O
ATOM   2565  N   THR   169      45.126  34.529  31.672  1.00  0.00           N
ATOM   2566  H   THR   169      45.476  33.650  32.028  1.00  0.00           H
ATOM   2567  CA  THR   169      44.243  35.404  32.554  1.00  0.00           C
ATOM   2568  HA  THR   169      44.298  36.405  32.125  1.00  0.00           H
ATOM   2569  CB  THR   169      42.825  34.894  32.480  1.00  0.00           C
ATOM   2570  HB  THR   169      42.912  33.877  32.860  1.00  0.00           H
ATOM   2571  CG2 THR   169      41.898  35.740  33.325  1.00  0.00           C
ATOM   2572 HG21 THR   169      40.937  35.229  33.290  1.00  0.00           H
ATOM   2573 HG22 THR   169      41.771  36.812  33.169  1.00  0.00           H
ATOM   2574 HG23 THR   169      42.373  35.659  34.304  1.00  0.00           H
ATOM   2575  OG1 THR   169      42.245  34.858  31.177  1.00  0.00           O
ATOM   2576  HG1 THR   169      42.511  33.980  30.892  1.00  0.00           H
ATOM   2577  C   THR   169      44.874  35.508  33.922  1.00  0.00           C
ATOM   2578  O   THR   169      45.404  34.575  34.384  1.00  0.00           O
ATOM   2579  N   LYS   170      44.728  36.654  34.576  1.00  0.00           N
ATOM   2580  H   LYS   170      44.274  37.353  34.006  1.00  0.00           H
ATOM   2581  CA  LYS   170      45.185  37.129  35.899  1.00  0.00           C
ATOM   2582  HA  LYS   170      45.648  36.224  36.294  1.00  0.00           H
ATOM   2583  CB  LYS   170      46.285  38.202  35.563  1.00  0.00           C
ATOM   2584  HB2 LYS   170      46.939  37.599  34.931  1.00  0.00           H
ATOM   2585  HB3 LYS   170      45.929  39.094  35.049  1.00  0.00           H
ATOM   2586  CG  LYS   170      47.048  38.774  36.772  1.00  0.00           C
ATOM   2587  HG2 LYS   170      46.457  39.486  37.350  1.00  0.00           H
ATOM   2588  HG3 LYS   170      47.394  38.048  37.507  1.00  0.00           H
ATOM   2589  CD  LYS   170      48.319  39.582  36.367  1.00  0.00           C
ATOM   2590  HD2 LYS   170      48.894  39.727  37.282  1.00  0.00           H
ATOM   2591  HD3 LYS   170      48.927  39.041  35.643  1.00  0.00           H
ATOM   2592  CE  LYS   170      47.972  40.973  35.691  1.00  0.00           C
ATOM   2593  HE2 LYS   170      47.526  40.803  34.711  1.00  0.00           H
ATOM   2594  HE3 LYS   170      47.117  41.446  36.176  1.00  0.00           H
ATOM   2595  NZ  LYS   170      49.046  41.898  35.541  1.00  0.00           N
ATOM   2596  HZ1 LYS   170      49.244  42.383  36.404  1.00  0.00           H
ATOM   2597  HZ2 LYS   170      48.822  42.706  34.977  1.00  0.00           H
ATOM   2598  HZ3 LYS   170      49.884  41.397  35.282  1.00  0.00           H
ATOM   2599  C   LYS   170      44.077  37.696  36.747  1.00  0.00           C
ATOM   2600  O   LYS   170      43.172  38.281  36.155  1.00  0.00           O
ATOM   2601  N   VAL   171      44.136  37.480  38.029  1.00  0.00           N
ATOM   2602  H   VAL   171      45.031  37.166  38.377  1.00  0.00           H
ATOM   2603  CA  VAL   171      43.104  37.754  39.097  1.00  0.00           C
ATOM   2604  HA  VAL   171      42.433  38.504  38.680  1.00  0.00           H
ATOM   2605  CB  VAL   171      42.295  36.467  39.352  1.00  0.00           C
ATOM   2606  HB  VAL   171      42.893  35.755  39.919  1.00  0.00           H
ATOM   2607  CG1 VAL   171      41.097  36.706  40.196  1.00  0.00           C
ATOM   2608 HG11 VAL   171      40.552  37.587  39.857  1.00  0.00           H
ATOM   2609 HG12 VAL   171      40.363  35.904  40.261  1.00  0.00           H
ATOM   2610 HG13 VAL   171      41.363  36.894  41.236  1.00  0.00           H
ATOM   2611  CG2 VAL   171      41.764  35.708  38.093  1.00  0.00           C
ATOM   2612 HG21 VAL   171      40.949  36.311  37.692  1.00  0.00           H
ATOM   2613 HG22 VAL   171      41.415  34.771  38.528  1.00  0.00           H
ATOM   2614 HG23 VAL   171      42.566  35.546  37.374  1.00  0.00           H
ATOM   2615  C   VAL   171      43.683  38.307  40.372  1.00  0.00           C
ATOM   2616  O   VAL   171      44.464  37.674  41.049  1.00  0.00           O
ATOM   2617  N   ILE   172      43.524  39.598  40.602  1.00  0.00           N
ATOM   2618  H   ILE   172      42.924  40.045  39.923  1.00  0.00           H
ATOM   2619  CA  ILE   172      44.118  40.416  41.738  1.00  0.00           C
ATOM   2620  HA  ILE   172      45.001  40.026  42.245  1.00  0.00           H
ATOM   2621  CB  ILE   172      44.454  41.826  41.084  1.00  0.00           C
ATOM   2622  HB  ILE   172      43.586  42.261  40.589  1.00  0.00           H
ATOM   2623  CG2 ILE   172      44.823  42.827  42.204  1.00  0.00           C
ATOM   2624 HG21 ILE   172      44.054  42.927  42.970  1.00  0.00           H
ATOM   2625 HG22 ILE   172      45.107  43.754  41.705  1.00  0.00           H
ATOM   2626 HG23 ILE   172      45.738  42.399  42.613  1.00  0.00           H
ATOM   2627  CG1 ILE   172      45.575  41.679  39.947  1.00  0.00           C
ATOM   2628 HG12 ILE   172      46.216  42.552  39.827  1.00  0.00           H
ATOM   2629 HG13 ILE   172      46.172  40.818  40.246  1.00  0.00           H
ATOM   2630  CD1 ILE   172      44.910  41.434  38.569  1.00  0.00           C
ATOM   2631 HD11 ILE   172      44.033  42.076  38.481  1.00  0.00           H
ATOM   2632 HD12 ILE   172      44.627  40.397  38.390  1.00  0.00           H
ATOM   2633 HD13 ILE   172      45.614  41.720  37.788  1.00  0.00           H
ATOM   2634  C   ILE   172      42.991  40.488  42.735  1.00  0.00           C
ATOM   2635  O   ILE   172      42.110  41.356  42.639  1.00  0.00           O
ATOM   2636  N   LEU   173      42.983  39.661  43.775  1.00  0.00           N
ATOM   2637  H   LEU   173      43.790  39.061  43.865  1.00  0.00           H
ATOM   2638  CA  LEU   173      42.123  39.797  44.943  1.00  0.00           C
ATOM   2639  HA  LEU   173      41.131  40.050  44.569  1.00  0.00           H
ATOM   2640  CB  LEU   173      42.084  38.470  45.681  1.00  0.00           C
ATOM   2641  HB2 LEU   173      43.049  38.241  46.133  1.00  0.00           H
ATOM   2642  HB3 LEU   173      41.398  38.635  46.511  1.00  0.00           H
ATOM   2643  CG  LEU   173      41.538  37.315  44.860  1.00  0.00           C
ATOM   2644  HG  LEU   173      42.149  37.049  43.997  1.00  0.00           H
ATOM   2645  CD1 LEU   173      41.619  36.091  45.801  1.00  0.00           C
ATOM   2646 HD11 LEU   173      40.975  36.297  46.656  1.00  0.00           H
ATOM   2647 HD12 LEU   173      42.636  35.957  46.174  1.00  0.00           H
ATOM   2648 HD13 LEU   173      41.375  35.247  45.158  1.00  0.00           H
ATOM   2649  CD2 LEU   173      40.029  37.580  44.476  1.00  0.00           C
ATOM   2650 HD21 LEU   173      40.163  38.105  43.530  1.00  0.00           H
ATOM   2651 HD22 LEU   173      39.549  36.632  44.234  1.00  0.00           H
ATOM   2652 HD23 LEU   173      39.417  38.107  45.209  1.00  0.00           H
ATOM   2653  C   LEU   173      42.579  40.936  45.891  1.00  0.00           C
ATOM   2654  O   LEU   173      43.725  40.876  46.394  1.00  0.00           O
ATOM   2655  N   HID   174      41.672  41.942  46.191  1.00  0.00           N
ATOM   2656  H   HID   174      40.782  41.771  45.746  1.00  0.00           H
ATOM   2657  CA  HID   174      41.862  43.034  47.134  1.00  0.00           C
ATOM   2658  HA  HID   174      42.907  43.334  47.222  1.00  0.00           H
ATOM   2659  CB  HID   174      41.144  44.294  46.731  1.00  0.00           C
ATOM   2660  HB2 HID   174      40.127  43.994  46.474  1.00  0.00           H
ATOM   2661  HB3 HID   174      41.067  45.086  47.476  1.00  0.00           H
ATOM   2662  CG  HID   174      41.616  44.840  45.402  1.00  0.00           C
ATOM   2663  ND1 HID   174      42.802  45.540  45.215  1.00  0.00           N
ATOM   2664  HD1 HID   174      43.516  45.573  45.929  1.00  0.00           H
ATOM   2665  CE1 HID   174      43.212  45.570  43.930  1.00  0.00           C
ATOM   2666  HE1 HID   174      44.205  45.892  43.652  1.00  0.00           H
ATOM   2667  NE2 HID   174      42.297  44.958  43.187  1.00  0.00           N
ATOM   2668  CD2 HID   174      41.329  44.451  44.107  1.00  0.00           C
ATOM   2669  HD2 HID   174      40.554  43.745  43.847  1.00  0.00           H
ATOM   2670  C   HID   174      41.262  42.487  48.483  1.00  0.00           C
ATOM   2671  O   HID   174      40.020  42.586  48.691  1.00  0.00           O
ATOM   2672  N   LEU   175      42.157  41.893  49.321  1.00  0.00           N
ATOM   2673  H   LEU   175      43.145  42.085  49.224  1.00  0.00           H
ATOM   2674  CA  LEU   175      41.680  41.183  50.498  1.00  0.00           C
ATOM   2675  HA  LEU   175      40.886  40.523  50.147  1.00  0.00           H
ATOM   2676  CB  LEU   175      42.792  40.202  51.002  1.00  0.00           C
ATOM   2677  HB2 LEU   175      43.668  40.821  51.200  1.00  0.00           H
ATOM   2678  HB3 LEU   175      42.365  39.782  51.913  1.00  0.00           H
ATOM   2679  CG  LEU   175      43.252  39.159  49.940  1.00  0.00           C
ATOM   2680  HG  LEU   175      43.578  39.706  49.055  1.00  0.00           H
ATOM   2681  CD1 LEU   175      44.257  38.159  50.524  1.00  0.00           C
ATOM   2682 HD11 LEU   175      44.478  37.550  49.649  1.00  0.00           H
ATOM   2683 HD12 LEU   175      43.802  37.587  51.333  1.00  0.00           H
ATOM   2684 HD13 LEU   175      45.127  38.755  50.801  1.00  0.00           H
ATOM   2685  CD2 LEU   175      42.157  38.138  49.519  1.00  0.00           C
ATOM   2686 HD21 LEU   175      42.441  37.489  48.690  1.00  0.00           H
ATOM   2687 HD22 LEU   175      41.989  37.516  50.398  1.00  0.00           H
ATOM   2688 HD23 LEU   175      41.249  38.603  49.134  1.00  0.00           H
ATOM   2689  C   LEU   175      41.160  42.179  51.474  1.00  0.00           C
ATOM   2690  O   LEU   175      41.722  43.275  51.681  1.00  0.00           O
ATOM   2691  N   LYS   176      40.173  41.793  52.265  1.00  0.00           N
ATOM   2692  H   LYS   176      39.755  40.959  51.878  1.00  0.00           H
ATOM   2693  CA  LYS   176      39.623  42.387  53.408  1.00  0.00           C
ATOM   2694  HA  LYS   176      39.512  43.447  53.178  1.00  0.00           H
ATOM   2695  CB  LYS   176      38.265  41.755  53.600  1.00  0.00           C
ATOM   2696  HB2 LYS   176      38.278  40.671  53.488  1.00  0.00           H
ATOM   2697  HB3 LYS   176      38.000  41.958  54.638  1.00  0.00           H
ATOM   2698  CG  LYS   176      37.185  42.299  52.682  1.00  0.00           C
ATOM   2699  HG2 LYS   176      37.187  43.383  52.565  1.00  0.00           H
ATOM   2700  HG3 LYS   176      37.294  41.803  51.717  1.00  0.00           H
ATOM   2701  CD  LYS   176      35.828  41.932  53.260  1.00  0.00           C
ATOM   2702  HD2 LYS   176      35.786  40.852  53.402  1.00  0.00           H
ATOM   2703  HD3 LYS   176      35.622  42.394  54.225  1.00  0.00           H
ATOM   2704  CE  LYS   176      34.715  42.288  52.258  1.00  0.00           C
ATOM   2705  HE2 LYS   176      34.837  43.351  52.049  1.00  0.00           H
ATOM   2706  HE3 LYS   176      34.978  41.827  51.307  1.00  0.00           H
ATOM   2707  NZ  LYS   176      33.325  42.015  52.777  1.00  0.00           N
ATOM   2708  HZ1 LYS   176      32.619  42.419  52.177  1.00  0.00           H
ATOM   2709  HZ2 LYS   176      33.208  42.318  53.733  1.00  0.00           H
ATOM   2710  HZ3 LYS   176      33.032  41.063  52.618  1.00  0.00           H
ATOM   2711  C   LYS   176      40.554  42.315  54.671  1.00  0.00           C
ATOM   2712  O   LYS   176      41.248  41.340  54.881  1.00  0.00           O
ATOM   2713  N   GLU   177      40.359  43.264  55.540  1.00  0.00           N
ATOM   2714  H   GLU   177      39.685  43.967  55.274  1.00  0.00           H
ATOM   2715  CA  GLU   177      41.250  43.406  56.759  1.00  0.00           C
ATOM   2716  HA  GLU   177      42.295  43.348  56.455  1.00  0.00           H
ATOM   2717  CB  GLU   177      40.883  44.732  57.316  1.00  0.00           C
ATOM   2718  HB2 GLU   177      41.425  45.462  56.715  1.00  0.00           H
ATOM   2719  HB3 GLU   177      39.827  44.982  57.216  1.00  0.00           H
ATOM   2720  CG  GLU   177      41.240  45.026  58.753  1.00  0.00           C
ATOM   2721  HG2 GLU   177      40.944  46.069  58.872  1.00  0.00           H
ATOM   2722  HG3 GLU   177      40.720  44.313  59.392  1.00  0.00           H
ATOM   2723  CD  GLU   177      42.827  44.936  58.995  1.00  0.00           C
ATOM   2724  OE1 GLU   177      43.185  44.735  60.189  1.00  0.00           O
ATOM   2725  OE2 GLU   177      43.679  44.979  58.069  1.00  0.00           O
ATOM   2726  C   GLU   177      41.129  42.262  57.819  1.00  0.00           C
ATOM   2727  O   GLU   177      42.043  41.986  58.588  1.00  0.00           O
ATOM   2728  N   ASP   178      40.047  41.482  57.924  1.00  0.00           N
ATOM   2729  H   ASP   178      39.290  41.889  57.393  1.00  0.00           H
ATOM   2730  CA  ASP   178      39.908  40.331  58.834  1.00  0.00           C
ATOM   2731  HA  ASP   178      40.433  40.527  59.769  1.00  0.00           H
ATOM   2732  CB  ASP   178      38.402  40.141  59.100  1.00  0.00           C
ATOM   2733  HB2 ASP   178      37.825  40.184  58.177  1.00  0.00           H
ATOM   2734  HB3 ASP   178      38.183  39.157  59.513  1.00  0.00           H
ATOM   2735  CG  ASP   178      37.930  41.128  60.131  1.00  0.00           C
ATOM   2736  OD1 ASP   178      38.753  41.418  61.063  1.00  0.00           O
ATOM   2737  OD2 ASP   178      36.741  41.524  60.081  1.00  0.00           O
ATOM   2738  C   ASP   178      40.494  39.107  58.230  1.00  0.00           C
ATOM   2739  O   ASP   178      40.714  38.131  58.924  1.00  0.00           O
ATOM   2740  N   GLN   179      40.780  39.124  56.922  1.00  0.00           N
ATOM   2741  H   GLN   179      40.750  40.025  56.468  1.00  0.00           H
ATOM   2742  CA  GLN   179      41.152  38.017  56.114  1.00  0.00           C
ATOM   2743  HA  GLN   179      40.997  37.120  56.714  1.00  0.00           H
ATOM   2744  CB  GLN   179      40.163  37.973  54.925  1.00  0.00           C
ATOM   2745  HB2 GLN   179      40.402  38.661  54.114  1.00  0.00           H
ATOM   2746  HB3 GLN   179      40.288  36.974  54.507  1.00  0.00           H
ATOM   2747  CG  GLN   179      38.692  38.190  55.287  1.00  0.00           C
ATOM   2748  HG2 GLN   179      38.538  39.126  55.823  1.00  0.00           H
ATOM   2749  HG3 GLN   179      38.121  38.103  54.363  1.00  0.00           H
ATOM   2750  CD  GLN   179      38.057  37.076  56.139  1.00  0.00           C
ATOM   2751  OE1 GLN   179      38.682  36.215  56.715  1.00  0.00           O
ATOM   2752  NE2 GLN   179      36.747  37.061  56.206  1.00  0.00           N
ATOM   2753 HE21 GLN   179      36.367  36.489  56.945  1.00  0.00           H
ATOM   2754 HE22 GLN   179      36.335  37.866  55.755  1.00  0.00           H
ATOM   2755  C   GLN   179      42.607  38.003  55.633  1.00  0.00           C
ATOM   2756  O   GLN   179      43.100  37.168  54.897  1.00  0.00           O
ATOM   2757  N   THR   180      43.427  39.003  56.009  1.00  0.00           N
ATOM   2758  H   THR   180      43.138  39.753  56.621  1.00  0.00           H
ATOM   2759  CA  THR   180      44.843  39.177  55.572  1.00  0.00           C
ATOM   2760  HA  THR   180      44.791  39.384  54.503  1.00  0.00           H
ATOM   2761  CB  THR   180      45.514  40.371  56.307  1.00  0.00           C
ATOM   2762  HB  THR   180      46.591  40.447  56.158  1.00  0.00           H
ATOM   2763  CG2 THR   180      44.866  41.731  56.107  1.00  0.00           C
ATOM   2764 HG21 THR   180      45.260  42.155  55.183  1.00  0.00           H
ATOM   2765 HG22 THR   180      45.193  42.445  56.863  1.00  0.00           H
ATOM   2766 HG23 THR   180      43.785  41.677  56.240  1.00  0.00           H
ATOM   2767  OG1 THR   180      45.337  40.146  57.774  1.00  0.00           O
ATOM   2768  HG1 THR   180      46.226  40.113  58.135  1.00  0.00           H
ATOM   2769  C   THR   180      45.822  37.954  55.694  1.00  0.00           C
ATOM   2770  O   THR   180      46.935  37.995  55.170  1.00  0.00           O
ATOM   2771  N   GLU   181      45.546  36.825  56.393  1.00  0.00           N
ATOM   2772  H   GLU   181      44.598  36.791  56.740  1.00  0.00           H
ATOM   2773  CA  GLU   181      46.416  35.701  56.496  1.00  0.00           C
ATOM   2774  HA  GLU   181      47.296  35.952  57.090  1.00  0.00           H
ATOM   2775  CB  GLU   181      45.553  34.747  57.284  1.00  0.00           C
ATOM   2776  HB2 GLU   181      46.168  33.986  57.764  1.00  0.00           H
ATOM   2777  HB3 GLU   181      45.092  35.307  58.098  1.00  0.00           H
ATOM   2778  CG  GLU   181      44.440  34.023  56.586  1.00  0.00           C
ATOM   2779  HG2 GLU   181      44.009  34.586  55.758  1.00  0.00           H
ATOM   2780  HG3 GLU   181      44.911  33.158  56.121  1.00  0.00           H
ATOM   2781  CD  GLU   181      43.353  33.574  57.558  1.00  0.00           C
ATOM   2782  OE1 GLU   181      43.453  32.451  58.044  1.00  0.00           O
ATOM   2783  OE2 GLU   181      42.364  34.286  57.954  1.00  0.00           O
ATOM   2784  C   GLU   181      47.022  35.180  55.150  1.00  0.00           C
ATOM   2785  O   GLU   181      48.161  34.761  55.027  1.00  0.00           O
ATOM   2786  N   TYR   182      46.188  35.243  54.083  1.00  0.00           N
ATOM   2787  H   TYR   182      45.259  35.626  54.181  1.00  0.00           H
ATOM   2788  CA  TYR   182      46.605  34.717  52.757  1.00  0.00           C
ATOM   2789  HA  TYR   182      46.975  33.710  52.955  1.00  0.00           H
ATOM   2790  CB  TYR   182      45.386  34.400  51.842  1.00  0.00           C
ATOM   2791  HB2 TYR   182      45.088  35.354  51.406  1.00  0.00           H
ATOM   2792  HB3 TYR   182      45.779  33.690  51.114  1.00  0.00           H
ATOM   2793  CG  TYR   182      44.251  33.652  52.580  1.00  0.00           C
ATOM   2794  CD1 TYR   182      44.474  32.314  52.899  1.00  0.00           C
ATOM   2795  HD1 TYR   182      45.298  31.786  52.443  1.00  0.00           H
ATOM   2796  CE1 TYR   182      43.513  31.612  53.647  1.00  0.00           C
ATOM   2797  HE1 TYR   182      43.636  30.558  53.845  1.00  0.00           H
ATOM   2798  CZ  TYR   182      42.321  32.307  53.990  1.00  0.00           C
ATOM   2799  OH  TYR   182      41.365  31.608  54.641  1.00  0.00           O
ATOM   2800  HH  TYR   182      41.674  30.759  54.964  1.00  0.00           H
ATOM   2801  CE2 TYR   182      42.109  33.635  53.703  1.00  0.00           C
ATOM   2802  HE2 TYR   182      41.158  34.045  54.010  1.00  0.00           H
ATOM   2803  CD2 TYR   182      43.095  34.353  53.026  1.00  0.00           C
ATOM   2804  HD2 TYR   182      43.025  35.392  52.740  1.00  0.00           H
ATOM   2805  C   TYR   182      47.726  35.540  52.119  1.00  0.00           C
ATOM   2806  O   TYR   182      48.380  35.013  51.170  1.00  0.00           O
ATOM   2807  N   LEU   183      48.124  36.634  52.704  1.00  0.00           N
ATOM   2808  H   LEU   183      47.721  36.841  53.608  1.00  0.00           H
ATOM   2809  CA  LEU   183      49.308  37.460  52.168  1.00  0.00           C
ATOM   2810  HA  LEU   183      49.440  37.298  51.099  1.00  0.00           H
ATOM   2811  CB  LEU   183      49.116  38.962  52.517  1.00  0.00           C
ATOM   2812  HB2 LEU   183      49.328  39.186  53.564  1.00  0.00           H
ATOM   2813  HB3 LEU   183      49.941  39.506  52.058  1.00  0.00           H
ATOM   2814  CG  LEU   183      47.804  39.615  52.002  1.00  0.00           C
ATOM   2815  HG  LEU   183      46.954  38.956  52.178  1.00  0.00           H
ATOM   2816  CD1 LEU   183      47.522  40.941  52.654  1.00  0.00           C
ATOM   2817 HD11 LEU   183      47.207  40.727  53.675  1.00  0.00           H
ATOM   2818 HD12 LEU   183      46.705  41.380  52.079  1.00  0.00           H
ATOM   2819 HD13 LEU   183      48.334  41.669  52.672  1.00  0.00           H
ATOM   2820  CD2 LEU   183      47.979  39.596  50.455  1.00  0.00           C
ATOM   2821 HD21 LEU   183      47.059  39.946  49.987  1.00  0.00           H
ATOM   2822 HD22 LEU   183      48.780  40.272  50.154  1.00  0.00           H
ATOM   2823 HD23 LEU   183      48.297  38.620  50.087  1.00  0.00           H
ATOM   2824  C   LEU   183      50.642  36.855  52.695  1.00  0.00           C
ATOM   2825  O   LEU   183      51.737  37.425  52.511  1.00  0.00           O
ATOM   2826  N   GLU   184      50.524  35.695  53.404  1.00  0.00           N
ATOM   2827  H   GLU   184      49.683  35.138  53.459  1.00  0.00           H
ATOM   2828  CA  GLU   184      51.734  34.927  53.769  1.00  0.00           C
ATOM   2829  HA  GLU   184      52.629  35.529  53.613  1.00  0.00           H
ATOM   2830  CB  GLU   184      51.592  34.630  55.221  1.00  0.00           C
ATOM   2831  HB2 GLU   184      51.323  35.500  55.819  1.00  0.00           H
ATOM   2832  HB3 GLU   184      50.733  33.972  55.354  1.00  0.00           H
ATOM   2833  CG  GLU   184      52.852  34.099  55.798  1.00  0.00           C
ATOM   2834  HG2 GLU   184      53.126  33.240  55.187  1.00  0.00           H
ATOM   2835  HG3 GLU   184      53.643  34.847  55.755  1.00  0.00           H
ATOM   2836  CD  GLU   184      52.780  33.614  57.268  1.00  0.00           C
ATOM   2837  OE1 GLU   184      53.790  33.711  57.955  1.00  0.00           O
ATOM   2838  OE2 GLU   184      51.788  33.048  57.706  1.00  0.00           O
ATOM   2839  C   GLU   184      51.854  33.676  52.900  1.00  0.00           C
ATOM   2840  O   GLU   184      51.040  32.747  53.076  1.00  0.00           O
ATOM   2841  N   GLU   185      52.885  33.624  52.017  1.00  0.00           N
ATOM   2842  H   GLU   185      53.594  34.338  52.109  1.00  0.00           H
ATOM   2843  CA  GLU   185      53.203  32.480  51.186  1.00  0.00           C
ATOM   2844  HA  GLU   185      52.479  32.328  50.386  1.00  0.00           H
ATOM   2845  CB  GLU   185      54.551  32.786  50.486  1.00  0.00           C
ATOM   2846  HB2 GLU   185      54.592  31.989  49.743  1.00  0.00           H
ATOM   2847  HB3 GLU   185      54.396  33.733  49.969  1.00  0.00           H
ATOM   2848  CG  GLU   185      55.802  32.614  51.363  1.00  0.00           C
ATOM   2849  HG2 GLU   185      55.770  31.602  51.767  1.00  0.00           H
ATOM   2850  HG3 GLU   185      56.727  32.622  50.788  1.00  0.00           H
ATOM   2851  CD  GLU   185      55.720  33.732  52.431  1.00  0.00           C
ATOM   2852  OE1 GLU   185      55.678  34.908  52.128  1.00  0.00           O
ATOM   2853  OE2 GLU   185      55.683  33.371  53.596  1.00  0.00           O
ATOM   2854  C   GLU   185      53.223  31.179  51.898  1.00  0.00           C
ATOM   2855  O   GLU   185      52.857  30.175  51.270  1.00  0.00           O
ATOM   2856  N   ARG   186      53.701  31.174  53.150  1.00  0.00           N
ATOM   2857  H   ARG   186      54.112  32.046  53.451  1.00  0.00           H
ATOM   2858  CA  ARG   186      53.662  29.951  53.957  1.00  0.00           C
ATOM   2859  HA  ARG   186      54.269  29.198  53.455  1.00  0.00           H
ATOM   2860  CB  ARG   186      54.232  30.229  55.391  1.00  0.00           C
ATOM   2861  HB2 ARG   186      55.244  30.611  55.248  1.00  0.00           H
ATOM   2862  HB3 ARG   186      53.668  30.978  55.947  1.00  0.00           H
ATOM   2863  CG  ARG   186      54.089  29.075  56.432  1.00  0.00           C
ATOM   2864  HG2 ARG   186      53.096  29.108  56.879  1.00  0.00           H
ATOM   2865  HG3 ARG   186      54.214  28.118  55.925  1.00  0.00           H
ATOM   2866  CD  ARG   186      55.180  29.183  57.492  1.00  0.00           C
ATOM   2867  HD2 ARG   186      56.160  29.219  57.017  1.00  0.00           H
ATOM   2868  HD3 ARG   186      55.110  30.144  58.001  1.00  0.00           H
ATOM   2869  NE  ARG   186      55.292  28.138  58.528  1.00  0.00           N
ATOM   2870  HE  ARG   186      56.164  27.634  58.596  1.00  0.00           H
ATOM   2871  CZ  ARG   186      54.410  27.732  59.371  1.00  0.00           C
ATOM   2872  NH1 ARG   186      53.295  28.373  59.620  1.00  0.00           N
ATOM   2873 HH11 ARG   186      53.108  29.231  59.122  1.00  0.00           H
ATOM   2874 HH12 ARG   186      52.752  28.035  60.402  1.00  0.00           H
ATOM   2875  NH2 ARG   186      54.684  26.632  59.992  1.00  0.00           N
ATOM   2876 HH21 ARG   186      55.513  26.086  59.806  1.00  0.00           H
ATOM   2877 HH22 ARG   186      54.086  26.386  60.767  1.00  0.00           H
ATOM   2878  C   ARG   186      52.292  29.239  53.996  1.00  0.00           C
ATOM   2879  O   ARG   186      52.248  28.071  53.858  1.00  0.00           O
ATOM   2880  N   ARG   187      51.178  29.997  54.257  1.00  0.00           N
ATOM   2881  H   ARG   187      51.332  30.983  54.413  1.00  0.00           H
ATOM   2882  CA  ARG   187      49.782  29.525  54.135  1.00  0.00           C
ATOM   2883  HA  ARG   187      49.746  28.561  54.642  1.00  0.00           H
ATOM   2884  CB  ARG   187      48.914  30.560  54.859  1.00  0.00           C
ATOM   2885  HB2 ARG   187      49.312  30.773  55.851  1.00  0.00           H
ATOM   2886  HB3 ARG   187      49.153  31.472  54.311  1.00  0.00           H
ATOM   2887  CG  ARG   187      47.418  30.324  55.021  1.00  0.00           C
ATOM   2888  HG2 ARG   187      46.939  31.048  55.678  1.00  0.00           H
ATOM   2889  HG3 ARG   187      47.018  30.356  54.007  1.00  0.00           H
ATOM   2890  CD  ARG   187      47.123  28.911  55.606  1.00  0.00           C
ATOM   2891  HD2 ARG   187      47.618  28.177  54.970  1.00  0.00           H
ATOM   2892  HD3 ARG   187      47.508  28.749  56.613  1.00  0.00           H
ATOM   2893  NE  ARG   187      45.735  28.538  55.748  1.00  0.00           N
ATOM   2894  HE  ARG   187      45.467  27.678  55.291  1.00  0.00           H
ATOM   2895  CZ  ARG   187      44.821  29.190  56.440  1.00  0.00           C
ATOM   2896  NH1 ARG   187      45.103  30.294  57.089  1.00  0.00           N
ATOM   2897 HH11 ARG   187      46.062  30.522  57.312  1.00  0.00           H
ATOM   2898 HH12 ARG   187      44.414  30.888  57.529  1.00  0.00           H
ATOM   2899  NH2 ARG   187      43.626  28.750  56.490  1.00  0.00           N
ATOM   2900 HH21 ARG   187      43.515  27.901  55.954  1.00  0.00           H
ATOM   2901 HH22 ARG   187      42.820  29.233  56.861  1.00  0.00           H
ATOM   2902  C   ARG   187      49.279  29.286  52.694  1.00  0.00           C
ATOM   2903  O   ARG   187      48.488  28.385  52.463  1.00  0.00           O
ATOM   2904  N   ILE   188      49.750  29.968  51.638  1.00  0.00           N
ATOM   2905  H   ILE   188      50.490  30.644  51.756  1.00  0.00           H
ATOM   2906  CA  ILE   188      49.499  29.624  50.238  1.00  0.00           C
ATOM   2907  HA  ILE   188      48.425  29.694  50.066  1.00  0.00           H
ATOM   2908  CB  ILE   188      50.078  30.724  49.288  1.00  0.00           C
ATOM   2909  HB  ILE   188      51.152  30.872  49.399  1.00  0.00           H
ATOM   2910  CG2 ILE   188      49.855  30.388  47.841  1.00  0.00           C
ATOM   2911 HG21 ILE   188      50.220  29.390  47.595  1.00  0.00           H
ATOM   2912 HG22 ILE   188      50.309  31.093  47.145  1.00  0.00           H
ATOM   2913 HG23 ILE   188      48.789  30.503  47.647  1.00  0.00           H
ATOM   2914  CG1 ILE   188      49.404  32.122  49.672  1.00  0.00           C
ATOM   2915 HG12 ILE   188      48.315  32.107  49.638  1.00  0.00           H
ATOM   2916 HG13 ILE   188      49.717  32.305  50.699  1.00  0.00           H
ATOM   2917  CD1 ILE   188      50.099  33.252  48.884  1.00  0.00           C
ATOM   2918 HD11 ILE   188      49.890  34.187  49.406  1.00  0.00           H
ATOM   2919 HD12 ILE   188      49.714  33.406  47.876  1.00  0.00           H
ATOM   2920 HD13 ILE   188      51.173  33.083  48.832  1.00  0.00           H
ATOM   2921  C   ILE   188      49.927  28.198  49.977  1.00  0.00           C
ATOM   2922  O   ILE   188      49.121  27.394  49.603  1.00  0.00           O
ATOM   2923  N   LYS   189      51.099  27.781  50.486  1.00  0.00           N
ATOM   2924  H   LYS   189      51.688  28.523  50.836  1.00  0.00           H
ATOM   2925  CA  LYS   189      51.764  26.484  50.379  1.00  0.00           C
ATOM   2926  HA  LYS   189      51.822  26.229  49.320  1.00  0.00           H
ATOM   2927  CB  LYS   189      53.239  26.546  50.853  1.00  0.00           C
ATOM   2928  HB2 LYS   189      53.727  27.344  50.294  1.00  0.00           H
ATOM   2929  HB3 LYS   189      53.304  26.797  51.911  1.00  0.00           H
ATOM   2930  CG  LYS   189      54.033  25.246  50.671  1.00  0.00           C
ATOM   2931  HG2 LYS   189      53.603  24.537  51.380  1.00  0.00           H
ATOM   2932  HG3 LYS   189      53.892  24.777  49.698  1.00  0.00           H
ATOM   2933  CD  LYS   189      55.544  25.614  51.002  1.00  0.00           C
ATOM   2934  HD2 LYS   189      55.869  26.313  50.232  1.00  0.00           H
ATOM   2935  HD3 LYS   189      55.495  26.107  51.972  1.00  0.00           H
ATOM   2936  CE  LYS   189      56.291  24.241  50.934  1.00  0.00           C
ATOM   2937  HE2 LYS   189      56.029  23.792  51.891  1.00  0.00           H
ATOM   2938  HE3 LYS   189      55.824  23.686  50.120  1.00  0.00           H
ATOM   2939  NZ  LYS   189      57.707  24.486  50.775  1.00  0.00           N
ATOM   2940  HZ1 LYS   189      57.876  24.748  49.813  1.00  0.00           H
ATOM   2941  HZ2 LYS   189      58.236  23.630  50.867  1.00  0.00           H
ATOM   2942  HZ3 LYS   189      58.094  25.131  51.449  1.00  0.00           H
ATOM   2943  C   LYS   189      50.797  25.413  50.966  1.00  0.00           C
ATOM   2944  O   LYS   189      50.698  24.323  50.440  1.00  0.00           O
ATOM   2945  N   GLU   190      50.107  25.695  52.081  1.00  0.00           N
ATOM   2946  H   GLU   190      49.939  26.678  52.239  1.00  0.00           H
ATOM   2947  CA  GLU   190      49.116  24.751  52.684  1.00  0.00           C
ATOM   2948  HA  GLU   190      49.539  23.782  52.948  1.00  0.00           H
ATOM   2949  CB  GLU   190      48.649  25.364  53.982  1.00  0.00           C
ATOM   2950  HB2 GLU   190      49.461  25.647  54.652  1.00  0.00           H
ATOM   2951  HB3 GLU   190      48.074  26.263  53.758  1.00  0.00           H
ATOM   2952  CG  GLU   190      47.628  24.388  54.520  1.00  0.00           C
ATOM   2953  HG2 GLU   190      46.737  24.359  53.892  1.00  0.00           H
ATOM   2954  HG3 GLU   190      48.094  23.419  54.697  1.00  0.00           H
ATOM   2955  CD  GLU   190      47.139  24.797  55.875  1.00  0.00           C
ATOM   2956  OE1 GLU   190      45.955  24.637  56.159  1.00  0.00           O
ATOM   2957  OE2 GLU   190      47.984  25.277  56.650  1.00  0.00           O
ATOM   2958  C   GLU   190      47.967  24.562  51.729  1.00  0.00           C
ATOM   2959  O   GLU   190      47.528  23.452  51.490  1.00  0.00           O
ATOM   2960  N   ILE   191      47.514  25.678  51.131  1.00  0.00           N
ATOM   2961  H   ILE   191      47.923  26.583  51.314  1.00  0.00           H
ATOM   2962  CA  ILE   191      46.221  25.538  50.423  1.00  0.00           C
ATOM   2963  HA  ILE   191      45.611  24.829  50.982  1.00  0.00           H
ATOM   2964  CB  ILE   191      45.401  26.872  50.235  1.00  0.00           C
ATOM   2965  HB  ILE   191      45.929  27.703  49.766  1.00  0.00           H
ATOM   2966  CG2 ILE   191      44.089  26.622  49.355  1.00  0.00           C
ATOM   2967 HG21 ILE   191      43.499  27.538  49.305  1.00  0.00           H
ATOM   2968 HG22 ILE   191      43.400  25.954  49.872  1.00  0.00           H
ATOM   2969 HG23 ILE   191      44.481  26.309  48.387  1.00  0.00           H
ATOM   2970  CG1 ILE   191      44.948  27.274  51.595  1.00  0.00           C
ATOM   2971 HG12 ILE   191      44.408  26.488  52.124  1.00  0.00           H
ATOM   2972 HG13 ILE   191      45.848  27.438  52.190  1.00  0.00           H
ATOM   2973  CD1 ILE   191      44.074  28.533  51.764  1.00  0.00           C
ATOM   2974 HD11 ILE   191      43.136  28.508  51.208  1.00  0.00           H
ATOM   2975 HD12 ILE   191      44.671  29.415  51.539  1.00  0.00           H
ATOM   2976 HD13 ILE   191      43.694  28.531  52.786  1.00  0.00           H
ATOM   2977  C   ILE   191      46.511  24.875  49.086  1.00  0.00           C
ATOM   2978  O   ILE   191      45.798  23.952  48.662  1.00  0.00           O
ATOM   2979  N   VAL   192      47.723  25.120  48.473  1.00  0.00           N
ATOM   2980  H   VAL   192      48.337  25.808  48.888  1.00  0.00           H
ATOM   2981  CA  VAL   192      48.264  24.314  47.382  1.00  0.00           C
ATOM   2982  HA  VAL   192      47.608  24.417  46.517  1.00  0.00           H
ATOM   2983  CB  VAL   192      49.653  24.828  46.983  1.00  0.00           C
ATOM   2984  HB  VAL   192      50.346  24.842  47.824  1.00  0.00           H
ATOM   2985  CG1 VAL   192      50.331  23.975  45.869  1.00  0.00           C
ATOM   2986 HG11 VAL   192      49.684  24.031  44.994  1.00  0.00           H
ATOM   2987 HG12 VAL   192      51.303  24.423  45.660  1.00  0.00           H
ATOM   2988 HG13 VAL   192      50.464  22.916  46.089  1.00  0.00           H
ATOM   2989  CG2 VAL   192      49.399  26.211  46.354  1.00  0.00           C
ATOM   2990 HG21 VAL   192      48.787  26.878  46.960  1.00  0.00           H
ATOM   2991 HG22 VAL   192      48.796  26.132  45.449  1.00  0.00           H
ATOM   2992 HG23 VAL   192      50.294  26.781  46.108  1.00  0.00           H
ATOM   2993  C   VAL   192      48.295  22.854  47.711  1.00  0.00           C
ATOM   2994  O   VAL   192      47.725  22.001  46.995  1.00  0.00           O
ATOM   2995  N   LYS   193      48.907  22.426  48.893  1.00  0.00           N
ATOM   2996  H   LYS   193      49.442  23.102  49.419  1.00  0.00           H
ATOM   2997  CA  LYS   193      49.038  21.071  49.429  1.00  0.00           C
ATOM   2998  HA  LYS   193      49.612  20.411  48.778  1.00  0.00           H
ATOM   2999  CB  LYS   193      49.905  20.958  50.713  1.00  0.00           C
ATOM   3000  HB2 LYS   193      50.725  21.646  50.512  1.00  0.00           H
ATOM   3001  HB3 LYS   193      49.312  21.403  51.511  1.00  0.00           H
ATOM   3002  CG  LYS   193      50.492  19.629  51.231  1.00  0.00           C
ATOM   3003  HG2 LYS   193      51.221  19.851  52.011  1.00  0.00           H
ATOM   3004  HG3 LYS   193      49.697  19.009  51.643  1.00  0.00           H
ATOM   3005  CD  LYS   193      51.214  18.783  50.162  1.00  0.00           C
ATOM   3006  HD2 LYS   193      50.687  18.610  49.224  1.00  0.00           H
ATOM   3007  HD3 LYS   193      52.146  19.262  49.863  1.00  0.00           H
ATOM   3008  CE  LYS   193      51.633  17.357  50.657  1.00  0.00           C
ATOM   3009  HE2 LYS   193      52.598  17.353  51.164  1.00  0.00           H
ATOM   3010  HE3 LYS   193      50.845  17.085  51.359  1.00  0.00           H
ATOM   3011  NZ  LYS   193      51.760  16.398  49.554  1.00  0.00           N
ATOM   3012  HZ1 LYS   193      52.631  16.504  49.054  1.00  0.00           H
ATOM   3013  HZ2 LYS   193      51.003  16.387  48.885  1.00  0.00           H
ATOM   3014  HZ3 LYS   193      51.746  15.441  49.880  1.00  0.00           H
ATOM   3015  C   LYS   193      47.728  20.314  49.579  1.00  0.00           C
ATOM   3016  O   LYS   193      47.736  19.111  49.834  1.00  0.00           O
ATOM   3017  N   LYS   194      46.614  20.997  49.656  1.00  0.00           N
ATOM   3018  H   LYS   194      46.574  22.002  49.751  1.00  0.00           H
ATOM   3019  CA  LYS   194      45.334  20.336  49.916  1.00  0.00           C
ATOM   3020  HA  LYS   194      45.449  19.472  50.570  1.00  0.00           H
ATOM   3021  CB  LYS   194      44.551  21.289  50.734  1.00  0.00           C
ATOM   3022  HB2 LYS   194      44.709  22.335  50.471  1.00  0.00           H
ATOM   3023  HB3 LYS   194      43.529  20.950  50.563  1.00  0.00           H
ATOM   3024  CG  LYS   194      44.883  20.994  52.243  1.00  0.00           C
ATOM   3025  HG2 LYS   194      44.300  20.109  52.495  1.00  0.00           H
ATOM   3026  HG3 LYS   194      45.959  20.882  52.385  1.00  0.00           H
ATOM   3027  CD  LYS   194      44.509  22.146  53.122  1.00  0.00           C
ATOM   3028  HD2 LYS   194      45.169  23.002  52.986  1.00  0.00           H
ATOM   3029  HD3 LYS   194      43.503  22.430  52.811  1.00  0.00           H
ATOM   3030  CE  LYS   194      44.581  21.596  54.514  1.00  0.00           C
ATOM   3031  HE2 LYS   194      44.059  20.654  54.682  1.00  0.00           H
ATOM   3032  HE3 LYS   194      45.632  21.377  54.707  1.00  0.00           H
ATOM   3033  NZ  LYS   194      44.255  22.707  55.494  1.00  0.00           N
ATOM   3034  HZ1 LYS   194      45.021  23.364  55.515  1.00  0.00           H
ATOM   3035  HZ2 LYS   194      44.129  22.319  56.418  1.00  0.00           H
ATOM   3036  HZ3 LYS   194      43.454  23.289  55.296  1.00  0.00           H
ATOM   3037  C   LYS   194      44.661  19.903  48.672  1.00  0.00           C
ATOM   3038  O   LYS   194      43.791  19.033  48.859  1.00  0.00           O
ATOM   3039  N   HIE   195      44.946  20.469  47.521  1.00  0.00           N
ATOM   3040  H   HIE   195      45.597  21.241  47.510  1.00  0.00           H
ATOM   3041  CA  HIE   195      44.314  20.245  46.173  1.00  0.00           C
ATOM   3042  HA  HIE   195      43.602  19.466  46.446  1.00  0.00           H
ATOM   3043  CB  HIE   195      43.542  21.538  45.754  1.00  0.00           C
ATOM   3044  HB2 HIE   195      44.264  22.305  45.477  1.00  0.00           H
ATOM   3045  HB3 HIE   195      42.871  21.267  44.937  1.00  0.00           H
ATOM   3046  CG  HIE   195      42.632  22.126  46.771  1.00  0.00           C
ATOM   3047  ND1 HIE   195      41.418  21.514  47.210  1.00  0.00           N
ATOM   3048  CE1 HIE   195      40.987  22.170  48.304  1.00  0.00           C
ATOM   3049  HE1 HIE   195      40.134  21.983  48.941  1.00  0.00           H
ATOM   3050  NE2 HIE   195      41.790  23.169  48.512  1.00  0.00           N
ATOM   3051  HE2 HIE   195      41.752  23.865  49.242  1.00  0.00           H
ATOM   3052  CD2 HIE   195      42.894  23.140  47.615  1.00  0.00           C
ATOM   3053  HD2 HIE   195      43.833  23.672  47.602  1.00  0.00           H
ATOM   3054  C   HIE   195      45.250  19.792  45.020  1.00  0.00           C
ATOM   3055  O   HIE   195      44.795  19.406  43.929  1.00  0.00           O
ATOM   3056  N   SER   196      46.600  20.023  45.119  1.00  0.00           N
ATOM   3057  H   SER   196      46.974  20.351  45.998  1.00  0.00           H
ATOM   3058  CA  SER   196      47.556  19.669  44.053  1.00  0.00           C
ATOM   3059  HA  SER   196      47.423  20.399  43.255  1.00  0.00           H
ATOM   3060  CB  SER   196      48.930  20.121  44.477  1.00  0.00           C
ATOM   3061  HB2 SER   196      49.741  19.942  43.773  1.00  0.00           H
ATOM   3062  HB3 SER   196      48.810  21.144  44.832  1.00  0.00           H
ATOM   3063  OG  SER   196      49.361  19.633  45.751  1.00  0.00           O
ATOM   3064  HG  SER   196      50.054  20.205  46.091  1.00  0.00           H
ATOM   3065  C   SER   196      47.656  18.250  43.597  1.00  0.00           C
ATOM   3066  O   SER   196      48.103  17.924  42.484  1.00  0.00           O
ATOM   3067  N   GLN   197      47.153  17.349  44.447  1.00  0.00           N
ATOM   3068  H   GLN   197      46.795  17.788  45.284  1.00  0.00           H
ATOM   3069  CA  GLN   197      47.034  15.921  44.136  1.00  0.00           C
ATOM   3070  HA  GLN   197      47.837  15.726  43.424  1.00  0.00           H
ATOM   3071  CB  GLN   197      47.144  15.042  45.433  1.00  0.00           C
ATOM   3072  HB2 GLN   197      47.298  13.982  45.229  1.00  0.00           H
ATOM   3073  HB3 GLN   197      47.973  15.404  46.040  1.00  0.00           H
ATOM   3074  CG  GLN   197      45.849  15.034  46.271  1.00  0.00           C
ATOM   3075  HG2 GLN   197      44.952  14.831  45.688  1.00  0.00           H
ATOM   3076  HG3 GLN   197      45.929  14.262  47.037  1.00  0.00           H
ATOM   3077  CD  GLN   197      45.608  16.271  47.223  1.00  0.00           C
ATOM   3078  OE1 GLN   197      46.388  17.298  47.114  1.00  0.00           O
ATOM   3079  NE2 GLN   197      44.686  16.214  48.131  1.00  0.00           N
ATOM   3080 HE21 GLN   197      44.468  17.050  48.654  1.00  0.00           H
ATOM   3081 HE22 GLN   197      44.084  15.436  48.361  1.00  0.00           H
ATOM   3082  C   GLN   197      45.765  15.574  43.264  1.00  0.00           C
ATOM   3083  O   GLN   197      45.611  14.441  42.804  1.00  0.00           O
ATOM   3084  N   PHE   198      44.937  16.607  42.999  1.00  0.00           N
ATOM   3085  H   PHE   198      45.179  17.445  43.509  1.00  0.00           H
ATOM   3086  CA  PHE   198      43.824  16.571  42.042  1.00  0.00           C
ATOM   3087  HA  PHE   198      43.474  15.561  41.831  1.00  0.00           H
ATOM   3088  CB  PHE   198      42.518  17.177  42.645  1.00  0.00           C
ATOM   3089  HB2 PHE   198      42.719  18.241  42.768  1.00  0.00           H
ATOM   3090  HB3 PHE   198      41.696  16.963  41.961  1.00  0.00           H
ATOM   3091  CG  PHE   198      42.120  16.578  43.990  1.00  0.00           C
ATOM   3092  CD1 PHE   198      42.121  17.326  45.180  1.00  0.00           C
ATOM   3093  HD1 PHE   198      42.193  18.400  45.093  1.00  0.00           H
ATOM   3094  CE1 PHE   198      41.859  16.633  46.451  1.00  0.00           C
ATOM   3095  HE1 PHE   198      41.927  17.181  47.379  1.00  0.00           H
ATOM   3096  CZ  PHE   198      41.510  15.262  46.440  1.00  0.00           C
ATOM   3097  HZ  PHE   198      41.241  14.758  47.357  1.00  0.00           H
ATOM   3098  CE2 PHE   198      41.740  14.467  45.284  1.00  0.00           C
ATOM   3099  HE2 PHE   198      41.643  13.392  45.275  1.00  0.00           H
ATOM   3100  CD2 PHE   198      41.916  15.199  44.042  1.00  0.00           C
ATOM   3101  HD2 PHE   198      41.919  14.698  43.085  1.00  0.00           H
ATOM   3102  C   PHE   198      44.179  17.278  40.742  1.00  0.00           C
ATOM   3103  O   PHE   198      44.095  16.599  39.684  1.00  0.00           O
ATOM   3104  N   ILE   199      44.474  18.599  40.798  1.00  0.00           N
ATOM   3105  H   ILE   199      44.369  19.122  41.656  1.00  0.00           H
ATOM   3106  CA  ILE   199      44.838  19.411  39.654  1.00  0.00           C
ATOM   3107  HA  ILE   199      44.077  19.274  38.886  1.00  0.00           H
ATOM   3108  CB  ILE   199      44.818  20.904  40.027  1.00  0.00           C
ATOM   3109  HB  ILE   199      45.466  21.115  40.878  1.00  0.00           H
ATOM   3110  CG2 ILE   199      45.346  21.848  39.031  1.00  0.00           C
ATOM   3111 HG21 ILE   199      45.695  22.820  39.379  1.00  0.00           H
ATOM   3112 HG22 ILE   199      44.600  22.089  38.274  1.00  0.00           H
ATOM   3113 HG23 ILE   199      46.120  21.303  38.491  1.00  0.00           H
ATOM   3114  CG1 ILE   199      43.363  21.399  40.276  1.00  0.00           C
ATOM   3115 HG12 ILE   199      43.041  22.136  39.541  1.00  0.00           H
ATOM   3116 HG13 ILE   199      42.681  20.549  40.256  1.00  0.00           H
ATOM   3117  CD1 ILE   199      43.173  21.935  41.719  1.00  0.00           C
ATOM   3118 HD11 ILE   199      43.856  22.775  41.841  1.00  0.00           H
ATOM   3119 HD12 ILE   199      43.420  21.115  42.394  1.00  0.00           H
ATOM   3120 HD13 ILE   199      42.113  22.169  41.804  1.00  0.00           H
ATOM   3121  C   ILE   199      46.142  18.872  39.014  1.00  0.00           C
ATOM   3122  O   ILE   199      47.231  18.832  39.609  1.00  0.00           O
ATOM   3123  N   GLY   200      46.024  18.446  37.747  1.00  0.00           N
ATOM   3124  H   GLY   200      45.182  18.628  37.220  1.00  0.00           H
ATOM   3125  CA  GLY   200      47.191  17.994  36.948  1.00  0.00           C
ATOM   3126  HA2 GLY   200      47.735  17.283  37.571  1.00  0.00           H
ATOM   3127  HA3 GLY   200      46.872  17.432  36.071  1.00  0.00           H
ATOM   3128  C   GLY   200      48.150  19.032  36.448  1.00  0.00           C
ATOM   3129  O   GLY   200      49.294  18.702  36.130  1.00  0.00           O
ATOM   3130  N   TYR   201      47.800  20.332  36.407  1.00  0.00           N
ATOM   3131  H   TYR   201      46.817  20.537  36.509  1.00  0.00           H
ATOM   3132  CA  TYR   201      48.679  21.454  36.214  1.00  0.00           C
ATOM   3133  HA  TYR   201      49.414  21.141  35.474  1.00  0.00           H
ATOM   3134  CB  TYR   201      47.918  22.625  35.623  1.00  0.00           C
ATOM   3135  HB2 TYR   201      47.208  22.956  36.382  1.00  0.00           H
ATOM   3136  HB3 TYR   201      48.641  23.406  35.385  1.00  0.00           H
ATOM   3137  CG  TYR   201      47.286  22.374  34.282  1.00  0.00           C
ATOM   3138  CD1 TYR   201      48.101  22.295  33.137  1.00  0.00           C
ATOM   3139  HD1 TYR   201      49.154  22.445  33.326  1.00  0.00           H
ATOM   3140  CE1 TYR   201      47.550  21.987  31.866  1.00  0.00           C
ATOM   3141  HE1 TYR   201      48.201  21.909  31.008  1.00  0.00           H
ATOM   3142  CZ  TYR   201      46.166  21.814  31.754  1.00  0.00           C
ATOM   3143  OH  TYR   201      45.662  21.600  30.493  1.00  0.00           O
ATOM   3144  HH  TYR   201      44.708  21.501  30.520  1.00  0.00           H
ATOM   3145  CE2 TYR   201      45.362  21.834  32.875  1.00  0.00           C
ATOM   3146  HE2 TYR   201      44.301  21.676  32.761  1.00  0.00           H
ATOM   3147  CD2 TYR   201      45.911  22.106  34.137  1.00  0.00           C
ATOM   3148  HD2 TYR   201      45.296  22.091  35.025  1.00  0.00           H
ATOM   3149  C   TYR   201      49.470  21.954  37.415  1.00  0.00           C
ATOM   3150  O   TYR   201      48.834  22.101  38.477  1.00  0.00           O
ATOM   3151  N   PRO   202      50.791  22.252  37.342  1.00  0.00           N
ATOM   3152  CD  PRO   202      51.601  21.670  36.338  1.00  0.00           C
ATOM   3153  HD2 PRO   202      51.538  22.240  35.411  1.00  0.00           H
ATOM   3154  HD3 PRO   202      51.364  20.613  36.230  1.00  0.00           H
ATOM   3155  CG  PRO   202      53.000  21.913  36.781  1.00  0.00           C
ATOM   3156  HG2 PRO   202      53.716  22.269  36.041  1.00  0.00           H
ATOM   3157  HG3 PRO   202      53.340  20.971  37.212  1.00  0.00           H
ATOM   3158  CB  PRO   202      52.935  23.109  37.798  1.00  0.00           C
ATOM   3159  HB2 PRO   202      53.065  24.096  37.353  1.00  0.00           H
ATOM   3160  HB3 PRO   202      53.634  22.859  38.598  1.00  0.00           H
ATOM   3161  CA  PRO   202      51.541  23.037  38.385  1.00  0.00           C
ATOM   3162  HA  PRO   202      51.661  22.402  39.263  1.00  0.00           H
ATOM   3163  C   PRO   202      50.972  24.442  38.654  1.00  0.00           C
ATOM   3164  O   PRO   202      50.434  25.171  37.800  1.00  0.00           O
ATOM   3165  N   ILE   203      51.106  24.773  39.927  1.00  0.00           N
ATOM   3166  H   ILE   203      51.744  24.175  40.433  1.00  0.00           H
ATOM   3167  CA  ILE   203      50.758  26.019  40.565  1.00  0.00           C
ATOM   3168  HA  ILE   203      50.538  26.835  39.875  1.00  0.00           H
ATOM   3169  CB  ILE   203      49.637  25.863  41.656  1.00  0.00           C
ATOM   3170  HB  ILE   203      49.952  25.167  42.434  1.00  0.00           H
ATOM   3171  CG2 ILE   203      49.279  27.198  42.196  1.00  0.00           C
ATOM   3172 HG21 ILE   203      48.506  27.104  42.959  1.00  0.00           H
ATOM   3173 HG22 ILE   203      49.002  27.905  41.415  1.00  0.00           H
ATOM   3174 HG23 ILE   203      50.181  27.500  42.727  1.00  0.00           H
ATOM   3175  CG1 ILE   203      48.432  25.232  40.969  1.00  0.00           C
ATOM   3176 HG12 ILE   203      47.599  25.929  40.887  1.00  0.00           H
ATOM   3177 HG13 ILE   203      48.541  24.928  39.927  1.00  0.00           H
ATOM   3178  CD1 ILE   203      48.017  23.932  41.708  1.00  0.00           C
ATOM   3179 HD11 ILE   203      48.824  23.200  41.740  1.00  0.00           H
ATOM   3180 HD12 ILE   203      47.116  23.465  41.311  1.00  0.00           H
ATOM   3181 HD13 ILE   203      47.779  24.341  42.691  1.00  0.00           H
ATOM   3182  C   ILE   203      51.978  26.480  41.285  1.00  0.00           C
ATOM   3183  O   ILE   203      52.516  25.883  42.195  1.00  0.00           O
ATOM   3184  N   THR   204      52.563  27.505  40.768  1.00  0.00           N
ATOM   3185  H   THR   204      52.289  27.825  39.849  1.00  0.00           H
ATOM   3186  CA  THR   204      53.853  27.913  41.306  1.00  0.00           C
ATOM   3187  HA  THR   204      54.428  27.252  41.955  1.00  0.00           H
ATOM   3188  CB  THR   204      54.837  28.134  40.122  1.00  0.00           C
ATOM   3189  HB  THR   204      55.775  28.350  40.633  1.00  0.00           H
ATOM   3190  CG2 THR   204      54.872  26.959  39.125  1.00  0.00           C
ATOM   3191 HG21 THR   204      53.897  26.955  38.636  1.00  0.00           H
ATOM   3192 HG22 THR   204      54.939  25.997  39.633  1.00  0.00           H
ATOM   3193 HG23 THR   204      55.722  26.985  38.443  1.00  0.00           H
ATOM   3194  OG1 THR   204      54.476  29.303  39.421  1.00  0.00           O
ATOM   3195  HG1 THR   204      55.117  29.427  38.717  1.00  0.00           H
ATOM   3196  C   THR   204      53.730  29.212  42.176  1.00  0.00           C
ATOM   3197  O   THR   204      52.874  30.078  42.066  1.00  0.00           O
ATOM   3198  N   LEU   205      54.690  29.298  43.142  1.00  0.00           N
ATOM   3199  H   LEU   205      55.430  28.612  43.185  1.00  0.00           H
ATOM   3200  CA  LEU   205      54.688  30.322  44.160  1.00  0.00           C
ATOM   3201  HA  LEU   205      53.765  30.896  44.079  1.00  0.00           H
ATOM   3202  CB  LEU   205      54.742  29.714  45.549  1.00  0.00           C
ATOM   3203  HB2 LEU   205      55.111  28.689  45.508  1.00  0.00           H
ATOM   3204  HB3 LEU   205      55.420  30.336  46.133  1.00  0.00           H
ATOM   3205  CG  LEU   205      53.322  29.675  46.178  1.00  0.00           C
ATOM   3206  HG  LEU   205      52.974  30.695  46.345  1.00  0.00           H
ATOM   3207  CD1 LEU   205      52.288  28.796  45.409  1.00  0.00           C
ATOM   3208 HD11 LEU   205      52.601  27.764  45.556  1.00  0.00           H
ATOM   3209 HD12 LEU   205      52.370  29.047  44.352  1.00  0.00           H
ATOM   3210 HD13 LEU   205      51.252  28.904  45.733  1.00  0.00           H
ATOM   3211  CD2 LEU   205      53.332  29.043  47.588  1.00  0.00           C
ATOM   3212 HD21 LEU   205      54.252  29.336  48.094  1.00  0.00           H
ATOM   3213 HD22 LEU   205      52.558  29.571  48.144  1.00  0.00           H
ATOM   3214 HD23 LEU   205      53.196  27.964  47.669  1.00  0.00           H
ATOM   3215  C   LEU   205      55.885  31.258  44.001  1.00  0.00           C
ATOM   3216  O   LEU   205      56.944  30.911  43.558  1.00  0.00           O
ATOM   3217  N   PHE   206      55.736  32.499  44.501  1.00  0.00           N
ATOM   3218  H   PHE   206      54.977  32.594  45.160  1.00  0.00           H
ATOM   3219  CA  PHE   206      56.582  33.648  44.276  1.00  0.00           C
ATOM   3220  HA  PHE   206      57.628  33.341  44.293  1.00  0.00           H
ATOM   3221  CB  PHE   206      56.397  34.067  42.787  1.00  0.00           C
ATOM   3222  HB2 PHE   206      56.766  33.306  42.100  1.00  0.00           H
ATOM   3223  HB3 PHE   206      55.319  34.221  42.774  1.00  0.00           H
ATOM   3224  CG  PHE   206      57.235  35.282  42.367  1.00  0.00           C
ATOM   3225  CD1 PHE   206      56.616  36.481  41.886  1.00  0.00           C
ATOM   3226  HD1 PHE   206      55.542  36.463  41.780  1.00  0.00           H
ATOM   3227  CE1 PHE   206      57.439  37.579  41.421  1.00  0.00           C
ATOM   3228  HE1 PHE   206      56.908  38.421  41.001  1.00  0.00           H
ATOM   3229  CZ  PHE   206      58.811  37.451  41.303  1.00  0.00           C
ATOM   3230  HZ  PHE   206      59.515  38.163  40.897  1.00  0.00           H
ATOM   3231  CE2 PHE   206      59.384  36.304  41.725  1.00  0.00           C
ATOM   3232  HE2 PHE   206      60.455  36.266  41.593  1.00  0.00           H
ATOM   3233  CD2 PHE   206      58.619  35.217  42.248  1.00  0.00           C
ATOM   3234  HD2 PHE   206      59.116  34.271  42.407  1.00  0.00           H
ATOM   3235  C   PHE   206      56.269  34.786  45.343  1.00  0.00           C
ATOM   3236  O   PHE   206      55.074  34.956  45.625  1.00  0.00           O
ATOM   3237  N   VAL   207      57.156  35.609  45.678  1.00  0.00           N
ATOM   3238  H   VAL   207      58.082  35.511  45.287  1.00  0.00           H
ATOM   3239  CA  VAL   207      56.934  36.841  46.509  1.00  0.00           C
ATOM   3240  HA  VAL   207      55.869  37.069  46.439  1.00  0.00           H
ATOM   3241  CB  VAL   207      57.415  36.636  47.992  1.00  0.00           C
ATOM   3242  HB  VAL   207      58.370  36.115  48.061  1.00  0.00           H
ATOM   3243  CG1 VAL   207      57.363  37.861  48.871  1.00  0.00           C
ATOM   3244 HG11 VAL   207      57.674  37.589  49.880  1.00  0.00           H
ATOM   3245 HG12 VAL   207      58.112  38.577  48.532  1.00  0.00           H
ATOM   3246 HG13 VAL   207      56.404  38.373  48.783  1.00  0.00           H
ATOM   3247  CG2 VAL   207      56.435  35.725  48.745  1.00  0.00           C
ATOM   3248 HG21 VAL   207      56.510  34.775  48.216  1.00  0.00           H
ATOM   3249 HG22 VAL   207      55.424  36.108  48.610  1.00  0.00           H
ATOM   3250 HG23 VAL   207      56.549  35.464  49.797  1.00  0.00           H
ATOM   3251  C   VAL   207      57.678  37.932  45.863  1.00  0.00           C
ATOM   3252  O   VAL   207      58.933  37.937  45.855  1.00  0.00           O
ATOM   3253  N   GLU   208      56.940  38.905  45.427  1.00  0.00           N
ATOM   3254  H   GLU   208      55.938  38.839  45.532  1.00  0.00           H
ATOM   3255  CA  GLU   208      57.425  40.110  44.724  1.00  0.00           C
ATOM   3256  HA  GLU   208      58.187  39.816  44.003  1.00  0.00           H
ATOM   3257  CB  GLU   208      56.357  40.664  43.828  1.00  0.00           C
ATOM   3258  HB2 GLU   208      56.879  41.375  43.187  1.00  0.00           H
ATOM   3259  HB3 GLU   208      55.954  39.923  43.138  1.00  0.00           H
ATOM   3260  CG  GLU   208      55.163  41.336  44.482  1.00  0.00           C
ATOM   3261  HG2 GLU   208      54.618  40.475  44.871  1.00  0.00           H
ATOM   3262  HG3 GLU   208      55.311  42.002  45.332  1.00  0.00           H
ATOM   3263  CD  GLU   208      54.260  42.211  43.552  1.00  0.00           C
ATOM   3264  OE1 GLU   208      54.022  41.811  42.406  1.00  0.00           O
ATOM   3265  OE2 GLU   208      53.656  43.237  43.974  1.00  0.00           O
ATOM   3266  C   GLU   208      58.158  41.127  45.564  1.00  0.00           C
ATOM   3267  O   GLU   208      57.563  41.505  46.608  1.00  0.00           O
ATOM   3268  OXT GLU   208      59.281  41.543  45.154  1.00  0.00           O
END
