# Supplementary material for: Worth the Weight: Sub-Pocket EXplorer (SubPEx), a Weighted Ensemble Method to Enhance Binding-Pocket Conformational Sampling
Source: J Chem Theory Comput. 2023 Aug 16;19(17):5677–89. doi: 10.1021/acs.jctc.3c00478 (PMC10500992; doi:10.1021/acs.jctc.3c00478)
Supplement: Supplementary file 2 — ct3c00478_si_002.zip [file ct3c00478_si_002.zip › clustered_structures/HSP90/brute-force/rep.c3.aligned.pdb]

HELIX    1   1 ALA      9  ASN     20  1                                  12
HELIX    2   2 LYS     26  SER     48  1                                  23
HELIX    3   3 PRO     52  GLY     58  1                                   7
HELIX    4   4 LYS     85  ILE     89  1                                   5
HELIX    5   5 ALA     96  GLN    108  1                                  13
HELIX    6   6 ILE    113  GLY    117  1                                   5
HELIX    7   7 GLY    122  LEU    128  1                                   7
HELIX    8   8 GLU    181  LEU    183  1                                   3
HELIX    9   9 GLU    185  LYS    194  1                                  10
HELIX   10  10 SER    196  PHE    198  1                                   3
SHEET    1   1 1 THR     4  ALA     6  0
SHEET    2   2 1 ILE    63  ASN    68  0
SHEET    3   3 1 THR    73  ASP    78  0
SHEET    4   4 1 ALA   130  LYS   138  0
SHEET    5   5 1 GLN   144  SER   149  0
SHEET    6   6 1 SER   154  THR   159  0
SHEET    7   7 1 GLY   168  LEU   175  0
SHEET    8   8 1 ILE   203  LEU   205  0
CRYST1   70.197   64.404   72.467  90.00  90.00  90.00               1
ATOM      1  N   ALA     1      34.987  56.570  27.031  1.00  0.00           N
ATOM      2  H1  ALA     1      35.093  56.164  27.949  1.00  0.00           H
ATOM      3  H2  ALA     1      35.494  56.212  26.232  1.00  0.00           H
ATOM      4  H3  ALA     1      35.173  57.562  27.022  1.00  0.00           H
ATOM      5  CA  ALA     1      33.555  56.311  26.804  1.00  0.00           C
ATOM      6  HA  ALA     1      33.030  56.683  27.685  1.00  0.00           H
ATOM      7  CB  ALA     1      33.091  57.082  25.659  1.00  0.00           C
ATOM      8  HB1 ALA     1      33.717  57.130  24.769  1.00  0.00           H
ATOM      9  HB2 ALA     1      32.831  58.106  25.930  1.00  0.00           H
ATOM     10  HB3 ALA     1      32.108  56.738  25.334  1.00  0.00           H
ATOM     11  C   ALA     1      33.247  54.833  26.740  1.00  0.00           C
ATOM     12  O   ALA     1      34.032  54.036  26.162  1.00  0.00           O
ATOM     13  N   VAL     2      31.969  54.502  26.988  1.00  0.00           N
ATOM     14  H   VAL     2      31.350  55.225  27.325  1.00  0.00           H
ATOM     15  CA  VAL     2      31.421  53.152  27.120  1.00  0.00           C
ATOM     16  HA  VAL     2      30.535  53.282  27.741  1.00  0.00           H
ATOM     17  CB  VAL     2      30.976  52.664  25.715  1.00  0.00           C
ATOM     18  HB  VAL     2      31.850  52.434  25.107  1.00  0.00           H
ATOM     19  CG1 VAL     2      29.990  51.567  25.653  1.00  0.00           C
ATOM     20 HG11 VAL     2      30.420  50.605  25.931  1.00  0.00           H
ATOM     21 HG12 VAL     2      29.183  51.829  26.335  1.00  0.00           H
ATOM     22 HG13 VAL     2      29.549  51.469  24.661  1.00  0.00           H
ATOM     23  CG2 VAL     2      30.227  53.805  24.944  1.00  0.00           C
ATOM     24 HG21 VAL     2      29.383  54.273  25.451  1.00  0.00           H
ATOM     25 HG22 VAL     2      29.923  53.412  23.974  1.00  0.00           H
ATOM     26 HG23 VAL     2      30.954  54.581  24.705  1.00  0.00           H
ATOM     27  C   VAL     2      32.287  52.135  27.898  1.00  0.00           C
ATOM     28  O   VAL     2      32.724  51.084  27.334  1.00  0.00           O
ATOM     29  N   GLU     3      32.607  52.449  29.204  1.00  0.00           N
ATOM     30  H   GLU     3      32.397  53.401  29.467  1.00  0.00           H
ATOM     31  CA  GLU     3      33.455  51.681  30.178  1.00  0.00           C
ATOM     32  HA  GLU     3      33.810  50.729  29.782  1.00  0.00           H
ATOM     33  CB  GLU     3      34.751  52.437  30.492  1.00  0.00           C
ATOM     34  HB2 GLU     3      35.399  51.856  31.149  1.00  0.00           H
ATOM     35  HB3 GLU     3      35.314  52.530  29.565  1.00  0.00           H
ATOM     36  CG  GLU     3      34.544  53.782  31.193  1.00  0.00           C
ATOM     37  HG2 GLU     3      33.621  53.851  31.767  1.00  0.00           H
ATOM     38  HG3 GLU     3      35.292  54.046  31.941  1.00  0.00           H
ATOM     39  CD  GLU     3      34.520  54.967  30.153  1.00  0.00           C
ATOM     40  OE1 GLU     3      33.405  55.451  30.051  1.00  0.00           O
ATOM     41  OE2 GLU     3      35.505  55.283  29.487  1.00  0.00           O
ATOM     42  C   GLU     3      32.807  51.245  31.393  1.00  0.00           C
ATOM     43  O   GLU     3      33.307  50.357  32.098  1.00  0.00           O
ATOM     44  N   THR     4      31.637  51.835  31.780  1.00  0.00           N
ATOM     45  H   THR     4      31.248  52.462  31.089  1.00  0.00           H
ATOM     46  CA  THR     4      30.843  51.487  33.025  1.00  0.00           C
ATOM     47  HA  THR     4      31.377  50.861  33.739  1.00  0.00           H
ATOM     48  CB  THR     4      30.403  52.843  33.551  1.00  0.00           C
ATOM     49  HB  THR     4      29.806  53.429  32.853  1.00  0.00           H
ATOM     50  CG2 THR     4      29.460  52.652  34.777  1.00  0.00           C
ATOM     51 HG21 THR     4      29.398  53.581  35.343  1.00  0.00           H
ATOM     52 HG22 THR     4      29.819  51.876  35.452  1.00  0.00           H
ATOM     53 HG23 THR     4      28.448  52.385  34.478  1.00  0.00           H
ATOM     54  OG1 THR     4      31.511  53.492  34.058  1.00  0.00           O
ATOM     55  HG1 THR     4      31.749  54.183  33.436  1.00  0.00           H
ATOM     56  C   THR     4      29.599  50.702  32.620  1.00  0.00           C
ATOM     57  O   THR     4      28.911  51.091  31.632  1.00  0.00           O
ATOM     58  N   PHE     5      29.331  49.605  33.307  1.00  0.00           N
ATOM     59  H   PHE     5      29.806  49.487  34.191  1.00  0.00           H
ATOM     60  CA  PHE     5      28.140  48.738  33.042  1.00  0.00           C
ATOM     61  HA  PHE     5      27.446  49.283  32.402  1.00  0.00           H
ATOM     62  CB  PHE     5      28.794  47.519  32.251  1.00  0.00           C
ATOM     63  HB2 PHE     5      29.496  47.009  32.911  1.00  0.00           H
ATOM     64  HB3 PHE     5      28.039  46.740  32.151  1.00  0.00           H
ATOM     65  CG  PHE     5      29.380  47.732  30.893  1.00  0.00           C
ATOM     66  CD1 PHE     5      30.667  48.241  30.764  1.00  0.00           C
ATOM     67  HD1 PHE     5      31.118  48.510  31.708  1.00  0.00           H
ATOM     68  CE1 PHE     5      31.270  48.464  29.549  1.00  0.00           C
ATOM     69  HE1 PHE     5      32.269  48.872  29.596  1.00  0.00           H
ATOM     70  CZ  PHE     5      30.482  48.275  28.398  1.00  0.00           C
ATOM     71  HZ  PHE     5      30.857  48.453  27.401  1.00  0.00           H
ATOM     72  CE2 PHE     5      29.212  47.639  28.445  1.00  0.00           C
ATOM     73  HE2 PHE     5      28.666  47.369  27.551  1.00  0.00           H
ATOM     74  CD2 PHE     5      28.726  47.273  29.731  1.00  0.00           C
ATOM     75  HD2 PHE     5      27.764  46.787  29.785  1.00  0.00           H
ATOM     76  C   PHE     5      27.390  48.209  34.276  1.00  0.00           C
ATOM     77  O   PHE     5      28.118  48.041  35.254  1.00  0.00           O
ATOM     78  N   ALA     6      26.075  48.025  34.236  1.00  0.00           N
ATOM     79  H   ALA     6      25.618  48.434  33.434  1.00  0.00           H
ATOM     80  CA  ALA     6      25.256  47.347  35.253  1.00  0.00           C
ATOM     81  HA  ALA     6      25.526  47.716  36.243  1.00  0.00           H
ATOM     82  CB  ALA     6      23.796  47.779  35.064  1.00  0.00           C
ATOM     83  HB1 ALA     6      23.134  47.183  35.693  1.00  0.00           H
ATOM     84  HB2 ALA     6      23.419  47.607  34.056  1.00  0.00           H
ATOM     85  HB3 ALA     6      23.662  48.850  35.218  1.00  0.00           H
ATOM     86  C   ALA     6      25.505  45.852  35.145  1.00  0.00           C
ATOM     87  O   ALA     6      25.495  45.316  34.032  1.00  0.00           O
ATOM     88  N   PHE     7      25.498  45.051  36.230  1.00  0.00           N
ATOM     89  H   PHE     7      25.478  45.513  37.127  1.00  0.00           H
ATOM     90  CA  PHE     7      25.352  43.538  36.277  1.00  0.00           C
ATOM     91  HA  PHE     7      25.972  43.110  35.489  1.00  0.00           H
ATOM     92  CB  PHE     7      25.732  42.911  37.569  1.00  0.00           C
ATOM     93  HB2 PHE     7      25.406  43.592  38.356  1.00  0.00           H
ATOM     94  HB3 PHE     7      25.259  41.943  37.737  1.00  0.00           H
ATOM     95  CG  PHE     7      27.206  42.685  37.778  1.00  0.00           C
ATOM     96  CD1 PHE     7      27.779  41.633  37.082  1.00  0.00           C
ATOM     97  HD1 PHE     7      27.218  41.010  36.401  1.00  0.00           H
ATOM     98  CE1 PHE     7      29.151  41.380  37.258  1.00  0.00           C
ATOM     99  HE1 PHE     7      29.467  40.457  36.795  1.00  0.00           H
ATOM    100  CZ  PHE     7      29.893  42.089  38.227  1.00  0.00           C
ATOM    101  HZ  PHE     7      30.934  41.916  38.454  1.00  0.00           H
ATOM    102  CE2 PHE     7      29.252  43.169  38.955  1.00  0.00           C
ATOM    103  HE2 PHE     7      29.914  43.639  39.665  1.00  0.00           H
ATOM    104  CD2 PHE     7      27.942  43.463  38.661  1.00  0.00           C
ATOM    105  HD2 PHE     7      27.497  44.282  39.207  1.00  0.00           H
ATOM    106  C   PHE     7      23.902  43.135  35.880  1.00  0.00           C
ATOM    107  O   PHE     7      22.937  43.823  36.101  1.00  0.00           O
ATOM    108  N   GLN     8      23.628  41.897  35.406  1.00  0.00           N
ATOM    109  H   GLN     8      24.422  41.311  35.191  1.00  0.00           H
ATOM    110  CA  GLN     8      22.368  41.157  35.431  1.00  0.00           C
ATOM    111  HA  GLN     8      21.540  41.662  34.933  1.00  0.00           H
ATOM    112  CB  GLN     8      22.491  39.823  34.741  1.00  0.00           C
ATOM    113  HB2 GLN     8      22.857  39.800  33.714  1.00  0.00           H
ATOM    114  HB3 GLN     8      23.206  39.273  35.351  1.00  0.00           H
ATOM    115  CG  GLN     8      21.261  38.978  34.822  1.00  0.00           C
ATOM    116  HG2 GLN     8      20.982  38.937  35.875  1.00  0.00           H
ATOM    117  HG3 GLN     8      20.502  39.460  34.204  1.00  0.00           H
ATOM    118  CD  GLN     8      21.491  37.523  34.344  1.00  0.00           C
ATOM    119  OE1 GLN     8      22.287  37.252  33.414  1.00  0.00           O
ATOM    120  NE2 GLN     8      20.706  36.582  34.806  1.00  0.00           N
ATOM    121 HE21 GLN     8      20.897  35.645  34.479  1.00  0.00           H
ATOM    122 HE22 GLN     8      20.169  36.717  35.650  1.00  0.00           H
ATOM    123  C   GLN     8      21.973  40.997  36.876  1.00  0.00           C
ATOM    124  O   GLN     8      22.821  40.820  37.777  1.00  0.00           O
ATOM    125  N   ALA     9      20.689  41.091  37.288  1.00  0.00           N
ATOM    126  H   ALA     9      19.977  41.352  36.619  1.00  0.00           H
ATOM    127  CA  ALA     9      20.407  41.255  38.707  1.00  0.00           C
ATOM    128  HA  ALA     9      20.890  42.154  39.091  1.00  0.00           H
ATOM    129  CB  ALA     9      18.913  41.448  38.999  1.00  0.00           C
ATOM    130  HB1 ALA     9      18.310  40.543  38.917  1.00  0.00           H
ATOM    131  HB2 ALA     9      18.573  42.216  38.305  1.00  0.00           H
ATOM    132  HB3 ALA     9      18.835  41.778  40.034  1.00  0.00           H
ATOM    133  C   ALA     9      20.956  40.042  39.522  1.00  0.00           C
ATOM    134  O   ALA     9      21.559  40.170  40.575  1.00  0.00           O
ATOM    135  N   GLU    10      20.753  38.810  38.995  1.00  0.00           N
ATOM    136  H   GLU    10      20.072  38.723  38.255  1.00  0.00           H
ATOM    137  CA  GLU    10      21.116  37.575  39.740  1.00  0.00           C
ATOM    138  HA  GLU    10      20.673  37.614  40.735  1.00  0.00           H
ATOM    139  CB  GLU    10      20.513  36.347  39.142  1.00  0.00           C
ATOM    140  HB2 GLU    10      21.020  36.032  38.230  1.00  0.00           H
ATOM    141  HB3 GLU    10      20.712  35.561  39.869  1.00  0.00           H
ATOM    142  CG  GLU    10      18.960  36.284  39.104  1.00  0.00           C
ATOM    143  HG2 GLU    10      18.666  35.265  39.357  1.00  0.00           H
ATOM    144  HG3 GLU    10      18.510  36.917  39.868  1.00  0.00           H
ATOM    145  CD  GLU    10      18.309  36.924  37.872  1.00  0.00           C
ATOM    146  OE1 GLU    10      17.064  36.704  37.703  1.00  0.00           O
ATOM    147  OE2 GLU    10      19.006  37.577  37.098  1.00  0.00           O
ATOM    148  C   GLU    10      22.540  37.490  40.111  1.00  0.00           C
ATOM    149  O   GLU    10      22.768  37.028  41.175  1.00  0.00           O
ATOM    150  N   ILE    11      23.476  38.063  39.320  1.00  0.00           N
ATOM    151  H   ILE    11      23.038  38.257  38.431  1.00  0.00           H
ATOM    152  CA  ILE    11      24.940  38.143  39.498  1.00  0.00           C
ATOM    153  HA  ILE    11      25.248  37.151  39.829  1.00  0.00           H
ATOM    154  CB  ILE    11      25.725  38.494  38.247  1.00  0.00           C
ATOM    155  HB  ILE    11      25.527  39.553  38.080  1.00  0.00           H
ATOM    156  CG2 ILE    11      27.165  38.414  38.502  1.00  0.00           C
ATOM    157 HG21 ILE    11      27.367  37.353  38.645  1.00  0.00           H
ATOM    158 HG22 ILE    11      27.392  38.926  39.436  1.00  0.00           H
ATOM    159 HG23 ILE    11      27.802  38.799  37.705  1.00  0.00           H
ATOM    160  CG1 ILE    11      25.284  37.626  37.061  1.00  0.00           C
ATOM    161 HG12 ILE    11      25.369  36.629  37.492  1.00  0.00           H
ATOM    162 HG13 ILE    11      24.225  37.787  36.859  1.00  0.00           H
ATOM    163  CD1 ILE    11      26.032  37.816  35.739  1.00  0.00           C
ATOM    164 HD11 ILE    11      27.071  37.511  35.869  1.00  0.00           H
ATOM    165 HD12 ILE    11      26.007  38.883  35.520  1.00  0.00           H
ATOM    166 HD13 ILE    11      25.362  37.370  35.004  1.00  0.00           H
ATOM    167  C   ILE    11      25.249  39.040  40.695  1.00  0.00           C
ATOM    168  O   ILE    11      25.786  38.595  41.716  1.00  0.00           O
ATOM    169  N   ALA    12      24.754  40.283  40.644  1.00  0.00           N
ATOM    170  H   ALA    12      24.031  40.477  39.966  1.00  0.00           H
ATOM    171  CA  ALA    12      24.859  41.270  41.770  1.00  0.00           C
ATOM    172  HA  ALA    12      25.906  41.481  41.986  1.00  0.00           H
ATOM    173  CB  ALA    12      24.305  42.637  41.294  1.00  0.00           C
ATOM    174  HB1 ALA    12      24.501  43.476  41.962  1.00  0.00           H
ATOM    175  HB2 ALA    12      23.249  42.602  41.025  1.00  0.00           H
ATOM    176  HB3 ALA    12      24.875  42.882  40.397  1.00  0.00           H
ATOM    177  C   ALA    12      24.196  40.716  43.093  1.00  0.00           C
ATOM    178  O   ALA    12      24.800  40.837  44.117  1.00  0.00           O
ATOM    179  N   GLN    13      23.003  40.103  43.026  1.00  0.00           N
ATOM    180  H   GLN    13      22.542  40.120  42.127  1.00  0.00           H
ATOM    181  CA  GLN    13      22.361  39.305  44.162  1.00  0.00           C
ATOM    182  HA  GLN    13      22.193  40.009  44.978  1.00  0.00           H
ATOM    183  CB  GLN    13      21.032  38.603  43.836  1.00  0.00           C
ATOM    184  HB2 GLN    13      21.317  37.911  43.043  1.00  0.00           H
ATOM    185  HB3 GLN    13      20.629  38.022  44.666  1.00  0.00           H
ATOM    186  CG  GLN    13      19.941  39.602  43.545  1.00  0.00           C
ATOM    187  HG2 GLN    13      19.626  40.005  44.508  1.00  0.00           H
ATOM    188  HG3 GLN    13      20.396  40.328  42.870  1.00  0.00           H
ATOM    189  CD  GLN    13      18.761  39.043  42.754  1.00  0.00           C
ATOM    190  OE1 GLN    13      18.307  37.948  42.943  1.00  0.00           O
ATOM    191  NE2 GLN    13      18.293  39.871  41.872  1.00  0.00           N
ATOM    192 HE21 GLN    13      17.323  39.767  41.608  1.00  0.00           H
ATOM    193 HE22 GLN    13      18.726  40.776  41.755  1.00  0.00           H
ATOM    194  C   GLN    13      23.300  38.257  44.749  1.00  0.00           C
ATOM    195  O   GLN    13      23.645  38.291  45.939  1.00  0.00           O
ATOM    196  N   LEU    14      23.834  37.347  43.985  1.00  0.00           N
ATOM    197  H   LEU    14      23.733  37.527  42.996  1.00  0.00           H
ATOM    198  CA  LEU    14      24.736  36.317  44.419  1.00  0.00           C
ATOM    199  HA  LEU    14      24.092  35.689  45.034  1.00  0.00           H
ATOM    200  CB  LEU    14      25.131  35.425  43.252  1.00  0.00           C
ATOM    201  HB2 LEU    14      24.165  35.105  42.864  1.00  0.00           H
ATOM    202  HB3 LEU    14      25.607  36.071  42.513  1.00  0.00           H
ATOM    203  CG  LEU    14      26.149  34.279  43.595  1.00  0.00           C
ATOM    204  HG  LEU    14      27.112  34.667  43.927  1.00  0.00           H
ATOM    205  CD1 LEU    14      25.512  33.297  44.599  1.00  0.00           C
ATOM    206 HD11 LEU    14      25.204  33.618  45.594  1.00  0.00           H
ATOM    207 HD12 LEU    14      26.277  32.565  44.857  1.00  0.00           H
ATOM    208 HD13 LEU    14      24.686  32.824  44.069  1.00  0.00           H
ATOM    209  CD2 LEU    14      26.428  33.406  42.325  1.00  0.00           C
ATOM    210 HD21 LEU    14      26.966  34.082  41.659  1.00  0.00           H
ATOM    211 HD22 LEU    14      27.153  32.637  42.591  1.00  0.00           H
ATOM    212 HD23 LEU    14      25.608  32.902  41.816  1.00  0.00           H
ATOM    213  C   LEU    14      25.941  36.853  45.165  1.00  0.00           C
ATOM    214  O   LEU    14      26.265  36.306  46.206  1.00  0.00           O
ATOM    215  N   MET    15      26.622  37.869  44.655  1.00  0.00           N
ATOM    216  H   MET    15      26.314  38.311  43.800  1.00  0.00           H
ATOM    217  CA  MET    15      27.729  38.459  45.340  1.00  0.00           C
ATOM    218  HA  MET    15      28.372  37.625  45.622  1.00  0.00           H
ATOM    219  CB  MET    15      28.413  39.564  44.497  1.00  0.00           C
ATOM    220  HB2 MET    15      27.732  40.356  44.186  1.00  0.00           H
ATOM    221  HB3 MET    15      29.152  40.051  45.134  1.00  0.00           H
ATOM    222  CG  MET    15      29.116  38.853  43.284  1.00  0.00           C
ATOM    223  HG2 MET    15      29.851  38.242  43.807  1.00  0.00           H
ATOM    224  HG3 MET    15      28.452  38.225  42.690  1.00  0.00           H
ATOM    225  SD  MET    15      30.084  39.905  42.147  1.00  0.00           S
ATOM    226  CE  MET    15      28.792  40.630  41.059  1.00  0.00           C
ATOM    227  HE1 MET    15      28.779  41.716  40.962  1.00  0.00           H
ATOM    228  HE2 MET    15      28.957  40.322  40.026  1.00  0.00           H
ATOM    229  HE3 MET    15      27.860  40.155  41.364  1.00  0.00           H
ATOM    230  C   MET    15      27.325  39.191  46.626  1.00  0.00           C
ATOM    231  O   MET    15      27.993  39.021  47.626  1.00  0.00           O
ATOM    232  N   SER    16      26.213  39.932  46.597  1.00  0.00           N
ATOM    233  H   SER    16      25.794  40.024  45.682  1.00  0.00           H
ATOM    234  CA  SER    16      25.541  40.481  47.700  1.00  0.00           C
ATOM    235  HA  SER    16      26.281  41.067  48.244  1.00  0.00           H
ATOM    236  CB  SER    16      24.359  41.248  47.331  1.00  0.00           C
ATOM    237  HB2 SER    16      24.843  41.904  46.608  1.00  0.00           H
ATOM    238  HB3 SER    16      23.540  40.782  46.783  1.00  0.00           H
ATOM    239  OG  SER    16      23.834  42.192  48.338  1.00  0.00           O
ATOM    240  HG  SER    16      22.875  42.212  48.290  1.00  0.00           H
ATOM    241  C   SER    16      25.120  39.499  48.779  1.00  0.00           C
ATOM    242  O   SER    16      25.227  39.754  49.942  1.00  0.00           O
ATOM    243  N   LEU    17      24.697  38.315  48.419  1.00  0.00           N
ATOM    244  H   LEU    17      24.551  38.194  47.427  1.00  0.00           H
ATOM    245  CA  LEU    17      24.599  37.207  49.370  1.00  0.00           C
ATOM    246  HA  LEU    17      24.103  37.664  50.226  1.00  0.00           H
ATOM    247  CB  LEU    17      23.783  36.022  48.753  1.00  0.00           C
ATOM    248  HB2 LEU    17      22.806  36.479  48.592  1.00  0.00           H
ATOM    249  HB3 LEU    17      24.143  35.676  47.783  1.00  0.00           H
ATOM    250  CG  LEU    17      23.520  34.766  49.535  1.00  0.00           C
ATOM    251  HG  LEU    17      23.642  35.062  50.577  1.00  0.00           H
ATOM    252  CD1 LEU    17      22.164  34.224  49.318  1.00  0.00           C
ATOM    253 HD11 LEU    17      22.185  33.857  48.292  1.00  0.00           H
ATOM    254 HD12 LEU    17      21.405  34.982  49.517  1.00  0.00           H
ATOM    255 HD13 LEU    17      21.963  33.409  50.013  1.00  0.00           H
ATOM    256  CD2 LEU    17      24.631  33.740  49.157  1.00  0.00           C
ATOM    257 HD21 LEU    17      25.656  34.101  49.236  1.00  0.00           H
ATOM    258 HD22 LEU    17      24.431  32.929  49.857  1.00  0.00           H
ATOM    259 HD23 LEU    17      24.412  33.500  48.116  1.00  0.00           H
ATOM    260  C   LEU    17      25.980  36.770  49.958  1.00  0.00           C
ATOM    261  O   LEU    17      26.228  36.712  51.135  1.00  0.00           O
ATOM    262  N   ILE    18      26.955  36.544  49.117  1.00  0.00           N
ATOM    263  H   ILE    18      26.770  36.822  48.163  1.00  0.00           H
ATOM    264  CA  ILE    18      28.308  36.079  49.450  1.00  0.00           C
ATOM    265  HA  ILE    18      28.121  35.109  49.908  1.00  0.00           H
ATOM    266  CB  ILE    18      29.146  35.768  48.208  1.00  0.00           C
ATOM    267  HB  ILE    18      28.957  36.548  47.469  1.00  0.00           H
ATOM    268  CG2 ILE    18      30.676  35.712  48.331  1.00  0.00           C
ATOM    269 HG21 ILE    18      31.084  34.756  48.659  1.00  0.00           H
ATOM    270 HG22 ILE    18      31.053  36.539  48.932  1.00  0.00           H
ATOM    271 HG23 ILE    18      31.133  35.822  47.347  1.00  0.00           H
ATOM    272  CG1 ILE    18      28.667  34.546  47.478  1.00  0.00           C
ATOM    273 HG12 ILE    18      28.883  33.648  48.057  1.00  0.00           H
ATOM    274 HG13 ILE    18      27.596  34.717  47.371  1.00  0.00           H
ATOM    275  CD1 ILE    18      29.184  34.395  45.997  1.00  0.00           C
ATOM    276 HD11 ILE    18      29.147  35.305  45.399  1.00  0.00           H
ATOM    277 HD12 ILE    18      28.624  33.592  45.518  1.00  0.00           H
ATOM    278 HD13 ILE    18      30.225  34.076  46.049  1.00  0.00           H
ATOM    279  C   ILE    18      29.050  36.980  50.458  1.00  0.00           C
ATOM    280  O   ILE    18      29.511  36.416  51.444  1.00  0.00           O
ATOM    281  N   ILE    19      29.035  38.276  50.240  1.00  0.00           N
ATOM    282  H   ILE    19      28.597  38.624  49.400  1.00  0.00           H
ATOM    283  CA  ILE    19      29.613  39.308  51.060  1.00  0.00           C
ATOM    284  HA  ILE    19      30.533  38.779  51.309  1.00  0.00           H
ATOM    285  CB  ILE    19      29.893  40.542  50.186  1.00  0.00           C
ATOM    286  HB  ILE    19      30.249  40.120  49.246  1.00  0.00           H
ATOM    287  CG2 ILE    19      28.690  41.471  49.813  1.00  0.00           C
ATOM    288 HG21 ILE    19      28.520  42.101  50.687  1.00  0.00           H
ATOM    289 HG22 ILE    19      27.835  40.809  49.676  1.00  0.00           H
ATOM    290 HG23 ILE    19      28.935  41.967  48.874  1.00  0.00           H
ATOM    291  CG1 ILE    19      31.252  41.317  50.521  1.00  0.00           C
ATOM    292 HG12 ILE    19      31.269  41.846  51.473  1.00  0.00           H
ATOM    293 HG13 ILE    19      31.927  40.475  50.679  1.00  0.00           H
ATOM    294  CD1 ILE    19      31.863  42.126  49.345  1.00  0.00           C
ATOM    295 HD11 ILE    19      32.819  42.551  49.651  1.00  0.00           H
ATOM    296 HD12 ILE    19      31.351  43.067  49.141  1.00  0.00           H
ATOM    297 HD13 ILE    19      32.063  41.554  48.440  1.00  0.00           H
ATOM    298  C   ILE    19      28.881  39.716  52.402  1.00  0.00           C
ATOM    299  O   ILE    19      29.413  40.493  53.166  1.00  0.00           O
ATOM    300  N   ASN    20      27.731  39.142  52.598  1.00  0.00           N
ATOM    301  H   ASN    20      27.236  38.704  51.835  1.00  0.00           H
ATOM    302  CA  ASN    20      26.920  39.317  53.860  1.00  0.00           C
ATOM    303  HA  ASN    20      27.462  39.968  54.547  1.00  0.00           H
ATOM    304  CB  ASN    20      25.666  39.956  53.495  1.00  0.00           C
ATOM    305  HB2 ASN    20      25.277  39.453  52.610  1.00  0.00           H
ATOM    306  HB3 ASN    20      24.902  39.961  54.272  1.00  0.00           H
ATOM    307  CG  ASN    20      25.887  41.374  52.971  1.00  0.00           C
ATOM    308  OD1 ASN    20      26.293  42.275  53.705  1.00  0.00           O
ATOM    309  ND2 ASN    20      25.734  41.714  51.758  1.00  0.00           N
ATOM    310 HD21 ASN    20      25.476  40.956  51.141  1.00  0.00           H
ATOM    311 HD22 ASN    20      26.057  42.601  51.401  1.00  0.00           H
ATOM    312  C   ASN    20      26.777  38.056  54.711  1.00  0.00           C
ATOM    313  O   ASN    20      26.737  38.093  55.957  1.00  0.00           O
ATOM    314  N   THR    21      26.462  36.979  53.958  1.00  0.00           N
ATOM    315  H   THR    21      26.480  37.119  52.957  1.00  0.00           H
ATOM    316  CA  THR    21      26.322  35.575  54.508  1.00  0.00           C
ATOM    317  HA  THR    21      25.470  35.662  55.183  1.00  0.00           H
ATOM    318  CB  THR    21      25.976  34.664  53.332  1.00  0.00           C
ATOM    319  HB  THR    21      26.856  34.719  52.690  1.00  0.00           H
ATOM    320  CG2 THR    21      25.670  33.159  53.638  1.00  0.00           C
ATOM    321 HG21 THR    21      25.392  32.770  52.660  1.00  0.00           H
ATOM    322 HG22 THR    21      24.754  33.025  54.215  1.00  0.00           H
ATOM    323 HG23 THR    21      26.547  32.666  54.058  1.00  0.00           H
ATOM    324  OG1 THR    21      24.824  35.166  52.767  1.00  0.00           O
ATOM    325  HG1 THR    21      25.068  35.890  52.187  1.00  0.00           H
ATOM    326  C   THR    21      27.521  35.035  55.252  1.00  0.00           C
ATOM    327  O   THR    21      28.605  35.142  54.745  1.00  0.00           O
ATOM    328  N   PHE    22      27.279  34.424  56.397  1.00  0.00           N
ATOM    329  H   PHE    22      26.350  34.546  56.772  1.00  0.00           H
ATOM    330  CA  PHE    22      28.328  33.680  57.074  1.00  0.00           C
ATOM    331  HA  PHE    22      29.314  34.113  56.904  1.00  0.00           H
ATOM    332  CB  PHE    22      27.929  33.570  58.567  1.00  0.00           C
ATOM    333  HB2 PHE    22      28.126  34.570  58.949  1.00  0.00           H
ATOM    334  HB3 PHE    22      26.865  33.396  58.722  1.00  0.00           H
ATOM    335  CG  PHE    22      28.715  32.637  59.378  1.00  0.00           C
ATOM    336  CD1 PHE    22      30.103  32.886  59.615  1.00  0.00           C
ATOM    337  HD1 PHE    22      30.560  33.771  59.198  1.00  0.00           H
ATOM    338  CE1 PHE    22      30.926  31.971  60.188  1.00  0.00           C
ATOM    339  HE1 PHE    22      32.000  32.062  60.268  1.00  0.00           H
ATOM    340  CZ  PHE    22      30.315  30.836  60.637  1.00  0.00           C
ATOM    341  HZ  PHE    22      30.887  30.072  61.141  1.00  0.00           H
ATOM    342  CE2 PHE    22      28.959  30.470  60.460  1.00  0.00           C
ATOM    343  HE2 PHE    22      28.497  29.608  60.917  1.00  0.00           H
ATOM    344  CD2 PHE    22      28.198  31.376  59.768  1.00  0.00           C
ATOM    345  HD2 PHE    22      27.147  31.189  59.600  1.00  0.00           H
ATOM    346  C   PHE    22      28.412  32.288  56.541  1.00  0.00           C
ATOM    347  O   PHE    22      27.387  31.625  56.272  1.00  0.00           O
ATOM    348  N   TYR    23      29.628  31.788  56.302  1.00  0.00           N
ATOM    349  H   TYR    23      30.450  32.321  56.544  1.00  0.00           H
ATOM    350  CA  TYR    23      29.953  30.481  55.749  1.00  0.00           C
ATOM    351  HA  TYR    23      29.259  29.756  56.176  1.00  0.00           H
ATOM    352  CB  TYR    23      29.672  30.503  54.238  1.00  0.00           C
ATOM    353  HB2 TYR    23      28.615  30.665  54.027  1.00  0.00           H
ATOM    354  HB3 TYR    23      30.284  31.270  53.763  1.00  0.00           H
ATOM    355  CG  TYR    23      30.001  29.125  53.668  1.00  0.00           C
ATOM    356  CD1 TYR    23      29.178  28.027  53.954  1.00  0.00           C
ATOM    357  HD1 TYR    23      28.283  28.156  54.545  1.00  0.00           H
ATOM    358  CE1 TYR    23      29.369  26.813  53.350  1.00  0.00           C
ATOM    359  HE1 TYR    23      28.692  26.015  53.615  1.00  0.00           H
ATOM    360  CZ  TYR    23      30.330  26.532  52.413  1.00  0.00           C
ATOM    361  OH  TYR    23      30.559  25.244  51.910  1.00  0.00           O
ATOM    362  HH  TYR    23      29.735  24.817  52.155  1.00  0.00           H
ATOM    363  CE2 TYR    23      31.198  27.621  52.107  1.00  0.00           C
ATOM    364  HE2 TYR    23      31.979  27.495  51.372  1.00  0.00           H
ATOM    365  CD2 TYR    23      31.108  28.877  52.792  1.00  0.00           C
ATOM    366  HD2 TYR    23      31.795  29.643  52.468  1.00  0.00           H
ATOM    367  C   TYR    23      31.411  30.057  56.131  1.00  0.00           C
ATOM    368  O   TYR    23      32.365  30.676  55.685  1.00  0.00           O
ATOM    369  N   SER    24      31.605  28.917  56.792  1.00  0.00           N
ATOM    370  H   SER    24      30.752  28.435  57.036  1.00  0.00           H
ATOM    371  CA  SER    24      32.879  28.607  57.435  1.00  0.00           C
ATOM    372  HA  SER    24      33.299  29.459  57.969  1.00  0.00           H
ATOM    373  CB  SER    24      32.571  27.616  58.540  1.00  0.00           C
ATOM    374  HB2 SER    24      31.767  27.856  59.236  1.00  0.00           H
ATOM    375  HB3 SER    24      32.299  26.661  58.089  1.00  0.00           H
ATOM    376  OG  SER    24      33.687  27.421  59.295  1.00  0.00           O
ATOM    377  HG  SER    24      33.452  27.092  60.166  1.00  0.00           H
ATOM    378  C   SER    24      33.903  28.143  56.423  1.00  0.00           C
ATOM    379  O   SER    24      35.079  28.465  56.533  1.00  0.00           O
ATOM    380  N   ASN    25      33.498  27.341  55.431  1.00  0.00           N
ATOM    381  H   ASN    25      32.523  27.077  55.399  1.00  0.00           H
ATOM    382  CA  ASN    25      34.484  26.746  54.451  1.00  0.00           C
ATOM    383  HA  ASN    25      35.442  26.422  54.857  1.00  0.00           H
ATOM    384  CB  ASN    25      33.879  25.509  53.830  1.00  0.00           C
ATOM    385  HB2 ASN    25      33.514  24.874  54.638  1.00  0.00           H
ATOM    386  HB3 ASN    25      32.976  25.806  53.297  1.00  0.00           H
ATOM    387  CG  ASN    25      34.923  24.811  53.085  1.00  0.00           C
ATOM    388  OD1 ASN    25      36.090  24.819  53.466  1.00  0.00           O
ATOM    389  ND2 ASN    25      34.613  23.845  52.192  1.00  0.00           N
ATOM    390 HD21 ASN    25      33.689  23.509  51.963  1.00  0.00           H
ATOM    391 HD22 ASN    25      35.341  23.388  51.663  1.00  0.00           H
ATOM    392  C   ASN    25      34.879  27.870  53.485  1.00  0.00           C
ATOM    393  O   ASN    25      34.985  27.638  52.293  1.00  0.00           O
ATOM    394  N   LYS    26      35.145  29.126  53.907  1.00  0.00           N
ATOM    395  H   LYS    26      35.291  29.279  54.895  1.00  0.00           H
ATOM    396  CA  LYS    26      35.665  30.199  53.029  1.00  0.00           C
ATOM    397  HA  LYS    26      34.938  30.464  52.262  1.00  0.00           H
ATOM    398  CB  LYS    26      35.703  31.520  53.884  1.00  0.00           C
ATOM    399  HB2 LYS    26      35.970  32.306  53.179  1.00  0.00           H
ATOM    400  HB3 LYS    26      34.694  31.723  54.246  1.00  0.00           H
ATOM    401  CG  LYS    26      36.810  31.625  54.957  1.00  0.00           C
ATOM    402  HG2 LYS    26      36.534  31.021  55.822  1.00  0.00           H
ATOM    403  HG3 LYS    26      37.787  31.463  54.501  1.00  0.00           H
ATOM    404  CD  LYS    26      36.843  33.058  55.336  1.00  0.00           C
ATOM    405  HD2 LYS    26      36.759  33.659  54.429  1.00  0.00           H
ATOM    406  HD3 LYS    26      35.940  33.187  55.933  1.00  0.00           H
ATOM    407  CE  LYS    26      38.033  33.510  56.152  1.00  0.00           C
ATOM    408  HE2 LYS    26      38.916  33.466  55.514  1.00  0.00           H
ATOM    409  HE3 LYS    26      37.977  34.581  56.348  1.00  0.00           H
ATOM    410  NZ  LYS    26      38.235  32.841  57.461  1.00  0.00           N
ATOM    411  HZ1 LYS    26      38.539  31.878  57.472  1.00  0.00           H
ATOM    412  HZ2 LYS    26      37.393  32.932  58.011  1.00  0.00           H
ATOM    413  HZ3 LYS    26      38.914  33.395  57.964  1.00  0.00           H
ATOM    414  C   LYS    26      37.053  30.079  52.428  1.00  0.00           C
ATOM    415  O   LYS    26      37.380  30.753  51.493  1.00  0.00           O
ATOM    416  N   GLU    27      37.870  29.153  52.903  1.00  0.00           N
ATOM    417  H   GLU    27      37.414  28.675  53.666  1.00  0.00           H
ATOM    418  CA  GLU    27      39.135  28.676  52.373  1.00  0.00           C
ATOM    419  HA  GLU    27      39.916  29.429  52.477  1.00  0.00           H
ATOM    420  CB  GLU    27      39.606  27.459  53.165  1.00  0.00           C
ATOM    421  HB2 GLU    27      38.855  26.688  52.997  1.00  0.00           H
ATOM    422  HB3 GLU    27      40.611  27.184  52.842  1.00  0.00           H
ATOM    423  CG  GLU    27      39.688  27.598  54.677  1.00  0.00           C
ATOM    424  HG2 GLU    27      38.734  27.952  55.068  1.00  0.00           H
ATOM    425  HG3 GLU    27      39.946  26.637  55.123  1.00  0.00           H
ATOM    426  CD  GLU    27      40.874  28.486  55.165  1.00  0.00           C
ATOM    427  OE1 GLU    27      40.633  29.474  55.854  1.00  0.00           O
ATOM    428  OE2 GLU    27      41.999  27.998  54.988  1.00  0.00           O
ATOM    429  C   GLU    27      39.137  28.363  50.827  1.00  0.00           C
ATOM    430  O   GLU    27      40.111  28.621  50.138  1.00  0.00           O
ATOM    431  N   ILE    28      37.953  27.986  50.290  1.00  0.00           N
ATOM    432  H   ILE    28      37.204  27.816  50.946  1.00  0.00           H
ATOM    433  CA  ILE    28      37.717  27.500  48.949  1.00  0.00           C
ATOM    434  HA  ILE    28      38.399  26.694  48.683  1.00  0.00           H
ATOM    435  CB  ILE    28      36.317  26.773  48.846  1.00  0.00           C
ATOM    436  HB  ILE    28      36.256  26.251  47.891  1.00  0.00           H
ATOM    437  CG2 ILE    28      36.441  25.648  49.877  1.00  0.00           C
ATOM    438 HG21 ILE    28      37.397  25.126  49.827  1.00  0.00           H
ATOM    439 HG22 ILE    28      35.617  24.955  49.702  1.00  0.00           H
ATOM    440 HG23 ILE    28      36.322  26.031  50.889  1.00  0.00           H
ATOM    441  CG1 ILE    28      35.036  27.616  49.080  1.00  0.00           C
ATOM    442 HG12 ILE    28      34.312  27.060  49.675  1.00  0.00           H
ATOM    443 HG13 ILE    28      35.210  28.578  49.560  1.00  0.00           H
ATOM    444  CD1 ILE    28      34.371  27.912  47.759  1.00  0.00           C
ATOM    445 HD11 ILE    28      34.900  28.699  47.220  1.00  0.00           H
ATOM    446 HD12 ILE    28      33.347  28.236  47.945  1.00  0.00           H
ATOM    447 HD13 ILE    28      34.435  26.999  47.166  1.00  0.00           H
ATOM    448  C   ILE    28      37.949  28.522  47.847  1.00  0.00           C
ATOM    449  O   ILE    28      37.998  28.145  46.688  1.00  0.00           O
ATOM    450  N   PHE    29      37.981  29.830  48.183  1.00  0.00           N
ATOM    451  H   PHE    29      37.910  30.111  49.150  1.00  0.00           H
ATOM    452  CA  PHE    29      38.244  30.879  47.153  1.00  0.00           C
ATOM    453  HA  PHE    29      37.466  31.107  46.425  1.00  0.00           H
ATOM    454  CB  PHE    29      38.425  32.121  47.959  1.00  0.00           C
ATOM    455  HB2 PHE    29      38.293  32.905  47.213  1.00  0.00           H
ATOM    456  HB3 PHE    29      37.568  32.159  48.632  1.00  0.00           H
ATOM    457  CG  PHE    29      39.779  32.320  48.609  1.00  0.00           C
ATOM    458  CD1 PHE    29      39.999  31.942  49.936  1.00  0.00           C
ATOM    459  HD1 PHE    29      39.202  31.553  50.553  1.00  0.00           H
ATOM    460  CE1 PHE    29      41.337  32.165  50.492  1.00  0.00           C
ATOM    461  HE1 PHE    29      41.419  31.966  51.551  1.00  0.00           H
ATOM    462  CZ  PHE    29      42.344  32.842  49.805  1.00  0.00           C
ATOM    463  HZ  PHE    29      43.294  33.015  50.289  1.00  0.00           H
ATOM    464  CE2 PHE    29      42.095  33.209  48.477  1.00  0.00           C
ATOM    465  HE2 PHE    29      42.917  33.610  47.902  1.00  0.00           H
ATOM    466  CD2 PHE    29      40.829  32.904  47.873  1.00  0.00           C
ATOM    467  HD2 PHE    29      40.717  33.409  46.926  1.00  0.00           H
ATOM    468  C   PHE    29      39.520  30.471  46.239  1.00  0.00           C
ATOM    469  O   PHE    29      39.385  30.577  45.026  1.00  0.00           O
ATOM    470  N   LEU    30      40.617  30.055  46.828  1.00  0.00           N
ATOM    471  H   LEU    30      40.768  30.060  47.827  1.00  0.00           H
ATOM    472  CA  LEU    30      41.764  29.559  46.004  1.00  0.00           C
ATOM    473  HA  LEU    30      42.010  30.439  45.409  1.00  0.00           H
ATOM    474  CB  LEU    30      42.881  29.262  47.046  1.00  0.00           C
ATOM    475  HB2 LEU    30      42.674  29.726  48.010  1.00  0.00           H
ATOM    476  HB3 LEU    30      42.762  28.216  47.330  1.00  0.00           H
ATOM    477  CG  LEU    30      44.323  29.463  46.526  1.00  0.00           C
ATOM    478  HG  LEU    30      44.411  29.047  45.524  1.00  0.00           H
ATOM    479  CD1 LEU    30      44.757  30.932  46.410  1.00  0.00           C
ATOM    480 HD11 LEU    30      45.712  30.968  45.885  1.00  0.00           H
ATOM    481 HD12 LEU    30      44.872  31.408  47.385  1.00  0.00           H
ATOM    482 HD13 LEU    30      44.031  31.425  45.763  1.00  0.00           H
ATOM    483  CD2 LEU    30      45.384  28.783  47.371  1.00  0.00           C
ATOM    484 HD21 LEU    30      45.280  27.704  47.478  1.00  0.00           H
ATOM    485 HD22 LEU    30      46.432  29.019  47.183  1.00  0.00           H
ATOM    486 HD23 LEU    30      45.308  29.269  48.343  1.00  0.00           H
ATOM    487  C   LEU    30      41.481  28.379  45.041  1.00  0.00           C
ATOM    488  O   LEU    30      41.928  28.242  43.919  1.00  0.00           O
ATOM    489  N   ARG    31      40.678  27.443  45.592  1.00  0.00           N
ATOM    490  H   ARG    31      40.164  27.608  46.445  1.00  0.00           H
ATOM    491  CA  ARG    31      40.217  26.212  44.934  1.00  0.00           C
ATOM    492  HA  ARG    31      41.146  25.690  44.707  1.00  0.00           H
ATOM    493  CB  ARG    31      39.468  25.321  45.909  1.00  0.00           C
ATOM    494  HB2 ARG    31      39.984  25.179  46.859  1.00  0.00           H
ATOM    495  HB3 ARG    31      38.531  25.811  46.170  1.00  0.00           H
ATOM    496  CG  ARG    31      39.189  23.932  45.416  1.00  0.00           C
ATOM    497  HG2 ARG    31      38.730  23.849  44.431  1.00  0.00           H
ATOM    498  HG3 ARG    31      40.126  23.378  45.357  1.00  0.00           H
ATOM    499  CD  ARG    31      38.238  23.213  46.405  1.00  0.00           C
ATOM    500  HD2 ARG    31      38.364  22.133  46.328  1.00  0.00           H
ATOM    501  HD3 ARG    31      38.455  23.554  47.418  1.00  0.00           H
ATOM    502  NE  ARG    31      36.843  23.393  46.095  1.00  0.00           N
ATOM    503  HE  ARG    31      36.576  24.073  45.397  1.00  0.00           H
ATOM    504  CZ  ARG    31      35.844  22.819  46.692  1.00  0.00           C
ATOM    505  NH1 ARG    31      35.921  21.826  47.586  1.00  0.00           N
ATOM    506 HH11 ARG    31      36.802  21.545  47.994  1.00  0.00           H
ATOM    507 HH12 ARG    31      35.056  21.541  48.021  1.00  0.00           H
ATOM    508  NH2 ARG    31      34.605  23.209  46.452  1.00  0.00           N
ATOM    509 HH21 ARG    31      34.485  23.905  45.730  1.00  0.00           H
ATOM    510 HH22 ARG    31      33.853  22.670  46.858  1.00  0.00           H
ATOM    511  C   ARG    31      39.421  26.324  43.632  1.00  0.00           C
ATOM    512  O   ARG    31      39.671  25.707  42.619  1.00  0.00           O
ATOM    513  N   GLU    32      38.480  27.246  43.712  1.00  0.00           N
ATOM    514  H   GLU    32      38.231  27.658  44.600  1.00  0.00           H
ATOM    515  CA  GLU    32      37.524  27.435  42.554  1.00  0.00           C
ATOM    516  HA  GLU    32      37.270  26.468  42.120  1.00  0.00           H
ATOM    517  CB  GLU    32      36.253  27.999  43.233  1.00  0.00           C
ATOM    518  HB2 GLU    32      36.449  28.926  43.772  1.00  0.00           H
ATOM    519  HB3 GLU    32      35.557  28.222  42.423  1.00  0.00           H
ATOM    520  CG  GLU    32      35.637  26.948  44.172  1.00  0.00           C
ATOM    521  HG2 GLU    32      36.305  26.838  45.026  1.00  0.00           H
ATOM    522  HG3 GLU    32      34.715  27.338  44.602  1.00  0.00           H
ATOM    523  CD  GLU    32      35.237  25.577  43.537  1.00  0.00           C
ATOM    524  OE1 GLU    32      35.015  25.450  42.329  1.00  0.00           O
ATOM    525  OE2 GLU    32      35.026  24.612  44.305  1.00  0.00           O
ATOM    526  C   GLU    32      38.068  28.372  41.541  1.00  0.00           C
ATOM    527  O   GLU    32      37.935  28.160  40.336  1.00  0.00           O
ATOM    528  N   LEU    33      38.821  29.378  41.983  1.00  0.00           N
ATOM    529  H   LEU    33      38.820  29.675  42.948  1.00  0.00           H
ATOM    530  CA  LEU    33      39.656  30.222  41.058  1.00  0.00           C
ATOM    531  HA  LEU    33      39.075  30.474  40.171  1.00  0.00           H
ATOM    532  CB  LEU    33      40.117  31.471  41.727  1.00  0.00           C
ATOM    533  HB2 LEU    33      40.663  31.189  42.628  1.00  0.00           H
ATOM    534  HB3 LEU    33      40.882  31.919  41.094  1.00  0.00           H
ATOM    535  CG  LEU    33      39.059  32.544  42.013  1.00  0.00           C
ATOM    536  HG  LEU    33      38.222  32.038  42.492  1.00  0.00           H
ATOM    537  CD1 LEU    33      39.612  33.357  43.115  1.00  0.00           C
ATOM    538 HD11 LEU    33      39.144  34.341  43.071  1.00  0.00           H
ATOM    539 HD12 LEU    33      40.680  33.480  42.936  1.00  0.00           H
ATOM    540 HD13 LEU    33      39.289  32.973  44.082  1.00  0.00           H
ATOM    541  CD2 LEU    33      38.629  33.371  40.831  1.00  0.00           C
ATOM    542 HD21 LEU    33      39.522  33.646  40.271  1.00  0.00           H
ATOM    543 HD22 LEU    33      37.922  32.734  40.299  1.00  0.00           H
ATOM    544 HD23 LEU    33      38.074  34.236  41.194  1.00  0.00           H
ATOM    545  C   LEU    33      40.816  29.415  40.503  1.00  0.00           C
ATOM    546  O   LEU    33      41.129  29.696  39.356  1.00  0.00           O
ATOM    547  N   ILE    34      41.447  28.483  41.228  1.00  0.00           N
ATOM    548  H   ILE    34      41.298  28.317  42.214  1.00  0.00           H
ATOM    549  CA  ILE    34      42.465  27.654  40.590  1.00  0.00           C
ATOM    550  HA  ILE    34      43.087  28.258  39.931  1.00  0.00           H
ATOM    551  CB  ILE    34      43.374  26.917  41.594  1.00  0.00           C
ATOM    552  HB  ILE    34      42.787  26.537  42.430  1.00  0.00           H
ATOM    553  CG2 ILE    34      44.001  25.637  41.119  1.00  0.00           C
ATOM    554 HG21 ILE    34      44.796  25.898  40.420  1.00  0.00           H
ATOM    555 HG22 ILE    34      43.225  24.979  40.728  1.00  0.00           H
ATOM    556 HG23 ILE    34      44.362  25.047  41.962  1.00  0.00           H
ATOM    557  CG1 ILE    34      44.518  27.987  41.934  1.00  0.00           C
ATOM    558 HG12 ILE    34      45.204  27.939  41.087  1.00  0.00           H
ATOM    559 HG13 ILE    34      44.083  28.986  41.907  1.00  0.00           H
ATOM    560  CD1 ILE    34      45.159  27.730  43.318  1.00  0.00           C
ATOM    561 HD11 ILE    34      44.414  27.785  44.113  1.00  0.00           H
ATOM    562 HD12 ILE    34      45.811  28.591  43.469  1.00  0.00           H
ATOM    563 HD13 ILE    34      45.770  26.829  43.307  1.00  0.00           H
ATOM    564  C   ILE    34      41.773  26.668  39.629  1.00  0.00           C
ATOM    565  O   ILE    34      42.187  26.665  38.426  1.00  0.00           O
ATOM    566  N   SER    35      40.639  26.064  39.979  1.00  0.00           N
ATOM    567  H   SER    35      40.496  26.032  40.979  1.00  0.00           H
ATOM    568  CA  SER    35      39.682  25.381  39.018  1.00  0.00           C
ATOM    569  HA  SER    35      40.187  24.492  38.640  1.00  0.00           H
ATOM    570  CB  SER    35      38.446  24.971  39.765  1.00  0.00           C
ATOM    571  HB2 SER    35      37.985  25.842  40.231  1.00  0.00           H
ATOM    572  HB3 SER    35      37.758  24.608  39.003  1.00  0.00           H
ATOM    573  OG  SER    35      38.720  23.903  40.639  1.00  0.00           O
ATOM    574  HG  SER    35      38.965  24.265  41.495  1.00  0.00           H
ATOM    575  C   SER    35      39.480  26.271  37.752  1.00  0.00           C
ATOM    576  O   SER    35      39.464  25.658  36.702  1.00  0.00           O
ATOM    577  N   ASN    36      39.308  27.558  37.893  1.00  0.00           N
ATOM    578  H   ASN    36      39.388  27.907  38.837  1.00  0.00           H
ATOM    579  CA  ASN    36      39.003  28.376  36.784  1.00  0.00           C
ATOM    580  HA  ASN    36      38.231  27.785  36.292  1.00  0.00           H
ATOM    581  CB  ASN    36      38.375  29.728  37.231  1.00  0.00           C
ATOM    582  HB2 ASN    36      37.474  29.515  37.807  1.00  0.00           H
ATOM    583  HB3 ASN    36      39.088  30.285  37.839  1.00  0.00           H
ATOM    584  CG  ASN    36      38.099  30.693  36.059  1.00  0.00           C
ATOM    585  OD1 ASN    36      38.888  31.527  35.725  1.00  0.00           O
ATOM    586  ND2 ASN    36      36.910  30.539  35.527  1.00  0.00           N
ATOM    587 HD21 ASN    36      36.468  29.634  35.600  1.00  0.00           H
ATOM    588 HD22 ASN    36      36.707  31.227  34.816  1.00  0.00           H
ATOM    589  C   ASN    36      40.162  28.699  35.796  1.00  0.00           C
ATOM    590  O   ASN    36      40.053  28.454  34.546  1.00  0.00           O
ATOM    591  N   SER    37      41.379  28.940  36.355  1.00  0.00           N
ATOM    592  H   SER    37      41.423  29.101  37.350  1.00  0.00           H
ATOM    593  CA  SER    37      42.678  28.954  35.609  1.00  0.00           C
ATOM    594  HA  SER    37      42.595  29.646  34.770  1.00  0.00           H
ATOM    595  CB  SER    37      43.826  29.290  36.583  1.00  0.00           C
ATOM    596  HB2 SER    37      43.734  28.864  37.582  1.00  0.00           H
ATOM    597  HB3 SER    37      44.790  29.158  36.092  1.00  0.00           H
ATOM    598  OG  SER    37      43.726  30.731  36.694  1.00  0.00           O
ATOM    599  HG  SER    37      44.059  31.074  35.861  1.00  0.00           H
ATOM    600  C   SER    37      43.036  27.612  34.975  1.00  0.00           C
ATOM    601  O   SER    37      43.381  27.649  33.780  1.00  0.00           O
ATOM    602  N   SER    38      42.875  26.476  35.612  1.00  0.00           N
ATOM    603  H   SER    38      42.405  26.569  36.501  1.00  0.00           H
ATOM    604  CA  SER    38      43.061  25.155  34.957  1.00  0.00           C
ATOM    605  HA  SER    38      44.051  24.907  34.575  1.00  0.00           H
ATOM    606  CB  SER    38      42.641  24.156  36.005  1.00  0.00           C
ATOM    607  HB2 SER    38      43.401  24.215  36.785  1.00  0.00           H
ATOM    608  HB3 SER    38      41.764  24.540  36.526  1.00  0.00           H
ATOM    609  OG  SER    38      42.624  22.831  35.525  1.00  0.00           O
ATOM    610  HG  SER    38      41.889  22.719  34.918  1.00  0.00           H
ATOM    611  C   SER    38      42.117  25.006  33.761  1.00  0.00           C
ATOM    612  O   SER    38      42.457  24.439  32.695  1.00  0.00           O
ATOM    613  N   ASP    39      40.909  25.536  33.896  1.00  0.00           N
ATOM    614  H   ASP    39      40.733  26.087  34.724  1.00  0.00           H
ATOM    615  CA  ASP    39      39.915  25.521  32.794  1.00  0.00           C
ATOM    616  HA  ASP    39      39.714  24.540  32.361  1.00  0.00           H
ATOM    617  CB  ASP    39      38.470  25.950  33.267  1.00  0.00           C
ATOM    618  HB2 ASP    39      38.491  26.801  33.947  1.00  0.00           H
ATOM    619  HB3 ASP    39      37.980  26.288  32.354  1.00  0.00           H
ATOM    620  CG  ASP    39      37.547  24.817  33.754  1.00  0.00           C
ATOM    621  OD1 ASP    39      36.491  25.095  34.355  1.00  0.00           O
ATOM    622  OD2 ASP    39      37.878  23.600  33.538  1.00  0.00           O
ATOM    623  C   ASP    39      40.415  26.307  31.578  1.00  0.00           C
ATOM    624  O   ASP    39      40.017  26.009  30.387  1.00  0.00           O
ATOM    625  N   ALA    40      41.148  27.485  31.744  1.00  0.00           N
ATOM    626  H   ALA    40      41.595  27.626  32.639  1.00  0.00           H
ATOM    627  CA  ALA    40      41.722  28.175  30.564  1.00  0.00           C
ATOM    628  HA  ALA    40      40.937  28.209  29.810  1.00  0.00           H
ATOM    629  CB  ALA    40      41.947  29.551  31.124  1.00  0.00           C
ATOM    630  HB1 ALA    40      41.034  30.064  31.424  1.00  0.00           H
ATOM    631  HB2 ALA    40      42.308  30.236  30.356  1.00  0.00           H
ATOM    632  HB3 ALA    40      42.674  29.494  31.934  1.00  0.00           H
ATOM    633  C   ALA    40      42.979  27.512  29.943  1.00  0.00           C
ATOM    634  O   ALA    40      43.096  27.599  28.713  1.00  0.00           O
ATOM    635  N   LEU    41      43.918  26.869  30.735  1.00  0.00           N
ATOM    636  H   LEU    41      43.687  26.830  31.717  1.00  0.00           H
ATOM    637  CA  LEU    41      45.021  25.998  30.228  1.00  0.00           C
ATOM    638  HA  LEU    41      45.653  26.531  29.519  1.00  0.00           H
ATOM    639  CB  LEU    41      45.874  25.640  31.476  1.00  0.00           C
ATOM    640  HB2 LEU    41      45.252  25.030  32.130  1.00  0.00           H
ATOM    641  HB3 LEU    41      46.689  24.984  31.175  1.00  0.00           H
ATOM    642  CG  LEU    41      46.549  26.749  32.283  1.00  0.00           C
ATOM    643  HG  LEU    41      45.844  27.562  32.459  1.00  0.00           H
ATOM    644  CD1 LEU    41      46.972  26.322  33.711  1.00  0.00           C
ATOM    645 HD11 LEU    41      46.089  26.026  34.277  1.00  0.00           H
ATOM    646 HD12 LEU    41      47.615  27.073  34.169  1.00  0.00           H
ATOM    647 HD13 LEU    41      47.515  25.378  33.754  1.00  0.00           H
ATOM    648  CD2 LEU    41      47.747  27.335  31.651  1.00  0.00           C
ATOM    649 HD21 LEU    41      47.803  27.425  30.566  1.00  0.00           H
ATOM    650 HD22 LEU    41      47.840  28.329  32.093  1.00  0.00           H
ATOM    651 HD23 LEU    41      48.658  26.836  31.978  1.00  0.00           H
ATOM    652  C   LEU    41      44.519  24.708  29.545  1.00  0.00           C
ATOM    653  O   LEU    41      45.065  24.273  28.561  1.00  0.00           O
ATOM    654  N   ASP    42      43.488  24.017  30.022  1.00  0.00           N
ATOM    655  H   ASP    42      43.158  24.236  30.952  1.00  0.00           H
ATOM    656  CA  ASP    42      42.718  22.969  29.322  1.00  0.00           C
ATOM    657  HA  ASP    42      43.499  22.243  29.092  1.00  0.00           H
ATOM    658  CB  ASP    42      41.581  22.353  30.167  1.00  0.00           C
ATOM    659  HB2 ASP    42      41.188  23.151  30.796  1.00  0.00           H
ATOM    660  HB3 ASP    42      40.789  21.906  29.565  1.00  0.00           H
ATOM    661  CG  ASP    42      42.038  21.259  31.083  1.00  0.00           C
ATOM    662  OD1 ASP    42      41.278  20.956  32.060  1.00  0.00           O
ATOM    663  OD2 ASP    42      43.188  20.770  31.030  1.00  0.00           O
ATOM    664  C   ASP    42      42.108  23.477  28.002  1.00  0.00           C
ATOM    665  O   ASP    42      41.954  22.717  27.027  1.00  0.00           O
ATOM    666  N   LYS    43      41.706  24.751  28.022  1.00  0.00           N
ATOM    667  H   LYS    43      41.687  25.269  28.888  1.00  0.00           H
ATOM    668  CA  LYS    43      41.160  25.375  26.876  1.00  0.00           C
ATOM    669  HA  LYS    43      40.564  24.559  26.466  1.00  0.00           H
ATOM    670  CB  LYS    43      40.259  26.591  27.186  1.00  0.00           C
ATOM    671  HB2 LYS    43      39.656  26.496  28.089  1.00  0.00           H
ATOM    672  HB3 LYS    43      40.829  27.515  27.298  1.00  0.00           H
ATOM    673  CG  LYS    43      39.294  26.837  26.024  1.00  0.00           C
ATOM    674  HG2 LYS    43      39.954  27.098  25.196  1.00  0.00           H
ATOM    675  HG3 LYS    43      38.806  25.936  25.654  1.00  0.00           H
ATOM    676  CD  LYS    43      38.250  28.008  26.357  1.00  0.00           C
ATOM    677  HD2 LYS    43      38.843  28.742  26.903  1.00  0.00           H
ATOM    678  HD3 LYS    43      37.871  28.521  25.474  1.00  0.00           H
ATOM    679  CE  LYS    43      37.125  27.386  27.148  1.00  0.00           C
ATOM    680  HE2 LYS    43      36.812  26.584  26.480  1.00  0.00           H
ATOM    681  HE3 LYS    43      37.550  27.133  28.119  1.00  0.00           H
ATOM    682  NZ  LYS    43      36.079  28.512  27.313  1.00  0.00           N
ATOM    683  HZ1 LYS    43      36.290  29.220  28.001  1.00  0.00           H
ATOM    684  HZ2 LYS    43      35.170  28.143  27.554  1.00  0.00           H
ATOM    685  HZ3 LYS    43      36.022  29.037  26.452  1.00  0.00           H
ATOM    686  C   LYS    43      42.164  25.606  25.776  1.00  0.00           C
ATOM    687  O   LYS    43      41.932  25.170  24.666  1.00  0.00           O
ATOM    688  N   ILE    44      43.293  26.285  25.994  1.00  0.00           N
ATOM    689  H   ILE    44      43.537  26.626  26.914  1.00  0.00           H
ATOM    690  CA  ILE    44      44.288  26.446  24.915  1.00  0.00           C
ATOM    691  HA  ILE    44      43.766  26.942  24.096  1.00  0.00           H
ATOM    692  CB  ILE    44      45.490  27.309  25.241  1.00  0.00           C
ATOM    693  HB  ILE    44      45.083  28.297  25.462  1.00  0.00           H
ATOM    694  CG2 ILE    44      46.401  26.874  26.438  1.00  0.00           C
ATOM    695 HG21 ILE    44      47.010  26.027  26.122  1.00  0.00           H
ATOM    696 HG22 ILE    44      45.701  26.736  27.263  1.00  0.00           H
ATOM    697 HG23 ILE    44      47.069  27.700  26.678  1.00  0.00           H
ATOM    698  CG1 ILE    44      46.402  27.610  24.014  1.00  0.00           C
ATOM    699 HG12 ILE    44      47.079  28.426  24.265  1.00  0.00           H
ATOM    700 HG13 ILE    44      46.905  26.681  23.742  1.00  0.00           H
ATOM    701  CD1 ILE    44      45.582  28.192  22.859  1.00  0.00           C
ATOM    702 HD11 ILE    44      44.853  28.982  23.031  1.00  0.00           H
ATOM    703 HD12 ILE    44      45.101  27.358  22.349  1.00  0.00           H
ATOM    704 HD13 ILE    44      46.258  28.699  22.170  1.00  0.00           H
ATOM    705  C   ILE    44      44.704  25.126  24.319  1.00  0.00           C
ATOM    706  O   ILE    44      44.703  25.028  23.062  1.00  0.00           O
ATOM    707  N   ARG    45      44.956  24.061  25.153  1.00  0.00           N
ATOM    708  H   ARG    45      44.909  24.270  26.140  1.00  0.00           H
ATOM    709  CA  ARG    45      45.063  22.733  24.621  1.00  0.00           C
ATOM    710  HA  ARG    45      45.885  22.717  23.904  1.00  0.00           H
ATOM    711  CB  ARG    45      45.209  21.616  25.679  1.00  0.00           C
ATOM    712  HB2 ARG    45      44.357  21.669  26.358  1.00  0.00           H
ATOM    713  HB3 ARG    45      45.348  20.612  25.278  1.00  0.00           H
ATOM    714  CG  ARG    45      46.457  21.724  26.633  1.00  0.00           C
ATOM    715  HG2 ARG    45      47.381  21.901  26.081  1.00  0.00           H
ATOM    716  HG3 ARG    45      46.301  22.439  27.441  1.00  0.00           H
ATOM    717  CD  ARG    45      46.767  20.440  27.412  1.00  0.00           C
ATOM    718  HD2 ARG    45      47.172  19.635  26.798  1.00  0.00           H
ATOM    719  HD3 ARG    45      47.646  20.782  27.958  1.00  0.00           H
ATOM    720  NE  ARG    45      45.694  19.947  28.306  1.00  0.00           N
ATOM    721  HE  ARG    45      45.552  20.303  29.241  1.00  0.00           H
ATOM    722  CZ  ARG    45      44.943  18.910  27.975  1.00  0.00           C
ATOM    723  NH1 ARG    45      45.011  18.152  26.932  1.00  0.00           N
ATOM    724 HH11 ARG    45      45.752  18.331  26.269  1.00  0.00           H
ATOM    725 HH12 ARG    45      44.289  17.472  26.741  1.00  0.00           H
ATOM    726  NH2 ARG    45      44.010  18.670  28.888  1.00  0.00           N
ATOM    727 HH21 ARG    45      43.810  19.293  29.657  1.00  0.00           H
ATOM    728 HH22 ARG    45      43.372  17.906  28.724  1.00  0.00           H
ATOM    729  C   ARG    45      43.983  22.272  23.610  1.00  0.00           C
ATOM    730  O   ARG    45      44.408  21.783  22.547  1.00  0.00           O
ATOM    731  N   TYR    46      42.700  22.515  23.830  1.00  0.00           N
ATOM    732  H   TYR    46      42.467  22.904  24.732  1.00  0.00           H
ATOM    733  CA  TYR    46      41.686  22.089  22.866  1.00  0.00           C
ATOM    734  HA  TYR    46      41.935  21.064  22.590  1.00  0.00           H
ATOM    735  CB  TYR    46      40.377  22.157  23.556  1.00  0.00           C
ATOM    736  HB2 TYR    46      40.411  21.599  24.491  1.00  0.00           H
ATOM    737  HB3 TYR    46      40.122  23.181  23.834  1.00  0.00           H
ATOM    738  CG  TYR    46      39.158  21.717  22.837  1.00  0.00           C
ATOM    739  CD1 TYR    46      38.785  20.350  22.962  1.00  0.00           C
ATOM    740  HD1 TYR    46      39.361  19.661  23.562  1.00  0.00           H
ATOM    741  CE1 TYR    46      37.758  19.796  22.181  1.00  0.00           C
ATOM    742  HE1 TYR    46      37.548  18.738  22.203  1.00  0.00           H
ATOM    743  CZ  TYR    46      37.028  20.619  21.336  1.00  0.00           C
ATOM    744  OH  TYR    46      35.992  20.138  20.634  1.00  0.00           O
ATOM    745  HH  TYR    46      35.693  19.245  20.819  1.00  0.00           H
ATOM    746  CE2 TYR    46      37.241  22.000  21.353  1.00  0.00           C
ATOM    747  HE2 TYR    46      36.642  22.678  20.764  1.00  0.00           H
ATOM    748  CD2 TYR    46      38.387  22.551  22.022  1.00  0.00           C
ATOM    749  HD2 TYR    46      38.616  23.583  21.803  1.00  0.00           H
ATOM    750  C   TYR    46      41.663  23.083  21.618  1.00  0.00           C
ATOM    751  O   TYR    46      41.375  22.656  20.448  1.00  0.00           O
ATOM    752  N   GLU    47      41.917  24.358  21.841  1.00  0.00           N
ATOM    753  H   GLU    47      42.181  24.627  22.779  1.00  0.00           H
ATOM    754  CA  GLU    47      41.828  25.397  20.824  1.00  0.00           C
ATOM    755  HA  GLU    47      40.870  25.153  20.364  1.00  0.00           H
ATOM    756  CB  GLU    47      41.746  26.730  21.491  1.00  0.00           C
ATOM    757  HB2 GLU    47      41.050  26.687  22.329  1.00  0.00           H
ATOM    758  HB3 GLU    47      42.742  27.054  21.795  1.00  0.00           H
ATOM    759  CG  GLU    47      41.231  27.849  20.500  1.00  0.00           C
ATOM    760  HG2 GLU    47      41.479  28.834  20.894  1.00  0.00           H
ATOM    761  HG3 GLU    47      41.752  27.710  19.554  1.00  0.00           H
ATOM    762  CD  GLU    47      39.666  27.787  20.371  1.00  0.00           C
ATOM    763  OE1 GLU    47      39.110  26.649  20.402  1.00  0.00           O
ATOM    764  OE2 GLU    47      39.081  28.910  20.420  1.00  0.00           O
ATOM    765  C   GLU    47      42.954  25.179  19.750  1.00  0.00           C
ATOM    766  O   GLU    47      42.640  25.251  18.595  1.00  0.00           O
ATOM    767  N   SER    48      44.155  24.818  20.235  1.00  0.00           N
ATOM    768  H   SER    48      44.163  24.941  21.237  1.00  0.00           H
ATOM    769  CA  SER    48      45.391  24.542  19.474  1.00  0.00           C
ATOM    770  HA  SER    48      45.543  25.430  18.860  1.00  0.00           H
ATOM    771  CB  SER    48      46.676  24.568  20.447  1.00  0.00           C
ATOM    772  HB2 SER    48      47.488  24.274  19.781  1.00  0.00           H
ATOM    773  HB3 SER    48      46.848  25.594  20.772  1.00  0.00           H
ATOM    774  OG  SER    48      46.438  23.699  21.483  1.00  0.00           O
ATOM    775  HG  SER    48      45.654  23.948  21.978  1.00  0.00           H
ATOM    776  C   SER    48      45.347  23.249  18.631  1.00  0.00           C
ATOM    777  O   SER    48      46.251  23.162  17.776  1.00  0.00           O
ATOM    778  N   LEU    49      44.341  22.336  18.801  1.00  0.00           N
ATOM    779  H   LEU    49      43.777  22.407  19.635  1.00  0.00           H
ATOM    780  CA  LEU    49      44.011  21.331  17.780  1.00  0.00           C
ATOM    781  HA  LEU    49      44.873  20.667  17.727  1.00  0.00           H
ATOM    782  CB  LEU    49      42.846  20.475  18.136  1.00  0.00           C
ATOM    783  HB2 LEU    49      41.923  21.051  18.080  1.00  0.00           H
ATOM    784  HB3 LEU    49      42.746  19.742  17.334  1.00  0.00           H
ATOM    785  CG  LEU    49      42.909  19.652  19.461  1.00  0.00           C
ATOM    786  HG  LEU    49      43.483  20.091  20.278  1.00  0.00           H
ATOM    787  CD1 LEU    49      41.483  19.403  19.985  1.00  0.00           C
ATOM    788 HD11 LEU    49      41.651  19.017  20.991  1.00  0.00           H
ATOM    789 HD12 LEU    49      41.049  18.601  19.388  1.00  0.00           H
ATOM    790 HD13 LEU    49      40.802  20.253  19.987  1.00  0.00           H
ATOM    791  CD2 LEU    49      43.572  18.292  19.178  1.00  0.00           C
ATOM    792 HD21 LEU    49      42.994  17.679  18.488  1.00  0.00           H
ATOM    793 HD22 LEU    49      44.560  18.475  18.757  1.00  0.00           H
ATOM    794 HD23 LEU    49      43.608  17.793  20.147  1.00  0.00           H
ATOM    795  C   LEU    49      43.832  22.024  16.368  1.00  0.00           C
ATOM    796  O   LEU    49      44.354  21.431  15.388  1.00  0.00           O
ATOM    797  N   THR    50      43.192  23.219  16.305  1.00  0.00           N
ATOM    798  H   THR    50      42.830  23.642  17.147  1.00  0.00           H
ATOM    799  CA  THR    50      42.981  23.870  15.011  1.00  0.00           C
ATOM    800  HA  THR    50      42.728  23.056  14.332  1.00  0.00           H
ATOM    801  CB  THR    50      41.725  24.849  15.034  1.00  0.00           C
ATOM    802  HB  THR    50      41.684  25.353  14.069  1.00  0.00           H
ATOM    803  CG2 THR    50      40.435  24.203  15.388  1.00  0.00           C
ATOM    804 HG21 THR    50      39.961  24.544  16.309  1.00  0.00           H
ATOM    805 HG22 THR    50      40.531  23.119  15.461  1.00  0.00           H
ATOM    806 HG23 THR    50      39.646  24.357  14.652  1.00  0.00           H
ATOM    807  OG1 THR    50      41.807  25.978  15.916  1.00  0.00           O
ATOM    808  HG1 THR    50      42.113  25.639  16.761  1.00  0.00           H
ATOM    809  C   THR    50      44.230  24.645  14.563  1.00  0.00           C
ATOM    810  O   THR    50      44.439  24.761  13.377  1.00  0.00           O
ATOM    811  N   ASP    51      45.095  25.164  15.466  1.00  0.00           N
ATOM    812  H   ASP    51      45.009  24.801  16.405  1.00  0.00           H
ATOM    813  CA  ASP    51      46.301  26.005  15.053  1.00  0.00           C
ATOM    814  HA  ASP    51      46.719  25.457  14.209  1.00  0.00           H
ATOM    815  CB  ASP    51      45.771  27.366  14.730  1.00  0.00           C
ATOM    816  HB2 ASP    51      44.966  27.211  14.011  1.00  0.00           H
ATOM    817  HB3 ASP    51      45.289  27.894  15.553  1.00  0.00           H
ATOM    818  CG  ASP    51      46.854  28.294  14.070  1.00  0.00           C
ATOM    819  OD1 ASP    51      48.087  27.910  14.059  1.00  0.00           O
ATOM    820  OD2 ASP    51      46.481  29.354  13.550  1.00  0.00           O
ATOM    821  C   ASP    51      47.372  26.066  16.166  1.00  0.00           C
ATOM    822  O   ASP    51      47.222  26.707  17.204  1.00  0.00           O
ATOM    823  N   PRO    52      48.469  25.303  16.047  1.00  0.00           N
ATOM    824  CD  PRO    52      49.010  24.698  14.858  1.00  0.00           C
ATOM    825  HD2 PRO    52      49.040  25.364  13.995  1.00  0.00           H
ATOM    826  HD3 PRO    52      48.454  23.801  14.588  1.00  0.00           H
ATOM    827  CG  PRO    52      50.432  24.275  15.176  1.00  0.00           C
ATOM    828  HG2 PRO    52      51.054  25.146  14.969  1.00  0.00           H
ATOM    829  HG3 PRO    52      50.870  23.401  14.695  1.00  0.00           H
ATOM    830  CB  PRO    52      50.387  24.116  16.701  1.00  0.00           C
ATOM    831  HB2 PRO    52      51.357  24.233  17.184  1.00  0.00           H
ATOM    832  HB3 PRO    52      49.984  23.111  16.828  1.00  0.00           H
ATOM    833  CA  PRO    52      49.372  25.129  17.189  1.00  0.00           C
ATOM    834  HA  PRO    52      48.788  24.807  18.052  1.00  0.00           H
ATOM    835  C   PRO    52      50.054  26.458  17.640  1.00  0.00           C
ATOM    836  O   PRO    52      50.446  26.587  18.754  1.00  0.00           O
ATOM    837  N   SER    53      50.119  27.443  16.718  1.00  0.00           N
ATOM    838  H   SER    53      49.618  27.196  15.877  1.00  0.00           H
ATOM    839  CA  SER    53      50.767  28.729  16.854  1.00  0.00           C
ATOM    840  HA  SER    53      51.841  28.661  17.021  1.00  0.00           H
ATOM    841  CB  SER    53      50.645  29.407  15.511  1.00  0.00           C
ATOM    842  HB2 SER    53      51.295  30.278  15.432  1.00  0.00           H
ATOM    843  HB3 SER    53      51.122  28.673  14.862  1.00  0.00           H
ATOM    844  OG  SER    53      49.270  29.701  15.285  1.00  0.00           O
ATOM    845  HG  SER    53      48.963  28.937  14.791  1.00  0.00           H
ATOM    846  C   SER    53      50.240  29.508  18.069  1.00  0.00           C
ATOM    847  O   SER    53      50.986  30.163  18.768  1.00  0.00           O
ATOM    848  N   LYS    54      48.977  29.237  18.399  1.00  0.00           N
ATOM    849  H   LYS    54      48.381  28.904  17.655  1.00  0.00           H
ATOM    850  CA  LYS    54      48.293  29.767  19.586  1.00  0.00           C
ATOM    851  HA  LYS    54      48.469  30.842  19.620  1.00  0.00           H
ATOM    852  CB  LYS    54      46.740  29.605  19.379  1.00  0.00           C
ATOM    853  HB2 LYS    54      46.359  28.617  19.636  1.00  0.00           H
ATOM    854  HB3 LYS    54      46.229  30.303  20.043  1.00  0.00           H
ATOM    855  CG  LYS    54      46.241  30.005  17.978  1.00  0.00           C
ATOM    856  HG2 LYS    54      46.860  30.834  17.638  1.00  0.00           H
ATOM    857  HG3 LYS    54      46.403  29.179  17.285  1.00  0.00           H
ATOM    858  CD  LYS    54      44.765  30.546  17.818  1.00  0.00           C
ATOM    859  HD2 LYS    54      44.130  29.684  18.022  1.00  0.00           H
ATOM    860  HD3 LYS    54      44.539  31.318  18.552  1.00  0.00           H
ATOM    861  CE  LYS    54      44.565  31.092  16.379  1.00  0.00           C
ATOM    862  HE2 LYS    54      45.251  31.912  16.167  1.00  0.00           H
ATOM    863  HE3 LYS    54      44.893  30.293  15.714  1.00  0.00           H
ATOM    864  NZ  LYS    54      43.164  31.465  16.107  1.00  0.00           N
ATOM    865  HZ1 LYS    54      42.838  32.196  16.722  1.00  0.00           H
ATOM    866  HZ2 LYS    54      42.669  30.617  16.341  1.00  0.00           H
ATOM    867  HZ3 LYS    54      42.976  31.867  15.199  1.00  0.00           H
ATOM    868  C   LYS    54      48.744  29.176  20.901  1.00  0.00           C
ATOM    869  O   LYS    54      48.475  29.871  21.878  1.00  0.00           O
ATOM    870  N   LEU    55      49.272  28.011  20.932  1.00  0.00           N
ATOM    871  H   LEU    55      49.404  27.580  20.028  1.00  0.00           H
ATOM    872  CA  LEU    55      49.902  27.416  22.157  1.00  0.00           C
ATOM    873  HA  LEU    55      49.525  27.873  23.072  1.00  0.00           H
ATOM    874  CB  LEU    55      49.527  25.955  22.315  1.00  0.00           C
ATOM    875  HB2 LEU    55      48.442  26.002  22.412  1.00  0.00           H
ATOM    876  HB3 LEU    55      49.650  25.496  21.334  1.00  0.00           H
ATOM    877  CG  LEU    55      50.247  24.982  23.224  1.00  0.00           C
ATOM    878  HG  LEU    55      51.303  24.988  22.958  1.00  0.00           H
ATOM    879  CD1 LEU    55      50.151  25.486  24.629  1.00  0.00           C
ATOM    880 HD11 LEU    55      49.089  25.525  24.874  1.00  0.00           H
ATOM    881 HD12 LEU    55      50.510  26.509  24.748  1.00  0.00           H
ATOM    882 HD13 LEU    55      50.769  24.925  25.329  1.00  0.00           H
ATOM    883  CD2 LEU    55      49.583  23.668  22.933  1.00  0.00           C
ATOM    884 HD21 LEU    55      49.881  23.357  21.931  1.00  0.00           H
ATOM    885 HD22 LEU    55      50.109  23.016  23.630  1.00  0.00           H
ATOM    886 HD23 LEU    55      48.494  23.671  22.985  1.00  0.00           H
ATOM    887  C   LEU    55      51.403  27.678  22.155  1.00  0.00           C
ATOM    888  O   LEU    55      51.955  27.850  23.228  1.00  0.00           O
ATOM    889  N   ASP    56      52.033  27.658  20.966  1.00  0.00           N
ATOM    890  H   ASP    56      51.479  27.541  20.130  1.00  0.00           H
ATOM    891  CA  ASP    56      53.475  27.974  20.836  1.00  0.00           C
ATOM    892  HA  ASP    56      53.908  27.117  21.354  1.00  0.00           H
ATOM    893  CB  ASP    56      53.975  27.899  19.365  1.00  0.00           C
ATOM    894  HB2 ASP    56      53.482  28.682  18.790  1.00  0.00           H
ATOM    895  HB3 ASP    56      55.007  28.247  19.393  1.00  0.00           H
ATOM    896  CG  ASP    56      53.985  26.485  18.675  1.00  0.00           C
ATOM    897  OD1 ASP    56      54.016  26.428  17.407  1.00  0.00           O
ATOM    898  OD2 ASP    56      54.009  25.453  19.368  1.00  0.00           O
ATOM    899  C   ASP    56      53.910  29.410  21.270  1.00  0.00           C
ATOM    900  O   ASP    56      55.099  29.664  21.705  1.00  0.00           O
ATOM    901  N   SER    57      53.007  30.407  21.272  1.00  0.00           N
ATOM    902  H   SER    57      52.160  30.251  20.746  1.00  0.00           H
ATOM    903  CA  SER    57      53.043  31.748  21.844  1.00  0.00           C
ATOM    904  HA  SER    57      54.007  32.168  21.559  1.00  0.00           H
ATOM    905  CB  SER    57      51.799  32.551  21.402  1.00  0.00           C
ATOM    906  HB2 SER    57      51.852  33.560  21.813  1.00  0.00           H
ATOM    907  HB3 SER    57      51.857  32.646  20.318  1.00  0.00           H
ATOM    908  OG  SER    57      50.535  31.887  21.700  1.00  0.00           O
ATOM    909  HG  SER    57      49.976  31.988  20.927  1.00  0.00           H
ATOM    910  C   SER    57      53.139  31.655  23.402  1.00  0.00           C
ATOM    911  O   SER    57      52.965  32.659  24.140  1.00  0.00           O
ATOM    912  N   GLY    58      53.284  30.442  24.023  1.00  0.00           N
ATOM    913  H   GLY    58      53.425  29.574  23.528  1.00  0.00           H
ATOM    914  CA  GLY    58      53.355  30.206  25.537  1.00  0.00           C
ATOM    915  HA2 GLY    58      54.273  30.622  25.952  1.00  0.00           H
ATOM    916  HA3 GLY    58      52.522  30.729  26.006  1.00  0.00           H
ATOM    917  C   GLY    58      53.297  28.752  25.851  1.00  0.00           C
ATOM    918  O   GLY    58      52.249  28.297  26.355  1.00  0.00           O
ATOM    919  N   LYS    59      54.309  27.950  25.515  1.00  0.00           N
ATOM    920  H   LYS    59      55.121  28.408  25.125  1.00  0.00           H
ATOM    921  CA  LYS    59      54.329  26.476  25.546  1.00  0.00           C
ATOM    922  HA  LYS    59      53.381  26.194  25.089  1.00  0.00           H
ATOM    923  CB  LYS    59      55.472  25.930  24.668  1.00  0.00           C
ATOM    924  HB2 LYS    59      55.714  26.602  23.844  1.00  0.00           H
ATOM    925  HB3 LYS    59      56.380  25.929  25.270  1.00  0.00           H
ATOM    926  CG  LYS    59      55.298  24.469  24.296  1.00  0.00           C
ATOM    927  HG2 LYS    59      55.184  23.825  25.167  1.00  0.00           H
ATOM    928  HG3 LYS    59      54.312  24.531  23.835  1.00  0.00           H
ATOM    929  CD  LYS    59      56.291  23.864  23.321  1.00  0.00           C
ATOM    930  HD2 LYS    59      56.088  22.823  23.071  1.00  0.00           H
ATOM    931  HD3 LYS    59      56.265  24.340  22.341  1.00  0.00           H
ATOM    932  CE  LYS    59      57.747  24.198  23.722  1.00  0.00           C
ATOM    933  HE2 LYS    59      57.771  25.264  23.955  1.00  0.00           H
ATOM    934  HE3 LYS    59      57.863  23.743  24.705  1.00  0.00           H
ATOM    935  NZ  LYS    59      58.860  23.715  22.855  1.00  0.00           N
ATOM    936  HZ1 LYS    59      58.900  22.710  22.771  1.00  0.00           H
ATOM    937  HZ2 LYS    59      59.656  24.063  23.370  1.00  0.00           H
ATOM    938  HZ3 LYS    59      58.799  24.006  21.890  1.00  0.00           H
ATOM    939  C   LYS    59      54.116  25.884  26.871  1.00  0.00           C
ATOM    940  O   LYS    59      53.462  24.864  26.983  1.00  0.00           O
ATOM    941  N   GLU    60      54.692  26.468  27.905  1.00  0.00           N
ATOM    942  H   GLU    60      55.249  27.284  27.702  1.00  0.00           H
ATOM    943  CA  GLU    60      54.678  25.865  29.249  1.00  0.00           C
ATOM    944  HA  GLU    60      54.715  24.785  29.109  1.00  0.00           H
ATOM    945  CB  GLU    60      55.954  26.292  29.986  1.00  0.00           C
ATOM    946  HB2 GLU    60      56.090  27.368  29.880  1.00  0.00           H
ATOM    947  HB3 GLU    60      55.988  26.075  31.053  1.00  0.00           H
ATOM    948  CG  GLU    60      57.181  25.626  29.293  1.00  0.00           C
ATOM    949  HG2 GLU    60      56.955  25.426  28.246  1.00  0.00           H
ATOM    950  HG3 GLU    60      57.910  26.433  29.203  1.00  0.00           H
ATOM    951  CD  GLU    60      57.775  24.408  30.048  1.00  0.00           C
ATOM    952  OE1 GLU    60      58.537  24.609  31.047  1.00  0.00           O
ATOM    953  OE2 GLU    60      57.533  23.283  29.586  1.00  0.00           O
ATOM    954  C   GLU    60      53.433  26.235  30.121  1.00  0.00           C
ATOM    955  O   GLU    60      53.284  27.457  30.291  1.00  0.00           O
ATOM    956  N   LEU    61      52.520  25.284  30.316  1.00  0.00           N
ATOM    957  H   LEU    61      52.639  24.363  29.918  1.00  0.00           H
ATOM    958  CA  LEU    61      51.243  25.477  30.989  1.00  0.00           C
ATOM    959  HA  LEU    61      50.975  26.499  30.723  1.00  0.00           H
ATOM    960  CB  LEU    61      50.125  24.579  30.494  1.00  0.00           C
ATOM    961  HB2 LEU    61      50.449  23.548  30.645  1.00  0.00           H
ATOM    962  HB3 LEU    61      49.133  24.730  30.921  1.00  0.00           H
ATOM    963  CG  LEU    61      49.876  24.715  28.926  1.00  0.00           C
ATOM    964  HG  LEU    61      50.838  24.444  28.493  1.00  0.00           H
ATOM    965  CD1 LEU    61      48.867  23.631  28.421  1.00  0.00           C
ATOM    966 HD11 LEU    61      48.773  23.521  27.340  1.00  0.00           H
ATOM    967 HD12 LEU    61      47.859  23.671  28.833  1.00  0.00           H
ATOM    968 HD13 LEU    61      49.284  22.664  28.699  1.00  0.00           H
ATOM    969  CD2 LEU    61      49.458  26.176  28.512  1.00  0.00           C
ATOM    970 HD21 LEU    61      48.449  26.355  28.882  1.00  0.00           H
ATOM    971 HD22 LEU    61      50.238  26.887  28.785  1.00  0.00           H
ATOM    972 HD23 LEU    61      49.339  26.175  27.429  1.00  0.00           H
ATOM    973  C   LEU    61      51.404  25.439  32.529  1.00  0.00           C
ATOM    974  O   LEU    61      51.562  24.379  33.153  1.00  0.00           O
ATOM    975  N   HID    62      51.270  26.603  33.192  1.00  0.00           N
ATOM    976  H   HID    62      51.012  27.505  32.818  1.00  0.00           H
ATOM    977  CA  HID    62      51.504  26.657  34.694  1.00  0.00           C
ATOM    978  HA  HID    62      51.182  25.712  35.134  1.00  0.00           H
ATOM    979  CB  HID    62      52.977  26.688  34.975  1.00  0.00           C
ATOM    980  HB2 HID    62      53.175  26.665  36.046  1.00  0.00           H
ATOM    981  HB3 HID    62      53.455  25.775  34.621  1.00  0.00           H
ATOM    982  CG  HID    62      53.653  27.844  34.331  1.00  0.00           C
ATOM    983  ND1 HID    62      53.489  29.160  34.641  1.00  0.00           N
ATOM    984  HD1 HID    62      53.167  29.562  35.510  1.00  0.00           H
ATOM    985  CE1 HID    62      54.155  29.903  33.731  1.00  0.00           C
ATOM    986  HE1 HID    62      54.275  30.975  33.762  1.00  0.00           H
ATOM    987  NE2 HID    62      54.714  29.168  32.820  1.00  0.00           N
ATOM    988  CD2 HID    62      54.332  27.858  33.146  1.00  0.00           C
ATOM    989  HD2 HID    62      54.545  26.986  32.545  1.00  0.00           H
ATOM    990  C   HID    62      50.660  27.725  35.414  1.00  0.00           C
ATOM    991  O   HID    62      50.231  28.763  34.789  1.00  0.00           O
ATOM    992  N   ILE    63      50.380  27.550  36.726  1.00  0.00           N
ATOM    993  H   ILE    63      50.630  26.754  37.295  1.00  0.00           H
ATOM    994  CA  ILE    63      49.601  28.461  37.545  1.00  0.00           C
ATOM    995  HA  ILE    63      49.144  29.227  36.919  1.00  0.00           H
ATOM    996  CB  ILE    63      48.447  27.726  38.227  1.00  0.00           C
ATOM    997  HB  ILE    63      48.880  26.887  38.772  1.00  0.00           H
ATOM    998  CG2 ILE    63      47.768  28.696  39.211  1.00  0.00           C
ATOM    999 HG21 ILE    63      47.387  29.538  38.633  1.00  0.00           H
ATOM   1000 HG22 ILE    63      48.542  28.933  39.940  1.00  0.00           H
ATOM   1001 HG23 ILE    63      46.823  28.297  39.578  1.00  0.00           H
ATOM   1002  CG1 ILE    63      47.478  27.016  37.265  1.00  0.00           C
ATOM   1003 HG12 ILE    63      47.122  27.659  36.460  1.00  0.00           H
ATOM   1004 HG13 ILE    63      48.066  26.233  36.785  1.00  0.00           H
ATOM   1005  CD1 ILE    63      46.233  26.396  37.837  1.00  0.00           C
ATOM   1006 HD11 ILE    63      45.603  26.057  37.014  1.00  0.00           H
ATOM   1007 HD12 ILE    63      45.678  27.171  38.367  1.00  0.00           H
ATOM   1008 HD13 ILE    63      46.491  25.616  38.554  1.00  0.00           H
ATOM   1009  C   ILE    63      50.617  29.137  38.578  1.00  0.00           C
ATOM   1010  O   ILE    63      51.190  28.341  39.317  1.00  0.00           O
ATOM   1011  N   ASN    64      50.799  30.466  38.584  1.00  0.00           N
ATOM   1012  H   ASN    64      50.214  30.996  37.953  1.00  0.00           H
ATOM   1013  CA  ASN    64      51.695  31.200  39.423  1.00  0.00           C
ATOM   1014  HA  ASN    64      52.095  30.516  40.170  1.00  0.00           H
ATOM   1015  CB  ASN    64      52.849  31.781  38.548  1.00  0.00           C
ATOM   1016  HB2 ASN    64      52.436  32.561  37.909  1.00  0.00           H
ATOM   1017  HB3 ASN    64      53.473  32.474  39.114  1.00  0.00           H
ATOM   1018  CG  ASN    64      53.662  30.722  37.770  1.00  0.00           C
ATOM   1019  OD1 ASN    64      53.277  29.580  37.554  1.00  0.00           O
ATOM   1020  ND2 ASN    64      54.721  31.099  37.142  1.00  0.00           N
ATOM   1021 HD21 ASN    64      55.154  32.006  37.238  1.00  0.00           H
ATOM   1022 HD22 ASN    64      55.148  30.400  36.553  1.00  0.00           H
ATOM   1023  C   ASN    64      50.923  32.161  40.376  1.00  0.00           C
ATOM   1024  O   ASN    64      49.996  32.845  39.928  1.00  0.00           O
ATOM   1025  N   LEU    65      51.359  32.171  41.651  1.00  0.00           N
ATOM   1026  H   LEU    65      52.181  31.631  41.882  1.00  0.00           H
ATOM   1027  CA  LEU    65      50.650  32.736  42.815  1.00  0.00           C
ATOM   1028  HA  LEU    65      49.761  33.224  42.416  1.00  0.00           H
ATOM   1029  CB  LEU    65      50.211  31.553  43.757  1.00  0.00           C
ATOM   1030  HB2 LEU    65      51.120  31.059  44.100  1.00  0.00           H
ATOM   1031  HB3 LEU    65      49.796  32.002  44.660  1.00  0.00           H
ATOM   1032  CG  LEU    65      49.275  30.452  43.196  1.00  0.00           C
ATOM   1033  HG  LEU    65      49.855  29.780  42.562  1.00  0.00           H
ATOM   1034  CD1 LEU    65      48.567  29.696  44.298  1.00  0.00           C
ATOM   1035 HD11 LEU    65      49.233  29.349  45.088  1.00  0.00           H
ATOM   1036 HD12 LEU    65      48.179  28.766  43.884  1.00  0.00           H
ATOM   1037 HD13 LEU    65      47.738  30.315  44.644  1.00  0.00           H
ATOM   1038  CD2 LEU    65      48.173  30.947  42.268  1.00  0.00           C
ATOM   1039 HD21 LEU    65      47.586  31.681  42.819  1.00  0.00           H
ATOM   1040 HD22 LEU    65      48.662  31.391  41.402  1.00  0.00           H
ATOM   1041 HD23 LEU    65      47.460  30.233  41.857  1.00  0.00           H
ATOM   1042  C   LEU    65      51.610  33.771  43.418  1.00  0.00           C
ATOM   1043  O   LEU    65      52.773  33.483  43.584  1.00  0.00           O
ATOM   1044  N   ILE    66      51.092  34.980  43.704  1.00  0.00           N
ATOM   1045  H   ILE    66      50.237  35.277  43.255  1.00  0.00           H
ATOM   1046  CA  ILE    66      51.941  36.065  44.182  1.00  0.00           C
ATOM   1047  HA  ILE    66      52.833  35.662  44.662  1.00  0.00           H
ATOM   1048  CB  ILE    66      52.601  37.017  43.133  1.00  0.00           C
ATOM   1049  HB  ILE    66      51.857  37.769  42.870  1.00  0.00           H
ATOM   1050  CG2 ILE    66      53.690  37.888  43.758  1.00  0.00           C
ATOM   1051 HG21 ILE    66      54.426  37.284  44.290  1.00  0.00           H
ATOM   1052 HG22 ILE    66      53.242  38.604  44.446  1.00  0.00           H
ATOM   1053 HG23 ILE    66      54.226  38.442  42.987  1.00  0.00           H
ATOM   1054  CG1 ILE    66      53.151  36.281  41.920  1.00  0.00           C
ATOM   1055 HG12 ILE    66      54.023  36.754  41.470  1.00  0.00           H
ATOM   1056 HG13 ILE    66      53.418  35.232  42.052  1.00  0.00           H
ATOM   1057  CD1 ILE    66      52.097  36.132  40.722  1.00  0.00           C
ATOM   1058 HD11 ILE    66      52.545  35.677  39.839  1.00  0.00           H
ATOM   1059 HD12 ILE    66      51.700  37.144  40.636  1.00  0.00           H
ATOM   1060 HD13 ILE    66      51.212  35.621  41.102  1.00  0.00           H
ATOM   1061  C   ILE    66      51.114  36.933  45.167  1.00  0.00           C
ATOM   1062  O   ILE    66      50.489  37.915  44.776  1.00  0.00           O
ATOM   1063  N   PRO    67      51.145  36.633  46.511  1.00  0.00           N
ATOM   1064  CD  PRO    67      51.686  35.549  47.316  1.00  0.00           C
ATOM   1065  HD2 PRO    67      52.666  35.232  46.962  1.00  0.00           H
ATOM   1066  HD3 PRO    67      51.059  34.660  47.246  1.00  0.00           H
ATOM   1067  CG  PRO    67      51.845  35.979  48.752  1.00  0.00           C
ATOM   1068  HG2 PRO    67      52.777  36.509  48.950  1.00  0.00           H
ATOM   1069  HG3 PRO    67      51.741  35.081  49.361  1.00  0.00           H
ATOM   1070  CB  PRO    67      50.627  36.898  48.848  1.00  0.00           C
ATOM   1071  HB2 PRO    67      50.804  37.564  49.692  1.00  0.00           H
ATOM   1072  HB3 PRO    67      49.715  36.314  48.976  1.00  0.00           H
ATOM   1073  CA  PRO    67      50.609  37.591  47.501  1.00  0.00           C
ATOM   1074  HA  PRO    67      49.589  37.860  47.225  1.00  0.00           H
ATOM   1075  C   PRO    67      51.576  38.842  47.542  1.00  0.00           C
ATOM   1076  O   PRO    67      52.792  38.777  47.302  1.00  0.00           O
ATOM   1077  N   ASN    68      50.982  40.010  47.976  1.00  0.00           N
ATOM   1078  H   ASN    68      49.975  39.966  48.040  1.00  0.00           H
ATOM   1079  CA  ASN    68      51.577  41.323  48.092  1.00  0.00           C
ATOM   1080  HA  ASN    68      52.660  41.203  48.127  1.00  0.00           H
ATOM   1081  CB  ASN    68      51.506  41.925  46.695  1.00  0.00           C
ATOM   1082  HB2 ASN    68      52.061  41.399  45.918  1.00  0.00           H
ATOM   1083  HB3 ASN    68      50.459  41.865  46.396  1.00  0.00           H
ATOM   1084  CG  ASN    68      51.799  43.434  46.754  1.00  0.00           C
ATOM   1085  OD1 ASN    68      52.171  44.029  47.763  1.00  0.00           O
ATOM   1086  ND2 ASN    68      51.659  44.004  45.569  1.00  0.00           N
ATOM   1087 HD21 ASN    68      51.424  43.386  44.805  1.00  0.00           H
ATOM   1088 HD22 ASN    68      51.832  44.991  45.442  1.00  0.00           H
ATOM   1089  C   ASN    68      50.871  42.238  49.209  1.00  0.00           C
ATOM   1090  O   ASN    68      49.740  42.778  49.114  1.00  0.00           O
ATOM   1091  N   LYS    69      51.562  42.341  50.360  1.00  0.00           N
ATOM   1092  H   LYS    69      52.393  41.778  50.477  1.00  0.00           H
ATOM   1093  CA  LYS    69      51.094  42.916  51.570  1.00  0.00           C
ATOM   1094  HA  LYS    69      50.060  42.571  51.558  1.00  0.00           H
ATOM   1095  CB  LYS    69      51.864  42.214  52.706  1.00  0.00           C
ATOM   1096  HB2 LYS    69      52.906  42.219  52.386  1.00  0.00           H
ATOM   1097  HB3 LYS    69      51.857  42.752  53.654  1.00  0.00           H
ATOM   1098  CG  LYS    69      51.418  40.755  52.951  1.00  0.00           C
ATOM   1099  HG2 LYS    69      50.394  40.661  53.316  1.00  0.00           H
ATOM   1100  HG3 LYS    69      51.424  40.204  52.010  1.00  0.00           H
ATOM   1101  CD  LYS    69      52.469  40.030  53.816  1.00  0.00           C
ATOM   1102  HD2 LYS    69      52.147  39.005  54.000  1.00  0.00           H
ATOM   1103  HD3 LYS    69      53.375  39.909  53.224  1.00  0.00           H
ATOM   1104  CE  LYS    69      52.901  40.613  55.158  1.00  0.00           C
ATOM   1105  HE2 LYS    69      53.655  41.379  54.976  1.00  0.00           H
ATOM   1106  HE3 LYS    69      52.096  41.189  55.614  1.00  0.00           H
ATOM   1107  NZ  LYS    69      53.388  39.619  56.080  1.00  0.00           N
ATOM   1108  HZ1 LYS    69      53.559  40.021  56.990  1.00  0.00           H
ATOM   1109  HZ2 LYS    69      54.227  39.178  55.731  1.00  0.00           H
ATOM   1110  HZ3 LYS    69      52.688  38.909  56.240  1.00  0.00           H
ATOM   1111  C   LYS    69      51.172  44.418  51.695  1.00  0.00           C
ATOM   1112  O   LYS    69      50.441  44.955  52.534  1.00  0.00           O
ATOM   1113  N   GLN    70      51.982  45.077  50.844  1.00  0.00           N
ATOM   1114  H   GLN    70      52.472  44.457  50.216  1.00  0.00           H
ATOM   1115  CA  GLN    70      52.007  46.527  50.751  1.00  0.00           C
ATOM   1116  HA  GLN    70      52.016  47.005  51.730  1.00  0.00           H
ATOM   1117  CB  GLN    70      53.307  46.970  50.074  1.00  0.00           C
ATOM   1118  HB2 GLN    70      54.004  46.781  50.892  1.00  0.00           H
ATOM   1119  HB3 GLN    70      53.674  46.287  49.308  1.00  0.00           H
ATOM   1120  CG  GLN    70      53.276  48.452  49.605  1.00  0.00           C
ATOM   1121  HG2 GLN    70      54.312  48.604  49.304  1.00  0.00           H
ATOM   1122  HG3 GLN    70      52.573  48.579  48.781  1.00  0.00           H
ATOM   1123  CD  GLN    70      53.059  49.511  50.607  1.00  0.00           C
ATOM   1124  OE1 GLN    70      53.834  49.689  51.531  1.00  0.00           O
ATOM   1125  NE2 GLN    70      51.995  50.278  50.615  1.00  0.00           N
ATOM   1126 HE21 GLN    70      51.879  50.935  51.373  1.00  0.00           H
ATOM   1127 HE22 GLN    70      51.288  50.212  49.896  1.00  0.00           H
ATOM   1128  C   GLN    70      50.765  47.067  50.090  1.00  0.00           C
ATOM   1129  O   GLN    70      50.039  47.854  50.682  1.00  0.00           O
ATOM   1130  N   ASP    71      50.319  46.492  48.903  1.00  0.00           N
ATOM   1131  H   ASP    71      50.837  45.731  48.488  1.00  0.00           H
ATOM   1132  CA  ASP    71      49.144  46.932  48.180  1.00  0.00           C
ATOM   1133  HA  ASP    71      49.212  48.020  48.160  1.00  0.00           H
ATOM   1134  CB  ASP    71      49.307  46.516  46.746  1.00  0.00           C
ATOM   1135  HB2 ASP    71      49.503  45.444  46.713  1.00  0.00           H
ATOM   1136  HB3 ASP    71      48.370  46.670  46.212  1.00  0.00           H
ATOM   1137  CG  ASP    71      50.398  47.173  45.919  1.00  0.00           C
ATOM   1138  OD1 ASP    71      50.654  48.355  46.123  1.00  0.00           O
ATOM   1139  OD2 ASP    71      50.839  46.610  44.928  1.00  0.00           O
ATOM   1140  C   ASP    71      47.855  46.334  48.774  1.00  0.00           C
ATOM   1141  O   ASP    71      46.784  46.877  48.522  1.00  0.00           O
ATOM   1142  N   ARG    72      47.901  45.284  49.604  1.00  0.00           N
ATOM   1143  H   ARG    72      48.847  44.954  49.735  1.00  0.00           H
ATOM   1144  CA  ARG    72      46.808  44.379  50.064  1.00  0.00           C
ATOM   1145  HA  ARG    72      47.181  43.674  50.807  1.00  0.00           H
ATOM   1146  CB  ARG    72      45.722  45.088  50.859  1.00  0.00           C
ATOM   1147  HB2 ARG    72      46.235  45.804  51.501  1.00  0.00           H
ATOM   1148  HB3 ARG    72      45.008  45.520  50.158  1.00  0.00           H
ATOM   1149  CG  ARG    72      44.871  44.212  51.782  1.00  0.00           C
ATOM   1150  HG2 ARG    72      44.213  43.597  51.168  1.00  0.00           H
ATOM   1151  HG3 ARG    72      45.418  43.535  52.440  1.00  0.00           H
ATOM   1152  CD  ARG    72      44.074  45.122  52.760  1.00  0.00           C
ATOM   1153  HD2 ARG    72      43.661  44.477  53.535  1.00  0.00           H
ATOM   1154  HD3 ARG    72      44.783  45.771  53.275  1.00  0.00           H
ATOM   1155  NE  ARG    72      43.001  45.878  52.065  1.00  0.00           N
ATOM   1156  HE  ARG    72      42.693  45.613  51.140  1.00  0.00           H
ATOM   1157  CZ  ARG    72      42.419  46.992  52.566  1.00  0.00           C
ATOM   1158  NH1 ARG    72      42.789  47.600  53.721  1.00  0.00           N
ATOM   1159 HH11 ARG    72      43.526  47.220  54.298  1.00  0.00           H
ATOM   1160 HH12 ARG    72      42.556  48.578  53.821  1.00  0.00           H
ATOM   1161  NH2 ARG    72      41.462  47.580  51.981  1.00  0.00           N
ATOM   1162 HH21 ARG    72      41.035  47.115  51.193  1.00  0.00           H
ATOM   1163 HH22 ARG    72      41.021  48.381  52.410  1.00  0.00           H
ATOM   1164  C   ARG    72      46.225  43.576  48.814  1.00  0.00           C
ATOM   1165  O   ARG    72      45.012  43.276  48.853  1.00  0.00           O
ATOM   1166  N   THR    73      47.038  43.134  47.863  1.00  0.00           N
ATOM   1167  H   THR    73      48.015  43.387  47.907  1.00  0.00           H
ATOM   1168  CA  THR    73      46.603  42.149  46.857  1.00  0.00           C
ATOM   1169  HA  THR    73      45.519  42.072  46.781  1.00  0.00           H
ATOM   1170  CB  THR    73      46.994  42.647  45.399  1.00  0.00           C
ATOM   1171  HB  THR    73      46.697  41.939  44.624  1.00  0.00           H
ATOM   1172  CG2 THR    73      46.289  43.902  44.931  1.00  0.00           C
ATOM   1173 HG21 THR    73      46.646  44.793  45.447  1.00  0.00           H
ATOM   1174 HG22 THR    73      45.202  43.813  44.966  1.00  0.00           H
ATOM   1175 HG23 THR    73      46.430  44.050  43.861  1.00  0.00           H
ATOM   1176  OG1 THR    73      48.334  42.936  45.216  1.00  0.00           O
ATOM   1177  HG1 THR    73      48.820  42.170  44.901  1.00  0.00           H
ATOM   1178  C   THR    73      47.071  40.755  46.912  1.00  0.00           C
ATOM   1179  O   THR    73      48.018  40.427  47.595  1.00  0.00           O
ATOM   1180  N   LEU    74      46.396  39.889  46.176  1.00  0.00           N
ATOM   1181  H   LEU    74      45.495  40.164  45.808  1.00  0.00           H
ATOM   1182  CA  LEU    74      46.864  38.547  45.803  1.00  0.00           C
ATOM   1183  HA  LEU    74      47.945  38.616  45.925  1.00  0.00           H
ATOM   1184  CB  LEU    74      46.452  37.503  46.840  1.00  0.00           C
ATOM   1185  HB2 LEU    74      46.988  37.562  47.787  1.00  0.00           H
ATOM   1186  HB3 LEU    74      45.424  37.691  47.148  1.00  0.00           H
ATOM   1187  CG  LEU    74      46.457  36.093  46.367  1.00  0.00           C
ATOM   1188  HG  LEU    74      45.954  35.939  45.412  1.00  0.00           H
ATOM   1189  CD1 LEU    74      47.919  35.579  46.160  1.00  0.00           C
ATOM   1190 HD11 LEU    74      48.476  35.419  47.083  1.00  0.00           H
ATOM   1191 HD12 LEU    74      48.497  36.176  45.454  1.00  0.00           H
ATOM   1192 HD13 LEU    74      47.958  34.587  45.711  1.00  0.00           H
ATOM   1193  CD2 LEU    74      46.059  35.180  47.491  1.00  0.00           C
ATOM   1194 HD21 LEU    74      46.319  34.157  47.217  1.00  0.00           H
ATOM   1195 HD22 LEU    74      46.545  35.565  48.388  1.00  0.00           H
ATOM   1196 HD23 LEU    74      44.972  35.179  47.572  1.00  0.00           H
ATOM   1197  C   LEU    74      46.714  38.210  44.320  1.00  0.00           C
ATOM   1198  O   LEU    74      45.596  38.001  43.801  1.00  0.00           O
ATOM   1199  N   THR    75      47.779  38.290  43.524  1.00  0.00           N
ATOM   1200  H   THR    75      48.680  38.271  43.980  1.00  0.00           H
ATOM   1201  CA  THR    75      47.724  37.906  42.140  1.00  0.00           C
ATOM   1202  HA  THR    75      46.793  38.317  41.750  1.00  0.00           H
ATOM   1203  CB  THR    75      49.059  38.365  41.402  1.00  0.00           C
ATOM   1204  HB  THR    75      49.811  37.904  42.042  1.00  0.00           H
ATOM   1205  CG2 THR    75      49.115  37.846  39.977  1.00  0.00           C
ATOM   1206 HG21 THR    75      48.090  38.013  39.646  1.00  0.00           H
ATOM   1207 HG22 THR    75      49.305  36.773  40.008  1.00  0.00           H
ATOM   1208 HG23 THR    75      49.847  38.317  39.322  1.00  0.00           H
ATOM   1209  OG1 THR    75      49.164  39.766  41.427  1.00  0.00           O
ATOM   1210  HG1 THR    75      50.097  39.882  41.239  1.00  0.00           H
ATOM   1211  C   THR    75      47.480  36.411  42.020  1.00  0.00           C
ATOM   1212  O   THR    75      48.190  35.660  42.698  1.00  0.00           O
ATOM   1213  N   ILE    76      46.683  35.976  41.043  1.00  0.00           N
ATOM   1214  H   ILE    76      46.296  36.718  40.478  1.00  0.00           H
ATOM   1215  CA  ILE    76      46.702  34.555  40.528  1.00  0.00           C
ATOM   1216  HA  ILE    76      47.527  34.033  41.014  1.00  0.00           H
ATOM   1217  CB  ILE    76      45.363  33.831  40.841  1.00  0.00           C
ATOM   1218  HB  ILE    76      44.485  34.409  40.553  1.00  0.00           H
ATOM   1219  CG2 ILE    76      45.041  32.510  40.150  1.00  0.00           C
ATOM   1220 HG21 ILE    76      45.038  32.792  39.097  1.00  0.00           H
ATOM   1221 HG22 ILE    76      44.052  32.083  40.313  1.00  0.00           H
ATOM   1222 HG23 ILE    76      45.742  31.677  40.212  1.00  0.00           H
ATOM   1223  CG1 ILE    76      45.153  33.616  42.311  1.00  0.00           C
ATOM   1224 HG12 ILE    76      45.906  32.911  42.659  1.00  0.00           H
ATOM   1225 HG13 ILE    76      45.321  34.601  42.746  1.00  0.00           H
ATOM   1226  CD1 ILE    76      43.884  33.003  42.965  1.00  0.00           C
ATOM   1227 HD11 ILE    76      43.922  33.277  44.019  1.00  0.00           H
ATOM   1228 HD12 ILE    76      43.815  31.917  43.034  1.00  0.00           H
ATOM   1229 HD13 ILE    76      43.012  33.508  42.549  1.00  0.00           H
ATOM   1230  C   ILE    76      46.928  34.802  39.038  1.00  0.00           C
ATOM   1231  O   ILE    76      46.128  35.514  38.517  1.00  0.00           O
ATOM   1232  N   VAL    77      47.956  34.212  38.470  1.00  0.00           N
ATOM   1233  H   VAL    77      48.683  33.733  38.981  1.00  0.00           H
ATOM   1234  CA  VAL    77      48.100  34.230  37.008  1.00  0.00           C
ATOM   1235  HA  VAL    77      47.117  34.418  36.577  1.00  0.00           H
ATOM   1236  CB  VAL    77      49.139  35.335  36.571  1.00  0.00           C
ATOM   1237  HB  VAL    77      48.824  36.270  37.036  1.00  0.00           H
ATOM   1238  CG1 VAL    77      50.517  34.932  37.198  1.00  0.00           C
ATOM   1239 HG11 VAL    77      51.236  35.746  37.099  1.00  0.00           H
ATOM   1240 HG12 VAL    77      50.459  34.635  38.246  1.00  0.00           H
ATOM   1241 HG13 VAL    77      51.017  34.071  36.753  1.00  0.00           H
ATOM   1242  CG2 VAL    77      49.458  35.699  35.171  1.00  0.00           C
ATOM   1243 HG21 VAL    77      50.099  36.580  35.182  1.00  0.00           H
ATOM   1244 HG22 VAL    77      48.499  35.946  34.717  1.00  0.00           H
ATOM   1245 HG23 VAL    77      49.991  34.898  34.657  1.00  0.00           H
ATOM   1246  C   VAL    77      48.506  32.919  36.414  1.00  0.00           C
ATOM   1247  O   VAL    77      49.214  32.120  37.034  1.00  0.00           O
ATOM   1248  N   ASP    78      48.164  32.743  35.110  1.00  0.00           N
ATOM   1249  H   ASP    78      47.551  33.428  34.691  1.00  0.00           H
ATOM   1250  CA  ASP    78      48.193  31.558  34.380  1.00  0.00           C
ATOM   1251  HA  ASP    78      48.816  30.790  34.837  1.00  0.00           H
ATOM   1252  CB  ASP    78      46.833  30.843  34.426  1.00  0.00           C
ATOM   1253  HB2 ASP    78      47.106  29.955  33.854  1.00  0.00           H
ATOM   1254  HB3 ASP    78      46.507  30.604  35.438  1.00  0.00           H
ATOM   1255  CG  ASP    78      45.644  31.528  33.760  1.00  0.00           C
ATOM   1256  OD1 ASP    78      45.628  31.717  32.550  1.00  0.00           O
ATOM   1257  OD2 ASP    78      44.683  31.887  34.536  1.00  0.00           O
ATOM   1258  C   ASP    78      48.682  31.754  33.009  1.00  0.00           C
ATOM   1259  O   ASP    78      48.427  32.836  32.435  1.00  0.00           O
ATOM   1260  N   THR    79      49.343  30.822  32.369  1.00  0.00           N
ATOM   1261  H   THR    79      49.645  30.002  32.875  1.00  0.00           H
ATOM   1262  CA  THR    79      49.502  30.877  30.885  1.00  0.00           C
ATOM   1263  HA  THR    79      49.595  31.938  30.654  1.00  0.00           H
ATOM   1264  CB  THR    79      50.944  30.300  30.546  1.00  0.00           C
ATOM   1265  HB  THR    79      51.085  30.366  29.467  1.00  0.00           H
ATOM   1266  CG2 THR    79      51.996  31.124  31.249  1.00  0.00           C
ATOM   1267 HG21 THR    79      51.744  32.179  31.141  1.00  0.00           H
ATOM   1268 HG22 THR    79      52.933  30.998  30.709  1.00  0.00           H
ATOM   1269 HG23 THR    79      52.196  30.833  32.281  1.00  0.00           H
ATOM   1270  OG1 THR    79      51.083  28.982  31.043  1.00  0.00           O
ATOM   1271  HG1 THR    79      51.892  28.590  30.707  1.00  0.00           H
ATOM   1272  C   THR    79      48.349  30.312  30.002  1.00  0.00           C
ATOM   1273  O   THR    79      48.635  29.652  29.049  1.00  0.00           O
ATOM   1274  N   GLY    80      47.097  30.505  30.406  1.00  0.00           N
ATOM   1275  H   GLY    80      46.955  31.026  31.259  1.00  0.00           H
ATOM   1276  CA  GLY    80      45.938  29.944  29.781  1.00  0.00           C
ATOM   1277  HA2 GLY    80      46.093  28.866  29.737  1.00  0.00           H
ATOM   1278  HA3 GLY    80      45.170  30.195  30.512  1.00  0.00           H
ATOM   1279  C   GLY    80      45.690  30.480  28.380  1.00  0.00           C
ATOM   1280  O   GLY    80      46.612  30.700  27.641  1.00  0.00           O
ATOM   1281  N   ILE    81      44.415  30.612  27.944  1.00  0.00           N
ATOM   1282  H   ILE    81      43.679  30.500  28.626  1.00  0.00           H
ATOM   1283  CA  ILE    81      44.027  31.109  26.619  1.00  0.00           C
ATOM   1284  HA  ILE    81      44.833  30.895  25.919  1.00  0.00           H
ATOM   1285  CB  ILE    81      42.838  30.205  26.217  1.00  0.00           C
ATOM   1286  HB  ILE    81      43.226  29.187  26.236  1.00  0.00           H
ATOM   1287  CG2 ILE    81      41.599  30.383  27.013  1.00  0.00           C
ATOM   1288 HG21 ILE    81      41.798  30.340  28.083  1.00  0.00           H
ATOM   1289 HG22 ILE    81      41.046  29.514  26.656  1.00  0.00           H
ATOM   1290 HG23 ILE    81      41.089  31.314  26.762  1.00  0.00           H
ATOM   1291  CG1 ILE    81      42.442  30.439  24.738  1.00  0.00           C
ATOM   1292 HG12 ILE    81      41.878  31.372  24.737  1.00  0.00           H
ATOM   1293 HG13 ILE    81      43.367  30.494  24.164  1.00  0.00           H
ATOM   1294  CD1 ILE    81      41.508  29.392  24.098  1.00  0.00           C
ATOM   1295 HD11 ILE    81      40.488  29.400  24.483  1.00  0.00           H
ATOM   1296 HD12 ILE    81      41.957  28.400  24.134  1.00  0.00           H
ATOM   1297 HD13 ILE    81      41.421  29.688  23.052  1.00  0.00           H
ATOM   1298  C   ILE    81      43.754  32.639  26.535  1.00  0.00           C
ATOM   1299  O   ILE    81      43.738  33.125  25.389  1.00  0.00           O
ATOM   1300  N   GLY    82      43.319  33.247  27.626  1.00  0.00           N
ATOM   1301  H   GLY    82      43.067  32.596  28.358  1.00  0.00           H
ATOM   1302  CA  GLY    82      42.850  34.582  27.750  1.00  0.00           C
ATOM   1303  HA2 GLY    82      42.541  34.752  28.781  1.00  0.00           H
ATOM   1304  HA3 GLY    82      43.567  35.258  27.286  1.00  0.00           H
ATOM   1305  C   GLY    82      41.541  34.801  27.021  1.00  0.00           C
ATOM   1306  O   GLY    82      40.830  33.855  26.631  1.00  0.00           O
ATOM   1307  N   MET    83      41.141  36.120  26.820  1.00  0.00           N
ATOM   1308  H   MET    83      41.728  36.877  27.144  1.00  0.00           H
ATOM   1309  CA  MET    83      39.860  36.498  26.199  1.00  0.00           C
ATOM   1310  HA  MET    83      39.620  35.866  25.345  1.00  0.00           H
ATOM   1311  CB  MET    83      38.681  36.200  27.174  1.00  0.00           C
ATOM   1312  HB2 MET    83      37.677  36.402  26.804  1.00  0.00           H
ATOM   1313  HB3 MET    83      38.670  35.133  27.397  1.00  0.00           H
ATOM   1314  CG  MET    83      38.813  36.932  28.542  1.00  0.00           C
ATOM   1315  HG2 MET    83      39.802  36.908  29.000  1.00  0.00           H
ATOM   1316  HG3 MET    83      38.630  37.983  28.318  1.00  0.00           H
ATOM   1317  SD  MET    83      37.702  36.570  29.933  1.00  0.00           S
ATOM   1318  CE  MET    83      38.355  34.915  30.346  1.00  0.00           C
ATOM   1319  HE1 MET    83      39.436  34.865  30.465  1.00  0.00           H
ATOM   1320  HE2 MET    83      38.017  34.799  31.376  1.00  0.00           H
ATOM   1321  HE3 MET    83      37.880  34.183  29.692  1.00  0.00           H
ATOM   1322  C   MET    83      39.800  37.950  25.679  1.00  0.00           C
ATOM   1323  O   MET    83      40.597  38.750  26.228  1.00  0.00           O
ATOM   1324  N   THR    84      38.819  38.319  24.848  1.00  0.00           N
ATOM   1325  H   THR    84      38.025  37.694  24.860  1.00  0.00           H
ATOM   1326  CA  THR    84      38.609  39.619  24.204  1.00  0.00           C
ATOM   1327  HA  THR    84      39.556  40.147  24.089  1.00  0.00           H
ATOM   1328  CB  THR    84      37.906  39.554  22.884  1.00  0.00           C
ATOM   1329  HB  THR    84      37.916  40.520  22.380  1.00  0.00           H
ATOM   1330  CG2 THR    84      38.622  38.561  21.927  1.00  0.00           C
ATOM   1331 HG21 THR    84      38.363  37.571  22.303  1.00  0.00           H
ATOM   1332 HG22 THR    84      39.691  38.682  22.104  1.00  0.00           H
ATOM   1333 HG23 THR    84      38.334  38.769  20.896  1.00  0.00           H
ATOM   1334  OG1 THR    84      36.596  39.116  23.200  1.00  0.00           O
ATOM   1335  HG1 THR    84      36.677  38.190  23.443  1.00  0.00           H
ATOM   1336  C   THR    84      37.990  40.606  25.166  1.00  0.00           C
ATOM   1337  O   THR    84      37.644  40.364  26.314  1.00  0.00           O
ATOM   1338  N   LYS    85      37.649  41.818  24.638  1.00  0.00           N
ATOM   1339  H   LYS    85      38.084  42.151  23.789  1.00  0.00           H
ATOM   1340  CA  LYS    85      36.827  42.793  25.377  1.00  0.00           C
ATOM   1341  HA  LYS    85      37.241  42.888  26.381  1.00  0.00           H
ATOM   1342  CB  LYS    85      36.895  44.115  24.608  1.00  0.00           C
ATOM   1343  HB2 LYS    85      37.882  44.208  24.154  1.00  0.00           H
ATOM   1344  HB3 LYS    85      36.133  44.106  23.830  1.00  0.00           H
ATOM   1345  CG  LYS    85      36.752  45.271  25.569  1.00  0.00           C
ATOM   1346  HG2 LYS    85      35.734  45.199  25.951  1.00  0.00           H
ATOM   1347  HG3 LYS    85      37.411  45.164  26.430  1.00  0.00           H
ATOM   1348  CD  LYS    85      36.833  46.606  24.927  1.00  0.00           C
ATOM   1349  HD2 LYS    85      36.699  47.258  25.789  1.00  0.00           H
ATOM   1350  HD3 LYS    85      37.739  46.821  24.361  1.00  0.00           H
ATOM   1351  CE  LYS    85      35.672  46.831  23.955  1.00  0.00           C
ATOM   1352  HE2 LYS    85      35.489  45.930  23.370  1.00  0.00           H
ATOM   1353  HE3 LYS    85      34.773  46.874  24.569  1.00  0.00           H
ATOM   1354  NZ  LYS    85      35.931  47.934  22.939  1.00  0.00           N
ATOM   1355  HZ1 LYS    85      35.368  47.925  22.100  1.00  0.00           H
ATOM   1356  HZ2 LYS    85      36.879  47.912  22.592  1.00  0.00           H
ATOM   1357  HZ3 LYS    85      35.746  48.825  23.379  1.00  0.00           H
ATOM   1358  C   LYS    85      35.317  42.360  25.350  1.00  0.00           C
ATOM   1359  O   LYS    85      34.618  42.627  26.318  1.00  0.00           O
ATOM   1360  N   ALA    86      34.903  41.736  24.305  1.00  0.00           N
ATOM   1361  H   ALA    86      35.543  41.698  23.525  1.00  0.00           H
ATOM   1362  CA  ALA    86      33.584  41.163  24.204  1.00  0.00           C
ATOM   1363  HA  ALA    86      32.826  41.940  24.291  1.00  0.00           H
ATOM   1364  CB  ALA    86      33.310  40.656  22.764  1.00  0.00           C
ATOM   1365  HB1 ALA    86      32.315  40.212  22.720  1.00  0.00           H
ATOM   1366  HB2 ALA    86      33.976  39.854  22.443  1.00  0.00           H
ATOM   1367  HB3 ALA    86      33.403  41.510  22.094  1.00  0.00           H
ATOM   1368  C   ALA    86      33.258  39.993  25.305  1.00  0.00           C
ATOM   1369  O   ALA    86      32.248  40.032  26.053  1.00  0.00           O
ATOM   1370  N   ASP    87      34.180  38.991  25.408  1.00  0.00           N
ATOM   1371  H   ASP    87      34.935  38.928  24.739  1.00  0.00           H
ATOM   1372  CA  ASP    87      34.149  37.936  26.468  1.00  0.00           C
ATOM   1373  HA  ASP    87      33.378  37.189  26.282  1.00  0.00           H
ATOM   1374  CB  ASP    87      35.413  37.141  26.348  1.00  0.00           C
ATOM   1375  HB2 ASP    87      36.234  37.860  26.355  1.00  0.00           H
ATOM   1376  HB3 ASP    87      35.320  36.414  27.155  1.00  0.00           H
ATOM   1377  CG  ASP    87      35.561  36.423  24.970  1.00  0.00           C
ATOM   1378  OD1 ASP    87      36.550  36.600  24.215  1.00  0.00           O
ATOM   1379  OD2 ASP    87      34.527  35.753  24.555  1.00  0.00           O
ATOM   1380  C   ASP    87      34.162  38.496  27.943  1.00  0.00           C
ATOM   1381  O   ASP    87      33.339  38.031  28.742  1.00  0.00           O
ATOM   1382  N   LEU    88      34.909  39.542  28.251  1.00  0.00           N
ATOM   1383  H   LEU    88      35.691  39.736  27.642  1.00  0.00           H
ATOM   1384  CA  LEU    88      34.936  40.262  29.495  1.00  0.00           C
ATOM   1385  HA  LEU    88      35.141  39.583  30.322  1.00  0.00           H
ATOM   1386  CB  LEU    88      36.143  41.194  29.599  1.00  0.00           C
ATOM   1387  HB2 LEU    88      36.163  41.815  28.704  1.00  0.00           H
ATOM   1388  HB3 LEU    88      35.964  41.958  30.356  1.00  0.00           H
ATOM   1389  CG  LEU    88      37.592  40.659  29.726  1.00  0.00           C
ATOM   1390  HG  LEU    88      37.833  39.946  28.937  1.00  0.00           H
ATOM   1391  CD1 LEU    88      38.561  41.821  29.618  1.00  0.00           C
ATOM   1392 HD11 LEU    88      39.568  41.415  29.534  1.00  0.00           H
ATOM   1393 HD12 LEU    88      38.487  42.482  30.483  1.00  0.00           H
ATOM   1394 HD13 LEU    88      38.333  42.506  28.801  1.00  0.00           H
ATOM   1395  CD2 LEU    88      37.853  39.899  31.028  1.00  0.00           C
ATOM   1396 HD21 LEU    88      37.927  40.630  31.833  1.00  0.00           H
ATOM   1397 HD22 LEU    88      37.022  39.204  31.145  1.00  0.00           H
ATOM   1398 HD23 LEU    88      38.810  39.377  30.977  1.00  0.00           H
ATOM   1399  C   LEU    88      33.581  40.927  29.873  1.00  0.00           C
ATOM   1400  O   LEU    88      33.157  40.820  31.034  1.00  0.00           O
ATOM   1401  N   ILE    89      32.964  41.559  28.903  1.00  0.00           N
ATOM   1402  H   ILE    89      33.411  41.410  28.009  1.00  0.00           H
ATOM   1403  CA  ILE    89      31.539  42.086  28.959  1.00  0.00           C
ATOM   1404  HA  ILE    89      31.502  42.566  29.937  1.00  0.00           H
ATOM   1405  CB  ILE    89      31.352  43.236  27.869  1.00  0.00           C
ATOM   1406  HB  ILE    89      31.840  42.868  26.965  1.00  0.00           H
ATOM   1407  CG2 ILE    89      29.918  43.478  27.466  1.00  0.00           C
ATOM   1408 HG21 ILE    89      29.403  43.697  28.401  1.00  0.00           H
ATOM   1409 HG22 ILE    89      29.660  42.498  27.066  1.00  0.00           H
ATOM   1410 HG23 ILE    89      29.757  44.264  26.727  1.00  0.00           H
ATOM   1411  CG1 ILE    89      32.086  44.585  28.282  1.00  0.00           C
ATOM   1412 HG12 ILE    89      31.637  45.118  29.121  1.00  0.00           H
ATOM   1413 HG13 ILE    89      33.103  44.320  28.571  1.00  0.00           H
ATOM   1414  CD1 ILE    89      32.532  45.567  27.140  1.00  0.00           C
ATOM   1415 HD11 ILE    89      33.245  45.202  26.400  1.00  0.00           H
ATOM   1416 HD12 ILE    89      33.026  46.489  27.445  1.00  0.00           H
ATOM   1417 HD13 ILE    89      31.681  45.855  26.522  1.00  0.00           H
ATOM   1418  C   ILE    89      30.451  41.041  29.059  1.00  0.00           C
ATOM   1419  O   ILE    89      29.533  41.177  29.921  1.00  0.00           O
ATOM   1420  N   ASN    90      30.618  39.873  28.425  1.00  0.00           N
ATOM   1421  H   ASN    90      31.370  39.888  27.751  1.00  0.00           H
ATOM   1422  CA  ASN    90      29.833  38.697  28.560  1.00  0.00           C
ATOM   1423  HA  ASN    90      28.802  39.014  28.723  1.00  0.00           H
ATOM   1424  CB  ASN    90      29.853  37.883  27.278  1.00  0.00           C
ATOM   1425  HB2 ASN    90      30.886  37.714  26.973  1.00  0.00           H
ATOM   1426  HB3 ASN    90      29.449  36.896  27.502  1.00  0.00           H
ATOM   1427  CG  ASN    90      29.182  38.574  26.072  1.00  0.00           C
ATOM   1428  OD1 ASN    90      28.199  39.245  26.168  1.00  0.00           O
ATOM   1429  ND2 ASN    90      29.738  38.470  24.909  1.00  0.00           N
ATOM   1430 HD21 ASN    90      30.638  38.016  24.849  1.00  0.00           H
ATOM   1431 HD22 ASN    90      29.244  38.969  24.183  1.00  0.00           H
ATOM   1432  C   ASN    90      30.088  37.890  29.902  1.00  0.00           C
ATOM   1433  O   ASN    90      29.820  36.701  29.953  1.00  0.00           O
ATOM   1434  N   ASN    91      30.320  38.625  31.008  1.00  0.00           N
ATOM   1435  H   ASN    91      30.331  39.634  30.982  1.00  0.00           H
ATOM   1436  CA  ASN    91      30.716  38.026  32.276  1.00  0.00           C
ATOM   1437  HA  ASN    91      31.005  38.806  32.981  1.00  0.00           H
ATOM   1438  CB  ASN    91      29.455  37.339  32.873  1.00  0.00           C
ATOM   1439  HB2 ASN    91      29.244  36.352  32.462  1.00  0.00           H
ATOM   1440  HB3 ASN    91      29.563  37.355  33.957  1.00  0.00           H
ATOM   1441  CG  ASN    91      28.198  38.203  32.789  1.00  0.00           C
ATOM   1442  OD1 ASN    91      28.152  39.377  33.197  1.00  0.00           O
ATOM   1443  ND2 ASN    91      27.167  37.590  32.234  1.00  0.00           N
ATOM   1444 HD21 ASN    91      27.280  36.687  31.795  1.00  0.00           H
ATOM   1445 HD22 ASN    91      26.281  38.055  32.093  1.00  0.00           H
ATOM   1446  C   ASN    91      31.968  37.122  32.137  1.00  0.00           C
ATOM   1447  O   ASN    91      31.930  35.925  32.528  1.00  0.00           O
ATOM   1448  N   LEU    92      33.087  37.651  31.638  1.00  0.00           N
ATOM   1449  H   LEU    92      32.998  38.628  31.396  1.00  0.00           H
ATOM   1450  CA  LEU    92      34.345  36.909  31.394  1.00  0.00           C
ATOM   1451  HA  LEU    92      34.936  37.423  30.635  1.00  0.00           H
ATOM   1452  CB  LEU    92      35.117  36.770  32.735  1.00  0.00           C
ATOM   1453  HB2 LEU    92      34.671  36.024  33.393  1.00  0.00           H
ATOM   1454  HB3 LEU    92      36.074  36.286  32.539  1.00  0.00           H
ATOM   1455  CG  LEU    92      35.320  38.035  33.580  1.00  0.00           C
ATOM   1456  HG  LEU    92      35.146  38.865  32.896  1.00  0.00           H
ATOM   1457  CD1 LEU    92      34.375  38.247  34.725  1.00  0.00           C
ATOM   1458 HD11 LEU    92      33.346  37.939  34.543  1.00  0.00           H
ATOM   1459 HD12 LEU    92      34.371  39.319  34.924  1.00  0.00           H
ATOM   1460 HD13 LEU    92      34.688  37.692  35.609  1.00  0.00           H
ATOM   1461  CD2 LEU    92      36.673  38.328  34.080  1.00  0.00           C
ATOM   1462 HD21 LEU    92      37.406  38.399  33.277  1.00  0.00           H
ATOM   1463 HD22 LEU    92      36.595  39.286  34.594  1.00  0.00           H
ATOM   1464 HD23 LEU    92      37.005  37.646  34.864  1.00  0.00           H
ATOM   1465  C   LEU    92      34.059  35.502  30.781  1.00  0.00           C
ATOM   1466  O   LEU    92      34.739  34.506  31.158  1.00  0.00           O
ATOM   1467  N   GLY    93      33.168  35.360  29.831  1.00  0.00           N
ATOM   1468  H   GLY    93      32.748  36.252  29.614  1.00  0.00           H
ATOM   1469  CA  GLY    93      32.957  34.148  29.072  1.00  0.00           C
ATOM   1470  HA2 GLY    93      32.402  34.351  28.157  1.00  0.00           H
ATOM   1471  HA3 GLY    93      33.888  33.753  28.667  1.00  0.00           H
ATOM   1472  C   GLY    93      32.293  32.925  29.751  1.00  0.00           C
ATOM   1473  O   GLY    93      32.165  31.886  29.100  1.00  0.00           O
ATOM   1474  N   THR    94      31.786  33.044  30.968  1.00  0.00           N
ATOM   1475  H   THR    94      31.631  33.948  31.392  1.00  0.00           H
ATOM   1476  CA  THR    94      31.214  31.990  31.797  1.00  0.00           C
ATOM   1477  HA  THR    94      31.678  31.029  31.575  1.00  0.00           H
ATOM   1478  CB  THR    94      31.542  32.366  33.278  1.00  0.00           C
ATOM   1479  HB  THR    94      31.173  31.616  33.978  1.00  0.00           H
ATOM   1480  CG2 THR    94      32.963  32.581  33.620  1.00  0.00           C
ATOM   1481 HG21 THR    94      33.222  33.509  33.109  1.00  0.00           H
ATOM   1482 HG22 THR    94      33.471  31.756  33.121  1.00  0.00           H
ATOM   1483 HG23 THR    94      33.066  32.600  34.706  1.00  0.00           H
ATOM   1484  OG1 THR    94      30.838  33.493  33.747  1.00  0.00           O
ATOM   1485  HG1 THR    94      31.190  34.280  33.326  1.00  0.00           H
ATOM   1486  C   THR    94      29.694  31.924  31.512  1.00  0.00           C
ATOM   1487  O   THR    94      29.149  32.831  31.000  1.00  0.00           O
ATOM   1488  N   ILE    95      29.109  30.799  31.980  1.00  0.00           N
ATOM   1489  H   ILE    95      29.631  30.277  32.671  1.00  0.00           H
ATOM   1490  CA  ILE    95      27.656  30.540  31.993  1.00  0.00           C
ATOM   1491  HA  ILE    95      27.246  30.907  31.052  1.00  0.00           H
ATOM   1492  CB  ILE    95      27.419  29.038  31.988  1.00  0.00           C
ATOM   1493  HB  ILE    95      28.351  28.607  31.623  1.00  0.00           H
ATOM   1494  CG2 ILE    95      27.255  28.494  33.391  1.00  0.00           C
ATOM   1495 HG21 ILE    95      27.708  27.508  33.503  1.00  0.00           H
ATOM   1496 HG22 ILE    95      26.242  28.376  33.777  1.00  0.00           H
ATOM   1497 HG23 ILE    95      27.717  29.135  34.142  1.00  0.00           H
ATOM   1498  CG1 ILE    95      26.276  28.469  31.137  1.00  0.00           C
ATOM   1499 HG12 ILE    95      26.280  27.380  31.076  1.00  0.00           H
ATOM   1500 HG13 ILE    95      25.298  28.710  31.553  1.00  0.00           H
ATOM   1501  CD1 ILE    95      26.257  28.989  29.651  1.00  0.00           C
ATOM   1502 HD11 ILE    95      27.286  29.023  29.292  1.00  0.00           H
ATOM   1503 HD12 ILE    95      25.881  30.012  29.598  1.00  0.00           H
ATOM   1504 HD13 ILE    95      25.568  28.424  29.023  1.00  0.00           H
ATOM   1505  C   ILE    95      26.809  31.342  33.079  1.00  0.00           C
ATOM   1506  O   ILE    95      25.691  31.073  33.473  1.00  0.00           O
ATOM   1507  N   ALA    96      27.395  32.383  33.659  1.00  0.00           N
ATOM   1508  H   ALA    96      28.325  32.658  33.376  1.00  0.00           H
ATOM   1509  CA  ALA    96      26.830  33.290  34.729  1.00  0.00           C
ATOM   1510  HA  ALA    96      27.099  32.748  35.635  1.00  0.00           H
ATOM   1511  CB  ALA    96      27.602  34.579  34.823  1.00  0.00           C
ATOM   1512  HB1 ALA    96      27.437  35.206  33.946  1.00  0.00           H
ATOM   1513  HB2 ALA    96      28.653  34.326  34.959  1.00  0.00           H
ATOM   1514  HB3 ALA    96      27.390  35.228  35.673  1.00  0.00           H
ATOM   1515  C   ALA    96      25.322  33.573  34.588  1.00  0.00           C
ATOM   1516  O   ALA    96      24.564  33.557  35.594  1.00  0.00           O
ATOM   1517  N   LYS    97      24.807  33.872  33.379  1.00  0.00           N
ATOM   1518  H   LYS    97      25.352  33.688  32.550  1.00  0.00           H
ATOM   1519  CA  LYS    97      23.421  34.333  33.127  1.00  0.00           C
ATOM   1520  HA  LYS    97      23.278  35.189  33.786  1.00  0.00           H
ATOM   1521  CB  LYS    97      23.240  34.781  31.639  1.00  0.00           C
ATOM   1522  HB2 LYS    97      22.262  35.252  31.535  1.00  0.00           H
ATOM   1523  HB3 LYS    97      23.939  35.559  31.329  1.00  0.00           H
ATOM   1524  CG  LYS    97      23.528  33.699  30.582  1.00  0.00           C
ATOM   1525  HG2 LYS    97      24.582  33.425  30.606  1.00  0.00           H
ATOM   1526  HG3 LYS    97      22.940  32.842  30.914  1.00  0.00           H
ATOM   1527  CD  LYS    97      23.161  33.952  29.117  1.00  0.00           C
ATOM   1528  HD2 LYS    97      23.802  34.747  28.737  1.00  0.00           H
ATOM   1529  HD3 LYS    97      23.361  33.051  28.537  1.00  0.00           H
ATOM   1530  CE  LYS    97      21.705  34.357  28.939  1.00  0.00           C
ATOM   1531  HE2 LYS    97      21.415  35.034  29.742  1.00  0.00           H
ATOM   1532  HE3 LYS    97      21.644  34.979  28.047  1.00  0.00           H
ATOM   1533  NZ  LYS    97      20.826  33.179  28.910  1.00  0.00           N
ATOM   1534  HZ1 LYS    97      19.934  33.249  28.441  1.00  0.00           H
ATOM   1535  HZ2 LYS    97      20.682  32.939  29.880  1.00  0.00           H
ATOM   1536  HZ3 LYS    97      21.306  32.396  28.491  1.00  0.00           H
ATOM   1537  C   LYS    97      22.361  33.329  33.678  1.00  0.00           C
ATOM   1538  O   LYS    97      21.464  33.732  34.381  1.00  0.00           O
ATOM   1539  N   SER    98      22.525  32.031  33.451  1.00  0.00           N
ATOM   1540  H   SER    98      23.327  31.771  32.895  1.00  0.00           H
ATOM   1541  CA  SER    98      21.701  31.000  34.078  1.00  0.00           C
ATOM   1542  HA  SER    98      20.844  31.485  34.545  1.00  0.00           H
ATOM   1543  CB  SER    98      21.097  30.040  33.062  1.00  0.00           C
ATOM   1544  HB2 SER    98      20.482  29.279  33.544  1.00  0.00           H
ATOM   1545  HB3 SER    98      20.445  30.641  32.428  1.00  0.00           H
ATOM   1546  OG  SER    98      22.147  29.386  32.357  1.00  0.00           O
ATOM   1547  HG  SER    98      21.843  28.647  31.826  1.00  0.00           H
ATOM   1548  C   SER    98      22.411  30.281  35.187  1.00  0.00           C
ATOM   1549  O   SER    98      21.767  30.034  36.179  1.00  0.00           O
ATOM   1550  N   GLY    99      23.694  30.178  35.138  1.00  0.00           N
ATOM   1551  H   GLY    99      24.156  30.354  34.258  1.00  0.00           H
ATOM   1552  CA  GLY    99      24.496  29.560  36.243  1.00  0.00           C
ATOM   1553  HA2 GLY    99      24.088  28.552  36.338  1.00  0.00           H
ATOM   1554  HA3 GLY    99      25.567  29.579  36.038  1.00  0.00           H
ATOM   1555  C   GLY    99      24.356  30.297  37.589  1.00  0.00           C
ATOM   1556  O   GLY    99      24.239  29.656  38.633  1.00  0.00           O
ATOM   1557  N   THR   100      24.262  31.647  37.664  1.00  0.00           N
ATOM   1558  H   THR   100      24.172  32.275  36.878  1.00  0.00           H
ATOM   1559  CA  THR   100      23.972  32.248  38.949  1.00  0.00           C
ATOM   1560  HA  THR   100      24.521  31.745  39.744  1.00  0.00           H
ATOM   1561  CB  THR   100      24.311  33.759  39.013  1.00  0.00           C
ATOM   1562  HB  THR   100      24.083  34.143  40.007  1.00  0.00           H
ATOM   1563  CG2 THR   100      25.827  33.926  38.778  1.00  0.00           C
ATOM   1564 HG21 THR   100      26.090  33.875  37.722  1.00  0.00           H
ATOM   1565 HG22 THR   100      26.365  33.194  39.378  1.00  0.00           H
ATOM   1566 HG23 THR   100      26.213  34.899  39.084  1.00  0.00           H
ATOM   1567  OG1 THR   100      23.487  34.449  38.055  1.00  0.00           O
ATOM   1568  HG1 THR   100      23.615  34.085  37.176  1.00  0.00           H
ATOM   1569  C   THR   100      22.476  32.031  39.335  1.00  0.00           C
ATOM   1570  O   THR   100      22.232  31.614  40.454  1.00  0.00           O
ATOM   1571  N   LYS   101      21.504  32.107  38.422  1.00  0.00           N
ATOM   1572  H   LYS   101      21.782  32.313  37.473  1.00  0.00           H
ATOM   1573  CA  LYS   101      20.041  31.841  38.728  1.00  0.00           C
ATOM   1574  HA  LYS   101      19.753  32.431  39.598  1.00  0.00           H
ATOM   1575  CB  LYS   101      19.073  32.288  37.611  1.00  0.00           C
ATOM   1576  HB2 LYS   101      19.175  33.362  37.451  1.00  0.00           H
ATOM   1577  HB3 LYS   101      19.407  31.687  36.766  1.00  0.00           H
ATOM   1578  CG  LYS   101      17.638  31.863  37.852  1.00  0.00           C
ATOM   1579  HG2 LYS   101      17.132  32.263  36.973  1.00  0.00           H
ATOM   1580  HG3 LYS   101      17.553  30.781  37.950  1.00  0.00           H
ATOM   1581  CD  LYS   101      16.918  32.511  39.092  1.00  0.00           C
ATOM   1582  HD2 LYS   101      17.568  32.301  39.941  1.00  0.00           H
ATOM   1583  HD3 LYS   101      16.771  33.570  38.877  1.00  0.00           H
ATOM   1584  CE  LYS   101      15.706  31.617  39.331  1.00  0.00           C
ATOM   1585  HE2 LYS   101      15.034  31.818  38.497  1.00  0.00           H
ATOM   1586  HE3 LYS   101      16.027  30.582  39.215  1.00  0.00           H
ATOM   1587  NZ  LYS   101      14.946  31.835  40.636  1.00  0.00           N
ATOM   1588  HZ1 LYS   101      14.198  31.157  40.677  1.00  0.00           H
ATOM   1589  HZ2 LYS   101      14.613  32.787  40.610  1.00  0.00           H
ATOM   1590  HZ3 LYS   101      15.622  31.804  41.387  1.00  0.00           H
ATOM   1591  C   LYS   101      19.857  30.417  39.253  1.00  0.00           C
ATOM   1592  O   LYS   101      19.269  30.235  40.316  1.00  0.00           O
ATOM   1593  N   ALA   102      20.311  29.460  38.465  1.00  0.00           N
ATOM   1594  H   ALA   102      20.661  29.659  37.538  1.00  0.00           H
ATOM   1595  CA  ALA   102      20.256  28.062  38.863  1.00  0.00           C
ATOM   1596  HA  ALA   102      19.208  27.766  38.908  1.00  0.00           H
ATOM   1597  CB  ALA   102      20.863  27.296  37.735  1.00  0.00           C
ATOM   1598  HB1 ALA   102      20.898  26.256  38.060  1.00  0.00           H
ATOM   1599  HB2 ALA   102      21.896  27.531  37.478  1.00  0.00           H
ATOM   1600  HB3 ALA   102      20.254  27.475  36.849  1.00  0.00           H
ATOM   1601  C   ALA   102      20.891  27.757  40.290  1.00  0.00           C
ATOM   1602  O   ALA   102      20.244  26.948  40.974  1.00  0.00           O
ATOM   1603  N   PHE   103      22.049  28.386  40.627  1.00  0.00           N
ATOM   1604  H   PHE   103      22.382  29.119  40.018  1.00  0.00           H
ATOM   1605  CA  PHE   103      22.666  28.325  41.999  1.00  0.00           C
ATOM   1606  HA  PHE   103      22.596  27.270  42.263  1.00  0.00           H
ATOM   1607  CB  PHE   103      24.072  28.841  41.887  1.00  0.00           C
ATOM   1608  HB2 PHE   103      24.631  28.345  41.093  1.00  0.00           H
ATOM   1609  HB3 PHE   103      24.102  29.872  41.536  1.00  0.00           H
ATOM   1610  CG  PHE   103      24.913  28.757  43.194  1.00  0.00           C
ATOM   1611  CD1 PHE   103      24.902  27.591  43.958  1.00  0.00           C
ATOM   1612  HD1 PHE   103      24.114  26.855  43.895  1.00  0.00           H
ATOM   1613  CE1 PHE   103      25.743  27.538  45.074  1.00  0.00           C
ATOM   1614  HE1 PHE   103      25.604  26.695  45.735  1.00  0.00           H
ATOM   1615  CZ  PHE   103      26.607  28.555  45.372  1.00  0.00           C
ATOM   1616  HZ  PHE   103      27.184  28.555  46.285  1.00  0.00           H
ATOM   1617  CE2 PHE   103      26.695  29.718  44.531  1.00  0.00           C
ATOM   1618  HE2 PHE   103      27.248  30.594  44.835  1.00  0.00           H
ATOM   1619  CD2 PHE   103      25.733  29.853  43.497  1.00  0.00           C
ATOM   1620  HD2 PHE   103      25.635  30.735  42.881  1.00  0.00           H
ATOM   1621  C   PHE   103      21.809  29.080  43.043  1.00  0.00           C
ATOM   1622  O   PHE   103      21.576  28.523  44.104  1.00  0.00           O
ATOM   1623  N   MET   104      21.382  30.275  42.865  1.00  0.00           N
ATOM   1624  H   MET   104      21.491  30.695  41.953  1.00  0.00           H
ATOM   1625  CA  MET   104      20.611  31.021  43.826  1.00  0.00           C
ATOM   1626  HA  MET   104      21.099  31.184  44.787  1.00  0.00           H
ATOM   1627  CB  MET   104      20.422  32.443  43.251  1.00  0.00           C
ATOM   1628  HB2 MET   104      20.220  32.295  42.190  1.00  0.00           H
ATOM   1629  HB3 MET   104      19.651  32.937  43.841  1.00  0.00           H
ATOM   1630  CG  MET   104      21.721  33.224  43.438  1.00  0.00           C
ATOM   1631  HG2 MET   104      22.589  32.655  43.107  1.00  0.00           H
ATOM   1632  HG3 MET   104      21.638  34.088  42.779  1.00  0.00           H
ATOM   1633  SD  MET   104      22.057  33.772  45.134  1.00  0.00           S
ATOM   1634  CE  MET   104      21.188  35.312  45.245  1.00  0.00           C
ATOM   1635  HE1 MET   104      21.661  36.010  44.554  1.00  0.00           H
ATOM   1636  HE2 MET   104      20.104  35.204  45.210  1.00  0.00           H
ATOM   1637  HE3 MET   104      21.425  35.721  46.228  1.00  0.00           H
ATOM   1638  C   MET   104      19.213  30.377  44.085  1.00  0.00           C
ATOM   1639  O   MET   104      18.750  30.228  45.250  1.00  0.00           O
ATOM   1640  N   GLU   105      18.674  29.643  42.994  1.00  0.00           N
ATOM   1641  H   GLU   105      18.968  29.909  42.065  1.00  0.00           H
ATOM   1642  CA  GLU   105      17.526  28.766  43.149  1.00  0.00           C
ATOM   1643  HA  GLU   105      16.752  29.379  43.610  1.00  0.00           H
ATOM   1644  CB  GLU   105      16.876  28.464  41.737  1.00  0.00           C
ATOM   1645  HB2 GLU   105      16.858  29.364  41.123  1.00  0.00           H
ATOM   1646  HB3 GLU   105      17.669  28.058  41.109  1.00  0.00           H
ATOM   1647  CG  GLU   105      15.726  27.433  41.681  1.00  0.00           C
ATOM   1648  HG2 GLU   105      16.084  26.454  42.000  1.00  0.00           H
ATOM   1649  HG3 GLU   105      14.952  27.749  42.380  1.00  0.00           H
ATOM   1650  CD  GLU   105      15.064  27.540  40.304  1.00  0.00           C
ATOM   1651  OE1 GLU   105      15.095  26.580  39.510  1.00  0.00           O
ATOM   1652  OE2 GLU   105      14.447  28.573  39.922  1.00  0.00           O
ATOM   1653  C   GLU   105      17.684  27.542  44.051  1.00  0.00           C
ATOM   1654  O   GLU   105      16.758  27.164  44.810  1.00  0.00           O
ATOM   1655  N   ALA   106      18.863  26.999  44.164  1.00  0.00           N
ATOM   1656  H   ALA   106      19.533  27.312  43.477  1.00  0.00           H
ATOM   1657  CA  ALA   106      19.361  25.942  45.054  1.00  0.00           C
ATOM   1658  HA  ALA   106      18.535  25.233  45.108  1.00  0.00           H
ATOM   1659  CB  ALA   106      20.427  25.239  44.319  1.00  0.00           C
ATOM   1660  HB1 ALA   106      20.712  24.357  44.893  1.00  0.00           H
ATOM   1661  HB2 ALA   106      21.293  25.891  44.196  1.00  0.00           H
ATOM   1662  HB3 ALA   106      20.194  25.074  43.268  1.00  0.00           H
ATOM   1663  C   ALA   106      19.812  26.432  46.474  1.00  0.00           C
ATOM   1664  O   ALA   106      19.508  25.788  47.506  1.00  0.00           O
ATOM   1665  N   LEU   107      20.509  27.643  46.552  1.00  0.00           N
ATOM   1666  H   LEU   107      20.803  28.105  45.703  1.00  0.00           H
ATOM   1667  CA  LEU   107      20.809  28.277  47.880  1.00  0.00           C
ATOM   1668  HA  LEU   107      21.308  27.556  48.528  1.00  0.00           H
ATOM   1669  CB  LEU   107      21.747  29.452  47.791  1.00  0.00           C
ATOM   1670  HB2 LEU   107      21.306  30.089  47.023  1.00  0.00           H
ATOM   1671  HB3 LEU   107      21.698  30.045  48.705  1.00  0.00           H
ATOM   1672  CG  LEU   107      23.239  29.231  47.414  1.00  0.00           C
ATOM   1673  HG  LEU   107      23.189  28.759  46.433  1.00  0.00           H
ATOM   1674  CD1 LEU   107      24.007  30.524  47.157  1.00  0.00           C
ATOM   1675 HD11 LEU   107      25.027  30.245  46.894  1.00  0.00           H
ATOM   1676 HD12 LEU   107      24.077  31.192  48.015  1.00  0.00           H
ATOM   1677 HD13 LEU   107      23.485  30.967  46.309  1.00  0.00           H
ATOM   1678  CD2 LEU   107      24.044  28.345  48.325  1.00  0.00           C
ATOM   1679 HD21 LEU   107      23.927  27.269  48.191  1.00  0.00           H
ATOM   1680 HD22 LEU   107      25.103  28.272  48.077  1.00  0.00           H
ATOM   1681 HD23 LEU   107      23.808  28.619  49.352  1.00  0.00           H
ATOM   1682  C   LEU   107      19.515  28.647  48.686  1.00  0.00           C
ATOM   1683  O   LEU   107      19.406  28.430  49.889  1.00  0.00           O
ATOM   1684  N   GLN   108      18.390  29.020  48.036  1.00  0.00           N
ATOM   1685  H   GLN   108      18.465  29.315  47.073  1.00  0.00           H
ATOM   1686  CA  GLN   108      17.036  29.205  48.750  1.00  0.00           C
ATOM   1687  HA  GLN   108      17.237  29.932  49.537  1.00  0.00           H
ATOM   1688  CB  GLN   108      16.100  29.861  47.784  1.00  0.00           C
ATOM   1689  HB2 GLN   108      16.379  30.913  47.733  1.00  0.00           H
ATOM   1690  HB3 GLN   108      15.971  29.313  46.851  1.00  0.00           H
ATOM   1691  CG  GLN   108      14.700  29.820  48.490  1.00  0.00           C
ATOM   1692  HG2 GLN   108      14.423  28.770  48.588  1.00  0.00           H
ATOM   1693  HG3 GLN   108      14.816  30.212  49.499  1.00  0.00           H
ATOM   1694  CD  GLN   108      13.646  30.579  47.720  1.00  0.00           C
ATOM   1695  OE1 GLN   108      13.735  31.771  47.437  1.00  0.00           O
ATOM   1696  NE2 GLN   108      12.526  30.007  47.384  1.00  0.00           N
ATOM   1697 HE21 GLN   108      11.709  30.586  47.257  1.00  0.00           H
ATOM   1698 HE22 GLN   108      12.501  29.003  47.498  1.00  0.00           H
ATOM   1699  C   GLN   108      16.607  27.876  49.414  1.00  0.00           C
ATOM   1700  O   GLN   108      15.962  27.959  50.473  1.00  0.00           O
ATOM   1701  N   ALA   109      17.048  26.777  48.806  1.00  0.00           N
ATOM   1702  H   ALA   109      17.347  26.930  47.853  1.00  0.00           H
ATOM   1703  CA  ALA   109      16.752  25.402  49.246  1.00  0.00           C
ATOM   1704  HA  ALA   109      15.916  25.432  49.946  1.00  0.00           H
ATOM   1705  CB  ALA   109      16.478  24.419  48.062  1.00  0.00           C
ATOM   1706  HB1 ALA   109      15.395  24.433  47.940  1.00  0.00           H
ATOM   1707  HB2 ALA   109      16.902  23.432  48.251  1.00  0.00           H
ATOM   1708  HB3 ALA   109      17.019  24.762  47.181  1.00  0.00           H
ATOM   1709  C   ALA   109      17.746  24.872  50.271  1.00  0.00           C
ATOM   1710  O   ALA   109      17.668  23.690  50.613  1.00  0.00           O
ATOM   1711  N   GLY   110      18.757  25.670  50.657  1.00  0.00           N
ATOM   1712  H   GLY   110      18.680  26.619  50.321  1.00  0.00           H
ATOM   1713  CA  GLY   110      19.882  25.322  51.536  1.00  0.00           C
ATOM   1714  HA2 GLY   110      20.266  26.235  51.991  1.00  0.00           H
ATOM   1715  HA3 GLY   110      19.440  24.619  52.241  1.00  0.00           H
ATOM   1716  C   GLY   110      21.058  24.580  50.913  1.00  0.00           C
ATOM   1717  O   GLY   110      21.674  23.810  51.632  1.00  0.00           O
ATOM   1718  N   ALA   111      21.332  24.805  49.627  1.00  0.00           N
ATOM   1719  H   ALA   111      20.733  25.473  49.163  1.00  0.00           H
ATOM   1720  CA  ALA   111      22.482  24.197  48.985  1.00  0.00           C
ATOM   1721  HA  ALA   111      22.357  23.122  49.114  1.00  0.00           H
ATOM   1722  CB  ALA   111      22.428  24.434  47.444  1.00  0.00           C
ATOM   1723  HB1 ALA   111      21.423  24.185  47.105  1.00  0.00           H
ATOM   1724  HB2 ALA   111      23.223  23.876  46.948  1.00  0.00           H
ATOM   1725  HB3 ALA   111      22.592  25.498  47.274  1.00  0.00           H
ATOM   1726  C   ALA   111      23.862  24.631  49.558  1.00  0.00           C
ATOM   1727  O   ALA   111      23.941  25.646  50.222  1.00  0.00           O
ATOM   1728  N   ASP   112      24.963  23.843  49.384  1.00  0.00           N
ATOM   1729  H   ASP   112      24.901  23.104  48.698  1.00  0.00           H
ATOM   1730  CA  ASP   112      26.301  24.200  49.876  1.00  0.00           C
ATOM   1731  HA  ASP   112      26.154  24.534  50.903  1.00  0.00           H
ATOM   1732  CB  ASP   112      27.320  22.969  50.006  1.00  0.00           C
ATOM   1733  HB2 ASP   112      26.697  22.129  50.314  1.00  0.00           H
ATOM   1734  HB3 ASP   112      27.752  22.791  49.021  1.00  0.00           H
ATOM   1735  CG  ASP   112      28.383  23.246  51.083  1.00  0.00           C
ATOM   1736  OD1 ASP   112      29.383  22.439  51.110  1.00  0.00           O
ATOM   1737  OD2 ASP   112      28.143  24.181  51.937  1.00  0.00           O
ATOM   1738  C   ASP   112      26.973  25.394  49.059  1.00  0.00           C
ATOM   1739  O   ASP   112      27.066  25.206  47.813  1.00  0.00           O
ATOM   1740  N   ILE   113      27.439  26.475  49.709  1.00  0.00           N
ATOM   1741  H   ILE   113      27.327  26.568  50.709  1.00  0.00           H
ATOM   1742  CA  ILE   113      28.136  27.569  49.001  1.00  0.00           C
ATOM   1743  HA  ILE   113      27.463  27.886  48.205  1.00  0.00           H
ATOM   1744  CB  ILE   113      28.318  28.901  49.830  1.00  0.00           C
ATOM   1745  HB  ILE   113      28.751  28.569  50.773  1.00  0.00           H
ATOM   1746  CG2 ILE   113      29.275  30.060  49.270  1.00  0.00           C
ATOM   1747 HG21 ILE   113      29.282  30.938  49.914  1.00  0.00           H
ATOM   1748 HG22 ILE   113      28.898  30.326  48.282  1.00  0.00           H
ATOM   1749 HG23 ILE   113      30.286  29.662  49.171  1.00  0.00           H
ATOM   1750  CG1 ILE   113      26.938  29.533  50.105  1.00  0.00           C
ATOM   1751 HG12 ILE   113      26.654  30.221  49.308  1.00  0.00           H
ATOM   1752 HG13 ILE   113      26.191  28.740  50.142  1.00  0.00           H
ATOM   1753  CD1 ILE   113      26.895  30.251  51.396  1.00  0.00           C
ATOM   1754 HD11 ILE   113      27.888  30.650  51.608  1.00  0.00           H
ATOM   1755 HD12 ILE   113      26.648  29.482  52.129  1.00  0.00           H
ATOM   1756 HD13 ILE   113      26.206  31.094  51.336  1.00  0.00           H
ATOM   1757  C   ILE   113      29.375  27.073  48.310  1.00  0.00           C
ATOM   1758  O   ILE   113      29.880  27.788  47.417  1.00  0.00           O
ATOM   1759  N   SER   114      29.910  25.915  48.626  1.00  0.00           N
ATOM   1760  H   SER   114      29.404  25.442  49.361  1.00  0.00           H
ATOM   1761  CA  SER   114      31.015  25.177  47.967  1.00  0.00           C
ATOM   1762  HA  SER   114      31.798  25.934  47.925  1.00  0.00           H
ATOM   1763  CB  SER   114      31.351  23.878  48.736  1.00  0.00           C
ATOM   1764  HB2 SER   114      32.190  23.346  48.287  1.00  0.00           H
ATOM   1765  HB3 SER   114      31.602  24.203  49.746  1.00  0.00           H
ATOM   1766  OG  SER   114      30.195  23.057  48.792  1.00  0.00           O
ATOM   1767  HG  SER   114      30.230  22.618  49.646  1.00  0.00           H
ATOM   1768  C   SER   114      30.713  24.730  46.526  1.00  0.00           C
ATOM   1769  O   SER   114      31.631  24.639  45.716  1.00  0.00           O
ATOM   1770  N   MET   115      29.412  24.474  46.241  1.00  0.00           N
ATOM   1771  H   MET   115      28.711  24.462  46.969  1.00  0.00           H
ATOM   1772  CA  MET   115      28.968  24.075  44.903  1.00  0.00           C
ATOM   1773  HA  MET   115      29.521  23.201  44.560  1.00  0.00           H
ATOM   1774  CB  MET   115      27.536  23.664  44.990  1.00  0.00           C
ATOM   1775  HB2 MET   115      27.046  24.513  45.469  1.00  0.00           H
ATOM   1776  HB3 MET   115      27.198  23.622  43.954  1.00  0.00           H
ATOM   1777  CG  MET   115      27.214  22.276  45.706  1.00  0.00           C
ATOM   1778  HG2 MET   115      27.898  21.551  45.263  1.00  0.00           H
ATOM   1779  HG3 MET   115      27.407  22.365  46.775  1.00  0.00           H
ATOM   1780  SD  MET   115      25.501  21.620  45.563  1.00  0.00           S
ATOM   1781  CE  MET   115      25.374  21.149  43.803  1.00  0.00           C
ATOM   1782  HE1 MET   115      26.238  20.519  43.595  1.00  0.00           H
ATOM   1783  HE2 MET   115      24.427  20.686  43.528  1.00  0.00           H
ATOM   1784  HE3 MET   115      25.560  22.015  43.168  1.00  0.00           H
ATOM   1785  C   MET   115      29.161  25.132  43.801  1.00  0.00           C
ATOM   1786  O   MET   115      28.868  24.939  42.624  1.00  0.00           O
ATOM   1787  N   ILE   116      29.818  26.319  44.148  1.00  0.00           N
ATOM   1788  H   ILE   116      30.109  26.475  45.103  1.00  0.00           H
ATOM   1789  CA  ILE   116      29.783  27.516  43.336  1.00  0.00           C
ATOM   1790  HA  ILE   116      28.737  27.770  43.169  1.00  0.00           H
ATOM   1791  CB  ILE   116      30.253  28.650  44.092  1.00  0.00           C
ATOM   1792  HB  ILE   116      29.673  28.620  45.014  1.00  0.00           H
ATOM   1793  CG2 ILE   116      31.762  28.357  44.456  1.00  0.00           C
ATOM   1794 HG21 ILE   116      32.383  28.298  43.563  1.00  0.00           H
ATOM   1795 HG22 ILE   116      31.871  27.406  44.976  1.00  0.00           H
ATOM   1796 HG23 ILE   116      32.121  29.088  45.180  1.00  0.00           H
ATOM   1797  CG1 ILE   116      30.043  30.029  43.381  1.00  0.00           C
ATOM   1798 HG12 ILE   116      30.835  30.107  42.636  1.00  0.00           H
ATOM   1799 HG13 ILE   116      29.092  30.022  42.849  1.00  0.00           H
ATOM   1800  CD1 ILE   116      30.075  31.202  44.364  1.00  0.00           C
ATOM   1801 HD11 ILE   116      29.813  32.130  43.855  1.00  0.00           H
ATOM   1802 HD12 ILE   116      31.128  31.219  44.646  1.00  0.00           H
ATOM   1803 HD13 ILE   116      29.546  31.036  45.303  1.00  0.00           H
ATOM   1804  C   ILE   116      30.321  27.356  41.946  1.00  0.00           C
ATOM   1805  O   ILE   116      29.653  27.882  41.058  1.00  0.00           O
ATOM   1806  N   GLY   117      31.283  26.488  41.772  1.00  0.00           N
ATOM   1807  H   GLY   117      31.426  25.998  42.643  1.00  0.00           H
ATOM   1808  CA  GLY   117      31.971  25.987  40.546  1.00  0.00           C
ATOM   1809  HA2 GLY   117      32.214  26.801  39.861  1.00  0.00           H
ATOM   1810  HA3 GLY   117      32.882  25.556  40.959  1.00  0.00           H
ATOM   1811  C   GLY   117      31.278  24.803  39.825  1.00  0.00           C
ATOM   1812  O   GLY   117      31.317  24.673  38.586  1.00  0.00           O
ATOM   1813  N   GLN   118      30.467  24.001  40.586  1.00  0.00           N
ATOM   1814  H   GLN   118      30.436  24.144  41.585  1.00  0.00           H
ATOM   1815  CA  GLN   118      29.518  23.029  39.975  1.00  0.00           C
ATOM   1816  HA  GLN   118      30.162  22.364  39.400  1.00  0.00           H
ATOM   1817  CB  GLN   118      28.901  22.128  41.022  1.00  0.00           C
ATOM   1818  HB2 GLN   118      28.048  22.626  41.482  1.00  0.00           H
ATOM   1819  HB3 GLN   118      28.396  21.308  40.512  1.00  0.00           H
ATOM   1820  CG  GLN   118      29.808  21.516  42.054  1.00  0.00           C
ATOM   1821  HG2 GLN   118      30.593  22.193  42.393  1.00  0.00           H
ATOM   1822  HG3 GLN   118      29.153  21.256  42.885  1.00  0.00           H
ATOM   1823  CD  GLN   118      30.366  20.163  41.604  1.00  0.00           C
ATOM   1824  OE1 GLN   118      30.630  19.986  40.436  1.00  0.00           O
ATOM   1825  NE2 GLN   118      30.678  19.273  42.468  1.00  0.00           N
ATOM   1826 HE21 GLN   118      31.277  18.497  42.221  1.00  0.00           H
ATOM   1827 HE22 GLN   118      30.560  19.370  43.466  1.00  0.00           H
ATOM   1828  C   GLN   118      28.474  23.602  39.030  1.00  0.00           C
ATOM   1829  O   GLN   118      28.159  23.029  37.984  1.00  0.00           O
ATOM   1830  N   PHE   119      27.937  24.785  39.347  1.00  0.00           N
ATOM   1831  H   PHE   119      28.009  25.017  40.328  1.00  0.00           H
ATOM   1832  CA  PHE   119      27.049  25.600  38.515  1.00  0.00           C
ATOM   1833  HA  PHE   119      26.355  24.950  37.982  1.00  0.00           H
ATOM   1834  CB  PHE   119      26.356  26.517  39.476  1.00  0.00           C
ATOM   1835  HB2 PHE   119      27.110  26.884  40.173  1.00  0.00           H
ATOM   1836  HB3 PHE   119      25.939  27.357  38.918  1.00  0.00           H
ATOM   1837  CG  PHE   119      25.273  25.653  40.106  1.00  0.00           C
ATOM   1838  CD1 PHE   119      24.228  25.244  39.306  1.00  0.00           C
ATOM   1839  HD1 PHE   119      24.196  25.535  38.268  1.00  0.00           H
ATOM   1840  CE1 PHE   119      23.078  24.499  39.769  1.00  0.00           C
ATOM   1841  HE1 PHE   119      22.294  24.237  39.073  1.00  0.00           H
ATOM   1842  CZ  PHE   119      22.994  24.304  41.145  1.00  0.00           C
ATOM   1843  HZ  PHE   119      22.139  23.799  41.567  1.00  0.00           H
ATOM   1844  CE2 PHE   119      24.112  24.528  41.984  1.00  0.00           C
ATOM   1845  HE2 PHE   119      24.120  24.162  43.001  1.00  0.00           H
ATOM   1846  CD2 PHE   119      25.263  25.228  41.434  1.00  0.00           C
ATOM   1847  HD2 PHE   119      26.021  25.630  42.089  1.00  0.00           H
ATOM   1848  C   PHE   119      27.787  26.371  37.391  1.00  0.00           C
ATOM   1849  O   PHE   119      27.182  26.947  36.519  1.00  0.00           O
ATOM   1850  N   GLY   120      29.147  26.386  37.339  1.00  0.00           N
ATOM   1851  H   GLY   120      29.679  25.888  38.038  1.00  0.00           H
ATOM   1852  CA  GLY   120      29.891  27.122  36.307  1.00  0.00           C
ATOM   1853  HA2 GLY   120      30.903  26.719  36.277  1.00  0.00           H
ATOM   1854  HA3 GLY   120      29.362  27.051  35.356  1.00  0.00           H
ATOM   1855  C   GLY   120      30.050  28.624  36.656  1.00  0.00           C
ATOM   1856  O   GLY   120      30.094  29.380  35.688  1.00  0.00           O
ATOM   1857  N   VAL   121      30.046  28.985  37.925  1.00  0.00           N
ATOM   1858  H   VAL   121      29.887  28.248  38.599  1.00  0.00           H
ATOM   1859  CA  VAL   121      30.153  30.438  38.449  1.00  0.00           C
ATOM   1860  HA  VAL   121      30.514  31.145  37.702  1.00  0.00           H
ATOM   1861  CB  VAL   121      28.753  31.037  38.720  1.00  0.00           C
ATOM   1862  HB  VAL   121      28.898  32.105  38.886  1.00  0.00           H
ATOM   1863  CG1 VAL   121      27.901  30.810  37.505  1.00  0.00           C
ATOM   1864 HG11 VAL   121      28.392  30.864  36.533  1.00  0.00           H
ATOM   1865 HG12 VAL   121      27.490  29.801  37.508  1.00  0.00           H
ATOM   1866 HG13 VAL   121      26.969  31.375  37.501  1.00  0.00           H
ATOM   1867  CG2 VAL   121      28.007  30.470  39.852  1.00  0.00           C
ATOM   1868 HG21 VAL   121      28.578  30.539  40.778  1.00  0.00           H
ATOM   1869 HG22 VAL   121      27.850  29.392  39.805  1.00  0.00           H
ATOM   1870 HG23 VAL   121      27.071  30.979  40.081  1.00  0.00           H
ATOM   1871  C   VAL   121      31.158  30.627  39.639  1.00  0.00           C
ATOM   1872  O   VAL   121      31.044  31.547  40.402  1.00  0.00           O
ATOM   1873  N   GLY   122      32.087  29.702  39.702  1.00  0.00           N
ATOM   1874  H   GLY   122      32.210  28.934  39.058  1.00  0.00           H
ATOM   1875  CA  GLY   122      33.097  29.635  40.786  1.00  0.00           C
ATOM   1876  HA2 GLY   122      32.600  29.706  41.754  1.00  0.00           H
ATOM   1877  HA3 GLY   122      33.745  28.760  40.745  1.00  0.00           H
ATOM   1878  C   GLY   122      34.128  30.766  40.820  1.00  0.00           C
ATOM   1879  O   GLY   122      34.902  30.859  41.795  1.00  0.00           O
ATOM   1880  N   PHE   123      34.129  31.632  39.781  1.00  0.00           N
ATOM   1881  H   PHE   123      33.649  31.372  38.931  1.00  0.00           H
ATOM   1882  CA  PHE   123      34.774  32.921  39.821  1.00  0.00           C
ATOM   1883  HA  PHE   123      35.828  32.718  40.010  1.00  0.00           H
ATOM   1884  CB  PHE   123      34.577  33.587  38.436  1.00  0.00           C
ATOM   1885  HB2 PHE   123      34.969  32.918  37.670  1.00  0.00           H
ATOM   1886  HB3 PHE   123      33.494  33.660  38.331  1.00  0.00           H
ATOM   1887  CG  PHE   123      35.231  34.998  38.280  1.00  0.00           C
ATOM   1888  CD1 PHE   123      36.610  35.099  38.165  1.00  0.00           C
ATOM   1889  HD1 PHE   123      37.195  34.190  38.148  1.00  0.00           H
ATOM   1890  CE1 PHE   123      37.269  36.371  38.115  1.00  0.00           C
ATOM   1891  HE1 PHE   123      38.346  36.320  38.038  1.00  0.00           H
ATOM   1892  CZ  PHE   123      36.577  37.569  38.168  1.00  0.00           C
ATOM   1893  HZ  PHE   123      37.050  38.525  38.001  1.00  0.00           H
ATOM   1894  CE2 PHE   123      35.162  37.416  38.265  1.00  0.00           C
ATOM   1895  HE2 PHE   123      34.579  38.294  38.503  1.00  0.00           H
ATOM   1896  CD2 PHE   123      34.470  36.182  38.332  1.00  0.00           C
ATOM   1897  HD2 PHE   123      33.414  36.055  38.517  1.00  0.00           H
ATOM   1898  C   PHE   123      34.324  33.892  40.927  1.00  0.00           C
ATOM   1899  O   PHE   123      35.158  34.282  41.742  1.00  0.00           O
ATOM   1900  N   TYR   124      33.017  34.142  41.034  1.00  0.00           N
ATOM   1901  H   TYR   124      32.306  33.593  40.571  1.00  0.00           H
ATOM   1902  CA  TYR   124      32.375  34.813  42.182  1.00  0.00           C
ATOM   1903  HA  TYR   124      32.845  35.797  42.217  1.00  0.00           H
ATOM   1904  CB  TYR   124      30.950  35.081  41.977  1.00  0.00           C
ATOM   1905  HB2 TYR   124      30.411  34.133  41.976  1.00  0.00           H
ATOM   1906  HB3 TYR   124      30.442  35.685  42.728  1.00  0.00           H
ATOM   1907  CG  TYR   124      30.617  35.588  40.610  1.00  0.00           C
ATOM   1908  CD1 TYR   124      30.979  36.916  40.249  1.00  0.00           C
ATOM   1909  HD1 TYR   124      31.488  37.531  40.978  1.00  0.00           H
ATOM   1910  CE1 TYR   124      30.712  37.338  38.924  1.00  0.00           C
ATOM   1911  HE1 TYR   124      30.845  38.384  38.687  1.00  0.00           H
ATOM   1912  CZ  TYR   124      30.120  36.474  38.003  1.00  0.00           C
ATOM   1913  OH  TYR   124      29.965  36.908  36.743  1.00  0.00           O
ATOM   1914  HH  TYR   124      30.411  37.744  36.595  1.00  0.00           H
ATOM   1915  CE2 TYR   124      29.688  35.160  38.294  1.00  0.00           C
ATOM   1916  HE2 TYR   124      29.356  34.493  37.513  1.00  0.00           H
ATOM   1917  CD2 TYR   124      29.957  34.757  39.613  1.00  0.00           C
ATOM   1918  HD2 TYR   124      29.689  33.759  39.927  1.00  0.00           H
ATOM   1919  C   TYR   124      32.676  34.277  43.603  1.00  0.00           C
ATOM   1920  O   TYR   124      32.396  35.000  44.548  1.00  0.00           O
ATOM   1921  N   SER   125      33.436  33.173  43.837  1.00  0.00           N
ATOM   1922  H   SER   125      33.970  32.855  43.043  1.00  0.00           H
ATOM   1923  CA  SER   125      33.894  32.744  45.182  1.00  0.00           C
ATOM   1924  HA  SER   125      33.067  32.766  45.893  1.00  0.00           H
ATOM   1925  CB  SER   125      34.558  31.386  45.029  1.00  0.00           C
ATOM   1926  HB2 SER   125      34.767  31.085  46.055  1.00  0.00           H
ATOM   1927  HB3 SER   125      33.911  30.722  44.455  1.00  0.00           H
ATOM   1928  OG  SER   125      35.697  31.494  44.268  1.00  0.00           O
ATOM   1929  HG  SER   125      35.499  31.339  43.342  1.00  0.00           H
ATOM   1930  C   SER   125      34.974  33.643  45.800  1.00  0.00           C
ATOM   1931  O   SER   125      35.104  33.670  47.048  1.00  0.00           O
ATOM   1932  N   ALA   126      35.609  34.602  45.080  1.00  0.00           N
ATOM   1933  H   ALA   126      35.394  34.527  44.095  1.00  0.00           H
ATOM   1934  CA  ALA   126      36.571  35.635  45.454  1.00  0.00           C
ATOM   1935  HA  ALA   126      37.559  35.237  45.686  1.00  0.00           H
ATOM   1936  CB  ALA   126      36.724  36.595  44.209  1.00  0.00           C
ATOM   1937  HB1 ALA   126      37.066  35.914  43.430  1.00  0.00           H
ATOM   1938  HB2 ALA   126      37.506  37.314  44.450  1.00  0.00           H
ATOM   1939  HB3 ALA   126      35.752  37.043  44.003  1.00  0.00           H
ATOM   1940  C   ALA   126      36.017  36.495  46.657  1.00  0.00           C
ATOM   1941  O   ALA   126      36.719  36.771  47.620  1.00  0.00           O
ATOM   1942  N   TYR   127      34.782  37.034  46.585  1.00  0.00           N
ATOM   1943  H   TYR   127      34.478  37.091  45.624  1.00  0.00           H
ATOM   1944  CA  TYR   127      33.918  37.782  47.540  1.00  0.00           C
ATOM   1945  HA  TYR   127      34.580  38.606  47.809  1.00  0.00           H
ATOM   1946  CB  TYR   127      32.758  38.343  46.826  1.00  0.00           C
ATOM   1947  HB2 TYR   127      32.050  37.551  46.583  1.00  0.00           H
ATOM   1948  HB3 TYR   127      32.270  39.046  47.501  1.00  0.00           H
ATOM   1949  CG  TYR   127      33.220  39.136  45.691  1.00  0.00           C
ATOM   1950  CD1 TYR   127      34.133  40.188  45.745  1.00  0.00           C
ATOM   1951  HD1 TYR   127      34.581  40.527  46.668  1.00  0.00           H
ATOM   1952  CE1 TYR   127      34.535  40.956  44.615  1.00  0.00           C
ATOM   1953  HE1 TYR   127      35.208  41.791  44.752  1.00  0.00           H
ATOM   1954  CZ  TYR   127      34.016  40.551  43.362  1.00  0.00           C
ATOM   1955  OH  TYR   127      34.283  41.356  42.324  1.00  0.00           O
ATOM   1956  HH  TYR   127      34.768  42.141  42.591  1.00  0.00           H
ATOM   1957  CE2 TYR   127      33.146  39.434  43.230  1.00  0.00           C
ATOM   1958  HE2 TYR   127      32.781  39.212  42.239  1.00  0.00           H
ATOM   1959  CD2 TYR   127      32.867  38.686  44.415  1.00  0.00           C
ATOM   1960  HD2 TYR   127      32.262  37.808  44.246  1.00  0.00           H
ATOM   1961  C   TYR   127      33.712  37.048  48.883  1.00  0.00           C
ATOM   1962  O   TYR   127      33.090  37.682  49.715  1.00  0.00           O
ATOM   1963  N   LEU   128      34.174  35.784  49.103  1.00  0.00           N
ATOM   1964  H   LEU   128      34.649  35.372  48.312  1.00  0.00           H
ATOM   1965  CA  LEU   128      34.326  35.201  50.377  1.00  0.00           C
ATOM   1966  HA  LEU   128      33.378  35.339  50.897  1.00  0.00           H
ATOM   1967  CB  LEU   128      34.631  33.663  50.241  1.00  0.00           C
ATOM   1968  HB2 LEU   128      35.493  33.551  49.585  1.00  0.00           H
ATOM   1969  HB3 LEU   128      34.728  33.216  51.232  1.00  0.00           H
ATOM   1970  CG  LEU   128      33.577  32.713  49.600  1.00  0.00           C
ATOM   1971  HG  LEU   128      33.139  33.186  48.720  1.00  0.00           H
ATOM   1972  CD1 LEU   128      34.211  31.348  49.177  1.00  0.00           C
ATOM   1973 HD11 LEU   128      35.015  31.609  48.489  1.00  0.00           H
ATOM   1974 HD12 LEU   128      33.571  30.682  48.597  1.00  0.00           H
ATOM   1975 HD13 LEU   128      34.563  30.831  50.068  1.00  0.00           H
ATOM   1976  CD2 LEU   128      32.472  32.407  50.566  1.00  0.00           C
ATOM   1977 HD21 LEU   128      31.694  31.871  50.022  1.00  0.00           H
ATOM   1978 HD22 LEU   128      32.800  31.714  51.342  1.00  0.00           H
ATOM   1979 HD23 LEU   128      32.002  33.297  50.984  1.00  0.00           H
ATOM   1980  C   LEU   128      35.452  35.906  51.188  1.00  0.00           C
ATOM   1981  O   LEU   128      35.366  35.998  52.394  1.00  0.00           O
ATOM   1982  N   VAL   129      36.504  36.538  50.608  1.00  0.00           N
ATOM   1983  H   VAL   129      36.719  36.335  49.642  1.00  0.00           H
ATOM   1984  CA  VAL   129      37.586  37.229  51.350  1.00  0.00           C
ATOM   1985  HA  VAL   129      37.231  37.631  52.300  1.00  0.00           H
ATOM   1986  CB  VAL   129      38.829  36.316  51.514  1.00  0.00           C
ATOM   1987  HB  VAL   129      39.609  36.974  51.898  1.00  0.00           H
ATOM   1988  CG1 VAL   129      38.597  35.367  52.708  1.00  0.00           C
ATOM   1989 HG11 VAL   129      39.593  35.091  53.056  1.00  0.00           H
ATOM   1990 HG12 VAL   129      38.040  35.903  53.475  1.00  0.00           H
ATOM   1991 HG13 VAL   129      37.953  34.539  52.413  1.00  0.00           H
ATOM   1992  CG2 VAL   129      39.348  35.551  50.310  1.00  0.00           C
ATOM   1993 HG21 VAL   129      38.578  34.825  50.050  1.00  0.00           H
ATOM   1994 HG22 VAL   129      40.256  34.977  50.499  1.00  0.00           H
ATOM   1995 HG23 VAL   129      39.435  36.228  49.461  1.00  0.00           H
ATOM   1996  C   VAL   129      38.003  38.545  50.726  1.00  0.00           C
ATOM   1997  O   VAL   129      38.465  39.476  51.360  1.00  0.00           O
ATOM   1998  N   ALA   130      37.866  38.684  49.422  1.00  0.00           N
ATOM   1999  H   ALA   130      37.455  37.954  48.856  1.00  0.00           H
ATOM   2000  CA  ALA   130      38.188  39.895  48.657  1.00  0.00           C
ATOM   2001  HA  ALA   130      39.169  40.262  48.955  1.00  0.00           H
ATOM   2002  CB  ALA   130      38.244  39.596  47.113  1.00  0.00           C
ATOM   2003  HB1 ALA   130      37.298  39.473  46.587  1.00  0.00           H
ATOM   2004  HB2 ALA   130      38.873  38.714  46.988  1.00  0.00           H
ATOM   2005  HB3 ALA   130      38.661  40.519  46.711  1.00  0.00           H
ATOM   2006  C   ALA   130      37.122  40.930  48.822  1.00  0.00           C
ATOM   2007  O   ALA   130      35.976  40.596  48.865  1.00  0.00           O
ATOM   2008  N   GLU   131      37.515  42.234  48.856  1.00  0.00           N
ATOM   2009  H   GLU   131      38.483  42.505  48.757  1.00  0.00           H
ATOM   2010  CA  GLU   131      36.577  43.335  48.766  1.00  0.00           C
ATOM   2011  HA  GLU   131      35.622  42.983  49.156  1.00  0.00           H
ATOM   2012  CB  GLU   131      37.036  44.545  49.534  1.00  0.00           C
ATOM   2013  HB2 GLU   131      36.267  45.314  49.617  1.00  0.00           H
ATOM   2014  HB3 GLU   131      37.213  44.196  50.552  1.00  0.00           H
ATOM   2015  CG  GLU   131      38.342  45.184  48.975  1.00  0.00           C
ATOM   2016  HG2 GLU   131      39.027  44.376  48.717  1.00  0.00           H
ATOM   2017  HG3 GLU   131      38.156  45.813  48.105  1.00  0.00           H
ATOM   2018  CD  GLU   131      39.058  46.114  50.035  1.00  0.00           C
ATOM   2019  OE1 GLU   131      40.224  46.567  49.851  1.00  0.00           O
ATOM   2020  OE2 GLU   131      38.328  46.401  51.037  1.00  0.00           O
ATOM   2021  C   GLU   131      36.264  43.773  47.303  1.00  0.00           C
ATOM   2022  O   GLU   131      35.201  44.290  46.919  1.00  0.00           O
ATOM   2023  N   LYS   132      37.218  43.422  46.389  1.00  0.00           N
ATOM   2024  H   LYS   132      37.996  42.889  46.751  1.00  0.00           H
ATOM   2025  CA  LYS   132      37.321  43.759  45.007  1.00  0.00           C
ATOM   2026  HA  LYS   132      36.281  43.695  44.690  1.00  0.00           H
ATOM   2027  CB  LYS   132      37.824  45.252  44.911  1.00  0.00           C
ATOM   2028  HB2 LYS   132      37.274  45.861  45.629  1.00  0.00           H
ATOM   2029  HB3 LYS   132      38.828  45.150  45.323  1.00  0.00           H
ATOM   2030  CG  LYS   132      37.984  45.927  43.505  1.00  0.00           C
ATOM   2031  HG2 LYS   132      38.599  45.264  42.898  1.00  0.00           H
ATOM   2032  HG3 LYS   132      37.045  46.080  42.971  1.00  0.00           H
ATOM   2033  CD  LYS   132      38.649  47.263  43.630  1.00  0.00           C
ATOM   2034  HD2 LYS   132      38.001  47.802  44.323  1.00  0.00           H
ATOM   2035  HD3 LYS   132      39.680  47.109  43.947  1.00  0.00           H
ATOM   2036  CE  LYS   132      38.631  48.050  42.373  1.00  0.00           C
ATOM   2037  HE2 LYS   132      39.086  47.482  41.560  1.00  0.00           H
ATOM   2038  HE3 LYS   132      37.608  48.185  42.024  1.00  0.00           H
ATOM   2039  NZ  LYS   132      39.237  49.389  42.555  1.00  0.00           N
ATOM   2040  HZ1 LYS   132      38.768  49.979  43.227  1.00  0.00           H
ATOM   2041  HZ2 LYS   132      39.217  49.845  41.655  1.00  0.00           H
ATOM   2042  HZ3 LYS   132      40.237  49.278  42.651  1.00  0.00           H
ATOM   2043  C   LYS   132      38.207  42.787  44.107  1.00  0.00           C
ATOM   2044  O   LYS   132      39.126  42.176  44.667  1.00  0.00           O
ATOM   2045  N   VAL   133      37.837  42.603  42.883  1.00  0.00           N
ATOM   2046  H   VAL   133      37.001  42.965  42.449  1.00  0.00           H
ATOM   2047  CA  VAL   133      38.589  41.841  41.908  1.00  0.00           C
ATOM   2048  HA  VAL   133      39.579  41.577  42.280  1.00  0.00           H
ATOM   2049  CB  VAL   133      38.038  40.445  41.594  1.00  0.00           C
ATOM   2050  HB  VAL   133      37.125  40.604  41.021  1.00  0.00           H
ATOM   2051  CG1 VAL   133      39.056  39.668  40.741  1.00  0.00           C
ATOM   2052 HG11 VAL   133      40.018  39.528  41.233  1.00  0.00           H
ATOM   2053 HG12 VAL   133      38.535  38.762  40.431  1.00  0.00           H
ATOM   2054 HG13 VAL   133      39.273  40.259  39.851  1.00  0.00           H
ATOM   2055  CG2 VAL   133      37.755  39.575  42.848  1.00  0.00           C
ATOM   2056 HG21 VAL   133      37.046  40.178  43.414  1.00  0.00           H
ATOM   2057 HG22 VAL   133      38.655  39.499  43.459  1.00  0.00           H
ATOM   2058 HG23 VAL   133      37.481  38.594  42.457  1.00  0.00           H
ATOM   2059  C   VAL   133      38.893  42.714  40.688  1.00  0.00           C
ATOM   2060  O   VAL   133      38.103  43.395  40.090  1.00  0.00           O
ATOM   2061  N   THR   134      40.181  42.794  40.308  1.00  0.00           N
ATOM   2062  H   THR   134      40.908  42.462  40.927  1.00  0.00           H
ATOM   2063  CA  THR   134      40.613  43.414  39.016  1.00  0.00           C
ATOM   2064  HA  THR   134      39.712  43.834  38.565  1.00  0.00           H
ATOM   2065  CB  THR   134      41.569  44.601  39.120  1.00  0.00           C
ATOM   2066  HB  THR   134      42.495  44.274  39.593  1.00  0.00           H
ATOM   2067  CG2 THR   134      42.110  45.304  37.886  1.00  0.00           C
ATOM   2068 HG21 THR   134      42.807  46.091  38.175  1.00  0.00           H
ATOM   2069 HG22 THR   134      41.240  45.739  37.392  1.00  0.00           H
ATOM   2070 HG23 THR   134      42.591  44.591  37.216  1.00  0.00           H
ATOM   2071  OG1 THR   134      40.895  45.531  40.017  1.00  0.00           O
ATOM   2072  HG1 THR   134      40.772  45.099  40.866  1.00  0.00           H
ATOM   2073  C   THR   134      41.169  42.238  38.224  1.00  0.00           C
ATOM   2074  O   THR   134      41.772  41.303  38.767  1.00  0.00           O
ATOM   2075  N   VAL   135      40.975  42.179  36.885  1.00  0.00           N
ATOM   2076  H   VAL   135      40.375  42.890  36.491  1.00  0.00           H
ATOM   2077  CA  VAL   135      41.482  41.126  35.970  1.00  0.00           C
ATOM   2078  HA  VAL   135      42.143  40.365  36.385  1.00  0.00           H
ATOM   2079  CB  VAL   135      40.235  40.410  35.397  1.00  0.00           C
ATOM   2080  HB  VAL   135      39.529  41.168  35.052  1.00  0.00           H
ATOM   2081  CG1 VAL   135      40.565  39.283  34.342  1.00  0.00           C
ATOM   2082 HG11 VAL   135      39.784  38.627  33.957  1.00  0.00           H
ATOM   2083 HG12 VAL   135      41.116  39.639  33.471  1.00  0.00           H
ATOM   2084 HG13 VAL   135      41.276  38.604  34.813  1.00  0.00           H
ATOM   2085  CG2 VAL   135      39.502  39.660  36.505  1.00  0.00           C
ATOM   2086 HG21 VAL   135      40.131  39.008  37.110  1.00  0.00           H
ATOM   2087 HG22 VAL   135      38.727  39.020  36.083  1.00  0.00           H
ATOM   2088 HG23 VAL   135      39.024  40.380  37.168  1.00  0.00           H
ATOM   2089  C   VAL   135      42.149  41.782  34.810  1.00  0.00           C
ATOM   2090  O   VAL   135      41.645  42.765  34.245  1.00  0.00           O
ATOM   2091  N   ILE   136      43.312  41.253  34.323  1.00  0.00           N
ATOM   2092  H   ILE   136      43.659  40.468  34.855  1.00  0.00           H
ATOM   2093  CA  ILE   136      43.917  41.569  32.993  1.00  0.00           C
ATOM   2094  HA  ILE   136      43.121  42.105  32.477  1.00  0.00           H
ATOM   2095  CB  ILE   136      45.177  42.483  33.008  1.00  0.00           C
ATOM   2096  HB  ILE   136      46.036  41.839  33.198  1.00  0.00           H
ATOM   2097  CG2 ILE   136      45.255  43.230  31.633  1.00  0.00           C
ATOM   2098 HG21 ILE   136      44.993  42.549  30.822  1.00  0.00           H
ATOM   2099 HG22 ILE   136      46.202  43.700  31.371  1.00  0.00           H
ATOM   2100 HG23 ILE   136      44.545  44.057  31.622  1.00  0.00           H
ATOM   2101  CG1 ILE   136      45.131  43.570  34.108  1.00  0.00           C
ATOM   2102 HG12 ILE   136      44.294  44.251  33.951  1.00  0.00           H
ATOM   2103 HG13 ILE   136      45.107  43.085  35.085  1.00  0.00           H
ATOM   2104  CD1 ILE   136      46.378  44.477  34.106  1.00  0.00           C
ATOM   2105 HD11 ILE   136      47.160  43.718  34.082  1.00  0.00           H
ATOM   2106 HD12 ILE   136      46.379  45.136  34.976  1.00  0.00           H
ATOM   2107 HD13 ILE   136      46.550  45.045  33.192  1.00  0.00           H
ATOM   2108  C   ILE   136      44.094  40.272  32.286  1.00  0.00           C
ATOM   2109  O   ILE   136      44.564  39.258  32.810  1.00  0.00           O
ATOM   2110  N   THR   137      43.903  40.300  30.937  1.00  0.00           N
ATOM   2111  H   THR   137      43.608  41.133  30.448  1.00  0.00           H
ATOM   2112  CA  THR   137      43.987  39.090  30.099  1.00  0.00           C
ATOM   2113  HA  THR   137      44.555  38.292  30.576  1.00  0.00           H
ATOM   2114  CB  THR   137      42.488  38.554  29.959  1.00  0.00           C
ATOM   2115  HB  THR   137      42.085  38.396  30.960  1.00  0.00           H
ATOM   2116  CG2 THR   137      41.518  39.617  29.398  1.00  0.00           C
ATOM   2117 HG21 THR   137      41.152  40.252  30.203  1.00  0.00           H
ATOM   2118 HG22 THR   137      40.663  39.126  28.931  1.00  0.00           H
ATOM   2119 HG23 THR   137      41.940  40.196  28.576  1.00  0.00           H
ATOM   2120  OG1 THR   137      42.430  37.363  29.321  1.00  0.00           O
ATOM   2121  HG1 THR   137      42.956  36.830  29.922  1.00  0.00           H
ATOM   2122  C   THR   137      44.613  39.389  28.716  1.00  0.00           C
ATOM   2123  O   THR   137      44.598  40.563  28.246  1.00  0.00           O
ATOM   2124  N   LYS   138      45.059  38.422  28.041  1.00  0.00           N
ATOM   2125  H   LYS   138      45.201  37.576  28.574  1.00  0.00           H
ATOM   2126  CA  LYS   138      45.640  38.494  26.612  1.00  0.00           C
ATOM   2127  HA  LYS   138      45.239  39.385  26.130  1.00  0.00           H
ATOM   2128  CB  LYS   138      47.174  38.743  26.742  1.00  0.00           C
ATOM   2129  HB2 LYS   138      47.314  39.649  27.333  1.00  0.00           H
ATOM   2130  HB3 LYS   138      47.621  37.970  27.368  1.00  0.00           H
ATOM   2131  CG  LYS   138      47.932  38.839  25.399  1.00  0.00           C
ATOM   2132  HG2 LYS   138      49.020  38.801  25.455  1.00  0.00           H
ATOM   2133  HG3 LYS   138      47.545  38.036  24.772  1.00  0.00           H
ATOM   2134  CD  LYS   138      47.698  40.148  24.603  1.00  0.00           C
ATOM   2135  HD2 LYS   138      46.634  40.380  24.542  1.00  0.00           H
ATOM   2136  HD3 LYS   138      48.081  40.998  25.166  1.00  0.00           H
ATOM   2137  CE  LYS   138      48.454  40.285  23.207  1.00  0.00           C
ATOM   2138  HE2 LYS   138      48.156  41.264  22.833  1.00  0.00           H
ATOM   2139  HE3 LYS   138      49.526  40.213  23.390  1.00  0.00           H
ATOM   2140  NZ  LYS   138      48.105  39.241  22.240  1.00  0.00           N
ATOM   2141  HZ1 LYS   138      48.465  38.314  22.414  1.00  0.00           H
ATOM   2142  HZ2 LYS   138      48.417  39.634  21.363  1.00  0.00           H
ATOM   2143  HZ3 LYS   138      47.107  39.094  22.290  1.00  0.00           H
ATOM   2144  C   LYS   138      45.434  37.185  25.809  1.00  0.00           C
ATOM   2145  O   LYS   138      46.036  36.141  26.069  1.00  0.00           O
ATOM   2146  N   HIE   139      44.684  37.297  24.735  1.00  0.00           N
ATOM   2147  H   HIE   139      44.195  38.171  24.599  1.00  0.00           H
ATOM   2148  CA  HIE   139      44.375  36.167  23.846  1.00  0.00           C
ATOM   2149  HA  HIE   139      44.440  35.309  24.514  1.00  0.00           H
ATOM   2150  CB  HIE   139      43.003  36.217  23.211  1.00  0.00           C
ATOM   2151  HB2 HIE   139      42.273  36.488  23.973  1.00  0.00           H
ATOM   2152  HB3 HIE   139      43.015  36.935  22.392  1.00  0.00           H
ATOM   2153  CG  HIE   139      42.583  34.914  22.666  1.00  0.00           C
ATOM   2154  ND1 HIE   139      42.812  34.453  21.369  1.00  0.00           N
ATOM   2155  CE1 HIE   139      42.247  33.246  21.325  1.00  0.00           C
ATOM   2156  HE1 HIE   139      42.148  32.698  20.400  1.00  0.00           H
ATOM   2157  NE2 HIE   139      41.532  33.033  22.395  1.00  0.00           N
ATOM   2158  HE2 HIE   139      40.747  32.402  22.473  1.00  0.00           H
ATOM   2159  CD2 HIE   139      41.790  34.015  23.302  1.00  0.00           C
ATOM   2160  HD2 HIE   139      41.294  34.314  24.214  1.00  0.00           H
ATOM   2161  C   HIE   139      45.512  36.106  22.780  1.00  0.00           C
ATOM   2162  O   HIE   139      46.045  37.221  22.581  1.00  0.00           O
ATOM   2163  N   ASN   140      45.863  35.016  22.089  1.00  0.00           N
ATOM   2164  H   ASN   140      45.397  34.165  22.368  1.00  0.00           H
ATOM   2165  CA  ASN   140      46.827  34.966  21.025  1.00  0.00           C
ATOM   2166  HA  ASN   140      47.758  35.295  21.485  1.00  0.00           H
ATOM   2167  CB  ASN   140      47.031  33.530  20.591  1.00  0.00           C
ATOM   2168  HB2 ASN   140      47.392  32.887  21.394  1.00  0.00           H
ATOM   2169  HB3 ASN   140      46.049  33.175  20.275  1.00  0.00           H
ATOM   2170  CG  ASN   140      47.972  33.449  19.427  1.00  0.00           C
ATOM   2171  OD1 ASN   140      49.193  33.332  19.534  1.00  0.00           O
ATOM   2172  ND2 ASN   140      47.445  33.483  18.230  1.00  0.00           N
ATOM   2173 HD21 ASN   140      46.474  33.707  18.068  1.00  0.00           H
ATOM   2174 HD22 ASN   140      47.961  33.283  17.385  1.00  0.00           H
ATOM   2175  C   ASN   140      46.490  35.979  19.885  1.00  0.00           C
ATOM   2176  O   ASN   140      47.303  36.622  19.250  1.00  0.00           O
ATOM   2177  N   ASP   141      45.197  36.124  19.597  1.00  0.00           N
ATOM   2178  H   ASP   141      44.539  35.576  20.133  1.00  0.00           H
ATOM   2179  CA  ASP   141      44.602  36.754  18.492  1.00  0.00           C
ATOM   2180  HA  ASP   141      45.333  36.677  17.687  1.00  0.00           H
ATOM   2181  CB  ASP   141      43.417  35.888  18.100  1.00  0.00           C
ATOM   2182  HB2 ASP   141      42.532  36.016  18.723  1.00  0.00           H
ATOM   2183  HB3 ASP   141      42.928  36.219  17.183  1.00  0.00           H
ATOM   2184  CG  ASP   141      43.752  34.339  17.902  1.00  0.00           C
ATOM   2185  OD1 ASP   141      44.896  34.049  17.545  1.00  0.00           O
ATOM   2186  OD2 ASP   141      42.864  33.439  17.853  1.00  0.00           O
ATOM   2187  C   ASP   141      44.188  38.228  18.627  1.00  0.00           C
ATOM   2188  O   ASP   141      44.005  38.909  17.634  1.00  0.00           O
ATOM   2189  N   ASP   142      44.096  38.715  19.883  1.00  0.00           N
ATOM   2190  H   ASP   142      44.400  38.135  20.652  1.00  0.00           H
ATOM   2191  CA  ASP   142      43.686  40.080  20.307  1.00  0.00           C
ATOM   2192  HA  ASP   142      43.704  40.685  19.401  1.00  0.00           H
ATOM   2193  CB  ASP   142      42.220  40.038  20.756  1.00  0.00           C
ATOM   2194  HB2 ASP   142      41.669  39.155  20.431  1.00  0.00           H
ATOM   2195  HB3 ASP   142      42.152  40.039  21.843  1.00  0.00           H
ATOM   2196  CG  ASP   142      41.385  41.291  20.395  1.00  0.00           C
ATOM   2197  OD1 ASP   142      41.921  42.323  19.999  1.00  0.00           O
ATOM   2198  OD2 ASP   142      40.132  41.275  20.450  1.00  0.00           O
ATOM   2199  C   ASP   142      44.586  40.810  21.301  1.00  0.00           C
ATOM   2200  O   ASP   142      45.644  40.293  21.804  1.00  0.00           O
ATOM   2201  N   GLU   143      44.243  42.062  21.620  1.00  0.00           N
ATOM   2202  H   GLU   143      43.370  42.333  21.191  1.00  0.00           H
ATOM   2203  CA  GLU   143      44.964  42.971  22.527  1.00  0.00           C
ATOM   2204  HA  GLU   143      46.015  43.041  22.246  1.00  0.00           H
ATOM   2205  CB  GLU   143      44.318  44.412  22.319  1.00  0.00           C
ATOM   2206  HB2 GLU   143      44.152  44.459  21.242  1.00  0.00           H
ATOM   2207  HB3 GLU   143      43.385  44.504  22.875  1.00  0.00           H
ATOM   2208  CG  GLU   143      45.152  45.599  22.783  1.00  0.00           C
ATOM   2209  HG2 GLU   143      44.743  46.505  22.335  1.00  0.00           H
ATOM   2210  HG3 GLU   143      45.029  45.655  23.865  1.00  0.00           H
ATOM   2211  CD  GLU   143      46.670  45.694  22.455  1.00  0.00           C
ATOM   2212  OE1 GLU   143      46.995  45.959  21.293  1.00  0.00           O
ATOM   2213  OE2 GLU   143      47.533  45.609  23.281  1.00  0.00           O
ATOM   2214  C   GLU   143      44.916  42.616  24.029  1.00  0.00           C
ATOM   2215  O   GLU   143      44.364  41.630  24.487  1.00  0.00           O
ATOM   2216  N   GLN   144      45.560  43.430  24.904  1.00  0.00           N
ATOM   2217  H   GLN   144      45.979  44.229  24.449  1.00  0.00           H
ATOM   2218  CA  GLN   144      45.544  43.341  26.344  1.00  0.00           C
ATOM   2219  HA  GLN   144      45.356  42.308  26.635  1.00  0.00           H
ATOM   2220  CB  GLN   144      46.925  43.813  26.922  1.00  0.00           C
ATOM   2221  HB2 GLN   144      47.701  43.381  26.287  1.00  0.00           H
ATOM   2222  HB3 GLN   144      47.003  44.892  26.791  1.00  0.00           H
ATOM   2223  CG  GLN   144      47.179  43.383  28.377  1.00  0.00           C
ATOM   2224  HG2 GLN   144      46.631  44.027  29.066  1.00  0.00           H
ATOM   2225  HG3 GLN   144      46.701  42.417  28.534  1.00  0.00           H
ATOM   2226  CD  GLN   144      48.683  43.422  28.675  1.00  0.00           C
ATOM   2227  OE1 GLN   144      49.502  42.804  28.014  1.00  0.00           O
ATOM   2228  NE2 GLN   144      49.194  44.177  29.630  1.00  0.00           N
ATOM   2229 HE21 GLN   144      50.199  44.223  29.726  1.00  0.00           H
ATOM   2230 HE22 GLN   144      48.597  44.852  30.086  1.00  0.00           H
ATOM   2231  C   GLN   144      44.375  44.193  26.925  1.00  0.00           C
ATOM   2232  O   GLN   144      44.307  45.381  26.769  1.00  0.00           O
ATOM   2233  N   TYR   145      43.537  43.557  27.694  1.00  0.00           N
ATOM   2234  H   TYR   145      43.860  42.664  28.037  1.00  0.00           H
ATOM   2235  CA  TYR   145      42.203  43.975  28.082  1.00  0.00           C
ATOM   2236  HA  TYR   145      42.055  45.040  27.909  1.00  0.00           H
ATOM   2237  CB  TYR   145      41.189  43.221  27.321  1.00  0.00           C
ATOM   2238  HB2 TYR   145      41.238  42.159  27.560  1.00  0.00           H
ATOM   2239  HB3 TYR   145      40.264  43.529  27.809  1.00  0.00           H
ATOM   2240  CG  TYR   145      41.086  43.535  25.876  1.00  0.00           C
ATOM   2241  CD1 TYR   145      40.736  44.816  25.418  1.00  0.00           C
ATOM   2242  HD1 TYR   145      40.435  45.608  26.089  1.00  0.00           H
ATOM   2243  CE1 TYR   145      40.579  44.978  24.007  1.00  0.00           C
ATOM   2244  HE1 TYR   145      40.283  45.957  23.659  1.00  0.00           H
ATOM   2245  CZ  TYR   145      40.974  43.973  23.087  1.00  0.00           C
ATOM   2246  OH  TYR   145      40.879  44.159  21.735  1.00  0.00           O
ATOM   2247  HH  TYR   145      41.072  43.341  21.271  1.00  0.00           H
ATOM   2248  CE2 TYR   145      41.411  42.774  23.608  1.00  0.00           C
ATOM   2249  HE2 TYR   145      41.623  41.953  22.939  1.00  0.00           H
ATOM   2250  CD2 TYR   145      41.500  42.529  24.993  1.00  0.00           C
ATOM   2251  HD2 TYR   145      41.915  41.669  25.499  1.00  0.00           H
ATOM   2252  C   TYR   145      42.010  43.725  29.583  1.00  0.00           C
ATOM   2253  O   TYR   145      42.549  42.793  30.075  1.00  0.00           O
ATOM   2254  N   ALA   146      41.273  44.594  30.355  1.00  0.00           N
ATOM   2255  H   ALA   146      40.710  45.260  29.848  1.00  0.00           H
ATOM   2256  CA  ALA   146      40.986  44.469  31.781  1.00  0.00           C
ATOM   2257  HA  ALA   146      41.405  43.525  32.128  1.00  0.00           H
ATOM   2258  CB  ALA   146      41.710  45.637  32.513  1.00  0.00           C
ATOM   2259  HB1 ALA   146      42.760  45.378  32.646  1.00  0.00           H
ATOM   2260  HB2 ALA   146      41.325  45.771  33.524  1.00  0.00           H
ATOM   2261  HB3 ALA   146      41.630  46.582  31.974  1.00  0.00           H
ATOM   2262  C   ALA   146      39.482  44.557  32.081  1.00  0.00           C
ATOM   2263  O   ALA   146      38.722  45.245  31.309  1.00  0.00           O
ATOM   2264  N   TRP   147      39.105  43.890  33.227  1.00  0.00           N
ATOM   2265  H   TRP   147      39.801  43.364  33.734  1.00  0.00           H
ATOM   2266  CA  TRP   147      37.776  43.854  33.905  1.00  0.00           C
ATOM   2267  HA  TRP   147      37.297  44.728  33.464  1.00  0.00           H
ATOM   2268  CB  TRP   147      36.991  42.559  33.525  1.00  0.00           C
ATOM   2269  HB2 TRP   147      36.922  42.533  32.439  1.00  0.00           H
ATOM   2270  HB3 TRP   147      37.569  41.736  33.947  1.00  0.00           H
ATOM   2271  CG  TRP   147      35.627  42.306  34.174  1.00  0.00           C
ATOM   2272  CD1 TRP   147      34.405  42.588  33.651  1.00  0.00           C
ATOM   2273  HD1 TRP   147      34.191  42.777  32.610  1.00  0.00           H
ATOM   2274  NE1 TRP   147      33.428  42.283  34.548  1.00  0.00           N
ATOM   2275  HE1 TRP   147      32.441  42.281  34.334  1.00  0.00           H
ATOM   2276  CE2 TRP   147      33.910  41.975  35.770  1.00  0.00           C
ATOM   2277  CZ2 TRP   147      33.376  41.421  36.951  1.00  0.00           C
ATOM   2278  HZ2 TRP   147      32.312  41.255  37.043  1.00  0.00           H
ATOM   2279  CH2 TRP   147      34.190  41.057  38.081  1.00  0.00           C
ATOM   2280  HH2 TRP   147      33.915  40.520  38.977  1.00  0.00           H
ATOM   2281  CZ3 TRP   147      35.602  41.291  37.923  1.00  0.00           C
ATOM   2282  HZ3 TRP   147      36.257  41.158  38.770  1.00  0.00           H
ATOM   2283  CE3 TRP   147      36.245  41.577  36.655  1.00  0.00           C
ATOM   2284  HE3 TRP   147      37.320  41.570  36.548  1.00  0.00           H
ATOM   2285  CD2 TRP   147      35.376  41.937  35.562  1.00  0.00           C
ATOM   2286  C   TRP   147      38.000  44.125  35.462  1.00  0.00           C
ATOM   2287  O   TRP   147      39.041  44.043  36.058  1.00  0.00           O
ATOM   2288  N   GLU   148      36.933  44.608  36.119  1.00  0.00           N
ATOM   2289  H   GLU   148      36.063  44.783  35.635  1.00  0.00           H
ATOM   2290  CA  GLU   148      37.026  45.117  37.530  1.00  0.00           C
ATOM   2291  HA  GLU   148      37.662  44.435  38.094  1.00  0.00           H
ATOM   2292  CB  GLU   148      37.783  46.441  37.544  1.00  0.00           C
ATOM   2293  HB2 GLU   148      38.794  46.091  37.331  1.00  0.00           H
ATOM   2294  HB3 GLU   148      37.484  47.196  36.816  1.00  0.00           H
ATOM   2295  CG  GLU   148      37.868  47.171  38.861  1.00  0.00           C
ATOM   2296  HG2 GLU   148      36.923  47.699  38.985  1.00  0.00           H
ATOM   2297  HG3 GLU   148      38.018  46.548  39.743  1.00  0.00           H
ATOM   2298  CD  GLU   148      38.910  48.278  38.821  1.00  0.00           C
ATOM   2299  OE1 GLU   148      39.129  49.002  39.863  1.00  0.00           O
ATOM   2300  OE2 GLU   148      39.618  48.516  37.775  1.00  0.00           O
ATOM   2301  C   GLU   148      35.633  45.222  38.164  1.00  0.00           C
ATOM   2302  O   GLU   148      34.725  45.765  37.557  1.00  0.00           O
ATOM   2303  N   SER   149      35.501  44.860  39.417  1.00  0.00           N
ATOM   2304  H   SER   149      36.270  44.457  39.936  1.00  0.00           H
ATOM   2305  CA  SER   149      34.249  45.141  40.225  1.00  0.00           C
ATOM   2306  HA  SER   149      33.914  46.117  39.873  1.00  0.00           H
ATOM   2307  CB  SER   149      33.167  44.112  39.895  1.00  0.00           C
ATOM   2308  HB2 SER   149      32.744  44.347  38.918  1.00  0.00           H
ATOM   2309  HB3 SER   149      33.574  43.104  39.972  1.00  0.00           H
ATOM   2310  OG  SER   149      32.108  44.264  40.841  1.00  0.00           O
ATOM   2311  HG  SER   149      31.534  44.975  40.548  1.00  0.00           H
ATOM   2312  C   SER   149      34.532  45.054  41.708  1.00  0.00           C
ATOM   2313  O   SER   149      35.394  44.267  42.119  1.00  0.00           O
ATOM   2314  N   SER   150      33.789  45.798  42.569  1.00  0.00           N
ATOM   2315  H   SER   150      33.068  46.384  42.173  1.00  0.00           H
ATOM   2316  CA  SER   150      33.879  45.740  44.003  1.00  0.00           C
ATOM   2317  HA  SER   150      34.727  45.188  44.406  1.00  0.00           H
ATOM   2318  CB  SER   150      33.767  47.071  44.652  1.00  0.00           C
ATOM   2319  HB2 SER   150      32.834  47.527  44.324  1.00  0.00           H
ATOM   2320  HB3 SER   150      33.822  46.941  45.734  1.00  0.00           H
ATOM   2321  OG  SER   150      34.873  47.849  44.221  1.00  0.00           O
ATOM   2322  HG  SER   150      34.803  47.931  43.267  1.00  0.00           H
ATOM   2323  C   SER   150      32.690  44.918  44.582  1.00  0.00           C
ATOM   2324  O   SER   150      32.076  45.210  45.603  1.00  0.00           O
ATOM   2325  N   ALA   151      32.363  43.819  43.875  1.00  0.00           N
ATOM   2326  H   ALA   151      32.660  43.835  42.910  1.00  0.00           H
ATOM   2327  CA  ALA   151      31.190  42.939  44.335  1.00  0.00           C
ATOM   2328  HA  ALA   151      31.264  42.157  43.578  1.00  0.00           H
ATOM   2329  CB  ALA   151      31.496  42.332  45.729  1.00  0.00           C
ATOM   2330  HB1 ALA   151      31.243  43.001  46.551  1.00  0.00           H
ATOM   2331  HB2 ALA   151      32.530  42.027  45.889  1.00  0.00           H
ATOM   2332  HB3 ALA   151      30.798  41.505  45.862  1.00  0.00           H
ATOM   2333  C   ALA   151      29.866  43.766  44.287  1.00  0.00           C
ATOM   2334  O   ALA   151      28.820  43.301  44.781  1.00  0.00           O
ATOM   2335  N   GLY   152      29.849  44.965  43.697  1.00  0.00           N
ATOM   2336  H   GLY   152      30.717  45.264  43.275  1.00  0.00           H
ATOM   2337  CA  GLY   152      28.588  45.811  43.587  1.00  0.00           C
ATOM   2338  HA2 GLY   152      28.045  45.683  44.523  1.00  0.00           H
ATOM   2339  HA3 GLY   152      28.983  46.826  43.540  1.00  0.00           H
ATOM   2340  C   GLY   152      27.632  45.422  42.448  1.00  0.00           C
ATOM   2341  O   GLY   152      27.729  44.426  41.739  1.00  0.00           O
ATOM   2342  N   GLY   153      26.704  46.351  42.107  1.00  0.00           N
ATOM   2343  H   GLY   153      26.646  47.136  42.740  1.00  0.00           H
ATOM   2344  CA  GLY   153      25.757  46.297  40.972  1.00  0.00           C
ATOM   2345  HA2 GLY   153      25.376  45.277  40.946  1.00  0.00           H
ATOM   2346  HA3 GLY   153      24.958  46.998  41.215  1.00  0.00           H
ATOM   2347  C   GLY   153      26.322  46.683  39.632  1.00  0.00           C
ATOM   2348  O   GLY   153      25.664  46.559  38.573  1.00  0.00           O
ATOM   2349  N   SER   154      27.568  47.140  39.473  1.00  0.00           N
ATOM   2350  H   SER   154      28.061  47.068  40.352  1.00  0.00           H
ATOM   2351  CA  SER   154      28.279  47.751  38.383  1.00  0.00           C
ATOM   2352  HA  SER   154      27.582  47.692  37.548  1.00  0.00           H
ATOM   2353  CB  SER   154      28.715  49.202  38.543  1.00  0.00           C
ATOM   2354  HB2 SER   154      27.864  49.685  39.025  1.00  0.00           H
ATOM   2355  HB3 SER   154      29.551  49.294  39.236  1.00  0.00           H
ATOM   2356  OG  SER   154      29.023  49.776  37.319  1.00  0.00           O
ATOM   2357  HG  SER   154      28.172  49.880  36.889  1.00  0.00           H
ATOM   2358  C   SER   154      29.577  46.815  38.182  1.00  0.00           C
ATOM   2359  O   SER   154      30.172  46.339  39.144  1.00  0.00           O
ATOM   2360  N   PHE   155      29.978  46.638  36.942  1.00  0.00           N
ATOM   2361  H   PHE   155      29.358  47.073  36.273  1.00  0.00           H
ATOM   2362  CA  PHE   155      31.389  46.329  36.594  1.00  0.00           C
ATOM   2363  HA  PHE   155      32.007  46.525  37.471  1.00  0.00           H
ATOM   2364  CB  PHE   155      31.464  44.826  36.178  1.00  0.00           C
ATOM   2365  HB2 PHE   155      32.505  44.535  36.042  1.00  0.00           H
ATOM   2366  HB3 PHE   155      30.997  44.303  37.014  1.00  0.00           H
ATOM   2367  CG  PHE   155      30.801  44.420  34.870  1.00  0.00           C
ATOM   2368  CD1 PHE   155      31.418  44.488  33.638  1.00  0.00           C
ATOM   2369  HD1 PHE   155      32.458  44.761  33.527  1.00  0.00           H
ATOM   2370  CE1 PHE   155      30.634  44.145  32.522  1.00  0.00           C
ATOM   2371  HE1 PHE   155      31.108  44.101  31.552  1.00  0.00           H
ATOM   2372  CZ  PHE   155      29.321  43.803  32.623  1.00  0.00           C
ATOM   2373  HZ  PHE   155      28.806  43.357  31.785  1.00  0.00           H
ATOM   2374  CE2 PHE   155      28.705  43.794  33.863  1.00  0.00           C
ATOM   2375  HE2 PHE   155      27.648  43.580  33.828  1.00  0.00           H
ATOM   2376  CD2 PHE   155      29.455  44.070  35.004  1.00  0.00           C
ATOM   2377  HD2 PHE   155      28.990  44.166  35.973  1.00  0.00           H
ATOM   2378  C   PHE   155      31.851  47.167  35.496  1.00  0.00           C
ATOM   2379  O   PHE   155      31.042  47.938  34.908  1.00  0.00           O
ATOM   2380  N   THR   156      33.146  47.157  35.208  1.00  0.00           N
ATOM   2381  H   THR   156      33.748  46.543  35.737  1.00  0.00           H
ATOM   2382  CA  THR   156      33.816  47.994  34.175  1.00  0.00           C
ATOM   2383  HA  THR   156      33.028  48.323  33.496  1.00  0.00           H
ATOM   2384  CB  THR   156      34.529  49.198  34.826  1.00  0.00           C
ATOM   2385  HB  THR   156      33.829  49.948  35.194  1.00  0.00           H
ATOM   2386  CG2 THR   156      35.382  48.961  36.082  1.00  0.00           C
ATOM   2387 HG21 THR   156      35.424  49.896  36.641  1.00  0.00           H
ATOM   2388 HG22 THR   156      36.425  48.794  35.814  1.00  0.00           H
ATOM   2389 HG23 THR   156      34.903  48.229  36.732  1.00  0.00           H
ATOM   2390  OG1 THR   156      35.307  49.923  33.866  1.00  0.00           O
ATOM   2391  HG1 THR   156      34.752  50.178  33.125  1.00  0.00           H
ATOM   2392  C   THR   156      34.678  47.108  33.340  1.00  0.00           C
ATOM   2393  O   THR   156      35.256  46.093  33.839  1.00  0.00           O
ATOM   2394  N   VAL   157      34.894  47.506  32.047  1.00  0.00           N
ATOM   2395  H   VAL   157      34.408  48.345  31.761  1.00  0.00           H
ATOM   2396  CA  VAL   157      35.868  46.931  31.099  1.00  0.00           C
ATOM   2397  HA  VAL   157      36.693  46.375  31.546  1.00  0.00           H
ATOM   2398  CB  VAL   157      35.191  45.885  30.149  1.00  0.00           C
ATOM   2399  HB  VAL   157      34.262  46.338  29.802  1.00  0.00           H
ATOM   2400  CG1 VAL   157      36.109  45.404  28.999  1.00  0.00           C
ATOM   2401 HG11 VAL   157      36.606  46.194  28.436  1.00  0.00           H
ATOM   2402 HG12 VAL   157      36.860  44.687  29.332  1.00  0.00           H
ATOM   2403 HG13 VAL   157      35.476  44.775  28.374  1.00  0.00           H
ATOM   2404  CG2 VAL   157      34.797  44.628  30.989  1.00  0.00           C
ATOM   2405 HG21 VAL   157      34.392  43.843  30.350  1.00  0.00           H
ATOM   2406 HG22 VAL   157      33.996  44.923  31.666  1.00  0.00           H
ATOM   2407 HG23 VAL   157      35.648  44.280  31.574  1.00  0.00           H
ATOM   2408  C   VAL   157      36.550  48.030  30.352  1.00  0.00           C
ATOM   2409  O   VAL   157      35.957  49.007  29.919  1.00  0.00           O
ATOM   2410  N   ARG   158      37.863  47.858  30.000  1.00  0.00           N
ATOM   2411  H   ARG   158      38.366  47.035  30.299  1.00  0.00           H
ATOM   2412  CA  ARG   158      38.777  48.802  29.379  1.00  0.00           C
ATOM   2413  HA  ARG   158      38.094  49.392  28.769  1.00  0.00           H
ATOM   2414  CB  ARG   158      39.425  49.608  30.534  1.00  0.00           C
ATOM   2415  HB2 ARG   158      40.067  50.410  30.170  1.00  0.00           H
ATOM   2416  HB3 ARG   158      38.596  50.102  31.040  1.00  0.00           H
ATOM   2417  CG  ARG   158      40.334  48.784  31.410  1.00  0.00           C
ATOM   2418  HG2 ARG   158      39.676  48.137  31.993  1.00  0.00           H
ATOM   2419  HG3 ARG   158      41.134  48.333  30.824  1.00  0.00           H
ATOM   2420  CD  ARG   158      41.216  49.607  32.453  1.00  0.00           C
ATOM   2421  HD2 ARG   158      42.184  49.795  31.989  1.00  0.00           H
ATOM   2422  HD3 ARG   158      40.817  50.612  32.591  1.00  0.00           H
ATOM   2423  NE  ARG   158      41.534  48.918  33.685  1.00  0.00           N
ATOM   2424  HE  ARG   158      42.457  48.509  33.642  1.00  0.00           H
ATOM   2425  CZ  ARG   158      40.958  48.707  34.854  1.00  0.00           C
ATOM   2426  NH1 ARG   158      39.779  49.219  35.072  1.00  0.00           N
ATOM   2427 HH11 ARG   158      39.184  49.570  34.335  1.00  0.00           H
ATOM   2428 HH12 ARG   158      39.372  49.153  35.994  1.00  0.00           H
ATOM   2429  NH2 ARG   158      41.462  48.137  35.935  1.00  0.00           N
ATOM   2430 HH21 ARG   158      42.165  47.412  35.944  1.00  0.00           H
ATOM   2431 HH22 ARG   158      40.838  48.135  36.728  1.00  0.00           H
ATOM   2432  C   ARG   158      39.828  48.113  28.439  1.00  0.00           C
ATOM   2433  O   ARG   158      40.199  46.956  28.723  1.00  0.00           O
ATOM   2434  N   THR   159      40.418  48.932  27.525  1.00  0.00           N
ATOM   2435  H   THR   159      39.998  49.826  27.310  1.00  0.00           H
ATOM   2436  CA  THR   159      41.783  48.794  27.019  1.00  0.00           C
ATOM   2437  HA  THR   159      41.916  47.783  26.631  1.00  0.00           H
ATOM   2438  CB  THR   159      41.981  49.906  25.990  1.00  0.00           C
ATOM   2439  HB  THR   159      41.374  50.761  26.288  1.00  0.00           H
ATOM   2440  CG2 THR   159      43.442  50.353  25.728  1.00  0.00           C
ATOM   2441 HG21 THR   159      43.887  50.814  26.610  1.00  0.00           H
ATOM   2442 HG22 THR   159      43.391  51.124  24.959  1.00  0.00           H
ATOM   2443 HG23 THR   159      43.973  49.516  25.276  1.00  0.00           H
ATOM   2444  OG1 THR   159      41.506  49.337  24.754  1.00  0.00           O
ATOM   2445  HG1 THR   159      40.804  49.847  24.342  1.00  0.00           H
ATOM   2446  C   THR   159      42.723  48.881  28.235  1.00  0.00           C
ATOM   2447  O   THR   159      42.625  49.793  29.077  1.00  0.00           O
ATOM   2448  N   ASP   160      43.606  47.877  28.489  1.00  0.00           N
ATOM   2449  H   ASP   160      43.837  47.188  27.787  1.00  0.00           H
ATOM   2450  CA  ASP   160      44.707  47.974  29.457  1.00  0.00           C
ATOM   2451  HA  ASP   160      44.179  48.219  30.378  1.00  0.00           H
ATOM   2452  CB  ASP   160      45.336  46.591  29.797  1.00  0.00           C
ATOM   2453  HB2 ASP   160      44.619  45.876  30.200  1.00  0.00           H
ATOM   2454  HB3 ASP   160      45.707  46.130  28.881  1.00  0.00           H
ATOM   2455  CG  ASP   160      46.328  46.776  30.846  1.00  0.00           C
ATOM   2456  OD1 ASP   160      47.379  46.075  30.809  1.00  0.00           O
ATOM   2457  OD2 ASP   160      46.081  47.626  31.787  1.00  0.00           O
ATOM   2458  C   ASP   160      45.752  49.048  29.108  1.00  0.00           C
ATOM   2459  O   ASP   160      46.119  49.225  27.958  1.00  0.00           O
ATOM   2460  N   THR   161      46.439  49.606  30.105  1.00  0.00           N
ATOM   2461  H   THR   161      46.251  49.207  31.014  1.00  0.00           H
ATOM   2462  CA  THR   161      47.395  50.674  29.914  1.00  0.00           C
ATOM   2463  HA  THR   161      47.564  50.860  28.853  1.00  0.00           H
ATOM   2464  CB  THR   161      46.734  51.965  30.462  1.00  0.00           C
ATOM   2465  HB  THR   161      45.837  52.248  29.911  1.00  0.00           H
ATOM   2466  CG2 THR   161      46.391  51.937  31.903  1.00  0.00           C
ATOM   2467 HG21 THR   161      45.970  50.960  32.140  1.00  0.00           H
ATOM   2468 HG22 THR   161      45.795  52.822  32.125  1.00  0.00           H
ATOM   2469 HG23 THR   161      47.373  52.114  32.342  1.00  0.00           H
ATOM   2470  OG1 THR   161      47.464  53.121  30.298  1.00  0.00           O
ATOM   2471  HG1 THR   161      47.602  53.146  29.348  1.00  0.00           H
ATOM   2472  C   THR   161      48.779  50.361  30.468  1.00  0.00           C
ATOM   2473  O   THR   161      49.693  51.075  30.059  1.00  0.00           O
ATOM   2474  N   GLY   162      48.888  49.295  31.269  1.00  0.00           N
ATOM   2475  H   GLY   162      48.133  48.636  31.392  1.00  0.00           H
ATOM   2476  CA  GLY   162      50.103  48.675  31.878  1.00  0.00           C
ATOM   2477  HA2 GLY   162      50.762  49.516  32.092  1.00  0.00           H
ATOM   2478  HA3 GLY   162      49.823  48.191  32.813  1.00  0.00           H
ATOM   2479  C   GLY   162      50.862  47.735  30.921  1.00  0.00           C
ATOM   2480  O   GLY   162      50.467  47.557  29.769  1.00  0.00           O
ATOM   2481  N   GLU   163      52.107  47.367  31.373  1.00  0.00           N
ATOM   2482  H   GLU   163      52.398  47.621  32.305  1.00  0.00           H
ATOM   2483  CA  GLU   163      53.191  46.690  30.622  1.00  0.00           C
ATOM   2484  HA  GLU   163      53.428  47.313  29.759  1.00  0.00           H
ATOM   2485  CB  GLU   163      54.477  46.570  31.435  1.00  0.00           C
ATOM   2486  HB2 GLU   163      54.296  45.751  32.132  1.00  0.00           H
ATOM   2487  HB3 GLU   163      55.420  46.326  30.947  1.00  0.00           H
ATOM   2488  CG  GLU   163      54.824  47.842  32.273  1.00  0.00           C
ATOM   2489  HG2 GLU   163      54.014  47.925  32.997  1.00  0.00           H
ATOM   2490  HG3 GLU   163      55.704  47.579  32.859  1.00  0.00           H
ATOM   2491  CD  GLU   163      55.160  49.037  31.367  1.00  0.00           C
ATOM   2492  OE1 GLU   163      55.791  48.825  30.289  1.00  0.00           O
ATOM   2493  OE2 GLU   163      54.747  50.159  31.724  1.00  0.00           O
ATOM   2494  C   GLU   163      52.632  45.291  30.081  1.00  0.00           C
ATOM   2495  O   GLU   163      51.583  44.784  30.527  1.00  0.00           O
ATOM   2496  N   PRO   164      53.227  44.741  28.972  1.00  0.00           N
ATOM   2497  CD  PRO   164      54.549  45.074  28.426  1.00  0.00           C
ATOM   2498  HD2 PRO   164      55.224  45.111  29.281  1.00  0.00           H
ATOM   2499  HD3 PRO   164      54.499  45.997  27.849  1.00  0.00           H
ATOM   2500  CG  PRO   164      54.953  43.999  27.459  1.00  0.00           C
ATOM   2501  HG2 PRO   164      55.559  43.172  27.831  1.00  0.00           H
ATOM   2502  HG3 PRO   164      55.590  44.487  26.721  1.00  0.00           H
ATOM   2503  CB  PRO   164      53.596  43.424  27.006  1.00  0.00           C
ATOM   2504  HB2 PRO   164      53.608  42.365  26.746  1.00  0.00           H
ATOM   2505  HB3 PRO   164      53.114  44.030  26.239  1.00  0.00           H
ATOM   2506  CA  PRO   164      52.751  43.585  28.240  1.00  0.00           C
ATOM   2507  HA  PRO   164      51.706  43.676  27.947  1.00  0.00           H
ATOM   2508  C   PRO   164      52.842  42.344  29.145  1.00  0.00           C
ATOM   2509  O   PRO   164      53.736  42.189  29.969  1.00  0.00           O
ATOM   2510  N   MET   165      51.871  41.443  29.010  1.00  0.00           N
ATOM   2511  H   MET   165      51.206  41.712  28.298  1.00  0.00           H
ATOM   2512  CA  MET   165      51.656  40.281  29.938  1.00  0.00           C
ATOM   2513  HA  MET   165      52.448  40.418  30.674  1.00  0.00           H
ATOM   2514  CB  MET   165      50.373  40.355  30.728  1.00  0.00           C
ATOM   2515  HB2 MET   165      50.335  39.796  31.663  1.00  0.00           H
ATOM   2516  HB3 MET   165      50.252  41.391  31.046  1.00  0.00           H
ATOM   2517  CG  MET   165      49.122  39.968  29.970  1.00  0.00           C
ATOM   2518  HG2 MET   165      49.020  40.582  29.076  1.00  0.00           H
ATOM   2519  HG3 MET   165      49.158  38.955  29.571  1.00  0.00           H
ATOM   2520  SD  MET   165      47.596  40.244  30.924  1.00  0.00           S
ATOM   2521  CE  MET   165      47.546  38.539  31.571  1.00  0.00           C
ATOM   2522  HE1 MET   165      47.352  37.801  30.794  1.00  0.00           H
ATOM   2523  HE2 MET   165      48.528  38.204  31.906  1.00  0.00           H
ATOM   2524  HE3 MET   165      46.825  38.452  32.383  1.00  0.00           H
ATOM   2525  C   MET   165      51.908  38.902  29.282  1.00  0.00           C
ATOM   2526  O   MET   165      52.320  37.938  29.953  1.00  0.00           O
ATOM   2527  N   GLY   166      51.721  38.783  27.970  1.00  0.00           N
ATOM   2528  H   GLY   166      51.233  39.529  27.496  1.00  0.00           H
ATOM   2529  CA  GLY   166      51.795  37.551  27.154  1.00  0.00           C
ATOM   2530  HA2 GLY   166      52.000  37.686  26.092  1.00  0.00           H
ATOM   2531  HA3 GLY   166      52.676  37.027  27.523  1.00  0.00           H
ATOM   2532  C   GLY   166      50.485  36.692  27.390  1.00  0.00           C
ATOM   2533  O   GLY   166      49.690  37.119  28.249  1.00  0.00           O
ATOM   2534  N   ARG   167      50.287  35.593  26.713  1.00  0.00           N
ATOM   2535  H   ARG   167      51.176  35.213  26.419  1.00  0.00           H
ATOM   2536  CA  ARG   167      48.955  34.877  26.495  1.00  0.00           C
ATOM   2537  HA  ARG   167      48.182  35.631  26.350  1.00  0.00           H
ATOM   2538  CB  ARG   167      48.986  33.907  25.253  1.00  0.00           C
ATOM   2539  HB2 ARG   167      49.330  34.569  24.459  1.00  0.00           H
ATOM   2540  HB3 ARG   167      49.684  33.110  25.507  1.00  0.00           H
ATOM   2541  CG  ARG   167      47.615  33.208  24.899  1.00  0.00           C
ATOM   2542  HG2 ARG   167      46.893  33.211  25.716  1.00  0.00           H
ATOM   2543  HG3 ARG   167      47.043  33.791  24.177  1.00  0.00           H
ATOM   2544  CD  ARG   167      47.793  31.776  24.348  1.00  0.00           C
ATOM   2545  HD2 ARG   167      46.839  31.402  23.976  1.00  0.00           H
ATOM   2546  HD3 ARG   167      48.592  31.788  23.607  1.00  0.00           H
ATOM   2547  NE  ARG   167      48.303  30.793  25.349  1.00  0.00           N
ATOM   2548  HE  ARG   167      47.870  30.693  26.257  1.00  0.00           H
ATOM   2549  CZ  ARG   167      49.379  30.018  25.353  1.00  0.00           C
ATOM   2550  NH1 ARG   167      50.186  29.954  24.333  1.00  0.00           N
ATOM   2551 HH11 ARG   167      49.936  30.457  23.494  1.00  0.00           H
ATOM   2552 HH12 ARG   167      50.979  29.329  24.293  1.00  0.00           H
ATOM   2553  NH2 ARG   167      49.778  29.415  26.440  1.00  0.00           N
ATOM   2554 HH21 ARG   167      49.358  29.558  27.347  1.00  0.00           H
ATOM   2555 HH22 ARG   167      50.735  29.093  26.479  1.00  0.00           H
ATOM   2556  C   ARG   167      48.484  34.187  27.789  1.00  0.00           C
ATOM   2557  O   ARG   167      49.285  33.441  28.400  1.00  0.00           O
ATOM   2558  N   GLY   168      47.260  34.458  28.219  1.00  0.00           N
ATOM   2559  H   GLY   168      46.708  35.131  27.707  1.00  0.00           H
ATOM   2560  CA  GLY   168      46.749  33.899  29.446  1.00  0.00           C
ATOM   2561  HA2 GLY   168      46.203  32.961  29.340  1.00  0.00           H
ATOM   2562  HA3 GLY   168      47.518  33.704  30.192  1.00  0.00           H
ATOM   2563  C   GLY   168      45.921  34.996  30.223  1.00  0.00           C
ATOM   2564  O   GLY   168      45.588  36.027  29.624  1.00  0.00           O
ATOM   2565  N   THR   169      45.712  34.781  31.495  1.00  0.00           N
ATOM   2566  H   THR   169      46.078  33.936  31.910  1.00  0.00           H
ATOM   2567  CA  THR   169      44.999  35.746  32.387  1.00  0.00           C
ATOM   2568  HA  THR   169      45.042  36.724  31.908  1.00  0.00           H
ATOM   2569  CB  THR   169      43.456  35.374  32.592  1.00  0.00           C
ATOM   2570  HB  THR   169      43.320  34.413  33.088  1.00  0.00           H
ATOM   2571  CG2 THR   169      42.546  36.310  33.347  1.00  0.00           C
ATOM   2572 HG21 THR   169      42.736  37.352  33.091  1.00  0.00           H
ATOM   2573 HG22 THR   169      42.547  36.172  34.429  1.00  0.00           H
ATOM   2574 HG23 THR   169      41.485  36.204  33.124  1.00  0.00           H
ATOM   2575  OG1 THR   169      42.865  35.259  31.357  1.00  0.00           O
ATOM   2576  HG1 THR   169      43.430  34.576  30.990  1.00  0.00           H
ATOM   2577  C   THR   169      45.631  35.890  33.775  1.00  0.00           C
ATOM   2578  O   THR   169      46.156  34.919  34.336  1.00  0.00           O
ATOM   2579  N   LYS   170      45.621  37.117  34.313  1.00  0.00           N
ATOM   2580  H   LYS   170      45.335  37.850  33.678  1.00  0.00           H
ATOM   2581  CA  LYS   170      45.899  37.526  35.639  1.00  0.00           C
ATOM   2582  HA  LYS   170      46.427  36.735  36.173  1.00  0.00           H
ATOM   2583  CB  LYS   170      46.822  38.767  35.613  1.00  0.00           C
ATOM   2584  HB2 LYS   170      47.651  38.507  34.955  1.00  0.00           H
ATOM   2585  HB3 LYS   170      46.446  39.640  35.078  1.00  0.00           H
ATOM   2586  CG  LYS   170      47.196  39.241  37.007  1.00  0.00           C
ATOM   2587  HG2 LYS   170      46.450  39.806  37.564  1.00  0.00           H
ATOM   2588  HG3 LYS   170      47.352  38.318  37.565  1.00  0.00           H
ATOM   2589  CD  LYS   170      48.455  40.120  37.076  1.00  0.00           C
ATOM   2590  HD2 LYS   170      49.423  39.755  36.733  1.00  0.00           H
ATOM   2591  HD3 LYS   170      48.185  40.848  36.312  1.00  0.00           H
ATOM   2592  CE  LYS   170      48.553  40.743  38.447  1.00  0.00           C
ATOM   2593  HE2 LYS   170      47.689  41.403  38.521  1.00  0.00           H
ATOM   2594  HE3 LYS   170      48.411  39.906  39.130  1.00  0.00           H
ATOM   2595  NZ  LYS   170      49.864  41.352  38.667  1.00  0.00           N
ATOM   2596  HZ1 LYS   170      49.911  41.942  39.486  1.00  0.00           H
ATOM   2597  HZ2 LYS   170      50.008  41.972  37.882  1.00  0.00           H
ATOM   2598  HZ3 LYS   170      50.601  40.661  38.657  1.00  0.00           H
ATOM   2599  C   LYS   170      44.565  37.842  36.393  1.00  0.00           C
ATOM   2600  O   LYS   170      43.861  38.719  35.920  1.00  0.00           O
ATOM   2601  N   VAL   171      44.190  37.163  37.471  1.00  0.00           N
ATOM   2602  H   VAL   171      44.857  36.482  37.805  1.00  0.00           H
ATOM   2603  CA  VAL   171      43.158  37.617  38.422  1.00  0.00           C
ATOM   2604  HA  VAL   171      42.482  38.326  37.944  1.00  0.00           H
ATOM   2605  CB  VAL   171      42.363  36.390  39.006  1.00  0.00           C
ATOM   2606  HB  VAL   171      42.990  35.538  39.268  1.00  0.00           H
ATOM   2607  CG1 VAL   171      41.383  36.792  40.121  1.00  0.00           C
ATOM   2608 HG11 VAL   171      42.018  37.040  40.971  1.00  0.00           H
ATOM   2609 HG12 VAL   171      40.788  37.626  39.753  1.00  0.00           H
ATOM   2610 HG13 VAL   171      40.770  35.976  40.502  1.00  0.00           H
ATOM   2611  CG2 VAL   171      41.428  35.828  37.920  1.00  0.00           C
ATOM   2612 HG21 VAL   171      40.421  36.222  38.055  1.00  0.00           H
ATOM   2613 HG22 VAL   171      41.288  34.753  38.037  1.00  0.00           H
ATOM   2614 HG23 VAL   171      41.899  35.992  36.951  1.00  0.00           H
ATOM   2615  C   VAL   171      43.818  38.433  39.523  1.00  0.00           C
ATOM   2616  O   VAL   171      44.882  38.096  39.941  1.00  0.00           O
ATOM   2617  N   ILE   172      43.299  39.535  40.057  1.00  0.00           N
ATOM   2618  H   ILE   172      42.427  39.878  39.678  1.00  0.00           H
ATOM   2619  CA  ILE   172      43.875  40.338  41.124  1.00  0.00           C
ATOM   2620  HA  ILE   172      44.718  39.750  41.487  1.00  0.00           H
ATOM   2621  CB  ILE   172      44.267  41.772  40.646  1.00  0.00           C
ATOM   2622  HB  ILE   172      43.438  42.436  40.401  1.00  0.00           H
ATOM   2623  CG2 ILE   172      44.931  42.491  41.821  1.00  0.00           C
ATOM   2624 HG21 ILE   172      45.057  43.536  41.538  1.00  0.00           H
ATOM   2625 HG22 ILE   172      45.879  42.047  42.126  1.00  0.00           H
ATOM   2626 HG23 ILE   172      44.306  42.468  42.714  1.00  0.00           H
ATOM   2627  CG1 ILE   172      45.117  41.687  39.356  1.00  0.00           C
ATOM   2628 HG12 ILE   172      46.011  41.082  39.507  1.00  0.00           H
ATOM   2629 HG13 ILE   172      44.443  41.218  38.639  1.00  0.00           H
ATOM   2630  CD1 ILE   172      45.599  42.997  38.702  1.00  0.00           C
ATOM   2631 HD11 ILE   172      45.937  42.794  37.687  1.00  0.00           H
ATOM   2632 HD12 ILE   172      46.458  43.352  39.272  1.00  0.00           H
ATOM   2633 HD13 ILE   172      44.780  43.712  38.619  1.00  0.00           H
ATOM   2634  C   ILE   172      42.837  40.432  42.239  1.00  0.00           C
ATOM   2635  O   ILE   172      41.890  41.239  42.272  1.00  0.00           O
ATOM   2636  N   LEU   173      43.040  39.582  43.224  1.00  0.00           N
ATOM   2637  H   LEU   173      43.870  39.010  43.278  1.00  0.00           H
ATOM   2638  CA  LEU   173      42.226  39.579  44.449  1.00  0.00           C
ATOM   2639  HA  LEU   173      41.161  39.546  44.220  1.00  0.00           H
ATOM   2640  CB  LEU   173      42.385  38.161  45.227  1.00  0.00           C
ATOM   2641  HB2 LEU   173      43.427  38.114  45.542  1.00  0.00           H
ATOM   2642  HB3 LEU   173      41.791  38.194  46.140  1.00  0.00           H
ATOM   2643  CG  LEU   173      41.993  37.021  44.309  1.00  0.00           C
ATOM   2644  HG  LEU   173      42.620  36.970  43.419  1.00  0.00           H
ATOM   2645  CD1 LEU   173      42.366  35.813  45.221  1.00  0.00           C
ATOM   2646 HD11 LEU   173      41.812  35.810  46.160  1.00  0.00           H
ATOM   2647 HD12 LEU   173      43.428  35.923  45.436  1.00  0.00           H
ATOM   2648 HD13 LEU   173      42.278  34.858  44.701  1.00  0.00           H
ATOM   2649  CD2 LEU   173      40.502  36.991  43.987  1.00  0.00           C
ATOM   2650 HD21 LEU   173      40.383  37.667  43.141  1.00  0.00           H
ATOM   2651 HD22 LEU   173      40.108  36.004  43.745  1.00  0.00           H
ATOM   2652 HD23 LEU   173      39.942  37.368  44.842  1.00  0.00           H
ATOM   2653  C   LEU   173      42.634  40.844  45.309  1.00  0.00           C
ATOM   2654  O   LEU   173      43.813  41.061  45.561  1.00  0.00           O
ATOM   2655  N   HID   174      41.740  41.725  45.688  1.00  0.00           N
ATOM   2656  H   HID   174      40.785  41.616  45.376  1.00  0.00           H
ATOM   2657  CA  HID   174      42.013  42.811  46.719  1.00  0.00           C
ATOM   2658  HA  HID   174      43.094  42.876  46.836  1.00  0.00           H
ATOM   2659  CB  HID   174      41.333  44.129  46.237  1.00  0.00           C
ATOM   2660  HB2 HID   174      40.296  43.799  46.180  1.00  0.00           H
ATOM   2661  HB3 HID   174      41.337  44.822  47.080  1.00  0.00           H
ATOM   2662  CG  HID   174      41.878  44.728  44.990  1.00  0.00           C
ATOM   2663  ND1 HID   174      43.046  45.420  44.969  1.00  0.00           N
ATOM   2664  HD1 HID   174      43.599  45.747  45.749  1.00  0.00           H
ATOM   2665  CE1 HID   174      43.282  45.703  43.687  1.00  0.00           C
ATOM   2666  HE1 HID   174      44.166  46.261  43.413  1.00  0.00           H
ATOM   2667  NE2 HID   174      42.346  45.191  42.925  1.00  0.00           N
ATOM   2668  CD2 HID   174      41.389  44.620  43.720  1.00  0.00           C
ATOM   2669  HD2 HID   174      40.498  44.116  43.377  1.00  0.00           H
ATOM   2670  C   HID   174      41.315  42.289  47.983  1.00  0.00           C
ATOM   2671  O   HID   174      40.125  42.051  48.017  1.00  0.00           O
ATOM   2672  N   LEU   175      42.051  42.018  49.121  1.00  0.00           N
ATOM   2673  H   LEU   175      43.048  42.173  49.074  1.00  0.00           H
ATOM   2674  CA  LEU   175      41.441  41.390  50.276  1.00  0.00           C
ATOM   2675  HA  LEU   175      40.706  40.684  49.888  1.00  0.00           H
ATOM   2676  CB  LEU   175      42.545  40.649  51.077  1.00  0.00           C
ATOM   2677  HB2 LEU   175      43.387  41.342  51.053  1.00  0.00           H
ATOM   2678  HB3 LEU   175      42.097  40.509  52.061  1.00  0.00           H
ATOM   2679  CG  LEU   175      43.147  39.309  50.493  1.00  0.00           C
ATOM   2680  HG  LEU   175      43.987  38.999  51.115  1.00  0.00           H
ATOM   2681  CD1 LEU   175      42.033  38.252  50.502  1.00  0.00           C
ATOM   2682 HD11 LEU   175      42.009  37.918  51.539  1.00  0.00           H
ATOM   2683 HD12 LEU   175      42.345  37.370  49.944  1.00  0.00           H
ATOM   2684 HD13 LEU   175      41.066  38.685  50.241  1.00  0.00           H
ATOM   2685  CD2 LEU   175      43.741  39.382  49.086  1.00  0.00           C
ATOM   2686 HD21 LEU   175      44.267  38.459  48.841  1.00  0.00           H
ATOM   2687 HD22 LEU   175      43.015  39.542  48.290  1.00  0.00           H
ATOM   2688 HD23 LEU   175      44.568  40.091  49.131  1.00  0.00           H
ATOM   2689  C   LEU   175      40.665  42.393  51.118  1.00  0.00           C
ATOM   2690  O   LEU   175      40.895  43.583  50.984  1.00  0.00           O
ATOM   2691  N   LYS   176      39.730  41.896  51.972  1.00  0.00           N
ATOM   2692  H   LYS   176      39.526  40.914  51.849  1.00  0.00           H
ATOM   2693  CA  LYS   176      39.165  42.565  53.183  1.00  0.00           C
ATOM   2694  HA  LYS   176      38.832  43.586  52.996  1.00  0.00           H
ATOM   2695  CB  LYS   176      38.007  41.751  53.620  1.00  0.00           C
ATOM   2696  HB2 LYS   176      37.398  41.528  52.744  1.00  0.00           H
ATOM   2697  HB3 LYS   176      38.245  40.714  53.855  1.00  0.00           H
ATOM   2698  CG  LYS   176      37.133  42.344  54.725  1.00  0.00           C
ATOM   2699  HG2 LYS   176      36.265  41.684  54.733  1.00  0.00           H
ATOM   2700  HG3 LYS   176      37.637  42.166  55.675  1.00  0.00           H
ATOM   2701  CD  LYS   176      36.599  43.754  54.589  1.00  0.00           C
ATOM   2702  HD2 LYS   176      37.253  44.388  55.189  1.00  0.00           H
ATOM   2703  HD3 LYS   176      36.545  44.044  53.539  1.00  0.00           H
ATOM   2704  CE  LYS   176      35.222  43.884  55.146  1.00  0.00           C
ATOM   2705  HE2 LYS   176      35.026  43.125  55.905  1.00  0.00           H
ATOM   2706  HE3 LYS   176      35.097  44.886  55.556  1.00  0.00           H
ATOM   2707  NZ  LYS   176      34.241  43.783  54.150  1.00  0.00           N
ATOM   2708  HZ1 LYS   176      33.311  44.085  54.405  1.00  0.00           H
ATOM   2709  HZ2 LYS   176      34.089  42.861  53.766  1.00  0.00           H
ATOM   2710  HZ3 LYS   176      34.484  44.251  53.289  1.00  0.00           H
ATOM   2711  C   LYS   176      40.308  42.692  54.215  1.00  0.00           C
ATOM   2712  O   LYS   176      41.116  41.745  54.421  1.00  0.00           O
ATOM   2713  N   GLU   177      40.447  43.860  54.897  1.00  0.00           N
ATOM   2714  H   GLU   177      39.823  44.596  54.601  1.00  0.00           H
ATOM   2715  CA  GLU   177      41.382  44.095  56.021  1.00  0.00           C
ATOM   2716  HA  GLU   177      42.404  43.964  55.662  1.00  0.00           H
ATOM   2717  CB  GLU   177      41.248  45.570  56.331  1.00  0.00           C
ATOM   2718  HB2 GLU   177      41.427  46.159  55.431  1.00  0.00           H
ATOM   2719  HB3 GLU   177      40.266  45.835  56.724  1.00  0.00           H
ATOM   2720  CG  GLU   177      42.266  46.152  57.291  1.00  0.00           C
ATOM   2721  HG2 GLU   177      42.166  47.237  57.254  1.00  0.00           H
ATOM   2722  HG3 GLU   177      42.047  45.886  58.325  1.00  0.00           H
ATOM   2723  CD  GLU   177      43.742  45.872  56.916  1.00  0.00           C
ATOM   2724  OE1 GLU   177      44.173  45.983  55.773  1.00  0.00           O
ATOM   2725  OE2 GLU   177      44.538  45.568  57.847  1.00  0.00           O
ATOM   2726  C   GLU   177      41.190  43.170  57.233  1.00  0.00           C
ATOM   2727  O   GLU   177      42.001  43.136  58.109  1.00  0.00           O
ATOM   2728  N   ASP   178      40.106  42.379  57.213  1.00  0.00           N
ATOM   2729  H   ASP   178      39.376  42.444  56.518  1.00  0.00           H
ATOM   2730  CA  ASP   178      39.864  41.335  58.200  1.00  0.00           C
ATOM   2731  HA  ASP   178      40.251  41.547  59.198  1.00  0.00           H
ATOM   2732  CB  ASP   178      38.362  41.120  58.434  1.00  0.00           C
ATOM   2733  HB2 ASP   178      37.915  40.923  57.460  1.00  0.00           H
ATOM   2734  HB3 ASP   178      38.352  40.337  59.192  1.00  0.00           H
ATOM   2735  CG  ASP   178      37.646  42.361  58.937  1.00  0.00           C
ATOM   2736  OD1 ASP   178      36.502  42.615  58.520  1.00  0.00           O
ATOM   2737  OD2 ASP   178      38.194  43.137  59.687  1.00  0.00           O
ATOM   2738  C   ASP   178      40.472  40.024  57.809  1.00  0.00           C
ATOM   2739  O   ASP   178      40.494  39.053  58.580  1.00  0.00           O
ATOM   2740  N   GLN   179      40.859  39.831  56.531  1.00  0.00           N
ATOM   2741  H   GLN   179      40.713  40.603  55.897  1.00  0.00           H
ATOM   2742  CA  GLN   179      41.210  38.630  55.822  1.00  0.00           C
ATOM   2743  HA  GLN   179      41.156  37.811  56.538  1.00  0.00           H
ATOM   2744  CB  GLN   179      40.059  38.316  54.790  1.00  0.00           C
ATOM   2745  HB2 GLN   179      40.094  39.066  54.000  1.00  0.00           H
ATOM   2746  HB3 GLN   179      40.416  37.343  54.453  1.00  0.00           H
ATOM   2747  CG  GLN   179      38.640  38.333  55.346  1.00  0.00           C
ATOM   2748  HG2 GLN   179      38.415  39.355  55.648  1.00  0.00           H
ATOM   2749  HG3 GLN   179      38.011  38.057  54.499  1.00  0.00           H
ATOM   2750  CD  GLN   179      38.391  37.249  56.369  1.00  0.00           C
ATOM   2751  OE1 GLN   179      39.209  36.439  56.704  1.00  0.00           O
ATOM   2752  NE2 GLN   179      37.155  37.181  56.918  1.00  0.00           N
ATOM   2753 HE21 GLN   179      36.928  36.375  57.483  1.00  0.00           H
ATOM   2754 HE22 GLN   179      36.457  37.864  56.665  1.00  0.00           H
ATOM   2755  C   GLN   179      42.652  38.770  55.174  1.00  0.00           C
ATOM   2756  O   GLN   179      42.811  38.276  54.111  1.00  0.00           O
ATOM   2757  N   THR   180      43.704  39.265  55.883  1.00  0.00           N
ATOM   2758  H   THR   180      43.642  39.494  56.866  1.00  0.00           H
ATOM   2759  CA  THR   180      45.018  39.336  55.284  1.00  0.00           C
ATOM   2760  HA  THR   180      44.956  39.399  54.197  1.00  0.00           H
ATOM   2761  CB  THR   180      45.650  40.624  55.757  1.00  0.00           C
ATOM   2762  HB  THR   180      46.616  40.691  55.259  1.00  0.00           H
ATOM   2763  CG2 THR   180      44.812  41.886  55.378  1.00  0.00           C
ATOM   2764 HG21 THR   180      44.954  41.977  54.301  1.00  0.00           H
ATOM   2765 HG22 THR   180      45.191  42.778  55.876  1.00  0.00           H
ATOM   2766 HG23 THR   180      43.747  41.794  55.591  1.00  0.00           H
ATOM   2767  OG1 THR   180      45.802  40.521  57.174  1.00  0.00           O
ATOM   2768  HG1 THR   180      44.908  40.473  57.522  1.00  0.00           H
ATOM   2769  C   THR   180      45.880  38.120  55.652  1.00  0.00           C
ATOM   2770  O   THR   180      46.979  38.173  55.193  1.00  0.00           O
ATOM   2771  N   GLU   181      45.423  37.106  56.431  1.00  0.00           N
ATOM   2772  H   GLU   181      44.555  37.208  56.938  1.00  0.00           H
ATOM   2773  CA  GLU   181      46.284  35.956  56.725  1.00  0.00           C
ATOM   2774  HA  GLU   181      47.127  36.329  57.306  1.00  0.00           H
ATOM   2775  CB  GLU   181      45.547  34.975  57.718  1.00  0.00           C
ATOM   2776  HB2 GLU   181      46.244  34.163  57.927  1.00  0.00           H
ATOM   2777  HB3 GLU   181      45.445  35.546  58.641  1.00  0.00           H
ATOM   2778  CG  GLU   181      44.215  34.300  57.243  1.00  0.00           C
ATOM   2779  HG2 GLU   181      43.448  35.022  56.963  1.00  0.00           H
ATOM   2780  HG3 GLU   181      44.538  33.746  56.361  1.00  0.00           H
ATOM   2781  CD  GLU   181      43.729  33.226  58.189  1.00  0.00           C
ATOM   2782  OE1 GLU   181      42.585  32.663  58.091  1.00  0.00           O
ATOM   2783  OE2 GLU   181      44.529  32.872  59.113  1.00  0.00           O
ATOM   2784  C   GLU   181      46.673  35.312  55.383  1.00  0.00           C
ATOM   2785  O   GLU   181      47.819  34.923  55.171  1.00  0.00           O
ATOM   2786  N   TYR   182      45.725  35.289  54.404  1.00  0.00           N
ATOM   2787  H   TYR   182      44.887  35.822  54.590  1.00  0.00           H
ATOM   2788  CA  TYR   182      45.865  34.690  53.058  1.00  0.00           C
ATOM   2789  HA  TYR   182      46.273  33.692  53.219  1.00  0.00           H
ATOM   2790  CB  TYR   182      44.486  34.688  52.406  1.00  0.00           C
ATOM   2791  HB2 TYR   182      44.190  35.736  52.363  1.00  0.00           H
ATOM   2792  HB3 TYR   182      44.498  34.230  51.417  1.00  0.00           H
ATOM   2793  CG  TYR   182      43.457  33.939  53.197  1.00  0.00           C
ATOM   2794  CD1 TYR   182      43.476  32.531  53.263  1.00  0.00           C
ATOM   2795  HD1 TYR   182      44.189  32.002  52.650  1.00  0.00           H
ATOM   2796  CE1 TYR   182      42.524  31.786  54.012  1.00  0.00           C
ATOM   2797  HE1 TYR   182      42.546  30.707  54.041  1.00  0.00           H
ATOM   2798  CZ  TYR   182      41.519  32.489  54.699  1.00  0.00           C
ATOM   2799  OH  TYR   182      40.515  31.960  55.437  1.00  0.00           O
ATOM   2800  HH  TYR   182      40.669  31.034  55.639  1.00  0.00           H
ATOM   2801  CE2 TYR   182      41.598  33.892  54.714  1.00  0.00           C
ATOM   2802  HE2 TYR   182      40.937  34.401  55.401  1.00  0.00           H
ATOM   2803  CD2 TYR   182      42.458  34.614  53.868  1.00  0.00           C
ATOM   2804  HD2 TYR   182      42.469  35.693  53.854  1.00  0.00           H
ATOM   2805  C   TYR   182      46.881  35.366  52.198  1.00  0.00           C
ATOM   2806  O   TYR   182      46.833  35.117  50.960  1.00  0.00           O
ATOM   2807  N   LEU   183      47.670  36.319  52.631  1.00  0.00           N
ATOM   2808  H   LEU   183      47.640  36.380  53.638  1.00  0.00           H
ATOM   2809  CA  LEU   183      48.833  36.969  52.054  1.00  0.00           C
ATOM   2810  HA  LEU   183      48.991  36.690  51.013  1.00  0.00           H
ATOM   2811  CB  LEU   183      48.744  38.572  52.248  1.00  0.00           C
ATOM   2812  HB2 LEU   183      48.846  38.758  53.317  1.00  0.00           H
ATOM   2813  HB3 LEU   183      49.581  39.052  51.739  1.00  0.00           H
ATOM   2814  CG  LEU   183      47.455  39.223  51.638  1.00  0.00           C
ATOM   2815  HG  LEU   183      46.601  38.935  52.250  1.00  0.00           H
ATOM   2816  CD1 LEU   183      47.645  40.745  51.501  1.00  0.00           C
ATOM   2817 HD11 LEU   183      48.047  41.190  52.411  1.00  0.00           H
ATOM   2818 HD12 LEU   183      46.662  41.113  51.207  1.00  0.00           H
ATOM   2819 HD13 LEU   183      48.377  40.870  50.702  1.00  0.00           H
ATOM   2820  CD2 LEU   183      47.356  38.647  50.179  1.00  0.00           C
ATOM   2821 HD21 LEU   183      48.328  38.834  49.723  1.00  0.00           H
ATOM   2822 HD22 LEU   183      47.069  37.600  50.087  1.00  0.00           H
ATOM   2823 HD23 LEU   183      46.614  39.236  49.638  1.00  0.00           H
ATOM   2824  C   LEU   183      50.167  36.310  52.683  1.00  0.00           C
ATOM   2825  O   LEU   183      51.253  36.494  52.160  1.00  0.00           O
ATOM   2826  N   GLU   184      50.115  35.512  53.722  1.00  0.00           N
ATOM   2827  H   GLU   184      49.287  35.397  54.289  1.00  0.00           H
ATOM   2828  CA  GLU   184      51.277  34.937  54.391  1.00  0.00           C
ATOM   2829  HA  GLU   184      52.112  35.637  54.403  1.00  0.00           H
ATOM   2830  CB  GLU   184      51.060  34.655  55.871  1.00  0.00           C
ATOM   2831  HB2 GLU   184      50.216  33.970  55.960  1.00  0.00           H
ATOM   2832  HB3 GLU   184      51.954  34.245  56.342  1.00  0.00           H
ATOM   2833  CG  GLU   184      50.648  35.850  56.738  1.00  0.00           C
ATOM   2834  HG2 GLU   184      49.607  36.151  56.621  1.00  0.00           H
ATOM   2835  HG3 GLU   184      50.692  35.507  57.772  1.00  0.00           H
ATOM   2836  CD  GLU   184      51.632  37.040  56.704  1.00  0.00           C
ATOM   2837  OE1 GLU   184      51.147  38.148  56.361  1.00  0.00           O
ATOM   2838  OE2 GLU   184      52.877  36.961  56.910  1.00  0.00           O
ATOM   2839  C   GLU   184      51.650  33.577  53.750  1.00  0.00           C
ATOM   2840  O   GLU   184      50.811  32.727  53.669  1.00  0.00           O
ATOM   2841  N   GLU   185      52.911  33.443  53.274  1.00  0.00           N
ATOM   2842  H   GLU   185      53.516  34.250  53.302  1.00  0.00           H
ATOM   2843  CA  GLU   185      53.290  32.299  52.415  1.00  0.00           C
ATOM   2844  HA  GLU   185      52.705  32.456  51.509  1.00  0.00           H
ATOM   2845  CB  GLU   185      54.801  32.376  52.132  1.00  0.00           C
ATOM   2846  HB2 GLU   185      55.419  32.160  53.003  1.00  0.00           H
ATOM   2847  HB3 GLU   185      55.004  31.623  51.371  1.00  0.00           H
ATOM   2848  CG  GLU   185      55.189  33.803  51.610  1.00  0.00           C
ATOM   2849  HG2 GLU   185      55.920  33.520  50.853  1.00  0.00           H
ATOM   2850  HG3 GLU   185      54.354  34.354  51.177  1.00  0.00           H
ATOM   2851  CD  GLU   185      55.792  34.719  52.673  1.00  0.00           C
ATOM   2852  OE1 GLU   185      56.938  34.629  53.046  1.00  0.00           O
ATOM   2853  OE2 GLU   185      54.956  35.547  53.163  1.00  0.00           O
ATOM   2854  C   GLU   185      52.889  30.894  52.910  1.00  0.00           C
ATOM   2855  O   GLU   185      52.306  30.139  52.132  1.00  0.00           O
ATOM   2856  N   ARG   186      53.167  30.566  54.209  1.00  0.00           N
ATOM   2857  H   ARG   186      53.586  31.227  54.846  1.00  0.00           H
ATOM   2858  CA  ARG   186      52.834  29.280  54.830  1.00  0.00           C
ATOM   2859  HA  ARG   186      53.266  28.533  54.164  1.00  0.00           H
ATOM   2860  CB  ARG   186      53.395  29.056  56.289  1.00  0.00           C
ATOM   2861  HB2 ARG   186      53.139  29.987  56.794  1.00  0.00           H
ATOM   2862  HB3 ARG   186      52.844  28.239  56.757  1.00  0.00           H
ATOM   2863  CG  ARG   186      54.949  28.898  56.348  1.00  0.00           C
ATOM   2864  HG2 ARG   186      55.230  28.283  55.493  1.00  0.00           H
ATOM   2865  HG3 ARG   186      55.441  29.859  56.210  1.00  0.00           H
ATOM   2866  CD  ARG   186      55.488  28.139  57.491  1.00  0.00           C
ATOM   2867  HD2 ARG   186      55.227  28.688  58.396  1.00  0.00           H
ATOM   2868  HD3 ARG   186      55.144  27.107  57.569  1.00  0.00           H
ATOM   2869  NE  ARG   186      56.899  28.163  57.581  1.00  0.00           N
ATOM   2870  HE  ARG   186      57.519  28.529  56.872  1.00  0.00           H
ATOM   2871  CZ  ARG   186      57.634  27.504  58.506  1.00  0.00           C
ATOM   2872  NH1 ARG   186      57.126  27.096  59.627  1.00  0.00           N
ATOM   2873 HH11 ARG   186      56.125  27.185  59.735  1.00  0.00           H
ATOM   2874 HH12 ARG   186      57.763  26.612  60.243  1.00  0.00           H
ATOM   2875  NH2 ARG   186      58.957  27.579  58.390  1.00  0.00           N
ATOM   2876 HH21 ARG   186      59.388  27.998  57.577  1.00  0.00           H
ATOM   2877 HH22 ARG   186      59.557  27.000  58.960  1.00  0.00           H
ATOM   2878  C   ARG   186      51.363  28.973  54.572  1.00  0.00           C
ATOM   2879  O   ARG   186      51.016  27.848  54.096  1.00  0.00           O
ATOM   2880  N   ARG   187      50.487  29.955  54.876  1.00  0.00           N
ATOM   2881  H   ARG   187      50.872  30.810  55.250  1.00  0.00           H
ATOM   2882  CA  ARG   187      49.021  29.775  54.815  1.00  0.00           C
ATOM   2883  HA  ARG   187      48.693  28.992  55.498  1.00  0.00           H
ATOM   2884  CB  ARG   187      48.305  31.131  55.105  1.00  0.00           C
ATOM   2885  HB2 ARG   187      48.709  31.614  55.994  1.00  0.00           H
ATOM   2886  HB3 ARG   187      48.514  31.770  54.247  1.00  0.00           H
ATOM   2887  CG  ARG   187      46.755  31.124  55.319  1.00  0.00           C
ATOM   2888  HG2 ARG   187      46.455  32.141  55.067  1.00  0.00           H
ATOM   2889  HG3 ARG   187      46.367  30.267  54.769  1.00  0.00           H
ATOM   2890  CD  ARG   187      46.496  30.720  56.838  1.00  0.00           C
ATOM   2891  HD2 ARG   187      47.048  29.794  56.993  1.00  0.00           H
ATOM   2892  HD3 ARG   187      47.022  31.496  57.393  1.00  0.00           H
ATOM   2893  NE  ARG   187      45.134  30.588  57.345  1.00  0.00           N
ATOM   2894  HE  ARG   187      44.947  31.173  58.147  1.00  0.00           H
ATOM   2895  CZ  ARG   187      44.165  29.882  56.792  1.00  0.00           C
ATOM   2896  NH1 ARG   187      44.404  28.908  56.035  1.00  0.00           N
ATOM   2897 HH11 ARG   187      45.339  28.530  56.074  1.00  0.00           H
ATOM   2898 HH12 ARG   187      43.694  28.270  55.705  1.00  0.00           H
ATOM   2899  NH2 ARG   187      42.906  30.183  57.077  1.00  0.00           N
ATOM   2900 HH21 ARG   187      42.763  31.044  57.584  1.00  0.00           H
ATOM   2901 HH22 ARG   187      42.216  29.715  56.506  1.00  0.00           H
ATOM   2902  C   ARG   187      48.721  29.347  53.391  1.00  0.00           C
ATOM   2903  O   ARG   187      47.913  28.378  53.169  1.00  0.00           O
ATOM   2904  N   ILE   188      49.239  30.079  52.351  1.00  0.00           N
ATOM   2905  H   ILE   188      49.887  30.808  52.615  1.00  0.00           H
ATOM   2906  CA  ILE   188      48.831  29.934  51.011  1.00  0.00           C
ATOM   2907  HA  ILE   188      47.748  29.995  50.910  1.00  0.00           H
ATOM   2908  CB  ILE   188      49.363  31.083  50.124  1.00  0.00           C
ATOM   2909  HB  ILE   188      50.436  31.123  50.315  1.00  0.00           H
ATOM   2910  CG2 ILE   188      49.013  30.787  48.615  1.00  0.00           C
ATOM   2911 HG21 ILE   188      49.199  29.735  48.401  1.00  0.00           H
ATOM   2912 HG22 ILE   188      49.583  31.383  47.902  1.00  0.00           H
ATOM   2913 HG23 ILE   188      47.992  30.998  48.298  1.00  0.00           H
ATOM   2914  CG1 ILE   188      48.711  32.460  50.516  1.00  0.00           C
ATOM   2915 HG12 ILE   188      47.807  32.613  49.927  1.00  0.00           H
ATOM   2916 HG13 ILE   188      48.501  32.418  51.585  1.00  0.00           H
ATOM   2917  CD1 ILE   188      49.818  33.521  50.248  1.00  0.00           C
ATOM   2918 HD11 ILE   188      49.992  33.475  49.173  1.00  0.00           H
ATOM   2919 HD12 ILE   188      50.693  33.310  50.863  1.00  0.00           H
ATOM   2920 HD13 ILE   188      49.563  34.534  50.559  1.00  0.00           H
ATOM   2921  C   ILE   188      49.238  28.510  50.572  1.00  0.00           C
ATOM   2922  O   ILE   188      48.392  27.757  50.110  1.00  0.00           O
ATOM   2923  N   LYS   189      50.495  28.085  50.804  1.00  0.00           N
ATOM   2924  H   LYS   189      51.103  28.747  51.264  1.00  0.00           H
ATOM   2925  CA  LYS   189      50.995  26.768  50.219  1.00  0.00           C
ATOM   2926  HA  LYS   189      50.939  26.697  49.133  1.00  0.00           H
ATOM   2927  CB  LYS   189      52.452  26.615  50.607  1.00  0.00           C
ATOM   2928  HB2 LYS   189      52.649  26.976  51.616  1.00  0.00           H
ATOM   2929  HB3 LYS   189      52.786  25.586  50.473  1.00  0.00           H
ATOM   2930  CG  LYS   189      53.268  27.599  49.603  1.00  0.00           C
ATOM   2931  HG2 LYS   189      53.044  27.327  48.572  1.00  0.00           H
ATOM   2932  HG3 LYS   189      52.916  28.624  49.722  1.00  0.00           H
ATOM   2933  CD  LYS   189      54.781  27.652  49.846  1.00  0.00           C
ATOM   2934  HD2 LYS   189      55.190  28.398  49.165  1.00  0.00           H
ATOM   2935  HD3 LYS   189      55.025  27.846  50.891  1.00  0.00           H
ATOM   2936  CE  LYS   189      55.334  26.270  49.494  1.00  0.00           C
ATOM   2937  HE2 LYS   189      54.941  25.534  50.196  1.00  0.00           H
ATOM   2938  HE3 LYS   189      55.167  25.945  48.466  1.00  0.00           H
ATOM   2939  NZ  LYS   189      56.860  26.415  49.576  1.00  0.00           N
ATOM   2940  HZ1 LYS   189      57.179  27.178  48.997  1.00  0.00           H
ATOM   2941  HZ2 LYS   189      57.133  25.564  49.105  1.00  0.00           H
ATOM   2942  HZ3 LYS   189      57.296  26.544  50.478  1.00  0.00           H
ATOM   2943  C   LYS   189      50.177  25.583  50.782  1.00  0.00           C
ATOM   2944  O   LYS   189      49.629  24.867  49.984  1.00  0.00           O
ATOM   2945  N   GLU   190      49.886  25.652  52.115  1.00  0.00           N
ATOM   2946  H   GLU   190      50.230  26.375  52.730  1.00  0.00           H
ATOM   2947  CA  GLU   190      49.055  24.633  52.816  1.00  0.00           C
ATOM   2948  HA  GLU   190      49.544  23.659  52.784  1.00  0.00           H
ATOM   2949  CB  GLU   190      48.996  25.117  54.302  1.00  0.00           C
ATOM   2950  HB2 GLU   190      49.916  25.568  54.673  1.00  0.00           H
ATOM   2951  HB3 GLU   190      48.205  25.855  54.429  1.00  0.00           H
ATOM   2952  CG  GLU   190      48.526  24.025  55.241  1.00  0.00           C
ATOM   2953  HG2 GLU   190      47.716  23.471  54.767  1.00  0.00           H
ATOM   2954  HG3 GLU   190      49.213  23.185  55.345  1.00  0.00           H
ATOM   2955  CD  GLU   190      48.132  24.559  56.624  1.00  0.00           C
ATOM   2956  OE1 GLU   190      47.044  25.150  56.752  1.00  0.00           O
ATOM   2957  OE2 GLU   190      48.768  24.293  57.653  1.00  0.00           O
ATOM   2958  C   GLU   190      47.630  24.467  52.158  1.00  0.00           C
ATOM   2959  O   GLU   190      47.192  23.365  51.812  1.00  0.00           O
ATOM   2960  N   ILE   191      46.939  25.584  51.879  1.00  0.00           N
ATOM   2961  H   ILE   191      47.346  26.502  51.978  1.00  0.00           H
ATOM   2962  CA  ILE   191      45.609  25.614  51.218  1.00  0.00           C
ATOM   2963  HA  ILE   191      44.895  25.156  51.902  1.00  0.00           H
ATOM   2964  CB  ILE   191      45.088  27.005  51.068  1.00  0.00           C
ATOM   2965  HB  ILE   191      45.840  27.593  50.541  1.00  0.00           H
ATOM   2966  CG2 ILE   191      43.861  27.018  50.132  1.00  0.00           C
ATOM   2967 HG21 ILE   191      43.133  26.325  50.554  1.00  0.00           H
ATOM   2968 HG22 ILE   191      44.092  26.667  49.127  1.00  0.00           H
ATOM   2969 HG23 ILE   191      43.252  27.919  50.048  1.00  0.00           H
ATOM   2970  CG1 ILE   191      44.797  27.722  52.392  1.00  0.00           C
ATOM   2971 HG12 ILE   191      43.841  27.269  52.655  1.00  0.00           H
ATOM   2972 HG13 ILE   191      45.639  27.470  53.036  1.00  0.00           H
ATOM   2973  CD1 ILE   191      44.679  29.228  52.006  1.00  0.00           C
ATOM   2974 HD11 ILE   191      44.750  29.773  52.947  1.00  0.00           H
ATOM   2975 HD12 ILE   191      43.716  29.467  51.555  1.00  0.00           H
ATOM   2976 HD13 ILE   191      45.481  29.502  51.319  1.00  0.00           H
ATOM   2977  C   ILE   191      45.585  24.826  49.985  1.00  0.00           C
ATOM   2978  O   ILE   191      44.622  24.132  49.828  1.00  0.00           O
ATOM   2979  N   VAL   192      46.623  24.923  49.123  1.00  0.00           N
ATOM   2980  H   VAL   192      47.525  25.333  49.316  1.00  0.00           H
ATOM   2981  CA  VAL   192      46.689  24.167  47.824  1.00  0.00           C
ATOM   2982  HA  VAL   192      45.830  24.417  47.200  1.00  0.00           H
ATOM   2983  CB  VAL   192      47.952  24.618  47.043  1.00  0.00           C
ATOM   2984  HB  VAL   192      48.879  24.508  47.608  1.00  0.00           H
ATOM   2985  CG1 VAL   192      48.042  23.898  45.706  1.00  0.00           C
ATOM   2986 HG11 VAL   192      47.119  23.985  45.131  1.00  0.00           H
ATOM   2987 HG12 VAL   192      48.859  24.212  45.056  1.00  0.00           H
ATOM   2988 HG13 VAL   192      48.292  22.844  45.832  1.00  0.00           H
ATOM   2989  CG2 VAL   192      47.919  26.120  46.673  1.00  0.00           C
ATOM   2990 HG21 VAL   192      46.868  26.343  46.486  1.00  0.00           H
ATOM   2991 HG22 VAL   192      48.445  26.312  45.737  1.00  0.00           H
ATOM   2992 HG23 VAL   192      48.380  26.727  47.452  1.00  0.00           H
ATOM   2993  C   VAL   192      46.600  22.665  48.037  1.00  0.00           C
ATOM   2994  O   VAL   192      45.715  22.021  47.461  1.00  0.00           O
ATOM   2995  N   LYS   193      47.445  22.159  48.913  1.00  0.00           N
ATOM   2996  H   LYS   193      48.061  22.837  49.337  1.00  0.00           H
ATOM   2997  CA  LYS   193      47.445  20.743  49.393  1.00  0.00           C
ATOM   2998  HA  LYS   193      47.701  20.049  48.592  1.00  0.00           H
ATOM   2999  CB  LYS   193      48.485  20.683  50.457  1.00  0.00           C
ATOM   3000  HB2 LYS   193      47.966  20.878  51.395  1.00  0.00           H
ATOM   3001  HB3 LYS   193      48.714  19.625  50.577  1.00  0.00           H
ATOM   3002  CG  LYS   193      49.817  21.394  50.210  1.00  0.00           C
ATOM   3003  HG2 LYS   193      50.233  21.143  49.235  1.00  0.00           H
ATOM   3004  HG3 LYS   193      49.796  22.483  50.259  1.00  0.00           H
ATOM   3005  CD  LYS   193      50.781  20.933  51.307  1.00  0.00           C
ATOM   3006  HD2 LYS   193      50.394  21.379  52.222  1.00  0.00           H
ATOM   3007  HD3 LYS   193      50.713  19.847  51.370  1.00  0.00           H
ATOM   3008  CE  LYS   193      52.144  21.532  51.273  1.00  0.00           C
ATOM   3009  HE2 LYS   193      52.065  22.618  51.337  1.00  0.00           H
ATOM   3010  HE3 LYS   193      52.680  21.195  52.159  1.00  0.00           H
ATOM   3011  NZ  LYS   193      52.877  21.214  50.016  1.00  0.00           N
ATOM   3012  HZ1 LYS   193      53.549  21.933  49.788  1.00  0.00           H
ATOM   3013  HZ2 LYS   193      52.313  21.292  49.182  1.00  0.00           H
ATOM   3014  HZ3 LYS   193      53.423  20.366  50.067  1.00  0.00           H
ATOM   3015  C   LYS   193      46.218  20.270  50.076  1.00  0.00           C
ATOM   3016  O   LYS   193      46.008  19.075  50.143  1.00  0.00           O
ATOM   3017  N   LYS   194      45.336  21.128  50.622  1.00  0.00           N
ATOM   3018  H   LYS   194      45.548  22.090  50.398  1.00  0.00           H
ATOM   3019  CA  LYS   194      44.128  20.889  51.324  1.00  0.00           C
ATOM   3020  HA  LYS   194      44.293  20.002  51.936  1.00  0.00           H
ATOM   3021  CB  LYS   194      43.828  22.017  52.292  1.00  0.00           C
ATOM   3022  HB2 LYS   194      44.653  22.233  52.970  1.00  0.00           H
ATOM   3023  HB3 LYS   194      43.608  22.994  51.860  1.00  0.00           H
ATOM   3024  CG  LYS   194      42.676  21.647  53.174  1.00  0.00           C
ATOM   3025  HG2 LYS   194      41.831  21.683  52.486  1.00  0.00           H
ATOM   3026  HG3 LYS   194      42.927  20.684  53.621  1.00  0.00           H
ATOM   3027  CD  LYS   194      42.471  22.528  54.367  1.00  0.00           C
ATOM   3028  HD2 LYS   194      43.283  22.375  55.080  1.00  0.00           H
ATOM   3029  HD3 LYS   194      42.298  23.508  53.921  1.00  0.00           H
ATOM   3030  CE  LYS   194      41.185  22.087  55.020  1.00  0.00           C
ATOM   3031  HE2 LYS   194      40.405  22.333  54.299  1.00  0.00           H
ATOM   3032  HE3 LYS   194      41.318  21.024  55.220  1.00  0.00           H
ATOM   3033  NZ  LYS   194      40.958  22.840  56.273  1.00  0.00           N
ATOM   3034  HZ1 LYS   194      41.510  22.426  57.009  1.00  0.00           H
ATOM   3035  HZ2 LYS   194      40.043  22.700  56.679  1.00  0.00           H
ATOM   3036  HZ3 LYS   194      41.034  23.845  56.195  1.00  0.00           H
ATOM   3037  C   LYS   194      43.041  20.605  50.296  1.00  0.00           C
ATOM   3038  O   LYS   194      42.530  19.510  50.325  1.00  0.00           O
ATOM   3039  N   HIE   195      42.722  21.500  49.335  1.00  0.00           N
ATOM   3040  H   HIE   195      43.239  22.364  49.256  1.00  0.00           H
ATOM   3041  CA  HIE   195      41.562  21.342  48.435  1.00  0.00           C
ATOM   3042  HA  HIE   195      41.050  20.422  48.720  1.00  0.00           H
ATOM   3043  CB  HIE   195      40.633  22.489  48.755  1.00  0.00           C
ATOM   3044  HB2 HIE   195      41.031  23.304  48.152  1.00  0.00           H
ATOM   3045  HB3 HIE   195      39.627  22.184  48.464  1.00  0.00           H
ATOM   3046  CG  HIE   195      40.523  23.006  50.197  1.00  0.00           C
ATOM   3047  ND1 HIE   195      41.148  24.110  50.669  1.00  0.00           N
ATOM   3048  CE1 HIE   195      40.704  24.270  51.968  1.00  0.00           C
ATOM   3049  HE1 HIE   195      41.025  25.028  52.666  1.00  0.00           H
ATOM   3050  NE2 HIE   195      39.812  23.356  52.262  1.00  0.00           N
ATOM   3051  HE2 HIE   195      39.377  23.195  53.159  1.00  0.00           H
ATOM   3052  CD2 HIE   195      39.717  22.497  51.161  1.00  0.00           C
ATOM   3053  HD2 HIE   195      38.984  21.703  51.142  1.00  0.00           H
ATOM   3054  C   HIE   195      41.951  21.186  46.996  1.00  0.00           C
ATOM   3055  O   HIE   195      41.469  20.256  46.436  1.00  0.00           O
ATOM   3056  N   SER   196      42.874  21.921  46.455  1.00  0.00           N
ATOM   3057  H   SER   196      43.275  22.698  46.959  1.00  0.00           H
ATOM   3058  CA  SER   196      43.298  21.847  45.074  1.00  0.00           C
ATOM   3059  HA  SER   196      42.373  21.686  44.522  1.00  0.00           H
ATOM   3060  CB  SER   196      43.974  23.161  44.576  1.00  0.00           C
ATOM   3061  HB2 SER   196      44.808  23.431  45.224  1.00  0.00           H
ATOM   3062  HB3 SER   196      44.322  23.001  43.556  1.00  0.00           H
ATOM   3063  OG  SER   196      42.992  24.188  44.576  1.00  0.00           O
ATOM   3064  HG  SER   196      43.060  24.690  45.392  1.00  0.00           H
ATOM   3065  C   SER   196      44.245  20.657  44.658  1.00  0.00           C
ATOM   3066  O   SER   196      44.939  20.690  43.593  1.00  0.00           O
ATOM   3067  N   GLN   197      44.343  19.573  45.448  1.00  0.00           N
ATOM   3068  H   GLN   197      43.892  19.568  46.351  1.00  0.00           H
ATOM   3069  CA  GLN   197      45.261  18.477  44.983  1.00  0.00           C
ATOM   3070  HA  GLN   197      46.220  18.992  44.921  1.00  0.00           H
ATOM   3071  CB  GLN   197      45.358  17.462  46.128  1.00  0.00           C
ATOM   3072  HB2 GLN   197      45.416  17.846  47.147  1.00  0.00           H
ATOM   3073  HB3 GLN   197      44.432  16.887  46.100  1.00  0.00           H
ATOM   3074  CG  GLN   197      46.708  16.704  46.021  1.00  0.00           C
ATOM   3075  HG2 GLN   197      46.651  16.163  45.076  1.00  0.00           H
ATOM   3076  HG3 GLN   197      47.551  17.394  46.048  1.00  0.00           H
ATOM   3077  CD  GLN   197      46.964  15.736  47.185  1.00  0.00           C
ATOM   3078  OE1 GLN   197      47.134  16.152  48.298  1.00  0.00           O
ATOM   3079  NE2 GLN   197      47.023  14.475  46.917  1.00  0.00           N
ATOM   3080 HE21 GLN   197      46.833  13.819  47.662  1.00  0.00           H
ATOM   3081 HE22 GLN   197      46.837  14.116  45.992  1.00  0.00           H
ATOM   3082  C   GLN   197      44.794  17.764  43.681  1.00  0.00           C
ATOM   3083  O   GLN   197      45.596  17.293  42.850  1.00  0.00           O
ATOM   3084  N   PHE   198      43.475  17.848  43.432  1.00  0.00           N
ATOM   3085  H   PHE   198      42.856  18.305  44.085  1.00  0.00           H
ATOM   3086  CA  PHE   198      42.855  17.339  42.178  1.00  0.00           C
ATOM   3087  HA  PHE   198      43.253  16.348  41.960  1.00  0.00           H
ATOM   3088  CB  PHE   198      41.347  17.183  42.481  1.00  0.00           C
ATOM   3089  HB2 PHE   198      40.842  16.598  41.712  1.00  0.00           H
ATOM   3090  HB3 PHE   198      41.283  16.373  43.209  1.00  0.00           H
ATOM   3091  CG  PHE   198      40.538  18.489  42.808  1.00  0.00           C
ATOM   3092  CD1 PHE   198      40.711  19.717  42.159  1.00  0.00           C
ATOM   3093  HD1 PHE   198      41.269  19.684  41.235  1.00  0.00           H
ATOM   3094  CE1 PHE   198      40.050  20.851  42.613  1.00  0.00           C
ATOM   3095  HE1 PHE   198      40.165  21.786  42.083  1.00  0.00           H
ATOM   3096  CZ  PHE   198      39.272  20.885  43.745  1.00  0.00           C
ATOM   3097  HZ  PHE   198      38.630  21.729  43.954  1.00  0.00           H
ATOM   3098  CE2 PHE   198      39.224  19.690  44.510  1.00  0.00           C
ATOM   3099  HE2 PHE   198      38.733  19.731  45.472  1.00  0.00           H
ATOM   3100  CD2 PHE   198      39.867  18.539  44.025  1.00  0.00           C
ATOM   3101  HD2 PHE   198      39.870  17.670  44.667  1.00  0.00           H
ATOM   3102  C   PHE   198      43.237  18.006  40.806  1.00  0.00           C
ATOM   3103  O   PHE   198      42.818  17.611  39.749  1.00  0.00           O
ATOM   3104  N   ILE   199      44.121  19.075  40.786  1.00  0.00           N
ATOM   3105  H   ILE   199      44.375  19.529  41.653  1.00  0.00           H
ATOM   3106  CA  ILE   199      44.594  19.741  39.545  1.00  0.00           C
ATOM   3107  HA  ILE   199      43.777  19.719  38.823  1.00  0.00           H
ATOM   3108  CB  ILE   199      44.871  21.278  39.934  1.00  0.00           C
ATOM   3109  HB  ILE   199      45.552  21.321  40.784  1.00  0.00           H
ATOM   3110  CG2 ILE   199      45.625  22.036  38.876  1.00  0.00           C
ATOM   3111 HG21 ILE   199      46.605  21.601  38.681  1.00  0.00           H
ATOM   3112 HG22 ILE   199      45.756  23.076  39.177  1.00  0.00           H
ATOM   3113 HG23 ILE   199      45.039  22.223  37.976  1.00  0.00           H
ATOM   3114  CG1 ILE   199      43.594  21.927  40.484  1.00  0.00           C
ATOM   3115 HG12 ILE   199      43.221  21.240  41.243  1.00  0.00           H
ATOM   3116 HG13 ILE   199      43.852  22.922  40.846  1.00  0.00           H
ATOM   3117  CD1 ILE   199      42.503  22.118  39.375  1.00  0.00           C
ATOM   3118 HD11 ILE   199      41.623  22.608  39.792  1.00  0.00           H
ATOM   3119 HD12 ILE   199      42.173  21.094  39.194  1.00  0.00           H
ATOM   3120 HD13 ILE   199      42.865  22.527  38.432  1.00  0.00           H
ATOM   3121  C   ILE   199      45.744  19.057  38.912  1.00  0.00           C
ATOM   3122  O   ILE   199      46.631  18.587  39.585  1.00  0.00           O
ATOM   3123  N   GLY   200      45.930  19.084  37.560  1.00  0.00           N
ATOM   3124  H   GLY   200      45.150  19.537  37.106  1.00  0.00           H
ATOM   3125  CA  GLY   200      47.202  18.675  36.873  1.00  0.00           C
ATOM   3126  HA2 GLY   200      47.496  17.680  37.209  1.00  0.00           H
ATOM   3127  HA3 GLY   200      46.901  18.618  35.826  1.00  0.00           H
ATOM   3128  C   GLY   200      48.406  19.669  36.887  1.00  0.00           C
ATOM   3129  O   GLY   200      49.501  19.418  37.376  1.00  0.00           O
ATOM   3130  N   TYR   201      48.119  20.896  36.425  1.00  0.00           N
ATOM   3131  H   TYR   201      47.232  21.015  35.958  1.00  0.00           H
ATOM   3132  CA  TYR   201      49.052  21.901  36.131  1.00  0.00           C
ATOM   3133  HA  TYR   201      49.743  21.555  35.362  1.00  0.00           H
ATOM   3134  CB  TYR   201      48.189  23.042  35.498  1.00  0.00           C
ATOM   3135  HB2 TYR   201      47.433  23.318  36.233  1.00  0.00           H
ATOM   3136  HB3 TYR   201      48.875  23.881  35.376  1.00  0.00           H
ATOM   3137  CG  TYR   201      47.459  22.900  34.193  1.00  0.00           C
ATOM   3138  CD1 TYR   201      48.145  23.004  32.948  1.00  0.00           C
ATOM   3139  HD1 TYR   201      49.124  23.450  32.854  1.00  0.00           H
ATOM   3140  CE1 TYR   201      47.631  22.453  31.796  1.00  0.00           C
ATOM   3141  HE1 TYR   201      48.151  22.373  30.853  1.00  0.00           H
ATOM   3142  CZ  TYR   201      46.237  22.019  31.833  1.00  0.00           C
ATOM   3143  OH  TYR   201      45.563  21.555  30.731  1.00  0.00           O
ATOM   3144  HH  TYR   201      44.660  21.398  31.018  1.00  0.00           H
ATOM   3145  CE2 TYR   201      45.522  22.153  33.054  1.00  0.00           C
ATOM   3146  HE2 TYR   201      44.476  21.886  33.058  1.00  0.00           H
ATOM   3147  CD2 TYR   201      46.101  22.567  34.207  1.00  0.00           C
ATOM   3148  HD2 TYR   201      45.579  22.424  35.141  1.00  0.00           H
ATOM   3149  C   TYR   201      49.833  22.457  37.351  1.00  0.00           C
ATOM   3150  O   TYR   201      49.210  22.787  38.393  1.00  0.00           O
ATOM   3151  N   PRO   202      51.152  22.748  37.223  1.00  0.00           N
ATOM   3152  CD  PRO   202      51.980  22.652  36.055  1.00  0.00           C
ATOM   3153  HD2 PRO   202      51.825  23.526  35.423  1.00  0.00           H
ATOM   3154  HD3 PRO   202      51.704  21.816  35.412  1.00  0.00           H
ATOM   3155  CG  PRO   202      53.395  22.531  36.484  1.00  0.00           C
ATOM   3156  HG2 PRO   202      54.106  22.912  35.750  1.00  0.00           H
ATOM   3157  HG3 PRO   202      53.536  21.506  36.827  1.00  0.00           H
ATOM   3158  CB  PRO   202      53.404  23.484  37.621  1.00  0.00           C
ATOM   3159  HB2 PRO   202      53.471  24.446  37.113  1.00  0.00           H
ATOM   3160  HB3 PRO   202      54.151  23.319  38.397  1.00  0.00           H
ATOM   3161  CA  PRO   202      52.017  23.259  38.328  1.00  0.00           C
ATOM   3162  HA  PRO   202      52.228  22.514  39.095  1.00  0.00           H
ATOM   3163  C   PRO   202      51.634  24.515  39.017  1.00  0.00           C
ATOM   3164  O   PRO   202      51.541  25.534  38.380  1.00  0.00           O
ATOM   3165  N   ILE   203      51.617  24.412  40.378  1.00  0.00           N
ATOM   3166  H   ILE   203      51.730  23.533  40.862  1.00  0.00           H
ATOM   3167  CA  ILE   203      51.208  25.625  41.136  1.00  0.00           C
ATOM   3168  HA  ILE   203      50.986  26.384  40.386  1.00  0.00           H
ATOM   3169  CB  ILE   203      49.862  25.421  41.942  1.00  0.00           C
ATOM   3170  HB  ILE   203      50.139  24.502  42.459  1.00  0.00           H
ATOM   3171  CG2 ILE   203      49.583  26.629  42.938  1.00  0.00           C
ATOM   3172 HG21 ILE   203      50.344  26.645  43.719  1.00  0.00           H
ATOM   3173 HG22 ILE   203      48.722  26.228  43.474  1.00  0.00           H
ATOM   3174 HG23 ILE   203      49.413  27.554  42.388  1.00  0.00           H
ATOM   3175  CG1 ILE   203      48.598  25.250  41.067  1.00  0.00           C
ATOM   3176 HG12 ILE   203      48.026  26.138  40.801  1.00  0.00           H
ATOM   3177 HG13 ILE   203      48.819  24.697  40.155  1.00  0.00           H
ATOM   3178  CD1 ILE   203      47.531  24.352  41.725  1.00  0.00           C
ATOM   3179 HD11 ILE   203      48.164  23.679  42.302  1.00  0.00           H
ATOM   3180 HD12 ILE   203      46.857  23.747  41.119  1.00  0.00           H
ATOM   3181 HD13 ILE   203      46.898  25.061  42.258  1.00  0.00           H
ATOM   3182  C   ILE   203      52.343  26.047  42.067  1.00  0.00           C
ATOM   3183  O   ILE   203      52.724  25.302  42.999  1.00  0.00           O
ATOM   3184  N   THR   204      53.041  27.148  41.717  1.00  0.00           N
ATOM   3185  H   THR   204      52.597  27.739  41.029  1.00  0.00           H
ATOM   3186  CA  THR   204      54.244  27.644  42.389  1.00  0.00           C
ATOM   3187  HA  THR   204      54.526  26.953  43.184  1.00  0.00           H
ATOM   3188  CB  THR   204      55.503  27.527  41.502  1.00  0.00           C
ATOM   3189  HB  THR   204      55.405  28.220  40.667  1.00  0.00           H
ATOM   3190  CG2 THR   204      56.750  27.999  42.188  1.00  0.00           C
ATOM   3191 HG21 THR   204      57.219  27.287  42.867  1.00  0.00           H
ATOM   3192 HG22 THR   204      56.556  28.991  42.594  1.00  0.00           H
ATOM   3193 HG23 THR   204      57.479  28.263  41.422  1.00  0.00           H
ATOM   3194  OG1 THR   204      55.595  26.180  40.942  1.00  0.00           O
ATOM   3195  HG1 THR   204      54.905  25.980  40.304  1.00  0.00           H
ATOM   3196  C   THR   204      53.889  28.960  42.974  1.00  0.00           C
ATOM   3197  O   THR   204      53.318  29.849  42.322  1.00  0.00           O
ATOM   3198  N   LEU   205      54.413  29.074  44.209  1.00  0.00           N
ATOM   3199  H   LEU   205      54.853  28.303  44.691  1.00  0.00           H
ATOM   3200  CA  LEU   205      54.331  30.371  44.924  1.00  0.00           C
ATOM   3201  HA  LEU   205      53.437  30.882  44.568  1.00  0.00           H
ATOM   3202  CB  LEU   205      54.162  30.132  46.406  1.00  0.00           C
ATOM   3203  HB2 LEU   205      53.358  29.401  46.471  1.00  0.00           H
ATOM   3204  HB3 LEU   205      55.046  29.742  46.910  1.00  0.00           H
ATOM   3205  CG  LEU   205      53.723  31.431  47.186  1.00  0.00           C
ATOM   3206  HG  LEU   205      54.416  32.255  47.014  1.00  0.00           H
ATOM   3207  CD1 LEU   205      52.329  31.911  46.789  1.00  0.00           C
ATOM   3208 HD11 LEU   205      51.643  31.068  46.872  1.00  0.00           H
ATOM   3209 HD12 LEU   205      52.272  32.192  45.738  1.00  0.00           H
ATOM   3210 HD13 LEU   205      52.127  32.800  47.387  1.00  0.00           H
ATOM   3211  CD2 LEU   205      53.601  31.191  48.764  1.00  0.00           C
ATOM   3212 HD21 LEU   205      52.734  30.676  49.177  1.00  0.00           H
ATOM   3213 HD22 LEU   205      54.479  30.713  49.199  1.00  0.00           H
ATOM   3214 HD23 LEU   205      53.738  32.122  49.313  1.00  0.00           H
ATOM   3215  C   LEU   205      55.563  31.280  44.653  1.00  0.00           C
ATOM   3216  O   LEU   205      56.638  30.688  44.685  1.00  0.00           O
ATOM   3217  N   PHE   206      55.402  32.563  44.437  1.00  0.00           N
ATOM   3218  H   PHE   206      54.477  32.944  44.294  1.00  0.00           H
ATOM   3219  CA  PHE   206      56.557  33.517  44.205  1.00  0.00           C
ATOM   3220  HA  PHE   206      57.520  33.067  44.445  1.00  0.00           H
ATOM   3221  CB  PHE   206      56.607  34.019  42.746  1.00  0.00           C
ATOM   3222  HB2 PHE   206      55.712  34.569  42.453  1.00  0.00           H
ATOM   3223  HB3 PHE   206      57.446  34.700  42.603  1.00  0.00           H
ATOM   3224  CG  PHE   206      56.782  33.019  41.665  1.00  0.00           C
ATOM   3225  CD1 PHE   206      55.679  32.353  41.164  1.00  0.00           C
ATOM   3226  HD1 PHE   206      54.721  32.524  41.632  1.00  0.00           H
ATOM   3227  CE1 PHE   206      55.829  31.197  40.380  1.00  0.00           C
ATOM   3228  HE1 PHE   206      54.933  30.743  39.983  1.00  0.00           H
ATOM   3229  CZ  PHE   206      57.082  30.799  39.941  1.00  0.00           C
ATOM   3230  HZ  PHE   206      57.119  29.923  39.310  1.00  0.00           H
ATOM   3231  CE2 PHE   206      58.219  31.526  40.379  1.00  0.00           C
ATOM   3232  HE2 PHE   206      59.171  31.213  39.977  1.00  0.00           H
ATOM   3233  CD2 PHE   206      58.053  32.610  41.225  1.00  0.00           C
ATOM   3234  HD2 PHE   206      58.912  33.076  41.686  1.00  0.00           H
ATOM   3235  C   PHE   206      56.334  34.827  45.079  1.00  0.00           C
ATOM   3236  O   PHE   206      55.226  35.089  45.624  1.00  0.00           O
ATOM   3237  N   VAL   207      57.491  35.554  45.293  1.00  0.00           N
ATOM   3238  H   VAL   207      58.348  35.281  44.835  1.00  0.00           H
ATOM   3239  CA  VAL   207      57.540  36.839  46.067  1.00  0.00           C
ATOM   3240  HA  VAL   207      56.696  37.080  46.713  1.00  0.00           H
ATOM   3241  CB  VAL   207      58.833  36.889  46.962  1.00  0.00           C
ATOM   3242  HB  VAL   207      59.711  36.692  46.347  1.00  0.00           H
ATOM   3243  CG1 VAL   207      59.007  38.180  47.755  1.00  0.00           C
ATOM   3244 HG11 VAL   207      59.247  39.129  47.275  1.00  0.00           H
ATOM   3245 HG12 VAL   207      58.038  38.242  48.250  1.00  0.00           H
ATOM   3246 HG13 VAL   207      59.759  38.049  48.534  1.00  0.00           H
ATOM   3247  CG2 VAL   207      58.934  35.747  47.978  1.00  0.00           C
ATOM   3248 HG21 VAL   207      59.474  36.041  48.877  1.00  0.00           H
ATOM   3249 HG22 VAL   207      59.364  34.886  47.465  1.00  0.00           H
ATOM   3250 HG23 VAL   207      57.936  35.510  48.346  1.00  0.00           H
ATOM   3251  C   VAL   207      57.539  37.887  44.954  1.00  0.00           C
ATOM   3252  O   VAL   207      58.289  37.819  43.947  1.00  0.00           O
ATOM   3253  N   GLU   208      56.703  38.930  45.052  1.00  0.00           N
ATOM   3254  H   GLU   208      56.258  39.148  45.932  1.00  0.00           H
ATOM   3255  CA  GLU   208      56.528  39.993  43.998  1.00  0.00           C
ATOM   3256  HA  GLU   208      56.172  39.582  43.053  1.00  0.00           H
ATOM   3257  CB  GLU   208      55.413  40.969  44.489  1.00  0.00           C
ATOM   3258  HB2 GLU   208      54.463  40.546  44.819  1.00  0.00           H
ATOM   3259  HB3 GLU   208      55.668  41.452  45.432  1.00  0.00           H
ATOM   3260  CG  GLU   208      54.972  42.099  43.487  1.00  0.00           C
ATOM   3261  HG2 GLU   208      54.447  42.872  44.050  1.00  0.00           H
ATOM   3262  HG3 GLU   208      55.758  42.662  42.982  1.00  0.00           H
ATOM   3263  CD  GLU   208      53.961  41.580  42.484  1.00  0.00           C
ATOM   3264  OE1 GLU   208      54.365  40.971  41.474  1.00  0.00           O
ATOM   3265  OE2 GLU   208      52.760  41.853  42.584  1.00  0.00           O
ATOM   3266  C   GLU   208      57.794  40.801  43.750  1.00  0.00           C
ATOM   3267  O   GLU   208      58.401  41.268  44.725  1.00  0.00           O
ATOM   3268  OXT GLU   208      58.123  41.118  42.619  1.00  0.00           O
END
