# Supplementary material for: Worth the Weight: Sub-Pocket EXplorer (SubPEx), a Weighted Ensemble Method to Enhance Binding-Pocket Conformational Sampling
Source: J Chem Theory Comput. 2023 Aug 16;19(17):5677–89. doi: 10.1021/acs.jctc.3c00478 (PMC10500992; doi:10.1021/acs.jctc.3c00478)
Supplement: Supplementary file 2 — ct3c00478_si_002.zip [file ct3c00478_si_002.zip › clustered_structures/HSP90/brute-force/rep.c18.aligned.pdb]

HELIX    1   1 ALA      9  ASN     20  1                                  12
HELIX    2   2 SER     24  LEU     49  1                                  26
HELIX    3   3 PRO     52  LYS     54  1                                   3
HELIX    4   4 LYS     85  ILE     89  1                                   5
HELIX    5   5 ASN     91  GLY     93  1                                   3
HELIX    6   6 ALA     96  LEU    107  1                                  12
HELIX    7   7 ILE    113  MET    115  1                                   3
HELIX    8   8 GLY    122  LEU    128  1                                   7
HELIX    9   9 GLU    177  LEU    183  1                                   7
HELIX   10  10 GLU    185  GLN    197  1                                  13
SHEET    1   1 1 THR     4  ALA     6  0
SHEET    2   2 1 ILE    63  PRO    67  0
SHEET    3   3 1 THR    73  ASP    78  0
SHEET    4   4 1 ALA   130  LYS   138  0
SHEET    5   5 1 TYR   145  SER   149  0
SHEET    6   6 1 SER   154  THR   159  0
SHEET    7   7 1 GLY   168  LEU   175  0
SHEET    8   8 1 ILE   203  LEU   205  0
CRYST1   70.174   64.382   72.442  90.00  90.00  90.00               1
ATOM      1  N   ALA     1      29.874  55.875  23.357  1.00  0.00           N
ATOM      2  H1  ALA     1      30.343  56.483  22.702  1.00  0.00           H
ATOM      3  H2  ALA     1      28.968  55.743  22.929  1.00  0.00           H
ATOM      4  H3  ALA     1      29.711  56.380  24.217  1.00  0.00           H
ATOM      5  CA  ALA     1      30.597  54.615  23.748  1.00  0.00           C
ATOM      6  HA  ALA     1      30.195  53.774  23.183  1.00  0.00           H
ATOM      7  CB  ALA     1      32.151  54.755  23.513  1.00  0.00           C
ATOM      8  HB1 ALA     1      32.389  55.536  24.236  1.00  0.00           H
ATOM      9  HB2 ALA     1      32.283  55.124  22.497  1.00  0.00           H
ATOM     10  HB3 ALA     1      32.462  53.719  23.652  1.00  0.00           H
ATOM     11  C   ALA     1      30.405  54.284  25.236  1.00  0.00           C
ATOM     12  O   ALA     1      30.183  55.144  26.045  1.00  0.00           O
ATOM     13  N   VAL     2      30.443  52.995  25.595  1.00  0.00           N
ATOM     14  H   VAL     2      30.597  52.200  24.991  1.00  0.00           H
ATOM     15  CA  VAL     2      30.063  52.530  26.948  1.00  0.00           C
ATOM     16  HA  VAL     2      30.196  53.317  27.691  1.00  0.00           H
ATOM     17  CB  VAL     2      28.563  52.224  26.893  1.00  0.00           C
ATOM     18  HB  VAL     2      28.010  53.143  26.701  1.00  0.00           H
ATOM     19  CG1 VAL     2      28.246  51.104  25.875  1.00  0.00           C
ATOM     20 HG11 VAL     2      27.299  51.270  25.362  1.00  0.00           H
ATOM     21 HG12 VAL     2      28.899  50.993  25.009  1.00  0.00           H
ATOM     22 HG13 VAL     2      28.253  50.092  26.280  1.00  0.00           H
ATOM     23  CG2 VAL     2      28.065  51.713  28.259  1.00  0.00           C
ATOM     24 HG21 VAL     2      27.017  51.421  28.176  1.00  0.00           H
ATOM     25 HG22 VAL     2      28.246  52.470  29.022  1.00  0.00           H
ATOM     26 HG23 VAL     2      28.642  50.834  28.544  1.00  0.00           H
ATOM     27  C   VAL     2      31.101  51.507  27.374  1.00  0.00           C
ATOM     28  O   VAL     2      31.769  50.876  26.572  1.00  0.00           O
ATOM     29  N   GLU     3      31.349  51.470  28.704  1.00  0.00           N
ATOM     30  H   GLU     3      30.775  52.082  29.265  1.00  0.00           H
ATOM     31  CA  GLU     3      32.473  50.716  29.230  1.00  0.00           C
ATOM     32  HA  GLU     3      32.580  49.749  28.737  1.00  0.00           H
ATOM     33  CB  GLU     3      33.764  51.466  29.028  1.00  0.00           C
ATOM     34  HB2 GLU     3      34.665  50.917  29.305  1.00  0.00           H
ATOM     35  HB3 GLU     3      33.976  51.584  27.965  1.00  0.00           H
ATOM     36  CG  GLU     3      33.857  52.808  29.688  1.00  0.00           C
ATOM     37  HG2 GLU     3      33.052  53.481  29.394  1.00  0.00           H
ATOM     38  HG3 GLU     3      33.760  52.764  30.773  1.00  0.00           H
ATOM     39  CD  GLU     3      35.115  53.600  29.499  1.00  0.00           C
ATOM     40  OE1 GLU     3      35.475  53.667  28.219  1.00  0.00           O
ATOM     41  OE2 GLU     3      35.714  54.195  30.361  1.00  0.00           O
ATOM     42  C   GLU     3      32.352  50.384  30.711  1.00  0.00           C
ATOM     43  O   GLU     3      33.182  49.567  31.235  1.00  0.00           O
ATOM     44  N   THR     4      31.411  50.973  31.427  1.00  0.00           N
ATOM     45  H   THR     4      30.676  51.507  30.985  1.00  0.00           H
ATOM     46  CA  THR     4      30.943  50.457  32.735  1.00  0.00           C
ATOM     47  HA  THR     4      31.647  49.742  33.163  1.00  0.00           H
ATOM     48  CB  THR     4      30.541  51.575  33.711  1.00  0.00           C
ATOM     49  HB  THR     4      29.682  52.157  33.374  1.00  0.00           H
ATOM     50  CG2 THR     4      30.080  51.028  35.068  1.00  0.00           C
ATOM     51 HG21 THR     4      29.909  51.891  35.712  1.00  0.00           H
ATOM     52 HG22 THR     4      30.867  50.308  35.290  1.00  0.00           H
ATOM     53 HG23 THR     4      29.135  50.485  35.046  1.00  0.00           H
ATOM     54  OG1 THR     4      31.712  52.414  33.889  1.00  0.00           O
ATOM     55  HG1 THR     4      31.691  53.031  33.154  1.00  0.00           H
ATOM     56  C   THR     4      29.671  49.676  32.398  1.00  0.00           C
ATOM     57  O   THR     4      28.827  50.191  31.649  1.00  0.00           O
ATOM     58  N   PHE     5      29.503  48.491  33.031  1.00  0.00           N
ATOM     59  H   PHE     5      30.231  48.062  33.583  1.00  0.00           H
ATOM     60  CA  PHE     5      28.313  47.694  32.895  1.00  0.00           C
ATOM     61  HA  PHE     5      27.503  48.335  32.548  1.00  0.00           H
ATOM     62  CB  PHE     5      28.450  46.547  31.883  1.00  0.00           C
ATOM     63  HB2 PHE     5      29.221  45.895  32.295  1.00  0.00           H
ATOM     64  HB3 PHE     5      27.463  46.105  31.748  1.00  0.00           H
ATOM     65  CG  PHE     5      29.011  46.973  30.481  1.00  0.00           C
ATOM     66  CD1 PHE     5      30.421  47.123  30.296  1.00  0.00           C
ATOM     67  HD1 PHE     5      31.143  46.878  31.060  1.00  0.00           H
ATOM     68  CE1 PHE     5      30.790  47.589  29.071  1.00  0.00           C
ATOM     69  HE1 PHE     5      31.819  47.622  28.746  1.00  0.00           H
ATOM     70  CZ  PHE     5      29.842  47.831  28.036  1.00  0.00           C
ATOM     71  HZ  PHE     5      30.306  48.015  27.079  1.00  0.00           H
ATOM     72  CE2 PHE     5      28.503  47.726  28.247  1.00  0.00           C
ATOM     73  HE2 PHE     5      27.910  47.820  27.349  1.00  0.00           H
ATOM     74  CD2 PHE     5      28.081  47.232  29.453  1.00  0.00           C
ATOM     75  HD2 PHE     5      27.010  47.134  29.544  1.00  0.00           H
ATOM     76  C   PHE     5      27.861  47.195  34.258  1.00  0.00           C
ATOM     77  O   PHE     5      28.599  47.238  35.240  1.00  0.00           O
ATOM     78  N   ALA     6      26.601  46.833  34.338  1.00  0.00           N
ATOM     79  H   ALA     6      26.088  46.791  33.470  1.00  0.00           H
ATOM     80  CA  ALA     6      26.055  45.979  35.409  1.00  0.00           C
ATOM     81  HA  ALA     6      26.624  46.129  36.326  1.00  0.00           H
ATOM     82  CB  ALA     6      24.572  46.447  35.615  1.00  0.00           C
ATOM     83  HB1 ALA     6      24.027  45.769  36.271  1.00  0.00           H
ATOM     84  HB2 ALA     6      23.960  46.394  34.715  1.00  0.00           H
ATOM     85  HB3 ALA     6      24.673  47.469  35.980  1.00  0.00           H
ATOM     86  C   ALA     6      26.122  44.526  34.965  1.00  0.00           C
ATOM     87  O   ALA     6      26.154  44.149  33.799  1.00  0.00           O
ATOM     88  N   PHE     7      26.176  43.579  35.968  1.00  0.00           N
ATOM     89  H   PHE     7      26.117  43.828  36.945  1.00  0.00           H
ATOM     90  CA  PHE     7      25.863  42.142  35.576  1.00  0.00           C
ATOM     91  HA  PHE     7      26.075  41.819  34.557  1.00  0.00           H
ATOM     92  CB  PHE     7      26.403  41.128  36.583  1.00  0.00           C
ATOM     93  HB2 PHE     7      25.719  41.011  37.424  1.00  0.00           H
ATOM     94  HB3 PHE     7      26.508  40.263  35.928  1.00  0.00           H
ATOM     95  CG  PHE     7      27.811  41.381  37.083  1.00  0.00           C
ATOM     96  CD1 PHE     7      28.906  40.848  36.380  1.00  0.00           C
ATOM     97  HD1 PHE     7      28.825  40.268  35.472  1.00  0.00           H
ATOM     98  CE1 PHE     7      30.208  41.054  36.879  1.00  0.00           C
ATOM     99  HE1 PHE     7      31.111  40.639  36.456  1.00  0.00           H
ATOM    100  CZ  PHE     7      30.338  41.714  38.141  1.00  0.00           C
ATOM    101  HZ  PHE     7      31.243  41.722  38.732  1.00  0.00           H
ATOM    102  CE2 PHE     7      29.238  42.317  38.821  1.00  0.00           C
ATOM    103  HE2 PHE     7      29.418  42.908  39.707  1.00  0.00           H
ATOM    104  CD2 PHE     7      27.989  42.092  38.324  1.00  0.00           C
ATOM    105  HD2 PHE     7      27.180  42.483  38.924  1.00  0.00           H
ATOM    106  C   PHE     7      24.259  42.083  35.706  1.00  0.00           C
ATOM    107  O   PHE     7      23.537  42.929  36.285  1.00  0.00           O
ATOM    108  N   GLN     8      23.757  40.989  35.206  1.00  0.00           N
ATOM    109  H   GLN     8      24.422  40.354  34.787  1.00  0.00           H
ATOM    110  CA  GLN     8      22.354  40.530  35.314  1.00  0.00           C
ATOM    111  HA  GLN     8      21.742  41.335  34.910  1.00  0.00           H
ATOM    112  CB  GLN     8      22.208  39.313  34.399  1.00  0.00           C
ATOM    113  HB2 GLN     8      22.888  38.508  34.673  1.00  0.00           H
ATOM    114  HB3 GLN     8      21.253  38.841  34.630  1.00  0.00           H
ATOM    115  CG  GLN     8      22.241  39.542  32.908  1.00  0.00           C
ATOM    116  HG2 GLN     8      21.632  38.755  32.464  1.00  0.00           H
ATOM    117  HG3 GLN     8      21.741  40.477  32.653  1.00  0.00           H
ATOM    118  CD  GLN     8      23.603  39.637  32.212  1.00  0.00           C
ATOM    119  OE1 GLN     8      24.631  39.325  32.757  1.00  0.00           O
ATOM    120  NE2 GLN     8      23.621  39.986  30.975  1.00  0.00           N
ATOM    121 HE21 GLN     8      24.526  40.248  30.610  1.00  0.00           H
ATOM    122 HE22 GLN     8      22.806  40.341  30.495  1.00  0.00           H
ATOM    123  C   GLN     8      22.004  40.283  36.731  1.00  0.00           C
ATOM    124  O   GLN     8      22.876  39.997  37.614  1.00  0.00           O
ATOM    125  N   ALA     9      20.735  40.520  37.047  1.00  0.00           N
ATOM    126  H   ALA     9      20.145  40.888  36.313  1.00  0.00           H
ATOM    127  CA  ALA     9      20.242  40.630  38.391  1.00  0.00           C
ATOM    128  HA  ALA     9      20.843  41.449  38.788  1.00  0.00           H
ATOM    129  CB  ALA     9      18.814  41.145  38.300  1.00  0.00           C
ATOM    130  HB1 ALA     9      18.726  41.794  39.170  1.00  0.00           H
ATOM    131  HB2 ALA     9      18.011  40.408  38.296  1.00  0.00           H
ATOM    132  HB3 ALA     9      18.505  41.837  37.515  1.00  0.00           H
ATOM    133  C   ALA     9      20.366  39.386  39.283  1.00  0.00           C
ATOM    134  O   ALA     9      20.596  39.570  40.447  1.00  0.00           O
ATOM    135  N   GLU    10      20.333  38.164  38.745  1.00  0.00           N
ATOM    136  H   GLU    10      19.991  38.144  37.794  1.00  0.00           H
ATOM    137  CA  GLU    10      20.582  36.902  39.529  1.00  0.00           C
ATOM    138  HA  GLU    10      20.042  36.996  40.472  1.00  0.00           H
ATOM    139  CB  GLU    10      20.037  35.706  38.742  1.00  0.00           C
ATOM    140  HB2 GLU    10      20.156  34.772  39.291  1.00  0.00           H
ATOM    141  HB3 GLU    10      18.964  35.887  38.698  1.00  0.00           H
ATOM    142  CG  GLU    10      20.541  35.534  37.315  1.00  0.00           C
ATOM    143  HG2 GLU    10      21.446  36.140  37.274  1.00  0.00           H
ATOM    144  HG3 GLU    10      20.710  34.472  37.139  1.00  0.00           H
ATOM    145  CD  GLU    10      19.550  35.940  36.263  1.00  0.00           C
ATOM    146  OE1 GLU    10      19.581  37.045  35.669  1.00  0.00           O
ATOM    147  OE2 GLU    10      18.559  35.170  36.020  1.00  0.00           O
ATOM    148  C   GLU    10      22.035  36.760  39.983  1.00  0.00           C
ATOM    149  O   GLU    10      22.301  36.287  41.115  1.00  0.00           O
ATOM    150  N   ILE    11      22.993  37.265  39.223  1.00  0.00           N
ATOM    151  H   ILE    11      22.678  37.438  38.279  1.00  0.00           H
ATOM    152  CA  ILE    11      24.443  37.486  39.607  1.00  0.00           C
ATOM    153  HA  ILE    11      24.842  36.542  39.978  1.00  0.00           H
ATOM    154  CB  ILE    11      25.303  37.756  38.397  1.00  0.00           C
ATOM    155  HB  ILE    11      24.934  38.671  37.933  1.00  0.00           H
ATOM    156  CG2 ILE    11      26.728  38.020  38.857  1.00  0.00           C
ATOM    157 HG21 ILE    11      27.375  38.084  37.983  1.00  0.00           H
ATOM    158 HG22 ILE    11      27.071  37.185  39.469  1.00  0.00           H
ATOM    159 HG23 ILE    11      26.848  38.932  39.441  1.00  0.00           H
ATOM    160  CG1 ILE    11      25.312  36.654  37.281  1.00  0.00           C
ATOM    161 HG12 ILE    11      26.019  35.893  37.612  1.00  0.00           H
ATOM    162 HG13 ILE    11      24.268  36.355  37.201  1.00  0.00           H
ATOM    163  CD1 ILE    11      25.781  37.089  35.880  1.00  0.00           C
ATOM    164 HD11 ILE    11      25.430  36.421  35.094  1.00  0.00           H
ATOM    165 HD12 ILE    11      26.871  37.054  35.892  1.00  0.00           H
ATOM    166 HD13 ILE    11      25.568  38.155  35.798  1.00  0.00           H
ATOM    167  C   ILE    11      24.552  38.477  40.790  1.00  0.00           C
ATOM    168  O   ILE    11      25.200  38.143  41.774  1.00  0.00           O
ATOM    169  N   ALA    12      24.016  39.691  40.642  1.00  0.00           N
ATOM    170  H   ALA    12      23.678  40.014  39.746  1.00  0.00           H
ATOM    171  CA  ALA    12      24.085  40.685  41.639  1.00  0.00           C
ATOM    172  HA  ALA    12      25.097  40.929  41.963  1.00  0.00           H
ATOM    173  CB  ALA    12      23.444  41.983  41.031  1.00  0.00           C
ATOM    174  HB1 ALA    12      22.487  41.777  40.552  1.00  0.00           H
ATOM    175  HB2 ALA    12      24.013  42.395  40.198  1.00  0.00           H
ATOM    176  HB3 ALA    12      23.285  42.693  41.842  1.00  0.00           H
ATOM    177  C   ALA    12      23.331  40.198  42.939  1.00  0.00           C
ATOM    178  O   ALA    12      23.713  40.578  44.039  1.00  0.00           O
ATOM    179  N   GLN    13      22.263  39.407  42.812  1.00  0.00           N
ATOM    180  H   GLN    13      21.915  39.182  41.891  1.00  0.00           H
ATOM    181  CA  GLN    13      21.498  38.902  43.981  1.00  0.00           C
ATOM    182  HA  GLN    13      21.190  39.713  44.642  1.00  0.00           H
ATOM    183  CB  GLN    13      20.153  38.222  43.505  1.00  0.00           C
ATOM    184  HB2 GLN    13      19.460  39.013  43.220  1.00  0.00           H
ATOM    185  HB3 GLN    13      20.306  37.534  42.673  1.00  0.00           H
ATOM    186  CG  GLN    13      19.550  37.397  44.671  1.00  0.00           C
ATOM    187  HG2 GLN    13      20.062  36.438  44.759  1.00  0.00           H
ATOM    188  HG3 GLN    13      19.620  37.943  45.612  1.00  0.00           H
ATOM    189  CD  GLN    13      18.048  37.004  44.474  1.00  0.00           C
ATOM    190  OE1 GLN    13      17.526  36.873  43.406  1.00  0.00           O
ATOM    191  NE2 GLN    13      17.303  36.708  45.512  1.00  0.00           N
ATOM    192 HE21 GLN    13      16.358  36.354  45.464  1.00  0.00           H
ATOM    193 HE22 GLN    13      17.804  36.763  46.387  1.00  0.00           H
ATOM    194  C   GLN    13      22.298  37.780  44.751  1.00  0.00           C
ATOM    195  O   GLN    13      22.267  37.831  45.969  1.00  0.00           O
ATOM    196  N   LEU    14      22.942  36.864  44.101  1.00  0.00           N
ATOM    197  H   LEU    14      22.666  36.785  43.133  1.00  0.00           H
ATOM    198  CA  LEU    14      23.882  35.872  44.742  1.00  0.00           C
ATOM    199  HA  LEU    14      23.448  35.283  45.550  1.00  0.00           H
ATOM    200  CB  LEU    14      24.260  34.817  43.606  1.00  0.00           C
ATOM    201  HB2 LEU    14      23.410  34.180  43.360  1.00  0.00           H
ATOM    202  HB3 LEU    14      24.472  35.306  42.656  1.00  0.00           H
ATOM    203  CG  LEU    14      25.469  33.915  43.975  1.00  0.00           C
ATOM    204  HG  LEU    14      26.337  34.502  44.270  1.00  0.00           H
ATOM    205  CD1 LEU    14      25.080  32.888  45.068  1.00  0.00           C
ATOM    206 HD11 LEU    14      24.318  32.252  44.617  1.00  0.00           H
ATOM    207 HD12 LEU    14      24.721  33.441  45.936  1.00  0.00           H
ATOM    208 HD13 LEU    14      26.005  32.324  45.189  1.00  0.00           H
ATOM    209  CD2 LEU    14      25.768  33.218  42.654  1.00  0.00           C
ATOM    210 HD21 LEU    14      26.494  32.420  42.808  1.00  0.00           H
ATOM    211 HD22 LEU    14      24.819  32.820  42.294  1.00  0.00           H
ATOM    212 HD23 LEU    14      26.122  33.956  41.934  1.00  0.00           H
ATOM    213  C   LEU    14      25.039  36.516  45.483  1.00  0.00           C
ATOM    214  O   LEU    14      25.398  36.148  46.567  1.00  0.00           O
ATOM    215  N   MET    15      25.585  37.563  44.841  1.00  0.00           N
ATOM    216  H   MET    15      25.200  37.770  43.931  1.00  0.00           H
ATOM    217  CA  MET    15      26.549  38.475  45.424  1.00  0.00           C
ATOM    218  HA  MET    15      27.533  38.018  45.534  1.00  0.00           H
ATOM    219  CB  MET    15      26.887  39.603  44.438  1.00  0.00           C
ATOM    220  HB2 MET    15      27.451  39.165  43.615  1.00  0.00           H
ATOM    221  HB3 MET    15      25.956  40.009  44.042  1.00  0.00           H
ATOM    222  CG  MET    15      27.753  40.808  44.891  1.00  0.00           C
ATOM    223  HG2 MET    15      27.210  41.280  45.710  1.00  0.00           H
ATOM    224  HG3 MET    15      28.713  40.418  45.224  1.00  0.00           H
ATOM    225  SD  MET    15      28.097  42.102  43.740  1.00  0.00           S
ATOM    226  CE  MET    15      29.218  41.253  42.627  1.00  0.00           C
ATOM    227  HE1 MET    15      28.674  40.470  42.098  1.00  0.00           H
ATOM    228  HE2 MET    15      29.392  41.921  41.783  1.00  0.00           H
ATOM    229  HE3 MET    15      30.174  41.030  43.102  1.00  0.00           H
ATOM    230  C   MET    15      26.122  38.988  46.813  1.00  0.00           C
ATOM    231  O   MET    15      26.873  39.153  47.739  1.00  0.00           O
ATOM    232  N   SER    16      24.819  39.192  47.026  1.00  0.00           N
ATOM    233  H   SER    16      24.195  39.298  46.239  1.00  0.00           H
ATOM    234  CA  SER    16      24.305  39.599  48.335  1.00  0.00           C
ATOM    235  HA  SER    16      24.849  40.464  48.715  1.00  0.00           H
ATOM    236  CB  SER    16      22.845  40.063  48.250  1.00  0.00           C
ATOM    237  HB2 SER    16      22.661  40.713  49.104  1.00  0.00           H
ATOM    238  HB3 SER    16      22.773  40.725  47.387  1.00  0.00           H
ATOM    239  OG  SER    16      21.918  39.035  48.114  1.00  0.00           O
ATOM    240  HG  SER    16      22.090  38.493  47.340  1.00  0.00           H
ATOM    241  C   SER    16      24.396  38.518  49.413  1.00  0.00           C
ATOM    242  O   SER    16      24.777  38.851  50.544  1.00  0.00           O
ATOM    243  N   LEU    17      24.312  37.264  49.102  1.00  0.00           N
ATOM    244  H   LEU    17      23.983  37.018  48.180  1.00  0.00           H
ATOM    245  CA  LEU    17      24.556  36.204  50.077  1.00  0.00           C
ATOM    246  HA  LEU    17      24.106  36.482  51.031  1.00  0.00           H
ATOM    247  CB  LEU    17      24.004  34.891  49.529  1.00  0.00           C
ATOM    248  HB2 LEU    17      22.941  35.048  49.349  1.00  0.00           H
ATOM    249  HB3 LEU    17      24.473  34.591  48.592  1.00  0.00           H
ATOM    250  CG  LEU    17      24.114  33.725  50.538  1.00  0.00           C
ATOM    251  HG  LEU    17      25.158  33.412  50.534  1.00  0.00           H
ATOM    252  CD1 LEU    17      23.577  34.068  51.959  1.00  0.00           C
ATOM    253 HD11 LEU    17      24.398  34.505  52.528  1.00  0.00           H
ATOM    254 HD12 LEU    17      23.349  33.154  52.508  1.00  0.00           H
ATOM    255 HD13 LEU    17      22.759  34.780  51.860  1.00  0.00           H
ATOM    256  CD2 LEU    17      23.194  32.595  50.104  1.00  0.00           C
ATOM    257 HD21 LEU    17      22.180  32.802  50.445  1.00  0.00           H
ATOM    258 HD22 LEU    17      23.119  32.582  49.017  1.00  0.00           H
ATOM    259 HD23 LEU    17      23.552  31.692  50.597  1.00  0.00           H
ATOM    260  C   LEU    17      26.001  36.139  50.318  1.00  0.00           C
ATOM    261  O   LEU    17      26.471  36.085  51.426  1.00  0.00           O
ATOM    262  N   ILE    18      26.799  36.091  49.251  1.00  0.00           N
ATOM    263  H   ILE    18      26.285  36.098  48.382  1.00  0.00           H
ATOM    264  CA  ILE    18      28.296  35.961  49.150  1.00  0.00           C
ATOM    265  HA  ILE    18      28.612  35.048  49.655  1.00  0.00           H
ATOM    266  CB  ILE    18      28.576  35.637  47.633  1.00  0.00           C
ATOM    267  HB  ILE    18      27.804  36.226  47.137  1.00  0.00           H
ATOM    268  CG2 ILE    18      30.010  36.077  47.161  1.00  0.00           C
ATOM    269 HG21 ILE    18      30.261  35.875  46.120  1.00  0.00           H
ATOM    270 HG22 ILE    18      30.722  35.583  47.821  1.00  0.00           H
ATOM    271 HG23 ILE    18      30.205  37.132  47.351  1.00  0.00           H
ATOM    272  CG1 ILE    18      28.313  34.084  47.403  1.00  0.00           C
ATOM    273 HG12 ILE    18      28.708  33.521  48.249  1.00  0.00           H
ATOM    274 HG13 ILE    18      27.238  34.119  47.236  1.00  0.00           H
ATOM    275  CD1 ILE    18      29.017  33.523  46.137  1.00  0.00           C
ATOM    276 HD11 ILE    18      28.789  32.469  45.978  1.00  0.00           H
ATOM    277 HD12 ILE    18      30.097  33.431  46.249  1.00  0.00           H
ATOM    278 HD13 ILE    18      28.860  34.170  45.273  1.00  0.00           H
ATOM    279  C   ILE    18      29.122  37.039  49.811  1.00  0.00           C
ATOM    280  O   ILE    18      30.165  36.754  50.336  1.00  0.00           O
ATOM    281  N   ILE    19      28.690  38.326  49.830  1.00  0.00           N
ATOM    282  H   ILE    19      27.996  38.630  49.162  1.00  0.00           H
ATOM    283  CA  ILE    19      29.420  39.411  50.536  1.00  0.00           C
ATOM    284  HA  ILE    19      30.503  39.300  50.489  1.00  0.00           H
ATOM    285  CB  ILE    19      28.939  40.804  49.967  1.00  0.00           C
ATOM    286  HB  ILE    19      27.850  40.826  50.006  1.00  0.00           H
ATOM    287  CG2 ILE    19      29.381  41.937  50.868  1.00  0.00           C
ATOM    288 HG21 ILE    19      29.159  42.911  50.432  1.00  0.00           H
ATOM    289 HG22 ILE    19      30.458  41.768  50.882  1.00  0.00           H
ATOM    290 HG23 ILE    19      28.923  41.778  51.844  1.00  0.00           H
ATOM    291  CG1 ILE    19      29.626  40.901  48.551  1.00  0.00           C
ATOM    292 HG12 ILE    19      30.688  41.027  48.764  1.00  0.00           H
ATOM    293 HG13 ILE    19      29.477  39.961  48.017  1.00  0.00           H
ATOM    294  CD1 ILE    19      29.151  42.087  47.678  1.00  0.00           C
ATOM    295 HD11 ILE    19      29.516  43.034  48.076  1.00  0.00           H
ATOM    296 HD12 ILE    19      28.066  42.070  47.587  1.00  0.00           H
ATOM    297 HD13 ILE    19      29.584  42.011  46.681  1.00  0.00           H
ATOM    298  C   ILE    19      29.084  39.380  52.042  1.00  0.00           C
ATOM    299  O   ILE    19      30.002  39.562  52.858  1.00  0.00           O
ATOM    300  N   ASN    20      27.880  39.015  52.453  1.00  0.00           N
ATOM    301  H   ASN    20      27.195  38.808  51.740  1.00  0.00           H
ATOM    302  CA  ASN    20      27.407  38.670  53.780  1.00  0.00           C
ATOM    303  HA  ASN    20      27.803  39.326  54.555  1.00  0.00           H
ATOM    304  CB  ASN    20      25.892  38.978  53.802  1.00  0.00           C
ATOM    305  HB2 ASN    20      25.415  38.496  52.950  1.00  0.00           H
ATOM    306  HB3 ASN    20      25.398  38.691  54.730  1.00  0.00           H
ATOM    307  CG  ASN    20      25.553  40.465  53.534  1.00  0.00           C
ATOM    308  OD1 ASN    20      25.859  41.319  54.320  1.00  0.00           O
ATOM    309  ND2 ASN    20      24.809  40.847  52.491  1.00  0.00           N
ATOM    310 HD21 ASN    20      24.479  40.160  51.827  1.00  0.00           H
ATOM    311 HD22 ASN    20      24.377  41.739  52.681  1.00  0.00           H
ATOM    312  C   ASN    20      27.640  37.253  54.212  1.00  0.00           C
ATOM    313  O   ASN    20      27.426  36.884  55.343  1.00  0.00           O
ATOM    314  N   THR    21      28.237  36.365  53.425  1.00  0.00           N
ATOM    315  H   THR    21      28.446  36.577  52.459  1.00  0.00           H
ATOM    316  CA  THR    21      28.871  35.157  53.868  1.00  0.00           C
ATOM    317  HA  THR    21      28.194  34.631  54.542  1.00  0.00           H
ATOM    318  CB  THR    21      29.073  34.158  52.727  1.00  0.00           C
ATOM    319  HB  THR    21      29.653  34.651  51.947  1.00  0.00           H
ATOM    320  CG2 THR    21      29.652  32.803  53.198  1.00  0.00           C
ATOM    321 HG21 THR    21      30.671  32.906  53.568  1.00  0.00           H
ATOM    322 HG22 THR    21      29.747  32.086  52.382  1.00  0.00           H
ATOM    323 HG23 THR    21      28.961  32.240  53.826  1.00  0.00           H
ATOM    324  OG1 THR    21      27.846  33.768  52.211  1.00  0.00           O
ATOM    325  HG1 THR    21      27.266  34.526  52.122  1.00  0.00           H
ATOM    326  C   THR    21      30.203  35.447  54.618  1.00  0.00           C
ATOM    327  O   THR    21      31.068  36.153  54.118  1.00  0.00           O
ATOM    328  N   PHE    22      30.412  34.868  55.832  1.00  0.00           N
ATOM    329  H   PHE    22      29.670  34.307  56.226  1.00  0.00           H
ATOM    330  CA  PHE    22      31.649  35.091  56.671  1.00  0.00           C
ATOM    331  HA  PHE    22      32.489  35.516  56.121  1.00  0.00           H
ATOM    332  CB  PHE    22      31.307  36.227  57.694  1.00  0.00           C
ATOM    333  HB2 PHE    22      30.949  37.124  57.189  1.00  0.00           H
ATOM    334  HB3 PHE    22      30.516  35.772  58.292  1.00  0.00           H
ATOM    335  CG  PHE    22      32.387  36.639  58.649  1.00  0.00           C
ATOM    336  CD1 PHE    22      32.540  36.001  59.927  1.00  0.00           C
ATOM    337  HD1 PHE    22      31.843  35.269  60.307  1.00  0.00           H
ATOM    338  CE1 PHE    22      33.523  36.402  60.841  1.00  0.00           C
ATOM    339  HE1 PHE    22      33.636  35.905  61.794  1.00  0.00           H
ATOM    340  CZ  PHE    22      34.412  37.502  60.557  1.00  0.00           C
ATOM    341  HZ  PHE    22      35.314  37.695  61.117  1.00  0.00           H
ATOM    342  CE2 PHE    22      34.268  38.122  59.305  1.00  0.00           C
ATOM    343  HE2 PHE    22      34.962  38.908  59.044  1.00  0.00           H
ATOM    344  CD2 PHE    22      33.245  37.757  58.413  1.00  0.00           C
ATOM    345  HD2 PHE    22      33.145  38.368  57.528  1.00  0.00           H
ATOM    346  C   PHE    22      32.160  33.815  57.406  1.00  0.00           C
ATOM    347  O   PHE    22      33.254  33.811  57.868  1.00  0.00           O
ATOM    348  N   TYR    23      31.431  32.689  57.319  1.00  0.00           N
ATOM    349  H   TYR    23      30.505  32.887  56.969  1.00  0.00           H
ATOM    350  CA  TYR    23      31.731  31.437  58.036  1.00  0.00           C
ATOM    351  HA  TYR    23      31.900  31.701  59.079  1.00  0.00           H
ATOM    352  CB  TYR    23      30.505  30.454  57.922  1.00  0.00           C
ATOM    353  HB2 TYR    23      30.805  29.675  58.623  1.00  0.00           H
ATOM    354  HB3 TYR    23      29.592  30.997  58.169  1.00  0.00           H
ATOM    355  CG  TYR    23      30.355  29.825  56.542  1.00  0.00           C
ATOM    356  CD1 TYR    23      29.524  28.619  56.490  1.00  0.00           C
ATOM    357  HD1 TYR    23      29.116  28.288  57.434  1.00  0.00           H
ATOM    358  CE1 TYR    23      29.378  27.905  55.331  1.00  0.00           C
ATOM    359  HE1 TYR    23      28.867  26.953  55.315  1.00  0.00           H
ATOM    360  CZ  TYR    23      30.016  28.392  54.207  1.00  0.00           C
ATOM    361  OH  TYR    23      30.136  27.645  53.039  1.00  0.00           O
ATOM    362  HH  TYR    23      29.476  26.953  53.115  1.00  0.00           H
ATOM    363  CE2 TYR    23      30.729  29.562  54.129  1.00  0.00           C
ATOM    364  HE2 TYR    23      31.233  29.850  53.217  1.00  0.00           H
ATOM    365  CD2 TYR    23      30.872  30.325  55.333  1.00  0.00           C
ATOM    366  HD2 TYR    23      31.461  31.229  55.380  1.00  0.00           H
ATOM    367  C   TYR    23      33.003  30.734  57.521  1.00  0.00           C
ATOM    368  O   TYR    23      33.508  31.049  56.416  1.00  0.00           O
ATOM    369  N   SER    24      33.451  29.659  58.194  1.00  0.00           N
ATOM    370  H   SER    24      32.882  29.415  58.991  1.00  0.00           H
ATOM    371  CA  SER    24      34.813  29.171  58.104  1.00  0.00           C
ATOM    372  HA  SER    24      35.505  29.996  58.273  1.00  0.00           H
ATOM    373  CB  SER    24      35.008  28.172  59.247  1.00  0.00           C
ATOM    374  HB2 SER    24      34.895  28.626  60.232  1.00  0.00           H
ATOM    375  HB3 SER    24      34.263  27.391  59.092  1.00  0.00           H
ATOM    376  OG  SER    24      36.326  27.604  59.177  1.00  0.00           O
ATOM    377  HG  SER    24      36.993  28.261  59.393  1.00  0.00           H
ATOM    378  C   SER    24      35.177  28.489  56.794  1.00  0.00           C
ATOM    379  O   SER    24      36.309  28.699  56.163  1.00  0.00           O
ATOM    380  N   ASN    25      34.135  27.869  56.220  1.00  0.00           N
ATOM    381  H   ASN    25      33.259  27.727  56.702  1.00  0.00           H
ATOM    382  CA  ASN    25      34.238  27.058  54.964  1.00  0.00           C
ATOM    383  HA  ASN    25      35.199  26.549  54.885  1.00  0.00           H
ATOM    384  CB  ASN    25      33.166  25.986  54.924  1.00  0.00           C
ATOM    385  HB2 ASN    25      32.195  26.248  55.347  1.00  0.00           H
ATOM    386  HB3 ASN    25      33.022  25.814  53.858  1.00  0.00           H
ATOM    387  CG  ASN    25      33.690  24.663  55.604  1.00  0.00           C
ATOM    388  OD1 ASN    25      34.392  23.816  54.983  1.00  0.00           O
ATOM    389  ND2 ASN    25      33.377  24.491  56.851  1.00  0.00           N
ATOM    390 HD21 ASN    25      32.799  25.163  57.337  1.00  0.00           H
ATOM    391 HD22 ASN    25      33.878  23.747  57.315  1.00  0.00           H
ATOM    392  C   ASN    25      34.274  27.895  53.654  1.00  0.00           C
ATOM    393  O   ASN    25      34.379  27.345  52.539  1.00  0.00           O
ATOM    394  N   LYS    26      34.257  29.206  53.802  1.00  0.00           N
ATOM    395  H   LYS    26      34.015  29.589  54.704  1.00  0.00           H
ATOM    396  CA  LYS    26      34.453  30.219  52.723  1.00  0.00           C
ATOM    397  HA  LYS    26      33.690  29.858  52.034  1.00  0.00           H
ATOM    398  CB  LYS    26      34.137  31.674  53.285  1.00  0.00           C
ATOM    399  HB2 LYS    26      33.972  32.228  52.361  1.00  0.00           H
ATOM    400  HB3 LYS    26      33.262  31.603  53.931  1.00  0.00           H
ATOM    401  CG  LYS    26      35.286  32.420  53.995  1.00  0.00           C
ATOM    402  HG2 LYS    26      35.661  31.732  54.754  1.00  0.00           H
ATOM    403  HG3 LYS    26      36.086  32.707  53.314  1.00  0.00           H
ATOM    404  CD  LYS    26      34.620  33.695  54.514  1.00  0.00           C
ATOM    405  HD2 LYS    26      34.266  34.257  53.651  1.00  0.00           H
ATOM    406  HD3 LYS    26      33.767  33.345  55.097  1.00  0.00           H
ATOM    407  CE  LYS    26      35.696  34.520  55.325  1.00  0.00           C
ATOM    408  HE2 LYS    26      36.610  34.566  54.733  1.00  0.00           H
ATOM    409  HE3 LYS    26      35.427  35.570  55.444  1.00  0.00           H
ATOM    410  NZ  LYS    26      35.860  33.885  56.694  1.00  0.00           N
ATOM    411  HZ1 LYS    26      35.907  32.877  56.737  1.00  0.00           H
ATOM    412  HZ2 LYS    26      35.058  34.192  57.226  1.00  0.00           H
ATOM    413  HZ3 LYS    26      36.688  34.261  57.132  1.00  0.00           H
ATOM    414  C   LYS    26      35.723  30.106  51.924  1.00  0.00           C
ATOM    415  O   LYS    26      35.878  30.626  50.838  1.00  0.00           O
ATOM    416  N   GLU    27      36.731  29.466  52.527  1.00  0.00           N
ATOM    417  H   GLU    27      36.544  29.257  53.497  1.00  0.00           H
ATOM    418  CA  GLU    27      38.140  29.167  52.115  1.00  0.00           C
ATOM    419  HA  GLU    27      38.774  30.053  52.097  1.00  0.00           H
ATOM    420  CB  GLU    27      38.784  28.284  53.162  1.00  0.00           C
ATOM    421  HB2 GLU    27      38.786  28.887  54.069  1.00  0.00           H
ATOM    422  HB3 GLU    27      38.177  27.378  53.182  1.00  0.00           H
ATOM    423  CG  GLU    27      40.229  27.805  52.827  1.00  0.00           C
ATOM    424  HG2 GLU    27      40.239  26.894  52.229  1.00  0.00           H
ATOM    425  HG3 GLU    27      40.841  28.495  52.247  1.00  0.00           H
ATOM    426  CD  GLU    27      41.104  27.770  54.040  1.00  0.00           C
ATOM    427  OE1 GLU    27      41.771  26.755  54.272  1.00  0.00           O
ATOM    428  OE2 GLU    27      41.075  28.760  54.830  1.00  0.00           O
ATOM    429  C   GLU    27      38.347  28.669  50.607  1.00  0.00           C
ATOM    430  O   GLU    27      39.408  28.873  50.032  1.00  0.00           O
ATOM    431  N   ILE    28      37.330  28.060  50.039  1.00  0.00           N
ATOM    432  H   ILE    28      36.508  28.070  50.626  1.00  0.00           H
ATOM    433  CA  ILE    28      37.259  27.508  48.684  1.00  0.00           C
ATOM    434  HA  ILE    28      38.005  26.716  48.632  1.00  0.00           H
ATOM    435  CB  ILE    28      35.945  26.782  48.531  1.00  0.00           C
ATOM    436  HB  ILE    28      35.915  26.392  47.514  1.00  0.00           H
ATOM    437  CG2 ILE    28      35.845  25.456  49.368  1.00  0.00           C
ATOM    438 HG21 ILE    28      36.849  25.038  49.438  1.00  0.00           H
ATOM    439 HG22 ILE    28      35.100  24.787  48.935  1.00  0.00           H
ATOM    440 HG23 ILE    28      35.525  25.758  50.366  1.00  0.00           H
ATOM    441  CG1 ILE    28      34.622  27.519  48.780  1.00  0.00           C
ATOM    442 HG12 ILE    28      33.764  26.868  48.617  1.00  0.00           H
ATOM    443 HG13 ILE    28      34.600  27.851  49.817  1.00  0.00           H
ATOM    444  CD1 ILE    28      34.375  28.798  47.916  1.00  0.00           C
ATOM    445 HD11 ILE    28      34.438  28.472  46.878  1.00  0.00           H
ATOM    446 HD12 ILE    28      35.038  29.631  48.147  1.00  0.00           H
ATOM    447 HD13 ILE    28      33.341  29.138  47.858  1.00  0.00           H
ATOM    448  C   ILE    28      37.496  28.491  47.548  1.00  0.00           C
ATOM    449  O   ILE    28      37.839  28.035  46.434  1.00  0.00           O
ATOM    450  N   PHE    29      37.639  29.811  47.828  1.00  0.00           N
ATOM    451  H   PHE    29      37.456  30.075  48.786  1.00  0.00           H
ATOM    452  CA  PHE    29      37.813  30.848  46.756  1.00  0.00           C
ATOM    453  HA  PHE    29      37.057  30.651  45.997  1.00  0.00           H
ATOM    454  CB  PHE    29      37.772  32.288  47.203  1.00  0.00           C
ATOM    455  HB2 PHE    29      37.743  32.941  46.331  1.00  0.00           H
ATOM    456  HB3 PHE    29      36.809  32.411  47.698  1.00  0.00           H
ATOM    457  CG  PHE    29      38.900  32.629  48.119  1.00  0.00           C
ATOM    458  CD1 PHE    29      38.746  32.293  49.459  1.00  0.00           C
ATOM    459  HD1 PHE    29      37.863  31.791  49.824  1.00  0.00           H
ATOM    460  CE1 PHE    29      39.840  32.466  50.326  1.00  0.00           C
ATOM    461  HE1 PHE    29      39.702  32.223  51.370  1.00  0.00           H
ATOM    462  CZ  PHE    29      40.984  33.223  49.909  1.00  0.00           C
ATOM    463  HZ  PHE    29      41.847  33.468  50.509  1.00  0.00           H
ATOM    464  CE2 PHE    29      41.081  33.552  48.531  1.00  0.00           C
ATOM    465  HE2 PHE    29      42.001  34.035  48.234  1.00  0.00           H
ATOM    466  CD2 PHE    29      40.105  33.192  47.645  1.00  0.00           C
ATOM    467  HD2 PHE    29      40.122  33.518  46.616  1.00  0.00           H
ATOM    468  C   PHE    29      39.118  30.597  45.948  1.00  0.00           C
ATOM    469  O   PHE    29      39.103  30.815  44.776  1.00  0.00           O
ATOM    470  N   LEU    30      40.144  30.064  46.577  1.00  0.00           N
ATOM    471  H   LEU    30      40.036  29.835  47.554  1.00  0.00           H
ATOM    472  CA  LEU    30      41.410  29.676  45.960  1.00  0.00           C
ATOM    473  HA  LEU    30      41.738  30.494  45.319  1.00  0.00           H
ATOM    474  CB  LEU    30      42.537  29.576  47.053  1.00  0.00           C
ATOM    475  HB2 LEU    30      42.211  28.942  47.877  1.00  0.00           H
ATOM    476  HB3 LEU    30      43.429  29.063  46.692  1.00  0.00           H
ATOM    477  CG  LEU    30      43.016  30.916  47.740  1.00  0.00           C
ATOM    478  HG  LEU    30      42.083  31.457  47.580  1.00  0.00           H
ATOM    479  CD1 LEU    30      43.356  30.878  49.228  1.00  0.00           C
ATOM    480 HD11 LEU    30      42.509  30.481  49.787  1.00  0.00           H
ATOM    481 HD12 LEU    30      43.663  31.831  49.661  1.00  0.00           H
ATOM    482 HD13 LEU    30      44.248  30.261  49.331  1.00  0.00           H
ATOM    483  CD2 LEU    30      44.077  31.475  46.905  1.00  0.00           C
ATOM    484 HD21 LEU    30      43.871  31.196  45.871  1.00  0.00           H
ATOM    485 HD22 LEU    30      44.117  32.548  47.097  1.00  0.00           H
ATOM    486 HD23 LEU    30      45.034  30.988  47.093  1.00  0.00           H
ATOM    487  C   LEU    30      41.174  28.380  45.126  1.00  0.00           C
ATOM    488  O   LEU    30      41.616  28.459  43.920  1.00  0.00           O
ATOM    489  N   ARG    31      40.529  27.307  45.673  1.00  0.00           N
ATOM    490  H   ARG    31      40.155  27.417  46.604  1.00  0.00           H
ATOM    491  CA  ARG    31      40.206  26.115  44.882  1.00  0.00           C
ATOM    492  HA  ARG    31      41.136  25.607  44.626  1.00  0.00           H
ATOM    493  CB  ARG    31      39.418  25.071  45.691  1.00  0.00           C
ATOM    494  HB2 ARG    31      39.768  25.240  46.710  1.00  0.00           H
ATOM    495  HB3 ARG    31      38.349  25.282  45.668  1.00  0.00           H
ATOM    496  CG  ARG    31      39.654  23.667  45.203  1.00  0.00           C
ATOM    497  HG2 ARG    31      39.266  23.529  44.195  1.00  0.00           H
ATOM    498  HG3 ARG    31      40.675  23.283  45.206  1.00  0.00           H
ATOM    499  CD  ARG    31      38.783  22.727  46.028  1.00  0.00           C
ATOM    500  HD2 ARG    31      38.932  21.704  45.682  1.00  0.00           H
ATOM    501  HD3 ARG    31      39.012  22.950  47.070  1.00  0.00           H
ATOM    502  NE  ARG    31      37.371  23.078  45.928  1.00  0.00           N
ATOM    503  HE  ARG    31      37.012  23.626  45.160  1.00  0.00           H
ATOM    504  CZ  ARG    31      36.409  22.308  46.343  1.00  0.00           C
ATOM    505  NH1 ARG    31      36.513  21.415  47.240  1.00  0.00           N
ATOM    506 HH11 ARG    31      37.393  21.458  47.736  1.00  0.00           H
ATOM    507 HH12 ARG    31      35.700  20.820  47.302  1.00  0.00           H
ATOM    508  NH2 ARG    31      35.249  22.465  45.842  1.00  0.00           N
ATOM    509 HH21 ARG    31      35.106  23.351  45.377  1.00  0.00           H
ATOM    510 HH22 ARG    31      34.407  22.022  46.182  1.00  0.00           H
ATOM    511  C   ARG    31      39.524  26.406  43.570  1.00  0.00           C
ATOM    512  O   ARG    31      39.915  25.922  42.519  1.00  0.00           O
ATOM    513  N   GLU    32      38.439  27.164  43.677  1.00  0.00           N
ATOM    514  H   GLU    32      38.093  27.307  44.615  1.00  0.00           H
ATOM    515  CA  GLU    32      37.608  27.695  42.589  1.00  0.00           C
ATOM    516  HA  GLU    32      37.488  26.791  41.993  1.00  0.00           H
ATOM    517  CB  GLU    32      36.295  28.312  43.116  1.00  0.00           C
ATOM    518  HB2 GLU    32      36.441  29.280  43.594  1.00  0.00           H
ATOM    519  HB3 GLU    32      35.646  28.460  42.253  1.00  0.00           H
ATOM    520  CG  GLU    32      35.505  27.427  44.136  1.00  0.00           C
ATOM    521  HG2 GLU    32      35.852  27.568  45.160  1.00  0.00           H
ATOM    522  HG3 GLU    32      34.464  27.738  44.056  1.00  0.00           H
ATOM    523  CD  GLU    32      35.464  25.959  43.677  1.00  0.00           C
ATOM    524  OE1 GLU    32      35.287  25.646  42.464  1.00  0.00           O
ATOM    525  OE2 GLU    32      35.401  25.004  44.539  1.00  0.00           O
ATOM    526  C   GLU    32      38.289  28.626  41.560  1.00  0.00           C
ATOM    527  O   GLU    32      38.286  28.331  40.362  1.00  0.00           O
ATOM    528  N   LEU    33      39.068  29.559  42.037  1.00  0.00           N
ATOM    529  H   LEU    33      38.903  29.913  42.969  1.00  0.00           H
ATOM    530  CA  LEU    33      39.892  30.380  41.137  1.00  0.00           C
ATOM    531  HA  LEU    33      39.242  30.667  40.311  1.00  0.00           H
ATOM    532  CB  LEU    33      40.489  31.631  41.852  1.00  0.00           C
ATOM    533  HB2 LEU    33      40.942  31.287  42.782  1.00  0.00           H
ATOM    534  HB3 LEU    33      41.295  32.016  41.228  1.00  0.00           H
ATOM    535  CG  LEU    33      39.419  32.742  42.083  1.00  0.00           C
ATOM    536  HG  LEU    33      38.623  32.307  42.689  1.00  0.00           H
ATOM    537  CD1 LEU    33      40.133  33.797  43.023  1.00  0.00           C
ATOM    538 HD11 LEU    33      39.359  34.540  43.212  1.00  0.00           H
ATOM    539 HD12 LEU    33      40.991  34.286  42.564  1.00  0.00           H
ATOM    540 HD13 LEU    33      40.416  33.255  43.925  1.00  0.00           H
ATOM    541  CD2 LEU    33      38.845  33.389  40.822  1.00  0.00           C
ATOM    542 HD21 LEU    33      37.963  33.994  41.034  1.00  0.00           H
ATOM    543 HD22 LEU    33      39.594  33.930  40.244  1.00  0.00           H
ATOM    544 HD23 LEU    33      38.423  32.589  40.215  1.00  0.00           H
ATOM    545  C   LEU    33      40.959  29.548  40.394  1.00  0.00           C
ATOM    546  O   LEU    33      41.080  29.638  39.188  1.00  0.00           O
ATOM    547  N   ILE    34      41.715  28.639  41.044  1.00  0.00           N
ATOM    548  H   ILE    34      41.510  28.614  42.032  1.00  0.00           H
ATOM    549  CA  ILE    34      42.709  27.735  40.443  1.00  0.00           C
ATOM    550  HA  ILE    34      43.458  28.300  39.889  1.00  0.00           H
ATOM    551  CB  ILE    34      43.492  27.018  41.518  1.00  0.00           C
ATOM    552  HB  ILE    34      42.829  26.527  42.231  1.00  0.00           H
ATOM    553  CG2 ILE    34      44.404  25.963  40.882  1.00  0.00           C
ATOM    554 HG21 ILE    34      45.048  26.523  40.206  1.00  0.00           H
ATOM    555 HG22 ILE    34      43.872  25.148  40.392  1.00  0.00           H
ATOM    556 HG23 ILE    34      44.997  25.504  41.673  1.00  0.00           H
ATOM    557  CG1 ILE    34      44.368  28.030  42.352  1.00  0.00           C
ATOM    558 HG12 ILE    34      45.295  28.295  41.843  1.00  0.00           H
ATOM    559 HG13 ILE    34      43.769  28.901  42.618  1.00  0.00           H
ATOM    560  CD1 ILE    34      44.826  27.404  43.681  1.00  0.00           C
ATOM    561 HD11 ILE    34      45.472  28.008  44.318  1.00  0.00           H
ATOM    562 HD12 ILE    34      45.420  26.492  43.613  1.00  0.00           H
ATOM    563 HD13 ILE    34      43.937  27.153  44.258  1.00  0.00           H
ATOM    564  C   ILE    34      42.045  26.771  39.464  1.00  0.00           C
ATOM    565  O   ILE    34      42.613  26.484  38.432  1.00  0.00           O
ATOM    566  N   SER    35      40.804  26.309  39.717  1.00  0.00           N
ATOM    567  H   SER    35      40.471  26.458  40.658  1.00  0.00           H
ATOM    568  CA  SER    35      40.059  25.427  38.795  1.00  0.00           C
ATOM    569  HA  SER    35      40.792  24.710  38.426  1.00  0.00           H
ATOM    570  CB  SER    35      38.902  24.777  39.468  1.00  0.00           C
ATOM    571  HB2 SER    35      38.296  25.578  39.892  1.00  0.00           H
ATOM    572  HB3 SER    35      38.259  24.165  38.835  1.00  0.00           H
ATOM    573  OG  SER    35      39.410  24.037  40.599  1.00  0.00           O
ATOM    574  HG  SER    35      39.932  24.689  41.073  1.00  0.00           H
ATOM    575  C   SER    35      39.623  26.207  37.507  1.00  0.00           C
ATOM    576  O   SER    35      39.761  25.741  36.399  1.00  0.00           O
ATOM    577  N   ASN    36      39.172  27.458  37.635  1.00  0.00           N
ATOM    578  H   ASN    36      39.084  27.944  38.517  1.00  0.00           H
ATOM    579  CA  ASN    36      38.954  28.187  36.392  1.00  0.00           C
ATOM    580  HA  ASN    36      38.269  27.656  35.730  1.00  0.00           H
ATOM    581  CB  ASN    36      38.280  29.574  36.887  1.00  0.00           C
ATOM    582  HB2 ASN    36      38.796  29.932  37.778  1.00  0.00           H
ATOM    583  HB3 ASN    36      38.469  30.269  36.069  1.00  0.00           H
ATOM    584  CG  ASN    36      36.831  29.292  37.100  1.00  0.00           C
ATOM    585  OD1 ASN    36      35.900  29.572  36.306  1.00  0.00           O
ATOM    586  ND2 ASN    36      36.501  28.869  38.317  1.00  0.00           N
ATOM    587 HD21 ASN    36      37.230  28.833  39.014  1.00  0.00           H
ATOM    588 HD22 ASN    36      35.644  28.366  38.501  1.00  0.00           H
ATOM    589  C   ASN    36      40.204  28.390  35.536  1.00  0.00           C
ATOM    590  O   ASN    36      40.121  28.306  34.294  1.00  0.00           O
ATOM    591  N   SER    37      41.372  28.539  36.153  1.00  0.00           N
ATOM    592  H   SER    37      41.511  28.965  37.058  1.00  0.00           H
ATOM    593  CA  SER    37      42.697  28.546  35.548  1.00  0.00           C
ATOM    594  HA  SER    37      42.721  29.374  34.839  1.00  0.00           H
ATOM    595  CB  SER    37      43.762  28.945  36.569  1.00  0.00           C
ATOM    596  HB2 SER    37      43.688  28.258  37.412  1.00  0.00           H
ATOM    597  HB3 SER    37      44.731  28.898  36.069  1.00  0.00           H
ATOM    598  OG  SER    37      43.615  30.308  36.922  1.00  0.00           O
ATOM    599  HG  SER    37      43.940  30.847  36.198  1.00  0.00           H
ATOM    600  C   SER    37      43.048  27.282  34.860  1.00  0.00           C
ATOM    601  O   SER    37      43.570  27.288  33.734  1.00  0.00           O
ATOM    602  N   SER    38      42.800  26.135  35.513  1.00  0.00           N
ATOM    603  H   SER    38      42.473  26.310  36.453  1.00  0.00           H
ATOM    604  CA  SER    38      42.766  24.811  34.931  1.00  0.00           C
ATOM    605  HA  SER    38      43.772  24.567  34.588  1.00  0.00           H
ATOM    606  CB  SER    38      42.432  23.806  36.126  1.00  0.00           C
ATOM    607  HB2 SER    38      43.170  23.932  36.917  1.00  0.00           H
ATOM    608  HB3 SER    38      41.463  23.984  36.593  1.00  0.00           H
ATOM    609  OG  SER    38      42.647  22.512  35.586  1.00  0.00           O
ATOM    610  HG  SER    38      41.997  22.356  34.897  1.00  0.00           H
ATOM    611  C   SER    38      41.942  24.594  33.776  1.00  0.00           C
ATOM    612  O   SER    38      42.328  23.977  32.809  1.00  0.00           O
ATOM    613  N   ASP    39      40.707  25.122  33.870  1.00  0.00           N
ATOM    614  H   ASP    39      40.394  25.428  34.780  1.00  0.00           H
ATOM    615  CA  ASP    39      39.732  25.133  32.739  1.00  0.00           C
ATOM    616  HA  ASP    39      39.655  24.160  32.255  1.00  0.00           H
ATOM    617  CB  ASP    39      38.358  25.429  33.249  1.00  0.00           C
ATOM    618  HB2 ASP    39      38.400  26.318  33.877  1.00  0.00           H
ATOM    619  HB3 ASP    39      37.699  25.494  32.384  1.00  0.00           H
ATOM    620  CG  ASP    39      37.699  24.421  34.198  1.00  0.00           C
ATOM    621  OD1 ASP    39      38.197  23.283  34.509  1.00  0.00           O
ATOM    622  OD2 ASP    39      36.564  24.689  34.674  1.00  0.00           O
ATOM    623  C   ASP    39      40.176  26.074  31.584  1.00  0.00           C
ATOM    624  O   ASP    39      39.608  25.927  30.477  1.00  0.00           O
ATOM    625  N   ALA    40      40.998  27.071  31.922  1.00  0.00           N
ATOM    626  H   ALA    40      41.266  27.154  32.892  1.00  0.00           H
ATOM    627  CA  ALA    40      41.456  28.078  30.957  1.00  0.00           C
ATOM    628  HA  ALA    40      40.632  28.171  30.250  1.00  0.00           H
ATOM    629  CB  ALA    40      41.745  29.444  31.643  1.00  0.00           C
ATOM    630  HB1 ALA    40      42.601  29.277  32.296  1.00  0.00           H
ATOM    631  HB2 ALA    40      40.918  29.884  32.202  1.00  0.00           H
ATOM    632  HB3 ALA    40      42.043  30.198  30.913  1.00  0.00           H
ATOM    633  C   ALA    40      42.659  27.472  30.244  1.00  0.00           C
ATOM    634  O   ALA    40      42.724  27.719  29.002  1.00  0.00           O
ATOM    635  N   LEU    41      43.557  26.760  30.906  1.00  0.00           N
ATOM    636  H   LEU    41      43.399  26.631  31.895  1.00  0.00           H
ATOM    637  CA  LEU    41      44.648  25.977  30.353  1.00  0.00           C
ATOM    638  HA  LEU    41      45.254  26.583  29.679  1.00  0.00           H
ATOM    639  CB  LEU    41      45.550  25.463  31.535  1.00  0.00           C
ATOM    640  HB2 LEU    41      44.894  24.872  32.173  1.00  0.00           H
ATOM    641  HB3 LEU    41      46.305  24.786  31.134  1.00  0.00           H
ATOM    642  CG  LEU    41      46.275  26.545  32.294  1.00  0.00           C
ATOM    643  HG  LEU    41      45.632  27.371  32.591  1.00  0.00           H
ATOM    644  CD1 LEU    41      46.834  26.046  33.583  1.00  0.00           C
ATOM    645 HD11 LEU    41      47.282  26.837  34.185  1.00  0.00           H
ATOM    646 HD12 LEU    41      47.512  25.230  33.332  1.00  0.00           H
ATOM    647 HD13 LEU    41      46.026  25.720  34.238  1.00  0.00           H
ATOM    648  CD2 LEU    41      47.367  27.282  31.493  1.00  0.00           C
ATOM    649 HD21 LEU    41      47.009  27.600  30.514  1.00  0.00           H
ATOM    650 HD22 LEU    41      47.670  28.203  31.991  1.00  0.00           H
ATOM    651 HD23 LEU    41      48.256  26.682  31.299  1.00  0.00           H
ATOM    652  C   LEU    41      44.144  24.772  29.493  1.00  0.00           C
ATOM    653  O   LEU    41      44.580  24.512  28.361  1.00  0.00           O
ATOM    654  N   ASP    42      43.121  24.052  29.979  1.00  0.00           N
ATOM    655  H   ASP    42      42.869  24.120  30.955  1.00  0.00           H
ATOM    656  CA  ASP    42      42.396  23.056  29.156  1.00  0.00           C
ATOM    657  HA  ASP    42      43.199  22.467  28.714  1.00  0.00           H
ATOM    658  CB  ASP    42      41.375  22.234  29.998  1.00  0.00           C
ATOM    659  HB2 ASP    42      40.757  22.900  30.599  1.00  0.00           H
ATOM    660  HB3 ASP    42      40.751  21.545  29.426  1.00  0.00           H
ATOM    661  CG  ASP    42      42.030  21.170  30.867  1.00  0.00           C
ATOM    662  OD1 ASP    42      43.149  20.714  30.462  1.00  0.00           O
ATOM    663  OD2 ASP    42      41.330  20.726  31.829  1.00  0.00           O
ATOM    664  C   ASP    42      41.628  23.701  27.950  1.00  0.00           C
ATOM    665  O   ASP    42      41.651  23.052  26.886  1.00  0.00           O
ATOM    666  N   LYS    43      41.202  25.000  28.072  1.00  0.00           N
ATOM    667  H   LYS    43      41.092  25.425  28.982  1.00  0.00           H
ATOM    668  CA  LYS    43      40.658  25.704  26.886  1.00  0.00           C
ATOM    669  HA  LYS    43      39.965  25.005  26.416  1.00  0.00           H
ATOM    670  CB  LYS    43      39.911  26.989  27.348  1.00  0.00           C
ATOM    671  HB2 LYS    43      39.223  26.760  28.162  1.00  0.00           H
ATOM    672  HB3 LYS    43      40.689  27.657  27.717  1.00  0.00           H
ATOM    673  CG  LYS    43      38.991  27.624  26.316  1.00  0.00           C
ATOM    674  HG2 LYS    43      38.508  28.414  26.891  1.00  0.00           H
ATOM    675  HG3 LYS    43      39.551  28.102  25.512  1.00  0.00           H
ATOM    676  CD  LYS    43      37.825  26.689  25.829  1.00  0.00           C
ATOM    677  HD2 LYS    43      38.275  25.854  25.293  1.00  0.00           H
ATOM    678  HD3 LYS    43      37.169  26.390  26.646  1.00  0.00           H
ATOM    679  CE  LYS    43      36.899  27.468  24.815  1.00  0.00           C
ATOM    680  HE2 LYS    43      36.767  28.473  25.216  1.00  0.00           H
ATOM    681  HE3 LYS    43      37.440  27.646  23.886  1.00  0.00           H
ATOM    682  NZ  LYS    43      35.590  26.805  24.458  1.00  0.00           N
ATOM    683  HZ1 LYS    43      34.929  26.832  25.221  1.00  0.00           H
ATOM    684  HZ2 LYS    43      35.743  25.820  24.291  1.00  0.00           H
ATOM    685  HZ3 LYS    43      35.067  27.158  23.670  1.00  0.00           H
ATOM    686  C   LYS    43      41.695  26.004  25.835  1.00  0.00           C
ATOM    687  O   LYS    43      41.514  25.674  24.658  1.00  0.00           O
ATOM    688  N   ILE    44      42.892  26.508  26.200  1.00  0.00           N
ATOM    689  H   ILE    44      43.026  26.677  27.187  1.00  0.00           H
ATOM    690  CA  ILE    44      43.948  26.662  25.127  1.00  0.00           C
ATOM    691  HA  ILE    44      43.535  27.172  24.256  1.00  0.00           H
ATOM    692  CB  ILE    44      45.084  27.635  25.558  1.00  0.00           C
ATOM    693  HB  ILE    44      44.586  28.589  25.740  1.00  0.00           H
ATOM    694  CG2 ILE    44      45.662  27.318  26.984  1.00  0.00           C
ATOM    695 HG21 ILE    44      44.915  26.955  27.690  1.00  0.00           H
ATOM    696 HG22 ILE    44      46.150  28.233  27.317  1.00  0.00           H
ATOM    697 HG23 ILE    44      46.396  26.512  26.984  1.00  0.00           H
ATOM    698  CG1 ILE    44      46.213  27.815  24.567  1.00  0.00           C
ATOM    699 HG12 ILE    44      46.996  28.391  25.060  1.00  0.00           H
ATOM    700 HG13 ILE    44      46.674  26.848  24.366  1.00  0.00           H
ATOM    701  CD1 ILE    44      45.853  28.620  23.346  1.00  0.00           C
ATOM    702 HD11 ILE    44      46.729  28.405  22.734  1.00  0.00           H
ATOM    703 HD12 ILE    44      45.644  29.673  23.538  1.00  0.00           H
ATOM    704 HD13 ILE    44      45.023  28.173  22.799  1.00  0.00           H
ATOM    705  C   ILE    44      44.340  25.271  24.562  1.00  0.00           C
ATOM    706  O   ILE    44      44.557  25.145  23.341  1.00  0.00           O
ATOM    707  N   ARG    45      44.592  24.240  25.429  1.00  0.00           N
ATOM    708  H   ARG    45      44.287  24.470  26.364  1.00  0.00           H
ATOM    709  CA  ARG    45      44.964  22.854  25.085  1.00  0.00           C
ATOM    710  HA  ARG    45      45.862  23.028  24.492  1.00  0.00           H
ATOM    711  CB  ARG    45      45.319  22.012  26.316  1.00  0.00           C
ATOM    712  HB2 ARG    45      46.166  22.445  26.849  1.00  0.00           H
ATOM    713  HB3 ARG    45      44.489  22.048  27.022  1.00  0.00           H
ATOM    714  CG  ARG    45      45.602  20.499  25.833  1.00  0.00           C
ATOM    715  HG2 ARG    45      44.766  20.112  25.249  1.00  0.00           H
ATOM    716  HG3 ARG    45      46.470  20.509  25.174  1.00  0.00           H
ATOM    717  CD  ARG    45      45.882  19.592  27.045  1.00  0.00           C
ATOM    718  HD2 ARG    45      46.049  18.602  26.623  1.00  0.00           H
ATOM    719  HD3 ARG    45      46.790  19.802  27.609  1.00  0.00           H
ATOM    720  NE  ARG    45      44.802  19.503  28.099  1.00  0.00           N
ATOM    721  HE  ARG    45      44.754  20.231  28.798  1.00  0.00           H
ATOM    722  CZ  ARG    45      43.842  18.600  28.123  1.00  0.00           C
ATOM    723  NH1 ARG    45      43.764  17.690  27.165  1.00  0.00           N
ATOM    724 HH11 ARG    45      44.382  17.637  26.367  1.00  0.00           H
ATOM    725 HH12 ARG    45      43.034  16.994  27.200  1.00  0.00           H
ATOM    726  NH2 ARG    45      42.965  18.452  29.017  1.00  0.00           N
ATOM    727 HH21 ARG    45      42.932  19.096  29.795  1.00  0.00           H
ATOM    728 HH22 ARG    45      42.207  17.787  28.959  1.00  0.00           H
ATOM    729  C   ARG    45      44.045  22.115  24.048  1.00  0.00           C
ATOM    730  O   ARG    45      44.532  21.668  22.985  1.00  0.00           O
ATOM    731  N   TYR    46      42.763  22.250  24.342  1.00  0.00           N
ATOM    732  H   TYR    46      42.529  22.468  25.299  1.00  0.00           H
ATOM    733  CA  TYR    46      41.669  21.812  23.447  1.00  0.00           C
ATOM    734  HA  TYR    46      41.874  20.786  23.143  1.00  0.00           H
ATOM    735  CB  TYR    46      40.258  21.991  24.090  1.00  0.00           C
ATOM    736  HB2 TYR    46      40.194  21.641  25.120  1.00  0.00           H
ATOM    737  HB3 TYR    46      40.120  23.047  24.322  1.00  0.00           H
ATOM    738  CG  TYR    46      39.130  21.461  23.246  1.00  0.00           C
ATOM    739  CD1 TYR    46      39.089  20.047  22.976  1.00  0.00           C
ATOM    740  HD1 TYR    46      39.828  19.455  23.494  1.00  0.00           H
ATOM    741  CE1 TYR    46      38.076  19.387  22.184  1.00  0.00           C
ATOM    742  HE1 TYR    46      38.017  18.310  22.143  1.00  0.00           H
ATOM    743  CZ  TYR    46      37.137  20.220  21.617  1.00  0.00           C
ATOM    744  OH  TYR    46      36.074  19.598  20.908  1.00  0.00           O
ATOM    745  HH  TYR    46      36.190  18.650  21.008  1.00  0.00           H
ATOM    746  CE2 TYR    46      37.176  21.633  21.861  1.00  0.00           C
ATOM    747  HE2 TYR    46      36.424  22.238  21.375  1.00  0.00           H
ATOM    748  CD2 TYR    46      38.196  22.206  22.576  1.00  0.00           C
ATOM    749  HD2 TYR    46      38.339  23.275  22.503  1.00  0.00           H
ATOM    750  C   TYR    46      41.646  22.613  22.148  1.00  0.00           C
ATOM    751  O   TYR    46      41.563  22.031  21.071  1.00  0.00           O
ATOM    752  N   GLU    47      41.731  23.985  22.196  1.00  0.00           N
ATOM    753  H   GLU    47      41.679  24.443  23.094  1.00  0.00           H
ATOM    754  CA  GLU    47      41.926  24.807  20.953  1.00  0.00           C
ATOM    755  HA  GLU    47      40.964  24.572  20.498  1.00  0.00           H
ATOM    756  CB  GLU    47      42.003  26.356  21.261  1.00  0.00           C
ATOM    757  HB2 GLU    47      41.138  26.527  21.903  1.00  0.00           H
ATOM    758  HB3 GLU    47      42.961  26.663  21.681  1.00  0.00           H
ATOM    759  CG  GLU    47      41.877  27.262  20.026  1.00  0.00           C
ATOM    760  HG2 GLU    47      42.451  28.151  20.288  1.00  0.00           H
ATOM    761  HG3 GLU    47      42.322  26.968  19.077  1.00  0.00           H
ATOM    762  CD  GLU    47      40.368  27.415  19.660  1.00  0.00           C
ATOM    763  OE1 GLU    47      39.509  26.440  19.623  1.00  0.00           O
ATOM    764  OE2 GLU    47      40.016  28.629  19.497  1.00  0.00           O
ATOM    765  C   GLU    47      43.051  24.296  20.151  1.00  0.00           C
ATOM    766  O   GLU    47      42.889  24.036  18.987  1.00  0.00           O
ATOM    767  N   SER    48      44.200  24.050  20.810  1.00  0.00           N
ATOM    768  H   SER    48      44.203  24.090  21.819  1.00  0.00           H
ATOM    769  CA  SER    48      45.516  23.723  20.150  1.00  0.00           C
ATOM    770  HA  SER    48      45.659  24.471  19.371  1.00  0.00           H
ATOM    771  CB  SER    48      46.674  24.006  21.070  1.00  0.00           C
ATOM    772  HB2 SER    48      46.829  23.247  21.835  1.00  0.00           H
ATOM    773  HB3 SER    48      47.526  23.950  20.394  1.00  0.00           H
ATOM    774  OG  SER    48      46.501  25.313  21.612  1.00  0.00           O
ATOM    775  HG  SER    48      45.771  25.536  22.194  1.00  0.00           H
ATOM    776  C   SER    48      45.579  22.316  19.542  1.00  0.00           C
ATOM    777  O   SER    48      46.575  21.882  19.032  1.00  0.00           O
ATOM    778  N   LEU    49      44.468  21.594  19.565  1.00  0.00           N
ATOM    779  H   LEU    49      43.705  21.919  20.141  1.00  0.00           H
ATOM    780  CA  LEU    49      44.209  20.443  18.726  1.00  0.00           C
ATOM    781  HA  LEU    49      45.070  19.777  18.776  1.00  0.00           H
ATOM    782  CB  LEU    49      43.040  19.612  19.248  1.00  0.00           C
ATOM    783  HB2 LEU    49      42.094  20.152  19.281  1.00  0.00           H
ATOM    784  HB3 LEU    49      42.858  18.783  18.565  1.00  0.00           H
ATOM    785  CG  LEU    49      43.310  19.012  20.677  1.00  0.00           C
ATOM    786  HG  LEU    49      43.473  19.941  21.224  1.00  0.00           H
ATOM    787  CD1 LEU    49      42.187  18.419  21.360  1.00  0.00           C
ATOM    788 HD11 LEU    49      41.259  18.801  20.935  1.00  0.00           H
ATOM    789 HD12 LEU    49      42.294  18.751  22.392  1.00  0.00           H
ATOM    790 HD13 LEU    49      42.131  17.337  21.243  1.00  0.00           H
ATOM    791  CD2 LEU    49      44.570  18.193  20.798  1.00  0.00           C
ATOM    792 HD21 LEU    49      45.479  18.752  20.573  1.00  0.00           H
ATOM    793 HD22 LEU    49      44.612  17.973  21.864  1.00  0.00           H
ATOM    794 HD23 LEU    49      44.585  17.366  20.087  1.00  0.00           H
ATOM    795  C   LEU    49      44.034  20.879  17.276  1.00  0.00           C
ATOM    796  O   LEU    49      44.588  20.292  16.330  1.00  0.00           O
ATOM    797  N   THR    50      43.188  21.880  17.013  1.00  0.00           N
ATOM    798  H   THR    50      42.820  22.423  17.782  1.00  0.00           H
ATOM    799  CA  THR    50      42.909  22.325  15.608  1.00  0.00           C
ATOM    800  HA  THR    50      42.726  21.494  14.928  1.00  0.00           H
ATOM    801  CB  THR    50      41.678  23.272  15.556  1.00  0.00           C
ATOM    802  HB  THR    50      41.551  23.656  14.543  1.00  0.00           H
ATOM    803  CG2 THR    50      40.427  22.509  15.892  1.00  0.00           C
ATOM    804 HG21 THR    50      40.546  22.169  16.921  1.00  0.00           H
ATOM    805 HG22 THR    50      40.289  21.641  15.247  1.00  0.00           H
ATOM    806 HG23 THR    50      39.539  23.136  15.811  1.00  0.00           H
ATOM    807  OG1 THR    50      41.813  24.337  16.454  1.00  0.00           O
ATOM    808  HG1 THR    50      41.782  24.011  17.357  1.00  0.00           H
ATOM    809  C   THR    50      43.980  23.131  14.837  1.00  0.00           C
ATOM    810  O   THR    50      44.103  23.041  13.608  1.00  0.00           O
ATOM    811  N   ASP    51      44.740  23.819  15.716  1.00  0.00           N
ATOM    812  H   ASP    51      44.429  23.841  16.677  1.00  0.00           H
ATOM    813  CA  ASP    51      45.850  24.664  15.360  1.00  0.00           C
ATOM    814  HA  ASP    51      46.379  24.121  14.576  1.00  0.00           H
ATOM    815  CB  ASP    51      45.303  26.069  14.941  1.00  0.00           C
ATOM    816  HB2 ASP    51      44.513  26.020  14.193  1.00  0.00           H
ATOM    817  HB3 ASP    51      44.781  26.500  15.795  1.00  0.00           H
ATOM    818  CG  ASP    51      46.453  26.968  14.495  1.00  0.00           C
ATOM    819  OD1 ASP    51      47.627  26.578  14.536  1.00  0.00           O
ATOM    820  OD2 ASP    51      46.168  28.069  13.977  1.00  0.00           O
ATOM    821  C   ASP    51      46.844  24.711  16.579  1.00  0.00           C
ATOM    822  O   ASP    51      46.531  25.433  17.531  1.00  0.00           O
ATOM    823  N   PRO    52      48.019  24.119  16.461  1.00  0.00           N
ATOM    824  CD  PRO    52      48.704  23.304  15.400  1.00  0.00           C
ATOM    825  HD2 PRO    52      49.001  23.962  14.583  1.00  0.00           H
ATOM    826  HD3 PRO    52      47.951  22.615  15.018  1.00  0.00           H
ATOM    827  CG  PRO    52      50.046  22.861  15.987  1.00  0.00           C
ATOM    828  HG2 PRO    52      50.686  23.635  15.561  1.00  0.00           H
ATOM    829  HG3 PRO    52      50.309  21.860  15.648  1.00  0.00           H
ATOM    830  CB  PRO    52      49.901  22.926  17.484  1.00  0.00           C
ATOM    831  HB2 PRO    52      50.834  23.157  17.999  1.00  0.00           H
ATOM    832  HB3 PRO    52      49.437  22.017  17.865  1.00  0.00           H
ATOM    833  CA  PRO    52      48.941  24.146  17.649  1.00  0.00           C
ATOM    834  HA  PRO    52      48.313  24.019  18.531  1.00  0.00           H
ATOM    835  C   PRO    52      49.708  25.484  17.598  1.00  0.00           C
ATOM    836  O   PRO    52      50.447  25.855  18.473  1.00  0.00           O
ATOM    837  N   SER    53      49.648  26.329  16.531  1.00  0.00           N
ATOM    838  H   SER    53      49.031  26.076  15.772  1.00  0.00           H
ATOM    839  CA  SER    53      50.380  27.625  16.392  1.00  0.00           C
ATOM    840  HA  SER    53      51.425  27.631  16.700  1.00  0.00           H
ATOM    841  CB  SER    53      50.369  28.212  14.952  1.00  0.00           C
ATOM    842  HB2 SER    53      51.124  28.991  14.836  1.00  0.00           H
ATOM    843  HB3 SER    53      50.612  27.379  14.292  1.00  0.00           H
ATOM    844  OG  SER    53      49.109  28.703  14.648  1.00  0.00           O
ATOM    845  HG  SER    53      48.468  27.994  14.562  1.00  0.00           H
ATOM    846  C   SER    53      49.754  28.638  17.335  1.00  0.00           C
ATOM    847  O   SER    53      50.362  29.686  17.552  1.00  0.00           O
ATOM    848  N   LYS    54      48.541  28.414  17.894  1.00  0.00           N
ATOM    849  H   LYS    54      48.089  27.549  17.631  1.00  0.00           H
ATOM    850  CA  LYS    54      47.965  29.127  18.953  1.00  0.00           C
ATOM    851  HA  LYS    54      47.910  30.153  18.587  1.00  0.00           H
ATOM    852  CB  LYS    54      46.576  28.541  19.257  1.00  0.00           C
ATOM    853  HB2 LYS    54      46.697  27.459  19.313  1.00  0.00           H
ATOM    854  HB3 LYS    54      46.226  28.891  20.228  1.00  0.00           H
ATOM    855  CG  LYS    54      45.450  28.667  18.226  1.00  0.00           C
ATOM    856  HG2 LYS    54      45.579  28.034  17.347  1.00  0.00           H
ATOM    857  HG3 LYS    54      44.509  28.423  18.719  1.00  0.00           H
ATOM    858  CD  LYS    54      45.332  30.120  17.804  1.00  0.00           C
ATOM    859  HD2 LYS    54      45.149  30.766  18.663  1.00  0.00           H
ATOM    860  HD3 LYS    54      46.213  30.422  17.237  1.00  0.00           H
ATOM    861  CE  LYS    54      44.085  30.216  16.846  1.00  0.00           C
ATOM    862  HE2 LYS    54      44.150  29.428  16.096  1.00  0.00           H
ATOM    863  HE3 LYS    54      43.113  30.176  17.338  1.00  0.00           H
ATOM    864  NZ  LYS    54      44.125  31.457  16.040  1.00  0.00           N
ATOM    865  HZ1 LYS    54      44.289  32.336  16.510  1.00  0.00           H
ATOM    866  HZ2 LYS    54      43.228  31.678  15.631  1.00  0.00           H
ATOM    867  HZ3 LYS    54      44.832  31.547  15.323  1.00  0.00           H
ATOM    868  C   LYS    54      48.981  29.081  20.171  1.00  0.00           C
ATOM    869  O   LYS    54      49.025  29.963  20.953  1.00  0.00           O
ATOM    870  N   LEU    55      49.943  28.167  20.251  1.00  0.00           N
ATOM    871  H   LEU    55      49.983  27.500  19.495  1.00  0.00           H
ATOM    872  CA  LEU    55      50.941  28.086  21.358  1.00  0.00           C
ATOM    873  HA  LEU    55      50.452  28.643  22.159  1.00  0.00           H
ATOM    874  CB  LEU    55      51.032  26.616  21.846  1.00  0.00           C
ATOM    875  HB2 LEU    55      51.256  26.014  20.965  1.00  0.00           H
ATOM    876  HB3 LEU    55      51.959  26.402  22.378  1.00  0.00           H
ATOM    877  CG  LEU    55      49.796  26.224  22.611  1.00  0.00           C
ATOM    878  HG  LEU    55      48.954  26.776  22.196  1.00  0.00           H
ATOM    879  CD1 LEU    55      49.622  24.723  22.279  1.00  0.00           C
ATOM    880 HD11 LEU    55      48.827  24.232  22.840  1.00  0.00           H
ATOM    881 HD12 LEU    55      50.513  24.245  22.685  1.00  0.00           H
ATOM    882 HD13 LEU    55      49.569  24.468  21.221  1.00  0.00           H
ATOM    883  CD2 LEU    55      49.910  26.517  24.145  1.00  0.00           C
ATOM    884 HD21 LEU    55      50.630  25.889  24.669  1.00  0.00           H
ATOM    885 HD22 LEU    55      50.286  27.540  24.188  1.00  0.00           H
ATOM    886 HD23 LEU    55      48.883  26.554  24.507  1.00  0.00           H
ATOM    887  C   LEU    55      52.335  28.740  21.155  1.00  0.00           C
ATOM    888  O   LEU    55      53.019  29.025  22.104  1.00  0.00           O
ATOM    889  N   ASP    56      52.589  29.213  19.943  1.00  0.00           N
ATOM    890  H   ASP    56      52.059  28.733  19.230  1.00  0.00           H
ATOM    891  CA  ASP    56      53.755  30.107  19.660  1.00  0.00           C
ATOM    892  HA  ASP    56      54.628  29.586  20.052  1.00  0.00           H
ATOM    893  CB  ASP    56      53.863  30.207  18.180  1.00  0.00           C
ATOM    894  HB2 ASP    56      52.954  30.739  17.901  1.00  0.00           H
ATOM    895  HB3 ASP    56      54.724  30.835  17.950  1.00  0.00           H
ATOM    896  CG  ASP    56      53.926  28.948  17.407  1.00  0.00           C
ATOM    897  OD1 ASP    56      53.562  28.966  16.244  1.00  0.00           O
ATOM    898  OD2 ASP    56      54.261  27.902  18.019  1.00  0.00           O
ATOM    899  C   ASP    56      53.810  31.344  20.560  1.00  0.00           C
ATOM    900  O   ASP    56      54.869  32.011  20.663  1.00  0.00           O
ATOM    901  N   SER    57      52.657  31.777  21.110  1.00  0.00           N
ATOM    902  H   SER    57      51.813  31.337  20.771  1.00  0.00           H
ATOM    903  CA  SER    57      52.513  32.876  22.051  1.00  0.00           C
ATOM    904  HA  SER    57      53.217  33.672  21.811  1.00  0.00           H
ATOM    905  CB  SER    57      51.101  33.411  22.043  1.00  0.00           C
ATOM    906  HB2 SER    57      51.072  34.186  22.808  1.00  0.00           H
ATOM    907  HB3 SER    57      50.866  33.819  21.059  1.00  0.00           H
ATOM    908  OG  SER    57      50.230  32.428  22.468  1.00  0.00           O
ATOM    909  HG  SER    57      49.628  32.303  21.731  1.00  0.00           H
ATOM    910  C   SER    57      52.955  32.536  23.454  1.00  0.00           C
ATOM    911  O   SER    57      53.318  33.453  24.197  1.00  0.00           O
ATOM    912  N   GLY    58      53.012  31.202  23.772  1.00  0.00           N
ATOM    913  H   GLY    58      52.558  30.580  23.120  1.00  0.00           H
ATOM    914  CA  GLY    58      53.626  30.560  24.999  1.00  0.00           C
ATOM    915  HA2 GLY    58      54.714  30.607  24.946  1.00  0.00           H
ATOM    916  HA3 GLY    58      53.360  31.126  25.892  1.00  0.00           H
ATOM    917  C   GLY    58      53.104  29.154  25.241  1.00  0.00           C
ATOM    918  O   GLY    58      51.906  28.984  25.501  1.00  0.00           O
ATOM    919  N   LYS    59      54.048  28.158  25.144  1.00  0.00           N
ATOM    920  H   LYS    59      54.985  28.385  24.839  1.00  0.00           H
ATOM    921  CA  LYS    59      53.714  26.696  25.157  1.00  0.00           C
ATOM    922  HA  LYS    59      52.764  26.604  24.630  1.00  0.00           H
ATOM    923  CB  LYS    59      54.790  25.964  24.297  1.00  0.00           C
ATOM    924  HB2 LYS    59      55.765  25.839  24.768  1.00  0.00           H
ATOM    925  HB3 LYS    59      54.433  24.939  24.209  1.00  0.00           H
ATOM    926  CG  LYS    59      55.121  26.475  22.918  1.00  0.00           C
ATOM    927  HG2 LYS    59      54.244  26.534  22.274  1.00  0.00           H
ATOM    928  HG3 LYS    59      55.259  27.555  22.960  1.00  0.00           H
ATOM    929  CD  LYS    59      56.330  25.920  22.083  1.00  0.00           C
ATOM    930  HD2 LYS    59      57.236  26.116  22.656  1.00  0.00           H
ATOM    931  HD3 LYS    59      56.052  24.872  21.979  1.00  0.00           H
ATOM    932  CE  LYS    59      56.464  26.652  20.782  1.00  0.00           C
ATOM    933  HE2 LYS    59      56.141  27.677  20.961  1.00  0.00           H
ATOM    934  HE3 LYS    59      57.533  26.657  20.576  1.00  0.00           H
ATOM    935  NZ  LYS    59      55.724  26.162  19.570  1.00  0.00           N
ATOM    936  HZ1 LYS    59      54.804  25.853  19.852  1.00  0.00           H
ATOM    937  HZ2 LYS    59      55.952  25.234  19.244  1.00  0.00           H
ATOM    938  HZ3 LYS    59      55.572  26.846  18.843  1.00  0.00           H
ATOM    939  C   LYS    59      53.497  26.131  26.589  1.00  0.00           C
ATOM    940  O   LYS    59      52.513  25.389  26.713  1.00  0.00           O
ATOM    941  N   GLU    60      54.290  26.512  27.594  1.00  0.00           N
ATOM    942  H   GLU    60      55.007  27.215  27.490  1.00  0.00           H
ATOM    943  CA  GLU    60      54.254  25.919  28.942  1.00  0.00           C
ATOM    944  HA  GLU    60      54.230  24.841  28.784  1.00  0.00           H
ATOM    945  CB  GLU    60      55.505  26.334  29.741  1.00  0.00           C
ATOM    946  HB2 GLU    60      55.385  25.567  30.506  1.00  0.00           H
ATOM    947  HB3 GLU    60      56.418  26.045  29.220  1.00  0.00           H
ATOM    948  CG  GLU    60      55.672  27.662  30.518  1.00  0.00           C
ATOM    949  HG2 GLU    60      54.926  27.750  31.307  1.00  0.00           H
ATOM    950  HG3 GLU    60      56.641  27.540  31.004  1.00  0.00           H
ATOM    951  CD  GLU    60      55.738  28.887  29.624  1.00  0.00           C
ATOM    952  OE1 GLU    60      55.776  28.782  28.343  1.00  0.00           O
ATOM    953  OE2 GLU    60      55.846  30.013  30.161  1.00  0.00           O
ATOM    954  C   GLU    60      53.031  26.336  29.718  1.00  0.00           C
ATOM    955  O   GLU    60      52.903  27.460  30.208  1.00  0.00           O
ATOM    956  N   LEU    61      52.087  25.363  29.867  1.00  0.00           N
ATOM    957  H   LEU    61      52.129  24.638  29.165  1.00  0.00           H
ATOM    958  CA  LEU    61      50.846  25.484  30.612  1.00  0.00           C
ATOM    959  HA  LEU    61      50.363  26.451  30.469  1.00  0.00           H
ATOM    960  CB  LEU    61      49.799  24.458  30.037  1.00  0.00           C
ATOM    961  HB2 LEU    61      50.265  23.486  30.209  1.00  0.00           H
ATOM    962  HB3 LEU    61      49.047  24.522  30.823  1.00  0.00           H
ATOM    963  CG  LEU    61      49.374  24.702  28.556  1.00  0.00           C
ATOM    964  HG  LEU    61      50.180  24.193  28.029  1.00  0.00           H
ATOM    965  CD1 LEU    61      48.086  23.944  28.352  1.00  0.00           C
ATOM    966 HD11 LEU    61      48.288  22.890  28.545  1.00  0.00           H
ATOM    967 HD12 LEU    61      47.788  24.064  27.310  1.00  0.00           H
ATOM    968 HD13 LEU    61      47.246  24.271  28.964  1.00  0.00           H
ATOM    969  CD2 LEU    61      49.221  26.091  28.036  1.00  0.00           C
ATOM    970 HD21 LEU    61      48.901  25.962  27.003  1.00  0.00           H
ATOM    971 HD22 LEU    61      48.418  26.653  28.513  1.00  0.00           H
ATOM    972 HD23 LEU    61      50.173  26.617  28.119  1.00  0.00           H
ATOM    973  C   LEU    61      50.900  25.341  32.126  1.00  0.00           C
ATOM    974  O   LEU    61      51.546  24.359  32.507  1.00  0.00           O
ATOM    975  N   HID    62      50.491  26.295  32.952  1.00  0.00           N
ATOM    976  H   HID    62      50.277  27.195  32.546  1.00  0.00           H
ATOM    977  CA  HID    62      50.678  26.407  34.423  1.00  0.00           C
ATOM    978  HA  HID    62      50.212  25.535  34.882  1.00  0.00           H
ATOM    979  CB  HID    62      52.216  26.533  34.671  1.00  0.00           C
ATOM    980  HB2 HID    62      52.317  26.386  35.745  1.00  0.00           H
ATOM    981  HB3 HID    62      52.747  25.787  34.080  1.00  0.00           H
ATOM    982  CG  HID    62      52.875  27.873  34.365  1.00  0.00           C
ATOM    983  ND1 HID    62      53.271  28.327  33.122  1.00  0.00           N
ATOM    984  HD1 HID    62      53.236  27.889  32.212  1.00  0.00           H
ATOM    985  CE1 HID    62      53.909  29.536  33.317  1.00  0.00           C
ATOM    986  HE1 HID    62      54.355  30.029  32.466  1.00  0.00           H
ATOM    987  NE2 HID    62      53.882  29.866  34.597  1.00  0.00           N
ATOM    988  CD2 HID    62      53.294  28.803  35.298  1.00  0.00           C
ATOM    989  HD2 HID    62      53.189  28.707  36.369  1.00  0.00           H
ATOM    990  C   HID    62      49.972  27.613  35.072  1.00  0.00           C
ATOM    991  O   HID    62      49.325  28.442  34.351  1.00  0.00           O
ATOM    992  N   ILE    63      50.127  27.751  36.392  1.00  0.00           N
ATOM    993  H   ILE    63      50.698  27.014  36.781  1.00  0.00           H
ATOM    994  CA  ILE    63      49.560  28.724  37.276  1.00  0.00           C
ATOM    995  HA  ILE    63      49.297  29.553  36.619  1.00  0.00           H
ATOM    996  CB  ILE    63      48.322  28.218  38.023  1.00  0.00           C
ATOM    997  HB  ILE    63      48.666  27.436  38.701  1.00  0.00           H
ATOM    998  CG2 ILE    63      47.679  29.429  38.853  1.00  0.00           C
ATOM    999 HG21 ILE    63      46.766  29.099  39.348  1.00  0.00           H
ATOM   1000 HG22 ILE    63      47.490  30.289  38.211  1.00  0.00           H
ATOM   1001 HG23 ILE    63      48.316  29.827  39.644  1.00  0.00           H
ATOM   1002  CG1 ILE    63      47.189  27.704  37.080  1.00  0.00           C
ATOM   1003 HG12 ILE    63      46.192  28.029  37.378  1.00  0.00           H
ATOM   1004 HG13 ILE    63      47.501  28.084  36.107  1.00  0.00           H
ATOM   1005  CD1 ILE    63      47.157  26.168  37.083  1.00  0.00           C
ATOM   1006 HD11 ILE    63      48.089  25.810  36.645  1.00  0.00           H
ATOM   1007 HD12 ILE    63      46.329  25.844  36.452  1.00  0.00           H
ATOM   1008 HD13 ILE    63      47.033  25.794  38.100  1.00  0.00           H
ATOM   1009  C   ILE    63      50.506  29.206  38.303  1.00  0.00           C
ATOM   1010  O   ILE    63      51.040  28.440  39.056  1.00  0.00           O
ATOM   1011  N   ASN    64      50.723  30.516  38.403  1.00  0.00           N
ATOM   1012  H   ASN    64      50.340  31.029  37.623  1.00  0.00           H
ATOM   1013  CA  ASN    64      51.457  31.197  39.456  1.00  0.00           C
ATOM   1014  HA  ASN    64      51.994  30.444  40.033  1.00  0.00           H
ATOM   1015  CB  ASN    64      52.430  32.210  38.829  1.00  0.00           C
ATOM   1016  HB2 ASN    64      51.843  33.107  38.629  1.00  0.00           H
ATOM   1017  HB3 ASN    64      53.172  32.562  39.547  1.00  0.00           H
ATOM   1018  CG  ASN    64      53.200  31.723  37.575  1.00  0.00           C
ATOM   1019  OD1 ASN    64      54.189  30.993  37.554  1.00  0.00           O
ATOM   1020  ND2 ASN    64      52.647  32.083  36.418  1.00  0.00           N
ATOM   1021 HD21 ASN    64      51.769  32.583  36.441  1.00  0.00           H
ATOM   1022 HD22 ASN    64      53.043  31.740  35.555  1.00  0.00           H
ATOM   1023  C   ASN    64      50.486  32.005  40.407  1.00  0.00           C
ATOM   1024  O   ASN    64      49.398  32.489  40.040  1.00  0.00           O
ATOM   1025  N   LEU    65      50.867  32.165  41.696  1.00  0.00           N
ATOM   1026  H   LEU    65      51.698  31.678  42.001  1.00  0.00           H
ATOM   1027  CA  LEU    65      50.157  32.760  42.854  1.00  0.00           C
ATOM   1028  HA  LEU    65      49.385  33.424  42.465  1.00  0.00           H
ATOM   1029  CB  LEU    65      49.682  31.720  43.902  1.00  0.00           C
ATOM   1030  HB2 LEU    65      50.522  31.067  44.137  1.00  0.00           H
ATOM   1031  HB3 LEU    65      49.449  32.213  44.846  1.00  0.00           H
ATOM   1032  CG  LEU    65      48.541  30.870  43.439  1.00  0.00           C
ATOM   1033  HG  LEU    65      48.626  30.543  42.403  1.00  0.00           H
ATOM   1034  CD1 LEU    65      48.420  29.551  44.246  1.00  0.00           C
ATOM   1035 HD11 LEU    65      48.243  29.907  45.261  1.00  0.00           H
ATOM   1036 HD12 LEU    65      49.340  28.969  44.182  1.00  0.00           H
ATOM   1037 HD13 LEU    65      47.679  28.876  43.817  1.00  0.00           H
ATOM   1038  CD2 LEU    65      47.243  31.629  43.559  1.00  0.00           C
ATOM   1039 HD21 LEU    65      46.554  31.013  42.979  1.00  0.00           H
ATOM   1040 HD22 LEU    65      47.075  31.758  44.627  1.00  0.00           H
ATOM   1041 HD23 LEU    65      47.362  32.558  43.003  1.00  0.00           H
ATOM   1042  C   LEU    65      51.254  33.618  43.531  1.00  0.00           C
ATOM   1043  O   LEU    65      52.385  33.240  43.815  1.00  0.00           O
ATOM   1044  N   ILE    66      50.848  34.881  43.815  1.00  0.00           N
ATOM   1045  H   ILE    66      49.979  35.243  43.448  1.00  0.00           H
ATOM   1046  CA  ILE    66      51.599  35.865  44.508  1.00  0.00           C
ATOM   1047  HA  ILE    66      52.392  35.323  45.023  1.00  0.00           H
ATOM   1048  CB  ILE    66      52.380  36.766  43.474  1.00  0.00           C
ATOM   1049  HB  ILE    66      51.630  37.462  43.102  1.00  0.00           H
ATOM   1050  CG2 ILE    66      53.609  37.461  44.025  1.00  0.00           C
ATOM   1051 HG21 ILE    66      53.290  38.125  44.829  1.00  0.00           H
ATOM   1052 HG22 ILE    66      54.078  38.080  43.261  1.00  0.00           H
ATOM   1053 HG23 ILE    66      54.343  36.735  44.379  1.00  0.00           H
ATOM   1054  CG1 ILE    66      52.998  36.082  42.205  1.00  0.00           C
ATOM   1055 HG12 ILE    66      53.787  36.623  41.683  1.00  0.00           H
ATOM   1056 HG13 ILE    66      53.352  35.110  42.549  1.00  0.00           H
ATOM   1057  CD1 ILE    66      51.946  35.785  41.087  1.00  0.00           C
ATOM   1058 HD11 ILE    66      51.658  36.751  40.672  1.00  0.00           H
ATOM   1059 HD12 ILE    66      51.025  35.273  41.366  1.00  0.00           H
ATOM   1060 HD13 ILE    66      52.385  35.232  40.257  1.00  0.00           H
ATOM   1061  C   ILE    66      50.902  36.698  45.636  1.00  0.00           C
ATOM   1062  O   ILE    66      50.321  37.716  45.376  1.00  0.00           O
ATOM   1063  N   PRO    67      51.131  36.305  46.927  1.00  0.00           N
ATOM   1064  CD  PRO    67      51.985  35.288  47.454  1.00  0.00           C
ATOM   1065  HD2 PRO    67      53.031  35.582  47.384  1.00  0.00           H
ATOM   1066  HD3 PRO    67      51.782  34.407  46.846  1.00  0.00           H
ATOM   1067  CG  PRO    67      51.552  35.168  48.957  1.00  0.00           C
ATOM   1068  HG2 PRO    67      52.379  35.172  49.667  1.00  0.00           H
ATOM   1069  HG3 PRO    67      51.056  34.205  49.085  1.00  0.00           H
ATOM   1070  CB  PRO    67      50.732  36.338  49.241  1.00  0.00           C
ATOM   1071  HB2 PRO    67      51.227  36.896  50.037  1.00  0.00           H
ATOM   1072  HB3 PRO    67      49.691  36.109  49.467  1.00  0.00           H
ATOM   1073  CA  PRO    67      50.706  37.234  47.952  1.00  0.00           C
ATOM   1074  HA  PRO    67      49.647  37.412  47.765  1.00  0.00           H
ATOM   1075  C   PRO    67      51.509  38.501  48.091  1.00  0.00           C
ATOM   1076  O   PRO    67      52.652  38.579  47.657  1.00  0.00           O
ATOM   1077  N   ASN    68      50.834  39.535  48.686  1.00  0.00           N
ATOM   1078  H   ASN    68      49.848  39.538  48.905  1.00  0.00           H
ATOM   1079  CA  ASN    68      51.453  40.875  48.833  1.00  0.00           C
ATOM   1080  HA  ASN    68      52.513  40.788  49.070  1.00  0.00           H
ATOM   1081  CB  ASN    68      51.054  41.568  47.534  1.00  0.00           C
ATOM   1082  HB2 ASN    68      51.496  41.036  46.691  1.00  0.00           H
ATOM   1083  HB3 ASN    68      49.976  41.472  47.396  1.00  0.00           H
ATOM   1084  CG  ASN    68      51.432  43.031  47.396  1.00  0.00           C
ATOM   1085  OD1 ASN    68      51.702  43.763  48.335  1.00  0.00           O
ATOM   1086  ND2 ASN    68      51.655  43.488  46.170  1.00  0.00           N
ATOM   1087 HD21 ASN    68      51.607  42.855  45.386  1.00  0.00           H
ATOM   1088 HD22 ASN    68      52.026  44.427  46.133  1.00  0.00           H
ATOM   1089  C   ASN    68      50.859  41.568  50.064  1.00  0.00           C
ATOM   1090  O   ASN    68      49.724  42.030  50.047  1.00  0.00           O
ATOM   1091  N   LYS    69      51.487  41.581  51.256  1.00  0.00           N
ATOM   1092  H   LYS    69      52.405  41.169  51.350  1.00  0.00           H
ATOM   1093  CA  LYS    69      50.860  42.337  52.340  1.00  0.00           C
ATOM   1094  HA  LYS    69      49.799  42.109  52.435  1.00  0.00           H
ATOM   1095  CB  LYS    69      51.660  42.026  53.532  1.00  0.00           C
ATOM   1096  HB2 LYS    69      52.722  41.900  53.322  1.00  0.00           H
ATOM   1097  HB3 LYS    69      51.756  42.895  54.183  1.00  0.00           H
ATOM   1098  CG  LYS    69      51.259  40.880  54.476  1.00  0.00           C
ATOM   1099  HG2 LYS    69      50.235  41.129  54.757  1.00  0.00           H
ATOM   1100  HG3 LYS    69      51.210  40.020  53.807  1.00  0.00           H
ATOM   1101  CD  LYS    69      52.236  40.722  55.659  1.00  0.00           C
ATOM   1102  HD2 LYS    69      53.243  40.922  55.294  1.00  0.00           H
ATOM   1103  HD3 LYS    69      51.960  41.510  56.359  1.00  0.00           H
ATOM   1104  CE  LYS    69      52.239  39.373  56.363  1.00  0.00           C
ATOM   1105  HE2 LYS    69      53.004  39.445  57.135  1.00  0.00           H
ATOM   1106  HE3 LYS    69      51.318  39.105  56.882  1.00  0.00           H
ATOM   1107  NZ  LYS    69      52.564  38.233  55.459  1.00  0.00           N
ATOM   1108  HZ1 LYS    69      52.644  37.436  56.073  1.00  0.00           H
ATOM   1109  HZ2 LYS    69      53.415  38.452  54.963  1.00  0.00           H
ATOM   1110  HZ3 LYS    69      51.837  38.081  54.774  1.00  0.00           H
ATOM   1111  C   LYS    69      51.013  43.870  52.073  1.00  0.00           C
ATOM   1112  O   LYS    69      50.142  44.598  52.518  1.00  0.00           O
ATOM   1113  N   GLN    70      51.986  44.397  51.316  1.00  0.00           N
ATOM   1114  H   GLN    70      52.701  43.849  50.861  1.00  0.00           H
ATOM   1115  CA  GLN    70      52.163  45.817  51.170  1.00  0.00           C
ATOM   1116  HA  GLN    70      52.275  46.177  52.193  1.00  0.00           H
ATOM   1117  CB  GLN    70      53.487  46.343  50.455  1.00  0.00           C
ATOM   1118  HB2 GLN    70      54.307  45.867  50.994  1.00  0.00           H
ATOM   1119  HB3 GLN    70      53.637  45.888  49.476  1.00  0.00           H
ATOM   1120  CG  GLN    70      53.704  47.919  50.317  1.00  0.00           C
ATOM   1121  HG2 GLN    70      53.039  48.348  49.567  1.00  0.00           H
ATOM   1122  HG3 GLN    70      53.381  48.361  51.259  1.00  0.00           H
ATOM   1123  CD  GLN    70      55.111  48.372  50.015  1.00  0.00           C
ATOM   1124  OE1 GLN    70      56.067  47.545  49.909  1.00  0.00           O
ATOM   1125  NE2 GLN    70      55.304  49.690  49.945  1.00  0.00           N
ATOM   1126 HE21 GLN    70      56.204  50.112  49.769  1.00  0.00           H
ATOM   1127 HE22 GLN    70      54.468  50.256  49.921  1.00  0.00           H
ATOM   1128  C   GLN    70      50.944  46.593  50.636  1.00  0.00           C
ATOM   1129  O   GLN    70      50.686  47.664  51.222  1.00  0.00           O
ATOM   1130  N   ASP    71      50.274  46.064  49.603  1.00  0.00           N
ATOM   1131  H   ASP    71      50.605  45.208  49.181  1.00  0.00           H
ATOM   1132  CA  ASP    71      49.069  46.582  49.031  1.00  0.00           C
ATOM   1133  HA  ASP    71      48.843  47.617  49.293  1.00  0.00           H
ATOM   1134  CB  ASP    71      49.151  46.375  47.495  1.00  0.00           C
ATOM   1135  HB2 ASP    71      49.239  45.306  47.300  1.00  0.00           H
ATOM   1136  HB3 ASP    71      48.203  46.615  47.015  1.00  0.00           H
ATOM   1137  CG  ASP    71      50.407  47.000  46.925  1.00  0.00           C
ATOM   1138  OD1 ASP    71      50.807  46.468  45.892  1.00  0.00           O
ATOM   1139  OD2 ASP    71      50.937  47.983  47.435  1.00  0.00           O
ATOM   1140  C   ASP    71      47.839  45.704  49.453  1.00  0.00           C
ATOM   1141  O   ASP    71      46.669  46.146  49.327  1.00  0.00           O
ATOM   1142  N   ARG    72      48.028  44.533  50.164  1.00  0.00           N
ATOM   1143  H   ARG    72      48.988  44.247  50.292  1.00  0.00           H
ATOM   1144  CA  ARG    72      47.004  43.576  50.659  1.00  0.00           C
ATOM   1145  HA  ARG    72      47.475  42.781  51.238  1.00  0.00           H
ATOM   1146  CB  ARG    72      45.973  44.306  51.546  1.00  0.00           C
ATOM   1147  HB2 ARG    72      46.439  45.137  52.075  1.00  0.00           H
ATOM   1148  HB3 ARG    72      45.154  44.646  50.911  1.00  0.00           H
ATOM   1149  CG  ARG    72      45.312  43.336  52.502  1.00  0.00           C
ATOM   1150  HG2 ARG    72      44.816  42.463  52.079  1.00  0.00           H
ATOM   1151  HG3 ARG    72      46.157  42.922  53.053  1.00  0.00           H
ATOM   1152  CD  ARG    72      44.412  44.094  53.459  1.00  0.00           C
ATOM   1153  HD2 ARG    72      43.905  43.373  54.101  1.00  0.00           H
ATOM   1154  HD3 ARG    72      45.029  44.463  54.277  1.00  0.00           H
ATOM   1155  NE  ARG    72      43.424  45.009  52.908  1.00  0.00           N
ATOM   1156  HE  ARG    72      42.627  44.559  52.480  1.00  0.00           H
ATOM   1157  CZ  ARG    72      43.136  46.245  53.178  1.00  0.00           C
ATOM   1158  NH1 ARG    72      44.013  47.032  53.808  1.00  0.00           N
ATOM   1159 HH11 ARG    72      44.936  46.737  54.093  1.00  0.00           H
ATOM   1160 HH12 ARG    72      43.812  48.009  53.966  1.00  0.00           H
ATOM   1161  NH2 ARG    72      41.950  46.632  52.757  1.00  0.00           N
ATOM   1162 HH21 ARG    72      41.699  46.286  51.842  1.00  0.00           H
ATOM   1163 HH22 ARG    72      41.708  47.577  53.020  1.00  0.00           H
ATOM   1164  C   ARG    72      46.320  42.782  49.555  1.00  0.00           C
ATOM   1165  O   ARG    72      45.339  42.095  49.776  1.00  0.00           O
ATOM   1166  N   THR    73      46.849  42.996  48.378  1.00  0.00           N
ATOM   1167  H   THR    73      47.607  43.638  48.194  1.00  0.00           H
ATOM   1168  CA  THR    73      46.447  42.217  47.239  1.00  0.00           C
ATOM   1169  HA  THR    73      45.361  42.305  47.187  1.00  0.00           H
ATOM   1170  CB  THR    73      46.920  42.784  45.887  1.00  0.00           C
ATOM   1171  HB  THR    73      46.622  42.023  45.166  1.00  0.00           H
ATOM   1172  CG2 THR    73      46.499  44.172  45.582  1.00  0.00           C
ATOM   1173 HG21 THR    73      46.897  44.504  44.622  1.00  0.00           H
ATOM   1174 HG22 THR    73      46.897  44.883  46.305  1.00  0.00           H
ATOM   1175 HG23 THR    73      45.413  44.208  45.493  1.00  0.00           H
ATOM   1176  OG1 THR    73      48.280  42.793  45.901  1.00  0.00           O
ATOM   1177  HG1 THR    73      48.533  41.869  45.955  1.00  0.00           H
ATOM   1178  C   THR    73      46.912  40.691  47.381  1.00  0.00           C
ATOM   1179  O   THR    73      47.823  40.265  48.066  1.00  0.00           O
ATOM   1180  N   LEU    74      46.166  39.745  46.716  1.00  0.00           N
ATOM   1181  H   LEU    74      45.212  39.902  46.421  1.00  0.00           H
ATOM   1182  CA  LEU    74      46.608  38.386  46.373  1.00  0.00           C
ATOM   1183  HA  LEU    74      47.686  38.388  46.534  1.00  0.00           H
ATOM   1184  CB  LEU    74      45.970  37.344  47.263  1.00  0.00           C
ATOM   1185  HB2 LEU    74      45.845  37.772  48.258  1.00  0.00           H
ATOM   1186  HB3 LEU    74      44.944  37.096  46.989  1.00  0.00           H
ATOM   1187  CG  LEU    74      46.689  36.002  47.388  1.00  0.00           C
ATOM   1188  HG  LEU    74      47.749  36.194  47.555  1.00  0.00           H
ATOM   1189  CD1 LEU    74      45.921  35.140  48.482  1.00  0.00           C
ATOM   1190 HD11 LEU    74      44.853  35.034  48.297  1.00  0.00           H
ATOM   1191 HD12 LEU    74      46.182  35.654  49.408  1.00  0.00           H
ATOM   1192 HD13 LEU    74      46.381  34.154  48.541  1.00  0.00           H
ATOM   1193  CD2 LEU    74      46.649  35.197  46.120  1.00  0.00           C
ATOM   1194 HD21 LEU    74      47.097  35.686  45.256  1.00  0.00           H
ATOM   1195 HD22 LEU    74      47.270  34.306  46.202  1.00  0.00           H
ATOM   1196 HD23 LEU    74      45.638  34.844  45.915  1.00  0.00           H
ATOM   1197  C   LEU    74      46.401  38.154  44.886  1.00  0.00           C
ATOM   1198  O   LEU    74      45.328  38.340  44.369  1.00  0.00           O
ATOM   1199  N   THR    75      47.479  37.859  44.223  1.00  0.00           N
ATOM   1200  H   THR    75      48.385  37.753  44.657  1.00  0.00           H
ATOM   1201  CA  THR    75      47.511  37.763  42.766  1.00  0.00           C
ATOM   1202  HA  THR    75      46.514  38.109  42.487  1.00  0.00           H
ATOM   1203  CB  THR    75      48.639  38.545  42.134  1.00  0.00           C
ATOM   1204  HB  THR    75      49.661  38.267  42.391  1.00  0.00           H
ATOM   1205  CG2 THR    75      48.612  38.609  40.612  1.00  0.00           C
ATOM   1206 HG21 THR    75      49.132  37.743  40.202  1.00  0.00           H
ATOM   1207 HG22 THR    75      49.053  39.559  40.311  1.00  0.00           H
ATOM   1208 HG23 THR    75      47.549  38.681  40.386  1.00  0.00           H
ATOM   1209  OG1 THR    75      48.610  39.864  42.687  1.00  0.00           O
ATOM   1210  HG1 THR    75      48.921  39.892  43.595  1.00  0.00           H
ATOM   1211  C   THR    75      47.576  36.253  42.364  1.00  0.00           C
ATOM   1212  O   THR    75      48.347  35.437  42.968  1.00  0.00           O
ATOM   1213  N   ILE    76      46.849  35.860  41.332  1.00  0.00           N
ATOM   1214  H   ILE    76      46.354  36.603  40.859  1.00  0.00           H
ATOM   1215  CA  ILE    76      46.825  34.539  40.672  1.00  0.00           C
ATOM   1216  HA  ILE    76      47.686  33.942  40.972  1.00  0.00           H
ATOM   1217  CB  ILE    76      45.425  33.813  40.759  1.00  0.00           C
ATOM   1218  HB  ILE    76      44.716  34.395  40.170  1.00  0.00           H
ATOM   1219  CG2 ILE    76      45.524  32.308  40.303  1.00  0.00           C
ATOM   1220 HG21 ILE    76      46.312  31.855  40.903  1.00  0.00           H
ATOM   1221 HG22 ILE    76      45.884  32.230  39.278  1.00  0.00           H
ATOM   1222 HG23 ILE    76      44.615  31.716  40.414  1.00  0.00           H
ATOM   1223  CG1 ILE    76      44.893  33.945  42.198  1.00  0.00           C
ATOM   1224 HG12 ILE    76      45.732  34.042  42.887  1.00  0.00           H
ATOM   1225 HG13 ILE    76      44.289  34.849  42.272  1.00  0.00           H
ATOM   1226  CD1 ILE    76      43.960  32.785  42.747  1.00  0.00           C
ATOM   1227 HD11 ILE    76      43.039  32.729  42.166  1.00  0.00           H
ATOM   1228 HD12 ILE    76      43.707  33.075  43.767  1.00  0.00           H
ATOM   1229 HD13 ILE    76      44.568  31.883  42.695  1.00  0.00           H
ATOM   1230  C   ILE    76      47.002  34.958  39.243  1.00  0.00           C
ATOM   1231  O   ILE    76      46.270  35.784  38.708  1.00  0.00           O
ATOM   1232  N   VAL    77      47.979  34.392  38.564  1.00  0.00           N
ATOM   1233  H   VAL    77      48.540  33.770  39.126  1.00  0.00           H
ATOM   1234  CA  VAL    77      48.163  34.449  37.092  1.00  0.00           C
ATOM   1235  HA  VAL    77      47.243  34.839  36.657  1.00  0.00           H
ATOM   1236  CB  VAL    77      49.094  35.580  36.713  1.00  0.00           C
ATOM   1237  HB  VAL    77      48.632  36.529  36.984  1.00  0.00           H
ATOM   1238  CG1 VAL    77      50.481  35.475  37.374  1.00  0.00           C
ATOM   1239 HG11 VAL    77      51.100  34.719  36.889  1.00  0.00           H
ATOM   1240 HG12 VAL    77      51.089  36.375  37.305  1.00  0.00           H
ATOM   1241 HG13 VAL    77      50.261  35.065  38.361  1.00  0.00           H
ATOM   1242  CG2 VAL    77      49.315  35.785  35.231  1.00  0.00           C
ATOM   1243 HG21 VAL    77      49.811  36.742  35.071  1.00  0.00           H
ATOM   1244 HG22 VAL    77      48.370  35.877  34.697  1.00  0.00           H
ATOM   1245 HG23 VAL    77      49.866  34.928  34.842  1.00  0.00           H
ATOM   1246  C   VAL    77      48.481  33.138  36.371  1.00  0.00           C
ATOM   1247  O   VAL    77      49.533  32.558  36.647  1.00  0.00           O
ATOM   1248  N   ASP    78      47.633  32.781  35.444  1.00  0.00           N
ATOM   1249  H   ASP    78      46.784  33.323  35.372  1.00  0.00           H
ATOM   1250  CA  ASP    78      47.794  31.598  34.628  1.00  0.00           C
ATOM   1251  HA  ASP    78      48.548  30.940  35.058  1.00  0.00           H
ATOM   1252  CB  ASP    78      46.578  30.615  34.843  1.00  0.00           C
ATOM   1253  HB2 ASP    78      46.765  29.664  34.345  1.00  0.00           H
ATOM   1254  HB3 ASP    78      46.439  30.449  35.912  1.00  0.00           H
ATOM   1255  CG  ASP    78      45.292  31.208  34.155  1.00  0.00           C
ATOM   1256  OD1 ASP    78      45.179  31.268  32.925  1.00  0.00           O
ATOM   1257  OD2 ASP    78      44.376  31.620  34.913  1.00  0.00           O
ATOM   1258  C   ASP    78      48.079  31.788  33.151  1.00  0.00           C
ATOM   1259  O   ASP    78      47.767  32.875  32.616  1.00  0.00           O
ATOM   1260  N   THR    79      48.567  30.750  32.450  1.00  0.00           N
ATOM   1261  H   THR    79      49.091  30.031  32.928  1.00  0.00           H
ATOM   1262  CA  THR    79      48.860  30.794  30.997  1.00  0.00           C
ATOM   1263  HA  THR    79      48.904  31.846  30.714  1.00  0.00           H
ATOM   1264  CB  THR    79      50.241  30.225  30.726  1.00  0.00           C
ATOM   1265  HB  THR    79      50.247  30.125  29.640  1.00  0.00           H
ATOM   1266  CG2 THR    79      51.407  31.100  30.967  1.00  0.00           C
ATOM   1267 HG21 THR    79      51.342  32.043  30.425  1.00  0.00           H
ATOM   1268 HG22 THR    79      52.356  30.664  30.652  1.00  0.00           H
ATOM   1269 HG23 THR    79      51.432  31.433  32.004  1.00  0.00           H
ATOM   1270  OG1 THR    79      50.531  28.988  31.231  1.00  0.00           O
ATOM   1271  HG1 THR    79      51.426  28.763  30.967  1.00  0.00           H
ATOM   1272  C   THR    79      47.798  30.245  30.118  1.00  0.00           C
ATOM   1273  O   THR    79      48.021  29.569  29.146  1.00  0.00           O
ATOM   1274  N   GLY    80      46.531  30.479  30.493  1.00  0.00           N
ATOM   1275  H   GLY    80      46.339  30.932  31.375  1.00  0.00           H
ATOM   1276  CA  GLY    80      45.387  29.987  29.800  1.00  0.00           C
ATOM   1277  HA2 GLY    80      45.588  28.937  29.585  1.00  0.00           H
ATOM   1278  HA3 GLY    80      44.592  29.811  30.524  1.00  0.00           H
ATOM   1279  C   GLY    80      44.936  30.701  28.532  1.00  0.00           C
ATOM   1280  O   GLY    80      45.777  31.278  27.842  1.00  0.00           O
ATOM   1281  N   ILE    81      43.628  30.588  28.225  1.00  0.00           N
ATOM   1282  H   ILE    81      43.069  30.052  28.872  1.00  0.00           H
ATOM   1283  CA  ILE    81      43.230  31.015  26.944  1.00  0.00           C
ATOM   1284  HA  ILE    81      43.932  30.767  26.146  1.00  0.00           H
ATOM   1285  CB  ILE    81      41.946  30.406  26.495  1.00  0.00           C
ATOM   1286  HB  ILE    81      42.051  29.336  26.312  1.00  0.00           H
ATOM   1287  CG2 ILE    81      40.882  30.498  27.656  1.00  0.00           C
ATOM   1288 HG21 ILE    81      41.101  29.934  28.564  1.00  0.00           H
ATOM   1289 HG22 ILE    81      40.000  30.010  27.242  1.00  0.00           H
ATOM   1290 HG23 ILE    81      40.694  31.564  27.782  1.00  0.00           H
ATOM   1291  CG1 ILE    81      41.283  30.796  25.150  1.00  0.00           C
ATOM   1292 HG12 ILE    81      40.196  30.739  25.199  1.00  0.00           H
ATOM   1293 HG13 ILE    81      41.479  31.849  24.944  1.00  0.00           H
ATOM   1294  CD1 ILE    81      41.915  29.953  24.026  1.00  0.00           C
ATOM   1295 HD11 ILE    81      41.410  28.987  24.057  1.00  0.00           H
ATOM   1296 HD12 ILE    81      42.985  29.813  24.179  1.00  0.00           H
ATOM   1297 HD13 ILE    81      41.723  30.373  23.039  1.00  0.00           H
ATOM   1298  C   ILE    81      43.130  32.548  26.953  1.00  0.00           C
ATOM   1299  O   ILE    81      43.302  33.168  25.887  1.00  0.00           O
ATOM   1300  N   GLY    82      42.834  33.144  28.094  1.00  0.00           N
ATOM   1301  H   GLY    82      42.822  32.635  28.966  1.00  0.00           H
ATOM   1302  CA  GLY    82      42.391  34.536  28.158  1.00  0.00           C
ATOM   1303  HA2 GLY    82      42.164  34.779  29.195  1.00  0.00           H
ATOM   1304  HA3 GLY    82      43.214  35.153  27.796  1.00  0.00           H
ATOM   1305  C   GLY    82      41.079  34.949  27.437  1.00  0.00           C
ATOM   1306  O   GLY    82      40.339  34.091  26.939  1.00  0.00           O
ATOM   1307  N   MET    83      40.786  36.280  27.460  1.00  0.00           N
ATOM   1308  H   MET    83      41.406  36.702  28.137  1.00  0.00           H
ATOM   1309  CA  MET    83      39.539  36.789  27.024  1.00  0.00           C
ATOM   1310  HA  MET    83      38.970  36.052  26.455  1.00  0.00           H
ATOM   1311  CB  MET    83      38.606  37.041  28.285  1.00  0.00           C
ATOM   1312  HB2 MET    83      39.203  37.700  28.916  1.00  0.00           H
ATOM   1313  HB3 MET    83      37.765  37.539  27.804  1.00  0.00           H
ATOM   1314  CG  MET    83      38.219  35.737  29.037  1.00  0.00           C
ATOM   1315  HG2 MET    83      37.525  35.225  28.372  1.00  0.00           H
ATOM   1316  HG3 MET    83      39.151  35.214  29.255  1.00  0.00           H
ATOM   1317  SD  MET    83      37.340  35.837  30.577  1.00  0.00           S
ATOM   1318  CE  MET    83      38.684  36.211  31.683  1.00  0.00           C
ATOM   1319  HE1 MET    83      39.153  35.245  31.870  1.00  0.00           H
ATOM   1320  HE2 MET    83      39.514  36.760  31.237  1.00  0.00           H
ATOM   1321  HE3 MET    83      38.322  36.556  32.651  1.00  0.00           H
ATOM   1322  C   MET    83      39.663  38.068  26.145  1.00  0.00           C
ATOM   1323  O   MET    83      40.380  39.029  26.337  1.00  0.00           O
ATOM   1324  N   THR    84      38.796  38.122  25.120  1.00  0.00           N
ATOM   1325  H   THR    84      38.289  37.311  24.796  1.00  0.00           H
ATOM   1326  CA  THR    84      38.487  39.418  24.467  1.00  0.00           C
ATOM   1327  HA  THR    84      39.437  39.951  24.457  1.00  0.00           H
ATOM   1328  CB  THR    84      38.044  39.241  23.001  1.00  0.00           C
ATOM   1329  HB  THR    84      38.871  38.786  22.455  1.00  0.00           H
ATOM   1330  CG2 THR    84      36.740  38.379  22.681  1.00  0.00           C
ATOM   1331 HG21 THR    84      36.670  38.311  21.596  1.00  0.00           H
ATOM   1332 HG22 THR    84      35.861  38.919  23.033  1.00  0.00           H
ATOM   1333 HG23 THR    84      36.691  37.470  23.279  1.00  0.00           H
ATOM   1334  OG1 THR    84      37.846  40.545  22.543  1.00  0.00           O
ATOM   1335  HG1 THR    84      38.517  40.737  21.883  1.00  0.00           H
ATOM   1336  C   THR    84      37.561  40.298  25.293  1.00  0.00           C
ATOM   1337  O   THR    84      36.924  39.732  26.162  1.00  0.00           O
ATOM   1338  N   LYS    85      37.550  41.587  25.096  1.00  0.00           N
ATOM   1339  H   LYS    85      38.263  41.913  24.458  1.00  0.00           H
ATOM   1340  CA  LYS    85      36.576  42.623  25.578  1.00  0.00           C
ATOM   1341  HA  LYS    85      36.785  42.864  26.619  1.00  0.00           H
ATOM   1342  CB  LYS    85      36.622  43.950  24.776  1.00  0.00           C
ATOM   1343  HB2 LYS    85      37.675  44.197  24.642  1.00  0.00           H
ATOM   1344  HB3 LYS    85      36.136  43.790  23.814  1.00  0.00           H
ATOM   1345  CG  LYS    85      35.922  45.074  25.530  1.00  0.00           C
ATOM   1346  HG2 LYS    85      34.840  44.946  25.576  1.00  0.00           H
ATOM   1347  HG3 LYS    85      36.397  45.114  26.511  1.00  0.00           H
ATOM   1348  CD  LYS    85      36.329  46.478  24.960  1.00  0.00           C
ATOM   1349  HD2 LYS    85      35.979  47.209  25.688  1.00  0.00           H
ATOM   1350  HD3 LYS    85      37.418  46.478  24.922  1.00  0.00           H
ATOM   1351  CE  LYS    85      35.875  46.964  23.625  1.00  0.00           C
ATOM   1352  HE2 LYS    85      36.574  47.766  23.388  1.00  0.00           H
ATOM   1353  HE3 LYS    85      36.082  46.200  22.876  1.00  0.00           H
ATOM   1354  NZ  LYS    85      34.446  47.362  23.720  1.00  0.00           N
ATOM   1355  HZ1 LYS    85      34.153  47.882  22.905  1.00  0.00           H
ATOM   1356  HZ2 LYS    85      34.298  47.919  24.550  1.00  0.00           H
ATOM   1357  HZ3 LYS    85      33.819  46.572  23.765  1.00  0.00           H
ATOM   1358  C   LYS    85      35.144  42.108  25.516  1.00  0.00           C
ATOM   1359  O   LYS    85      34.520  42.190  26.570  1.00  0.00           O
ATOM   1360  N   ALA    86      34.609  41.577  24.405  1.00  0.00           N
ATOM   1361  H   ALA    86      35.203  41.577  23.588  1.00  0.00           H
ATOM   1362  CA  ALA    86      33.293  41.018  24.267  1.00  0.00           C
ATOM   1363  HA  ALA    86      32.507  41.768  24.357  1.00  0.00           H
ATOM   1364  CB  ALA    86      33.200  40.225  22.870  1.00  0.00           C
ATOM   1365  HB1 ALA    86      33.524  39.184  22.829  1.00  0.00           H
ATOM   1366  HB2 ALA    86      33.538  40.930  22.111  1.00  0.00           H
ATOM   1367  HB3 ALA    86      32.123  40.059  22.823  1.00  0.00           H
ATOM   1368  C   ALA    86      33.124  39.934  25.380  1.00  0.00           C
ATOM   1369  O   ALA    86      32.092  39.955  26.082  1.00  0.00           O
ATOM   1370  N   ASP    87      34.063  38.954  25.556  1.00  0.00           N
ATOM   1371  H   ASP    87      35.009  39.015  25.209  1.00  0.00           H
ATOM   1372  CA  ASP    87      33.918  37.946  26.660  1.00  0.00           C
ATOM   1373  HA  ASP    87      32.918  37.550  26.486  1.00  0.00           H
ATOM   1374  CB  ASP    87      34.939  36.768  26.599  1.00  0.00           C
ATOM   1375  HB2 ASP    87      35.918  37.245  26.665  1.00  0.00           H
ATOM   1376  HB3 ASP    87      34.714  36.115  27.443  1.00  0.00           H
ATOM   1377  CG  ASP    87      34.766  35.933  25.370  1.00  0.00           C
ATOM   1378  OD1 ASP    87      34.228  36.330  24.355  1.00  0.00           O
ATOM   1379  OD2 ASP    87      35.304  34.761  25.309  1.00  0.00           O
ATOM   1380  C   ASP    87      33.919  38.580  28.020  1.00  0.00           C
ATOM   1381  O   ASP    87      33.197  38.081  28.868  1.00  0.00           O
ATOM   1382  N   LEU    88      34.732  39.668  28.224  1.00  0.00           N
ATOM   1383  H   LEU    88      35.249  40.124  27.486  1.00  0.00           H
ATOM   1384  CA  LEU    88      34.762  40.391  29.533  1.00  0.00           C
ATOM   1385  HA  LEU    88      34.968  39.629  30.284  1.00  0.00           H
ATOM   1386  CB  LEU    88      35.971  41.370  29.553  1.00  0.00           C
ATOM   1387  HB2 LEU    88      35.911  41.864  28.584  1.00  0.00           H
ATOM   1388  HB3 LEU    88      35.739  42.040  30.381  1.00  0.00           H
ATOM   1389  CG  LEU    88      37.412  40.791  29.655  1.00  0.00           C
ATOM   1390  HG  LEU    88      37.569  40.097  28.828  1.00  0.00           H
ATOM   1391  CD1 LEU    88      38.319  41.945  29.471  1.00  0.00           C
ATOM   1392 HD11 LEU    88      38.053  42.757  30.149  1.00  0.00           H
ATOM   1393 HD12 LEU    88      38.220  42.315  28.450  1.00  0.00           H
ATOM   1394 HD13 LEU    88      39.337  41.660  29.739  1.00  0.00           H
ATOM   1395  CD2 LEU    88      37.637  40.021  30.971  1.00  0.00           C
ATOM   1396 HD21 LEU    88      36.868  39.269  31.149  1.00  0.00           H
ATOM   1397 HD22 LEU    88      38.577  39.471  30.952  1.00  0.00           H
ATOM   1398 HD23 LEU    88      37.601  40.664  31.851  1.00  0.00           H
ATOM   1399  C   LEU    88      33.411  41.049  29.822  1.00  0.00           C
ATOM   1400  O   LEU    88      32.791  40.662  30.860  1.00  0.00           O
ATOM   1401  N   ILE    89      32.865  41.778  28.846  1.00  0.00           N
ATOM   1402  H   ILE    89      33.416  42.135  28.079  1.00  0.00           H
ATOM   1403  CA  ILE    89      31.477  42.270  28.910  1.00  0.00           C
ATOM   1404  HA  ILE    89      31.330  42.794  29.855  1.00  0.00           H
ATOM   1405  CB  ILE    89      31.312  43.330  27.806  1.00  0.00           C
ATOM   1406  HB  ILE    89      31.438  42.753  26.890  1.00  0.00           H
ATOM   1407  CG2 ILE    89      29.865  43.860  27.855  1.00  0.00           C
ATOM   1408 HG21 ILE    89      29.483  44.057  28.858  1.00  0.00           H
ATOM   1409 HG22 ILE    89      29.193  43.184  27.327  1.00  0.00           H
ATOM   1410 HG23 ILE    89      29.880  44.779  27.268  1.00  0.00           H
ATOM   1411  CG1 ILE    89      32.240  44.528  27.906  1.00  0.00           C
ATOM   1412 HG12 ILE    89      32.024  45.202  28.735  1.00  0.00           H
ATOM   1413 HG13 ILE    89      33.280  44.273  28.108  1.00  0.00           H
ATOM   1414  CD1 ILE    89      32.275  45.446  26.694  1.00  0.00           C
ATOM   1415 HD11 ILE    89      31.402  46.099  26.688  1.00  0.00           H
ATOM   1416 HD12 ILE    89      32.181  44.923  25.743  1.00  0.00           H
ATOM   1417 HD13 ILE    89      33.045  46.215  26.637  1.00  0.00           H
ATOM   1418  C   ILE    89      30.463  41.100  28.896  1.00  0.00           C
ATOM   1419  O   ILE    89      29.399  41.344  29.503  1.00  0.00           O
ATOM   1420  N   ASN    90      30.699  39.878  28.415  1.00  0.00           N
ATOM   1421  H   ASN    90      31.527  39.755  27.851  1.00  0.00           H
ATOM   1422  CA  ASN    90      29.840  38.745  28.612  1.00  0.00           C
ATOM   1423  HA  ASN    90      28.798  38.995  28.804  1.00  0.00           H
ATOM   1424  CB  ASN    90      29.816  37.865  27.366  1.00  0.00           C
ATOM   1425  HB2 ASN    90      30.823  37.616  27.032  1.00  0.00           H
ATOM   1426  HB3 ASN    90      29.236  37.008  27.710  1.00  0.00           H
ATOM   1427  CG  ASN    90      29.101  38.432  26.112  1.00  0.00           C
ATOM   1428  OD1 ASN    90      27.983  38.847  26.165  1.00  0.00           O
ATOM   1429  ND2 ASN    90      29.759  38.444  24.977  1.00  0.00           N
ATOM   1430 HD21 ASN    90      30.702  38.101  24.856  1.00  0.00           H
ATOM   1431 HD22 ASN    90      29.305  38.976  24.249  1.00  0.00           H
ATOM   1432  C   ASN    90      30.233  37.902  29.889  1.00  0.00           C
ATOM   1433  O   ASN    90      30.602  36.790  29.860  1.00  0.00           O
ATOM   1434  N   ASN    91      30.140  38.621  31.011  1.00  0.00           N
ATOM   1435  H   ASN    91      30.064  39.612  30.834  1.00  0.00           H
ATOM   1436  CA  ASN    91      30.499  38.173  32.363  1.00  0.00           C
ATOM   1437  HA  ASN    91      30.652  38.994  33.064  1.00  0.00           H
ATOM   1438  CB  ASN    91      29.270  37.392  32.944  1.00  0.00           C
ATOM   1439  HB2 ASN    91      29.095  36.540  32.287  1.00  0.00           H
ATOM   1440  HB3 ASN    91      29.372  37.003  33.957  1.00  0.00           H
ATOM   1441  CG  ASN    91      27.949  38.177  32.961  1.00  0.00           C
ATOM   1442  OD1 ASN    91      27.974  39.421  33.076  1.00  0.00           O
ATOM   1443  ND2 ASN    91      26.787  37.524  32.687  1.00  0.00           N
ATOM   1444 HD21 ASN    91      26.785  36.535  32.481  1.00  0.00           H
ATOM   1445 HD22 ASN    91      25.966  38.101  32.579  1.00  0.00           H
ATOM   1446  C   ASN    91      31.773  37.314  32.543  1.00  0.00           C
ATOM   1447  O   ASN    91      31.728  36.269  33.159  1.00  0.00           O
ATOM   1448  N   LEU    92      32.885  37.775  31.950  1.00  0.00           N
ATOM   1449  H   LEU    92      32.866  38.723  31.602  1.00  0.00           H
ATOM   1450  CA  LEU    92      34.212  37.087  31.825  1.00  0.00           C
ATOM   1451  HA  LEU    92      34.791  37.571  31.040  1.00  0.00           H
ATOM   1452  CB  LEU    92      35.063  37.167  33.168  1.00  0.00           C
ATOM   1453  HB2 LEU    92      34.605  36.593  33.973  1.00  0.00           H
ATOM   1454  HB3 LEU    92      36.083  36.859  32.940  1.00  0.00           H
ATOM   1455  CG  LEU    92      35.253  38.557  33.917  1.00  0.00           C
ATOM   1456  HG  LEU    92      35.481  39.427  33.301  1.00  0.00           H
ATOM   1457  CD1 LEU    92      33.942  38.954  34.686  1.00  0.00           C
ATOM   1458 HD11 LEU    92      33.732  38.067  35.285  1.00  0.00           H
ATOM   1459 HD12 LEU    92      33.131  39.309  34.051  1.00  0.00           H
ATOM   1460 HD13 LEU    92      34.238  39.684  35.438  1.00  0.00           H
ATOM   1461  CD2 LEU    92      36.541  38.455  34.754  1.00  0.00           C
ATOM   1462 HD21 LEU    92      36.531  39.355  35.371  1.00  0.00           H
ATOM   1463 HD22 LEU    92      36.504  37.588  35.414  1.00  0.00           H
ATOM   1464 HD23 LEU    92      37.457  38.338  34.175  1.00  0.00           H
ATOM   1465  C   LEU    92      33.993  35.674  31.232  1.00  0.00           C
ATOM   1466  O   LEU    92      34.455  34.764  31.868  1.00  0.00           O
ATOM   1467  N   GLY    93      33.267  35.550  30.151  1.00  0.00           N
ATOM   1468  H   GLY    93      32.726  36.329  29.804  1.00  0.00           H
ATOM   1469  CA  GLY    93      33.143  34.305  29.417  1.00  0.00           C
ATOM   1470  HA2 GLY    93      32.534  34.537  28.545  1.00  0.00           H
ATOM   1471  HA3 GLY    93      34.138  33.994  29.098  1.00  0.00           H
ATOM   1472  C   GLY    93      32.445  33.198  30.254  1.00  0.00           C
ATOM   1473  O   GLY    93      32.378  32.041  29.797  1.00  0.00           O
ATOM   1474  N   THR    94      32.090  33.468  31.463  1.00  0.00           N
ATOM   1475  H   THR    94      32.209  34.384  31.871  1.00  0.00           H
ATOM   1476  CA  THR    94      31.481  32.564  32.349  1.00  0.00           C
ATOM   1477  HA  THR    94      32.085  31.657  32.378  1.00  0.00           H
ATOM   1478  CB  THR    94      31.398  33.140  33.803  1.00  0.00           C
ATOM   1479  HB  THR    94      30.984  32.319  34.389  1.00  0.00           H
ATOM   1480  CG2 THR    94      32.627  33.630  34.579  1.00  0.00           C
ATOM   1481 HG21 THR    94      33.053  34.580  34.251  1.00  0.00           H
ATOM   1482 HG22 THR    94      33.342  32.809  34.503  1.00  0.00           H
ATOM   1483 HG23 THR    94      32.374  33.642  35.639  1.00  0.00           H
ATOM   1484  OG1 THR    94      30.361  34.103  33.818  1.00  0.00           O
ATOM   1485  HG1 THR    94      30.758  34.923  33.515  1.00  0.00           H
ATOM   1486  C   THR    94      30.072  32.228  31.912  1.00  0.00           C
ATOM   1487  O   THR    94      29.346  32.961  31.229  1.00  0.00           O
ATOM   1488  N   ILE    95      29.640  31.069  32.348  1.00  0.00           N
ATOM   1489  H   ILE    95      30.321  30.372  32.613  1.00  0.00           H
ATOM   1490  CA  ILE    95      28.204  30.634  32.259  1.00  0.00           C
ATOM   1491  HA  ILE    95      27.881  30.871  31.245  1.00  0.00           H
ATOM   1492  CB  ILE    95      28.186  29.035  32.401  1.00  0.00           C
ATOM   1493  HB  ILE    95      29.067  28.729  31.837  1.00  0.00           H
ATOM   1494  CG2 ILE    95      28.237  28.520  33.851  1.00  0.00           C
ATOM   1495 HG21 ILE    95      29.126  28.976  34.287  1.00  0.00           H
ATOM   1496 HG22 ILE    95      28.220  27.431  33.877  1.00  0.00           H
ATOM   1497 HG23 ILE    95      27.245  28.814  34.194  1.00  0.00           H
ATOM   1498  CG1 ILE    95      26.957  28.433  31.656  1.00  0.00           C
ATOM   1499 HG12 ILE    95      26.063  28.650  32.243  1.00  0.00           H
ATOM   1500 HG13 ILE    95      26.763  28.919  30.699  1.00  0.00           H
ATOM   1501  CD1 ILE    95      27.259  26.975  31.423  1.00  0.00           C
ATOM   1502 HD11 ILE    95      26.961  26.337  32.255  1.00  0.00           H
ATOM   1503 HD12 ILE    95      28.276  26.827  31.060  1.00  0.00           H
ATOM   1504 HD13 ILE    95      26.629  26.635  30.601  1.00  0.00           H
ATOM   1505  C   ILE    95      27.249  31.471  33.187  1.00  0.00           C
ATOM   1506  O   ILE    95      26.133  31.070  33.461  1.00  0.00           O
ATOM   1507  N   ALA    96      27.705  32.502  33.887  1.00  0.00           N
ATOM   1508  H   ALA    96      28.570  32.915  33.570  1.00  0.00           H
ATOM   1509  CA  ALA    96      27.121  33.140  35.101  1.00  0.00           C
ATOM   1510  HA  ALA    96      27.061  32.341  35.841  1.00  0.00           H
ATOM   1511  CB  ALA    96      28.034  34.293  35.639  1.00  0.00           C
ATOM   1512  HB1 ALA    96      27.651  34.574  36.620  1.00  0.00           H
ATOM   1513  HB2 ALA    96      28.043  35.121  34.931  1.00  0.00           H
ATOM   1514  HB3 ALA    96      29.062  33.952  35.770  1.00  0.00           H
ATOM   1515  C   ALA    96      25.642  33.602  35.000  1.00  0.00           C
ATOM   1516  O   ALA    96      24.858  33.450  35.951  1.00  0.00           O
ATOM   1517  N   LYS    97      25.198  33.980  33.786  1.00  0.00           N
ATOM   1518  H   LYS    97      25.818  34.022  32.991  1.00  0.00           H
ATOM   1519  CA  LYS    97      23.791  34.464  33.554  1.00  0.00           C
ATOM   1520  HA  LYS    97      23.660  35.305  34.235  1.00  0.00           H
ATOM   1521  CB  LYS    97      23.820  34.895  32.104  1.00  0.00           C
ATOM   1522  HB2 LYS    97      24.557  35.695  32.034  1.00  0.00           H
ATOM   1523  HB3 LYS    97      24.194  34.071  31.498  1.00  0.00           H
ATOM   1524  CG  LYS    97      22.453  35.351  31.603  1.00  0.00           C
ATOM   1525  HG2 LYS    97      21.845  34.457  31.471  1.00  0.00           H
ATOM   1526  HG3 LYS    97      22.069  35.927  32.447  1.00  0.00           H
ATOM   1527  CD  LYS    97      22.306  36.121  30.301  1.00  0.00           C
ATOM   1528  HD2 LYS    97      21.335  36.609  30.381  1.00  0.00           H
ATOM   1529  HD3 LYS    97      22.991  36.955  30.459  1.00  0.00           H
ATOM   1530  CE  LYS    97      22.575  35.316  28.998  1.00  0.00           C
ATOM   1531  HE2 LYS    97      22.839  36.149  28.347  1.00  0.00           H
ATOM   1532  HE3 LYS    97      23.420  34.634  29.085  1.00  0.00           H
ATOM   1533  NZ  LYS    97      21.398  34.475  28.542  1.00  0.00           N
ATOM   1534  HZ1 LYS    97      21.381  33.640  29.110  1.00  0.00           H
ATOM   1535  HZ2 LYS    97      21.472  34.211  27.570  1.00  0.00           H
ATOM   1536  HZ3 LYS    97      20.498  34.925  28.629  1.00  0.00           H
ATOM   1537  C   LYS    97      22.728  33.406  33.787  1.00  0.00           C
ATOM   1538  O   LYS    97      21.761  33.597  34.528  1.00  0.00           O
ATOM   1539  N   SER    98      22.926  32.175  33.295  1.00  0.00           N
ATOM   1540  H   SER    98      23.636  32.002  32.597  1.00  0.00           H
ATOM   1541  CA  SER    98      22.139  30.982  33.593  1.00  0.00           C
ATOM   1542  HA  SER    98      21.093  31.289  33.647  1.00  0.00           H
ATOM   1543  CB  SER    98      22.295  29.928  32.453  1.00  0.00           C
ATOM   1544  HB2 SER    98      21.881  28.972  32.774  1.00  0.00           H
ATOM   1545  HB3 SER    98      21.757  30.253  31.562  1.00  0.00           H
ATOM   1546  OG  SER    98      23.720  29.700  32.182  1.00  0.00           O
ATOM   1547  HG  SER    98      23.892  29.979  31.280  1.00  0.00           H
ATOM   1548  C   SER    98      22.672  30.556  34.958  1.00  0.00           C
ATOM   1549  O   SER    98      21.910  30.294  35.869  1.00  0.00           O
ATOM   1550  N   GLY    99      23.995  30.465  35.166  1.00  0.00           N
ATOM   1551  H   GLY    99      24.610  30.724  34.406  1.00  0.00           H
ATOM   1552  CA  GLY    99      24.547  29.736  36.310  1.00  0.00           C
ATOM   1553  HA2 GLY    99      24.310  28.674  36.254  1.00  0.00           H
ATOM   1554  HA3 GLY    99      25.618  29.796  36.122  1.00  0.00           H
ATOM   1555  C   GLY    99      24.160  30.167  37.663  1.00  0.00           C
ATOM   1556  O   GLY    99      23.764  29.352  38.459  1.00  0.00           O
ATOM   1557  N   THR   100      24.204  31.439  37.944  1.00  0.00           N
ATOM   1558  H   THR   100      24.432  32.069  37.188  1.00  0.00           H
ATOM   1559  CA  THR   100      23.898  31.934  39.325  1.00  0.00           C
ATOM   1560  HA  THR   100      24.508  31.443  40.083  1.00  0.00           H
ATOM   1561  CB  THR   100      24.301  33.418  39.335  1.00  0.00           C
ATOM   1562  HB  THR   100      23.983  33.858  40.280  1.00  0.00           H
ATOM   1563  CG2 THR   100      25.795  33.545  39.252  1.00  0.00           C
ATOM   1564 HG21 THR   100      26.100  34.501  39.676  1.00  0.00           H
ATOM   1565 HG22 THR   100      26.131  33.601  38.217  1.00  0.00           H
ATOM   1566 HG23 THR   100      26.210  32.741  39.861  1.00  0.00           H
ATOM   1567  OG1 THR   100      23.648  34.017  38.284  1.00  0.00           O
ATOM   1568  HG1 THR   100      24.072  33.714  37.479  1.00  0.00           H
ATOM   1569  C   THR   100      22.448  31.810  39.778  1.00  0.00           C
ATOM   1570  O   THR   100      22.181  31.386  40.891  1.00  0.00           O
ATOM   1571  N   LYS   101      21.483  31.784  38.887  1.00  0.00           N
ATOM   1572  H   LYS   101      21.637  32.108  37.943  1.00  0.00           H
ATOM   1573  CA  LYS   101      20.130  31.305  39.252  1.00  0.00           C
ATOM   1574  HA  LYS   101      20.026  31.888  40.168  1.00  0.00           H
ATOM   1575  CB  LYS   101      19.075  31.767  38.207  1.00  0.00           C
ATOM   1576  HB2 LYS   101      19.143  32.854  38.203  1.00  0.00           H
ATOM   1577  HB3 LYS   101      19.292  31.460  37.184  1.00  0.00           H
ATOM   1578  CG  LYS   101      17.614  31.477  38.574  1.00  0.00           C
ATOM   1579  HG2 LYS   101      16.981  31.736  37.726  1.00  0.00           H
ATOM   1580  HG3 LYS   101      17.475  30.396  38.603  1.00  0.00           H
ATOM   1581  CD  LYS   101      17.123  31.950  39.911  1.00  0.00           C
ATOM   1582  HD2 LYS   101      17.472  31.270  40.688  1.00  0.00           H
ATOM   1583  HD3 LYS   101      17.285  32.999  40.157  1.00  0.00           H
ATOM   1584  CE  LYS   101      15.610  31.739  39.697  1.00  0.00           C
ATOM   1585  HE2 LYS   101      15.190  32.534  39.081  1.00  0.00           H
ATOM   1586  HE3 LYS   101      15.587  30.787  39.167  1.00  0.00           H
ATOM   1587  NZ  LYS   101      14.874  31.686  40.982  1.00  0.00           N
ATOM   1588  HZ1 LYS   101      13.910  31.389  40.915  1.00  0.00           H
ATOM   1589  HZ2 LYS   101      14.721  32.566  41.453  1.00  0.00           H
ATOM   1590  HZ3 LYS   101      15.361  31.091  41.637  1.00  0.00           H
ATOM   1591  C   LYS   101      20.047  29.786  39.474  1.00  0.00           C
ATOM   1592  O   LYS   101      19.290  29.362  40.312  1.00  0.00           O
ATOM   1593  N   ALA   102      20.717  28.919  38.625  1.00  0.00           N
ATOM   1594  H   ALA   102      21.317  29.327  37.923  1.00  0.00           H
ATOM   1595  CA  ALA   102      20.645  27.469  38.785  1.00  0.00           C
ATOM   1596  HA  ALA   102      19.579  27.249  38.828  1.00  0.00           H
ATOM   1597  CB  ALA   102      21.282  26.893  37.581  1.00  0.00           C
ATOM   1598  HB1 ALA   102      22.230  27.420  37.469  1.00  0.00           H
ATOM   1599  HB2 ALA   102      20.635  26.987  36.708  1.00  0.00           H
ATOM   1600  HB3 ALA   102      21.560  25.839  37.610  1.00  0.00           H
ATOM   1601  C   ALA   102      21.290  26.985  40.084  1.00  0.00           C
ATOM   1602  O   ALA   102      20.870  26.010  40.655  1.00  0.00           O
ATOM   1603  N   PHE   103      22.231  27.749  40.592  1.00  0.00           N
ATOM   1604  H   PHE   103      22.634  28.414  39.946  1.00  0.00           H
ATOM   1605  CA  PHE   103      22.781  27.567  41.970  1.00  0.00           C
ATOM   1606  HA  PHE   103      23.096  26.535  42.124  1.00  0.00           H
ATOM   1607  CB  PHE   103      24.163  28.381  41.921  1.00  0.00           C
ATOM   1608  HB2 PHE   103      24.781  27.922  41.148  1.00  0.00           H
ATOM   1609  HB3 PHE   103      23.956  29.411  41.632  1.00  0.00           H
ATOM   1610  CG  PHE   103      24.874  28.530  43.232  1.00  0.00           C
ATOM   1611  CD1 PHE   103      24.749  27.486  44.197  1.00  0.00           C
ATOM   1612  HD1 PHE   103      24.055  26.683  43.997  1.00  0.00           H
ATOM   1613  CE1 PHE   103      25.484  27.479  45.349  1.00  0.00           C
ATOM   1614  HE1 PHE   103      25.426  26.650  46.036  1.00  0.00           H
ATOM   1615  CZ  PHE   103      26.381  28.506  45.626  1.00  0.00           C
ATOM   1616  HZ  PHE   103      27.007  28.472  46.506  1.00  0.00           H
ATOM   1617  CE2 PHE   103      26.471  29.640  44.694  1.00  0.00           C
ATOM   1618  HE2 PHE   103      27.097  30.471  44.988  1.00  0.00           H
ATOM   1619  CD2 PHE   103      25.739  29.609  43.472  1.00  0.00           C
ATOM   1620  HD2 PHE   103      25.839  30.374  42.716  1.00  0.00           H
ATOM   1621  C   PHE   103      21.812  27.993  43.030  1.00  0.00           C
ATOM   1622  O   PHE   103      21.665  27.315  44.064  1.00  0.00           O
ATOM   1623  N   MET   104      21.086  29.113  42.897  1.00  0.00           N
ATOM   1624  H   MET   104      21.226  29.598  42.022  1.00  0.00           H
ATOM   1625  CA  MET   104      20.083  29.508  43.830  1.00  0.00           C
ATOM   1626  HA  MET   104      20.578  29.523  44.801  1.00  0.00           H
ATOM   1627  CB  MET   104      19.606  30.982  43.770  1.00  0.00           C
ATOM   1628  HB2 MET   104      19.434  31.280  42.737  1.00  0.00           H
ATOM   1629  HB3 MET   104      18.735  31.163  44.402  1.00  0.00           H
ATOM   1630  CG  MET   104      20.742  31.884  44.218  1.00  0.00           C
ATOM   1631  HG2 MET   104      21.209  31.625  45.167  1.00  0.00           H
ATOM   1632  HG3 MET   104      21.620  31.967  43.578  1.00  0.00           H
ATOM   1633  SD  MET   104      20.122  33.559  44.490  1.00  0.00           S
ATOM   1634  CE  MET   104      19.681  34.081  42.821  1.00  0.00           C
ATOM   1635  HE1 MET   104      18.785  33.611  42.415  1.00  0.00           H
ATOM   1636  HE2 MET   104      19.533  35.159  42.768  1.00  0.00           H
ATOM   1637  HE3 MET   104      20.509  33.851  42.152  1.00  0.00           H
ATOM   1638  C   MET   104      18.833  28.532  43.954  1.00  0.00           C
ATOM   1639  O   MET   104      18.262  28.383  45.013  1.00  0.00           O
ATOM   1640  N   GLU   105      18.568  27.787  42.858  1.00  0.00           N
ATOM   1641  H   GLU   105      19.017  28.087  42.004  1.00  0.00           H
ATOM   1642  CA  GLU   105      17.623  26.652  42.843  1.00  0.00           C
ATOM   1643  HA  GLU   105      16.651  27.013  43.179  1.00  0.00           H
ATOM   1644  CB  GLU   105      17.483  26.278  41.356  1.00  0.00           C
ATOM   1645  HB2 GLU   105      17.116  27.108  40.752  1.00  0.00           H
ATOM   1646  HB3 GLU   105      18.475  25.905  41.103  1.00  0.00           H
ATOM   1647  CG  GLU   105      16.453  25.157  41.225  1.00  0.00           C
ATOM   1648  HG2 GLU   105      16.254  25.021  40.163  1.00  0.00           H
ATOM   1649  HG3 GLU   105      16.791  24.197  41.615  1.00  0.00           H
ATOM   1650  CD  GLU   105      15.009  25.398  41.741  1.00  0.00           C
ATOM   1651  OE1 GLU   105      14.518  26.568  41.738  1.00  0.00           O
ATOM   1652  OE2 GLU   105      14.372  24.381  42.234  1.00  0.00           O
ATOM   1653  C   GLU   105      18.197  25.503  43.729  1.00  0.00           C
ATOM   1654  O   GLU   105      17.383  24.844  44.409  1.00  0.00           O
ATOM   1655  N   ALA   106      19.500  25.364  43.821  1.00  0.00           N
ATOM   1656  H   ALA   106      20.078  25.937  43.222  1.00  0.00           H
ATOM   1657  CA  ALA   106      20.130  24.384  44.653  1.00  0.00           C
ATOM   1658  HA  ALA   106      19.514  23.486  44.704  1.00  0.00           H
ATOM   1659  CB  ALA   106      21.471  24.016  44.021  1.00  0.00           C
ATOM   1660  HB1 ALA   106      22.259  24.724  44.277  1.00  0.00           H
ATOM   1661  HB2 ALA   106      21.348  24.120  42.943  1.00  0.00           H
ATOM   1662  HB3 ALA   106      21.751  22.994  44.273  1.00  0.00           H
ATOM   1663  C   ALA   106      20.282  24.758  46.174  1.00  0.00           C
ATOM   1664  O   ALA   106      20.089  23.951  47.073  1.00  0.00           O
ATOM   1665  N   LEU   107      20.521  26.026  46.469  1.00  0.00           N
ATOM   1666  H   LEU   107      20.662  26.614  45.660  1.00  0.00           H
ATOM   1667  CA  LEU   107      20.547  26.611  47.753  1.00  0.00           C
ATOM   1668  HA  LEU   107      21.250  26.021  48.342  1.00  0.00           H
ATOM   1669  CB  LEU   107      21.160  28.006  47.574  1.00  0.00           C
ATOM   1670  HB2 LEU   107      20.709  28.486  46.707  1.00  0.00           H
ATOM   1671  HB3 LEU   107      21.067  28.621  48.470  1.00  0.00           H
ATOM   1672  CG  LEU   107      22.687  28.063  47.327  1.00  0.00           C
ATOM   1673  HG  LEU   107      22.929  27.295  46.591  1.00  0.00           H
ATOM   1674  CD1 LEU   107      23.058  29.412  46.769  1.00  0.00           C
ATOM   1675 HD11 LEU   107      22.474  30.251  47.149  1.00  0.00           H
ATOM   1676 HD12 LEU   107      22.985  29.472  45.683  1.00  0.00           H
ATOM   1677 HD13 LEU   107      24.130  29.579  46.868  1.00  0.00           H
ATOM   1678  CD2 LEU   107      23.446  27.738  48.611  1.00  0.00           C
ATOM   1679 HD21 LEU   107      23.193  26.727  48.930  1.00  0.00           H
ATOM   1680 HD22 LEU   107      24.500  27.921  48.405  1.00  0.00           H
ATOM   1681 HD23 LEU   107      23.159  28.476  49.362  1.00  0.00           H
ATOM   1682  C   LEU   107      19.198  26.672  48.441  1.00  0.00           C
ATOM   1683  O   LEU   107      19.058  26.311  49.626  1.00  0.00           O
ATOM   1684  N   GLN   108      18.191  27.197  47.736  1.00  0.00           N
ATOM   1685  H   GLN   108      18.328  27.595  46.818  1.00  0.00           H
ATOM   1686  CA  GLN   108      16.812  27.015  48.386  1.00  0.00           C
ATOM   1687  HA  GLN   108      16.701  27.494  49.360  1.00  0.00           H
ATOM   1688  CB  GLN   108      15.718  27.675  47.612  1.00  0.00           C
ATOM   1689  HB2 GLN   108      15.578  27.089  46.705  1.00  0.00           H
ATOM   1690  HB3 GLN   108      14.817  27.442  48.182  1.00  0.00           H
ATOM   1691  CG  GLN   108      15.853  29.160  47.234  1.00  0.00           C
ATOM   1692  HG2 GLN   108      16.877  29.320  46.895  1.00  0.00           H
ATOM   1693  HG3 GLN   108      15.233  29.329  46.354  1.00  0.00           H
ATOM   1694  CD  GLN   108      15.469  30.121  48.295  1.00  0.00           C
ATOM   1695  OE1 GLN   108      15.448  29.734  49.476  1.00  0.00           O
ATOM   1696  NE2 GLN   108      15.009  31.309  47.980  1.00  0.00           N
ATOM   1697 HE21 GLN   108      14.699  31.867  48.763  1.00  0.00           H
ATOM   1698 HE22 GLN   108      14.996  31.587  47.009  1.00  0.00           H
ATOM   1699  C   GLN   108      16.497  25.515  48.734  1.00  0.00           C
ATOM   1700  O   GLN   108      15.785  25.263  49.699  1.00  0.00           O
ATOM   1701  N   ALA   109      17.006  24.529  48.018  1.00  0.00           N
ATOM   1702  H   ALA   109      17.755  24.763  47.381  1.00  0.00           H
ATOM   1703  CA  ALA   109      16.688  23.105  48.178  1.00  0.00           C
ATOM   1704  HA  ALA   109      15.660  22.946  48.505  1.00  0.00           H
ATOM   1705  CB  ALA   109      16.956  22.402  46.912  1.00  0.00           C
ATOM   1706  HB1 ALA   109      17.969  22.497  46.519  1.00  0.00           H
ATOM   1707  HB2 ALA   109      16.318  22.743  46.095  1.00  0.00           H
ATOM   1708  HB3 ALA   109      16.703  21.344  46.959  1.00  0.00           H
ATOM   1709  C   ALA   109      17.520  22.435  49.312  1.00  0.00           C
ATOM   1710  O   ALA   109      17.063  21.527  49.966  1.00  0.00           O
ATOM   1711  N   GLY   110      18.815  22.860  49.546  1.00  0.00           N
ATOM   1712  H   GLY   110      19.203  23.594  48.971  1.00  0.00           H
ATOM   1713  CA  GLY   110      19.743  22.410  50.612  1.00  0.00           C
ATOM   1714  HA2 GLY   110      19.652  23.118  51.436  1.00  0.00           H
ATOM   1715  HA3 GLY   110      19.359  21.507  51.085  1.00  0.00           H
ATOM   1716  C   GLY   110      21.230  22.312  50.307  1.00  0.00           C
ATOM   1717  O   GLY   110      21.925  21.662  51.097  1.00  0.00           O
ATOM   1718  N   ALA   111      21.712  22.944  49.227  1.00  0.00           N
ATOM   1719  H   ALA   111      21.050  23.414  48.626  1.00  0.00           H
ATOM   1720  CA  ALA   111      23.139  23.023  48.934  1.00  0.00           C
ATOM   1721  HA  ALA   111      23.530  22.006  48.957  1.00  0.00           H
ATOM   1722  CB  ALA   111      23.324  23.478  47.463  1.00  0.00           C
ATOM   1723  HB1 ALA   111      23.413  24.558  47.348  1.00  0.00           H
ATOM   1724  HB2 ALA   111      22.563  23.042  46.815  1.00  0.00           H
ATOM   1725  HB3 ALA   111      24.351  23.274  47.158  1.00  0.00           H
ATOM   1726  C   ALA   111      23.775  23.861  50.043  1.00  0.00           C
ATOM   1727  O   ALA   111      23.086  24.713  50.554  1.00  0.00           O
ATOM   1728  N   ASP   112      25.095  23.758  50.296  1.00  0.00           N
ATOM   1729  H   ASP   112      25.692  23.020  49.953  1.00  0.00           H
ATOM   1730  CA  ASP   112      25.804  24.857  50.884  1.00  0.00           C
ATOM   1731  HA  ASP   112      25.129  25.383  51.560  1.00  0.00           H
ATOM   1732  CB  ASP   112      26.938  24.287  51.724  1.00  0.00           C
ATOM   1733  HB2 ASP   112      26.518  23.597  52.455  1.00  0.00           H
ATOM   1734  HB3 ASP   112      27.445  23.668  50.984  1.00  0.00           H
ATOM   1735  CG  ASP   112      27.890  25.266  52.401  1.00  0.00           C
ATOM   1736  OD1 ASP   112      29.133  25.152  52.384  1.00  0.00           O
ATOM   1737  OD2 ASP   112      27.328  26.202  53.031  1.00  0.00           O
ATOM   1738  C   ASP   112      26.276  25.933  49.883  1.00  0.00           C
ATOM   1739  O   ASP   112      26.624  25.664  48.749  1.00  0.00           O
ATOM   1740  N   ILE   113      26.562  27.108  50.392  1.00  0.00           N
ATOM   1741  H   ILE   113      26.327  27.311  51.353  1.00  0.00           H
ATOM   1742  CA  ILE   113      27.250  28.240  49.629  1.00  0.00           C
ATOM   1743  HA  ILE   113      26.753  28.411  48.674  1.00  0.00           H
ATOM   1744  CB  ILE   113      26.930  29.581  50.381  1.00  0.00           C
ATOM   1745  HB  ILE   113      25.927  29.433  50.780  1.00  0.00           H
ATOM   1746  CG2 ILE   113      27.760  29.538  51.687  1.00  0.00           C
ATOM   1747 HG21 ILE   113      27.728  28.518  52.070  1.00  0.00           H
ATOM   1748 HG22 ILE   113      27.398  30.146  52.517  1.00  0.00           H
ATOM   1749 HG23 ILE   113      28.775  29.876  51.479  1.00  0.00           H
ATOM   1750  CG1 ILE   113      27.123  30.928  49.691  1.00  0.00           C
ATOM   1751 HG12 ILE   113      26.963  31.770  50.364  1.00  0.00           H
ATOM   1752 HG13 ILE   113      28.165  31.080  49.410  1.00  0.00           H
ATOM   1753  CD1 ILE   113      26.188  31.124  48.489  1.00  0.00           C
ATOM   1754 HD11 ILE   113      25.200  30.718  48.706  1.00  0.00           H
ATOM   1755 HD12 ILE   113      26.603  30.644  47.603  1.00  0.00           H
ATOM   1756 HD13 ILE   113      25.896  32.167  48.376  1.00  0.00           H
ATOM   1757  C   ILE   113      28.735  28.017  49.203  1.00  0.00           C
ATOM   1758  O   ILE   113      29.132  28.717  48.251  1.00  0.00           O
ATOM   1759  N   SER   114      29.512  27.056  49.754  1.00  0.00           N
ATOM   1760  H   SER   114      29.148  26.485  50.504  1.00  0.00           H
ATOM   1761  CA  SER   114      30.815  26.776  49.222  1.00  0.00           C
ATOM   1762  HA  SER   114      31.219  27.734  48.896  1.00  0.00           H
ATOM   1763  CB  SER   114      31.700  26.016  50.203  1.00  0.00           C
ATOM   1764  HB2 SER   114      32.712  25.811  49.853  1.00  0.00           H
ATOM   1765  HB3 SER   114      31.872  26.657  51.068  1.00  0.00           H
ATOM   1766  OG  SER   114      31.103  24.887  50.819  1.00  0.00           O
ATOM   1767  HG  SER   114      30.386  25.190  51.380  1.00  0.00           H
ATOM   1768  C   SER   114      30.757  25.902  47.929  1.00  0.00           C
ATOM   1769  O   SER   114      31.766  25.606  47.263  1.00  0.00           O
ATOM   1770  N   MET   115      29.575  25.419  47.549  1.00  0.00           N
ATOM   1771  H   MET   115      28.760  25.796  48.014  1.00  0.00           H
ATOM   1772  CA  MET   115      29.255  24.638  46.313  1.00  0.00           C
ATOM   1773  HA  MET   115      30.028  23.909  46.067  1.00  0.00           H
ATOM   1774  CB  MET   115      28.026  23.736  46.571  1.00  0.00           C
ATOM   1775  HB2 MET   115      27.084  24.261  46.731  1.00  0.00           H
ATOM   1776  HB3 MET   115      27.920  23.091  45.700  1.00  0.00           H
ATOM   1777  CG  MET   115      28.073  22.781  47.772  1.00  0.00           C
ATOM   1778  HG2 MET   115      28.986  22.190  47.704  1.00  0.00           H
ATOM   1779  HG3 MET   115      28.179  23.325  48.710  1.00  0.00           H
ATOM   1780  SD  MET   115      26.610  21.661  47.896  1.00  0.00           S
ATOM   1781  CE  MET   115      26.821  20.640  46.372  1.00  0.00           C
ATOM   1782  HE1 MET   115      26.279  21.101  45.546  1.00  0.00           H
ATOM   1783  HE2 MET   115      27.863  20.631  46.052  1.00  0.00           H
ATOM   1784  HE3 MET   115      26.333  19.665  46.377  1.00  0.00           H
ATOM   1785  C   MET   115      29.255  25.504  44.969  1.00  0.00           C
ATOM   1786  O   MET   115      28.981  24.972  43.894  1.00  0.00           O
ATOM   1787  N   ILE   116      29.556  26.834  44.999  1.00  0.00           N
ATOM   1788  H   ILE   116      29.837  27.238  45.880  1.00  0.00           H
ATOM   1789  CA  ILE   116      29.546  27.719  43.835  1.00  0.00           C
ATOM   1790  HA  ILE   116      28.482  27.884  43.657  1.00  0.00           H
ATOM   1791  CB  ILE   116      30.214  29.015  44.233  1.00  0.00           C
ATOM   1792  HB  ILE   116      29.701  29.334  45.140  1.00  0.00           H
ATOM   1793  CG2 ILE   116      31.732  28.668  44.647  1.00  0.00           C
ATOM   1794 HG21 ILE   116      32.461  28.834  43.855  1.00  0.00           H
ATOM   1795 HG22 ILE   116      31.762  27.668  45.078  1.00  0.00           H
ATOM   1796 HG23 ILE   116      32.025  29.410  45.389  1.00  0.00           H
ATOM   1797  CG1 ILE   116      30.062  30.046  43.102  1.00  0.00           C
ATOM   1798 HG12 ILE   116      30.480  29.568  42.216  1.00  0.00           H
ATOM   1799 HG13 ILE   116      28.996  30.189  42.930  1.00  0.00           H
ATOM   1800  CD1 ILE   116      30.664  31.382  43.411  1.00  0.00           C
ATOM   1801 HD11 ILE   116      30.020  31.858  44.149  1.00  0.00           H
ATOM   1802 HD12 ILE   116      30.696  31.874  42.438  1.00  0.00           H
ATOM   1803 HD13 ILE   116      31.698  31.396  43.755  1.00  0.00           H
ATOM   1804  C   ILE   116      30.082  27.114  42.496  1.00  0.00           C
ATOM   1805  O   ILE   116      29.466  27.213  41.452  1.00  0.00           O
ATOM   1806  N   GLY   117      31.280  26.540  42.548  1.00  0.00           N
ATOM   1807  H   GLY   117      31.665  26.576  43.482  1.00  0.00           H
ATOM   1808  CA  GLY   117      32.160  26.201  41.424  1.00  0.00           C
ATOM   1809  HA2 GLY   117      32.285  27.047  40.748  1.00  0.00           H
ATOM   1810  HA3 GLY   117      33.169  26.018  41.793  1.00  0.00           H
ATOM   1811  C   GLY   117      31.559  25.012  40.595  1.00  0.00           C
ATOM   1812  O   GLY   117      31.604  24.978  39.355  1.00  0.00           O
ATOM   1813  N   GLN   118      30.771  24.182  41.201  1.00  0.00           N
ATOM   1814  H   GLN   118      30.563  24.372  42.170  1.00  0.00           H
ATOM   1815  CA  GLN   118      30.162  23.054  40.558  1.00  0.00           C
ATOM   1816  HA  GLN   118      30.948  22.354  40.278  1.00  0.00           H
ATOM   1817  CB  GLN   118      29.323  22.357  41.624  1.00  0.00           C
ATOM   1818  HB2 GLN   118      29.810  22.184  42.584  1.00  0.00           H
ATOM   1819  HB3 GLN   118      28.477  23.017  41.821  1.00  0.00           H
ATOM   1820  CG  GLN   118      28.758  21.028  41.013  1.00  0.00           C
ATOM   1821  HG2 GLN   118      28.079  21.173  40.173  1.00  0.00           H
ATOM   1822  HG3 GLN   118      29.488  20.314  40.631  1.00  0.00           H
ATOM   1823  CD  GLN   118      27.949  20.322  42.037  1.00  0.00           C
ATOM   1824  OE1 GLN   118      28.444  19.937  43.070  1.00  0.00           O
ATOM   1825  NE2 GLN   118      26.608  20.237  41.807  1.00  0.00           N
ATOM   1826 HE21 GLN   118      26.062  19.819  42.547  1.00  0.00           H
ATOM   1827 HE22 GLN   118      26.219  20.548  40.929  1.00  0.00           H
ATOM   1828  C   GLN   118      29.305  23.483  39.297  1.00  0.00           C
ATOM   1829  O   GLN   118      29.440  23.096  38.181  1.00  0.00           O
ATOM   1830  N   PHE   119      28.359  24.452  39.500  1.00  0.00           N
ATOM   1831  H   PHE   119      28.013  24.551  40.445  1.00  0.00           H
ATOM   1832  CA  PHE   119      27.588  25.135  38.488  1.00  0.00           C
ATOM   1833  HA  PHE   119      27.038  24.292  38.069  1.00  0.00           H
ATOM   1834  CB  PHE   119      26.638  26.013  39.360  1.00  0.00           C
ATOM   1835  HB2 PHE   119      27.165  26.841  39.834  1.00  0.00           H
ATOM   1836  HB3 PHE   119      25.969  26.518  38.663  1.00  0.00           H
ATOM   1837  CG  PHE   119      25.885  25.279  40.434  1.00  0.00           C
ATOM   1838  CD1 PHE   119      24.778  24.429  40.094  1.00  0.00           C
ATOM   1839  HD1 PHE   119      24.486  24.454  39.054  1.00  0.00           H
ATOM   1840  CE1 PHE   119      24.122  23.624  41.063  1.00  0.00           C
ATOM   1841  HE1 PHE   119      23.235  23.028  40.913  1.00  0.00           H
ATOM   1842  CZ  PHE   119      24.665  23.589  42.395  1.00  0.00           C
ATOM   1843  HZ  PHE   119      24.157  23.085  43.203  1.00  0.00           H
ATOM   1844  CE2 PHE   119      25.703  24.490  42.771  1.00  0.00           C
ATOM   1845  HE2 PHE   119      26.031  24.521  43.800  1.00  0.00           H
ATOM   1846  CD2 PHE   119      26.322  25.278  41.819  1.00  0.00           C
ATOM   1847  HD2 PHE   119      27.173  25.863  42.134  1.00  0.00           H
ATOM   1848  C   PHE   119      28.420  25.890  37.408  1.00  0.00           C
ATOM   1849  O   PHE   119      27.922  26.164  36.330  1.00  0.00           O
ATOM   1850  N   GLY   120      29.740  26.214  37.542  1.00  0.00           N
ATOM   1851  H   GLY   120      30.116  26.010  38.457  1.00  0.00           H
ATOM   1852  CA  GLY   120      30.542  26.786  36.500  1.00  0.00           C
ATOM   1853  HA2 GLY   120      31.498  26.265  36.446  1.00  0.00           H
ATOM   1854  HA3 GLY   120      30.043  26.629  35.544  1.00  0.00           H
ATOM   1855  C   GLY   120      30.745  28.333  36.727  1.00  0.00           C
ATOM   1856  O   GLY   120      31.478  29.040  36.034  1.00  0.00           O
ATOM   1857  N   VAL   121      30.117  28.860  37.807  1.00  0.00           N
ATOM   1858  H   VAL   121      29.635  28.188  38.387  1.00  0.00           H
ATOM   1859  CA  VAL   121      30.132  30.293  38.200  1.00  0.00           C
ATOM   1860  HA  VAL   121      30.452  30.844  37.316  1.00  0.00           H
ATOM   1861  CB  VAL   121      28.745  30.764  38.573  1.00  0.00           C
ATOM   1862  HB  VAL   121      28.752  31.836  38.379  1.00  0.00           H
ATOM   1863  CG1 VAL   121      27.786  30.165  37.608  1.00  0.00           C
ATOM   1864 HG11 VAL   121      28.112  30.129  36.568  1.00  0.00           H
ATOM   1865 HG12 VAL   121      27.410  29.172  37.856  1.00  0.00           H
ATOM   1866 HG13 VAL   121      26.920  30.815  37.726  1.00  0.00           H
ATOM   1867  CG2 VAL   121      28.348  30.359  40.028  1.00  0.00           C
ATOM   1868 HG21 VAL   121      27.260  30.418  40.013  1.00  0.00           H
ATOM   1869 HG22 VAL   121      28.784  30.974  40.816  1.00  0.00           H
ATOM   1870 HG23 VAL   121      28.497  29.288  40.168  1.00  0.00           H
ATOM   1871  C   VAL   121      31.255  30.656  39.203  1.00  0.00           C
ATOM   1872  O   VAL   121      31.260  31.848  39.689  1.00  0.00           O
ATOM   1873  N   GLY   122      32.166  29.763  39.486  1.00  0.00           N
ATOM   1874  H   GLY   122      32.114  28.888  38.983  1.00  0.00           H
ATOM   1875  CA  GLY   122      33.236  29.806  40.440  1.00  0.00           C
ATOM   1876  HA2 GLY   122      32.796  29.509  41.391  1.00  0.00           H
ATOM   1877  HA3 GLY   122      33.928  29.043  40.083  1.00  0.00           H
ATOM   1878  C   GLY   122      34.052  31.077  40.648  1.00  0.00           C
ATOM   1879  O   GLY   122      34.589  31.284  41.719  1.00  0.00           O
ATOM   1880  N   PHE   123      34.227  31.829  39.603  1.00  0.00           N
ATOM   1881  H   PHE   123      33.989  31.496  38.679  1.00  0.00           H
ATOM   1882  CA  PHE   123      35.049  33.027  39.631  1.00  0.00           C
ATOM   1883  HA  PHE   123      36.047  32.768  39.986  1.00  0.00           H
ATOM   1884  CB  PHE   123      35.150  33.557  38.195  1.00  0.00           C
ATOM   1885  HB2 PHE   123      35.829  32.909  37.641  1.00  0.00           H
ATOM   1886  HB3 PHE   123      34.118  33.569  37.845  1.00  0.00           H
ATOM   1887  CG  PHE   123      35.625  35.019  38.016  1.00  0.00           C
ATOM   1888  CD1 PHE   123      36.999  35.355  38.212  1.00  0.00           C
ATOM   1889  HD1 PHE   123      37.720  34.553  38.282  1.00  0.00           H
ATOM   1890  CE1 PHE   123      37.454  36.680  38.261  1.00  0.00           C
ATOM   1891  HE1 PHE   123      38.527  36.793  38.306  1.00  0.00           H
ATOM   1892  CZ  PHE   123      36.529  37.695  38.155  1.00  0.00           C
ATOM   1893  HZ  PHE   123      36.883  38.714  38.111  1.00  0.00           H
ATOM   1894  CE2 PHE   123      35.191  37.451  37.862  1.00  0.00           C
ATOM   1895  HE2 PHE   123      34.487  38.258  37.726  1.00  0.00           H
ATOM   1896  CD2 PHE   123      34.750  36.115  37.833  1.00  0.00           C
ATOM   1897  HD2 PHE   123      33.719  35.800  37.756  1.00  0.00           H
ATOM   1898  C   PHE   123      34.627  34.092  40.581  1.00  0.00           C
ATOM   1899  O   PHE   123      35.372  34.797  41.290  1.00  0.00           O
ATOM   1900  N   TYR   124      33.319  34.305  40.687  1.00  0.00           N
ATOM   1901  H   TYR   124      32.715  33.659  40.200  1.00  0.00           H
ATOM   1902  CA  TYR   124      32.528  35.086  41.671  1.00  0.00           C
ATOM   1903  HA  TYR   124      32.893  36.111  41.714  1.00  0.00           H
ATOM   1904  CB  TYR   124      31.045  35.173  41.153  1.00  0.00           C
ATOM   1905  HB2 TYR   124      30.633  34.168  41.070  1.00  0.00           H
ATOM   1906  HB3 TYR   124      30.559  35.798  41.902  1.00  0.00           H
ATOM   1907  CG  TYR   124      30.891  35.936  39.783  1.00  0.00           C
ATOM   1908  CD1 TYR   124      31.006  37.303  39.773  1.00  0.00           C
ATOM   1909  HD1 TYR   124      31.084  37.868  40.690  1.00  0.00           H
ATOM   1910  CE1 TYR   124      30.942  37.999  38.614  1.00  0.00           C
ATOM   1911  HE1 TYR   124      31.041  39.075  38.596  1.00  0.00           H
ATOM   1912  CZ  TYR   124      30.769  37.288  37.435  1.00  0.00           C
ATOM   1913  OH  TYR   124      30.510  37.968  36.286  1.00  0.00           O
ATOM   1914  HH  TYR   124      30.274  38.880  36.472  1.00  0.00           H
ATOM   1915  CE2 TYR   124      30.843  35.920  37.400  1.00  0.00           C
ATOM   1916  HE2 TYR   124      30.853  35.422  36.442  1.00  0.00           H
ATOM   1917  CD2 TYR   124      30.933  35.209  38.564  1.00  0.00           C
ATOM   1918  HD2 TYR   124      30.833  34.136  38.618  1.00  0.00           H
ATOM   1919  C   TYR   124      32.655  34.641  43.128  1.00  0.00           C
ATOM   1920  O   TYR   124      32.192  35.420  43.971  1.00  0.00           O
ATOM   1921  N   SER   125      33.303  33.546  43.449  1.00  0.00           N
ATOM   1922  H   SER   125      33.690  33.099  42.631  1.00  0.00           H
ATOM   1923  CA  SER   125      33.754  33.195  44.844  1.00  0.00           C
ATOM   1924  HA  SER   125      32.958  32.932  45.540  1.00  0.00           H
ATOM   1925  CB  SER   125      34.598  31.910  44.741  1.00  0.00           C
ATOM   1926  HB2 SER   125      34.781  31.485  45.727  1.00  0.00           H
ATOM   1927  HB3 SER   125      34.068  31.180  44.129  1.00  0.00           H
ATOM   1928  OG  SER   125      35.831  32.126  44.118  1.00  0.00           O
ATOM   1929  HG  SER   125      35.795  31.707  43.256  1.00  0.00           H
ATOM   1930  C   SER   125      34.645  34.300  45.541  1.00  0.00           C
ATOM   1931  O   SER   125      34.746  34.358  46.756  1.00  0.00           O
ATOM   1932  N   ALA   126      35.295  35.159  44.721  1.00  0.00           N
ATOM   1933  H   ALA   126      35.326  35.209  43.712  1.00  0.00           H
ATOM   1934  CA  ALA   126      36.301  36.130  45.175  1.00  0.00           C
ATOM   1935  HA  ALA   126      37.119  35.619  45.685  1.00  0.00           H
ATOM   1936  CB  ALA   126      36.884  36.918  43.976  1.00  0.00           C
ATOM   1937  HB1 ALA   126      36.177  37.396  43.298  1.00  0.00           H
ATOM   1938  HB2 ALA   126      37.525  36.276  43.373  1.00  0.00           H
ATOM   1939  HB3 ALA   126      37.461  37.742  44.396  1.00  0.00           H
ATOM   1940  C   ALA   126      35.717  37.097  46.183  1.00  0.00           C
ATOM   1941  O   ALA   126      36.325  37.533  47.180  1.00  0.00           O
ATOM   1942  N   TYR   127      34.451  37.564  45.920  1.00  0.00           N
ATOM   1943  H   TYR   127      33.978  37.248  45.085  1.00  0.00           H
ATOM   1944  CA  TYR   127      33.782  38.483  46.806  1.00  0.00           C
ATOM   1945  HA  TYR   127      34.412  39.352  47.001  1.00  0.00           H
ATOM   1946  CB  TYR   127      32.607  39.124  46.057  1.00  0.00           C
ATOM   1947  HB2 TYR   127      31.980  38.277  45.776  1.00  0.00           H
ATOM   1948  HB3 TYR   127      31.914  39.718  46.654  1.00  0.00           H
ATOM   1949  CG  TYR   127      32.994  39.858  44.746  1.00  0.00           C
ATOM   1950  CD1 TYR   127      33.715  41.026  44.794  1.00  0.00           C
ATOM   1951  HD1 TYR   127      34.085  41.504  45.689  1.00  0.00           H
ATOM   1952  CE1 TYR   127      34.083  41.584  43.561  1.00  0.00           C
ATOM   1953  HE1 TYR   127      34.763  42.420  43.505  1.00  0.00           H
ATOM   1954  CZ  TYR   127      33.734  41.035  42.295  1.00  0.00           C
ATOM   1955  OH  TYR   127      34.070  41.610  41.146  1.00  0.00           O
ATOM   1956  HH  TYR   127      33.670  42.463  40.968  1.00  0.00           H
ATOM   1957  CE2 TYR   127      32.961  39.848  42.261  1.00  0.00           C
ATOM   1958  HE2 TYR   127      32.643  39.454  41.307  1.00  0.00           H
ATOM   1959  CD2 TYR   127      32.583  39.259  43.489  1.00  0.00           C
ATOM   1960  HD2 TYR   127      31.989  38.357  43.459  1.00  0.00           H
ATOM   1961  C   TYR   127      33.294  37.843  48.171  1.00  0.00           C
ATOM   1962  O   TYR   127      32.840  38.664  48.998  1.00  0.00           O
ATOM   1963  N   LEU   128      33.611  36.600  48.415  1.00  0.00           N
ATOM   1964  H   LEU   128      34.150  36.150  47.690  1.00  0.00           H
ATOM   1965  CA  LEU   128      33.633  36.046  49.757  1.00  0.00           C
ATOM   1966  HA  LEU   128      32.670  36.293  50.204  1.00  0.00           H
ATOM   1967  CB  LEU   128      33.863  34.536  49.647  1.00  0.00           C
ATOM   1968  HB2 LEU   128      34.760  34.436  49.035  1.00  0.00           H
ATOM   1969  HB3 LEU   128      34.034  34.124  50.642  1.00  0.00           H
ATOM   1970  CG  LEU   128      32.730  33.685  49.090  1.00  0.00           C
ATOM   1971  HG  LEU   128      32.451  34.070  48.109  1.00  0.00           H
ATOM   1972  CD1 LEU   128      33.235  32.234  48.857  1.00  0.00           C
ATOM   1973 HD11 LEU   128      34.046  32.237  48.131  1.00  0.00           H
ATOM   1974 HD12 LEU   128      32.451  31.555  48.521  1.00  0.00           H
ATOM   1975 HD13 LEU   128      33.578  31.917  49.841  1.00  0.00           H
ATOM   1976  CD2 LEU   128      31.461  33.698  49.971  1.00  0.00           C
ATOM   1977 HD21 LEU   128      30.858  34.580  49.756  1.00  0.00           H
ATOM   1978 HD22 LEU   128      30.888  32.846  49.605  1.00  0.00           H
ATOM   1979 HD23 LEU   128      31.651  33.720  51.044  1.00  0.00           H
ATOM   1980  C   LEU   128      34.799  36.642  50.603  1.00  0.00           C
ATOM   1981  O   LEU   128      34.836  36.624  51.871  1.00  0.00           O
ATOM   1982  N   VAL   129      35.752  37.283  49.935  1.00  0.00           N
ATOM   1983  H   VAL   129      35.738  37.247  48.926  1.00  0.00           H
ATOM   1984  CA  VAL   129      36.952  37.800  50.669  1.00  0.00           C
ATOM   1985  HA  VAL   129      36.679  37.975  51.710  1.00  0.00           H
ATOM   1986  CB  VAL   129      38.173  36.867  50.610  1.00  0.00           C
ATOM   1987  HB  VAL   129      38.959  37.425  51.117  1.00  0.00           H
ATOM   1988  CG1 VAL   129      37.971  35.493  51.272  1.00  0.00           C
ATOM   1989 HG11 VAL   129      37.532  35.636  52.259  1.00  0.00           H
ATOM   1990 HG12 VAL   129      37.269  34.824  50.773  1.00  0.00           H
ATOM   1991 HG13 VAL   129      38.857  34.872  51.405  1.00  0.00           H
ATOM   1992  CG2 VAL   129      38.639  36.560  49.141  1.00  0.00           C
ATOM   1993 HG21 VAL   129      37.787  36.204  48.562  1.00  0.00           H
ATOM   1994 HG22 VAL   129      39.530  35.933  49.124  1.00  0.00           H
ATOM   1995 HG23 VAL   129      38.968  37.544  48.808  1.00  0.00           H
ATOM   1996  C   VAL   129      37.450  39.210  50.210  1.00  0.00           C
ATOM   1997  O   VAL   129      38.128  39.924  50.958  1.00  0.00           O
ATOM   1998  N   ALA   130      37.160  39.511  48.980  1.00  0.00           N
ATOM   1999  H   ALA   130      36.578  38.867  48.464  1.00  0.00           H
ATOM   2000  CA  ALA   130      37.653  40.607  48.239  1.00  0.00           C
ATOM   2001  HA  ALA   130      38.576  40.933  48.720  1.00  0.00           H
ATOM   2002  CB  ALA   130      37.950  40.184  46.848  1.00  0.00           C
ATOM   2003  HB1 ALA   130      38.647  39.351  46.942  1.00  0.00           H
ATOM   2004  HB2 ALA   130      38.415  41.006  46.305  1.00  0.00           H
ATOM   2005  HB3 ALA   130      37.096  39.901  46.232  1.00  0.00           H
ATOM   2006  C   ALA   130      36.625  41.802  48.280  1.00  0.00           C
ATOM   2007  O   ALA   130      35.405  41.595  48.199  1.00  0.00           O
ATOM   2008  N   GLU   131      37.173  42.987  48.496  1.00  0.00           N
ATOM   2009  H   GLU   131      38.175  42.978  48.620  1.00  0.00           H
ATOM   2010  CA  GLU   131      36.472  44.355  48.511  1.00  0.00           C
ATOM   2011  HA  GLU   131      35.427  44.347  48.822  1.00  0.00           H
ATOM   2012  CB  GLU   131      37.130  45.284  49.562  1.00  0.00           C
ATOM   2013  HB2 GLU   131      36.525  46.190  49.596  1.00  0.00           H
ATOM   2014  HB3 GLU   131      36.964  44.709  50.473  1.00  0.00           H
ATOM   2015  CG  GLU   131      38.601  45.733  49.386  1.00  0.00           C
ATOM   2016  HG2 GLU   131      39.276  44.877  49.388  1.00  0.00           H
ATOM   2017  HG3 GLU   131      38.618  46.253  48.428  1.00  0.00           H
ATOM   2018  CD  GLU   131      39.050  46.596  50.608  1.00  0.00           C
ATOM   2019  OE1 GLU   131      38.354  47.043  51.562  1.00  0.00           O
ATOM   2020  OE2 GLU   131      40.241  46.913  50.649  1.00  0.00           O
ATOM   2021  C   GLU   131      36.464  44.972  47.105  1.00  0.00           C
ATOM   2022  O   GLU   131      35.601  45.782  46.778  1.00  0.00           O
ATOM   2023  N   LYS   132      37.347  44.392  46.233  1.00  0.00           N
ATOM   2024  H   LYS   132      37.973  43.704  46.627  1.00  0.00           H
ATOM   2025  CA  LYS   132      37.523  44.650  44.782  1.00  0.00           C
ATOM   2026  HA  LYS   132      36.530  44.647  44.332  1.00  0.00           H
ATOM   2027  CB  LYS   132      38.100  46.046  44.482  1.00  0.00           C
ATOM   2028  HB2 LYS   132      37.393  46.816  44.792  1.00  0.00           H
ATOM   2029  HB3 LYS   132      38.928  46.191  45.176  1.00  0.00           H
ATOM   2030  CG  LYS   132      38.536  46.349  43.040  1.00  0.00           C
ATOM   2031  HG2 LYS   132      39.211  45.576  42.673  1.00  0.00           H
ATOM   2032  HG3 LYS   132      37.665  46.362  42.386  1.00  0.00           H
ATOM   2033  CD  LYS   132      39.264  47.702  42.825  1.00  0.00           C
ATOM   2034  HD2 LYS   132      38.734  48.487  43.365  1.00  0.00           H
ATOM   2035  HD3 LYS   132      40.229  47.682  43.329  1.00  0.00           H
ATOM   2036  CE  LYS   132      39.200  48.112  41.360  1.00  0.00           C
ATOM   2037  HE2 LYS   132      39.957  47.603  40.764  1.00  0.00           H
ATOM   2038  HE3 LYS   132      38.262  47.789  40.908  1.00  0.00           H
ATOM   2039  NZ  LYS   132      39.419  49.617  41.309  1.00  0.00           N
ATOM   2040  HZ1 LYS   132      39.622  49.934  40.372  1.00  0.00           H
ATOM   2041  HZ2 LYS   132      40.251  49.888  41.814  1.00  0.00           H
ATOM   2042  HZ3 LYS   132      38.579  50.020  41.700  1.00  0.00           H
ATOM   2043  C   LYS   132      38.274  43.533  44.084  1.00  0.00           C
ATOM   2044  O   LYS   132      39.053  42.852  44.706  1.00  0.00           O
ATOM   2045  N   VAL   133      37.927  43.323  42.849  1.00  0.00           N
ATOM   2046  H   VAL   133      37.116  43.800  42.483  1.00  0.00           H
ATOM   2047  CA  VAL   133      38.728  42.521  41.952  1.00  0.00           C
ATOM   2048  HA  VAL   133      39.574  42.129  42.518  1.00  0.00           H
ATOM   2049  CB  VAL   133      37.867  41.351  41.371  1.00  0.00           C
ATOM   2050  HB  VAL   133      36.963  41.695  40.870  1.00  0.00           H
ATOM   2051  CG1 VAL   133      38.594  40.494  40.408  1.00  0.00           C
ATOM   2052 HG11 VAL   133      39.492  40.076  40.860  1.00  0.00           H
ATOM   2053 HG12 VAL   133      38.029  39.638  40.040  1.00  0.00           H
ATOM   2054 HG13 VAL   133      38.967  41.031  39.536  1.00  0.00           H
ATOM   2055  CG2 VAL   133      37.406  40.479  42.556  1.00  0.00           C
ATOM   2056 HG21 VAL   133      36.789  41.017  43.276  1.00  0.00           H
ATOM   2057 HG22 VAL   133      38.304  40.247  43.128  1.00  0.00           H
ATOM   2058 HG23 VAL   133      36.988  39.504  42.301  1.00  0.00           H
ATOM   2059  C   VAL   133      39.281  43.449  40.822  1.00  0.00           C
ATOM   2060  O   VAL   133      38.558  44.276  40.221  1.00  0.00           O
ATOM   2061  N   THR   134      40.578  43.322  40.487  1.00  0.00           N
ATOM   2062  H   THR   134      41.160  42.766  41.098  1.00  0.00           H
ATOM   2063  CA  THR   134      41.141  43.671  39.184  1.00  0.00           C
ATOM   2064  HA  THR   134      40.420  44.303  38.665  1.00  0.00           H
ATOM   2065  CB  THR   134      42.464  44.408  39.412  1.00  0.00           C
ATOM   2066  HB  THR   134      42.988  44.097  40.317  1.00  0.00           H
ATOM   2067  CG2 THR   134      43.464  44.479  38.243  1.00  0.00           C
ATOM   2068 HG21 THR   134      44.039  45.398  38.347  1.00  0.00           H
ATOM   2069 HG22 THR   134      42.937  44.522  37.290  1.00  0.00           H
ATOM   2070 HG23 THR   134      44.175  43.668  38.402  1.00  0.00           H
ATOM   2071  OG1 THR   134      42.152  45.774  39.693  1.00  0.00           O
ATOM   2072  HG1 THR   134      41.837  45.637  40.590  1.00  0.00           H
ATOM   2073  C   THR   134      41.407  42.381  38.406  1.00  0.00           C
ATOM   2074  O   THR   134      41.813  41.464  39.082  1.00  0.00           O
ATOM   2075  N   VAL   135      41.141  42.340  37.107  1.00  0.00           N
ATOM   2076  H   VAL   135      40.832  43.215  36.705  1.00  0.00           H
ATOM   2077  CA  VAL   135      41.584  41.326  36.207  1.00  0.00           C
ATOM   2078  HA  VAL   135      42.318  40.688  36.700  1.00  0.00           H
ATOM   2079  CB  VAL   135      40.393  40.547  35.634  1.00  0.00           C
ATOM   2080  HB  VAL   135      39.801  41.151  34.947  1.00  0.00           H
ATOM   2081  CG1 VAL   135      40.803  39.310  34.850  1.00  0.00           C
ATOM   2082 HG11 VAL   135      39.863  38.838  34.567  1.00  0.00           H
ATOM   2083 HG12 VAL   135      41.284  39.576  33.908  1.00  0.00           H
ATOM   2084 HG13 VAL   135      41.425  38.607  35.405  1.00  0.00           H
ATOM   2085  CG2 VAL   135      39.415  39.930  36.653  1.00  0.00           C
ATOM   2086 HG21 VAL   135      38.623  39.393  36.133  1.00  0.00           H
ATOM   2087 HG22 VAL   135      38.958  40.773  37.172  1.00  0.00           H
ATOM   2088 HG23 VAL   135      39.933  39.238  37.317  1.00  0.00           H
ATOM   2089  C   VAL   135      42.251  41.920  34.994  1.00  0.00           C
ATOM   2090  O   VAL   135      41.829  43.021  34.573  1.00  0.00           O
ATOM   2091  N   ILE   136      43.384  41.310  34.519  1.00  0.00           N
ATOM   2092  H   ILE   136      43.764  40.612  35.144  1.00  0.00           H
ATOM   2093  CA  ILE   136      44.149  41.694  33.384  1.00  0.00           C
ATOM   2094  HA  ILE   136      43.679  42.485  32.800  1.00  0.00           H
ATOM   2095  CB  ILE   136      45.648  42.040  33.795  1.00  0.00           C
ATOM   2096  HB  ILE   136      46.156  41.226  34.314  1.00  0.00           H
ATOM   2097  CG2 ILE   136      46.425  42.162  32.475  1.00  0.00           C
ATOM   2098 HG21 ILE   136      47.412  42.492  32.799  1.00  0.00           H
ATOM   2099 HG22 ILE   136      45.987  42.992  31.922  1.00  0.00           H
ATOM   2100 HG23 ILE   136      46.512  41.216  31.940  1.00  0.00           H
ATOM   2101  CG1 ILE   136      45.762  43.378  34.533  1.00  0.00           C
ATOM   2102 HG12 ILE   136      46.458  44.014  33.985  1.00  0.00           H
ATOM   2103 HG13 ILE   136      44.839  43.959  34.553  1.00  0.00           H
ATOM   2104  CD1 ILE   136      46.429  43.319  35.932  1.00  0.00           C
ATOM   2105 HD11 ILE   136      47.412  42.862  35.823  1.00  0.00           H
ATOM   2106 HD12 ILE   136      45.734  42.850  36.629  1.00  0.00           H
ATOM   2107 HD13 ILE   136      46.566  44.294  36.400  1.00  0.00           H
ATOM   2108  C   ILE   136      44.226  40.344  32.598  1.00  0.00           C
ATOM   2109  O   ILE   136      44.381  39.266  33.166  1.00  0.00           O
ATOM   2110  N   THR   137      44.137  40.379  31.283  1.00  0.00           N
ATOM   2111  H   THR   137      43.996  41.246  30.785  1.00  0.00           H
ATOM   2112  CA  THR   137      44.024  39.164  30.445  1.00  0.00           C
ATOM   2113  HA  THR   137      44.794  38.494  30.830  1.00  0.00           H
ATOM   2114  CB  THR   137      42.602  38.554  30.476  1.00  0.00           C
ATOM   2115  HB  THR   137      42.393  38.211  31.489  1.00  0.00           H
ATOM   2116  CG2 THR   137      41.525  39.499  29.963  1.00  0.00           C
ATOM   2117 HG21 THR   137      41.407  40.374  30.604  1.00  0.00           H
ATOM   2118 HG22 THR   137      40.556  39.007  29.885  1.00  0.00           H
ATOM   2119 HG23 THR   137      41.883  39.749  28.965  1.00  0.00           H
ATOM   2120  OG1 THR   137      42.435  37.429  29.635  1.00  0.00           O
ATOM   2121  HG1 THR   137      42.841  36.678  30.073  1.00  0.00           H
ATOM   2122  C   THR   137      44.436  39.491  28.967  1.00  0.00           C
ATOM   2123  O   THR   137      44.317  40.604  28.573  1.00  0.00           O
ATOM   2124  N   LYS   138      45.010  38.491  28.321  1.00  0.00           N
ATOM   2125  H   LYS   138      45.102  37.606  28.800  1.00  0.00           H
ATOM   2126  CA  LYS   138      45.376  38.364  26.855  1.00  0.00           C
ATOM   2127  HA  LYS   138      44.898  39.132  26.249  1.00  0.00           H
ATOM   2128  CB  LYS   138      46.880  38.708  26.799  1.00  0.00           C
ATOM   2129  HB2 LYS   138      46.997  39.779  26.967  1.00  0.00           H
ATOM   2130  HB3 LYS   138      47.504  38.220  27.548  1.00  0.00           H
ATOM   2131  CG  LYS   138      47.541  38.516  25.407  1.00  0.00           C
ATOM   2132  HG2 LYS   138      48.617  38.657  25.523  1.00  0.00           H
ATOM   2133  HG3 LYS   138      47.380  37.483  25.099  1.00  0.00           H
ATOM   2134  CD  LYS   138      47.180  39.670  24.463  1.00  0.00           C
ATOM   2135  HD2 LYS   138      46.148  39.571  24.127  1.00  0.00           H
ATOM   2136  HD3 LYS   138      47.458  40.583  24.990  1.00  0.00           H
ATOM   2137  CE  LYS   138      48.135  39.607  23.246  1.00  0.00           C
ATOM   2138  HE2 LYS   138      48.323  40.611  22.864  1.00  0.00           H
ATOM   2139  HE3 LYS   138      49.075  39.195  23.613  1.00  0.00           H
ATOM   2140  NZ  LYS   138      47.520  38.802  22.140  1.00  0.00           N
ATOM   2141  HZ1 LYS   138      48.167  38.790  21.365  1.00  0.00           H
ATOM   2142  HZ2 LYS   138      46.675  39.231  21.791  1.00  0.00           H
ATOM   2143  HZ3 LYS   138      47.249  37.863  22.396  1.00  0.00           H
ATOM   2144  C   LYS   138      44.968  36.978  26.324  1.00  0.00           C
ATOM   2145  O   LYS   138      45.206  35.956  26.926  1.00  0.00           O
ATOM   2146  N   HIE   139      44.239  37.048  25.251  1.00  0.00           N
ATOM   2147  H   HIE   139      43.904  37.991  25.115  1.00  0.00           H
ATOM   2148  CA  HIE   139      43.907  36.026  24.236  1.00  0.00           C
ATOM   2149  HA  HIE   139      43.882  34.991  24.575  1.00  0.00           H
ATOM   2150  CB  HIE   139      42.542  36.381  23.680  1.00  0.00           C
ATOM   2151  HB2 HIE   139      41.900  36.629  24.525  1.00  0.00           H
ATOM   2152  HB3 HIE   139      42.753  37.280  23.099  1.00  0.00           H
ATOM   2153  CG  HIE   139      41.923  35.394  22.763  1.00  0.00           C
ATOM   2154  ND1 HIE   139      42.061  35.328  21.366  1.00  0.00           N
ATOM   2155  CE1 HIE   139      41.504  34.058  21.036  1.00  0.00           C
ATOM   2156  HE1 HIE   139      41.379  33.687  20.029  1.00  0.00           H
ATOM   2157  NE2 HIE   139      41.000  33.541  22.111  1.00  0.00           N
ATOM   2158  HE2 HIE   139      40.353  32.766  22.114  1.00  0.00           H
ATOM   2159  CD2 HIE   139      41.320  34.256  23.189  1.00  0.00           C
ATOM   2160  HD2 HIE   139      41.120  34.003  24.219  1.00  0.00           H
ATOM   2161  C   HIE   139      44.991  36.000  23.192  1.00  0.00           C
ATOM   2162  O   HIE   139      45.920  36.769  23.230  1.00  0.00           O
ATOM   2163  N   ASN   140      44.935  35.091  22.190  1.00  0.00           N
ATOM   2164  H   ASN   140      44.169  34.433  22.214  1.00  0.00           H
ATOM   2165  CA  ASN   140      45.981  34.944  21.223  1.00  0.00           C
ATOM   2166  HA  ASN   140      46.907  35.100  21.776  1.00  0.00           H
ATOM   2167  CB  ASN   140      45.904  33.538  20.626  1.00  0.00           C
ATOM   2168  HB2 ASN   140      45.813  32.845  21.463  1.00  0.00           H
ATOM   2169  HB3 ASN   140      45.063  33.536  19.932  1.00  0.00           H
ATOM   2170  CG  ASN   140      47.125  33.087  19.801  1.00  0.00           C
ATOM   2171  OD1 ASN   140      48.163  32.779  20.332  1.00  0.00           O
ATOM   2172  ND2 ASN   140      47.072  33.006  18.514  1.00  0.00           N
ATOM   2173 HD21 ASN   140      46.301  33.403  17.997  1.00  0.00           H
ATOM   2174 HD22 ASN   140      47.978  32.850  18.096  1.00  0.00           H
ATOM   2175  C   ASN   140      45.885  35.913  20.028  1.00  0.00           C
ATOM   2176  O   ASN   140      46.866  36.372  19.446  1.00  0.00           O
ATOM   2177  N   ASP   141      44.642  36.180  19.585  1.00  0.00           N
ATOM   2178  H   ASP   141      43.840  35.940  20.150  1.00  0.00           H
ATOM   2179  CA  ASP   141      44.332  36.937  18.406  1.00  0.00           C
ATOM   2180  HA  ASP   141      45.143  36.932  17.677  1.00  0.00           H
ATOM   2181  CB  ASP   141      43.244  36.057  17.645  1.00  0.00           C
ATOM   2182  HB2 ASP   141      42.399  35.965  18.328  1.00  0.00           H
ATOM   2183  HB3 ASP   141      42.934  36.632  16.772  1.00  0.00           H
ATOM   2184  CG  ASP   141      43.767  34.637  17.275  1.00  0.00           C
ATOM   2185  OD1 ASP   141      42.906  33.869  16.800  1.00  0.00           O
ATOM   2186  OD2 ASP   141      44.989  34.327  17.243  1.00  0.00           O
ATOM   2187  C   ASP   141      43.723  38.363  18.613  1.00  0.00           C
ATOM   2188  O   ASP   141      43.050  38.861  17.696  1.00  0.00           O
ATOM   2189  N   ASP   142      43.925  39.000  19.754  1.00  0.00           N
ATOM   2190  H   ASP   142      44.461  38.549  20.482  1.00  0.00           H
ATOM   2191  CA  ASP   142      43.462  40.359  20.132  1.00  0.00           C
ATOM   2192  HA  ASP   142      43.292  40.942  19.226  1.00  0.00           H
ATOM   2193  CB  ASP   142      42.074  40.068  20.653  1.00  0.00           C
ATOM   2194  HB2 ASP   142      41.632  39.347  19.966  1.00  0.00           H
ATOM   2195  HB3 ASP   142      42.198  39.533  21.594  1.00  0.00           H
ATOM   2196  CG  ASP   142      41.092  41.241  20.658  1.00  0.00           C
ATOM   2197  OD1 ASP   142      41.468  42.460  20.493  1.00  0.00           O
ATOM   2198  OD2 ASP   142      39.925  40.970  20.930  1.00  0.00           O
ATOM   2199  C   ASP   142      44.407  41.079  21.148  1.00  0.00           C
ATOM   2200  O   ASP   142      45.329  40.444  21.663  1.00  0.00           O
ATOM   2201  N   GLU   143      44.156  42.411  21.390  1.00  0.00           N
ATOM   2202  H   GLU   143      43.399  42.912  20.947  1.00  0.00           H
ATOM   2203  CA  GLU   143      44.864  43.202  22.413  1.00  0.00           C
ATOM   2204  HA  GLU   143      45.909  43.270  22.115  1.00  0.00           H
ATOM   2205  CB  GLU   143      44.374  44.689  22.430  1.00  0.00           C
ATOM   2206  HB2 GLU   143      43.304  44.680  22.638  1.00  0.00           H
ATOM   2207  HB3 GLU   143      44.862  45.292  23.197  1.00  0.00           H
ATOM   2208  CG  GLU   143      44.572  45.309  21.069  1.00  0.00           C
ATOM   2209  HG2 GLU   143      44.333  44.664  20.224  1.00  0.00           H
ATOM   2210  HG3 GLU   143      44.029  46.252  21.010  1.00  0.00           H
ATOM   2211  CD  GLU   143      46.067  45.484  20.798  1.00  0.00           C
ATOM   2212  OE1 GLU   143      46.502  45.188  19.643  1.00  0.00           O
ATOM   2213  OE2 GLU   143      46.730  45.941  21.757  1.00  0.00           O
ATOM   2214  C   GLU   143      44.773  42.678  23.862  1.00  0.00           C
ATOM   2215  O   GLU   143      43.874  41.874  24.166  1.00  0.00           O
ATOM   2216  N   GLN   144      45.575  43.160  24.782  1.00  0.00           N
ATOM   2217  H   GLN   144      46.305  43.740  24.394  1.00  0.00           H
ATOM   2218  CA  GLN   144      45.402  43.000  26.222  1.00  0.00           C
ATOM   2219  HA  GLN   144      45.085  41.973  26.405  1.00  0.00           H
ATOM   2220  CB  GLN   144      46.708  43.256  26.886  1.00  0.00           C
ATOM   2221  HB2 GLN   144      47.533  42.770  26.365  1.00  0.00           H
ATOM   2222  HB3 GLN   144      46.960  44.309  26.752  1.00  0.00           H
ATOM   2223  CG  GLN   144      46.969  42.791  28.330  1.00  0.00           C
ATOM   2224  HG2 GLN   144      46.515  43.460  29.062  1.00  0.00           H
ATOM   2225  HG3 GLN   144      46.667  41.746  28.385  1.00  0.00           H
ATOM   2226  CD  GLN   144      48.435  42.657  28.672  1.00  0.00           C
ATOM   2227  OE1 GLN   144      49.241  41.904  28.138  1.00  0.00           O
ATOM   2228  NE2 GLN   144      48.877  43.420  29.596  1.00  0.00           N
ATOM   2229 HE21 GLN   144      49.814  43.197  29.902  1.00  0.00           H
ATOM   2230 HE22 GLN   144      48.233  43.930  30.184  1.00  0.00           H
ATOM   2231  C   GLN   144      44.273  43.850  26.783  1.00  0.00           C
ATOM   2232  O   GLN   144      44.226  45.018  26.415  1.00  0.00           O
ATOM   2233  N   TYR   145      43.551  43.336  27.755  1.00  0.00           N
ATOM   2234  H   TYR   145      43.725  42.435  28.176  1.00  0.00           H
ATOM   2235  CA  TYR   145      42.307  43.983  28.350  1.00  0.00           C
ATOM   2236  HA  TYR   145      42.237  45.030  28.059  1.00  0.00           H
ATOM   2237  CB  TYR   145      41.028  43.329  27.827  1.00  0.00           C
ATOM   2238  HB2 TYR   145      41.151  42.274  28.069  1.00  0.00           H
ATOM   2239  HB3 TYR   145      40.171  43.722  28.374  1.00  0.00           H
ATOM   2240  CG  TYR   145      40.743  43.532  26.296  1.00  0.00           C
ATOM   2241  CD1 TYR   145      40.222  44.778  25.841  1.00  0.00           C
ATOM   2242  HD1 TYR   145      40.004  45.532  26.581  1.00  0.00           H
ATOM   2243  CE1 TYR   145      40.015  45.068  24.440  1.00  0.00           C
ATOM   2244  HE1 TYR   145      39.723  46.069  24.159  1.00  0.00           H
ATOM   2245  CZ  TYR   145      40.416  44.028  23.494  1.00  0.00           C
ATOM   2246  OH  TYR   145      40.273  44.203  22.124  1.00  0.00           O
ATOM   2247  HH  TYR   145      40.926  43.637  21.707  1.00  0.00           H
ATOM   2248  CE2 TYR   145      40.772  42.742  23.997  1.00  0.00           C
ATOM   2249  HE2 TYR   145      40.925  41.885  23.359  1.00  0.00           H
ATOM   2250  CD2 TYR   145      40.972  42.520  25.359  1.00  0.00           C
ATOM   2251  HD2 TYR   145      41.196  41.516  25.688  1.00  0.00           H
ATOM   2252  C   TYR   145      42.380  44.012  29.900  1.00  0.00           C
ATOM   2253  O   TYR   145      42.894  43.133  30.469  1.00  0.00           O
ATOM   2254  N   ALA   146      41.987  45.128  30.548  1.00  0.00           N
ATOM   2255  H   ALA   146      41.542  45.837  29.981  1.00  0.00           H
ATOM   2256  CA  ALA   146      41.639  45.056  31.952  1.00  0.00           C
ATOM   2257  HA  ALA   146      41.776  44.030  32.294  1.00  0.00           H
ATOM   2258  CB  ALA   146      42.642  45.878  32.744  1.00  0.00           C
ATOM   2259  HB1 ALA   146      43.597  45.356  32.724  1.00  0.00           H
ATOM   2260  HB2 ALA   146      42.291  45.966  33.773  1.00  0.00           H
ATOM   2261  HB3 ALA   146      42.783  46.897  32.382  1.00  0.00           H
ATOM   2262  C   ALA   146      40.116  45.335  32.248  1.00  0.00           C
ATOM   2263  O   ALA   146      39.359  45.901  31.443  1.00  0.00           O
ATOM   2264  N   TRP   147      39.669  44.819  33.432  1.00  0.00           N
ATOM   2265  H   TRP   147      40.390  44.410  34.008  1.00  0.00           H
ATOM   2266  CA  TRP   147      38.289  44.770  33.949  1.00  0.00           C
ATOM   2267  HA  TRP   147      37.744  45.619  33.539  1.00  0.00           H
ATOM   2268  CB  TRP   147      37.635  43.387  33.584  1.00  0.00           C
ATOM   2269  HB2 TRP   147      37.561  43.372  32.497  1.00  0.00           H
ATOM   2270  HB3 TRP   147      38.393  42.642  33.825  1.00  0.00           H
ATOM   2271  CG  TRP   147      36.290  42.964  34.108  1.00  0.00           C
ATOM   2272  CD1 TRP   147      35.197  42.808  33.388  1.00  0.00           C
ATOM   2273  HD1 TRP   147      35.199  42.935  32.315  1.00  0.00           H
ATOM   2274  NE1 TRP   147      34.138  42.484  34.199  1.00  0.00           N
ATOM   2275  HE1 TRP   147      33.194  42.551  33.846  1.00  0.00           H
ATOM   2276  CE2 TRP   147      34.595  42.297  35.502  1.00  0.00           C
ATOM   2277  CZ2 TRP   147      33.885  42.070  36.675  1.00  0.00           C
ATOM   2278  HZ2 TRP   147      32.809  41.983  36.654  1.00  0.00           H
ATOM   2279  CH2 TRP   147      34.673  41.898  37.867  1.00  0.00           C
ATOM   2280  HH2 TRP   147      34.153  41.507  38.728  1.00  0.00           H
ATOM   2281  CZ3 TRP   147      36.044  42.122  37.786  1.00  0.00           C
ATOM   2282  HZ3 TRP   147      36.642  41.967  38.673  1.00  0.00           H
ATOM   2283  CE3 TRP   147      36.744  42.317  36.560  1.00  0.00           C
ATOM   2284  HE3 TRP   147      37.822  42.355  36.612  1.00  0.00           H
ATOM   2285  CD2 TRP   147      35.993  42.484  35.384  1.00  0.00           C
ATOM   2286  C   TRP   147      38.454  44.891  35.490  1.00  0.00           C
ATOM   2287  O   TRP   147      39.399  44.361  36.055  1.00  0.00           O
ATOM   2288  N   GLU   148      37.523  45.635  36.029  1.00  0.00           N
ATOM   2289  H   GLU   148      36.919  46.186  35.436  1.00  0.00           H
ATOM   2290  CA  GLU   148      37.471  46.004  37.476  1.00  0.00           C
ATOM   2291  HA  GLU   148      37.859  45.099  37.942  1.00  0.00           H
ATOM   2292  CB  GLU   148      38.354  47.170  37.837  1.00  0.00           C
ATOM   2293  HB2 GLU   148      38.045  48.036  37.251  1.00  0.00           H
ATOM   2294  HB3 GLU   148      37.971  47.359  38.840  1.00  0.00           H
ATOM   2295  CG  GLU   148      39.914  47.085  37.601  1.00  0.00           C
ATOM   2296  HG2 GLU   148      40.190  46.249  38.244  1.00  0.00           H
ATOM   2297  HG3 GLU   148      40.173  46.802  36.581  1.00  0.00           H
ATOM   2298  CD  GLU   148      40.619  48.431  37.940  1.00  0.00           C
ATOM   2299  OE1 GLU   148      40.102  49.324  38.651  1.00  0.00           O
ATOM   2300  OE2 GLU   148      41.794  48.649  37.451  1.00  0.00           O
ATOM   2301  C   GLU   148      36.039  46.100  38.071  1.00  0.00           C
ATOM   2302  O   GLU   148      35.133  46.675  37.474  1.00  0.00           O
ATOM   2303  N   SER   149      35.960  45.670  39.334  1.00  0.00           N
ATOM   2304  H   SER   149      36.738  45.248  39.818  1.00  0.00           H
ATOM   2305  CA  SER   149      34.631  45.630  39.979  1.00  0.00           C
ATOM   2306  HA  SER   149      33.977  46.472  39.752  1.00  0.00           H
ATOM   2307  CB  SER   149      33.873  44.426  39.604  1.00  0.00           C
ATOM   2308  HB2 SER   149      33.621  44.610  38.560  1.00  0.00           H
ATOM   2309  HB3 SER   149      34.556  43.580  39.681  1.00  0.00           H
ATOM   2310  OG  SER   149      32.740  44.145  40.389  1.00  0.00           O
ATOM   2311  HG  SER   149      32.148  44.900  40.356  1.00  0.00           H
ATOM   2312  C   SER   149      34.853  45.598  41.494  1.00  0.00           C
ATOM   2313  O   SER   149      35.411  44.622  42.049  1.00  0.00           O
ATOM   2314  N   SER   150      34.485  46.740  42.143  1.00  0.00           N
ATOM   2315  H   SER   150      33.834  47.333  41.647  1.00  0.00           H
ATOM   2316  CA  SER   150      34.564  46.921  43.571  1.00  0.00           C
ATOM   2317  HA  SER   150      35.361  46.251  43.891  1.00  0.00           H
ATOM   2318  CB  SER   150      34.987  48.375  43.778  1.00  0.00           C
ATOM   2319  HB2 SER   150      35.108  48.676  44.819  1.00  0.00           H
ATOM   2320  HB3 SER   150      35.950  48.548  43.296  1.00  0.00           H
ATOM   2321  OG  SER   150      34.015  49.301  43.278  1.00  0.00           O
ATOM   2322  HG  SER   150      33.103  49.093  43.498  1.00  0.00           H
ATOM   2323  C   SER   150      33.312  46.516  44.340  1.00  0.00           C
ATOM   2324  O   SER   150      32.810  47.216  45.242  1.00  0.00           O
ATOM   2325  N   ALA   151      32.981  45.239  44.187  1.00  0.00           N
ATOM   2326  H   ALA   151      33.478  44.758  43.451  1.00  0.00           H
ATOM   2327  CA  ALA   151      31.974  44.458  44.894  1.00  0.00           C
ATOM   2328  HA  ALA   151      31.726  43.618  44.245  1.00  0.00           H
ATOM   2329  CB  ALA   151      32.493  43.964  46.295  1.00  0.00           C
ATOM   2330  HB1 ALA   151      33.485  43.575  46.064  1.00  0.00           H
ATOM   2331  HB2 ALA   151      31.868  43.230  46.803  1.00  0.00           H
ATOM   2332  HB3 ALA   151      32.649  44.781  46.999  1.00  0.00           H
ATOM   2333  C   ALA   151      30.475  45.028  44.997  1.00  0.00           C
ATOM   2334  O   ALA   151      29.781  44.700  45.955  1.00  0.00           O
ATOM   2335  N   GLY   152      30.106  45.947  44.094  1.00  0.00           N
ATOM   2336  H   GLY   152      30.834  46.224  43.450  1.00  0.00           H
ATOM   2337  CA  GLY   152      28.758  46.227  43.755  1.00  0.00           C
ATOM   2338  HA2 GLY   152      28.201  45.965  44.654  1.00  0.00           H
ATOM   2339  HA3 GLY   152      28.644  47.286  43.524  1.00  0.00           H
ATOM   2340  C   GLY   152      28.342  45.351  42.523  1.00  0.00           C
ATOM   2341  O   GLY   152      29.108  44.611  41.868  1.00  0.00           O
ATOM   2342  N   GLY   153      27.063  45.383  42.220  1.00  0.00           N
ATOM   2343  H   GLY   153      26.485  45.938  42.835  1.00  0.00           H
ATOM   2344  CA  GLY   153      26.506  44.760  41.008  1.00  0.00           C
ATOM   2345  HA2 GLY   153      26.699  43.693  41.117  1.00  0.00           H
ATOM   2346  HA3 GLY   153      25.424  44.890  41.011  1.00  0.00           H
ATOM   2347  C   GLY   153      27.098  45.278  39.700  1.00  0.00           C
ATOM   2348  O   GLY   153      26.358  45.143  38.740  1.00  0.00           O
ATOM   2349  N   SER   154      28.218  45.940  39.560  1.00  0.00           N
ATOM   2350  H   SER   154      28.832  45.890  40.361  1.00  0.00           H
ATOM   2351  CA  SER   154      28.747  46.550  38.300  1.00  0.00           C
ATOM   2352  HA  SER   154      28.326  46.030  37.440  1.00  0.00           H
ATOM   2353  CB  SER   154      28.264  48.026  38.186  1.00  0.00           C
ATOM   2354  HB2 SER   154      28.646  48.471  37.268  1.00  0.00           H
ATOM   2355  HB3 SER   154      27.176  48.033  38.119  1.00  0.00           H
ATOM   2356  OG  SER   154      28.836  48.757  39.334  1.00  0.00           O
ATOM   2357  HG  SER   154      29.790  48.860  39.303  1.00  0.00           H
ATOM   2358  C   SER   154      30.237  46.242  38.152  1.00  0.00           C
ATOM   2359  O   SER   154      30.972  45.856  39.075  1.00  0.00           O
ATOM   2360  N   PHE   155      30.737  46.460  36.902  1.00  0.00           N
ATOM   2361  H   PHE   155      30.104  46.810  36.197  1.00  0.00           H
ATOM   2362  CA  PHE   155      32.155  46.412  36.411  1.00  0.00           C
ATOM   2363  HA  PHE   155      32.758  46.493  37.315  1.00  0.00           H
ATOM   2364  CB  PHE   155      32.530  45.027  35.852  1.00  0.00           C
ATOM   2365  HB2 PHE   155      33.529  45.148  35.437  1.00  0.00           H
ATOM   2366  HB3 PHE   155      32.398  44.243  36.598  1.00  0.00           H
ATOM   2367  CG  PHE   155      31.698  44.512  34.749  1.00  0.00           C
ATOM   2368  CD1 PHE   155      32.082  44.725  33.428  1.00  0.00           C
ATOM   2369  HD1 PHE   155      32.880  45.443  33.308  1.00  0.00           H
ATOM   2370  CE1 PHE   155      31.344  44.161  32.334  1.00  0.00           C
ATOM   2371  HE1 PHE   155      31.573  44.456  31.321  1.00  0.00           H
ATOM   2372  CZ  PHE   155      30.143  43.357  32.649  1.00  0.00           C
ATOM   2373  HZ  PHE   155      29.670  42.807  31.848  1.00  0.00           H
ATOM   2374  CE2 PHE   155      29.768  43.162  33.942  1.00  0.00           C
ATOM   2375  HE2 PHE   155      28.903  42.546  34.142  1.00  0.00           H
ATOM   2376  CD2 PHE   155      30.580  43.663  34.980  1.00  0.00           C
ATOM   2377  HD2 PHE   155      30.320  43.548  36.022  1.00  0.00           H
ATOM   2378  C   PHE   155      32.542  47.480  35.462  1.00  0.00           C
ATOM   2379  O   PHE   155      31.632  47.981  34.808  1.00  0.00           O
ATOM   2380  N   THR   156      33.787  47.763  35.207  1.00  0.00           N
ATOM   2381  H   THR   156      34.420  47.258  35.810  1.00  0.00           H
ATOM   2382  CA  THR   156      34.285  48.661  34.120  1.00  0.00           C
ATOM   2383  HA  THR   156      33.470  48.892  33.435  1.00  0.00           H
ATOM   2384  CB  THR   156      34.689  49.983  34.763  1.00  0.00           C
ATOM   2385  HB  THR   156      33.969  50.321  35.508  1.00  0.00           H
ATOM   2386  CG2 THR   156      36.097  49.866  35.397  1.00  0.00           C
ATOM   2387 HG21 THR   156      36.901  49.730  34.672  1.00  0.00           H
ATOM   2388 HG22 THR   156      36.117  48.933  35.959  1.00  0.00           H
ATOM   2389 HG23 THR   156      36.125  50.697  36.102  1.00  0.00           H
ATOM   2390  OG1 THR   156      34.901  50.950  33.726  1.00  0.00           O
ATOM   2391  HG1 THR   156      34.018  51.237  33.480  1.00  0.00           H
ATOM   2392  C   THR   156      35.386  47.888  33.324  1.00  0.00           C
ATOM   2393  O   THR   156      35.960  46.970  33.875  1.00  0.00           O
ATOM   2394  N   VAL   157      35.548  48.195  32.035  1.00  0.00           N
ATOM   2395  H   VAL   157      34.974  48.950  31.689  1.00  0.00           H
ATOM   2396  CA  VAL   157      36.600  47.580  31.194  1.00  0.00           C
ATOM   2397  HA  VAL   157      37.217  47.081  31.941  1.00  0.00           H
ATOM   2398  CB  VAL   157      36.265  46.480  30.126  1.00  0.00           C
ATOM   2399  HB  VAL   157      37.164  45.929  29.849  1.00  0.00           H
ATOM   2400  CG1 VAL   157      35.244  45.475  30.603  1.00  0.00           C
ATOM   2401 HG11 VAL   157      34.292  45.888  30.934  1.00  0.00           H
ATOM   2402 HG12 VAL   157      35.127  44.635  29.918  1.00  0.00           H
ATOM   2403 HG13 VAL   157      35.739  44.989  31.443  1.00  0.00           H
ATOM   2404  CG2 VAL   157      35.449  47.101  28.895  1.00  0.00           C
ATOM   2405 HG21 VAL   157      36.120  47.810  28.412  1.00  0.00           H
ATOM   2406 HG22 VAL   157      34.606  47.607  29.367  1.00  0.00           H
ATOM   2407 HG23 VAL   157      35.073  46.353  28.196  1.00  0.00           H
ATOM   2408  C   VAL   157      37.378  48.656  30.441  1.00  0.00           C
ATOM   2409  O   VAL   157      36.952  49.726  30.270  1.00  0.00           O
ATOM   2410  N   ARG   158      38.535  48.217  29.994  1.00  0.00           N
ATOM   2411  H   ARG   158      38.862  47.395  30.479  1.00  0.00           H
ATOM   2412  CA  ARG   158      39.483  48.935  29.151  1.00  0.00           C
ATOM   2413  HA  ARG   158      38.890  49.407  28.369  1.00  0.00           H
ATOM   2414  CB  ARG   158      40.259  50.041  29.974  1.00  0.00           C
ATOM   2415  HB2 ARG   158      41.050  50.469  29.359  1.00  0.00           H
ATOM   2416  HB3 ARG   158      39.531  50.799  30.264  1.00  0.00           H
ATOM   2417  CG  ARG   158      41.021  49.489  31.211  1.00  0.00           C
ATOM   2418  HG2 ARG   158      40.231  49.379  31.954  1.00  0.00           H
ATOM   2419  HG3 ARG   158      41.642  48.618  31.002  1.00  0.00           H
ATOM   2420  CD  ARG   158      41.989  50.471  31.943  1.00  0.00           C
ATOM   2421  HD2 ARG   158      42.816  50.735  31.283  1.00  0.00           H
ATOM   2422  HD3 ARG   158      41.476  51.341  32.351  1.00  0.00           H
ATOM   2423  NE  ARG   158      42.678  49.758  33.031  1.00  0.00           N
ATOM   2424  HE  ARG   158      43.641  49.510  32.860  1.00  0.00           H
ATOM   2425  CZ  ARG   158      42.307  49.343  34.181  1.00  0.00           C
ATOM   2426  NH1 ARG   158      41.046  49.530  34.590  1.00  0.00           N
ATOM   2427 HH11 ARG   158      40.314  49.982  34.062  1.00  0.00           H
ATOM   2428 HH12 ARG   158      41.048  49.595  35.598  1.00  0.00           H
ATOM   2429  NH2 ARG   158      43.152  48.815  35.049  1.00  0.00           N
ATOM   2430 HH21 ARG   158      44.133  48.821  34.809  1.00  0.00           H
ATOM   2431 HH22 ARG   158      42.830  48.610  35.984  1.00  0.00           H
ATOM   2432  C   ARG   158      40.532  48.025  28.424  1.00  0.00           C
ATOM   2433  O   ARG   158      40.614  46.898  28.895  1.00  0.00           O
ATOM   2434  N   THR   159      41.229  48.472  27.363  1.00  0.00           N
ATOM   2435  H   THR   159      41.041  49.283  26.790  1.00  0.00           H
ATOM   2436  CA  THR   159      42.575  47.873  27.106  1.00  0.00           C
ATOM   2437  HA  THR   159      42.344  46.808  27.065  1.00  0.00           H
ATOM   2438  CB  THR   159      43.147  48.373  25.763  1.00  0.00           C
ATOM   2439  HB  THR   159      44.154  47.990  25.595  1.00  0.00           H
ATOM   2440  CG2 THR   159      42.248  48.036  24.542  1.00  0.00           C
ATOM   2441 HG21 THR   159      41.273  48.519  24.597  1.00  0.00           H
ATOM   2442 HG22 THR   159      42.172  46.949  24.511  1.00  0.00           H
ATOM   2443 HG23 THR   159      42.706  48.356  23.606  1.00  0.00           H
ATOM   2444  OG1 THR   159      43.251  49.788  25.796  1.00  0.00           O
ATOM   2445  HG1 THR   159      43.949  50.018  26.411  1.00  0.00           H
ATOM   2446  C   THR   159      43.474  48.135  28.305  1.00  0.00           C
ATOM   2447  O   THR   159      43.484  49.161  28.961  1.00  0.00           O
ATOM   2448  N   ASP   160      44.324  47.211  28.560  1.00  0.00           N
ATOM   2449  H   ASP   160      44.358  46.383  27.983  1.00  0.00           H
ATOM   2450  CA  ASP   160      45.357  47.335  29.641  1.00  0.00           C
ATOM   2451  HA  ASP   160      44.830  47.724  30.512  1.00  0.00           H
ATOM   2452  CB  ASP   160      46.008  45.986  29.918  1.00  0.00           C
ATOM   2453  HB2 ASP   160      45.208  45.247  29.969  1.00  0.00           H
ATOM   2454  HB3 ASP   160      46.617  45.679  29.068  1.00  0.00           H
ATOM   2455  CG  ASP   160      46.785  45.925  31.279  1.00  0.00           C
ATOM   2456  OD1 ASP   160      47.879  45.341  31.379  1.00  0.00           O
ATOM   2457  OD2 ASP   160      46.336  46.658  32.186  1.00  0.00           O
ATOM   2458  C   ASP   160      46.456  48.272  29.329  1.00  0.00           C
ATOM   2459  O   ASP   160      46.944  48.303  28.186  1.00  0.00           O
ATOM   2460  N   THR   161      46.759  49.155  30.326  1.00  0.00           N
ATOM   2461  H   THR   161      46.267  49.077  31.206  1.00  0.00           H
ATOM   2462  CA  THR   161      47.844  50.222  30.211  1.00  0.00           C
ATOM   2463  HA  THR   161      47.966  50.438  29.149  1.00  0.00           H
ATOM   2464  CB  THR   161      47.524  51.500  30.964  1.00  0.00           C
ATOM   2465  HB  THR   161      48.228  52.329  30.884  1.00  0.00           H
ATOM   2466  CG2 THR   161      46.110  52.004  30.530  1.00  0.00           C
ATOM   2467 HG21 THR   161      46.153  51.997  29.441  1.00  0.00           H
ATOM   2468 HG22 THR   161      45.961  53.014  30.911  1.00  0.00           H
ATOM   2469 HG23 THR   161      45.432  51.177  30.741  1.00  0.00           H
ATOM   2470  OG1 THR   161      47.352  51.133  32.285  1.00  0.00           O
ATOM   2471  HG1 THR   161      47.870  51.722  32.836  1.00  0.00           H
ATOM   2472  C   THR   161      49.222  49.589  30.658  1.00  0.00           C
ATOM   2473  O   THR   161      50.307  50.129  30.379  1.00  0.00           O
ATOM   2474  N   GLY   162      49.154  48.476  31.400  1.00  0.00           N
ATOM   2475  H   GLY   162      48.307  48.190  31.870  1.00  0.00           H
ATOM   2476  CA  GLY   162      50.403  47.743  31.741  1.00  0.00           C
ATOM   2477  HA2 GLY   162      51.033  48.413  32.327  1.00  0.00           H
ATOM   2478  HA3 GLY   162      50.188  46.966  32.473  1.00  0.00           H
ATOM   2479  C   GLY   162      51.186  47.075  30.558  1.00  0.00           C
ATOM   2480  O   GLY   162      50.713  47.121  29.435  1.00  0.00           O
ATOM   2481  N   GLU   163      52.441  46.685  30.843  1.00  0.00           N
ATOM   2482  H   GLU   163      52.757  46.779  31.798  1.00  0.00           H
ATOM   2483  CA  GLU   163      53.305  45.964  29.929  1.00  0.00           C
ATOM   2484  HA  GLU   163      53.540  46.622  29.092  1.00  0.00           H
ATOM   2485  CB  GLU   163      54.659  45.723  30.653  1.00  0.00           C
ATOM   2486  HB2 GLU   163      54.477  44.884  31.325  1.00  0.00           H
ATOM   2487  HB3 GLU   163      55.462  45.497  29.951  1.00  0.00           H
ATOM   2488  CG  GLU   163      55.167  46.975  31.453  1.00  0.00           C
ATOM   2489  HG2 GLU   163      54.532  47.070  32.334  1.00  0.00           H
ATOM   2490  HG3 GLU   163      56.181  46.833  31.829  1.00  0.00           H
ATOM   2491  CD  GLU   163      55.220  48.245  30.582  1.00  0.00           C
ATOM   2492  OE1 GLU   163      55.673  48.276  29.432  1.00  0.00           O
ATOM   2493  OE2 GLU   163      54.791  49.338  31.025  1.00  0.00           O
ATOM   2494  C   GLU   163      52.828  44.611  29.289  1.00  0.00           C
ATOM   2495  O   GLU   163      52.143  43.887  29.988  1.00  0.00           O
ATOM   2496  N   PRO   164      53.218  44.170  28.053  1.00  0.00           N
ATOM   2497  CD  PRO   164      54.076  44.827  27.102  1.00  0.00           C
ATOM   2498  HD2 PRO   164      54.957  45.340  27.487  1.00  0.00           H
ATOM   2499  HD3 PRO   164      53.558  45.487  26.406  1.00  0.00           H
ATOM   2500  CG  PRO   164      54.559  43.664  26.209  1.00  0.00           C
ATOM   2501  HG2 PRO   164      55.368  43.013  26.538  1.00  0.00           H
ATOM   2502  HG3 PRO   164      54.782  44.181  25.274  1.00  0.00           H
ATOM   2503  CB  PRO   164      53.316  42.793  26.136  1.00  0.00           C
ATOM   2504  HB2 PRO   164      53.518  41.755  25.867  1.00  0.00           H
ATOM   2505  HB3 PRO   164      52.611  43.198  25.411  1.00  0.00           H
ATOM   2506  CA  PRO   164      52.694  42.947  27.479  1.00  0.00           C
ATOM   2507  HA  PRO   164      51.617  43.033  27.328  1.00  0.00           H
ATOM   2508  C   PRO   164      52.992  41.601  28.366  1.00  0.00           C
ATOM   2509  O   PRO   164      54.153  41.288  28.560  1.00  0.00           O
ATOM   2510  N   MET   165      51.910  40.869  28.747  1.00  0.00           N
ATOM   2511  H   MET   165      51.014  41.194  28.414  1.00  0.00           H
ATOM   2512  CA  MET   165      51.783  39.736  29.586  1.00  0.00           C
ATOM   2513  HA  MET   165      52.517  39.767  30.392  1.00  0.00           H
ATOM   2514  CB  MET   165      50.405  39.912  30.232  1.00  0.00           C
ATOM   2515  HB2 MET   165      50.273  40.968  30.466  1.00  0.00           H
ATOM   2516  HB3 MET   165      49.520  39.616  29.668  1.00  0.00           H
ATOM   2517  CG  MET   165      50.307  39.019  31.505  1.00  0.00           C
ATOM   2518  HG2 MET   165      50.538  37.971  31.315  1.00  0.00           H
ATOM   2519  HG3 MET   165      51.003  39.418  32.243  1.00  0.00           H
ATOM   2520  SD  MET   165      48.715  39.144  32.358  1.00  0.00           S
ATOM   2521  CE  MET   165      47.742  38.171  31.113  1.00  0.00           C
ATOM   2522  HE1 MET   165      47.522  38.754  30.218  1.00  0.00           H
ATOM   2523  HE2 MET   165      48.293  37.269  30.853  1.00  0.00           H
ATOM   2524  HE3 MET   165      46.793  37.969  31.608  1.00  0.00           H
ATOM   2525  C   MET   165      51.930  38.462  28.836  1.00  0.00           C
ATOM   2526  O   MET   165      52.259  37.508  29.520  1.00  0.00           O
ATOM   2527  N   GLY   166      51.656  38.380  27.562  1.00  0.00           N
ATOM   2528  H   GLY   166      51.506  39.274  27.114  1.00  0.00           H
ATOM   2529  CA  GLY   166      51.504  37.052  26.914  1.00  0.00           C
ATOM   2530  HA2 GLY   166      51.638  37.097  25.833  1.00  0.00           H
ATOM   2531  HA3 GLY   166      52.335  36.452  27.285  1.00  0.00           H
ATOM   2532  C   GLY   166      50.102  36.436  27.252  1.00  0.00           C
ATOM   2533  O   GLY   166      49.589  36.717  28.296  1.00  0.00           O
ATOM   2534  N   ARG   167      49.566  35.718  26.265  1.00  0.00           N
ATOM   2535  H   ARG   167      50.074  35.745  25.393  1.00  0.00           H
ATOM   2536  CA  ARG   167      48.365  34.879  26.346  1.00  0.00           C
ATOM   2537  HA  ARG   167      47.545  35.590  26.244  1.00  0.00           H
ATOM   2538  CB  ARG   167      48.273  33.950  25.146  1.00  0.00           C
ATOM   2539  HB2 ARG   167      48.422  34.568  24.259  1.00  0.00           H
ATOM   2540  HB3 ARG   167      49.025  33.161  25.153  1.00  0.00           H
ATOM   2541  CG  ARG   167      46.938  33.244  25.032  1.00  0.00           C
ATOM   2542  HG2 ARG   167      46.512  33.120  26.027  1.00  0.00           H
ATOM   2543  HG3 ARG   167      46.204  33.805  24.452  1.00  0.00           H
ATOM   2544  CD  ARG   167      47.087  31.785  24.592  1.00  0.00           C
ATOM   2545  HD2 ARG   167      46.121  31.359  24.318  1.00  0.00           H
ATOM   2546  HD3 ARG   167      47.617  31.624  23.653  1.00  0.00           H
ATOM   2547  NE  ARG   167      47.728  31.020  25.712  1.00  0.00           N
ATOM   2548  HE  ARG   167      47.280  30.888  26.608  1.00  0.00           H
ATOM   2549  CZ  ARG   167      48.899  30.406  25.601  1.00  0.00           C
ATOM   2550  NH1 ARG   167      49.781  30.538  24.618  1.00  0.00           N
ATOM   2551 HH11 ARG   167      49.843  31.220  23.876  1.00  0.00           H
ATOM   2552 HH12 ARG   167      50.636  30.041  24.820  1.00  0.00           H
ATOM   2553  NH2 ARG   167      49.235  29.584  26.538  1.00  0.00           N
ATOM   2554 HH21 ARG   167      48.495  29.362  27.187  1.00  0.00           H
ATOM   2555 HH22 ARG   167      50.094  29.055  26.499  1.00  0.00           H
ATOM   2556  C   ARG   167      48.231  34.288  27.781  1.00  0.00           C
ATOM   2557  O   ARG   167      49.150  33.529  28.149  1.00  0.00           O
ATOM   2558  N   GLY   168      47.174  34.535  28.500  1.00  0.00           N
ATOM   2559  H   GLY   168      46.450  35.138  28.136  1.00  0.00           H
ATOM   2560  CA  GLY   168      46.921  34.185  29.898  1.00  0.00           C
ATOM   2561  HA2 GLY   168      46.323  33.278  29.984  1.00  0.00           H
ATOM   2562  HA3 GLY   168      47.840  34.008  30.458  1.00  0.00           H
ATOM   2563  C   GLY   168      46.026  35.182  30.689  1.00  0.00           C
ATOM   2564  O   GLY   168      45.505  36.096  30.041  1.00  0.00           O
ATOM   2565  N   THR   169      45.885  35.054  31.996  1.00  0.00           N
ATOM   2566  H   THR   169      46.289  34.234  32.424  1.00  0.00           H
ATOM   2567  CA  THR   169      45.009  35.862  32.843  1.00  0.00           C
ATOM   2568  HA  THR   169      44.933  36.856  32.401  1.00  0.00           H
ATOM   2569  CB  THR   169      43.587  35.367  32.844  1.00  0.00           C
ATOM   2570  HB  THR   169      43.570  34.382  33.312  1.00  0.00           H
ATOM   2571  CG2 THR   169      42.613  36.244  33.642  1.00  0.00           C
ATOM   2572 HG21 THR   169      43.029  36.250  34.649  1.00  0.00           H
ATOM   2573 HG22 THR   169      41.638  35.762  33.703  1.00  0.00           H
ATOM   2574 HG23 THR   169      42.584  37.244  33.210  1.00  0.00           H
ATOM   2575  OG1 THR   169      42.976  35.315  31.603  1.00  0.00           O
ATOM   2576  HG1 THR   169      43.252  34.537  31.112  1.00  0.00           H
ATOM   2577  C   THR   169      45.453  36.049  34.253  1.00  0.00           C
ATOM   2578  O   THR   169      45.966  35.060  34.740  1.00  0.00           O
ATOM   2579  N   LYS   170      45.476  37.227  34.891  1.00  0.00           N
ATOM   2580  H   LYS   170      45.132  37.988  34.322  1.00  0.00           H
ATOM   2581  CA  LYS   170      45.925  37.705  36.149  1.00  0.00           C
ATOM   2582  HA  LYS   170      46.369  36.868  36.687  1.00  0.00           H
ATOM   2583  CB  LYS   170      47.064  38.663  35.728  1.00  0.00           C
ATOM   2584  HB2 LYS   170      47.864  38.211  35.141  1.00  0.00           H
ATOM   2585  HB3 LYS   170      46.527  39.458  35.211  1.00  0.00           H
ATOM   2586  CG  LYS   170      47.523  39.196  37.116  1.00  0.00           C
ATOM   2587  HG2 LYS   170      46.866  39.865  37.671  1.00  0.00           H
ATOM   2588  HG3 LYS   170      48.020  38.389  37.656  1.00  0.00           H
ATOM   2589  CD  LYS   170      48.635  40.165  36.874  1.00  0.00           C
ATOM   2590  HD2 LYS   170      48.375  41.055  36.302  1.00  0.00           H
ATOM   2591  HD3 LYS   170      48.942  40.620  37.815  1.00  0.00           H
ATOM   2592  CE  LYS   170      49.884  39.540  36.228  1.00  0.00           C
ATOM   2593  HE2 LYS   170      50.144  38.647  36.799  1.00  0.00           H
ATOM   2594  HE3 LYS   170      49.661  39.223  35.210  1.00  0.00           H
ATOM   2595  NZ  LYS   170      50.976  40.514  36.234  1.00  0.00           N
ATOM   2596  HZ1 LYS   170      51.736  39.985  35.829  1.00  0.00           H
ATOM   2597  HZ2 LYS   170      51.297  40.838  37.135  1.00  0.00           H
ATOM   2598  HZ3 LYS   170      50.789  41.288  35.615  1.00  0.00           H
ATOM   2599  C   LYS   170      44.704  38.307  36.743  1.00  0.00           C
ATOM   2600  O   LYS   170      44.055  39.165  36.234  1.00  0.00           O
ATOM   2601  N   VAL   171      44.316  37.664  37.829  1.00  0.00           N
ATOM   2602  H   VAL   171      44.807  36.845  38.160  1.00  0.00           H
ATOM   2603  CA  VAL   171      43.193  38.101  38.675  1.00  0.00           C
ATOM   2604  HA  VAL   171      42.689  38.907  38.143  1.00  0.00           H
ATOM   2605  CB  VAL   171      42.295  37.007  38.998  1.00  0.00           C
ATOM   2606  HB  VAL   171      42.802  36.205  39.534  1.00  0.00           H
ATOM   2607  CG1 VAL   171      41.221  37.540  39.897  1.00  0.00           C
ATOM   2608 HG11 VAL   171      40.631  38.341  39.452  1.00  0.00           H
ATOM   2609 HG12 VAL   171      40.571  36.687  40.087  1.00  0.00           H
ATOM   2610 HG13 VAL   171      41.598  37.837  40.877  1.00  0.00           H
ATOM   2611  CG2 VAL   171      41.637  36.386  37.787  1.00  0.00           C
ATOM   2612 HG21 VAL   171      42.390  35.998  37.102  1.00  0.00           H
ATOM   2613 HG22 VAL   171      41.153  37.228  37.294  1.00  0.00           H
ATOM   2614 HG23 VAL   171      41.009  35.539  38.065  1.00  0.00           H
ATOM   2615  C   VAL   171      43.850  38.694  39.928  1.00  0.00           C
ATOM   2616  O   VAL   171      44.597  37.978  40.561  1.00  0.00           O
ATOM   2617  N   ILE   172      43.641  39.936  40.284  1.00  0.00           N
ATOM   2618  H   ILE   172      42.988  40.542  39.806  1.00  0.00           H
ATOM   2619  CA  ILE   172      44.175  40.401  41.524  1.00  0.00           C
ATOM   2620  HA  ILE   172      44.927  39.755  41.975  1.00  0.00           H
ATOM   2621  CB  ILE   172      44.782  41.833  41.350  1.00  0.00           C
ATOM   2622  HB  ILE   172      44.054  42.610  41.116  1.00  0.00           H
ATOM   2623  CG2 ILE   172      45.246  42.268  42.729  1.00  0.00           C
ATOM   2624 HG21 ILE   172      45.797  43.206  42.659  1.00  0.00           H
ATOM   2625 HG22 ILE   172      45.966  41.567  43.150  1.00  0.00           H
ATOM   2626 HG23 ILE   172      44.483  42.470  43.481  1.00  0.00           H
ATOM   2627  CG1 ILE   172      45.950  41.808  40.337  1.00  0.00           C
ATOM   2628 HG12 ILE   172      46.769  41.168  40.660  1.00  0.00           H
ATOM   2629 HG13 ILE   172      45.713  41.364  39.371  1.00  0.00           H
ATOM   2630  CD1 ILE   172      46.375  43.281  40.252  1.00  0.00           C
ATOM   2631 HD11 ILE   172      46.910  43.389  39.308  1.00  0.00           H
ATOM   2632 HD12 ILE   172      46.997  43.636  41.072  1.00  0.00           H
ATOM   2633 HD13 ILE   172      45.545  43.980  40.156  1.00  0.00           H
ATOM   2634  C   ILE   172      42.991  40.581  42.452  1.00  0.00           C
ATOM   2635  O   ILE   172      42.051  41.328  42.315  1.00  0.00           O
ATOM   2636  N   LEU   173      43.010  39.779  43.558  1.00  0.00           N
ATOM   2637  H   LEU   173      43.836  39.199  43.607  1.00  0.00           H
ATOM   2638  CA  LEU   173      42.034  39.960  44.677  1.00  0.00           C
ATOM   2639  HA  LEU   173      41.050  40.135  44.240  1.00  0.00           H
ATOM   2640  CB  LEU   173      41.894  38.668  45.537  1.00  0.00           C
ATOM   2641  HB2 LEU   173      42.816  38.225  45.911  1.00  0.00           H
ATOM   2642  HB3 LEU   173      41.356  38.841  46.470  1.00  0.00           H
ATOM   2643  CG  LEU   173      41.272  37.479  44.740  1.00  0.00           C
ATOM   2644  HG  LEU   173      40.476  37.793  44.065  1.00  0.00           H
ATOM   2645  CD1 LEU   173      42.389  36.686  43.946  1.00  0.00           C
ATOM   2646 HD11 LEU   173      41.865  35.864  43.459  1.00  0.00           H
ATOM   2647 HD12 LEU   173      43.185  36.281  44.570  1.00  0.00           H
ATOM   2648 HD13 LEU   173      42.855  37.248  43.136  1.00  0.00           H
ATOM   2649  CD2 LEU   173      40.670  36.578  45.769  1.00  0.00           C
ATOM   2650 HD21 LEU   173      39.695  36.981  46.043  1.00  0.00           H
ATOM   2651 HD22 LEU   173      40.453  35.713  45.142  1.00  0.00           H
ATOM   2652 HD23 LEU   173      41.313  36.263  46.592  1.00  0.00           H
ATOM   2653  C   LEU   173      42.442  41.151  45.583  1.00  0.00           C
ATOM   2654  O   LEU   173      43.540  41.045  46.157  1.00  0.00           O
ATOM   2655  N   HID   174      41.697  42.250  45.626  1.00  0.00           N
ATOM   2656  H   HID   174      40.887  42.359  45.034  1.00  0.00           H
ATOM   2657  CA  HID   174      41.943  43.336  46.600  1.00  0.00           C
ATOM   2658  HA  HID   174      43.023  43.415  46.716  1.00  0.00           H
ATOM   2659  CB  HID   174      41.324  44.645  46.107  1.00  0.00           C
ATOM   2660  HB2 HID   174      40.234  44.643  46.131  1.00  0.00           H
ATOM   2661  HB3 HID   174      41.475  45.432  46.846  1.00  0.00           H
ATOM   2662  CG  HID   174      41.903  45.079  44.719  1.00  0.00           C
ATOM   2663  ND1 HID   174      42.760  46.156  44.548  1.00  0.00           N
ATOM   2664  HD1 HID   174      43.086  46.674  45.353  1.00  0.00           H
ATOM   2665  CE1 HID   174      43.052  46.367  43.258  1.00  0.00           C
ATOM   2666  HE1 HID   174      43.755  47.080  42.854  1.00  0.00           H
ATOM   2667  NE2 HID   174      42.425  45.387  42.555  1.00  0.00           N
ATOM   2668  CD2 HID   174      41.695  44.624  43.464  1.00  0.00           C
ATOM   2669  HD2 HID   174      41.033  43.793  43.269  1.00  0.00           H
ATOM   2670  C   HID   174      41.305  42.905  47.904  1.00  0.00           C
ATOM   2671  O   HID   174      40.097  42.943  48.083  1.00  0.00           O
ATOM   2672  N   LEU   175      42.132  42.401  48.860  1.00  0.00           N
ATOM   2673  H   LEU   175      43.101  42.264  48.612  1.00  0.00           H
ATOM   2674  CA  LEU   175      41.554  41.675  49.974  1.00  0.00           C
ATOM   2675  HA  LEU   175      40.681  41.138  49.604  1.00  0.00           H
ATOM   2676  CB  LEU   175      42.469  40.604  50.539  1.00  0.00           C
ATOM   2677  HB2 LEU   175      43.476  40.993  50.691  1.00  0.00           H
ATOM   2678  HB3 LEU   175      42.068  40.349  51.520  1.00  0.00           H
ATOM   2679  CG  LEU   175      42.746  39.299  49.752  1.00  0.00           C
ATOM   2680  HG  LEU   175      43.102  39.610  48.770  1.00  0.00           H
ATOM   2681  CD1 LEU   175      43.773  38.443  50.532  1.00  0.00           C
ATOM   2682 HD11 LEU   175      43.423  38.223  51.540  1.00  0.00           H
ATOM   2683 HD12 LEU   175      44.688  39.036  50.500  1.00  0.00           H
ATOM   2684 HD13 LEU   175      43.983  37.512  50.004  1.00  0.00           H
ATOM   2685  CD2 LEU   175      41.509  38.393  49.616  1.00  0.00           C
ATOM   2686 HD21 LEU   175      40.999  38.829  48.756  1.00  0.00           H
ATOM   2687 HD22 LEU   175      41.751  37.353  49.404  1.00  0.00           H
ATOM   2688 HD23 LEU   175      40.792  38.362  50.437  1.00  0.00           H
ATOM   2689  C   LEU   175      41.019  42.499  51.113  1.00  0.00           C
ATOM   2690  O   LEU   175      41.437  43.638  51.291  1.00  0.00           O
ATOM   2691  N   LYS   176      40.034  41.997  51.844  1.00  0.00           N
ATOM   2692  H   LYS   176      39.734  41.080  51.549  1.00  0.00           H
ATOM   2693  CA  LYS   176      39.513  42.618  53.102  1.00  0.00           C
ATOM   2694  HA  LYS   176      39.256  43.656  52.889  1.00  0.00           H
ATOM   2695  CB  LYS   176      38.183  41.890  53.484  1.00  0.00           C
ATOM   2696  HB2 LYS   176      38.323  40.810  53.489  1.00  0.00           H
ATOM   2697  HB3 LYS   176      37.953  42.194  54.505  1.00  0.00           H
ATOM   2698  CG  LYS   176      37.044  42.257  52.546  1.00  0.00           C
ATOM   2699  HG2 LYS   176      36.897  43.337  52.552  1.00  0.00           H
ATOM   2700  HG3 LYS   176      37.374  42.033  51.533  1.00  0.00           H
ATOM   2701  CD  LYS   176      35.666  41.663  52.857  1.00  0.00           C
ATOM   2702  HD2 LYS   176      35.661  40.610  52.577  1.00  0.00           H
ATOM   2703  HD3 LYS   176      35.411  41.842  53.902  1.00  0.00           H
ATOM   2704  CE  LYS   176      34.568  42.479  52.063  1.00  0.00           C
ATOM   2705  HE2 LYS   176      34.742  43.551  52.153  1.00  0.00           H
ATOM   2706  HE3 LYS   176      34.652  42.135  51.032  1.00  0.00           H
ATOM   2707  NZ  LYS   176      33.212  42.078  52.523  1.00  0.00           N
ATOM   2708  HZ1 LYS   176      33.084  42.191  53.518  1.00  0.00           H
ATOM   2709  HZ2 LYS   176      32.999  41.138  52.218  1.00  0.00           H
ATOM   2710  HZ3 LYS   176      32.590  42.747  52.090  1.00  0.00           H
ATOM   2711  C   LYS   176      40.512  42.528  54.282  1.00  0.00           C
ATOM   2712  O   LYS   176      41.366  41.612  54.370  1.00  0.00           O
ATOM   2713  N   GLU   177      40.472  43.472  55.168  1.00  0.00           N
ATOM   2714  H   GLU   177      39.706  44.112  55.017  1.00  0.00           H
ATOM   2715  CA  GLU   177      41.465  43.589  56.264  1.00  0.00           C
ATOM   2716  HA  GLU   177      42.496  43.542  55.912  1.00  0.00           H
ATOM   2717  CB  GLU   177      41.283  44.920  56.970  1.00  0.00           C
ATOM   2718  HB2 GLU   177      41.751  45.697  56.365  1.00  0.00           H
ATOM   2719  HB3 GLU   177      40.224  45.079  57.175  1.00  0.00           H
ATOM   2720  CG  GLU   177      41.962  45.135  58.345  1.00  0.00           C
ATOM   2721  HG2 GLU   177      41.609  44.399  59.068  1.00  0.00           H
ATOM   2722  HG3 GLU   177      43.045  45.049  58.255  1.00  0.00           H
ATOM   2723  CD  GLU   177      41.646  46.535  58.903  1.00  0.00           C
ATOM   2724  OE1 GLU   177      40.472  46.754  59.240  1.00  0.00           O
ATOM   2725  OE2 GLU   177      42.578  47.330  59.066  1.00  0.00           O
ATOM   2726  C   GLU   177      41.198  42.369  57.218  1.00  0.00           C
ATOM   2727  O   GLU   177      42.160  41.750  57.618  1.00  0.00           O
ATOM   2728  N   ASP   178      39.941  42.040  57.599  1.00  0.00           N
ATOM   2729  H   ASP   178      39.224  42.631  57.205  1.00  0.00           H
ATOM   2730  CA  ASP   178      39.518  40.862  58.288  1.00  0.00           C
ATOM   2731  HA  ASP   178      39.975  40.791  59.274  1.00  0.00           H
ATOM   2732  CB  ASP   178      37.967  40.990  58.530  1.00  0.00           C
ATOM   2733  HB2 ASP   178      37.371  41.170  57.636  1.00  0.00           H
ATOM   2734  HB3 ASP   178      37.580  40.070  58.967  1.00  0.00           H
ATOM   2735  CG  ASP   178      37.650  42.179  59.410  1.00  0.00           C
ATOM   2736  OD1 ASP   178      37.505  42.051  60.641  1.00  0.00           O
ATOM   2737  OD2 ASP   178      37.630  43.365  58.944  1.00  0.00           O
ATOM   2738  C   ASP   178      39.895  39.504  57.527  1.00  0.00           C
ATOM   2739  O   ASP   178      39.574  38.398  58.000  1.00  0.00           O
ATOM   2740  N   GLN   179      40.501  39.562  56.358  1.00  0.00           N
ATOM   2741  H   GLN   179      40.642  40.475  55.948  1.00  0.00           H
ATOM   2742  CA  GLN   179      40.788  38.409  55.458  1.00  0.00           C
ATOM   2743  HA  GLN   179      40.589  37.492  56.011  1.00  0.00           H
ATOM   2744  CB  GLN   179      39.826  38.363  54.182  1.00  0.00           C
ATOM   2745  HB2 GLN   179      39.964  39.029  53.330  1.00  0.00           H
ATOM   2746  HB3 GLN   179      40.033  37.429  53.659  1.00  0.00           H
ATOM   2747  CG  GLN   179      38.342  38.378  54.551  1.00  0.00           C
ATOM   2748  HG2 GLN   179      38.078  39.264  55.128  1.00  0.00           H
ATOM   2749  HG3 GLN   179      37.703  38.162  53.696  1.00  0.00           H
ATOM   2750  CD  GLN   179      37.864  37.243  55.437  1.00  0.00           C
ATOM   2751  OE1 GLN   179      38.496  36.151  55.609  1.00  0.00           O
ATOM   2752  NE2 GLN   179      36.716  37.374  56.086  1.00  0.00           N
ATOM   2753 HE21 GLN   179      36.475  36.745  56.838  1.00  0.00           H
ATOM   2754 HE22 GLN   179      36.181  38.174  55.775  1.00  0.00           H
ATOM   2755  C   GLN   179      42.314  38.421  55.030  1.00  0.00           C
ATOM   2756  O   GLN   179      42.767  37.711  54.086  1.00  0.00           O
ATOM   2757  N   THR   180      43.120  39.067  55.886  1.00  0.00           N
ATOM   2758  H   THR   180      42.857  39.385  56.807  1.00  0.00           H
ATOM   2759  CA  THR   180      44.567  39.139  55.744  1.00  0.00           C
ATOM   2760  HA  THR   180      44.723  39.289  54.675  1.00  0.00           H
ATOM   2761  CB  THR   180      45.188  40.149  56.652  1.00  0.00           C
ATOM   2762  HB  THR   180      46.266  39.994  56.686  1.00  0.00           H
ATOM   2763  CG2 THR   180      44.947  41.520  56.050  1.00  0.00           C
ATOM   2764 HG21 THR   180      44.001  41.597  55.515  1.00  0.00           H
ATOM   2765 HG22 THR   180      45.633  41.791  55.247  1.00  0.00           H
ATOM   2766 HG23 THR   180      44.989  42.390  56.705  1.00  0.00           H
ATOM   2767  OG1 THR   180      44.614  39.895  57.890  1.00  0.00           O
ATOM   2768  HG1 THR   180      44.160  40.652  58.268  1.00  0.00           H
ATOM   2769  C   THR   180      45.269  37.865  56.097  1.00  0.00           C
ATOM   2770  O   THR   180      46.446  37.654  55.707  1.00  0.00           O
ATOM   2771  N   GLU   181      44.572  36.845  56.680  1.00  0.00           N
ATOM   2772  H   GLU   181      43.569  36.866  56.793  1.00  0.00           H
ATOM   2773  CA  GLU   181      45.208  35.565  57.028  1.00  0.00           C
ATOM   2774  HA  GLU   181      46.100  35.852  57.585  1.00  0.00           H
ATOM   2775  CB  GLU   181      44.283  34.679  57.855  1.00  0.00           C
ATOM   2776  HB2 GLU   181      44.871  33.767  57.965  1.00  0.00           H
ATOM   2777  HB3 GLU   181      44.140  35.152  58.827  1.00  0.00           H
ATOM   2778  CG  GLU   181      43.003  34.333  57.168  1.00  0.00           C
ATOM   2779  HG2 GLU   181      42.480  35.168  56.699  1.00  0.00           H
ATOM   2780  HG3 GLU   181      43.247  33.541  56.462  1.00  0.00           H
ATOM   2781  CD  GLU   181      42.062  33.601  58.150  1.00  0.00           C
ATOM   2782  OE1 GLU   181      41.082  34.204  58.598  1.00  0.00           O
ATOM   2783  OE2 GLU   181      42.397  32.420  58.459  1.00  0.00           O
ATOM   2784  C   GLU   181      45.812  34.826  55.752  1.00  0.00           C
ATOM   2785  O   GLU   181      46.715  34.015  55.786  1.00  0.00           O
ATOM   2786  N   TYR   182      45.156  35.004  54.592  1.00  0.00           N
ATOM   2787  H   TYR   182      44.410  35.685  54.576  1.00  0.00           H
ATOM   2788  CA  TYR   182      45.604  34.409  53.355  1.00  0.00           C
ATOM   2789  HA  TYR   182      45.791  33.366  53.616  1.00  0.00           H
ATOM   2790  CB  TYR   182      44.497  34.376  52.369  1.00  0.00           C
ATOM   2791  HB2 TYR   182      44.221  35.360  51.993  1.00  0.00           H
ATOM   2792  HB3 TYR   182      44.866  33.848  51.490  1.00  0.00           H
ATOM   2793  CG  TYR   182      43.194  33.627  52.827  1.00  0.00           C
ATOM   2794  CD1 TYR   182      43.197  32.295  52.813  1.00  0.00           C
ATOM   2795  HD1 TYR   182      44.084  31.742  52.541  1.00  0.00           H
ATOM   2796  CE1 TYR   182      42.097  31.523  53.193  1.00  0.00           C
ATOM   2797  HE1 TYR   182      42.131  30.444  53.230  1.00  0.00           H
ATOM   2798  CZ  TYR   182      40.921  32.128  53.636  1.00  0.00           C
ATOM   2799  OH  TYR   182      40.018  31.398  54.200  1.00  0.00           O
ATOM   2800  HH  TYR   182      40.208  30.489  54.445  1.00  0.00           H
ATOM   2801  CE2 TYR   182      40.940  33.586  53.651  1.00  0.00           C
ATOM   2802  HE2 TYR   182      40.040  34.050  54.031  1.00  0.00           H
ATOM   2803  CD2 TYR   182      42.059  34.313  53.226  1.00  0.00           C
ATOM   2804  HD2 TYR   182      41.986  35.384  53.104  1.00  0.00           H
ATOM   2805  C   TYR   182      46.962  34.999  52.701  1.00  0.00           C
ATOM   2806  O   TYR   182      47.519  34.415  51.776  1.00  0.00           O
ATOM   2807  N   LEU   183      47.386  36.129  53.251  1.00  0.00           N
ATOM   2808  H   LEU   183      46.792  36.493  53.983  1.00  0.00           H
ATOM   2809  CA  LEU   183      48.606  36.838  52.782  1.00  0.00           C
ATOM   2810  HA  LEU   183      48.677  36.591  51.723  1.00  0.00           H
ATOM   2811  CB  LEU   183      48.402  38.388  52.987  1.00  0.00           C
ATOM   2812  HB2 LEU   183      48.190  38.510  54.048  1.00  0.00           H
ATOM   2813  HB3 LEU   183      49.311  38.957  52.788  1.00  0.00           H
ATOM   2814  CG  LEU   183      47.246  38.947  52.182  1.00  0.00           C
ATOM   2815  HG  LEU   183      46.388  38.310  52.398  1.00  0.00           H
ATOM   2816  CD1 LEU   183      46.921  40.416  52.522  1.00  0.00           C
ATOM   2817 HD11 LEU   183      47.854  40.952  52.347  1.00  0.00           H
ATOM   2818 HD12 LEU   183      46.479  40.406  53.519  1.00  0.00           H
ATOM   2819 HD13 LEU   183      46.081  40.622  51.857  1.00  0.00           H
ATOM   2820  CD2 LEU   183      47.553  38.849  50.692  1.00  0.00           C
ATOM   2821 HD21 LEU   183      47.617  37.803  50.395  1.00  0.00           H
ATOM   2822 HD22 LEU   183      46.639  39.238  50.245  1.00  0.00           H
ATOM   2823 HD23 LEU   183      48.434  39.403  50.368  1.00  0.00           H
ATOM   2824  C   LEU   183      49.865  36.325  53.518  1.00  0.00           C
ATOM   2825  O   LEU   183      50.947  36.969  53.550  1.00  0.00           O
ATOM   2826  N   GLU   184      49.817  35.108  54.053  1.00  0.00           N
ATOM   2827  H   GLU   184      48.946  34.649  53.829  1.00  0.00           H
ATOM   2828  CA  GLU   184      50.999  34.276  54.411  1.00  0.00           C
ATOM   2829  HA  GLU   184      51.899  34.885  54.482  1.00  0.00           H
ATOM   2830  CB  GLU   184      50.804  33.621  55.778  1.00  0.00           C
ATOM   2831  HB2 GLU   184      50.196  32.745  55.556  1.00  0.00           H
ATOM   2832  HB3 GLU   184      51.672  33.066  56.135  1.00  0.00           H
ATOM   2833  CG  GLU   184      50.145  34.489  56.829  1.00  0.00           C
ATOM   2834  HG2 GLU   184      49.136  34.801  56.563  1.00  0.00           H
ATOM   2835  HG3 GLU   184      50.153  33.821  57.690  1.00  0.00           H
ATOM   2836  CD  GLU   184      50.820  35.689  57.351  1.00  0.00           C
ATOM   2837  OE1 GLU   184      50.257  36.513  58.093  1.00  0.00           O
ATOM   2838  OE2 GLU   184      52.037  35.840  57.030  1.00  0.00           O
ATOM   2839  C   GLU   184      51.392  33.216  53.338  1.00  0.00           C
ATOM   2840  O   GLU   184      50.600  32.380  52.934  1.00  0.00           O
ATOM   2841  N   GLU   185      52.608  33.377  52.706  1.00  0.00           N
ATOM   2842  H   GLU   185      53.275  34.065  53.025  1.00  0.00           H
ATOM   2843  CA  GLU   185      53.144  32.493  51.662  1.00  0.00           C
ATOM   2844  HA  GLU   185      52.498  32.502  50.785  1.00  0.00           H
ATOM   2845  CB  GLU   185      54.515  32.935  51.161  1.00  0.00           C
ATOM   2846  HB2 GLU   185      54.851  32.468  50.236  1.00  0.00           H
ATOM   2847  HB3 GLU   185      54.278  33.953  50.853  1.00  0.00           H
ATOM   2848  CG  GLU   185      55.703  32.870  52.155  1.00  0.00           C
ATOM   2849  HG2 GLU   185      55.857  31.819  52.407  1.00  0.00           H
ATOM   2850  HG3 GLU   185      56.571  33.389  51.749  1.00  0.00           H
ATOM   2851  CD  GLU   185      55.442  33.549  53.501  1.00  0.00           C
ATOM   2852  OE1 GLU   185      55.267  32.801  54.505  1.00  0.00           O
ATOM   2853  OE2 GLU   185      55.341  34.797  53.525  1.00  0.00           O
ATOM   2854  C   GLU   185      53.249  30.985  52.161  1.00  0.00           C
ATOM   2855  O   GLU   185      53.078  30.050  51.359  1.00  0.00           O
ATOM   2856  N   ARG   186      53.306  30.752  53.471  1.00  0.00           N
ATOM   2857  H   ARG   186      53.666  31.470  54.084  1.00  0.00           H
ATOM   2858  CA  ARG   186      53.129  29.363  54.058  1.00  0.00           C
ATOM   2859  HA  ARG   186      53.656  28.678  53.394  1.00  0.00           H
ATOM   2860  CB  ARG   186      53.839  29.253  55.404  1.00  0.00           C
ATOM   2861  HB2 ARG   186      53.248  29.815  56.125  1.00  0.00           H
ATOM   2862  HB3 ARG   186      53.753  28.190  55.629  1.00  0.00           H
ATOM   2863  CG  ARG   186      55.251  29.706  55.465  1.00  0.00           C
ATOM   2864  HG2 ARG   186      55.169  30.792  55.496  1.00  0.00           H
ATOM   2865  HG3 ARG   186      55.622  29.280  56.397  1.00  0.00           H
ATOM   2866  CD  ARG   186      56.064  29.310  54.228  1.00  0.00           C
ATOM   2867  HD2 ARG   186      55.770  28.301  53.939  1.00  0.00           H
ATOM   2868  HD3 ARG   186      55.832  30.009  53.425  1.00  0.00           H
ATOM   2869  NE  ARG   186      57.540  29.358  54.441  1.00  0.00           N
ATOM   2870  HE  ARG   186      57.978  28.453  54.540  1.00  0.00           H
ATOM   2871  CZ  ARG   186      58.340  30.372  54.642  1.00  0.00           C
ATOM   2872  NH1 ARG   186      57.993  31.617  54.608  1.00  0.00           N
ATOM   2873 HH11 ARG   186      57.080  31.847  54.243  1.00  0.00           H
ATOM   2874 HH12 ARG   186      58.689  32.339  54.721  1.00  0.00           H
ATOM   2875  NH2 ARG   186      59.610  30.166  54.895  1.00  0.00           N
ATOM   2876 HH21 ARG   186      59.967  29.231  55.038  1.00  0.00           H
ATOM   2877 HH22 ARG   186      60.213  30.929  55.166  1.00  0.00           H
ATOM   2878  C   ARG   186      51.668  28.857  54.214  1.00  0.00           C
ATOM   2879  O   ARG   186      51.379  27.639  53.995  1.00  0.00           O
ATOM   2880  N   ARG   187      50.623  29.699  54.374  1.00  0.00           N
ATOM   2881  H   ARG   187      50.857  30.677  54.276  1.00  0.00           H
ATOM   2882  CA  ARG   187      49.187  29.338  54.246  1.00  0.00           C
ATOM   2883  HA  ARG   187      49.100  28.388  54.773  1.00  0.00           H
ATOM   2884  CB  ARG   187      48.344  30.500  54.811  1.00  0.00           C
ATOM   2885  HB2 ARG   187      48.652  30.691  55.838  1.00  0.00           H
ATOM   2886  HB3 ARG   187      48.595  31.414  54.272  1.00  0.00           H
ATOM   2887  CG  ARG   187      46.821  30.479  54.663  1.00  0.00           C
ATOM   2888  HG2 ARG   187      46.545  31.448  55.080  1.00  0.00           H
ATOM   2889  HG3 ARG   187      46.522  30.404  53.618  1.00  0.00           H
ATOM   2890  CD  ARG   187      46.174  29.447  55.581  1.00  0.00           C
ATOM   2891  HD2 ARG   187      46.443  28.458  55.209  1.00  0.00           H
ATOM   2892  HD3 ARG   187      46.550  29.456  56.604  1.00  0.00           H
ATOM   2893  NE  ARG   187      44.706  29.632  55.564  1.00  0.00           N
ATOM   2894  HE  ARG   187      44.201  29.064  54.899  1.00  0.00           H
ATOM   2895  CZ  ARG   187      44.027  30.335  56.452  1.00  0.00           C
ATOM   2896  NH1 ARG   187      44.518  31.126  57.321  1.00  0.00           N
ATOM   2897 HH11 ARG   187      45.479  31.429  57.379  1.00  0.00           H
ATOM   2898 HH12 ARG   187      43.822  31.574  57.898  1.00  0.00           H
ATOM   2899  NH2 ARG   187      42.743  30.206  56.461  1.00  0.00           N
ATOM   2900 HH21 ARG   187      42.296  29.661  55.738  1.00  0.00           H
ATOM   2901 HH22 ARG   187      42.186  30.704  57.141  1.00  0.00           H
ATOM   2902  C   ARG   187      48.804  28.958  52.844  1.00  0.00           C
ATOM   2903  O   ARG   187      48.113  27.986  52.632  1.00  0.00           O
ATOM   2904  N   ILE   188      49.470  29.628  51.914  1.00  0.00           N
ATOM   2905  H   ILE   188      49.942  30.498  52.117  1.00  0.00           H
ATOM   2906  CA  ILE   188      49.165  29.329  50.523  1.00  0.00           C
ATOM   2907  HA  ILE   188      48.093  29.130  50.509  1.00  0.00           H
ATOM   2908  CB  ILE   188      49.319  30.470  49.522  1.00  0.00           C
ATOM   2909  HB  ILE   188      50.376  30.738  49.489  1.00  0.00           H
ATOM   2910  CG2 ILE   188      48.881  30.175  48.063  1.00  0.00           C
ATOM   2911 HG21 ILE   188      49.574  29.467  47.610  1.00  0.00           H
ATOM   2912 HG22 ILE   188      49.062  31.085  47.489  1.00  0.00           H
ATOM   2913 HG23 ILE   188      47.891  29.793  47.811  1.00  0.00           H
ATOM   2914  CG1 ILE   188      48.584  31.794  49.873  1.00  0.00           C
ATOM   2915 HG12 ILE   188      48.954  32.165  50.829  1.00  0.00           H
ATOM   2916 HG13 ILE   188      48.881  32.613  49.218  1.00  0.00           H
ATOM   2917  CD1 ILE   188      47.111  31.544  50.112  1.00  0.00           C
ATOM   2918 HD11 ILE   188      46.913  30.828  50.910  1.00  0.00           H
ATOM   2919 HD12 ILE   188      46.806  31.168  49.136  1.00  0.00           H
ATOM   2920 HD13 ILE   188      46.517  32.446  50.262  1.00  0.00           H
ATOM   2921  C   ILE   188      49.862  27.960  50.165  1.00  0.00           C
ATOM   2922  O   ILE   188      49.205  27.083  49.633  1.00  0.00           O
ATOM   2923  N   LYS   189      51.145  27.792  50.601  1.00  0.00           N
ATOM   2924  H   LYS   189      51.533  28.591  51.079  1.00  0.00           H
ATOM   2925  CA  LYS   189      51.921  26.526  50.476  1.00  0.00           C
ATOM   2926  HA  LYS   189      52.205  26.219  49.469  1.00  0.00           H
ATOM   2927  CB  LYS   189      53.234  26.742  51.150  1.00  0.00           C
ATOM   2928  HB2 LYS   189      53.890  27.445  50.635  1.00  0.00           H
ATOM   2929  HB3 LYS   189      53.136  27.157  52.153  1.00  0.00           H
ATOM   2930  CG  LYS   189      54.125  25.483  51.239  1.00  0.00           C
ATOM   2931  HG2 LYS   189      53.679  24.721  51.878  1.00  0.00           H
ATOM   2932  HG3 LYS   189      54.296  25.059  50.249  1.00  0.00           H
ATOM   2933  CD  LYS   189      55.519  25.815  51.846  1.00  0.00           C
ATOM   2934  HD2 LYS   189      56.117  26.341  51.101  1.00  0.00           H
ATOM   2935  HD3 LYS   189      55.398  26.477  52.705  1.00  0.00           H
ATOM   2936  CE  LYS   189      56.362  24.522  52.232  1.00  0.00           C
ATOM   2937  HE2 LYS   189      55.799  23.833  52.861  1.00  0.00           H
ATOM   2938  HE3 LYS   189      56.524  23.938  51.326  1.00  0.00           H
ATOM   2939  NZ  LYS   189      57.575  24.900  52.996  1.00  0.00           N
ATOM   2940  HZ1 LYS   189      58.231  25.485  52.497  1.00  0.00           H
ATOM   2941  HZ2 LYS   189      57.999  24.095  53.432  1.00  0.00           H
ATOM   2942  HZ3 LYS   189      57.249  25.394  53.814  1.00  0.00           H
ATOM   2943  C   LYS   189      51.208  25.306  50.967  1.00  0.00           C
ATOM   2944  O   LYS   189      51.325  24.245  50.337  1.00  0.00           O
ATOM   2945  N   GLU   190      50.353  25.462  52.013  1.00  0.00           N
ATOM   2946  H   GLU   190      50.262  26.356  52.474  1.00  0.00           H
ATOM   2947  CA  GLU   190      49.560  24.357  52.588  1.00  0.00           C
ATOM   2948  HA  GLU   190      50.202  23.477  52.581  1.00  0.00           H
ATOM   2949  CB  GLU   190      49.227  24.725  53.999  1.00  0.00           C
ATOM   2950  HB2 GLU   190      50.154  24.901  54.544  1.00  0.00           H
ATOM   2951  HB3 GLU   190      48.791  25.723  53.968  1.00  0.00           H
ATOM   2952  CG  GLU   190      48.404  23.696  54.773  1.00  0.00           C
ATOM   2953  HG2 GLU   190      48.442  24.043  55.805  1.00  0.00           H
ATOM   2954  HG3 GLU   190      47.400  23.698  54.348  1.00  0.00           H
ATOM   2955  CD  GLU   190      49.033  22.317  54.757  1.00  0.00           C
ATOM   2956  OE1 GLU   190      50.279  22.225  54.796  1.00  0.00           O
ATOM   2957  OE2 GLU   190      48.299  21.298  54.811  1.00  0.00           O
ATOM   2958  C   GLU   190      48.369  23.981  51.705  1.00  0.00           C
ATOM   2959  O   GLU   190      48.109  22.846  51.507  1.00  0.00           O
ATOM   2960  N   ILE   191      47.714  24.979  51.110  1.00  0.00           N
ATOM   2961  H   ILE   191      47.968  25.873  51.504  1.00  0.00           H
ATOM   2962  CA  ILE   191      46.583  24.972  50.162  1.00  0.00           C
ATOM   2963  HA  ILE   191      45.844  24.242  50.488  1.00  0.00           H
ATOM   2964  CB  ILE   191      45.854  26.332  50.106  1.00  0.00           C
ATOM   2965  HB  ILE   191      46.582  27.110  50.338  1.00  0.00           H
ATOM   2966  CG2 ILE   191      45.319  26.744  48.675  1.00  0.00           C
ATOM   2967 HG21 ILE   191      46.014  26.940  47.858  1.00  0.00           H
ATOM   2968 HG22 ILE   191      44.802  27.704  48.725  1.00  0.00           H
ATOM   2969 HG23 ILE   191      44.639  25.943  48.385  1.00  0.00           H
ATOM   2970  CG1 ILE   191      44.716  26.282  51.156  1.00  0.00           C
ATOM   2971 HG12 ILE   191      44.038  25.472  50.881  1.00  0.00           H
ATOM   2972 HG13 ILE   191      45.249  26.005  52.064  1.00  0.00           H
ATOM   2973  CD1 ILE   191      43.949  27.609  51.402  1.00  0.00           C
ATOM   2974 HD11 ILE   191      44.674  28.386  51.641  1.00  0.00           H
ATOM   2975 HD12 ILE   191      43.290  27.519  52.265  1.00  0.00           H
ATOM   2976 HD13 ILE   191      43.390  27.828  50.491  1.00  0.00           H
ATOM   2977  C   ILE   191      47.120  24.380  48.775  1.00  0.00           C
ATOM   2978  O   ILE   191      46.572  23.452  48.168  1.00  0.00           O
ATOM   2979  N   VAL   192      48.280  24.847  48.361  1.00  0.00           N
ATOM   2980  H   VAL   192      48.783  25.522  48.917  1.00  0.00           H
ATOM   2981  CA  VAL   192      48.912  24.453  47.077  1.00  0.00           C
ATOM   2982  HA  VAL   192      48.167  24.487  46.282  1.00  0.00           H
ATOM   2983  CB  VAL   192      50.031  25.422  46.673  1.00  0.00           C
ATOM   2984  HB  VAL   192      50.652  25.400  47.568  1.00  0.00           H
ATOM   2985  CG1 VAL   192      50.853  24.878  45.515  1.00  0.00           C
ATOM   2986 HG11 VAL   192      51.576  25.629  45.196  1.00  0.00           H
ATOM   2987 HG12 VAL   192      51.530  24.105  45.875  1.00  0.00           H
ATOM   2988 HG13 VAL   192      50.173  24.597  44.711  1.00  0.00           H
ATOM   2989  CG2 VAL   192      49.506  26.788  46.271  1.00  0.00           C
ATOM   2990 HG21 VAL   192      48.783  27.171  46.991  1.00  0.00           H
ATOM   2991 HG22 VAL   192      49.029  26.891  45.297  1.00  0.00           H
ATOM   2992 HG23 VAL   192      50.416  27.387  46.252  1.00  0.00           H
ATOM   2993  C   VAL   192      49.453  23.009  47.106  1.00  0.00           C
ATOM   2994  O   VAL   192      49.073  22.126  46.212  1.00  0.00           O
ATOM   2995  N   LYS   193      50.061  22.616  48.238  1.00  0.00           N
ATOM   2996  H   LYS   193      50.141  23.354  48.922  1.00  0.00           H
ATOM   2997  CA  LYS   193      50.422  21.147  48.553  1.00  0.00           C
ATOM   2998  HA  LYS   193      51.039  20.811  47.719  1.00  0.00           H
ATOM   2999  CB  LYS   193      51.151  20.987  49.968  1.00  0.00           C
ATOM   3000  HB2 LYS   193      51.989  21.681  50.006  1.00  0.00           H
ATOM   3001  HB3 LYS   193      50.331  21.255  50.635  1.00  0.00           H
ATOM   3002  CG  LYS   193      51.674  19.591  50.363  1.00  0.00           C
ATOM   3003  HG2 LYS   193      51.798  19.731  51.436  1.00  0.00           H
ATOM   3004  HG3 LYS   193      50.907  18.847  50.147  1.00  0.00           H
ATOM   3005  CD  LYS   193      53.001  19.174  49.663  1.00  0.00           C
ATOM   3006  HD2 LYS   193      52.829  19.065  48.593  1.00  0.00           H
ATOM   3007  HD3 LYS   193      53.831  19.803  49.987  1.00  0.00           H
ATOM   3008  CE  LYS   193      53.238  17.765  50.207  1.00  0.00           C
ATOM   3009  HE2 LYS   193      53.314  17.756  51.294  1.00  0.00           H
ATOM   3010  HE3 LYS   193      52.348  17.200  49.930  1.00  0.00           H
ATOM   3011  NZ  LYS   193      54.463  17.066  49.740  1.00  0.00           N
ATOM   3012  HZ1 LYS   193      54.533  17.034  48.732  1.00  0.00           H
ATOM   3013  HZ2 LYS   193      54.696  16.128  50.031  1.00  0.00           H
ATOM   3014  HZ3 LYS   193      55.336  17.513  49.981  1.00  0.00           H
ATOM   3015  C   LYS   193      49.193  20.221  48.394  1.00  0.00           C
ATOM   3016  O   LYS   193      49.312  19.117  47.821  1.00  0.00           O
ATOM   3017  N   LYS   194      48.035  20.501  49.027  1.00  0.00           N
ATOM   3018  H   LYS   194      48.112  21.410  49.460  1.00  0.00           H
ATOM   3019  CA  LYS   194      46.719  19.793  48.901  1.00  0.00           C
ATOM   3020  HA  LYS   194      46.865  18.723  49.052  1.00  0.00           H
ATOM   3021  CB  LYS   194      45.768  20.329  49.970  1.00  0.00           C
ATOM   3022  HB2 LYS   194      45.597  21.400  49.859  1.00  0.00           H
ATOM   3023  HB3 LYS   194      44.809  19.864  49.743  1.00  0.00           H
ATOM   3024  CG  LYS   194      46.224  20.036  51.375  1.00  0.00           C
ATOM   3025  HG2 LYS   194      46.658  19.049  51.529  1.00  0.00           H
ATOM   3026  HG3 LYS   194      46.878  20.843  51.708  1.00  0.00           H
ATOM   3027  CD  LYS   194      44.971  20.115  52.354  1.00  0.00           C
ATOM   3028  HD2 LYS   194      44.604  21.141  52.349  1.00  0.00           H
ATOM   3029  HD3 LYS   194      44.143  19.458  52.089  1.00  0.00           H
ATOM   3030  CE  LYS   194      45.447  19.427  53.680  1.00  0.00           C
ATOM   3031  HE2 LYS   194      44.625  18.795  54.017  1.00  0.00           H
ATOM   3032  HE3 LYS   194      46.354  18.876  53.433  1.00  0.00           H
ATOM   3033  NZ  LYS   194      45.658  20.450  54.697  1.00  0.00           N
ATOM   3034  HZ1 LYS   194      46.495  20.956  54.445  1.00  0.00           H
ATOM   3035  HZ2 LYS   194      45.717  19.904  55.545  1.00  0.00           H
ATOM   3036  HZ3 LYS   194      44.907  21.122  54.755  1.00  0.00           H
ATOM   3037  C   LYS   194      46.128  19.926  47.439  1.00  0.00           C
ATOM   3038  O   LYS   194      45.782  18.893  46.889  1.00  0.00           O
ATOM   3039  N   HIE   195      46.055  21.174  46.866  1.00  0.00           N
ATOM   3040  H   HIE   195      46.334  21.981  47.406  1.00  0.00           H
ATOM   3041  CA  HIE   195      45.447  21.415  45.502  1.00  0.00           C
ATOM   3042  HA  HIE   195      44.503  20.895  45.657  1.00  0.00           H
ATOM   3043  CB  HIE   195      45.136  22.889  45.062  1.00  0.00           C
ATOM   3044  HB2 HIE   195      46.002  23.547  44.987  1.00  0.00           H
ATOM   3045  HB3 HIE   195      44.830  22.795  44.020  1.00  0.00           H
ATOM   3046  CG  HIE   195      44.067  23.475  45.916  1.00  0.00           C
ATOM   3047  ND1 HIE   195      43.543  24.746  45.755  1.00  0.00           N
ATOM   3048  CE1 HIE   195      42.673  24.930  46.739  1.00  0.00           C
ATOM   3049  HE1 HIE   195      42.196  25.867  46.987  1.00  0.00           H
ATOM   3050  NE2 HIE   195      42.590  23.869  47.499  1.00  0.00           N
ATOM   3051  HE2 HIE   195      42.237  24.004  48.436  1.00  0.00           H
ATOM   3052  CD2 HIE   195      43.444  22.911  47.014  1.00  0.00           C
ATOM   3053  HD2 HIE   195      43.701  22.007  47.546  1.00  0.00           H
ATOM   3054  C   HIE   195      46.127  20.662  44.353  1.00  0.00           C
ATOM   3055  O   HIE   195      45.469  20.128  43.458  1.00  0.00           O
ATOM   3056  N   SER   196      47.420  20.394  44.337  1.00  0.00           N
ATOM   3057  H   SER   196      47.987  20.623  45.141  1.00  0.00           H
ATOM   3058  CA  SER   196      48.159  19.664  43.375  1.00  0.00           C
ATOM   3059  HA  SER   196      48.080  20.000  42.340  1.00  0.00           H
ATOM   3060  CB  SER   196      49.695  19.829  43.732  1.00  0.00           C
ATOM   3061  HB2 SER   196      50.122  18.916  43.317  1.00  0.00           H
ATOM   3062  HB3 SER   196      50.209  20.625  43.195  1.00  0.00           H
ATOM   3063  OG  SER   196      50.043  19.937  45.099  1.00  0.00           O
ATOM   3064  HG  SER   196      49.648  20.777  45.342  1.00  0.00           H
ATOM   3065  C   SER   196      47.775  18.170  43.344  1.00  0.00           C
ATOM   3066  O   SER   196      48.113  17.498  42.440  1.00  0.00           O
ATOM   3067  N   GLN   197      47.190  17.715  44.493  1.00  0.00           N
ATOM   3068  H   GLN   197      46.977  18.307  45.283  1.00  0.00           H
ATOM   3069  CA  GLN   197      46.815  16.258  44.485  1.00  0.00           C
ATOM   3070  HA  GLN   197      47.637  15.652  44.104  1.00  0.00           H
ATOM   3071  CB  GLN   197      46.547  15.749  45.898  1.00  0.00           C
ATOM   3072  HB2 GLN   197      45.528  15.982  46.206  1.00  0.00           H
ATOM   3073  HB3 GLN   197      46.510  14.663  45.820  1.00  0.00           H
ATOM   3074  CG  GLN   197      47.555  16.238  47.004  1.00  0.00           C
ATOM   3075  HG2 GLN   197      47.611  17.326  47.067  1.00  0.00           H
ATOM   3076  HG3 GLN   197      47.155  15.908  47.963  1.00  0.00           H
ATOM   3077  CD  GLN   197      48.984  15.679  46.829  1.00  0.00           C
ATOM   3078  OE1 GLN   197      49.214  14.591  46.308  1.00  0.00           O
ATOM   3079  NE2 GLN   197      49.981  16.461  47.187  1.00  0.00           N
ATOM   3080 HE21 GLN   197      50.936  16.164  47.045  1.00  0.00           H
ATOM   3081 HE22 GLN   197      49.768  17.339  47.638  1.00  0.00           H
ATOM   3082  C   GLN   197      45.657  15.891  43.488  1.00  0.00           C
ATOM   3083  O   GLN   197      45.568  14.687  43.137  1.00  0.00           O
ATOM   3084  N   PHE   198      44.839  16.917  43.124  1.00  0.00           N
ATOM   3085  H   PHE   198      45.090  17.794  43.557  1.00  0.00           H
ATOM   3086  CA  PHE   198      43.768  16.777  42.071  1.00  0.00           C
ATOM   3087  HA  PHE   198      43.688  15.732  41.771  1.00  0.00           H
ATOM   3088  CB  PHE   198      42.377  16.985  42.724  1.00  0.00           C
ATOM   3089  HB2 PHE   198      41.694  17.126  41.886  1.00  0.00           H
ATOM   3090  HB3 PHE   198      42.086  16.053  43.209  1.00  0.00           H
ATOM   3091  CG  PHE   198      42.208  18.141  43.687  1.00  0.00           C
ATOM   3092  CD1 PHE   198      41.748  19.399  43.291  1.00  0.00           C
ATOM   3093  HD1 PHE   198      41.575  19.646  42.255  1.00  0.00           H
ATOM   3094  CE1 PHE   198      41.592  20.477  44.214  1.00  0.00           C
ATOM   3095  HE1 PHE   198      41.289  21.484  43.972  1.00  0.00           H
ATOM   3096  CZ  PHE   198      41.905  20.207  45.608  1.00  0.00           C
ATOM   3097  HZ  PHE   198      41.995  21.015  46.319  1.00  0.00           H
ATOM   3098  CE2 PHE   198      42.392  18.970  46.008  1.00  0.00           C
ATOM   3099  HE2 PHE   198      42.592  18.851  47.063  1.00  0.00           H
ATOM   3100  CD2 PHE   198      42.567  17.939  45.030  1.00  0.00           C
ATOM   3101  HD2 PHE   198      42.960  16.978  45.328  1.00  0.00           H
ATOM   3102  C   PHE   198      43.988  17.659  40.835  1.00  0.00           C
ATOM   3103  O   PHE   198      43.670  17.186  39.752  1.00  0.00           O
ATOM   3104  N   ILE   199      44.593  18.805  40.843  1.00  0.00           N
ATOM   3105  H   ILE   199      44.704  19.143  41.788  1.00  0.00           H
ATOM   3106  CA  ILE   199      44.878  19.637  39.673  1.00  0.00           C
ATOM   3107  HA  ILE   199      44.109  19.546  38.906  1.00  0.00           H
ATOM   3108  CB  ILE   199      44.985  21.138  40.183  1.00  0.00           C
ATOM   3109  HB  ILE   199      45.737  21.139  40.972  1.00  0.00           H
ATOM   3110  CG2 ILE   199      45.581  22.054  39.023  1.00  0.00           C
ATOM   3111 HG21 ILE   199      45.498  23.127  39.200  1.00  0.00           H
ATOM   3112 HG22 ILE   199      45.084  21.887  38.068  1.00  0.00           H
ATOM   3113 HG23 ILE   199      46.660  22.047  38.867  1.00  0.00           H
ATOM   3114  CG1 ILE   199      43.741  21.657  40.759  1.00  0.00           C
ATOM   3115 HG12 ILE   199      43.368  20.990  41.536  1.00  0.00           H
ATOM   3116 HG13 ILE   199      44.107  22.544  41.278  1.00  0.00           H
ATOM   3117  CD1 ILE   199      42.522  21.993  39.785  1.00  0.00           C
ATOM   3118 HD11 ILE   199      41.646  22.295  40.359  1.00  0.00           H
ATOM   3119 HD12 ILE   199      42.255  21.131  39.175  1.00  0.00           H
ATOM   3120 HD13 ILE   199      42.785  22.783  39.081  1.00  0.00           H
ATOM   3121  C   ILE   199      46.081  19.144  38.940  1.00  0.00           C
ATOM   3122  O   ILE   199      47.128  18.888  39.585  1.00  0.00           O
ATOM   3123  N   GLY   200      46.069  19.081  37.632  1.00  0.00           N
ATOM   3124  H   GLY   200      45.290  19.446  37.103  1.00  0.00           H
ATOM   3125  CA  GLY   200      47.083  18.391  36.810  1.00  0.00           C
ATOM   3126  HA2 GLY   200      47.507  17.532  37.329  1.00  0.00           H
ATOM   3127  HA3 GLY   200      46.651  17.974  35.899  1.00  0.00           H
ATOM   3128  C   GLY   200      48.212  19.299  36.365  1.00  0.00           C
ATOM   3129  O   GLY   200      49.405  18.878  36.245  1.00  0.00           O
ATOM   3130  N   TYR   201      47.879  20.604  36.263  1.00  0.00           N
ATOM   3131  H   TYR   201      46.954  20.997  36.368  1.00  0.00           H
ATOM   3132  CA  TYR   201      48.914  21.630  35.875  1.00  0.00           C
ATOM   3133  HA  TYR   201      49.527  21.123  35.130  1.00  0.00           H
ATOM   3134  CB  TYR   201      48.141  22.778  35.218  1.00  0.00           C
ATOM   3135  HB2 TYR   201      47.335  23.044  35.901  1.00  0.00           H
ATOM   3136  HB3 TYR   201      48.679  23.689  34.957  1.00  0.00           H
ATOM   3137  CG  TYR   201      47.486  22.321  33.950  1.00  0.00           C
ATOM   3138  CD1 TYR   201      48.317  21.882  32.819  1.00  0.00           C
ATOM   3139  HD1 TYR   201      49.396  21.879  32.847  1.00  0.00           H
ATOM   3140  CE1 TYR   201      47.666  21.595  31.605  1.00  0.00           C
ATOM   3141  HE1 TYR   201      48.269  21.358  30.742  1.00  0.00           H
ATOM   3142  CZ  TYR   201      46.289  21.829  31.471  1.00  0.00           C
ATOM   3143  OH  TYR   201      45.734  21.635  30.243  1.00  0.00           O
ATOM   3144  HH  TYR   201      44.784  21.575  30.362  1.00  0.00           H
ATOM   3145  CE2 TYR   201      45.485  22.086  32.578  1.00  0.00           C
ATOM   3146  HE2 TYR   201      44.439  22.277  32.389  1.00  0.00           H
ATOM   3147  CD2 TYR   201      46.067  22.291  33.874  1.00  0.00           C
ATOM   3148  HD2 TYR   201      45.414  22.446  34.720  1.00  0.00           H
ATOM   3149  C   TYR   201      49.788  22.114  37.020  1.00  0.00           C
ATOM   3150  O   TYR   201      49.278  22.281  38.115  1.00  0.00           O
ATOM   3151  N   PRO   202      51.087  22.244  36.825  1.00  0.00           N
ATOM   3152  CD  PRO   202      51.876  21.767  35.723  1.00  0.00           C
ATOM   3153  HD2 PRO   202      51.752  22.414  34.855  1.00  0.00           H
ATOM   3154  HD3 PRO   202      51.538  20.791  35.372  1.00  0.00           H
ATOM   3155  CG  PRO   202      53.350  21.911  36.192  1.00  0.00           C
ATOM   3156  HG2 PRO   202      54.080  22.172  35.425  1.00  0.00           H
ATOM   3157  HG3 PRO   202      53.685  20.989  36.668  1.00  0.00           H
ATOM   3158  CB  PRO   202      53.382  23.013  37.209  1.00  0.00           C
ATOM   3159  HB2 PRO   202      53.407  23.901  36.578  1.00  0.00           H
ATOM   3160  HB3 PRO   202      54.231  22.960  37.892  1.00  0.00           H
ATOM   3161  CA  PRO   202      52.004  22.830  37.840  1.00  0.00           C
ATOM   3162  HA  PRO   202      52.122  22.153  38.685  1.00  0.00           H
ATOM   3163  C   PRO   202      51.473  24.184  38.438  1.00  0.00           C
ATOM   3164  O   PRO   202      51.082  25.032  37.700  1.00  0.00           O
ATOM   3165  N   ILE   203      51.548  24.301  39.726  1.00  0.00           N
ATOM   3166  H   ILE   203      51.920  23.493  40.204  1.00  0.00           H
ATOM   3167  CA  ILE   203      51.159  25.481  40.439  1.00  0.00           C
ATOM   3168  HA  ILE   203      50.815  26.313  39.826  1.00  0.00           H
ATOM   3169  CB  ILE   203      50.200  25.190  41.564  1.00  0.00           C
ATOM   3170  HB  ILE   203      50.638  24.420  42.198  1.00  0.00           H
ATOM   3171  CG2 ILE   203      49.956  26.414  42.526  1.00  0.00           C
ATOM   3172 HG21 ILE   203      50.679  26.600  43.319  1.00  0.00           H
ATOM   3173 HG22 ILE   203      49.083  26.231  43.154  1.00  0.00           H
ATOM   3174 HG23 ILE   203      49.708  27.329  41.988  1.00  0.00           H
ATOM   3175  CG1 ILE   203      48.837  24.666  41.042  1.00  0.00           C
ATOM   3176 HG12 ILE   203      48.165  25.493  40.813  1.00  0.00           H
ATOM   3177 HG13 ILE   203      49.039  24.010  40.196  1.00  0.00           H
ATOM   3178  CD1 ILE   203      48.190  23.599  42.002  1.00  0.00           C
ATOM   3179 HD11 ILE   203      47.181  23.338  41.682  1.00  0.00           H
ATOM   3180 HD12 ILE   203      47.998  23.983  43.003  1.00  0.00           H
ATOM   3181 HD13 ILE   203      48.756  22.667  42.010  1.00  0.00           H
ATOM   3182  C   ILE   203      52.447  26.062  41.048  1.00  0.00           C
ATOM   3183  O   ILE   203      53.231  25.366  41.776  1.00  0.00           O
ATOM   3184  N   THR   204      52.736  27.352  40.804  1.00  0.00           N
ATOM   3185  H   THR   204      51.984  27.775  40.277  1.00  0.00           H
ATOM   3186  CA  THR   204      53.944  28.047  41.287  1.00  0.00           C
ATOM   3187  HA  THR   204      54.591  27.332  41.793  1.00  0.00           H
ATOM   3188  CB  THR   204      54.806  28.658  40.237  1.00  0.00           C
ATOM   3189  HB  THR   204      54.200  29.368  39.675  1.00  0.00           H
ATOM   3190  CG2 THR   204      56.025  29.462  40.719  1.00  0.00           C
ATOM   3191 HG21 THR   204      56.760  29.474  39.915  1.00  0.00           H
ATOM   3192 HG22 THR   204      56.411  29.010  41.633  1.00  0.00           H
ATOM   3193 HG23 THR   204      55.733  30.493  40.921  1.00  0.00           H
ATOM   3194  OG1 THR   204      55.230  27.679  39.322  1.00  0.00           O
ATOM   3195  HG1 THR   204      55.454  27.989  38.441  1.00  0.00           H
ATOM   3196  C   THR   204      53.515  29.067  42.341  1.00  0.00           C
ATOM   3197  O   THR   204      52.520  29.768  42.195  1.00  0.00           O
ATOM   3198  N   LEU   205      54.289  29.199  43.459  1.00  0.00           N
ATOM   3199  H   LEU   205      55.245  28.880  43.398  1.00  0.00           H
ATOM   3200  CA  LEU   205      53.938  30.117  44.514  1.00  0.00           C
ATOM   3201  HA  LEU   205      53.152  30.816  44.229  1.00  0.00           H
ATOM   3202  CB  LEU   205      53.430  29.322  45.739  1.00  0.00           C
ATOM   3203  HB2 LEU   205      52.492  28.797  45.560  1.00  0.00           H
ATOM   3204  HB3 LEU   205      54.109  28.472  45.819  1.00  0.00           H
ATOM   3205  CG  LEU   205      53.377  30.054  47.092  1.00  0.00           C
ATOM   3206  HG  LEU   205      54.378  30.280  47.457  1.00  0.00           H
ATOM   3207  CD1 LEU   205      52.693  31.414  47.011  1.00  0.00           C
ATOM   3208 HD11 LEU   205      53.045  31.954  46.132  1.00  0.00           H
ATOM   3209 HD12 LEU   205      52.925  31.821  47.995  1.00  0.00           H
ATOM   3210 HD13 LEU   205      51.616  31.269  46.937  1.00  0.00           H
ATOM   3211  CD2 LEU   205      52.632  29.220  48.162  1.00  0.00           C
ATOM   3212 HD21 LEU   205      51.675  28.905  47.746  1.00  0.00           H
ATOM   3213 HD22 LEU   205      53.262  28.359  48.389  1.00  0.00           H
ATOM   3214 HD23 LEU   205      52.559  29.906  49.006  1.00  0.00           H
ATOM   3215  C   LEU   205      55.217  30.860  44.740  1.00  0.00           C
ATOM   3216  O   LEU   205      56.210  30.335  45.318  1.00  0.00           O
ATOM   3217  N   PHE   206      55.165  32.171  44.364  1.00  0.00           N
ATOM   3218  H   PHE   206      54.249  32.475  44.065  1.00  0.00           H
ATOM   3219  CA  PHE   206      56.161  33.117  44.636  1.00  0.00           C
ATOM   3220  HA  PHE   206      57.173  32.734  44.498  1.00  0.00           H
ATOM   3221  CB  PHE   206      56.070  34.188  43.643  1.00  0.00           C
ATOM   3222  HB2 PHE   206      55.017  34.471  43.640  1.00  0.00           H
ATOM   3223  HB3 PHE   206      56.721  34.992  43.991  1.00  0.00           H
ATOM   3224  CG  PHE   206      56.496  33.724  42.189  1.00  0.00           C
ATOM   3225  CD1 PHE   206      57.842  33.444  42.017  1.00  0.00           C
ATOM   3226  HD1 PHE   206      58.591  33.418  42.795  1.00  0.00           H
ATOM   3227  CE1 PHE   206      58.263  33.068  40.792  1.00  0.00           C
ATOM   3228  HE1 PHE   206      59.322  32.911  40.650  1.00  0.00           H
ATOM   3229  CZ  PHE   206      57.391  32.996  39.674  1.00  0.00           C
ATOM   3230  HZ  PHE   206      57.801  32.781  38.699  1.00  0.00           H
ATOM   3231  CE2 PHE   206      56.009  33.118  39.808  1.00  0.00           C
ATOM   3232  HE2 PHE   206      55.332  33.113  38.966  1.00  0.00           H
ATOM   3233  CD2 PHE   206      55.595  33.570  41.078  1.00  0.00           C
ATOM   3234  HD2 PHE   206      54.531  33.667  41.231  1.00  0.00           H
ATOM   3235  C   PHE   206      56.097  33.726  46.117  1.00  0.00           C
ATOM   3236  O   PHE   206      55.009  33.872  46.642  1.00  0.00           O
ATOM   3237  N   VAL   207      57.253  33.998  46.755  1.00  0.00           N
ATOM   3238  H   VAL   207      58.058  33.853  46.164  1.00  0.00           H
ATOM   3239  CA  VAL   207      57.477  34.474  48.139  1.00  0.00           C
ATOM   3240  HA  VAL   207      56.818  33.933  48.817  1.00  0.00           H
ATOM   3241  CB  VAL   207      58.938  34.274  48.427  1.00  0.00           C
ATOM   3242  HB  VAL   207      59.608  34.592  47.628  1.00  0.00           H
ATOM   3243  CG1 VAL   207      59.394  35.095  49.632  1.00  0.00           C
ATOM   3244 HG11 VAL   207      58.721  34.875  50.461  1.00  0.00           H
ATOM   3245 HG12 VAL   207      60.368  34.770  49.996  1.00  0.00           H
ATOM   3246 HG13 VAL   207      59.373  36.156  49.382  1.00  0.00           H
ATOM   3247  CG2 VAL   207      59.055  32.775  48.748  1.00  0.00           C
ATOM   3248 HG21 VAL   207      58.791  32.152  47.893  1.00  0.00           H
ATOM   3249 HG22 VAL   207      58.404  32.448  49.559  1.00  0.00           H
ATOM   3250 HG23 VAL   207      60.121  32.654  48.942  1.00  0.00           H
ATOM   3251  C   VAL   207      56.885  35.862  48.357  1.00  0.00           C
ATOM   3252  O   VAL   207      56.885  36.708  47.390  1.00  0.00           O
ATOM   3253  N   GLU   208      56.254  36.225  49.478  1.00  0.00           N
ATOM   3254  H   GLU   208      56.271  35.594  50.266  1.00  0.00           H
ATOM   3255  CA  GLU   208      55.576  37.548  49.740  1.00  0.00           C
ATOM   3256  HA  GLU   208      55.074  37.869  48.828  1.00  0.00           H
ATOM   3257  CB  GLU   208      54.545  37.236  50.830  1.00  0.00           C
ATOM   3258  HB2 GLU   208      53.964  36.371  50.510  1.00  0.00           H
ATOM   3259  HB3 GLU   208      55.019  36.977  51.776  1.00  0.00           H
ATOM   3260  CG  GLU   208      53.553  38.381  51.133  1.00  0.00           C
ATOM   3261  HG2 GLU   208      53.150  38.780  50.203  1.00  0.00           H
ATOM   3262  HG3 GLU   208      52.672  37.994  51.644  1.00  0.00           H
ATOM   3263  CD  GLU   208      54.115  39.481  52.030  1.00  0.00           C
ATOM   3264  OE1 GLU   208      54.472  40.574  51.523  1.00  0.00           O
ATOM   3265  OE2 GLU   208      54.196  39.216  53.244  1.00  0.00           O
ATOM   3266  C   GLU   208      56.426  38.717  50.030  1.00  0.00           C
ATOM   3267  O   GLU   208      56.297  39.802  49.376  1.00  0.00           O
ATOM   3268  OXT GLU   208      57.242  38.682  51.023  1.00  0.00           O
END
