# Supplementary material for: Worth the Weight: Sub-Pocket EXplorer (SubPEx), a Weighted Ensemble Method to Enhance Binding-Pocket Conformational Sampling
Source: J Chem Theory Comput. 2023 Aug 16;19(17):5677–89. doi: 10.1021/acs.jctc.3c00478 (PMC10500992; doi:10.1021/acs.jctc.3c00478)
Supplement: Supplementary file 2 — ct3c00478_si_002.zip [file ct3c00478_si_002.zip › clustered_structures/HSP90/brute-force/rep.c6.aligned.pdb]

HELIX    1   1 ALA      9  ASN     20  1                                  12
HELIX    2   2 LYS     26  LEU     49  1                                  24
HELIX    3   3 PRO     52  LEU     55  1                                   4
HELIX    4   4 LYS     85  ILE     89  1                                   5
HELIX    5   5 ASN     91  GLY     93  1                                   3
HELIX    6   6 ALA     96  ALA    109  1                                  14
HELIX    7   7 ILE    113  ILE    116  1                                   4
HELIX    8   8 GLY    122  LEU    128  1                                   7
HELIX    9   9 THR    180  TYR    182  1                                   3
HELIX   10  10 GLU    185  GLN    197  1                                  13
SHEET    1   1 1 THR     4  ALA     6  0
SHEET    2   2 1 ILE    63  ASN    68  0
SHEET    3   3 1 THR    73  ASP    78  0
SHEET    4   4 1 ALA   130  LYS   138  0
SHEET    5   5 1 TYR   145  SER   149  0
SHEET    6   6 1 SER   154  THR   159  0
SHEET    7   7 1 GLY   168  LEU   175  0
SHEET    8   8 1 ILE   203  LEU   205  0
CRYST1   70.158   64.368   72.427  90.00  90.00  90.00               1
ATOM      1  N   ALA     1      29.270  56.884  23.730  1.00  0.00           N
ATOM      2  H1  ALA     1      29.398  57.276  22.809  1.00  0.00           H
ATOM      3  H2  ALA     1      28.318  56.679  24.000  1.00  0.00           H
ATOM      4  H3  ALA     1      29.704  57.615  24.276  1.00  0.00           H
ATOM      5  CA  ALA     1      29.995  55.583  23.851  1.00  0.00           C
ATOM      6  HA  ALA     1      29.470  54.803  23.297  1.00  0.00           H
ATOM      7  CB  ALA     1      31.421  55.681  23.318  1.00  0.00           C
ATOM      8  HB1 ALA     1      31.351  56.137  22.330  1.00  0.00           H
ATOM      9  HB2 ALA     1      31.818  54.682  23.134  1.00  0.00           H
ATOM     10  HB3 ALA     1      32.042  56.215  24.037  1.00  0.00           H
ATOM     11  C   ALA     1      29.898  55.236  25.322  1.00  0.00           C
ATOM     12  O   ALA     1      29.578  56.110  26.158  1.00  0.00           O
ATOM     13  N   VAL     2      30.213  54.023  25.737  1.00  0.00           N
ATOM     14  H   VAL     2      30.884  53.468  25.225  1.00  0.00           H
ATOM     15  CA  VAL     2      29.980  53.473  27.080  1.00  0.00           C
ATOM     16  HA  VAL     2      29.891  54.321  27.759  1.00  0.00           H
ATOM     17  CB  VAL     2      28.592  52.689  27.231  1.00  0.00           C
ATOM     18  HB  VAL     2      28.680  51.785  26.628  1.00  0.00           H
ATOM     19  CG1 VAL     2      28.284  52.425  28.689  1.00  0.00           C
ATOM     20 HG11 VAL     2      27.352  51.863  28.632  1.00  0.00           H
ATOM     21 HG12 VAL     2      28.980  51.746  29.186  1.00  0.00           H
ATOM     22 HG13 VAL     2      28.172  53.382  29.198  1.00  0.00           H
ATOM     23  CG2 VAL     2      27.305  53.438  26.720  1.00  0.00           C
ATOM     24 HG21 VAL     2      27.514  53.839  25.728  1.00  0.00           H
ATOM     25 HG22 VAL     2      27.215  54.321  27.352  1.00  0.00           H
ATOM     26 HG23 VAL     2      26.377  52.865  26.715  1.00  0.00           H
ATOM     27  C   VAL     2      31.080  52.546  27.671  1.00  0.00           C
ATOM     28  O   VAL     2      31.454  51.500  27.079  1.00  0.00           O
ATOM     29  N   GLU     3      31.668  52.998  28.749  1.00  0.00           N
ATOM     30  H   GLU     3      31.221  53.737  29.273  1.00  0.00           H
ATOM     31  CA  GLU     3      32.858  52.353  29.496  1.00  0.00           C
ATOM     32  HA  GLU     3      33.137  51.487  28.896  1.00  0.00           H
ATOM     33  CB  GLU     3      34.152  53.288  29.653  1.00  0.00           C
ATOM     34  HB2 GLU     3      34.988  52.589  29.662  1.00  0.00           H
ATOM     35  HB3 GLU     3      34.278  53.926  28.778  1.00  0.00           H
ATOM     36  CG  GLU     3      34.241  54.038  30.987  1.00  0.00           C
ATOM     37  HG2 GLU     3      34.213  53.256  31.746  1.00  0.00           H
ATOM     38  HG3 GLU     3      35.200  54.546  31.096  1.00  0.00           H
ATOM     39  CD  GLU     3      33.098  55.066  31.175  1.00  0.00           C
ATOM     40  OE1 GLU     3      33.186  56.052  30.407  1.00  0.00           O
ATOM     41  OE2 GLU     3      32.090  54.785  31.912  1.00  0.00           O
ATOM     42  C   GLU     3      32.516  51.624  30.840  1.00  0.00           C
ATOM     43  O   GLU     3      33.320  50.899  31.385  1.00  0.00           O
ATOM     44  N   THR     4      31.274  51.794  31.338  1.00  0.00           N
ATOM     45  H   THR     4      30.648  52.383  30.810  1.00  0.00           H
ATOM     46  CA  THR     4      30.812  51.332  32.686  1.00  0.00           C
ATOM     47  HA  THR     4      31.380  50.466  33.025  1.00  0.00           H
ATOM     48  CB  THR     4      30.974  52.401  33.756  1.00  0.00           C
ATOM     49  HB  THR     4      30.213  53.123  33.459  1.00  0.00           H
ATOM     50  CG2 THR     4      30.597  51.995  35.209  1.00  0.00           C
ATOM     51 HG21 THR     4      31.339  51.259  35.521  1.00  0.00           H
ATOM     52 HG22 THR     4      29.594  51.570  35.266  1.00  0.00           H
ATOM     53 HG23 THR     4      30.752  52.835  35.887  1.00  0.00           H
ATOM     54  OG1 THR     4      32.310  53.033  33.738  1.00  0.00           O
ATOM     55  HG1 THR     4      32.247  53.716  33.066  1.00  0.00           H
ATOM     56  C   THR     4      29.359  50.766  32.571  1.00  0.00           C
ATOM     57  O   THR     4      28.522  51.428  31.897  1.00  0.00           O
ATOM     58  N   PHE     5      29.063  49.571  33.183  1.00  0.00           N
ATOM     59  H   PHE     5      29.741  49.035  33.707  1.00  0.00           H
ATOM     60  CA  PHE     5      27.846  48.787  32.918  1.00  0.00           C
ATOM     61  HA  PHE     5      27.192  49.427  32.325  1.00  0.00           H
ATOM     62  CB  PHE     5      28.212  47.640  32.080  1.00  0.00           C
ATOM     63  HB2 PHE     5      28.794  47.005  32.747  1.00  0.00           H
ATOM     64  HB3 PHE     5      27.450  46.923  31.773  1.00  0.00           H
ATOM     65  CG  PHE     5      29.019  47.960  30.790  1.00  0.00           C
ATOM     66  CD1 PHE     5      30.376  47.675  30.831  1.00  0.00           C
ATOM     67  HD1 PHE     5      30.814  47.057  31.600  1.00  0.00           H
ATOM     68  CE1 PHE     5      31.225  48.107  29.780  1.00  0.00           C
ATOM     69  HE1 PHE     5      32.242  47.747  29.780  1.00  0.00           H
ATOM     70  CZ  PHE     5      30.638  48.805  28.676  1.00  0.00           C
ATOM     71  HZ  PHE     5      31.287  49.148  27.885  1.00  0.00           H
ATOM     72  CE2 PHE     5      29.247  49.124  28.689  1.00  0.00           C
ATOM     73  HE2 PHE     5      28.821  49.632  27.838  1.00  0.00           H
ATOM     74  CD2 PHE     5      28.422  48.659  29.744  1.00  0.00           C
ATOM     75  HD2 PHE     5      27.356  48.833  29.739  1.00  0.00           H
ATOM     76  C   PHE     5      27.138  48.264  34.183  1.00  0.00           C
ATOM     77  O   PHE     5      27.790  47.791  35.095  1.00  0.00           O
ATOM     78  N   ALA     6      25.784  48.287  34.248  1.00  0.00           N
ATOM     79  H   ALA     6      25.225  48.745  33.543  1.00  0.00           H
ATOM     80  CA  ALA     6      25.011  47.593  35.237  1.00  0.00           C
ATOM     81  HA  ALA     6      25.408  47.856  36.218  1.00  0.00           H
ATOM     82  CB  ALA     6      23.530  47.993  35.161  1.00  0.00           C
ATOM     83  HB1 ALA     6      23.153  47.565  36.088  1.00  0.00           H
ATOM     84  HB2 ALA     6      23.015  47.583  34.292  1.00  0.00           H
ATOM     85  HB3 ALA     6      23.437  49.079  35.210  1.00  0.00           H
ATOM     86  C   ALA     6      25.045  46.086  35.097  1.00  0.00           C
ATOM     87  O   ALA     6      24.876  45.501  34.064  1.00  0.00           O
ATOM     88  N   PHE     7      25.230  45.393  36.217  1.00  0.00           N
ATOM     89  H   PHE     7      25.327  45.931  37.066  1.00  0.00           H
ATOM     90  CA  PHE     7      25.143  43.951  36.389  1.00  0.00           C
ATOM     91  HA  PHE     7      25.922  43.552  35.740  1.00  0.00           H
ATOM     92  CB  PHE     7      25.579  43.566  37.845  1.00  0.00           C
ATOM     93  HB2 PHE     7      25.119  44.343  38.456  1.00  0.00           H
ATOM     94  HB3 PHE     7      25.146  42.604  38.120  1.00  0.00           H
ATOM     95  CG  PHE     7      27.048  43.606  38.202  1.00  0.00           C
ATOM     96  CD1 PHE     7      27.960  42.686  37.620  1.00  0.00           C
ATOM     97  HD1 PHE     7      27.536  41.988  36.912  1.00  0.00           H
ATOM     98  CE1 PHE     7      29.324  42.687  37.988  1.00  0.00           C
ATOM     99  HE1 PHE     7      30.040  42.068  37.470  1.00  0.00           H
ATOM    100  CZ  PHE     7      29.730  43.482  39.006  1.00  0.00           C
ATOM    101  HZ  PHE     7      30.735  43.515  39.403  1.00  0.00           H
ATOM    102  CE2 PHE     7      28.864  44.295  39.730  1.00  0.00           C
ATOM    103  HE2 PHE     7      29.181  44.866  40.588  1.00  0.00           H
ATOM    104  CD2 PHE     7      27.478  44.344  39.312  1.00  0.00           C
ATOM    105  HD2 PHE     7      26.752  44.912  39.872  1.00  0.00           H
ATOM    106  C   PHE     7      23.777  43.480  36.143  1.00  0.00           C
ATOM    107  O   PHE     7      22.785  44.151  36.436  1.00  0.00           O
ATOM    108  N   GLN     8      23.703  42.238  35.682  1.00  0.00           N
ATOM    109  H   GLN     8      24.573  41.804  35.413  1.00  0.00           H
ATOM    110  CA  GLN     8      22.368  41.494  35.723  1.00  0.00           C
ATOM    111  HA  GLN     8      21.647  42.120  35.197  1.00  0.00           H
ATOM    112  CB  GLN     8      22.391  40.144  34.954  1.00  0.00           C
ATOM    113  HB2 GLN     8      23.245  39.637  35.403  1.00  0.00           H
ATOM    114  HB3 GLN     8      21.522  39.514  35.141  1.00  0.00           H
ATOM    115  CG  GLN     8      22.724  40.226  33.440  1.00  0.00           C
ATOM    116  HG2 GLN     8      21.876  40.287  32.759  1.00  0.00           H
ATOM    117  HG3 GLN     8      23.242  41.162  33.233  1.00  0.00           H
ATOM    118  CD  GLN     8      23.745  39.151  32.859  1.00  0.00           C
ATOM    119  OE1 GLN     8      23.833  37.988  33.289  1.00  0.00           O
ATOM    120  NE2 GLN     8      24.463  39.428  31.805  1.00  0.00           N
ATOM    121 HE21 GLN     8      24.989  38.682  31.373  1.00  0.00           H
ATOM    122 HE22 GLN     8      24.250  40.275  31.298  1.00  0.00           H
ATOM    123  C   GLN     8      21.957  41.299  37.197  1.00  0.00           C
ATOM    124  O   GLN     8      22.750  40.866  38.009  1.00  0.00           O
ATOM    125  N   ALA     9      20.678  41.506  37.599  1.00  0.00           N
ATOM    126  H   ALA     9      20.047  41.756  36.852  1.00  0.00           H
ATOM    127  CA  ALA     9      20.145  41.525  38.963  1.00  0.00           C
ATOM    128  HA  ALA     9      20.669  42.311  39.508  1.00  0.00           H
ATOM    129  CB  ALA     9      18.681  41.893  38.862  1.00  0.00           C
ATOM    130  HB1 ALA     9      18.244  40.974  38.473  1.00  0.00           H
ATOM    131  HB2 ALA     9      18.558  42.780  38.242  1.00  0.00           H
ATOM    132  HB3 ALA     9      18.259  42.023  39.859  1.00  0.00           H
ATOM    133  C   ALA     9      20.322  40.156  39.681  1.00  0.00           C
ATOM    134  O   ALA     9      20.513  40.093  40.878  1.00  0.00           O
ATOM    135  N   GLU    10      20.254  39.018  38.923  1.00  0.00           N
ATOM    136  H   GLU    10      20.063  39.082  37.933  1.00  0.00           H
ATOM    137  CA  GLU    10      20.666  37.694  39.432  1.00  0.00           C
ATOM    138  HA  GLU    10      20.053  37.485  40.309  1.00  0.00           H
ATOM    139  CB  GLU    10      20.110  36.634  38.501  1.00  0.00           C
ATOM    140  HB2 GLU    10      20.465  35.686  38.903  1.00  0.00           H
ATOM    141  HB3 GLU    10      19.028  36.757  38.540  1.00  0.00           H
ATOM    142  CG  GLU    10      20.589  36.757  36.995  1.00  0.00           C
ATOM    143  HG2 GLU    10      21.463  37.392  36.852  1.00  0.00           H
ATOM    144  HG3 GLU    10      20.774  35.708  36.764  1.00  0.00           H
ATOM    145  CD  GLU    10      19.494  37.441  36.193  1.00  0.00           C
ATOM    146  OE1 GLU    10      18.638  36.774  35.497  1.00  0.00           O
ATOM    147  OE2 GLU    10      19.421  38.678  36.322  1.00  0.00           O
ATOM    148  C   GLU    10      22.090  37.562  39.935  1.00  0.00           C
ATOM    149  O   GLU    10      22.290  37.074  41.052  1.00  0.00           O
ATOM    150  N   ILE    11      23.044  38.179  39.267  1.00  0.00           N
ATOM    151  H   ILE    11      22.876  38.491  38.321  1.00  0.00           H
ATOM    152  CA  ILE    11      24.437  38.159  39.703  1.00  0.00           C
ATOM    153  HA  ILE    11      24.732  37.122  39.866  1.00  0.00           H
ATOM    154  CB  ILE    11      25.374  38.616  38.606  1.00  0.00           C
ATOM    155  HB  ILE    11      25.024  39.584  38.249  1.00  0.00           H
ATOM    156  CG2 ILE    11      26.859  38.737  39.090  1.00  0.00           C
ATOM    157 HG21 ILE    11      27.074  39.744  39.449  1.00  0.00           H
ATOM    158 HG22 ILE    11      27.582  38.490  38.313  1.00  0.00           H
ATOM    159 HG23 ILE    11      26.982  37.944  39.828  1.00  0.00           H
ATOM    160  CG1 ILE    11      25.293  37.683  37.342  1.00  0.00           C
ATOM    161 HG12 ILE    11      25.506  36.679  37.710  1.00  0.00           H
ATOM    162 HG13 ILE    11      24.268  37.719  36.972  1.00  0.00           H
ATOM    163  CD1 ILE    11      26.141  38.100  36.184  1.00  0.00           C
ATOM    164 HD11 ILE    11      25.883  37.408  35.383  1.00  0.00           H
ATOM    165 HD12 ILE    11      27.216  38.009  36.338  1.00  0.00           H
ATOM    166 HD13 ILE    11      26.013  39.169  36.014  1.00  0.00           H
ATOM    167  C   ILE    11      24.644  39.032  40.932  1.00  0.00           C
ATOM    168  O   ILE    11      25.377  38.729  41.862  1.00  0.00           O
ATOM    169  N   ALA    12      23.896  40.164  40.924  1.00  0.00           N
ATOM    170  H   ALA    12      23.209  40.215  40.185  1.00  0.00           H
ATOM    171  CA  ALA    12      24.030  41.253  41.889  1.00  0.00           C
ATOM    172  HA  ALA    12      25.067  41.465  42.150  1.00  0.00           H
ATOM    173  CB  ALA    12      23.304  42.562  41.530  1.00  0.00           C
ATOM    174  HB1 ALA    12      23.881  43.155  40.822  1.00  0.00           H
ATOM    175  HB2 ALA    12      23.285  43.180  42.429  1.00  0.00           H
ATOM    176  HB3 ALA    12      22.365  42.330  41.029  1.00  0.00           H
ATOM    177  C   ALA    12      23.571  40.780  43.295  1.00  0.00           C
ATOM    178  O   ALA    12      24.320  41.069  44.256  1.00  0.00           O
ATOM    179  N   GLN    13      22.403  40.158  43.397  1.00  0.00           N
ATOM    180  H   GLN    13      21.982  40.007  42.491  1.00  0.00           H
ATOM    181  CA  GLN    13      21.789  39.703  44.658  1.00  0.00           C
ATOM    182  HA  GLN    13      21.899  40.312  45.555  1.00  0.00           H
ATOM    183  CB  GLN    13      20.277  39.565  44.324  1.00  0.00           C
ATOM    184  HB2 GLN    13      19.833  40.560  44.279  1.00  0.00           H
ATOM    185  HB3 GLN    13      20.240  39.060  43.359  1.00  0.00           H
ATOM    186  CG  GLN    13      19.407  38.745  45.297  1.00  0.00           C
ATOM    187  HG2 GLN    13      18.420  38.665  44.841  1.00  0.00           H
ATOM    188  HG3 GLN    13      19.774  37.745  45.528  1.00  0.00           H
ATOM    189  CD  GLN    13      19.209  39.330  46.704  1.00  0.00           C
ATOM    190  OE1 GLN    13      19.707  40.394  47.092  1.00  0.00           O
ATOM    191  NE2 GLN    13      18.363  38.732  47.552  1.00  0.00           N
ATOM    192 HE21 GLN    13      18.282  39.185  48.452  1.00  0.00           H
ATOM    193 HE22 GLN    13      17.723  37.999  47.283  1.00  0.00           H
ATOM    194  C   GLN    13      22.490  38.374  45.108  1.00  0.00           C
ATOM    195  O   GLN    13      22.771  38.272  46.323  1.00  0.00           O
ATOM    196  N   LEU    14      22.918  37.444  44.190  1.00  0.00           N
ATOM    197  H   LEU    14      22.653  37.566  43.223  1.00  0.00           H
ATOM    198  CA  LEU    14      23.819  36.395  44.600  1.00  0.00           C
ATOM    199  HA  LEU    14      23.282  35.851  45.376  1.00  0.00           H
ATOM    200  CB  LEU    14      23.973  35.341  43.488  1.00  0.00           C
ATOM    201  HB2 LEU    14      22.997  34.876  43.341  1.00  0.00           H
ATOM    202  HB3 LEU    14      24.333  35.723  42.533  1.00  0.00           H
ATOM    203  CG  LEU    14      24.945  34.200  43.737  1.00  0.00           C
ATOM    204  HG  LEU    14      25.921  34.674  43.841  1.00  0.00           H
ATOM    205  CD1 LEU    14      24.731  33.344  44.997  1.00  0.00           C
ATOM    206 HD11 LEU    14      24.676  33.964  45.892  1.00  0.00           H
ATOM    207 HD12 LEU    14      25.548  32.653  45.203  1.00  0.00           H
ATOM    208 HD13 LEU    14      23.831  32.750  44.839  1.00  0.00           H
ATOM    209  CD2 LEU    14      25.035  33.459  42.475  1.00  0.00           C
ATOM    210 HD21 LEU    14      24.089  32.962  42.265  1.00  0.00           H
ATOM    211 HD22 LEU    14      25.390  34.096  41.664  1.00  0.00           H
ATOM    212 HD23 LEU    14      25.736  32.623  42.459  1.00  0.00           H
ATOM    213  C   LEU    14      25.135  36.833  45.182  1.00  0.00           C
ATOM    214  O   LEU    14      25.686  36.250  46.105  1.00  0.00           O
ATOM    215  N   MET    15      25.808  37.823  44.576  1.00  0.00           N
ATOM    216  H   MET    15      25.423  38.262  43.752  1.00  0.00           H
ATOM    217  CA  MET    15      27.036  38.399  45.094  1.00  0.00           C
ATOM    218  HA  MET    15      27.740  37.568  45.079  1.00  0.00           H
ATOM    219  CB  MET    15      27.609  39.432  44.220  1.00  0.00           C
ATOM    220  HB2 MET    15      26.822  40.064  43.807  1.00  0.00           H
ATOM    221  HB3 MET    15      28.404  39.949  44.758  1.00  0.00           H
ATOM    222  CG  MET    15      28.362  38.835  43.132  1.00  0.00           C
ATOM    223  HG2 MET    15      29.068  38.156  43.606  1.00  0.00           H
ATOM    224  HG3 MET    15      27.671  38.236  42.539  1.00  0.00           H
ATOM    225  SD  MET    15      29.319  40.150  42.180  1.00  0.00           S
ATOM    226  CE  MET    15      28.154  41.519  41.770  1.00  0.00           C
ATOM    227  HE1 MET    15      27.688  41.913  42.674  1.00  0.00           H
ATOM    228  HE2 MET    15      28.638  42.381  41.308  1.00  0.00           H
ATOM    229  HE3 MET    15      27.308  41.159  41.184  1.00  0.00           H
ATOM    230  C   MET    15      26.792  39.068  46.483  1.00  0.00           C
ATOM    231  O   MET    15      27.531  38.782  47.432  1.00  0.00           O
ATOM    232  N   SER    16      25.714  39.826  46.658  1.00  0.00           N
ATOM    233  H   SER    16      25.100  39.875  45.857  1.00  0.00           H
ATOM    234  CA  SER    16      25.156  40.259  47.912  1.00  0.00           C
ATOM    235  HA  SER    16      25.872  40.892  48.435  1.00  0.00           H
ATOM    236  CB  SER    16      23.899  41.068  47.680  1.00  0.00           C
ATOM    237  HB2 SER    16      23.961  41.683  46.782  1.00  0.00           H
ATOM    238  HB3 SER    16      23.028  40.469  47.411  1.00  0.00           H
ATOM    239  OG  SER    16      23.682  41.973  48.774  1.00  0.00           O
ATOM    240  HG  SER    16      24.386  42.616  48.667  1.00  0.00           H
ATOM    241  C   SER    16      24.981  39.150  48.932  1.00  0.00           C
ATOM    242  O   SER    16      25.342  39.271  50.148  1.00  0.00           O
ATOM    243  N   LEU    17      24.564  37.945  48.463  1.00  0.00           N
ATOM    244  H   LEU    17      24.217  37.950  47.514  1.00  0.00           H
ATOM    245  CA  LEU    17      24.307  36.793  49.346  1.00  0.00           C
ATOM    246  HA  LEU    17      23.813  37.099  50.268  1.00  0.00           H
ATOM    247  CB  LEU    17      23.527  35.643  48.624  1.00  0.00           C
ATOM    248  HB2 LEU    17      22.550  36.009  48.313  1.00  0.00           H
ATOM    249  HB3 LEU    17      23.959  35.457  47.640  1.00  0.00           H
ATOM    250  CG  LEU    17      23.296  34.350  49.401  1.00  0.00           C
ATOM    251  HG  LEU    17      23.085  34.550  50.453  1.00  0.00           H
ATOM    252  CD1 LEU    17      22.094  33.620  48.851  1.00  0.00           C
ATOM    253 HD11 LEU    17      22.175  33.431  47.780  1.00  0.00           H
ATOM    254 HD12 LEU    17      21.152  34.161  48.946  1.00  0.00           H
ATOM    255 HD13 LEU    17      22.027  32.637  49.317  1.00  0.00           H
ATOM    256  CD2 LEU    17      24.515  33.416  49.383  1.00  0.00           C
ATOM    257 HD21 LEU    17      24.418  32.647  50.150  1.00  0.00           H
ATOM    258 HD22 LEU    17      24.671  33.088  48.356  1.00  0.00           H
ATOM    259 HD23 LEU    17      25.460  33.873  49.676  1.00  0.00           H
ATOM    260  C   LEU    17      25.617  36.322  49.811  1.00  0.00           C
ATOM    261  O   LEU    17      25.900  36.111  51.035  1.00  0.00           O
ATOM    262  N   ILE    18      26.591  36.244  48.898  1.00  0.00           N
ATOM    263  H   ILE    18      26.453  36.370  47.906  1.00  0.00           H
ATOM    264  CA  ILE    18      27.979  35.780  49.371  1.00  0.00           C
ATOM    265  HA  ILE    18      27.810  34.901  49.994  1.00  0.00           H
ATOM    266  CB  ILE    18      28.934  35.406  48.149  1.00  0.00           C
ATOM    267  HB  ILE    18      28.669  35.966  47.253  1.00  0.00           H
ATOM    268  CG2 ILE    18      30.399  35.740  48.339  1.00  0.00           C
ATOM    269 HG21 ILE    18      30.780  35.261  49.240  1.00  0.00           H
ATOM    270 HG22 ILE    18      30.474  36.823  48.245  1.00  0.00           H
ATOM    271 HG23 ILE    18      31.084  35.380  47.571  1.00  0.00           H
ATOM    272  CG1 ILE    18      28.837  33.921  47.699  1.00  0.00           C
ATOM    273 HG12 ILE    18      29.701  33.624  47.105  1.00  0.00           H
ATOM    274 HG13 ILE    18      28.758  33.286  48.581  1.00  0.00           H
ATOM    275  CD1 ILE    18      27.505  33.680  46.884  1.00  0.00           C
ATOM    276 HD11 ILE    18      26.692  33.852  47.590  1.00  0.00           H
ATOM    277 HD12 ILE    18      27.457  32.628  46.606  1.00  0.00           H
ATOM    278 HD13 ILE    18      27.514  34.296  45.984  1.00  0.00           H
ATOM    279  C   ILE    18      28.666  36.821  50.213  1.00  0.00           C
ATOM    280  O   ILE    18      29.323  36.455  51.230  1.00  0.00           O
ATOM    281  N   ILE    19      28.358  38.135  49.996  1.00  0.00           N
ATOM    282  H   ILE    19      27.830  38.368  49.167  1.00  0.00           H
ATOM    283  CA  ILE    19      28.889  39.272  50.816  1.00  0.00           C
ATOM    284  HA  ILE    19      29.963  39.105  50.888  1.00  0.00           H
ATOM    285  CB  ILE    19      28.707  40.641  50.061  1.00  0.00           C
ATOM    286  HB  ILE    19      27.684  40.603  49.689  1.00  0.00           H
ATOM    287  CG2 ILE    19      28.850  41.951  50.895  1.00  0.00           C
ATOM    288 HG21 ILE    19      28.153  41.815  51.722  1.00  0.00           H
ATOM    289 HG22 ILE    19      28.547  42.803  50.287  1.00  0.00           H
ATOM    290 HG23 ILE    19      29.865  42.200  51.204  1.00  0.00           H
ATOM    291  CG1 ILE    19      29.744  40.687  48.894  1.00  0.00           C
ATOM    292 HG12 ILE    19      30.676  40.936  49.398  1.00  0.00           H
ATOM    293 HG13 ILE    19      29.923  39.744  48.378  1.00  0.00           H
ATOM    294  CD1 ILE    19      29.411  41.824  47.931  1.00  0.00           C
ATOM    295 HD11 ILE    19      28.331  41.952  47.859  1.00  0.00           H
ATOM    296 HD12 ILE    19      30.061  41.695  47.065  1.00  0.00           H
ATOM    297 HD13 ILE    19      29.805  42.750  48.349  1.00  0.00           H
ATOM    298  C   ILE    19      28.324  39.264  52.215  1.00  0.00           C
ATOM    299  O   ILE    19      29.144  39.214  53.129  1.00  0.00           O
ATOM    300  N   ASN    20      27.002  39.240  52.377  1.00  0.00           N
ATOM    301  H   ASN    20      26.396  39.263  51.569  1.00  0.00           H
ATOM    302  CA  ASN    20      26.482  39.338  53.686  1.00  0.00           C
ATOM    303  HA  ASN    20      27.056  40.128  54.170  1.00  0.00           H
ATOM    304  CB  ASN    20      24.973  39.753  53.543  1.00  0.00           C
ATOM    305  HB2 ASN    20      24.401  39.098  52.887  1.00  0.00           H
ATOM    306  HB3 ASN    20      24.568  39.602  54.544  1.00  0.00           H
ATOM    307  CG  ASN    20      24.648  41.290  53.416  1.00  0.00           C
ATOM    308  OD1 ASN    20      24.485  42.044  54.355  1.00  0.00           O
ATOM    309  ND2 ASN    20      24.763  41.788  52.221  1.00  0.00           N
ATOM    310 HD21 ASN    20      24.837  41.164  51.430  1.00  0.00           H
ATOM    311 HD22 ASN    20      24.518  42.768  52.188  1.00  0.00           H
ATOM    312  C   ASN    20      26.585  38.062  54.545  1.00  0.00           C
ATOM    313  O   ASN    20      26.526  38.073  55.784  1.00  0.00           O
ATOM    314  N   THR    21      26.740  36.830  53.911  1.00  0.00           N
ATOM    315  H   THR    21      26.686  36.888  52.905  1.00  0.00           H
ATOM    316  CA  THR    21      26.602  35.572  54.574  1.00  0.00           C
ATOM    317  HA  THR    21      25.838  35.646  55.347  1.00  0.00           H
ATOM    318  CB  THR    21      26.053  34.526  53.635  1.00  0.00           C
ATOM    319  HB  THR    21      26.611  34.437  52.704  1.00  0.00           H
ATOM    320  CG2 THR    21      25.962  33.155  54.250  1.00  0.00           C
ATOM    321 HG21 THR    21      25.263  32.483  53.751  1.00  0.00           H
ATOM    322 HG22 THR    21      25.513  33.295  55.233  1.00  0.00           H
ATOM    323 HG23 THR    21      26.968  32.740  54.315  1.00  0.00           H
ATOM    324  OG1 THR    21      24.759  34.865  53.373  1.00  0.00           O
ATOM    325  HG1 THR    21      24.755  35.356  52.549  1.00  0.00           H
ATOM    326  C   THR    21      27.859  35.034  55.351  1.00  0.00           C
ATOM    327  O   THR    21      28.933  34.949  54.776  1.00  0.00           O
ATOM    328  N   PHE    22      27.692  34.780  56.686  1.00  0.00           N
ATOM    329  H   PHE    22      26.876  35.149  57.153  1.00  0.00           H
ATOM    330  CA  PHE    22      28.679  34.119  57.581  1.00  0.00           C
ATOM    331  HA  PHE    22      29.640  34.581  57.350  1.00  0.00           H
ATOM    332  CB  PHE    22      28.408  34.133  59.056  1.00  0.00           C
ATOM    333  HB2 PHE    22      27.483  33.598  59.268  1.00  0.00           H
ATOM    334  HB3 PHE    22      29.100  33.399  59.468  1.00  0.00           H
ATOM    335  CG  PHE    22      28.514  35.498  59.774  1.00  0.00           C
ATOM    336  CD1 PHE    22      27.375  36.280  59.710  1.00  0.00           C
ATOM    337  HD1 PHE    22      26.512  35.836  59.238  1.00  0.00           H
ATOM    338  CE1 PHE    22      27.413  37.559  60.184  1.00  0.00           C
ATOM    339  HE1 PHE    22      26.568  38.216  60.043  1.00  0.00           H
ATOM    340  CZ  PHE    22      28.521  38.108  60.810  1.00  0.00           C
ATOM    341  HZ  PHE    22      28.357  39.091  61.225  1.00  0.00           H
ATOM    342  CE2 PHE    22      29.659  37.309  60.972  1.00  0.00           C
ATOM    343  HE2 PHE    22      30.456  37.770  61.537  1.00  0.00           H
ATOM    344  CD2 PHE    22      29.692  36.050  60.406  1.00  0.00           C
ATOM    345  HD2 PHE    22      30.648  35.555  60.319  1.00  0.00           H
ATOM    346  C   PHE    22      28.691  32.624  57.160  1.00  0.00           C
ATOM    347  O   PHE    22      27.698  31.927  57.083  1.00  0.00           O
ATOM    348  N   TYR    23      29.801  32.160  56.676  1.00  0.00           N
ATOM    349  H   TYR    23      30.537  32.850  56.634  1.00  0.00           H
ATOM    350  CA  TYR    23      29.962  30.789  56.155  1.00  0.00           C
ATOM    351  HA  TYR    23      29.167  30.121  56.489  1.00  0.00           H
ATOM    352  CB  TYR    23      29.912  30.915  54.608  1.00  0.00           C
ATOM    353  HB2 TYR    23      29.018  31.450  54.287  1.00  0.00           H
ATOM    354  HB3 TYR    23      30.814  31.433  54.283  1.00  0.00           H
ATOM    355  CG  TYR    23      29.941  29.653  53.892  1.00  0.00           C
ATOM    356  CD1 TYR    23      29.016  28.663  54.255  1.00  0.00           C
ATOM    357  HD1 TYR    23      28.189  28.881  54.916  1.00  0.00           H
ATOM    358  CE1 TYR    23      29.100  27.403  53.574  1.00  0.00           C
ATOM    359  HE1 TYR    23      28.307  26.696  53.771  1.00  0.00           H
ATOM    360  CZ  TYR    23      30.129  27.098  52.635  1.00  0.00           C
ATOM    361  OH  TYR    23      30.135  25.910  51.978  1.00  0.00           O
ATOM    362  HH  TYR    23      29.387  25.356  52.213  1.00  0.00           H
ATOM    363  CE2 TYR    23      31.030  28.118  52.303  1.00  0.00           C
ATOM    364  HE2 TYR    23      31.811  27.928  51.581  1.00  0.00           H
ATOM    365  CD2 TYR    23      30.866  29.407  52.838  1.00  0.00           C
ATOM    366  HD2 TYR    23      31.542  30.183  52.510  1.00  0.00           H
ATOM    367  C   TYR    23      31.334  30.144  56.514  1.00  0.00           C
ATOM    368  O   TYR    23      32.281  30.849  56.975  1.00  0.00           O
ATOM    369  N   SER    24      31.384  28.800  56.354  1.00  0.00           N
ATOM    370  H   SER    24      30.671  28.397  55.762  1.00  0.00           H
ATOM    371  CA  SER    24      32.439  27.914  56.883  1.00  0.00           C
ATOM    372  HA  SER    24      32.886  28.380  57.760  1.00  0.00           H
ATOM    373  CB  SER    24      31.790  26.629  57.366  1.00  0.00           C
ATOM    374  HB2 SER    24      32.507  25.864  57.667  1.00  0.00           H
ATOM    375  HB3 SER    24      31.061  26.944  58.111  1.00  0.00           H
ATOM    376  OG  SER    24      31.107  25.980  56.230  1.00  0.00           O
ATOM    377  HG  SER    24      30.776  25.163  56.610  1.00  0.00           H
ATOM    378  C   SER    24      33.538  27.722  55.885  1.00  0.00           C
ATOM    379  O   SER    24      34.639  28.182  56.168  1.00  0.00           O
ATOM    380  N   ASN    25      33.281  27.101  54.740  1.00  0.00           N
ATOM    381  H   ASN    25      32.414  26.593  54.629  1.00  0.00           H
ATOM    382  CA  ASN    25      34.268  26.815  53.642  1.00  0.00           C
ATOM    383  HA  ASN    25      35.212  26.420  54.016  1.00  0.00           H
ATOM    384  CB  ASN    25      33.659  25.646  52.769  1.00  0.00           C
ATOM    385  HB2 ASN    25      32.728  26.093  52.418  1.00  0.00           H
ATOM    386  HB3 ASN    25      34.277  25.485  51.886  1.00  0.00           H
ATOM    387  CG  ASN    25      33.226  24.406  53.468  1.00  0.00           C
ATOM    388  OD1 ASN    25      32.553  23.590  52.831  1.00  0.00           O
ATOM    389  ND2 ASN    25      33.547  24.118  54.712  1.00  0.00           N
ATOM    390 HD21 ASN    25      34.205  24.693  55.219  1.00  0.00           H
ATOM    391 HD22 ASN    25      33.046  23.357  55.148  1.00  0.00           H
ATOM    392  C   ASN    25      34.671  28.074  52.865  1.00  0.00           C
ATOM    393  O   ASN    25      34.926  28.030  51.676  1.00  0.00           O
ATOM    394  N   LYS    26      34.863  29.288  53.520  1.00  0.00           N
ATOM    395  H   LYS    26      34.640  29.342  54.503  1.00  0.00           H
ATOM    396  CA  LYS    26      35.330  30.459  52.707  1.00  0.00           C
ATOM    397  HA  LYS    26      34.668  30.514  51.842  1.00  0.00           H
ATOM    398  CB  LYS    26      35.241  31.749  53.478  1.00  0.00           C
ATOM    399  HB2 LYS    26      36.016  31.822  54.241  1.00  0.00           H
ATOM    400  HB3 LYS    26      35.637  32.486  52.780  1.00  0.00           H
ATOM    401  CG  LYS    26      33.842  32.097  54.071  1.00  0.00           C
ATOM    402  HG2 LYS    26      33.175  31.969  53.218  1.00  0.00           H
ATOM    403  HG3 LYS    26      33.638  31.322  54.809  1.00  0.00           H
ATOM    404  CD  LYS    26      33.584  33.420  54.727  1.00  0.00           C
ATOM    405  HD2 LYS    26      32.525  33.363  54.977  1.00  0.00           H
ATOM    406  HD3 LYS    26      34.141  33.605  55.646  1.00  0.00           H
ATOM    407  CE  LYS    26      33.752  34.476  53.557  1.00  0.00           C
ATOM    408  HE2 LYS    26      34.812  34.455  53.307  1.00  0.00           H
ATOM    409  HE3 LYS    26      33.074  34.170  52.759  1.00  0.00           H
ATOM    410  NZ  LYS    26      33.324  35.831  54.061  1.00  0.00           N
ATOM    411  HZ1 LYS    26      32.797  36.339  53.365  1.00  0.00           H
ATOM    412  HZ2 LYS    26      34.137  36.350  54.362  1.00  0.00           H
ATOM    413  HZ3 LYS    26      32.733  35.673  54.864  1.00  0.00           H
ATOM    414  C   LYS    26      36.749  30.380  52.078  1.00  0.00           C
ATOM    415  O   LYS    26      37.202  31.136  51.204  1.00  0.00           O
ATOM    416  N   GLU    27      37.468  29.298  52.511  1.00  0.00           N
ATOM    417  H   GLU    27      36.959  28.724  53.167  1.00  0.00           H
ATOM    418  CA  GLU    27      38.767  28.872  51.970  1.00  0.00           C
ATOM    419  HA  GLU    27      39.458  29.692  52.161  1.00  0.00           H
ATOM    420  CB  GLU    27      39.236  27.615  52.778  1.00  0.00           C
ATOM    421  HB2 GLU    27      38.865  27.743  53.795  1.00  0.00           H
ATOM    422  HB3 GLU    27      38.748  26.694  52.459  1.00  0.00           H
ATOM    423  CG  GLU    27      40.764  27.447  52.793  1.00  0.00           C
ATOM    424  HG2 GLU    27      41.076  26.548  53.325  1.00  0.00           H
ATOM    425  HG3 GLU    27      41.301  27.507  51.847  1.00  0.00           H
ATOM    426  CD  GLU    27      41.467  28.461  53.718  1.00  0.00           C
ATOM    427  OE1 GLU    27      40.835  29.396  54.280  1.00  0.00           O
ATOM    428  OE2 GLU    27      42.681  28.325  54.000  1.00  0.00           O
ATOM    429  C   GLU    27      38.753  28.444  50.478  1.00  0.00           C
ATOM    430  O   GLU    27      39.749  28.275  49.779  1.00  0.00           O
ATOM    431  N   ILE    28      37.560  28.123  49.944  1.00  0.00           N
ATOM    432  H   ILE    28      36.816  28.471  50.533  1.00  0.00           H
ATOM    433  CA  ILE    28      37.371  27.624  48.536  1.00  0.00           C
ATOM    434  HA  ILE    28      38.063  26.834  48.243  1.00  0.00           H
ATOM    435  CB  ILE    28      35.918  27.091  48.377  1.00  0.00           C
ATOM    436  HB  ILE    28      35.729  26.705  47.375  1.00  0.00           H
ATOM    437  CG2 ILE    28      35.888  25.765  49.192  1.00  0.00           C
ATOM    438 HG21 ILE    28      36.691  25.125  48.824  1.00  0.00           H
ATOM    439 HG22 ILE    28      34.958  25.226  49.012  1.00  0.00           H
ATOM    440 HG23 ILE    28      36.105  25.875  50.255  1.00  0.00           H
ATOM    441  CG1 ILE    28      34.643  27.866  48.730  1.00  0.00           C
ATOM    442 HG12 ILE    28      34.018  27.207  49.335  1.00  0.00           H
ATOM    443 HG13 ILE    28      34.940  28.775  49.253  1.00  0.00           H
ATOM    444  CD1 ILE    28      33.778  28.317  47.517  1.00  0.00           C
ATOM    445 HD11 ILE    28      33.397  29.314  47.736  1.00  0.00           H
ATOM    446 HD12 ILE    28      33.085  27.590  47.093  1.00  0.00           H
ATOM    447 HD13 ILE    28      34.510  28.420  46.716  1.00  0.00           H
ATOM    448  C   ILE    28      37.597  28.781  47.488  1.00  0.00           C
ATOM    449  O   ILE    28      37.531  28.527  46.302  1.00  0.00           O
ATOM    450  N   PHE    29      37.821  30.040  47.873  1.00  0.00           N
ATOM    451  H   PHE    29      37.564  30.358  48.796  1.00  0.00           H
ATOM    452  CA  PHE    29      38.012  31.123  46.856  1.00  0.00           C
ATOM    453  HA  PHE    29      37.096  31.275  46.287  1.00  0.00           H
ATOM    454  CB  PHE    29      38.233  32.530  47.504  1.00  0.00           C
ATOM    455  HB2 PHE    29      38.187  33.274  46.710  1.00  0.00           H
ATOM    456  HB3 PHE    29      37.509  32.889  48.237  1.00  0.00           H
ATOM    457  CG  PHE    29      39.598  32.749  48.182  1.00  0.00           C
ATOM    458  CD1 PHE    29      40.021  31.987  49.288  1.00  0.00           C
ATOM    459  HD1 PHE    29      39.358  31.284  49.771  1.00  0.00           H
ATOM    460  CE1 PHE    29      41.294  32.188  49.850  1.00  0.00           C
ATOM    461  HE1 PHE    29      41.621  31.612  50.703  1.00  0.00           H
ATOM    462  CZ  PHE    29      42.194  33.090  49.229  1.00  0.00           C
ATOM    463  HZ  PHE    29      43.150  33.270  49.698  1.00  0.00           H
ATOM    464  CE2 PHE    29      41.766  33.844  48.177  1.00  0.00           C
ATOM    465  HE2 PHE    29      42.395  34.614  47.754  1.00  0.00           H
ATOM    466  CD2 PHE    29      40.515  33.623  47.578  1.00  0.00           C
ATOM    467  HD2 PHE    29      40.198  34.141  46.685  1.00  0.00           H
ATOM    468  C   PHE    29      39.202  30.788  45.978  1.00  0.00           C
ATOM    469  O   PHE    29      39.018  30.592  44.759  1.00  0.00           O
ATOM    470  N   LEU    30      40.264  30.351  46.612  1.00  0.00           N
ATOM    471  H   LEU    30      40.266  30.133  47.598  1.00  0.00           H
ATOM    472  CA  LEU    30      41.418  29.973  45.829  1.00  0.00           C
ATOM    473  HA  LEU    30      41.636  30.766  45.113  1.00  0.00           H
ATOM    474  CB  LEU    30      42.649  29.811  46.738  1.00  0.00           C
ATOM    475  HB2 LEU    30      42.319  29.748  47.774  1.00  0.00           H
ATOM    476  HB3 LEU    30      43.091  28.830  46.565  1.00  0.00           H
ATOM    477  CG  LEU    30      43.647  30.952  46.656  1.00  0.00           C
ATOM    478  HG  LEU    30      43.080  31.883  46.708  1.00  0.00           H
ATOM    479  CD1 LEU    30      44.619  30.891  47.813  1.00  0.00           C
ATOM    480 HD11 LEU    30      44.094  30.828  48.766  1.00  0.00           H
ATOM    481 HD12 LEU    30      45.185  31.820  47.869  1.00  0.00           H
ATOM    482 HD13 LEU    30      45.275  30.025  47.734  1.00  0.00           H
ATOM    483  CD2 LEU    30      44.548  30.928  45.451  1.00  0.00           C
ATOM    484 HD21 LEU    30      43.873  31.036  44.602  1.00  0.00           H
ATOM    485 HD22 LEU    30      45.314  31.702  45.491  1.00  0.00           H
ATOM    486 HD23 LEU    30      44.945  29.913  45.466  1.00  0.00           H
ATOM    487  C   LEU    30      41.102  28.709  45.027  1.00  0.00           C
ATOM    488  O   LEU    30      41.519  28.664  43.877  1.00  0.00           O
ATOM    489  N   ARG    31      40.327  27.718  45.523  1.00  0.00           N
ATOM    490  H   ARG    31      39.955  27.672  46.462  1.00  0.00           H
ATOM    491  CA  ARG    31      39.946  26.529  44.699  1.00  0.00           C
ATOM    492  HA  ARG    31      40.854  26.015  44.386  1.00  0.00           H
ATOM    493  CB  ARG    31      38.969  25.647  45.481  1.00  0.00           C
ATOM    494  HB2 ARG    31      39.455  25.547  46.452  1.00  0.00           H
ATOM    495  HB3 ARG    31      38.003  26.145  45.563  1.00  0.00           H
ATOM    496  CG  ARG    31      38.831  24.328  44.868  1.00  0.00           C
ATOM    497  HG2 ARG    31      38.554  24.450  43.821  1.00  0.00           H
ATOM    498  HG3 ARG    31      39.721  23.717  45.015  1.00  0.00           H
ATOM    499  CD  ARG    31      37.743  23.620  45.690  1.00  0.00           C
ATOM    500  HD2 ARG    31      37.674  22.570  45.407  1.00  0.00           H
ATOM    501  HD3 ARG    31      38.032  23.632  46.740  1.00  0.00           H
ATOM    502  NE  ARG    31      36.358  24.089  45.475  1.00  0.00           N
ATOM    503  HE  ARG    31      36.249  24.789  44.755  1.00  0.00           H
ATOM    504  CZ  ARG    31      35.264  23.621  46.123  1.00  0.00           C
ATOM    505  NH1 ARG    31      35.323  22.738  47.087  1.00  0.00           N
ATOM    506 HH11 ARG    31      36.112  22.273  47.512  1.00  0.00           H
ATOM    507 HH12 ARG    31      34.477  22.396  47.520  1.00  0.00           H
ATOM    508  NH2 ARG    31      34.060  23.943  45.726  1.00  0.00           N
ATOM    509 HH21 ARG    31      34.068  24.527  44.901  1.00  0.00           H
ATOM    510 HH22 ARG    31      33.246  23.516  46.144  1.00  0.00           H
ATOM    511  C   ARG    31      39.221  26.967  43.451  1.00  0.00           C
ATOM    512  O   ARG    31      39.431  26.459  42.362  1.00  0.00           O
ATOM    513  N   GLU    32      38.306  27.946  43.522  1.00  0.00           N
ATOM    514  H   GLU    32      38.186  28.475  44.375  1.00  0.00           H
ATOM    515  CA  GLU    32      37.347  28.270  42.410  1.00  0.00           C
ATOM    516  HA  GLU    32      37.333  27.350  41.826  1.00  0.00           H
ATOM    517  CB  GLU    32      35.992  28.751  42.801  1.00  0.00           C
ATOM    518  HB2 GLU    32      36.108  29.475  43.609  1.00  0.00           H
ATOM    519  HB3 GLU    32      35.409  29.154  41.973  1.00  0.00           H
ATOM    520  CG  GLU    32      35.085  27.698  43.461  1.00  0.00           C
ATOM    521  HG2 GLU    32      35.480  27.615  44.474  1.00  0.00           H
ATOM    522  HG3 GLU    32      34.091  28.134  43.556  1.00  0.00           H
ATOM    523  CD  GLU    32      34.972  26.318  42.738  1.00  0.00           C
ATOM    524  OE1 GLU    32      34.996  26.322  41.492  1.00  0.00           O
ATOM    525  OE2 GLU    32      34.865  25.245  43.400  1.00  0.00           O
ATOM    526  C   GLU    32      37.995  29.271  41.364  1.00  0.00           C
ATOM    527  O   GLU    32      37.310  29.621  40.363  1.00  0.00           O
ATOM    528  N   LEU    33      39.316  29.566  41.569  1.00  0.00           N
ATOM    529  H   LEU    33      39.673  29.347  42.489  1.00  0.00           H
ATOM    530  CA  LEU    33      40.134  30.401  40.823  1.00  0.00           C
ATOM    531  HA  LEU    33      39.541  30.855  40.030  1.00  0.00           H
ATOM    532  CB  LEU    33      40.677  31.510  41.674  1.00  0.00           C
ATOM    533  HB2 LEU    33      41.073  30.998  42.550  1.00  0.00           H
ATOM    534  HB3 LEU    33      41.524  31.912  41.118  1.00  0.00           H
ATOM    535  CG  LEU    33      39.744  32.627  42.046  1.00  0.00           C
ATOM    536  HG  LEU    33      38.745  32.233  42.232  1.00  0.00           H
ATOM    537  CD1 LEU    33      40.042  33.400  43.336  1.00  0.00           C
ATOM    538 HD11 LEU    33      39.168  34.035  43.483  1.00  0.00           H
ATOM    539 HD12 LEU    33      40.990  33.936  43.336  1.00  0.00           H
ATOM    540 HD13 LEU    33      40.140  32.627  44.099  1.00  0.00           H
ATOM    541  CD2 LEU    33      39.665  33.654  40.928  1.00  0.00           C
ATOM    542 HD21 LEU    33      39.842  33.183  39.962  1.00  0.00           H
ATOM    543 HD22 LEU    33      38.721  34.198  40.921  1.00  0.00           H
ATOM    544 HD23 LEU    33      40.418  34.424  41.101  1.00  0.00           H
ATOM    545  C   LEU    33      41.174  29.564  40.114  1.00  0.00           C
ATOM    546  O   LEU    33      41.282  29.512  38.879  1.00  0.00           O
ATOM    547  N   ILE    34      41.829  28.705  40.942  1.00  0.00           N
ATOM    548  H   ILE    34      41.596  28.750  41.924  1.00  0.00           H
ATOM    549  CA  ILE    34      42.720  27.630  40.496  1.00  0.00           C
ATOM    550  HA  ILE    34      43.515  28.024  39.862  1.00  0.00           H
ATOM    551  CB  ILE    34      43.284  26.833  41.752  1.00  0.00           C
ATOM    552  HB  ILE    34      42.527  26.698  42.524  1.00  0.00           H
ATOM    553  CG2 ILE    34      43.987  25.404  41.483  1.00  0.00           C
ATOM    554 HG21 ILE    34      44.915  25.522  40.923  1.00  0.00           H
ATOM    555 HG22 ILE    34      43.316  24.615  41.147  1.00  0.00           H
ATOM    556 HG23 ILE    34      44.306  25.086  42.476  1.00  0.00           H
ATOM    557  CG1 ILE    34      44.336  27.768  42.318  1.00  0.00           C
ATOM    558 HG12 ILE    34      45.125  27.944  41.587  1.00  0.00           H
ATOM    559 HG13 ILE    34      43.939  28.774  42.449  1.00  0.00           H
ATOM    560  CD1 ILE    34      44.899  27.353  43.704  1.00  0.00           C
ATOM    561 HD11 ILE    34      44.005  27.243  44.317  1.00  0.00           H
ATOM    562 HD12 ILE    34      45.510  28.142  44.141  1.00  0.00           H
ATOM    563 HD13 ILE    34      45.426  26.400  43.651  1.00  0.00           H
ATOM    564  C   ILE    34      42.013  26.689  39.458  1.00  0.00           C
ATOM    565  O   ILE    34      42.593  26.399  38.404  1.00  0.00           O
ATOM    566  N   SER    35      40.805  26.225  39.774  1.00  0.00           N
ATOM    567  H   SER    35      40.436  26.309  40.711  1.00  0.00           H
ATOM    568  CA  SER    35      39.997  25.329  38.939  1.00  0.00           C
ATOM    569  HA  SER    35      40.640  24.469  38.751  1.00  0.00           H
ATOM    570  CB  SER    35      38.637  24.849  39.506  1.00  0.00           C
ATOM    571  HB2 SER    35      38.728  24.323  40.456  1.00  0.00           H
ATOM    572  HB3 SER    35      37.992  25.713  39.662  1.00  0.00           H
ATOM    573  OG  SER    35      37.889  24.039  38.585  1.00  0.00           O
ATOM    574  HG  SER    35      36.971  24.306  38.671  1.00  0.00           H
ATOM    575  C   SER    35      39.794  26.055  37.576  1.00  0.00           C
ATOM    576  O   SER    35      39.926  25.312  36.577  1.00  0.00           O
ATOM    577  N   ASN    36      39.425  27.347  37.549  1.00  0.00           N
ATOM    578  H   ASN    36      39.300  27.933  38.362  1.00  0.00           H
ATOM    579  CA  ASN    36      39.193  28.011  36.228  1.00  0.00           C
ATOM    580  HA  ASN    36      38.612  27.434  35.508  1.00  0.00           H
ATOM    581  CB  ASN    36      38.584  29.396  36.445  1.00  0.00           C
ATOM    582  HB2 ASN    36      37.672  29.298  37.032  1.00  0.00           H
ATOM    583  HB3 ASN    36      39.265  30.033  37.008  1.00  0.00           H
ATOM    584  CG  ASN    36      38.204  29.987  35.101  1.00  0.00           C
ATOM    585  OD1 ASN    36      37.208  29.633  34.476  1.00  0.00           O
ATOM    586  ND2 ASN    36      38.929  30.924  34.584  1.00  0.00           N
ATOM    587 HD21 ASN    36      39.611  31.397  35.158  1.00  0.00           H
ATOM    588 HD22 ASN    36      38.610  31.382  33.741  1.00  0.00           H
ATOM    589  C   ASN    36      40.496  28.134  35.458  1.00  0.00           C
ATOM    590  O   ASN    36      40.469  27.983  34.242  1.00  0.00           O
ATOM    591  N   SER    37      41.639  28.397  36.060  1.00  0.00           N
ATOM    592  H   SER    37      41.582  28.864  36.954  1.00  0.00           H
ATOM    593  CA  SER    37      42.946  28.355  35.418  1.00  0.00           C
ATOM    594  HA  SER    37      43.063  29.084  34.616  1.00  0.00           H
ATOM    595  CB  SER    37      44.041  28.738  36.344  1.00  0.00           C
ATOM    596  HB2 SER    37      44.104  28.225  37.305  1.00  0.00           H
ATOM    597  HB3 SER    37      44.993  28.682  35.817  1.00  0.00           H
ATOM    598  OG  SER    37      43.908  30.111  36.787  1.00  0.00           O
ATOM    599  HG  SER    37      43.882  30.567  35.942  1.00  0.00           H
ATOM    600  C   SER    37      43.284  26.989  34.801  1.00  0.00           C
ATOM    601  O   SER    37      43.526  26.976  33.669  1.00  0.00           O
ATOM    602  N   SER    38      43.133  25.834  35.479  1.00  0.00           N
ATOM    603  H   SER    38      43.004  25.953  36.474  1.00  0.00           H
ATOM    604  CA  SER    38      43.314  24.492  34.936  1.00  0.00           C
ATOM    605  HA  SER    38      44.359  24.454  34.626  1.00  0.00           H
ATOM    606  CB  SER    38      43.052  23.507  36.104  1.00  0.00           C
ATOM    607  HB2 SER    38      43.663  23.786  36.962  1.00  0.00           H
ATOM    608  HB3 SER    38      41.993  23.638  36.322  1.00  0.00           H
ATOM    609  OG  SER    38      43.362  22.239  35.594  1.00  0.00           O
ATOM    610  HG  SER    38      42.655  21.992  34.994  1.00  0.00           H
ATOM    611  C   SER    38      42.411  24.351  33.706  1.00  0.00           C
ATOM    612  O   SER    38      42.762  23.897  32.607  1.00  0.00           O
ATOM    613  N   ASP    39      41.132  24.821  33.747  1.00  0.00           N
ATOM    614  H   ASP    39      40.732  25.147  34.615  1.00  0.00           H
ATOM    615  CA  ASP    39      40.186  24.701  32.675  1.00  0.00           C
ATOM    616  HA  ASP    39      40.211  23.643  32.412  1.00  0.00           H
ATOM    617  CB  ASP    39      38.771  24.979  33.282  1.00  0.00           C
ATOM    618  HB2 ASP    39      38.734  25.956  33.763  1.00  0.00           H
ATOM    619  HB3 ASP    39      37.978  25.138  32.550  1.00  0.00           H
ATOM    620  CG  ASP    39      38.168  23.963  34.267  1.00  0.00           C
ATOM    621  OD1 ASP    39      38.855  22.884  34.505  1.00  0.00           O
ATOM    622  OD2 ASP    39      37.168  24.272  34.907  1.00  0.00           O
ATOM    623  C   ASP    39      40.450  25.656  31.476  1.00  0.00           C
ATOM    624  O   ASP    39      39.987  25.322  30.386  1.00  0.00           O
ATOM    625  N   ALA    40      41.128  26.784  31.715  1.00  0.00           N
ATOM    626  H   ALA    40      41.183  26.999  32.702  1.00  0.00           H
ATOM    627  CA  ALA    40      41.738  27.645  30.673  1.00  0.00           C
ATOM    628  HA  ALA    40      40.944  28.023  30.030  1.00  0.00           H
ATOM    629  CB  ALA    40      42.136  28.974  31.332  1.00  0.00           C
ATOM    630  HB1 ALA    40      42.931  28.799  32.056  1.00  0.00           H
ATOM    631  HB2 ALA    40      41.369  29.467  31.931  1.00  0.00           H
ATOM    632  HB3 ALA    40      42.455  29.644  30.532  1.00  0.00           H
ATOM    633  C   ALA    40      43.040  27.102  30.019  1.00  0.00           C
ATOM    634  O   ALA    40      43.355  27.371  28.874  1.00  0.00           O
ATOM    635  N   LEU    41      43.693  26.308  30.884  1.00  0.00           N
ATOM    636  H   LEU    41      43.183  26.097  31.731  1.00  0.00           H
ATOM    637  CA  LEU    41      44.922  25.518  30.379  1.00  0.00           C
ATOM    638  HA  LEU    41      45.522  26.143  29.716  1.00  0.00           H
ATOM    639  CB  LEU    41      45.802  25.389  31.570  1.00  0.00           C
ATOM    640  HB2 LEU    41      45.196  25.044  32.407  1.00  0.00           H
ATOM    641  HB3 LEU    41      46.540  24.590  31.480  1.00  0.00           H
ATOM    642  CG  LEU    41      46.502  26.649  32.094  1.00  0.00           C
ATOM    643  HG  LEU    41      45.823  27.489  31.944  1.00  0.00           H
ATOM    644  CD1 LEU    41      46.962  26.625  33.524  1.00  0.00           C
ATOM    645 HD11 LEU    41      47.332  27.623  33.759  1.00  0.00           H
ATOM    646 HD12 LEU    41      47.762  25.913  33.728  1.00  0.00           H
ATOM    647 HD13 LEU    41      46.103  26.452  34.173  1.00  0.00           H
ATOM    648  CD2 LEU    41      47.801  26.944  31.310  1.00  0.00           C
ATOM    649 HD21 LEU    41      48.145  27.923  31.643  1.00  0.00           H
ATOM    650 HD22 LEU    41      48.628  26.268  31.531  1.00  0.00           H
ATOM    651 HD23 LEU    41      47.586  26.927  30.242  1.00  0.00           H
ATOM    652  C   LEU    41      44.553  24.218  29.662  1.00  0.00           C
ATOM    653  O   LEU    41      45.276  23.836  28.718  1.00  0.00           O
ATOM    654  N   ASP    42      43.434  23.648  30.069  1.00  0.00           N
ATOM    655  H   ASP    42      43.002  23.939  30.934  1.00  0.00           H
ATOM    656  CA  ASP    42      42.803  22.660  29.179  1.00  0.00           C
ATOM    657  HA  ASP    42      43.572  21.944  28.889  1.00  0.00           H
ATOM    658  CB  ASP    42      41.585  22.018  29.794  1.00  0.00           C
ATOM    659  HB2 ASP    42      40.971  22.844  30.154  1.00  0.00           H
ATOM    660  HB3 ASP    42      40.943  21.525  29.064  1.00  0.00           H
ATOM    661  CG  ASP    42      41.907  21.038  30.991  1.00  0.00           C
ATOM    662  OD1 ASP    42      42.993  20.405  31.138  1.00  0.00           O
ATOM    663  OD2 ASP    42      41.017  20.956  31.877  1.00  0.00           O
ATOM    664  C   ASP    42      42.548  23.133  27.696  1.00  0.00           C
ATOM    665  O   ASP    42      42.971  22.538  26.736  1.00  0.00           O
ATOM    666  N   LYS    43      41.872  24.301  27.603  1.00  0.00           N
ATOM    667  H   LYS    43      41.615  24.600  28.533  1.00  0.00           H
ATOM    668  CA  LYS    43      41.345  24.968  26.362  1.00  0.00           C
ATOM    669  HA  LYS    43      40.833  24.293  25.677  1.00  0.00           H
ATOM    670  CB  LYS    43      40.461  26.185  26.700  1.00  0.00           C
ATOM    671  HB2 LYS    43      40.777  26.692  27.611  1.00  0.00           H
ATOM    672  HB3 LYS    43      40.519  26.880  25.862  1.00  0.00           H
ATOM    673  CG  LYS    43      39.016  25.849  26.863  1.00  0.00           C
ATOM    674  HG2 LYS    43      38.633  25.418  25.937  1.00  0.00           H
ATOM    675  HG3 LYS    43      38.989  25.073  27.629  1.00  0.00           H
ATOM    676  CD  LYS    43      38.190  27.098  27.173  1.00  0.00           C
ATOM    677  HD2 LYS    43      38.519  27.460  28.147  1.00  0.00           H
ATOM    678  HD3 LYS    43      38.380  27.765  26.333  1.00  0.00           H
ATOM    679  CE  LYS    43      36.639  26.937  27.329  1.00  0.00           C
ATOM    680  HE2 LYS    43      36.419  26.582  26.322  1.00  0.00           H
ATOM    681  HE3 LYS    43      36.501  26.180  28.100  1.00  0.00           H
ATOM    682  NZ  LYS    43      35.888  28.150  27.625  1.00  0.00           N
ATOM    683  HZ1 LYS    43      35.910  28.376  28.609  1.00  0.00           H
ATOM    684  HZ2 LYS    43      34.924  27.987  27.370  1.00  0.00           H
ATOM    685  HZ3 LYS    43      36.203  28.920  27.052  1.00  0.00           H
ATOM    686  C   LYS    43      42.468  25.383  25.472  1.00  0.00           C
ATOM    687  O   LYS    43      42.349  25.135  24.278  1.00  0.00           O
ATOM    688  N   ILE    44      43.540  25.903  25.969  1.00  0.00           N
ATOM    689  H   ILE    44      43.662  25.957  26.970  1.00  0.00           H
ATOM    690  CA  ILE    44      44.724  26.074  25.043  1.00  0.00           C
ATOM    691  HA  ILE    44      44.278  26.358  24.090  1.00  0.00           H
ATOM    692  CB  ILE    44      45.653  27.192  25.509  1.00  0.00           C
ATOM    693  HB  ILE    44      45.034  28.023  25.845  1.00  0.00           H
ATOM    694  CG2 ILE    44      46.517  26.713  26.714  1.00  0.00           C
ATOM    695 HG21 ILE    44      47.282  25.987  26.436  1.00  0.00           H
ATOM    696 HG22 ILE    44      45.811  26.373  27.472  1.00  0.00           H
ATOM    697 HG23 ILE    44      47.009  27.564  27.185  1.00  0.00           H
ATOM    698  CG1 ILE    44      46.538  27.694  24.339  1.00  0.00           C
ATOM    699 HG12 ILE    44      47.187  28.502  24.676  1.00  0.00           H
ATOM    700 HG13 ILE    44      47.198  26.864  24.084  1.00  0.00           H
ATOM    701  CD1 ILE    44      45.908  28.165  23.003  1.00  0.00           C
ATOM    702 HD11 ILE    44      45.296  29.016  23.302  1.00  0.00           H
ATOM    703 HD12 ILE    44      45.339  27.399  22.479  1.00  0.00           H
ATOM    704 HD13 ILE    44      46.659  28.428  22.258  1.00  0.00           H
ATOM    705  C   ILE    44      45.338  24.768  24.615  1.00  0.00           C
ATOM    706  O   ILE    44      45.627  24.572  23.455  1.00  0.00           O
ATOM    707  N   ARG    45      45.371  23.769  25.488  1.00  0.00           N
ATOM    708  H   ARG    45      44.881  23.855  26.365  1.00  0.00           H
ATOM    709  CA  ARG    45      45.942  22.457  25.146  1.00  0.00           C
ATOM    710  HA  ARG    45      46.977  22.460  24.802  1.00  0.00           H
ATOM    711  CB  ARG    45      45.942  21.589  26.398  1.00  0.00           C
ATOM    712  HB2 ARG    45      46.252  22.197  27.248  1.00  0.00           H
ATOM    713  HB3 ARG    45      44.960  21.159  26.598  1.00  0.00           H
ATOM    714  CG  ARG    45      46.798  20.273  26.335  1.00  0.00           C
ATOM    715  HG2 ARG    45      46.229  19.587  25.707  1.00  0.00           H
ATOM    716  HG3 ARG    45      47.780  20.515  25.930  1.00  0.00           H
ATOM    717  CD  ARG    45      47.099  19.712  27.796  1.00  0.00           C
ATOM    718  HD2 ARG    45      47.722  18.819  27.741  1.00  0.00           H
ATOM    719  HD3 ARG    45      47.662  20.506  28.285  1.00  0.00           H
ATOM    720  NE  ARG    45      45.889  19.570  28.591  1.00  0.00           N
ATOM    721  HE  ARG    45      45.679  20.307  29.249  1.00  0.00           H
ATOM    722  CZ  ARG    45      45.116  18.508  28.697  1.00  0.00           C
ATOM    723  NH1 ARG    45      45.448  17.332  28.210  1.00  0.00           N
ATOM    724 HH11 ARG    45      46.235  17.191  27.592  1.00  0.00           H
ATOM    725 HH12 ARG    45      44.934  16.503  28.474  1.00  0.00           H
ATOM    726  NH2 ARG    45      44.100  18.410  29.526  1.00  0.00           N
ATOM    727 HH21 ARG    45      43.904  19.212  30.107  1.00  0.00           H
ATOM    728 HH22 ARG    45      43.739  17.475  29.652  1.00  0.00           H
ATOM    729  C   ARG    45      45.144  21.709  24.046  1.00  0.00           C
ATOM    730  O   ARG    45      45.781  21.078  23.185  1.00  0.00           O
ATOM    731  N   TYR    46      43.848  21.833  23.950  1.00  0.00           N
ATOM    732  H   TYR    46      43.359  22.257  24.724  1.00  0.00           H
ATOM    733  CA  TYR    46      43.094  21.254  22.867  1.00  0.00           C
ATOM    734  HA  TYR    46      43.632  20.389  22.478  1.00  0.00           H
ATOM    735  CB  TYR    46      41.714  20.962  23.451  1.00  0.00           C
ATOM    736  HB2 TYR    46      41.274  21.883  23.830  1.00  0.00           H
ATOM    737  HB3 TYR    46      41.092  20.684  22.600  1.00  0.00           H
ATOM    738  CG  TYR    46      41.769  19.838  24.452  1.00  0.00           C
ATOM    739  CD1 TYR    46      41.623  20.062  25.860  1.00  0.00           C
ATOM    740  HD1 TYR    46      41.402  21.051  26.231  1.00  0.00           H
ATOM    741  CE1 TYR    46      41.743  19.020  26.778  1.00  0.00           C
ATOM    742  HE1 TYR    46      41.917  19.211  27.825  1.00  0.00           H
ATOM    743  CZ  TYR    46      41.843  17.712  26.274  1.00  0.00           C
ATOM    744  OH  TYR    46      41.923  16.699  27.160  1.00  0.00           O
ATOM    745  HH  TYR    46      41.958  17.155  28.003  1.00  0.00           H
ATOM    746  CE2 TYR    46      42.004  17.420  24.901  1.00  0.00           C
ATOM    747  HE2 TYR    46      41.858  16.412  24.541  1.00  0.00           H
ATOM    748  CD2 TYR    46      41.840  18.510  23.966  1.00  0.00           C
ATOM    749  HD2 TYR    46      41.909  18.251  22.920  1.00  0.00           H
ATOM    750  C   TYR    46      42.948  22.217  21.615  1.00  0.00           C
ATOM    751  O   TYR    46      42.964  21.779  20.400  1.00  0.00           O
ATOM    752  N   GLU    47      43.017  23.497  21.848  1.00  0.00           N
ATOM    753  H   GLU    47      42.939  23.850  22.792  1.00  0.00           H
ATOM    754  CA  GLU    47      42.961  24.521  20.801  1.00  0.00           C
ATOM    755  HA  GLU    47      42.181  24.225  20.100  1.00  0.00           H
ATOM    756  CB  GLU    47      42.830  25.932  21.362  1.00  0.00           C
ATOM    757  HB2 GLU    47      41.888  26.011  21.906  1.00  0.00           H
ATOM    758  HB3 GLU    47      43.578  26.138  22.128  1.00  0.00           H
ATOM    759  CG  GLU    47      42.958  27.022  20.308  1.00  0.00           C
ATOM    760  HG2 GLU    47      42.856  27.928  20.905  1.00  0.00           H
ATOM    761  HG3 GLU    47      43.953  26.978  19.864  1.00  0.00           H
ATOM    762  CD  GLU    47      41.923  27.060  19.199  1.00  0.00           C
ATOM    763  OE1 GLU    47      40.824  26.462  19.318  1.00  0.00           O
ATOM    764  OE2 GLU    47      42.235  27.865  18.328  1.00  0.00           O
ATOM    765  C   GLU    47      44.282  24.351  19.928  1.00  0.00           C
ATOM    766  O   GLU    47      44.152  24.357  18.719  1.00  0.00           O
ATOM    767  N   SER    48      45.478  24.213  20.498  1.00  0.00           N
ATOM    768  H   SER    48      45.477  24.302  21.504  1.00  0.00           H
ATOM    769  CA  SER    48      46.793  24.352  19.841  1.00  0.00           C
ATOM    770  HA  SER    48      46.701  25.185  19.145  1.00  0.00           H
ATOM    771  CB  SER    48      47.902  24.696  20.858  1.00  0.00           C
ATOM    772  HB2 SER    48      48.114  23.706  21.262  1.00  0.00           H
ATOM    773  HB3 SER    48      48.692  25.194  20.292  1.00  0.00           H
ATOM    774  OG  SER    48      47.499  25.681  21.764  1.00  0.00           O
ATOM    775  HG  SER    48      46.874  25.296  22.382  1.00  0.00           H
ATOM    776  C   SER    48      47.141  23.066  18.940  1.00  0.00           C
ATOM    777  O   SER    48      48.260  22.923  18.504  1.00  0.00           O
ATOM    778  N   LEU    49      46.213  22.115  18.788  1.00  0.00           N
ATOM    779  H   LEU    49      45.298  22.268  19.188  1.00  0.00           H
ATOM    780  CA  LEU    49      46.330  21.193  17.693  1.00  0.00           C
ATOM    781  HA  LEU    49      47.362  20.844  17.659  1.00  0.00           H
ATOM    782  CB  LEU    49      45.363  20.052  18.004  1.00  0.00           C
ATOM    783  HB2 LEU    49      44.340  20.426  18.040  1.00  0.00           H
ATOM    784  HB3 LEU    49      45.503  19.404  17.138  1.00  0.00           H
ATOM    785  CG  LEU    49      45.569  19.310  19.369  1.00  0.00           C
ATOM    786  HG  LEU    49      45.870  19.954  20.195  1.00  0.00           H
ATOM    787  CD1 LEU    49      44.272  18.662  19.871  1.00  0.00           C
ATOM    788 HD11 LEU    49      44.051  17.706  19.393  1.00  0.00           H
ATOM    789 HD12 LEU    49      43.352  19.222  19.704  1.00  0.00           H
ATOM    790 HD13 LEU    49      44.354  18.490  20.944  1.00  0.00           H
ATOM    791  CD2 LEU    49      46.651  18.251  19.217  1.00  0.00           C
ATOM    792 HD21 LEU    49      47.152  18.005  20.153  1.00  0.00           H
ATOM    793 HD22 LEU    49      46.175  17.414  18.705  1.00  0.00           H
ATOM    794 HD23 LEU    49      47.421  18.705  18.592  1.00  0.00           H
ATOM    795  C   LEU    49      46.027  21.715  16.359  1.00  0.00           C
ATOM    796  O   LEU    49      46.588  21.360  15.354  1.00  0.00           O
ATOM    797  N   THR    50      45.003  22.639  16.283  1.00  0.00           N
ATOM    798  H   THR    50      44.463  22.817  17.117  1.00  0.00           H
ATOM    799  CA  THR    50      44.644  23.327  15.044  1.00  0.00           C
ATOM    800  HA  THR    50      44.178  22.622  14.355  1.00  0.00           H
ATOM    801  CB  THR    50      43.618  24.399  15.364  1.00  0.00           C
ATOM    802  HB  THR    50      43.221  24.921  14.492  1.00  0.00           H
ATOM    803  CG2 THR    50      42.423  23.726  16.143  1.00  0.00           C
ATOM    804 HG21 THR    50      41.712  23.167  15.535  1.00  0.00           H
ATOM    805 HG22 THR    50      41.890  24.520  16.666  1.00  0.00           H
ATOM    806 HG23 THR    50      42.721  22.972  16.873  1.00  0.00           H
ATOM    807  OG1 THR    50      44.072  25.442  16.185  1.00  0.00           O
ATOM    808  HG1 THR    50      44.182  25.023  17.042  1.00  0.00           H
ATOM    809  C   THR    50      45.867  23.962  14.320  1.00  0.00           C
ATOM    810  O   THR    50      45.965  23.858  13.090  1.00  0.00           O
ATOM    811  N   ASP    51      46.716  24.676  15.086  1.00  0.00           N
ATOM    812  H   ASP    51      46.351  25.008  15.967  1.00  0.00           H
ATOM    813  CA  ASP    51      48.042  25.203  14.762  1.00  0.00           C
ATOM    814  HA  ASP    51      48.424  24.538  13.988  1.00  0.00           H
ATOM    815  CB  ASP    51      47.726  26.593  14.206  1.00  0.00           C
ATOM    816  HB2 ASP    51      47.059  26.657  13.347  1.00  0.00           H
ATOM    817  HB3 ASP    51      47.214  27.240  14.919  1.00  0.00           H
ATOM    818  CG  ASP    51      48.947  27.403  13.785  1.00  0.00           C
ATOM    819  OD1 ASP    51      48.725  28.317  13.021  1.00  0.00           O
ATOM    820  OD2 ASP    51      50.131  27.191  14.242  1.00  0.00           O
ATOM    821  C   ASP    51      48.915  25.250  16.016  1.00  0.00           C
ATOM    822  O   ASP    51      48.425  25.800  16.969  1.00  0.00           O
ATOM    823  N   PRO    52      50.060  24.636  16.065  1.00  0.00           N
ATOM    824  CD  PRO    52      50.600  23.842  14.909  1.00  0.00           C
ATOM    825  HD2 PRO    52      50.860  24.307  13.957  1.00  0.00           H
ATOM    826  HD3 PRO    52      49.960  23.004  14.635  1.00  0.00           H
ATOM    827  CG  PRO    52      51.946  23.402  15.526  1.00  0.00           C
ATOM    828  HG2 PRO    52      52.788  24.054  15.289  1.00  0.00           H
ATOM    829  HG3 PRO    52      52.307  22.452  15.135  1.00  0.00           H
ATOM    830  CB  PRO    52      51.772  23.289  17.026  1.00  0.00           C
ATOM    831  HB2 PRO    52      52.703  23.263  17.591  1.00  0.00           H
ATOM    832  HB3 PRO    52      51.224  22.428  17.408  1.00  0.00           H
ATOM    833  CA  PRO    52      50.887  24.511  17.287  1.00  0.00           C
ATOM    834  HA  PRO    52      50.191  24.353  18.111  1.00  0.00           H
ATOM    835  C   PRO    52      51.597  25.819  17.720  1.00  0.00           C
ATOM    836  O   PRO    52      51.977  26.034  18.838  1.00  0.00           O
ATOM    837  N   SER    53      51.697  26.715  16.679  1.00  0.00           N
ATOM    838  H   SER    53      51.098  26.552  15.882  1.00  0.00           H
ATOM    839  CA  SER    53      52.310  28.030  16.915  1.00  0.00           C
ATOM    840  HA  SER    53      53.303  27.809  17.305  1.00  0.00           H
ATOM    841  CB  SER    53      52.610  28.805  15.566  1.00  0.00           C
ATOM    842  HB2 SER    53      53.334  29.575  15.833  1.00  0.00           H
ATOM    843  HB3 SER    53      52.957  28.068  14.842  1.00  0.00           H
ATOM    844  OG  SER    53      51.386  29.374  15.162  1.00  0.00           O
ATOM    845  HG  SER    53      50.926  28.632  14.761  1.00  0.00           H
ATOM    846  C   SER    53      51.552  28.897  17.957  1.00  0.00           C
ATOM    847  O   SER    53      52.164  29.729  18.662  1.00  0.00           O
ATOM    848  N   LYS    54      50.264  28.596  18.147  1.00  0.00           N
ATOM    849  H   LYS    54      49.754  27.848  17.699  1.00  0.00           H
ATOM    850  CA  LYS    54      49.482  29.241  19.221  1.00  0.00           C
ATOM    851  HA  LYS    54      49.316  30.315  19.143  1.00  0.00           H
ATOM    852  CB  LYS    54      48.088  28.572  19.284  1.00  0.00           C
ATOM    853  HB2 LYS    54      48.194  27.487  19.267  1.00  0.00           H
ATOM    854  HB3 LYS    54      47.576  28.817  20.215  1.00  0.00           H
ATOM    855  CG  LYS    54      47.203  29.073  18.173  1.00  0.00           C
ATOM    856  HG2 LYS    54      46.819  30.044  18.487  1.00  0.00           H
ATOM    857  HG3 LYS    54      47.833  29.148  17.287  1.00  0.00           H
ATOM    858  CD  LYS    54      46.047  28.211  17.920  1.00  0.00           C
ATOM    859  HD2 LYS    54      46.394  27.219  17.632  1.00  0.00           H
ATOM    860  HD3 LYS    54      45.436  28.215  18.822  1.00  0.00           H
ATOM    861  CE  LYS    54      45.347  28.846  16.729  1.00  0.00           C
ATOM    862  HE2 LYS    54      45.172  29.906  16.913  1.00  0.00           H
ATOM    863  HE3 LYS    54      46.116  28.763  15.961  1.00  0.00           H
ATOM    864  NZ  LYS    54      44.096  28.288  16.303  1.00  0.00           N
ATOM    865  HZ1 LYS    54      43.657  28.834  15.576  1.00  0.00           H
ATOM    866  HZ2 LYS    54      43.419  28.082  17.024  1.00  0.00           H
ATOM    867  HZ3 LYS    54      44.254  27.456  15.753  1.00  0.00           H
ATOM    868  C   LYS    54      50.054  29.155  20.640  1.00  0.00           C
ATOM    869  O   LYS    54      49.766  29.924  21.553  1.00  0.00           O
ATOM    870  N   LEU    55      50.783  28.097  20.946  1.00  0.00           N
ATOM    871  H   LEU    55      51.008  27.377  20.274  1.00  0.00           H
ATOM    872  CA  LEU    55      51.365  27.945  22.292  1.00  0.00           C
ATOM    873  HA  LEU    55      50.608  27.919  23.076  1.00  0.00           H
ATOM    874  CB  LEU    55      51.950  26.566  22.435  1.00  0.00           C
ATOM    875  HB2 LEU    55      52.629  26.429  21.593  1.00  0.00           H
ATOM    876  HB3 LEU    55      52.534  26.548  23.355  1.00  0.00           H
ATOM    877  CG  LEU    55      50.855  25.469  22.623  1.00  0.00           C
ATOM    878  HG  LEU    55      49.969  25.924  22.181  1.00  0.00           H
ATOM    879  CD1 LEU    55      51.441  24.215  21.963  1.00  0.00           C
ATOM    880 HD11 LEU    55      52.056  23.632  22.649  1.00  0.00           H
ATOM    881 HD12 LEU    55      51.930  24.336  20.996  1.00  0.00           H
ATOM    882 HD13 LEU    55      50.584  23.551  21.847  1.00  0.00           H
ATOM    883  CD2 LEU    55      50.658  25.001  24.060  1.00  0.00           C
ATOM    884 HD21 LEU    55      51.636  24.701  24.437  1.00  0.00           H
ATOM    885 HD22 LEU    55      50.218  25.805  24.648  1.00  0.00           H
ATOM    886 HD23 LEU    55      50.049  24.096  24.066  1.00  0.00           H
ATOM    887  C   LEU    55      52.467  28.940  22.678  1.00  0.00           C
ATOM    888  O   LEU    55      52.620  29.163  23.901  1.00  0.00           O
ATOM    889  N   ASP    56      53.282  29.449  21.762  1.00  0.00           N
ATOM    890  H   ASP    56      53.261  29.119  20.807  1.00  0.00           H
ATOM    891  CA  ASP    56      54.635  30.006  22.050  1.00  0.00           C
ATOM    892  HA  ASP    56      55.161  29.386  22.775  1.00  0.00           H
ATOM    893  CB  ASP    56      55.462  30.087  20.724  1.00  0.00           C
ATOM    894  HB2 ASP    56      54.883  30.580  19.944  1.00  0.00           H
ATOM    895  HB3 ASP    56      56.309  30.745  20.921  1.00  0.00           H
ATOM    896  CG  ASP    56      55.913  28.726  20.221  1.00  0.00           C
ATOM    897  OD1 ASP    56      55.241  28.169  19.367  1.00  0.00           O
ATOM    898  OD2 ASP    56      57.024  28.296  20.611  1.00  0.00           O
ATOM    899  C   ASP    56      54.582  31.353  22.824  1.00  0.00           C
ATOM    900  O   ASP    56      55.540  31.822  23.436  1.00  0.00           O
ATOM    901  N   SER    57      53.415  31.987  22.845  1.00  0.00           N
ATOM    902  H   SER    57      52.635  31.644  22.302  1.00  0.00           H
ATOM    903  CA  SER    57      53.087  33.155  23.757  1.00  0.00           C
ATOM    904  HA  SER    57      53.754  33.960  23.450  1.00  0.00           H
ATOM    905  CB  SER    57      51.711  33.706  23.314  1.00  0.00           C
ATOM    906  HB2 SER    57      51.267  34.485  23.935  1.00  0.00           H
ATOM    907  HB3 SER    57      51.873  34.064  22.297  1.00  0.00           H
ATOM    908  OG  SER    57      50.753  32.635  23.168  1.00  0.00           O
ATOM    909  HG  SER    57      50.689  32.539  22.215  1.00  0.00           H
ATOM    910  C   SER    57      52.982  32.863  25.214  1.00  0.00           C
ATOM    911  O   SER    57      52.457  33.660  25.985  1.00  0.00           O
ATOM    912  N   GLY    58      53.367  31.666  25.652  1.00  0.00           N
ATOM    913  H   GLY    58      53.779  31.058  24.959  1.00  0.00           H
ATOM    914  CA  GLY    58      53.079  31.063  26.928  1.00  0.00           C
ATOM    915  HA2 GLY    58      53.760  31.517  27.647  1.00  0.00           H
ATOM    916  HA3 GLY    58      52.025  31.232  27.151  1.00  0.00           H
ATOM    917  C   GLY    58      53.244  29.475  26.860  1.00  0.00           C
ATOM    918  O   GLY    58      52.379  28.750  27.323  1.00  0.00           O
ATOM    919  N   LYS    59      54.296  28.934  26.204  1.00  0.00           N
ATOM    920  H   LYS    59      54.901  29.587  25.726  1.00  0.00           H
ATOM    921  CA  LYS    59      54.507  27.509  25.946  1.00  0.00           C
ATOM    922  HA  LYS    59      53.577  27.291  25.419  1.00  0.00           H
ATOM    923  CB  LYS    59      55.726  27.237  24.960  1.00  0.00           C
ATOM    924  HB2 LYS    59      55.709  28.049  24.235  1.00  0.00           H
ATOM    925  HB3 LYS    59      56.648  27.412  25.513  1.00  0.00           H
ATOM    926  CG  LYS    59      55.614  25.901  24.307  1.00  0.00           C
ATOM    927  HG2 LYS    59      55.904  25.087  24.970  1.00  0.00           H
ATOM    928  HG3 LYS    59      54.557  25.671  24.172  1.00  0.00           H
ATOM    929  CD  LYS    59      56.315  25.949  22.984  1.00  0.00           C
ATOM    930  HD2 LYS    59      56.208  25.009  22.442  1.00  0.00           H
ATOM    931  HD3 LYS    59      55.877  26.761  22.406  1.00  0.00           H
ATOM    932  CE  LYS    59      57.805  26.360  23.086  1.00  0.00           C
ATOM    933  HE2 LYS    59      57.821  27.298  23.640  1.00  0.00           H
ATOM    934  HE3 LYS    59      58.322  25.748  23.827  1.00  0.00           H
ATOM    935  NZ  LYS    59      58.545  26.274  21.779  1.00  0.00           N
ATOM    936  HZ1 LYS    59      59.508  26.579  21.780  1.00  0.00           H
ATOM    937  HZ2 LYS    59      58.205  26.922  21.083  1.00  0.00           H
ATOM    938  HZ3 LYS    59      58.447  25.412  21.262  1.00  0.00           H
ATOM    939  C   LYS    59      54.451  26.555  27.193  1.00  0.00           C
ATOM    940  O   LYS    59      54.080  25.443  27.039  1.00  0.00           O
ATOM    941  N   GLU    60      54.863  27.001  28.346  1.00  0.00           N
ATOM    942  H   GLU    60      55.079  27.974  28.507  1.00  0.00           H
ATOM    943  CA  GLU    60      54.804  26.248  29.580  1.00  0.00           C
ATOM    944  HA  GLU    60      54.978  25.176  29.481  1.00  0.00           H
ATOM    945  CB  GLU    60      55.812  26.761  30.646  1.00  0.00           C
ATOM    946  HB2 GLU    60      56.770  26.797  30.128  1.00  0.00           H
ATOM    947  HB3 GLU    60      55.597  27.768  31.005  1.00  0.00           H
ATOM    948  CG  GLU    60      55.926  25.823  31.826  1.00  0.00           C
ATOM    949  HG2 GLU    60      56.721  26.230  32.452  1.00  0.00           H
ATOM    950  HG3 GLU    60      54.961  25.853  32.334  1.00  0.00           H
ATOM    951  CD  GLU    60      56.322  24.397  31.319  1.00  0.00           C
ATOM    952  OE1 GLU    60      55.529  23.440  31.476  1.00  0.00           O
ATOM    953  OE2 GLU    60      57.353  24.330  30.566  1.00  0.00           O
ATOM    954  C   GLU    60      53.469  26.412  30.219  1.00  0.00           C
ATOM    955  O   GLU    60      53.108  27.483  30.689  1.00  0.00           O
ATOM    956  N   LEU    61      52.641  25.364  30.148  1.00  0.00           N
ATOM    957  H   LEU    61      52.913  24.578  29.573  1.00  0.00           H
ATOM    958  CA  LEU    61      51.308  25.390  30.672  1.00  0.00           C
ATOM    959  HA  LEU    61      50.897  26.333  30.312  1.00  0.00           H
ATOM    960  CB  LEU    61      50.497  24.244  30.071  1.00  0.00           C
ATOM    961  HB2 LEU    61      50.999  23.334  30.400  1.00  0.00           H
ATOM    962  HB3 LEU    61      49.572  24.291  30.644  1.00  0.00           H
ATOM    963  CG  LEU    61      50.222  24.359  28.594  1.00  0.00           C
ATOM    964  HG  LEU    61      51.126  24.302  27.987  1.00  0.00           H
ATOM    965  CD1 LEU    61      49.124  23.284  28.248  1.00  0.00           C
ATOM    966 HD11 LEU    61      48.965  23.312  27.170  1.00  0.00           H
ATOM    967 HD12 LEU    61      48.263  23.399  28.907  1.00  0.00           H
ATOM    968 HD13 LEU    61      49.676  22.366  28.452  1.00  0.00           H
ATOM    969  CD2 LEU    61      49.565  25.726  28.176  1.00  0.00           C
ATOM    970 HD21 LEU    61      48.769  26.077  28.834  1.00  0.00           H
ATOM    971 HD22 LEU    61      50.349  26.475  28.064  1.00  0.00           H
ATOM    972 HD23 LEU    61      49.221  25.568  27.155  1.00  0.00           H
ATOM    973  C   LEU    61      51.291  25.337  32.197  1.00  0.00           C
ATOM    974  O   LEU    61      51.461  24.242  32.789  1.00  0.00           O
ATOM    975  N   HID    62      51.117  26.476  32.890  1.00  0.00           N
ATOM    976  H   HID    62      50.925  27.370  32.462  1.00  0.00           H
ATOM    977  CA  HID    62      51.197  26.490  34.367  1.00  0.00           C
ATOM    978  HA  HID    62      50.844  25.539  34.766  1.00  0.00           H
ATOM    979  CB  HID    62      52.693  26.549  34.687  1.00  0.00           C
ATOM    980  HB2 HID    62      52.857  26.388  35.753  1.00  0.00           H
ATOM    981  HB3 HID    62      53.238  25.814  34.096  1.00  0.00           H
ATOM    982  CG  HID    62      53.403  27.927  34.373  1.00  0.00           C
ATOM    983  ND1 HID    62      53.374  28.585  33.184  1.00  0.00           N
ATOM    984  HD1 HID    62      53.035  28.146  32.340  1.00  0.00           H
ATOM    985  CE1 HID    62      53.954  29.845  33.348  1.00  0.00           C
ATOM    986  HE1 HID    62      54.164  30.582  32.587  1.00  0.00           H
ATOM    987  NE2 HID    62      54.375  29.970  34.590  1.00  0.00           N
ATOM    988  CD2 HID    62      54.022  28.805  35.276  1.00  0.00           C
ATOM    989  HD2 HID    62      54.037  28.581  36.333  1.00  0.00           H
ATOM    990  C   HID    62      50.395  27.606  34.993  1.00  0.00           C
ATOM    991  O   HID    62      50.072  28.567  34.268  1.00  0.00           O
ATOM    992  N   ILE    63      50.177  27.479  36.331  1.00  0.00           N
ATOM    993  H   ILE    63      50.693  26.746  36.797  1.00  0.00           H
ATOM    994  CA  ILE    63      49.628  28.487  37.128  1.00  0.00           C
ATOM    995  HA  ILE    63      49.127  29.230  36.509  1.00  0.00           H
ATOM    996  CB  ILE    63      48.511  27.839  38.059  1.00  0.00           C
ATOM    997  HB  ILE    63      48.807  26.930  38.583  1.00  0.00           H
ATOM    998  CG2 ILE    63      47.847  28.843  39.030  1.00  0.00           C
ATOM    999 HG21 ILE    63      47.154  28.465  39.782  1.00  0.00           H
ATOM   1000 HG22 ILE    63      47.278  29.562  38.439  1.00  0.00           H
ATOM   1001 HG23 ILE    63      48.600  29.414  39.573  1.00  0.00           H
ATOM   1002  CG1 ILE    63      47.456  27.126  37.158  1.00  0.00           C
ATOM   1003 HG12 ILE    63      46.887  27.874  36.606  1.00  0.00           H
ATOM   1004 HG13 ILE    63      48.025  26.363  36.626  1.00  0.00           H
ATOM   1005  CD1 ILE    63      46.424  26.256  37.971  1.00  0.00           C
ATOM   1006 HD11 ILE    63      45.856  26.830  38.703  1.00  0.00           H
ATOM   1007 HD12 ILE    63      47.026  25.477  38.441  1.00  0.00           H
ATOM   1008 HD13 ILE    63      45.747  25.769  37.270  1.00  0.00           H
ATOM   1009  C   ILE    63      50.713  29.098  38.081  1.00  0.00           C
ATOM   1010  O   ILE    63      51.642  28.450  38.523  1.00  0.00           O
ATOM   1011  N   ASN    64      50.621  30.432  38.372  1.00  0.00           N
ATOM   1012  H   ASN    64      49.906  30.927  37.861  1.00  0.00           H
ATOM   1013  CA  ASN    64      51.372  31.246  39.334  1.00  0.00           C
ATOM   1014  HA  ASN    64      52.249  30.710  39.697  1.00  0.00           H
ATOM   1015  CB  ASN    64      52.013  32.376  38.424  1.00  0.00           C
ATOM   1016  HB2 ASN    64      51.288  32.840  37.755  1.00  0.00           H
ATOM   1017  HB3 ASN    64      52.540  33.061  39.087  1.00  0.00           H
ATOM   1018  CG  ASN    64      52.955  31.784  37.343  1.00  0.00           C
ATOM   1019  OD1 ASN    64      54.117  31.573  37.571  1.00  0.00           O
ATOM   1020  ND2 ASN    64      52.500  31.719  36.147  1.00  0.00           N
ATOM   1021 HD21 ASN    64      51.528  31.927  35.970  1.00  0.00           H
ATOM   1022 HD22 ASN    64      53.088  31.150  35.556  1.00  0.00           H
ATOM   1023  C   ASN    64      50.385  31.844  40.419  1.00  0.00           C
ATOM   1024  O   ASN    64      49.255  32.188  40.155  1.00  0.00           O
ATOM   1025  N   LEU    65      50.888  31.957  41.653  1.00  0.00           N
ATOM   1026  H   LEU    65      51.848  31.682  41.812  1.00  0.00           H
ATOM   1027  CA  LEU    65      50.127  32.566  42.833  1.00  0.00           C
ATOM   1028  HA  LEU    65      49.290  33.179  42.500  1.00  0.00           H
ATOM   1029  CB  LEU    65      49.694  31.433  43.724  1.00  0.00           C
ATOM   1030  HB2 LEU    65      50.554  30.841  44.038  1.00  0.00           H
ATOM   1031  HB3 LEU    65      49.319  31.850  44.659  1.00  0.00           H
ATOM   1032  CG  LEU    65      48.811  30.336  43.251  1.00  0.00           C
ATOM   1033  HG  LEU    65      49.220  29.818  42.384  1.00  0.00           H
ATOM   1034  CD1 LEU    65      48.635  29.274  44.324  1.00  0.00           C
ATOM   1035 HD11 LEU    65      49.645  28.968  44.596  1.00  0.00           H
ATOM   1036 HD12 LEU    65      48.018  28.428  44.020  1.00  0.00           H
ATOM   1037 HD13 LEU    65      48.127  29.747  45.165  1.00  0.00           H
ATOM   1038  CD2 LEU    65      47.380  30.801  42.845  1.00  0.00           C
ATOM   1039 HD21 LEU    65      46.739  29.986  42.511  1.00  0.00           H
ATOM   1040 HD22 LEU    65      47.010  31.370  43.698  1.00  0.00           H
ATOM   1041 HD23 LEU    65      47.417  31.566  42.068  1.00  0.00           H
ATOM   1042  C   LEU    65      50.986  33.456  43.729  1.00  0.00           C
ATOM   1043  O   LEU    65      52.156  33.060  44.062  1.00  0.00           O
ATOM   1044  N   ILE    66      50.570  34.684  44.055  1.00  0.00           N
ATOM   1045  H   ILE    66      49.691  34.949  43.634  1.00  0.00           H
ATOM   1046  CA  ILE    66      51.488  35.712  44.560  1.00  0.00           C
ATOM   1047  HA  ILE    66      52.353  35.227  45.012  1.00  0.00           H
ATOM   1048  CB  ILE    66      51.954  36.657  43.305  1.00  0.00           C
ATOM   1049  HB  ILE    66      51.013  37.009  42.880  1.00  0.00           H
ATOM   1050  CG2 ILE    66      52.591  38.023  43.736  1.00  0.00           C
ATOM   1051 HG21 ILE    66      51.984  38.487  44.514  1.00  0.00           H
ATOM   1052 HG22 ILE    66      52.633  38.661  42.852  1.00  0.00           H
ATOM   1053 HG23 ILE    66      53.617  37.898  44.080  1.00  0.00           H
ATOM   1054  CG1 ILE    66      52.743  35.860  42.266  1.00  0.00           C
ATOM   1055 HG12 ILE    66      53.713  35.583  42.681  1.00  0.00           H
ATOM   1056 HG13 ILE    66      52.199  34.932  42.087  1.00  0.00           H
ATOM   1057  CD1 ILE    66      52.766  36.689  41.014  1.00  0.00           C
ATOM   1058 HD11 ILE    66      52.889  36.019  40.163  1.00  0.00           H
ATOM   1059 HD12 ILE    66      53.615  37.368  41.086  1.00  0.00           H
ATOM   1060 HD13 ILE    66      51.797  37.159  40.845  1.00  0.00           H
ATOM   1061  C   ILE    66      50.876  36.531  45.640  1.00  0.00           C
ATOM   1062  O   ILE    66      49.916  37.226  45.270  1.00  0.00           O
ATOM   1063  N   PRO    67      51.313  36.584  46.874  1.00  0.00           N
ATOM   1064  CD  PRO    67      52.370  35.769  47.409  1.00  0.00           C
ATOM   1065  HD2 PRO    67      53.325  36.291  47.364  1.00  0.00           H
ATOM   1066  HD3 PRO    67      52.368  34.771  46.972  1.00  0.00           H
ATOM   1067  CG  PRO    67      51.980  35.423  48.826  1.00  0.00           C
ATOM   1068  HG2 PRO    67      52.855  35.458  49.475  1.00  0.00           H
ATOM   1069  HG3 PRO    67      51.543  34.424  48.830  1.00  0.00           H
ATOM   1070  CB  PRO    67      51.086  36.582  49.257  1.00  0.00           C
ATOM   1071  HB2 PRO    67      51.620  37.062  50.077  1.00  0.00           H
ATOM   1072  HB3 PRO    67      50.153  36.168  49.640  1.00  0.00           H
ATOM   1073  CA  PRO    67      50.894  37.391  47.988  1.00  0.00           C
ATOM   1074  HA  PRO    67      49.851  37.663  47.829  1.00  0.00           H
ATOM   1075  C   PRO    67      51.665  38.753  48.062  1.00  0.00           C
ATOM   1076  O   PRO    67      52.775  38.861  47.620  1.00  0.00           O
ATOM   1077  N   ASN    68      50.975  39.801  48.595  1.00  0.00           N
ATOM   1078  H   ASN    68      50.027  39.733  48.935  1.00  0.00           H
ATOM   1079  CA  ASN    68      51.553  41.135  48.796  1.00  0.00           C
ATOM   1080  HA  ASN    68      52.628  40.955  48.794  1.00  0.00           H
ATOM   1081  CB  ASN    68      51.066  42.056  47.643  1.00  0.00           C
ATOM   1082  HB2 ASN    68      51.123  41.641  46.637  1.00  0.00           H
ATOM   1083  HB3 ASN    68      50.011  42.177  47.885  1.00  0.00           H
ATOM   1084  CG  ASN    68      51.837  43.355  47.737  1.00  0.00           C
ATOM   1085  OD1 ASN    68      51.585  44.231  48.597  1.00  0.00           O
ATOM   1086  ND2 ASN    68      52.807  43.516  46.913  1.00  0.00           N
ATOM   1087 HD21 ASN    68      53.080  42.754  46.310  1.00  0.00           H
ATOM   1088 HD22 ASN    68      53.275  44.411  46.942  1.00  0.00           H
ATOM   1089  C   ASN    68      51.142  41.703  50.180  1.00  0.00           C
ATOM   1090  O   ASN    68      50.010  42.092  50.381  1.00  0.00           O
ATOM   1091  N   LYS    69      52.123  41.897  51.090  1.00  0.00           N
ATOM   1092  H   LYS    69      53.030  41.474  50.960  1.00  0.00           H
ATOM   1093  CA  LYS    69      51.906  42.612  52.290  1.00  0.00           C
ATOM   1094  HA  LYS    69      51.085  42.134  52.824  1.00  0.00           H
ATOM   1095  CB  LYS    69      53.055  42.300  53.324  1.00  0.00           C
ATOM   1096  HB2 LYS    69      54.014  42.494  52.843  1.00  0.00           H
ATOM   1097  HB3 LYS    69      52.892  42.901  54.218  1.00  0.00           H
ATOM   1098  CG  LYS    69      53.103  40.816  53.726  1.00  0.00           C
ATOM   1099  HG2 LYS    69      52.211  40.583  54.309  1.00  0.00           H
ATOM   1100  HG3 LYS    69      53.081  40.119  52.889  1.00  0.00           H
ATOM   1101  CD  LYS    69      54.209  40.492  54.739  1.00  0.00           C
ATOM   1102  HD2 LYS    69      55.162  40.499  54.210  1.00  0.00           H
ATOM   1103  HD3 LYS    69      54.281  41.301  55.467  1.00  0.00           H
ATOM   1104  CE  LYS    69      54.018  39.079  55.397  1.00  0.00           C
ATOM   1105  HE2 LYS    69      54.800  38.942  56.143  1.00  0.00           H
ATOM   1106  HE3 LYS    69      53.051  39.150  55.895  1.00  0.00           H
ATOM   1107  NZ  LYS    69      53.924  37.978  54.429  1.00  0.00           N
ATOM   1108  HZ1 LYS    69      53.663  37.145  54.940  1.00  0.00           H
ATOM   1109  HZ2 LYS    69      54.824  37.799  54.010  1.00  0.00           H
ATOM   1110  HZ3 LYS    69      53.209  37.970  53.715  1.00  0.00           H
ATOM   1111  C   LYS    69      51.493  44.039  52.115  1.00  0.00           C
ATOM   1112  O   LYS    69      50.325  44.394  52.436  1.00  0.00           O
ATOM   1113  N   GLN    70      52.417  44.884  51.584  1.00  0.00           N
ATOM   1114  H   GLN    70      53.247  44.520  51.138  1.00  0.00           H
ATOM   1115  CA  GLN    70      52.321  46.379  51.598  1.00  0.00           C
ATOM   1116  HA  GLN    70      52.447  46.772  52.607  1.00  0.00           H
ATOM   1117  CB  GLN    70      53.595  46.926  50.971  1.00  0.00           C
ATOM   1118  HB2 GLN    70      53.558  48.015  50.992  1.00  0.00           H
ATOM   1119  HB3 GLN    70      54.432  46.750  51.647  1.00  0.00           H
ATOM   1120  CG  GLN    70      54.142  46.455  49.621  1.00  0.00           C
ATOM   1121  HG2 GLN    70      53.317  46.485  48.911  1.00  0.00           H
ATOM   1122  HG3 GLN    70      54.836  47.216  49.263  1.00  0.00           H
ATOM   1123  CD  GLN    70      54.758  45.064  49.436  1.00  0.00           C
ATOM   1124  OE1 GLN    70      54.948  44.323  50.316  1.00  0.00           O
ATOM   1125  NE2 GLN    70      55.084  44.696  48.220  1.00  0.00           N
ATOM   1126 HE21 GLN    70      55.466  43.764  48.152  1.00  0.00           H
ATOM   1127 HE22 GLN    70      55.465  45.369  47.571  1.00  0.00           H
ATOM   1128  C   GLN    70      50.955  46.977  50.951  1.00  0.00           C
ATOM   1129  O   GLN    70      50.491  48.090  51.350  1.00  0.00           O
ATOM   1130  N   ASP    71      50.332  46.267  50.024  1.00  0.00           N
ATOM   1131  H   ASP    71      50.799  45.444  49.670  1.00  0.00           H
ATOM   1132  CA  ASP    71      49.056  46.631  49.402  1.00  0.00           C
ATOM   1133  HA  ASP    71      48.762  47.636  49.702  1.00  0.00           H
ATOM   1134  CB  ASP    71      49.232  46.534  47.881  1.00  0.00           C
ATOM   1135  HB2 ASP    71      49.254  45.479  47.608  1.00  0.00           H
ATOM   1136  HB3 ASP    71      48.341  46.980  47.439  1.00  0.00           H
ATOM   1137  CG  ASP    71      50.467  47.285  47.298  1.00  0.00           C
ATOM   1138  OD1 ASP    71      50.656  48.444  47.677  1.00  0.00           O
ATOM   1139  OD2 ASP    71      51.097  46.793  46.339  1.00  0.00           O
ATOM   1140  C   ASP    71      47.891  45.717  49.790  1.00  0.00           C
ATOM   1141  O   ASP    71      46.788  46.092  49.418  1.00  0.00           O
ATOM   1142  N   ARG    72      48.080  44.605  50.543  1.00  0.00           N
ATOM   1143  H   ARG    72      49.013  44.452  50.897  1.00  0.00           H
ATOM   1144  CA  ARG    72      47.122  43.613  51.044  1.00  0.00           C
ATOM   1145  HA  ARG    72      47.784  42.856  51.468  1.00  0.00           H
ATOM   1146  CB  ARG    72      46.170  44.142  52.088  1.00  0.00           C
ATOM   1147  HB2 ARG    72      45.458  44.813  51.607  1.00  0.00           H
ATOM   1148  HB3 ARG    72      45.597  43.316  52.509  1.00  0.00           H
ATOM   1149  CG  ARG    72      46.812  44.813  53.252  1.00  0.00           C
ATOM   1150  HG2 ARG    72      47.251  43.965  53.777  1.00  0.00           H
ATOM   1151  HG3 ARG    72      47.628  45.480  52.977  1.00  0.00           H
ATOM   1152  CD  ARG    72      45.679  45.449  54.103  1.00  0.00           C
ATOM   1153  HD2 ARG    72      44.900  44.710  54.290  1.00  0.00           H
ATOM   1154  HD3 ARG    72      46.160  45.761  55.030  1.00  0.00           H
ATOM   1155  NE  ARG    72      45.078  46.656  53.470  1.00  0.00           N
ATOM   1156  HE  ARG    72      45.609  47.034  52.700  1.00  0.00           H
ATOM   1157  CZ  ARG    72      44.038  47.367  53.877  1.00  0.00           C
ATOM   1158  NH1 ARG    72      43.354  46.997  54.886  1.00  0.00           N
ATOM   1159 HH11 ARG    72      43.698  46.211  55.417  1.00  0.00           H
ATOM   1160 HH12 ARG    72      42.624  47.585  55.259  1.00  0.00           H
ATOM   1161  NH2 ARG    72      43.650  48.540  53.427  1.00  0.00           N
ATOM   1162 HH21 ARG    72      43.968  48.978  52.574  1.00  0.00           H
ATOM   1163 HH22 ARG    72      42.847  48.984  53.850  1.00  0.00           H
ATOM   1164  C   ARG    72      46.361  42.895  49.813  1.00  0.00           C
ATOM   1165  O   ARG    72      45.122  42.983  49.686  1.00  0.00           O
ATOM   1166  N   THR    73      47.046  42.343  48.810  1.00  0.00           N
ATOM   1167  H   THR    73      47.998  42.656  48.685  1.00  0.00           H
ATOM   1168  CA  THR    73      46.561  41.772  47.553  1.00  0.00           C
ATOM   1169  HA  THR    73      45.477  41.871  47.498  1.00  0.00           H
ATOM   1170  CB  THR    73      46.856  42.703  46.374  1.00  0.00           C
ATOM   1171  HB  THR    73      46.484  42.181  45.493  1.00  0.00           H
ATOM   1172  CG2 THR    73      46.298  44.158  46.394  1.00  0.00           C
ATOM   1173 HG21 THR    73      46.877  44.655  47.173  1.00  0.00           H
ATOM   1174 HG22 THR    73      45.255  44.019  46.673  1.00  0.00           H
ATOM   1175 HG23 THR    73      46.355  44.626  45.411  1.00  0.00           H
ATOM   1176  OG1 THR    73      48.250  42.781  46.256  1.00  0.00           O
ATOM   1177  HG1 THR    73      48.397  43.101  45.363  1.00  0.00           H
ATOM   1178  C   THR    73      47.009  40.320  47.313  1.00  0.00           C
ATOM   1179  O   THR    73      47.930  39.846  47.971  1.00  0.00           O
ATOM   1180  N   LEU    74      46.367  39.600  46.417  1.00  0.00           N
ATOM   1181  H   LEU    74      45.542  40.027  46.020  1.00  0.00           H
ATOM   1182  CA  LEU    74      46.831  38.352  45.966  1.00  0.00           C
ATOM   1183  HA  LEU    74      47.915  38.411  46.072  1.00  0.00           H
ATOM   1184  CB  LEU    74      46.360  37.198  46.898  1.00  0.00           C
ATOM   1185  HB2 LEU    74      46.810  37.377  47.874  1.00  0.00           H
ATOM   1186  HB3 LEU    74      45.271  37.164  46.952  1.00  0.00           H
ATOM   1187  CG  LEU    74      46.865  35.786  46.537  1.00  0.00           C
ATOM   1188  HG  LEU    74      47.764  36.020  45.966  1.00  0.00           H
ATOM   1189  CD1 LEU    74      47.054  34.974  47.803  1.00  0.00           C
ATOM   1190 HD11 LEU    74      46.087  35.007  48.306  1.00  0.00           H
ATOM   1191 HD12 LEU    74      47.781  35.434  48.473  1.00  0.00           H
ATOM   1192 HD13 LEU    74      47.403  33.991  47.484  1.00  0.00           H
ATOM   1193  CD2 LEU    74      45.973  35.007  45.622  1.00  0.00           C
ATOM   1194 HD21 LEU    74      44.942  34.922  45.966  1.00  0.00           H
ATOM   1195 HD22 LEU    74      46.059  35.570  44.693  1.00  0.00           H
ATOM   1196 HD23 LEU    74      46.453  34.049  45.422  1.00  0.00           H
ATOM   1197  C   LEU    74      46.445  38.080  44.552  1.00  0.00           C
ATOM   1198  O   LEU    74      45.274  38.192  44.246  1.00  0.00           O
ATOM   1199  N   THR    75      47.441  37.732  43.708  1.00  0.00           N
ATOM   1200  H   THR    75      48.339  37.741  44.169  1.00  0.00           H
ATOM   1201  CA  THR    75      47.247  37.404  42.229  1.00  0.00           C
ATOM   1202  HA  THR    75      46.289  37.821  41.916  1.00  0.00           H
ATOM   1203  CB  THR    75      48.318  38.028  41.310  1.00  0.00           C
ATOM   1204  HB  THR    75      49.247  37.625  41.714  1.00  0.00           H
ATOM   1205  CG2 THR    75      48.346  37.543  39.797  1.00  0.00           C
ATOM   1206 HG21 THR    75      47.353  37.764  39.407  1.00  0.00           H
ATOM   1207 HG22 THR    75      48.558  36.477  39.709  1.00  0.00           H
ATOM   1208 HG23 THR    75      49.054  38.119  39.202  1.00  0.00           H
ATOM   1209  OG1 THR    75      48.389  39.412  41.415  1.00  0.00           O
ATOM   1210  HG1 THR    75      48.453  39.664  42.339  1.00  0.00           H
ATOM   1211  C   THR    75      47.162  35.912  42.046  1.00  0.00           C
ATOM   1212  O   THR    75      48.007  35.268  42.678  1.00  0.00           O
ATOM   1213  N   ILE    76      46.270  35.495  41.176  1.00  0.00           N
ATOM   1214  H   ILE    76      45.699  36.156  40.669  1.00  0.00           H
ATOM   1215  CA  ILE    76      46.248  34.232  40.506  1.00  0.00           C
ATOM   1216  HA  ILE    76      47.006  33.585  40.947  1.00  0.00           H
ATOM   1217  CB  ILE    76      44.890  33.441  40.740  1.00  0.00           C
ATOM   1218  HB  ILE    76      44.119  34.156  40.454  1.00  0.00           H
ATOM   1219  CG2 ILE    76      44.920  32.159  39.880  1.00  0.00           C
ATOM   1220 HG21 ILE    76      45.809  31.590  40.155  1.00  0.00           H
ATOM   1221 HG22 ILE    76      44.926  32.324  38.803  1.00  0.00           H
ATOM   1222 HG23 ILE    76      44.048  31.551  40.119  1.00  0.00           H
ATOM   1223  CG1 ILE    76      44.579  33.082  42.258  1.00  0.00           C
ATOM   1224 HG12 ILE    76      43.837  32.285  42.231  1.00  0.00           H
ATOM   1225 HG13 ILE    76      45.455  32.903  42.881  1.00  0.00           H
ATOM   1226  CD1 ILE    76      43.868  34.249  42.861  1.00  0.00           C
ATOM   1227 HD11 ILE    76      44.523  35.117  42.799  1.00  0.00           H
ATOM   1228 HD12 ILE    76      43.611  34.125  43.913  1.00  0.00           H
ATOM   1229 HD13 ILE    76      42.910  34.508  42.410  1.00  0.00           H
ATOM   1230  C   ILE    76      46.573  34.614  39.018  1.00  0.00           C
ATOM   1231  O   ILE    76      45.787  35.377  38.432  1.00  0.00           O
ATOM   1232  N   VAL    77      47.544  33.938  38.371  1.00  0.00           N
ATOM   1233  H   VAL    77      48.124  33.260  38.844  1.00  0.00           H
ATOM   1234  CA  VAL    77      47.871  34.229  36.937  1.00  0.00           C
ATOM   1235  HA  VAL    77      46.936  34.490  36.441  1.00  0.00           H
ATOM   1236  CB  VAL    77      48.740  35.586  36.771  1.00  0.00           C
ATOM   1237  HB  VAL    77      48.106  36.347  37.229  1.00  0.00           H
ATOM   1238  CG1 VAL    77      50.012  35.371  37.507  1.00  0.00           C
ATOM   1239 HG11 VAL    77      50.653  34.727  36.905  1.00  0.00           H
ATOM   1240 HG12 VAL    77      50.546  36.290  37.745  1.00  0.00           H
ATOM   1241 HG13 VAL    77      49.813  34.939  38.488  1.00  0.00           H
ATOM   1242  CG2 VAL    77      49.058  35.966  35.335  1.00  0.00           C
ATOM   1243 HG21 VAL    77      49.401  37.000  35.395  1.00  0.00           H
ATOM   1244 HG22 VAL    77      48.188  35.959  34.677  1.00  0.00           H
ATOM   1245 HG23 VAL    77      49.774  35.299  34.854  1.00  0.00           H
ATOM   1246  C   VAL    77      48.431  33.012  36.117  1.00  0.00           C
ATOM   1247  O   VAL    77      49.175  32.233  36.642  1.00  0.00           O
ATOM   1248  N   ASP    78      47.910  32.827  34.966  1.00  0.00           N
ATOM   1249  H   ASP    78      47.332  33.538  34.544  1.00  0.00           H
ATOM   1250  CA  ASP    78      48.005  31.593  34.230  1.00  0.00           C
ATOM   1251  HA  ASP    78      48.785  31.027  34.739  1.00  0.00           H
ATOM   1252  CB  ASP    78      46.679  30.759  34.210  1.00  0.00           C
ATOM   1253  HB2 ASP    78      46.924  29.794  33.766  1.00  0.00           H
ATOM   1254  HB3 ASP    78      46.445  30.386  35.207  1.00  0.00           H
ATOM   1255  CG  ASP    78      45.394  31.319  33.579  1.00  0.00           C
ATOM   1256  OD1 ASP    78      45.433  31.760  32.413  1.00  0.00           O
ATOM   1257  OD2 ASP    78      44.416  31.393  34.300  1.00  0.00           O
ATOM   1258  C   ASP    78      48.607  31.901  32.821  1.00  0.00           C
ATOM   1259  O   ASP    78      48.483  33.051  32.337  1.00  0.00           O
ATOM   1260  N   THR    79      49.144  30.855  32.140  1.00  0.00           N
ATOM   1261  H   THR    79      49.352  30.009  32.649  1.00  0.00           H
ATOM   1262  CA  THR    79      49.344  30.816  30.741  1.00  0.00           C
ATOM   1263  HA  THR    79      49.238  31.851  30.418  1.00  0.00           H
ATOM   1264  CB  THR    79      50.764  30.285  30.468  1.00  0.00           C
ATOM   1265  HB  THR    79      50.927  30.247  29.391  1.00  0.00           H
ATOM   1266  CG2 THR    79      51.919  31.118  31.116  1.00  0.00           C
ATOM   1267 HG21 THR    79      51.726  31.218  32.184  1.00  0.00           H
ATOM   1268 HG22 THR    79      52.097  32.079  30.633  1.00  0.00           H
ATOM   1269 HG23 THR    79      52.842  30.645  30.779  1.00  0.00           H
ATOM   1270  OG1 THR    79      50.819  29.008  30.972  1.00  0.00           O
ATOM   1271  HG1 THR    79      51.597  28.557  30.635  1.00  0.00           H
ATOM   1272  C   THR    79      48.171  30.073  29.965  1.00  0.00           C
ATOM   1273  O   THR    79      48.339  29.192  29.088  1.00  0.00           O
ATOM   1274  N   GLY    80      46.924  30.314  30.414  1.00  0.00           N
ATOM   1275  H   GLY    80      46.807  30.951  31.190  1.00  0.00           H
ATOM   1276  CA  GLY    80      45.805  29.689  29.826  1.00  0.00           C
ATOM   1277  HA2 GLY    80      45.987  28.628  29.653  1.00  0.00           H
ATOM   1278  HA3 GLY    80      44.924  29.764  30.463  1.00  0.00           H
ATOM   1279  C   GLY    80      45.421  30.347  28.477  1.00  0.00           C
ATOM   1280  O   GLY    80      46.203  30.978  27.773  1.00  0.00           O
ATOM   1281  N   ILE    81      44.243  30.107  27.960  1.00  0.00           N
ATOM   1282  H   ILE    81      43.658  29.360  28.306  1.00  0.00           H
ATOM   1283  CA  ILE    81      43.726  30.496  26.713  1.00  0.00           C
ATOM   1284  HA  ILE    81      44.425  30.212  25.926  1.00  0.00           H
ATOM   1285  CB  ILE    81      42.433  29.741  26.405  1.00  0.00           C
ATOM   1286  HB  ILE    81      42.666  28.679  26.461  1.00  0.00           H
ATOM   1287  CG2 ILE    81      41.217  29.946  27.372  1.00  0.00           C
ATOM   1288 HG21 ILE    81      40.645  29.025  27.263  1.00  0.00           H
ATOM   1289 HG22 ILE    81      40.570  30.807  27.202  1.00  0.00           H
ATOM   1290 HG23 ILE    81      41.664  30.097  28.355  1.00  0.00           H
ATOM   1291  CG1 ILE    81      41.906  29.977  24.997  1.00  0.00           C
ATOM   1292 HG12 ILE    81      40.817  29.999  25.050  1.00  0.00           H
ATOM   1293 HG13 ILE    81      42.295  30.893  24.552  1.00  0.00           H
ATOM   1294  CD1 ILE    81      42.399  28.814  24.027  1.00  0.00           C
ATOM   1295 HD11 ILE    81      41.852  27.907  24.284  1.00  0.00           H
ATOM   1296 HD12 ILE    81      43.464  28.608  24.135  1.00  0.00           H
ATOM   1297 HD13 ILE    81      42.318  29.038  22.963  1.00  0.00           H
ATOM   1298  C   ILE    81      43.567  31.991  26.525  1.00  0.00           C
ATOM   1299  O   ILE    81      43.812  32.507  25.420  1.00  0.00           O
ATOM   1300  N   GLY    82      43.175  32.705  27.589  1.00  0.00           N
ATOM   1301  H   GLY    82      43.144  32.215  28.471  1.00  0.00           H
ATOM   1302  CA  GLY    82      42.840  34.140  27.506  1.00  0.00           C
ATOM   1303  HA2 GLY    82      42.785  34.465  28.545  1.00  0.00           H
ATOM   1304  HA3 GLY    82      43.586  34.700  26.941  1.00  0.00           H
ATOM   1305  C   GLY    82      41.417  34.441  26.932  1.00  0.00           C
ATOM   1306  O   GLY    82      40.777  33.501  26.437  1.00  0.00           O
ATOM   1307  N   MET    83      41.051  35.676  26.904  1.00  0.00           N
ATOM   1308  H   MET    83      41.554  36.440  27.332  1.00  0.00           H
ATOM   1309  CA  MET    83      39.724  36.129  26.517  1.00  0.00           C
ATOM   1310  HA  MET    83      39.352  35.419  25.779  1.00  0.00           H
ATOM   1311  CB  MET    83      38.902  36.132  27.811  1.00  0.00           C
ATOM   1312  HB2 MET    83      39.428  36.840  28.454  1.00  0.00           H
ATOM   1313  HB3 MET    83      37.934  36.606  27.657  1.00  0.00           H
ATOM   1314  CG  MET    83      38.642  34.761  28.376  1.00  0.00           C
ATOM   1315  HG2 MET    83      38.159  34.173  27.595  1.00  0.00           H
ATOM   1316  HG3 MET    83      39.525  34.161  28.599  1.00  0.00           H
ATOM   1317  SD  MET    83      37.721  34.750  29.938  1.00  0.00           S
ATOM   1318  CE  MET    83      38.720  35.560  31.198  1.00  0.00           C
ATOM   1319  HE1 MET    83      38.189  35.682  32.142  1.00  0.00           H
ATOM   1320  HE2 MET    83      39.743  35.201  31.311  1.00  0.00           H
ATOM   1321  HE3 MET    83      38.909  36.586  30.881  1.00  0.00           H
ATOM   1322  C   MET    83      39.727  37.563  25.912  1.00  0.00           C
ATOM   1323  O   MET    83      40.764  38.274  26.001  1.00  0.00           O
ATOM   1324  N   THR    84      38.605  37.936  25.347  1.00  0.00           N
ATOM   1325  H   THR    84      37.763  37.385  25.432  1.00  0.00           H
ATOM   1326  CA  THR    84      38.424  39.190  24.680  1.00  0.00           C
ATOM   1327  HA  THR    84      39.320  39.773  24.893  1.00  0.00           H
ATOM   1328  CB  THR    84      38.279  39.134  23.073  1.00  0.00           C
ATOM   1329  HB  THR    84      39.231  38.815  22.651  1.00  0.00           H
ATOM   1330  CG2 THR    84      37.157  38.148  22.672  1.00  0.00           C
ATOM   1331 HG21 THR    84      37.092  37.963  21.600  1.00  0.00           H
ATOM   1332 HG22 THR    84      36.118  38.404  22.882  1.00  0.00           H
ATOM   1333 HG23 THR    84      37.370  37.116  22.949  1.00  0.00           H
ATOM   1334  OG1 THR    84      37.983  40.441  22.615  1.00  0.00           O
ATOM   1335  HG1 THR    84      38.568  40.680  21.893  1.00  0.00           H
ATOM   1336  C   THR    84      37.222  39.953  25.328  1.00  0.00           C
ATOM   1337  O   THR    84      36.535  39.337  26.208  1.00  0.00           O
ATOM   1338  N   LYS    85      37.050  41.252  25.043  1.00  0.00           N
ATOM   1339  H   LYS    85      37.529  41.582  24.218  1.00  0.00           H
ATOM   1340  CA  LYS    85      35.998  42.193  25.625  1.00  0.00           C
ATOM   1341  HA  LYS    85      36.314  42.323  26.660  1.00  0.00           H
ATOM   1342  CB  LYS    85      35.976  43.619  24.982  1.00  0.00           C
ATOM   1343  HB2 LYS    85      36.883  43.674  24.379  1.00  0.00           H
ATOM   1344  HB3 LYS    85      35.180  43.675  24.240  1.00  0.00           H
ATOM   1345  CG  LYS    85      35.788  44.700  25.999  1.00  0.00           C
ATOM   1346  HG2 LYS    85      34.868  44.635  26.579  1.00  0.00           H
ATOM   1347  HG3 LYS    85      36.639  44.590  26.672  1.00  0.00           H
ATOM   1348  CD  LYS    85      35.896  46.102  25.334  1.00  0.00           C
ATOM   1349  HD2 LYS    85      35.937  46.764  26.200  1.00  0.00           H
ATOM   1350  HD3 LYS    85      36.805  46.113  24.731  1.00  0.00           H
ATOM   1351  CE  LYS    85      34.660  46.495  24.454  1.00  0.00           C
ATOM   1352  HE2 LYS    85      34.634  45.891  23.547  1.00  0.00           H
ATOM   1353  HE3 LYS    85      33.701  46.293  24.931  1.00  0.00           H
ATOM   1354  NZ  LYS    85      34.716  47.880  24.172  1.00  0.00           N
ATOM   1355  HZ1 LYS    85      34.028  48.148  23.484  1.00  0.00           H
ATOM   1356  HZ2 LYS    85      35.631  48.210  23.901  1.00  0.00           H
ATOM   1357  HZ3 LYS    85      34.418  48.546  24.870  1.00  0.00           H
ATOM   1358  C   LYS    85      34.614  41.605  25.766  1.00  0.00           C
ATOM   1359  O   LYS    85      33.927  41.704  26.753  1.00  0.00           O
ATOM   1360  N   ALA    86      34.134  40.938  24.692  1.00  0.00           N
ATOM   1361  H   ALA    86      34.641  41.088  23.832  1.00  0.00           H
ATOM   1362  CA  ALA    86      32.876  40.229  24.668  1.00  0.00           C
ATOM   1363  HA  ALA    86      32.090  40.977  24.766  1.00  0.00           H
ATOM   1364  CB  ALA    86      32.784  39.677  23.223  1.00  0.00           C
ATOM   1365  HB1 ALA    86      33.272  38.710  23.095  1.00  0.00           H
ATOM   1366  HB2 ALA    86      33.212  40.395  22.524  1.00  0.00           H
ATOM   1367  HB3 ALA    86      31.726  39.572  22.982  1.00  0.00           H
ATOM   1368  C   ALA    86      32.724  39.039  25.654  1.00  0.00           C
ATOM   1369  O   ALA    86      31.596  38.625  25.989  1.00  0.00           O
ATOM   1370  N   ASP    87      33.813  38.496  26.217  1.00  0.00           N
ATOM   1371  H   ASP    87      34.722  38.767  25.869  1.00  0.00           H
ATOM   1372  CA  ASP    87      33.698  37.544  27.407  1.00  0.00           C
ATOM   1373  HA  ASP    87      32.783  36.971  27.260  1.00  0.00           H
ATOM   1374  CB  ASP    87      34.907  36.597  27.449  1.00  0.00           C
ATOM   1375  HB2 ASP    87      35.810  37.047  27.863  1.00  0.00           H
ATOM   1376  HB3 ASP    87      34.631  35.799  28.137  1.00  0.00           H
ATOM   1377  CG  ASP    87      35.225  36.049  26.071  1.00  0.00           C
ATOM   1378  OD1 ASP    87      36.319  36.374  25.552  1.00  0.00           O
ATOM   1379  OD2 ASP    87      34.405  35.242  25.579  1.00  0.00           O
ATOM   1380  C   ASP    87      33.578  38.271  28.709  1.00  0.00           C
ATOM   1381  O   ASP    87      32.840  37.900  29.635  1.00  0.00           O
ATOM   1382  N   LEU    88      34.231  39.449  28.869  1.00  0.00           N
ATOM   1383  H   LEU    88      34.918  39.658  28.158  1.00  0.00           H
ATOM   1384  CA  LEU    88      34.283  40.222  30.089  1.00  0.00           C
ATOM   1385  HA  LEU    88      34.502  39.602  30.958  1.00  0.00           H
ATOM   1386  CB  LEU    88      35.449  41.196  30.023  1.00  0.00           C
ATOM   1387  HB2 LEU    88      35.445  41.820  29.129  1.00  0.00           H
ATOM   1388  HB3 LEU    88      35.416  41.870  30.880  1.00  0.00           H
ATOM   1389  CG  LEU    88      36.883  40.553  29.932  1.00  0.00           C
ATOM   1390  HG  LEU    88      36.922  40.046  28.967  1.00  0.00           H
ATOM   1391  CD1 LEU    88      38.103  41.487  30.022  1.00  0.00           C
ATOM   1392 HD11 LEU    88      38.137  42.126  30.905  1.00  0.00           H
ATOM   1393 HD12 LEU    88      38.316  42.035  29.104  1.00  0.00           H
ATOM   1394 HD13 LEU    88      39.035  40.922  30.028  1.00  0.00           H
ATOM   1395  CD2 LEU    88      36.997  39.566  31.140  1.00  0.00           C
ATOM   1396 HD21 LEU    88      36.768  40.019  32.104  1.00  0.00           H
ATOM   1397 HD22 LEU    88      36.420  38.642  31.158  1.00  0.00           H
ATOM   1398 HD23 LEU    88      38.002  39.157  31.249  1.00  0.00           H
ATOM   1399  C   LEU    88      32.957  40.984  30.250  1.00  0.00           C
ATOM   1400  O   LEU    88      32.414  40.993  31.332  1.00  0.00           O
ATOM   1401  N   ILE    89      32.348  41.466  29.136  1.00  0.00           N
ATOM   1402  H   ILE    89      32.730  41.382  28.205  1.00  0.00           H
ATOM   1403  CA  ILE    89      30.968  41.858  29.150  1.00  0.00           C
ATOM   1404  HA  ILE    89      30.863  42.528  30.003  1.00  0.00           H
ATOM   1405  CB  ILE    89      30.619  42.886  27.980  1.00  0.00           C
ATOM   1406  HB  ILE    89      30.816  42.213  27.146  1.00  0.00           H
ATOM   1407  CG2 ILE    89      29.104  43.232  27.893  1.00  0.00           C
ATOM   1408 HG21 ILE    89      28.467  42.349  27.905  1.00  0.00           H
ATOM   1409 HG22 ILE    89      28.874  43.662  26.918  1.00  0.00           H
ATOM   1410 HG23 ILE    89      28.749  43.925  28.657  1.00  0.00           H
ATOM   1411  CG1 ILE    89      31.486  44.170  27.852  1.00  0.00           C
ATOM   1412 HG12 ILE    89      30.971  45.001  28.335  1.00  0.00           H
ATOM   1413 HG13 ILE    89      32.386  44.173  28.468  1.00  0.00           H
ATOM   1414  CD1 ILE    89      31.828  44.649  26.460  1.00  0.00           C
ATOM   1415 HD11 ILE    89      32.764  45.190  26.601  1.00  0.00           H
ATOM   1416 HD12 ILE    89      31.026  45.310  26.131  1.00  0.00           H
ATOM   1417 HD13 ILE    89      32.019  43.791  25.816  1.00  0.00           H
ATOM   1418  C   ILE    89      29.959  40.769  29.454  1.00  0.00           C
ATOM   1419  O   ILE    89      29.170  40.982  30.309  1.00  0.00           O
ATOM   1420  N   ASN    90      30.018  39.574  28.788  1.00  0.00           N
ATOM   1421  H   ASN    90      30.596  39.637  27.962  1.00  0.00           H
ATOM   1422  CA  ASN    90      29.357  38.302  29.032  1.00  0.00           C
ATOM   1423  HA  ASN    90      28.339  38.468  29.385  1.00  0.00           H
ATOM   1424  CB  ASN    90      29.316  37.374  27.813  1.00  0.00           C
ATOM   1425  HB2 ASN    90      30.336  37.240  27.451  1.00  0.00           H
ATOM   1426  HB3 ASN    90      29.024  36.411  28.231  1.00  0.00           H
ATOM   1427  CG  ASN    90      28.290  37.798  26.789  1.00  0.00           C
ATOM   1428  OD1 ASN    90      27.122  37.694  27.044  1.00  0.00           O
ATOM   1429  ND2 ASN    90      28.767  38.296  25.714  1.00  0.00           N
ATOM   1430 HD21 ASN    90      29.761  38.340  25.541  1.00  0.00           H
ATOM   1431 HD22 ASN    90      28.104  38.652  25.040  1.00  0.00           H
ATOM   1432  C   ASN    90      29.997  37.607  30.257  1.00  0.00           C
ATOM   1433  O   ASN    90      30.402  36.418  30.220  1.00  0.00           O
ATOM   1434  N   ASN    91      29.998  38.283  31.453  1.00  0.00           N
ATOM   1435  H   ASN    91      29.688  39.238  31.343  1.00  0.00           H
ATOM   1436  CA  ASN    91      30.312  37.714  32.803  1.00  0.00           C
ATOM   1437  HA  ASN    91      30.553  38.507  33.512  1.00  0.00           H
ATOM   1438  CB  ASN    91      29.154  36.885  33.348  1.00  0.00           C
ATOM   1439  HB2 ASN    91      28.984  36.092  32.621  1.00  0.00           H
ATOM   1440  HB3 ASN    91      29.374  36.447  34.321  1.00  0.00           H
ATOM   1441  CG  ASN    91      27.880  37.727  33.445  1.00  0.00           C
ATOM   1442  OD1 ASN    91      27.806  38.858  33.850  1.00  0.00           O
ATOM   1443  ND2 ASN    91      26.804  37.154  33.074  1.00  0.00           N
ATOM   1444 HD21 ASN    91      26.792  36.204  32.734  1.00  0.00           H
ATOM   1445 HD22 ASN    91      25.972  37.726  33.039  1.00  0.00           H
ATOM   1446  C   ASN    91      31.580  36.798  32.871  1.00  0.00           C
ATOM   1447  O   ASN    91      31.549  35.717  33.442  1.00  0.00           O
ATOM   1448  N   LEU    92      32.701  37.258  32.337  1.00  0.00           N
ATOM   1449  H   LEU    92      32.423  37.763  31.508  1.00  0.00           H
ATOM   1450  CA  LEU    92      34.063  36.700  32.339  1.00  0.00           C
ATOM   1451  HA  LEU    92      34.581  37.208  31.526  1.00  0.00           H
ATOM   1452  CB  LEU    92      34.841  36.985  33.611  1.00  0.00           C
ATOM   1453  HB2 LEU    92      34.541  36.233  34.340  1.00  0.00           H
ATOM   1454  HB3 LEU    92      35.905  36.755  33.554  1.00  0.00           H
ATOM   1455  CG  LEU    92      34.661  38.391  34.233  1.00  0.00           C
ATOM   1456  HG  LEU    92      34.517  39.153  33.467  1.00  0.00           H
ATOM   1457  CD1 LEU    92      33.510  38.381  35.315  1.00  0.00           C
ATOM   1458 HD11 LEU    92      33.826  37.890  36.236  1.00  0.00           H
ATOM   1459 HD12 LEU    92      32.501  38.103  35.012  1.00  0.00           H
ATOM   1460 HD13 LEU    92      33.382  39.449  35.497  1.00  0.00           H
ATOM   1461  CD2 LEU    92      35.911  38.807  34.919  1.00  0.00           C
ATOM   1462 HD21 LEU    92      35.828  39.736  35.485  1.00  0.00           H
ATOM   1463 HD22 LEU    92      36.202  38.169  35.752  1.00  0.00           H
ATOM   1464 HD23 LEU    92      36.671  39.103  34.196  1.00  0.00           H
ATOM   1465  C   LEU    92      34.127  35.246  31.767  1.00  0.00           C
ATOM   1466  O   LEU    92      34.908  34.511  32.218  1.00  0.00           O
ATOM   1467  N   GLY    93      33.244  34.995  30.862  1.00  0.00           N
ATOM   1468  H   GLY    93      32.586  35.729  30.646  1.00  0.00           H
ATOM   1469  CA  GLY    93      33.093  33.657  30.213  1.00  0.00           C
ATOM   1470  HA2 GLY    93      32.636  33.617  29.224  1.00  0.00           H
ATOM   1471  HA3 GLY    93      34.078  33.212  30.064  1.00  0.00           H
ATOM   1472  C   GLY    93      32.364  32.604  31.050  1.00  0.00           C
ATOM   1473  O   GLY    93      32.478  31.431  30.746  1.00  0.00           O
ATOM   1474  N   THR    94      31.571  33.014  32.039  1.00  0.00           N
ATOM   1475  H   THR    94      31.559  33.997  32.269  1.00  0.00           H
ATOM   1476  CA  THR    94      30.818  32.181  32.957  1.00  0.00           C
ATOM   1477  HA  THR    94      31.183  31.162  32.829  1.00  0.00           H
ATOM   1478  CB  THR    94      30.883  32.579  34.443  1.00  0.00           C
ATOM   1479  HB  THR    94      30.328  31.823  34.998  1.00  0.00           H
ATOM   1480  CG2 THR    94      32.265  32.720  35.091  1.00  0.00           C
ATOM   1481 HG21 THR    94      32.173  32.959  36.150  1.00  0.00           H
ATOM   1482 HG22 THR    94      32.971  33.449  34.691  1.00  0.00           H
ATOM   1483 HG23 THR    94      32.763  31.755  34.994  1.00  0.00           H
ATOM   1484  OG1 THR    94      30.232  33.751  34.718  1.00  0.00           O
ATOM   1485  HG1 THR    94      30.648  34.372  34.115  1.00  0.00           H
ATOM   1486  C   THR    94      29.344  32.047  32.550  1.00  0.00           C
ATOM   1487  O   THR    94      28.832  32.869  31.765  1.00  0.00           O
ATOM   1488  N   ILE    95      28.607  30.986  32.956  1.00  0.00           N
ATOM   1489  H   ILE    95      29.002  30.235  33.505  1.00  0.00           H
ATOM   1490  CA  ILE    95      27.186  30.781  32.517  1.00  0.00           C
ATOM   1491  HA  ILE    95      27.008  31.207  31.530  1.00  0.00           H
ATOM   1492  CB  ILE    95      26.911  29.252  32.402  1.00  0.00           C
ATOM   1493  HB  ILE    95      27.832  28.936  31.912  1.00  0.00           H
ATOM   1494  CG2 ILE    95      27.009  28.523  33.828  1.00  0.00           C
ATOM   1495 HG21 ILE    95      26.356  29.065  34.511  1.00  0.00           H
ATOM   1496 HG22 ILE    95      27.994  28.456  34.290  1.00  0.00           H
ATOM   1497 HG23 ILE    95      26.692  27.486  33.709  1.00  0.00           H
ATOM   1498  CG1 ILE    95      25.579  28.822  31.703  1.00  0.00           C
ATOM   1499 HG12 ILE    95      24.834  28.454  32.409  1.00  0.00           H
ATOM   1500 HG13 ILE    95      25.104  29.661  31.195  1.00  0.00           H
ATOM   1501  CD1 ILE    95      25.861  27.742  30.742  1.00  0.00           C
ATOM   1502 HD11 ILE    95      26.427  28.110  29.887  1.00  0.00           H
ATOM   1503 HD12 ILE    95      24.903  27.333  30.418  1.00  0.00           H
ATOM   1504 HD13 ILE    95      26.433  26.992  31.287  1.00  0.00           H
ATOM   1505  C   ILE    95      26.222  31.559  33.394  1.00  0.00           C
ATOM   1506  O   ILE    95      25.052  31.244  33.666  1.00  0.00           O
ATOM   1507  N   ALA    96      26.748  32.652  34.057  1.00  0.00           N
ATOM   1508  H   ALA    96      27.605  33.019  33.671  1.00  0.00           H
ATOM   1509  CA  ALA    96      26.160  33.434  35.107  1.00  0.00           C
ATOM   1510  HA  ALA    96      26.213  32.801  35.993  1.00  0.00           H
ATOM   1511  CB  ALA    96      27.115  34.627  35.304  1.00  0.00           C
ATOM   1512  HB1 ALA    96      27.436  34.884  34.295  1.00  0.00           H
ATOM   1513  HB2 ALA    96      28.020  34.495  35.894  1.00  0.00           H
ATOM   1514  HB3 ALA    96      26.627  35.489  35.761  1.00  0.00           H
ATOM   1515  C   ALA    96      24.739  33.913  34.846  1.00  0.00           C
ATOM   1516  O   ALA    96      23.972  34.053  35.807  1.00  0.00           O
ATOM   1517  N   LYS    97      24.455  34.209  33.593  1.00  0.00           N
ATOM   1518  H   LYS    97      25.175  34.144  32.888  1.00  0.00           H
ATOM   1519  CA  LYS    97      23.194  34.818  33.218  1.00  0.00           C
ATOM   1520  HA  LYS    97      23.044  35.749  33.764  1.00  0.00           H
ATOM   1521  CB  LYS    97      23.303  35.286  31.774  1.00  0.00           C
ATOM   1522  HB2 LYS    97      22.690  36.127  31.450  1.00  0.00           H
ATOM   1523  HB3 LYS    97      24.282  35.762  31.838  1.00  0.00           H
ATOM   1524  CG  LYS    97      23.302  34.071  30.781  1.00  0.00           C
ATOM   1525  HG2 LYS    97      24.187  33.500  31.059  1.00  0.00           H
ATOM   1526  HG3 LYS    97      22.436  33.438  30.974  1.00  0.00           H
ATOM   1527  CD  LYS    97      23.338  34.450  29.232  1.00  0.00           C
ATOM   1528  HD2 LYS    97      22.467  35.063  29.002  1.00  0.00           H
ATOM   1529  HD3 LYS    97      24.183  35.015  28.840  1.00  0.00           H
ATOM   1530  CE  LYS    97      23.131  33.090  28.450  1.00  0.00           C
ATOM   1531  HE2 LYS    97      23.955  32.418  28.687  1.00  0.00           H
ATOM   1532  HE3 LYS    97      22.191  32.674  28.814  1.00  0.00           H
ATOM   1533  NZ  LYS    97      23.036  33.249  26.964  1.00  0.00           N
ATOM   1534  HZ1 LYS    97      22.681  32.434  26.483  1.00  0.00           H
ATOM   1535  HZ2 LYS    97      23.838  33.609  26.468  1.00  0.00           H
ATOM   1536  HZ3 LYS    97      22.352  33.931  26.668  1.00  0.00           H
ATOM   1537  C   LYS    97      22.005  33.915  33.561  1.00  0.00           C
ATOM   1538  O   LYS    97      20.870  34.341  33.673  1.00  0.00           O
ATOM   1539  N   SER    98      22.217  32.602  33.776  1.00  0.00           N
ATOM   1540  H   SER    98      23.097  32.160  33.554  1.00  0.00           H
ATOM   1541  CA  SER    98      21.252  31.642  34.312  1.00  0.00           C
ATOM   1542  HA  SER    98      20.466  32.171  34.852  1.00  0.00           H
ATOM   1543  CB  SER    98      20.664  30.814  33.147  1.00  0.00           C
ATOM   1544  HB2 SER    98      20.149  29.996  33.651  1.00  0.00           H
ATOM   1545  HB3 SER    98      20.000  31.274  32.415  1.00  0.00           H
ATOM   1546  OG  SER    98      21.815  30.286  32.491  1.00  0.00           O
ATOM   1547  HG  SER    98      21.615  29.440  32.084  1.00  0.00           H
ATOM   1548  C   SER    98      21.851  30.757  35.403  1.00  0.00           C
ATOM   1549  O   SER    98      21.105  30.170  36.211  1.00  0.00           O
ATOM   1550  N   GLY    99      23.151  30.648  35.574  1.00  0.00           N
ATOM   1551  H   GLY    99      23.751  31.001  34.841  1.00  0.00           H
ATOM   1552  CA  GLY    99      23.870  29.934  36.701  1.00  0.00           C
ATOM   1553  HA2 GLY    99      23.533  28.939  36.993  1.00  0.00           H
ATOM   1554  HA3 GLY    99      24.920  30.007  36.418  1.00  0.00           H
ATOM   1555  C   GLY    99      23.795  30.640  38.050  1.00  0.00           C
ATOM   1556  O   GLY    99      23.926  29.957  39.018  1.00  0.00           O
ATOM   1557  N   THR   100      23.596  31.971  38.169  1.00  0.00           N
ATOM   1558  H   THR   100      23.548  32.487  37.301  1.00  0.00           H
ATOM   1559  CA  THR   100      23.400  32.624  39.445  1.00  0.00           C
ATOM   1560  HA  THR   100      24.103  32.201  40.162  1.00  0.00           H
ATOM   1561  CB  THR   100      23.868  34.080  39.344  1.00  0.00           C
ATOM   1562  HB  THR   100      23.721  34.614  40.284  1.00  0.00           H
ATOM   1563  CG2 THR   100      25.367  34.104  39.059  1.00  0.00           C
ATOM   1564 HG21 THR   100      25.681  34.139  38.016  1.00  0.00           H
ATOM   1565 HG22 THR   100      25.890  33.273  39.531  1.00  0.00           H
ATOM   1566 HG23 THR   100      25.793  34.965  39.574  1.00  0.00           H
ATOM   1567  OG1 THR   100      23.141  34.822  38.419  1.00  0.00           O
ATOM   1568  HG1 THR   100      23.383  34.545  37.533  1.00  0.00           H
ATOM   1569  C   THR   100      22.010  32.505  39.999  1.00  0.00           C
ATOM   1570  O   THR   100      21.849  32.066  41.125  1.00  0.00           O
ATOM   1571  N   LYS   101      20.985  32.709  39.191  1.00  0.00           N
ATOM   1572  H   LYS   101      21.155  33.016  38.243  1.00  0.00           H
ATOM   1573  CA  LYS   101      19.599  32.366  39.449  1.00  0.00           C
ATOM   1574  HA  LYS   101      19.221  32.949  40.287  1.00  0.00           H
ATOM   1575  CB  LYS   101      18.838  32.879  38.179  1.00  0.00           C
ATOM   1576  HB2 LYS   101      19.101  33.893  37.874  1.00  0.00           H
ATOM   1577  HB3 LYS   101      18.958  32.119  37.409  1.00  0.00           H
ATOM   1578  CG  LYS   101      17.376  32.805  38.516  1.00  0.00           C
ATOM   1579  HG2 LYS   101      17.270  31.770  38.841  1.00  0.00           H
ATOM   1580  HG3 LYS   101      17.132  33.436  39.370  1.00  0.00           H
ATOM   1581  CD  LYS   101      16.466  33.074  37.332  1.00  0.00           C
ATOM   1582  HD2 LYS   101      16.911  33.840  36.698  1.00  0.00           H
ATOM   1583  HD3 LYS   101      16.534  32.162  36.741  1.00  0.00           H
ATOM   1584  CE  LYS   101      14.977  33.327  37.516  1.00  0.00           C
ATOM   1585  HE2 LYS   101      14.671  32.500  38.158  1.00  0.00           H
ATOM   1586  HE3 LYS   101      14.935  34.323  37.955  1.00  0.00           H
ATOM   1587  NZ  LYS   101      14.159  33.241  36.272  1.00  0.00           N
ATOM   1588  HZ1 LYS   101      13.228  33.555  36.513  1.00  0.00           H
ATOM   1589  HZ2 LYS   101      14.195  32.317  35.868  1.00  0.00           H
ATOM   1590  HZ3 LYS   101      14.685  33.823  35.637  1.00  0.00           H
ATOM   1591  C   LYS   101      19.449  30.874  39.793  1.00  0.00           C
ATOM   1592  O   LYS   101      18.744  30.599  40.800  1.00  0.00           O
ATOM   1593  N   ALA   102      20.107  29.956  39.021  1.00  0.00           N
ATOM   1594  H   ALA   102      20.560  30.228  38.160  1.00  0.00           H
ATOM   1595  CA  ALA   102      20.086  28.538  39.276  1.00  0.00           C
ATOM   1596  HA  ALA   102      19.059  28.189  39.166  1.00  0.00           H
ATOM   1597  CB  ALA   102      20.735  27.840  38.059  1.00  0.00           C
ATOM   1598  HB1 ALA   102      21.683  28.359  37.913  1.00  0.00           H
ATOM   1599  HB2 ALA   102      20.120  27.932  37.164  1.00  0.00           H
ATOM   1600  HB3 ALA   102      20.977  26.799  38.273  1.00  0.00           H
ATOM   1601  C   ALA   102      20.684  28.229  40.669  1.00  0.00           C
ATOM   1602  O   ALA   102      20.110  27.505  41.552  1.00  0.00           O
ATOM   1603  N   PHE   103      21.885  28.672  40.892  1.00  0.00           N
ATOM   1604  H   PHE   103      22.422  28.939  40.079  1.00  0.00           H
ATOM   1605  CA  PHE   103      22.517  28.477  42.231  1.00  0.00           C
ATOM   1606  HA  PHE   103      22.517  27.406  42.436  1.00  0.00           H
ATOM   1607  CB  PHE   103      23.972  28.887  42.144  1.00  0.00           C
ATOM   1608  HB2 PHE   103      24.355  28.206  41.383  1.00  0.00           H
ATOM   1609  HB3 PHE   103      23.989  29.913  41.779  1.00  0.00           H
ATOM   1610  CG  PHE   103      24.844  28.799  43.362  1.00  0.00           C
ATOM   1611  CD1 PHE   103      24.933  27.592  44.072  1.00  0.00           C
ATOM   1612  HD1 PHE   103      24.438  26.666  43.822  1.00  0.00           H
ATOM   1613  CE1 PHE   103      25.737  27.513  45.245  1.00  0.00           C
ATOM   1614  HE1 PHE   103      25.836  26.553  45.729  1.00  0.00           H
ATOM   1615  CZ  PHE   103      26.422  28.673  45.690  1.00  0.00           C
ATOM   1616  HZ  PHE   103      27.084  28.638  46.542  1.00  0.00           H
ATOM   1617  CE2 PHE   103      26.369  29.825  44.964  1.00  0.00           C
ATOM   1618  HE2 PHE   103      26.915  30.723  45.212  1.00  0.00           H
ATOM   1619  CD2 PHE   103      25.652  29.845  43.800  1.00  0.00           C
ATOM   1620  HD2 PHE   103      25.689  30.752  43.215  1.00  0.00           H
ATOM   1621  C   PHE   103      21.652  29.153  43.373  1.00  0.00           C
ATOM   1622  O   PHE   103      21.389  28.583  44.399  1.00  0.00           O
ATOM   1623  N   MET   104      21.084  30.300  43.196  1.00  0.00           N
ATOM   1624  H   MET   104      21.125  30.652  42.250  1.00  0.00           H
ATOM   1625  CA  MET   104      20.251  31.036  44.172  1.00  0.00           C
ATOM   1626  HA  MET   104      20.862  31.124  45.070  1.00  0.00           H
ATOM   1627  CB  MET   104      20.079  32.507  43.733  1.00  0.00           C
ATOM   1628  HB2 MET   104      21.090  32.910  43.804  1.00  0.00           H
ATOM   1629  HB3 MET   104      19.769  32.513  42.688  1.00  0.00           H
ATOM   1630  CG  MET   104      19.154  33.466  44.544  1.00  0.00           C
ATOM   1631  HG2 MET   104      18.280  33.406  43.894  1.00  0.00           H
ATOM   1632  HG3 MET   104      19.014  33.085  45.555  1.00  0.00           H
ATOM   1633  SD  MET   104      19.721  35.149  44.625  1.00  0.00           S
ATOM   1634  CE  MET   104      19.972  35.474  42.821  1.00  0.00           C
ATOM   1635  HE1 MET   104      20.884  34.981  42.484  1.00  0.00           H
ATOM   1636  HE2 MET   104      19.076  35.091  42.334  1.00  0.00           H
ATOM   1637  HE3 MET   104      20.099  36.511  42.511  1.00  0.00           H
ATOM   1638  C   MET   104      18.933  30.321  44.558  1.00  0.00           C
ATOM   1639  O   MET   104      18.583  30.315  45.765  1.00  0.00           O
ATOM   1640  N   GLU   105      18.377  29.554  43.643  1.00  0.00           N
ATOM   1641  H   GLU   105      18.693  29.684  42.693  1.00  0.00           H
ATOM   1642  CA  GLU   105      17.254  28.783  43.839  1.00  0.00           C
ATOM   1643  HA  GLU   105      16.617  29.276  44.574  1.00  0.00           H
ATOM   1644  CB  GLU   105      16.526  28.519  42.475  1.00  0.00           C
ATOM   1645  HB2 GLU   105      16.390  29.490  41.999  1.00  0.00           H
ATOM   1646  HB3 GLU   105      17.219  28.107  41.741  1.00  0.00           H
ATOM   1647  CG  GLU   105      15.229  27.682  42.550  1.00  0.00           C
ATOM   1648  HG2 GLU   105      15.034  27.370  41.524  1.00  0.00           H
ATOM   1649  HG3 GLU   105      15.240  26.791  43.179  1.00  0.00           H
ATOM   1650  CD  GLU   105      14.040  28.567  42.923  1.00  0.00           C
ATOM   1651  OE1 GLU   105      13.703  28.735  44.082  1.00  0.00           O
ATOM   1652  OE2 GLU   105      13.509  29.251  41.988  1.00  0.00           O
ATOM   1653  C   GLU   105      17.684  27.447  44.461  1.00  0.00           C
ATOM   1654  O   GLU   105      17.014  26.923  45.351  1.00  0.00           O
ATOM   1655  N   ALA   106      18.804  26.891  44.037  1.00  0.00           N
ATOM   1656  H   ALA   106      19.295  27.275  43.242  1.00  0.00           H
ATOM   1657  CA  ALA   106      19.393  25.795  44.720  1.00  0.00           C
ATOM   1658  HA  ALA   106      18.628  25.023  44.794  1.00  0.00           H
ATOM   1659  CB  ALA   106      20.561  25.186  43.894  1.00  0.00           C
ATOM   1660  HB1 ALA   106      20.773  24.222  44.357  1.00  0.00           H
ATOM   1661  HB2 ALA   106      21.441  25.824  43.807  1.00  0.00           H
ATOM   1662  HB3 ALA   106      20.315  25.098  42.836  1.00  0.00           H
ATOM   1663  C   ALA   106      19.796  26.057  46.227  1.00  0.00           C
ATOM   1664  O   ALA   106      19.480  25.149  46.996  1.00  0.00           O
ATOM   1665  N   LEU   107      20.311  27.256  46.651  1.00  0.00           N
ATOM   1666  H   LEU   107      20.472  27.965  45.950  1.00  0.00           H
ATOM   1667  CA  LEU   107      20.638  27.570  48.084  1.00  0.00           C
ATOM   1668  HA  LEU   107      21.243  26.855  48.642  1.00  0.00           H
ATOM   1669  CB  LEU   107      21.453  28.963  47.994  1.00  0.00           C
ATOM   1670  HB2 LEU   107      20.832  29.695  47.477  1.00  0.00           H
ATOM   1671  HB3 LEU   107      21.497  29.388  48.997  1.00  0.00           H
ATOM   1672  CG  LEU   107      22.912  28.827  47.463  1.00  0.00           C
ATOM   1673  HG  LEU   107      22.974  28.107  46.645  1.00  0.00           H
ATOM   1674  CD1 LEU   107      23.374  30.253  47.093  1.00  0.00           C
ATOM   1675 HD11 LEU   107      22.704  30.745  46.388  1.00  0.00           H
ATOM   1676 HD12 LEU   107      24.421  30.200  46.793  1.00  0.00           H
ATOM   1677 HD13 LEU   107      23.374  30.953  47.929  1.00  0.00           H
ATOM   1678  CD2 LEU   107      23.821  28.261  48.493  1.00  0.00           C
ATOM   1679 HD21 LEU   107      23.805  27.175  48.402  1.00  0.00           H
ATOM   1680 HD22 LEU   107      24.840  28.543  48.227  1.00  0.00           H
ATOM   1681 HD23 LEU   107      23.535  28.630  49.478  1.00  0.00           H
ATOM   1682  C   LEU   107      19.447  27.710  48.995  1.00  0.00           C
ATOM   1683  O   LEU   107      19.513  27.252  50.131  1.00  0.00           O
ATOM   1684  N   GLN   108      18.362  28.093  48.365  1.00  0.00           N
ATOM   1685  H   GLN   108      18.337  28.436  47.415  1.00  0.00           H
ATOM   1686  CA  GLN   108      17.098  28.049  49.074  1.00  0.00           C
ATOM   1687  HA  GLN   108      17.232  28.424  50.089  1.00  0.00           H
ATOM   1688  CB  GLN   108      16.217  29.140  48.390  1.00  0.00           C
ATOM   1689  HB2 GLN   108      16.622  30.146  48.495  1.00  0.00           H
ATOM   1690  HB3 GLN   108      16.139  28.929  47.323  1.00  0.00           H
ATOM   1691  CG  GLN   108      14.907  29.270  49.180  1.00  0.00           C
ATOM   1692  HG2 GLN   108      14.248  28.405  49.098  1.00  0.00           H
ATOM   1693  HG3 GLN   108      15.048  29.376  50.255  1.00  0.00           H
ATOM   1694  CD  GLN   108      14.286  30.573  48.683  1.00  0.00           C
ATOM   1695  OE1 GLN   108      14.021  30.715  47.491  1.00  0.00           O
ATOM   1696  NE2 GLN   108      14.025  31.529  49.491  1.00  0.00           N
ATOM   1697 HE21 GLN   108      13.355  32.221  49.184  1.00  0.00           H
ATOM   1698 HE22 GLN   108      14.047  31.245  50.459  1.00  0.00           H
ATOM   1699  C   GLN   108      16.453  26.688  49.204  1.00  0.00           C
ATOM   1700  O   GLN   108      15.752  26.471  50.145  1.00  0.00           O
ATOM   1701  N   ALA   109      16.611  25.738  48.315  1.00  0.00           N
ATOM   1702  H   ALA   109      17.171  25.923  47.494  1.00  0.00           H
ATOM   1703  CA  ALA   109      16.055  24.450  48.458  1.00  0.00           C
ATOM   1704  HA  ALA   109      15.083  24.465  48.951  1.00  0.00           H
ATOM   1705  CB  ALA   109      15.995  23.686  47.103  1.00  0.00           C
ATOM   1706  HB1 ALA   109      15.258  22.889  47.207  1.00  0.00           H
ATOM   1707  HB2 ALA   109      17.009  23.310  46.973  1.00  0.00           H
ATOM   1708  HB3 ALA   109      15.596  24.337  46.326  1.00  0.00           H
ATOM   1709  C   ALA   109      16.965  23.657  49.449  1.00  0.00           C
ATOM   1710  O   ALA   109      16.394  22.887  50.213  1.00  0.00           O
ATOM   1711  N   GLY   110      18.297  23.866  49.417  1.00  0.00           N
ATOM   1712  H   GLY   110      18.737  24.550  48.818  1.00  0.00           H
ATOM   1713  CA  GLY   110      19.202  23.380  50.428  1.00  0.00           C
ATOM   1714  HA2 GLY   110      19.310  24.122  51.220  1.00  0.00           H
ATOM   1715  HA3 GLY   110      18.806  22.487  50.909  1.00  0.00           H
ATOM   1716  C   GLY   110      20.626  23.068  49.950  1.00  0.00           C
ATOM   1717  O   GLY   110      21.272  22.314  50.705  1.00  0.00           O
ATOM   1718  N   ALA   111      21.036  23.578  48.780  1.00  0.00           N
ATOM   1719  H   ALA   111      20.404  24.138  48.227  1.00  0.00           H
ATOM   1720  CA  ALA   111      22.351  23.296  48.360  1.00  0.00           C
ATOM   1721  HA  ALA   111      22.580  22.230  48.366  1.00  0.00           H
ATOM   1722  CB  ALA   111      22.530  23.660  46.827  1.00  0.00           C
ATOM   1723  HB1 ALA   111      22.446  24.728  46.626  1.00  0.00           H
ATOM   1724  HB2 ALA   111      21.651  23.211  46.365  1.00  0.00           H
ATOM   1725  HB3 ALA   111      23.482  23.352  46.394  1.00  0.00           H
ATOM   1726  C   ALA   111      23.420  24.009  49.206  1.00  0.00           C
ATOM   1727  O   ALA   111      23.040  24.783  50.096  1.00  0.00           O
ATOM   1728  N   ASP   112      24.673  23.640  49.193  1.00  0.00           N
ATOM   1729  H   ASP   112      24.956  23.115  48.378  1.00  0.00           H
ATOM   1730  CA  ASP   112      25.707  24.342  49.892  1.00  0.00           C
ATOM   1731  HA  ASP   112      25.273  24.789  50.785  1.00  0.00           H
ATOM   1732  CB  ASP   112      26.757  23.422  50.400  1.00  0.00           C
ATOM   1733  HB2 ASP   112      26.368  22.422  50.593  1.00  0.00           H
ATOM   1734  HB3 ASP   112      27.517  23.170  49.661  1.00  0.00           H
ATOM   1735  CG  ASP   112      27.661  23.877  51.553  1.00  0.00           C
ATOM   1736  OD1 ASP   112      27.451  24.954  52.133  1.00  0.00           O
ATOM   1737  OD2 ASP   112      28.668  23.200  51.835  1.00  0.00           O
ATOM   1738  C   ASP   112      26.297  25.517  49.097  1.00  0.00           C
ATOM   1739  O   ASP   112      26.475  25.499  47.862  1.00  0.00           O
ATOM   1740  N   ILE   113      26.969  26.453  49.760  1.00  0.00           N
ATOM   1741  H   ILE   113      27.093  26.313  50.753  1.00  0.00           H
ATOM   1742  CA  ILE   113      27.687  27.579  49.098  1.00  0.00           C
ATOM   1743  HA  ILE   113      27.105  28.085  48.329  1.00  0.00           H
ATOM   1744  CB  ILE   113      28.003  28.724  50.018  1.00  0.00           C
ATOM   1745  HB  ILE   113      28.242  28.272  50.981  1.00  0.00           H
ATOM   1746  CG2 ILE   113      29.163  29.751  49.662  1.00  0.00           C
ATOM   1747 HG21 ILE   113      29.130  30.601  50.345  1.00  0.00           H
ATOM   1748 HG22 ILE   113      28.907  30.219  48.710  1.00  0.00           H
ATOM   1749 HG23 ILE   113      30.149  29.296  49.746  1.00  0.00           H
ATOM   1750  CG1 ILE   113      26.754  29.561  50.419  1.00  0.00           C
ATOM   1751 HG12 ILE   113      26.641  30.291  49.619  1.00  0.00           H
ATOM   1752 HG13 ILE   113      25.891  28.900  50.327  1.00  0.00           H
ATOM   1753  CD1 ILE   113      26.672  30.186  51.890  1.00  0.00           C
ATOM   1754 HD11 ILE   113      26.657  29.437  52.682  1.00  0.00           H
ATOM   1755 HD12 ILE   113      25.744  30.751  51.981  1.00  0.00           H
ATOM   1756 HD13 ILE   113      27.506  30.831  52.163  1.00  0.00           H
ATOM   1757  C   ILE   113      28.893  27.040  48.306  1.00  0.00           C
ATOM   1758  O   ILE   113      29.266  27.580  47.245  1.00  0.00           O
ATOM   1759  N   SER   114      29.503  25.961  48.799  1.00  0.00           N
ATOM   1760  H   SER   114      29.233  25.609  49.707  1.00  0.00           H
ATOM   1761  CA  SER   114      30.602  25.326  48.084  1.00  0.00           C
ATOM   1762  HA  SER   114      31.355  26.100  47.939  1.00  0.00           H
ATOM   1763  CB  SER   114      31.247  24.263  48.963  1.00  0.00           C
ATOM   1764  HB2 SER   114      30.441  23.588  49.249  1.00  0.00           H
ATOM   1765  HB3 SER   114      31.932  23.590  48.449  1.00  0.00           H
ATOM   1766  OG  SER   114      31.931  24.899  50.061  1.00  0.00           O
ATOM   1767  HG  SER   114      31.281  25.010  50.758  1.00  0.00           H
ATOM   1768  C   SER   114      30.253  24.740  46.700  1.00  0.00           C
ATOM   1769  O   SER   114      31.184  24.442  45.985  1.00  0.00           O
ATOM   1770  N   MET   115      29.022  24.698  46.294  1.00  0.00           N
ATOM   1771  H   MET   115      28.313  24.988  46.953  1.00  0.00           H
ATOM   1772  CA  MET   115      28.545  24.247  44.950  1.00  0.00           C
ATOM   1773  HA  MET   115      29.169  23.367  44.788  1.00  0.00           H
ATOM   1774  CB  MET   115      27.137  23.654  45.101  1.00  0.00           C
ATOM   1775  HB2 MET   115      26.508  24.519  45.316  1.00  0.00           H
ATOM   1776  HB3 MET   115      26.898  23.218  44.131  1.00  0.00           H
ATOM   1777  CG  MET   115      27.099  22.604  46.278  1.00  0.00           C
ATOM   1778  HG2 MET   115      27.852  21.837  46.095  1.00  0.00           H
ATOM   1779  HG3 MET   115      27.510  22.904  47.242  1.00  0.00           H
ATOM   1780  SD  MET   115      25.535  21.663  46.578  1.00  0.00           S
ATOM   1781  CE  MET   115      25.834  20.397  47.877  1.00  0.00           C
ATOM   1782  HE1 MET   115      26.010  20.952  48.799  1.00  0.00           H
ATOM   1783  HE2 MET   115      24.935  19.793  47.989  1.00  0.00           H
ATOM   1784  HE3 MET   115      26.682  19.769  47.601  1.00  0.00           H
ATOM   1785  C   MET   115      28.619  25.299  43.849  1.00  0.00           C
ATOM   1786  O   MET   115      28.112  25.107  42.713  1.00  0.00           O
ATOM   1787  N   ILE   116      29.206  26.493  44.179  1.00  0.00           N
ATOM   1788  H   ILE   116      29.449  26.492  45.159  1.00  0.00           H
ATOM   1789  CA  ILE   116      29.287  27.720  43.280  1.00  0.00           C
ATOM   1790  HA  ILE   116      28.329  27.972  42.825  1.00  0.00           H
ATOM   1791  CB  ILE   116      29.884  28.919  44.146  1.00  0.00           C
ATOM   1792  HB  ILE   116      29.312  28.872  45.073  1.00  0.00           H
ATOM   1793  CG2 ILE   116      31.354  28.826  44.393  1.00  0.00           C
ATOM   1794 HG21 ILE   116      31.569  27.808  44.718  1.00  0.00           H
ATOM   1795 HG22 ILE   116      31.550  29.449  45.266  1.00  0.00           H
ATOM   1796 HG23 ILE   116      31.952  28.989  43.498  1.00  0.00           H
ATOM   1797  CG1 ILE   116      29.542  30.200  43.369  1.00  0.00           C
ATOM   1798 HG12 ILE   116      29.988  30.242  42.376  1.00  0.00           H
ATOM   1799 HG13 ILE   116      28.456  30.236  43.284  1.00  0.00           H
ATOM   1800  CD1 ILE   116      29.999  31.412  44.243  1.00  0.00           C
ATOM   1801 HD11 ILE   116      29.672  31.252  45.269  1.00  0.00           H
ATOM   1802 HD12 ILE   116      29.546  32.302  43.803  1.00  0.00           H
ATOM   1803 HD13 ILE   116      31.079  31.483  44.115  1.00  0.00           H
ATOM   1804  C   ILE   116      30.045  27.452  41.967  1.00  0.00           C
ATOM   1805  O   ILE   116      29.750  28.026  40.941  1.00  0.00           O
ATOM   1806  N   GLY   117      31.006  26.544  42.030  1.00  0.00           N
ATOM   1807  H   GLY   117      31.346  26.236  42.930  1.00  0.00           H
ATOM   1808  CA  GLY   117      31.781  26.087  40.864  1.00  0.00           C
ATOM   1809  HA2 GLY   117      32.136  26.899  40.230  1.00  0.00           H
ATOM   1810  HA3 GLY   117      32.685  25.588  41.215  1.00  0.00           H
ATOM   1811  C   GLY   117      31.078  25.142  39.931  1.00  0.00           C
ATOM   1812  O   GLY   117      31.091  25.413  38.692  1.00  0.00           O
ATOM   1813  N   GLN   118      30.423  24.163  40.566  1.00  0.00           N
ATOM   1814  H   GLN   118      30.469  23.990  41.560  1.00  0.00           H
ATOM   1815  CA  GLN   118      29.581  23.227  39.831  1.00  0.00           C
ATOM   1816  HA  GLN   118      30.261  22.592  39.264  1.00  0.00           H
ATOM   1817  CB  GLN   118      28.778  22.346  40.855  1.00  0.00           C
ATOM   1818  HB2 GLN   118      28.426  23.027  41.629  1.00  0.00           H
ATOM   1819  HB3 GLN   118      27.883  21.900  40.419  1.00  0.00           H
ATOM   1820  CG  GLN   118      29.610  21.192  41.417  1.00  0.00           C
ATOM   1821  HG2 GLN   118      29.328  20.369  40.760  1.00  0.00           H
ATOM   1822  HG3 GLN   118      30.660  21.472  41.330  1.00  0.00           H
ATOM   1823  CD  GLN   118      29.269  20.735  42.844  1.00  0.00           C
ATOM   1824  OE1 GLN   118      28.057  20.848  43.246  1.00  0.00           O
ATOM   1825  NE2 GLN   118      30.230  20.219  43.569  1.00  0.00           N
ATOM   1826 HE21 GLN   118      30.000  20.009  44.530  1.00  0.00           H
ATOM   1827 HE22 GLN   118      31.194  20.118  43.290  1.00  0.00           H
ATOM   1828  C   GLN   118      28.429  23.899  38.961  1.00  0.00           C
ATOM   1829  O   GLN   118      28.100  23.433  37.841  1.00  0.00           O
ATOM   1830  N   PHE   119      27.957  25.042  39.490  1.00  0.00           N
ATOM   1831  H   PHE   119      28.316  25.404  40.362  1.00  0.00           H
ATOM   1832  CA  PHE   119      26.999  25.853  38.699  1.00  0.00           C
ATOM   1833  HA  PHE   119      26.369  25.198  38.097  1.00  0.00           H
ATOM   1834  CB  PHE   119      26.116  26.725  39.644  1.00  0.00           C
ATOM   1835  HB2 PHE   119      26.808  27.072  40.411  1.00  0.00           H
ATOM   1836  HB3 PHE   119      25.729  27.624  39.165  1.00  0.00           H
ATOM   1837  CG  PHE   119      24.971  25.925  40.170  1.00  0.00           C
ATOM   1838  CD1 PHE   119      23.807  25.792  39.374  1.00  0.00           C
ATOM   1839  HD1 PHE   119      23.733  26.289  38.418  1.00  0.00           H
ATOM   1840  CE1 PHE   119      22.709  25.082  39.834  1.00  0.00           C
ATOM   1841  HE1 PHE   119      21.808  25.159  39.243  1.00  0.00           H
ATOM   1842  CZ  PHE   119      22.751  24.385  41.032  1.00  0.00           C
ATOM   1843  HZ  PHE   119      21.826  23.958  41.393  1.00  0.00           H
ATOM   1844  CE2 PHE   119      23.858  24.602  41.914  1.00  0.00           C
ATOM   1845  HE2 PHE   119      23.941  24.268  42.938  1.00  0.00           H
ATOM   1846  CD2 PHE   119      24.956  25.349  41.447  1.00  0.00           C
ATOM   1847  HD2 PHE   119      25.805  25.546  42.085  1.00  0.00           H
ATOM   1848  C   PHE   119      27.671  26.769  37.568  1.00  0.00           C
ATOM   1849  O   PHE   119      27.002  27.395  36.763  1.00  0.00           O
ATOM   1850  N   GLY   120      29.027  26.579  37.346  1.00  0.00           N
ATOM   1851  H   GLY   120      29.420  25.737  37.741  1.00  0.00           H
ATOM   1852  CA  GLY   120      29.918  27.177  36.365  1.00  0.00           C
ATOM   1853  HA2 GLY   120      30.932  26.778  36.339  1.00  0.00           H
ATOM   1854  HA3 GLY   120      29.361  27.019  35.441  1.00  0.00           H
ATOM   1855  C   GLY   120      30.058  28.698  36.449  1.00  0.00           C
ATOM   1856  O   GLY   120      30.215  29.394  35.472  1.00  0.00           O
ATOM   1857  N   VAL   121      29.978  29.114  37.705  1.00  0.00           N
ATOM   1858  H   VAL   121      29.859  28.414  38.422  1.00  0.00           H
ATOM   1859  CA  VAL   121      29.943  30.570  38.116  1.00  0.00           C
ATOM   1860  HA  VAL   121      30.385  31.206  37.349  1.00  0.00           H
ATOM   1861  CB  VAL   121      28.454  30.994  38.406  1.00  0.00           C
ATOM   1862  HB  VAL   121      28.512  32.060  38.626  1.00  0.00           H
ATOM   1863  CG1 VAL   121      27.560  30.860  37.122  1.00  0.00           C
ATOM   1864 HG11 VAL   121      27.438  29.862  36.701  1.00  0.00           H
ATOM   1865 HG12 VAL   121      26.540  31.119  37.404  1.00  0.00           H
ATOM   1866 HG13 VAL   121      27.906  31.493  36.305  1.00  0.00           H
ATOM   1867  CG2 VAL   121      27.662  30.330  39.569  1.00  0.00           C
ATOM   1868 HG21 VAL   121      26.758  30.884  39.821  1.00  0.00           H
ATOM   1869 HG22 VAL   121      28.278  30.453  40.460  1.00  0.00           H
ATOM   1870 HG23 VAL   121      27.389  29.282  39.447  1.00  0.00           H
ATOM   1871  C   VAL   121      30.898  30.858  39.312  1.00  0.00           C
ATOM   1872  O   VAL   121      30.746  31.678  40.186  1.00  0.00           O
ATOM   1873  N   GLY   122      31.947  30.063  39.407  1.00  0.00           N
ATOM   1874  H   GLY   122      32.161  29.350  38.725  1.00  0.00           H
ATOM   1875  CA  GLY   122      32.821  30.033  40.559  1.00  0.00           C
ATOM   1876  HA2 GLY   122      32.131  29.773  41.361  1.00  0.00           H
ATOM   1877  HA3 GLY   122      33.465  29.157  40.513  1.00  0.00           H
ATOM   1878  C   GLY   122      33.618  31.376  40.778  1.00  0.00           C
ATOM   1879  O   GLY   122      33.847  31.679  41.962  1.00  0.00           O
ATOM   1880  N   PHE   123      33.848  32.144  39.696  1.00  0.00           N
ATOM   1881  H   PHE   123      33.737  31.755  38.771  1.00  0.00           H
ATOM   1882  CA  PHE   123      34.677  33.391  39.811  1.00  0.00           C
ATOM   1883  HA  PHE   123      35.742  33.158  39.817  1.00  0.00           H
ATOM   1884  CB  PHE   123      34.523  34.076  38.463  1.00  0.00           C
ATOM   1885  HB2 PHE   123      35.132  33.525  37.747  1.00  0.00           H
ATOM   1886  HB3 PHE   123      33.461  33.982  38.244  1.00  0.00           H
ATOM   1887  CG  PHE   123      35.035  35.519  38.405  1.00  0.00           C
ATOM   1888  CD1 PHE   123      36.430  35.800  38.282  1.00  0.00           C
ATOM   1889  HD1 PHE   123      37.138  34.996  38.145  1.00  0.00           H
ATOM   1890  CE1 PHE   123      36.833  37.159  38.541  1.00  0.00           C
ATOM   1891  HE1 PHE   123      37.865  37.481  38.529  1.00  0.00           H
ATOM   1892  CZ  PHE   123      35.901  38.152  38.651  1.00  0.00           C
ATOM   1893  HZ  PHE   123      36.189  39.189  38.731  1.00  0.00           H
ATOM   1894  CE2 PHE   123      34.499  37.894  38.740  1.00  0.00           C
ATOM   1895  HE2 PHE   123      33.790  38.695  38.875  1.00  0.00           H
ATOM   1896  CD2 PHE   123      34.086  36.544  38.574  1.00  0.00           C
ATOM   1897  HD2 PHE   123      33.060  36.284  38.789  1.00  0.00           H
ATOM   1898  C   PHE   123      34.235  34.347  40.893  1.00  0.00           C
ATOM   1899  O   PHE   123      35.035  34.829  41.675  1.00  0.00           O
ATOM   1900  N   TYR   124      32.923  34.525  41.133  1.00  0.00           N
ATOM   1901  H   TYR   124      32.209  34.046  40.605  1.00  0.00           H
ATOM   1902  CA  TYR   124      32.362  35.322  42.274  1.00  0.00           C
ATOM   1903  HA  TYR   124      32.850  36.295  42.226  1.00  0.00           H
ATOM   1904  CB  TYR   124      30.831  35.654  42.031  1.00  0.00           C
ATOM   1905  HB2 TYR   124      30.364  34.724  42.353  1.00  0.00           H
ATOM   1906  HB3 TYR   124      30.465  36.491  42.623  1.00  0.00           H
ATOM   1907  CG  TYR   124      30.632  36.022  40.604  1.00  0.00           C
ATOM   1908  CD1 TYR   124      30.829  37.349  40.170  1.00  0.00           C
ATOM   1909  HD1 TYR   124      30.947  38.114  40.922  1.00  0.00           H
ATOM   1910  CE1 TYR   124      30.509  37.701  38.808  1.00  0.00           C
ATOM   1911  HE1 TYR   124      30.464  38.718  38.447  1.00  0.00           H
ATOM   1912  CZ  TYR   124      30.103  36.669  37.943  1.00  0.00           C
ATOM   1913  OH  TYR   124      29.543  37.052  36.791  1.00  0.00           O
ATOM   1914  HH  TYR   124      29.678  37.981  36.592  1.00  0.00           H
ATOM   1915  CE2 TYR   124      29.972  35.383  38.370  1.00  0.00           C
ATOM   1916  HE2 TYR   124      29.629  34.627  37.680  1.00  0.00           H
ATOM   1917  CD2 TYR   124      30.269  35.035  39.744  1.00  0.00           C
ATOM   1918  HD2 TYR   124      30.218  34.000  40.048  1.00  0.00           H
ATOM   1919  C   TYR   124      32.636  34.918  43.749  1.00  0.00           C
ATOM   1920  O   TYR   124      32.483  35.750  44.643  1.00  0.00           O
ATOM   1921  N   SER   125      33.121  33.680  43.954  1.00  0.00           N
ATOM   1922  H   SER   125      33.326  33.079  43.169  1.00  0.00           H
ATOM   1923  CA  SER   125      33.733  33.362  45.272  1.00  0.00           C
ATOM   1924  HA  SER   125      32.938  33.360  46.018  1.00  0.00           H
ATOM   1925  CB  SER   125      34.329  31.899  45.167  1.00  0.00           C
ATOM   1926  HB2 SER   125      34.835  31.599  46.086  1.00  0.00           H
ATOM   1927  HB3 SER   125      33.593  31.115  44.987  1.00  0.00           H
ATOM   1928  OG  SER   125      35.352  31.870  44.206  1.00  0.00           O
ATOM   1929  HG  SER   125      34.921  31.798  43.352  1.00  0.00           H
ATOM   1930  C   SER   125      34.783  34.380  45.691  1.00  0.00           C
ATOM   1931  O   SER   125      35.023  34.477  46.897  1.00  0.00           O
ATOM   1932  N   ALA   126      35.447  35.201  44.790  1.00  0.00           N
ATOM   1933  H   ALA   126      35.252  35.070  43.808  1.00  0.00           H
ATOM   1934  CA  ALA   126      36.485  36.114  45.318  1.00  0.00           C
ATOM   1935  HA  ALA   126      37.278  35.578  45.841  1.00  0.00           H
ATOM   1936  CB  ALA   126      37.098  36.783  44.081  1.00  0.00           C
ATOM   1937  HB1 ALA   126      37.228  36.036  43.297  1.00  0.00           H
ATOM   1938  HB2 ALA   126      37.975  37.363  44.370  1.00  0.00           H
ATOM   1939  HB3 ALA   126      36.393  37.434  43.566  1.00  0.00           H
ATOM   1940  C   ALA   126      35.972  37.143  46.414  1.00  0.00           C
ATOM   1941  O   ALA   126      36.685  37.547  47.297  1.00  0.00           O
ATOM   1942  N   TYR   127      34.731  37.625  46.275  1.00  0.00           N
ATOM   1943  H   TYR   127      34.342  37.275  45.411  1.00  0.00           H
ATOM   1944  CA  TYR   127      34.052  38.531  47.272  1.00  0.00           C
ATOM   1945  HA  TYR   127      34.771  39.342  47.394  1.00  0.00           H
ATOM   1946  CB  TYR   127      32.847  39.261  46.588  1.00  0.00           C
ATOM   1947  HB2 TYR   127      32.094  38.517  46.328  1.00  0.00           H
ATOM   1948  HB3 TYR   127      32.268  39.853  47.297  1.00  0.00           H
ATOM   1949  CG  TYR   127      33.356  40.007  45.378  1.00  0.00           C
ATOM   1950  CD1 TYR   127      33.983  41.295  45.525  1.00  0.00           C
ATOM   1951  HD1 TYR   127      34.251  41.696  46.492  1.00  0.00           H
ATOM   1952  CE1 TYR   127      34.463  42.044  44.376  1.00  0.00           C
ATOM   1953  HE1 TYR   127      34.876  43.025  44.558  1.00  0.00           H
ATOM   1954  CZ  TYR   127      34.220  41.487  43.087  1.00  0.00           C
ATOM   1955  OH  TYR   127      34.487  42.207  41.914  1.00  0.00           O
ATOM   1956  HH  TYR   127      34.638  43.129  42.137  1.00  0.00           H
ATOM   1957  CE2 TYR   127      33.624  40.230  42.949  1.00  0.00           C
ATOM   1958  HE2 TYR   127      33.446  39.942  41.923  1.00  0.00           H
ATOM   1959  CD2 TYR   127      33.199  39.459  44.042  1.00  0.00           C
ATOM   1960  HD2 TYR   127      32.643  38.534  43.984  1.00  0.00           H
ATOM   1961  C   TYR   127      33.852  37.981  48.651  1.00  0.00           C
ATOM   1962  O   TYR   127      33.757  38.737  49.583  1.00  0.00           O
ATOM   1963  N   LEU   128      33.994  36.614  48.838  1.00  0.00           N
ATOM   1964  H   LEU   128      34.118  36.031  48.022  1.00  0.00           H
ATOM   1965  CA  LEU   128      34.119  35.928  50.138  1.00  0.00           C
ATOM   1966  HA  LEU   128      33.198  36.106  50.692  1.00  0.00           H
ATOM   1967  CB  LEU   128      34.525  34.429  50.030  1.00  0.00           C
ATOM   1968  HB2 LEU   128      35.485  34.326  49.522  1.00  0.00           H
ATOM   1969  HB3 LEU   128      34.651  33.956  51.004  1.00  0.00           H
ATOM   1970  CG  LEU   128      33.536  33.447  49.346  1.00  0.00           C
ATOM   1971  HG  LEU   128      33.097  33.875  48.444  1.00  0.00           H
ATOM   1972  CD1 LEU   128      34.226  32.145  48.907  1.00  0.00           C
ATOM   1973 HD11 LEU   128      33.440  31.600  48.385  1.00  0.00           H
ATOM   1974 HD12 LEU   128      34.533  31.606  49.803  1.00  0.00           H
ATOM   1975 HD13 LEU   128      34.985  32.450  48.186  1.00  0.00           H
ATOM   1976  CD2 LEU   128      32.377  33.021  50.281  1.00  0.00           C
ATOM   1977 HD21 LEU   128      32.002  33.855  50.875  1.00  0.00           H
ATOM   1978 HD22 LEU   128      31.502  32.748  49.692  1.00  0.00           H
ATOM   1979 HD23 LEU   128      32.725  32.229  50.946  1.00  0.00           H
ATOM   1980  C   LEU   128      35.233  36.653  51.000  1.00  0.00           C
ATOM   1981  O   LEU   128      35.120  36.779  52.228  1.00  0.00           O
ATOM   1982  N   VAL   129      36.276  37.181  50.417  1.00  0.00           N
ATOM   1983  H   VAL   129      36.278  37.134  49.408  1.00  0.00           H
ATOM   1984  CA  VAL   129      37.465  37.644  51.097  1.00  0.00           C
ATOM   1985  HA  VAL   129      37.150  37.763  52.133  1.00  0.00           H
ATOM   1986  CB  VAL   129      38.661  36.580  51.119  1.00  0.00           C
ATOM   1987  HB  VAL   129      39.494  37.005  51.680  1.00  0.00           H
ATOM   1988  CG1 VAL   129      38.080  35.157  51.601  1.00  0.00           C
ATOM   1989 HG11 VAL   129      38.883  34.433  51.746  1.00  0.00           H
ATOM   1990 HG12 VAL   129      37.464  35.286  52.491  1.00  0.00           H
ATOM   1991 HG13 VAL   129      37.423  34.724  50.848  1.00  0.00           H
ATOM   1992  CG2 VAL   129      39.291  36.391  49.759  1.00  0.00           C
ATOM   1993 HG21 VAL   129      40.087  35.657  49.894  1.00  0.00           H
ATOM   1994 HG22 VAL   129      39.697  37.263  49.248  1.00  0.00           H
ATOM   1995 HG23 VAL   129      38.450  36.059  49.150  1.00  0.00           H
ATOM   1996  C   VAL   129      38.104  38.986  50.509  1.00  0.00           C
ATOM   1997  O   VAL   129      38.793  39.673  51.296  1.00  0.00           O
ATOM   1998  N   ALA   130      37.843  39.246  49.237  1.00  0.00           N
ATOM   1999  H   ALA   130      37.495  38.536  48.609  1.00  0.00           H
ATOM   2000  CA  ALA   130      38.223  40.494  48.580  1.00  0.00           C
ATOM   2001  HA  ALA   130      39.167  40.865  48.982  1.00  0.00           H
ATOM   2002  CB  ALA   130      38.478  40.135  47.082  1.00  0.00           C
ATOM   2003  HB1 ALA   130      39.022  40.943  46.591  1.00  0.00           H
ATOM   2004  HB2 ALA   130      37.580  39.801  46.563  1.00  0.00           H
ATOM   2005  HB3 ALA   130      39.125  39.257  47.066  1.00  0.00           H
ATOM   2006  C   ALA   130      37.127  41.627  48.651  1.00  0.00           C
ATOM   2007  O   ALA   130      35.923  41.351  48.860  1.00  0.00           O
ATOM   2008  N   GLU   131      37.538  42.923  48.625  1.00  0.00           N
ATOM   2009  H   GLU   131      38.536  43.046  48.534  1.00  0.00           H
ATOM   2010  CA  GLU   131      36.755  44.172  48.547  1.00  0.00           C
ATOM   2011  HA  GLU   131      35.799  44.022  49.050  1.00  0.00           H
ATOM   2012  CB  GLU   131      37.583  45.305  49.297  1.00  0.00           C
ATOM   2013  HB2 GLU   131      38.574  45.194  48.854  1.00  0.00           H
ATOM   2014  HB3 GLU   131      37.071  46.244  49.084  1.00  0.00           H
ATOM   2015  CG  GLU   131      37.544  45.028  50.828  1.00  0.00           C
ATOM   2016  HG2 GLU   131      37.763  43.964  50.909  1.00  0.00           H
ATOM   2017  HG3 GLU   131      38.448  45.494  51.220  1.00  0.00           H
ATOM   2018  CD  GLU   131      36.219  45.534  51.490  1.00  0.00           C
ATOM   2019  OE1 GLU   131      35.203  45.597  50.888  1.00  0.00           O
ATOM   2020  OE2 GLU   131      36.402  46.043  52.591  1.00  0.00           O
ATOM   2021  C   GLU   131      36.419  44.504  47.077  1.00  0.00           C
ATOM   2022  O   GLU   131      35.336  44.982  46.628  1.00  0.00           O
ATOM   2023  N   LYS   132      37.424  44.245  46.259  1.00  0.00           N
ATOM   2024  H   LYS   132      38.294  43.909  46.648  1.00  0.00           H
ATOM   2025  CA  LYS   132      37.355  44.493  44.819  1.00  0.00           C
ATOM   2026  HA  LYS   132      36.442  44.262  44.270  1.00  0.00           H
ATOM   2027  CB  LYS   132      37.690  45.959  44.462  1.00  0.00           C
ATOM   2028  HB2 LYS   132      37.649  46.062  43.378  1.00  0.00           H
ATOM   2029  HB3 LYS   132      36.914  46.591  44.896  1.00  0.00           H
ATOM   2030  CG  LYS   132      39.127  46.523  44.888  1.00  0.00           C
ATOM   2031  HG2 LYS   132      39.208  46.574  45.975  1.00  0.00           H
ATOM   2032  HG3 LYS   132      39.925  45.895  44.494  1.00  0.00           H
ATOM   2033  CD  LYS   132      39.395  47.947  44.348  1.00  0.00           C
ATOM   2034  HD2 LYS   132      39.223  47.944  43.271  1.00  0.00           H
ATOM   2035  HD3 LYS   132      38.810  48.681  44.901  1.00  0.00           H
ATOM   2036  CE  LYS   132      40.832  48.226  44.751  1.00  0.00           C
ATOM   2037  HE2 LYS   132      40.953  47.986  45.807  1.00  0.00           H
ATOM   2038  HE3 LYS   132      41.432  47.504  44.197  1.00  0.00           H
ATOM   2039  NZ  LYS   132      41.181  49.628  44.402  1.00  0.00           N
ATOM   2040  HZ1 LYS   132      41.096  49.689  43.397  1.00  0.00           H
ATOM   2041  HZ2 LYS   132      42.142  49.837  44.636  1.00  0.00           H
ATOM   2042  HZ3 LYS   132      40.707  50.419  44.810  1.00  0.00           H
ATOM   2043  C   LYS   132      38.202  43.425  44.119  1.00  0.00           C
ATOM   2044  O   LYS   132      38.975  42.693  44.758  1.00  0.00           O
ATOM   2045  N   VAL   133      38.020  43.354  42.826  1.00  0.00           N
ATOM   2046  H   VAL   133      37.375  43.988  42.378  1.00  0.00           H
ATOM   2047  CA  VAL   133      38.790  42.503  41.854  1.00  0.00           C
ATOM   2048  HA  VAL   133      39.738  42.200  42.299  1.00  0.00           H
ATOM   2049  CB  VAL   133      37.933  41.354  41.424  1.00  0.00           C
ATOM   2050  HB  VAL   133      36.972  41.751  41.096  1.00  0.00           H
ATOM   2051  CG1 VAL   133      38.646  40.482  40.238  1.00  0.00           C
ATOM   2052 HG11 VAL   133      38.861  41.143  39.397  1.00  0.00           H
ATOM   2053 HG12 VAL   133      39.606  40.071  40.552  1.00  0.00           H
ATOM   2054 HG13 VAL   133      38.055  39.633  39.894  1.00  0.00           H
ATOM   2055  CG2 VAL   133      37.810  40.352  42.598  1.00  0.00           C
ATOM   2056 HG21 VAL   133      36.955  39.736  42.319  1.00  0.00           H
ATOM   2057 HG22 VAL   133      37.553  40.894  43.508  1.00  0.00           H
ATOM   2058 HG23 VAL   133      38.781  39.930  42.859  1.00  0.00           H
ATOM   2059  C   VAL   133      39.305  43.349  40.685  1.00  0.00           C
ATOM   2060  O   VAL   133      38.405  43.928  40.083  1.00  0.00           O
ATOM   2061  N   THR   134      40.602  43.395  40.378  1.00  0.00           N
ATOM   2062  H   THR   134      41.276  43.024  41.033  1.00  0.00           H
ATOM   2063  CA  THR   134      41.038  43.626  38.950  1.00  0.00           C
ATOM   2064  HA  THR   134      40.336  44.285  38.439  1.00  0.00           H
ATOM   2065  CB  THR   134      42.278  44.512  39.024  1.00  0.00           C
ATOM   2066  HB  THR   134      43.008  43.963  39.618  1.00  0.00           H
ATOM   2067  CG2 THR   134      42.911  44.881  37.694  1.00  0.00           C
ATOM   2068 HG21 THR   134      42.323  45.664  37.217  1.00  0.00           H
ATOM   2069 HG22 THR   134      43.082  44.104  36.949  1.00  0.00           H
ATOM   2070 HG23 THR   134      43.872  45.280  38.019  1.00  0.00           H
ATOM   2071  OG1 THR   134      41.989  45.776  39.675  1.00  0.00           O
ATOM   2072  HG1 THR   134      41.661  46.357  38.986  1.00  0.00           H
ATOM   2073  C   THR   134      41.302  42.315  38.205  1.00  0.00           C
ATOM   2074  O   THR   134      41.927  41.391  38.687  1.00  0.00           O
ATOM   2075  N   VAL   135      40.831  42.237  36.966  1.00  0.00           N
ATOM   2076  H   VAL   135      40.360  43.086  36.684  1.00  0.00           H
ATOM   2077  CA  VAL   135      41.169  41.151  35.975  1.00  0.00           C
ATOM   2078  HA  VAL   135      41.696  40.389  36.547  1.00  0.00           H
ATOM   2079  CB  VAL   135      39.883  40.438  35.455  1.00  0.00           C
ATOM   2080  HB  VAL   135      39.120  41.178  35.216  1.00  0.00           H
ATOM   2081  CG1 VAL   135      40.180  39.541  34.202  1.00  0.00           C
ATOM   2082 HG11 VAL   135      40.449  40.168  33.353  1.00  0.00           H
ATOM   2083 HG12 VAL   135      41.008  38.887  34.476  1.00  0.00           H
ATOM   2084 HG13 VAL   135      39.275  38.969  33.990  1.00  0.00           H
ATOM   2085  CG2 VAL   135      39.294  39.640  36.616  1.00  0.00           C
ATOM   2086 HG21 VAL   135      38.348  39.116  36.485  1.00  0.00           H
ATOM   2087 HG22 VAL   135      39.130  40.353  37.423  1.00  0.00           H
ATOM   2088 HG23 VAL   135      40.023  38.927  37.004  1.00  0.00           H
ATOM   2089  C   VAL   135      42.055  41.765  34.854  1.00  0.00           C
ATOM   2090  O   VAL   135      41.936  42.988  34.721  1.00  0.00           O
ATOM   2091  N   ILE   136      42.924  40.981  34.217  1.00  0.00           N
ATOM   2092  H   ILE   136      42.931  39.984  34.380  1.00  0.00           H
ATOM   2093  CA  ILE   136      43.769  41.149  33.056  1.00  0.00           C
ATOM   2094  HA  ILE   136      43.279  41.936  32.486  1.00  0.00           H
ATOM   2095  CB  ILE   136      45.159  41.691  33.475  1.00  0.00           C
ATOM   2096  HB  ILE   136      45.527  41.195  34.373  1.00  0.00           H
ATOM   2097  CG2 ILE   136      46.217  41.370  32.340  1.00  0.00           C
ATOM   2098 HG21 ILE   136      45.737  41.449  31.364  1.00  0.00           H
ATOM   2099 HG22 ILE   136      46.662  40.376  32.358  1.00  0.00           H
ATOM   2100 HG23 ILE   136      47.077  42.040  32.300  1.00  0.00           H
ATOM   2101  CG1 ILE   136      45.189  43.160  33.842  1.00  0.00           C
ATOM   2102 HG12 ILE   136      45.025  43.741  32.934  1.00  0.00           H
ATOM   2103 HG13 ILE   136      44.383  43.412  34.531  1.00  0.00           H
ATOM   2104  CD1 ILE   136      46.394  43.627  34.605  1.00  0.00           C
ATOM   2105 HD11 ILE   136      46.487  43.160  35.587  1.00  0.00           H
ATOM   2106 HD12 ILE   136      46.235  44.694  34.764  1.00  0.00           H
ATOM   2107 HD13 ILE   136      47.306  43.541  34.015  1.00  0.00           H
ATOM   2108  C   ILE   136      43.802  39.892  32.216  1.00  0.00           C
ATOM   2109  O   ILE   136      43.974  38.757  32.740  1.00  0.00           O
ATOM   2110  N   THR   137      43.732  39.951  30.933  1.00  0.00           N
ATOM   2111  H   THR   137      43.757  40.904  30.596  1.00  0.00           H
ATOM   2112  CA  THR   137      43.511  38.795  30.100  1.00  0.00           C
ATOM   2113  HA  THR   137      44.152  38.016  30.514  1.00  0.00           H
ATOM   2114  CB  THR   137      42.046  38.313  30.053  1.00  0.00           C
ATOM   2115  HB  THR   137      41.685  38.097  31.059  1.00  0.00           H
ATOM   2116  CG2 THR   137      41.060  39.253  29.418  1.00  0.00           C
ATOM   2117 HG21 THR   137      41.262  39.424  28.361  1.00  0.00           H
ATOM   2118 HG22 THR   137      41.189  40.170  29.991  1.00  0.00           H
ATOM   2119 HG23 THR   137      40.072  38.793  29.459  1.00  0.00           H
ATOM   2120  OG1 THR   137      42.147  37.081  29.320  1.00  0.00           O
ATOM   2121  HG1 THR   137      42.210  36.374  29.966  1.00  0.00           H
ATOM   2122  C   THR   137      44.098  39.044  28.678  1.00  0.00           C
ATOM   2123  O   THR   137      43.644  39.974  28.002  1.00  0.00           O
ATOM   2124  N   LYS   138      44.952  38.112  28.154  1.00  0.00           N
ATOM   2125  H   LYS   138      45.101  37.235  28.631  1.00  0.00           H
ATOM   2126  CA  LYS   138      45.330  38.141  26.740  1.00  0.00           C
ATOM   2127  HA  LYS   138      44.684  38.853  26.227  1.00  0.00           H
ATOM   2128  CB  LYS   138      46.778  38.479  26.527  1.00  0.00           C
ATOM   2129  HB2 LYS   138      46.942  39.391  27.097  1.00  0.00           H
ATOM   2130  HB3 LYS   138      47.364  37.683  26.987  1.00  0.00           H
ATOM   2131  CG  LYS   138      47.282  38.568  25.150  1.00  0.00           C
ATOM   2132  HG2 LYS   138      48.348  38.717  25.321  1.00  0.00           H
ATOM   2133  HG3 LYS   138      47.198  37.621  24.617  1.00  0.00           H
ATOM   2134  CD  LYS   138      46.746  39.793  24.403  1.00  0.00           C
ATOM   2135  HD2 LYS   138      45.710  39.785  24.066  1.00  0.00           H
ATOM   2136  HD3 LYS   138      46.846  40.630  25.095  1.00  0.00           H
ATOM   2137  CE  LYS   138      47.639  40.216  23.215  1.00  0.00           C
ATOM   2138  HE2 LYS   138      47.400  41.255  22.989  1.00  0.00           H
ATOM   2139  HE3 LYS   138      48.697  40.189  23.473  1.00  0.00           H
ATOM   2140  NZ  LYS   138      47.282  39.245  22.177  1.00  0.00           N
ATOM   2141  HZ1 LYS   138      46.298  39.021  22.192  1.00  0.00           H
ATOM   2142  HZ2 LYS   138      47.804  38.388  22.299  1.00  0.00           H
ATOM   2143  HZ3 LYS   138      47.546  39.596  21.268  1.00  0.00           H
ATOM   2144  C   LYS   138      45.014  36.840  25.962  1.00  0.00           C
ATOM   2145  O   LYS   138      45.594  35.798  26.323  1.00  0.00           O
ATOM   2146  N   HIE   139      44.262  36.885  24.849  1.00  0.00           N
ATOM   2147  H   HIE   139      43.747  37.746  24.727  1.00  0.00           H
ATOM   2148  CA  HIE   139      44.058  35.861  23.868  1.00  0.00           C
ATOM   2149  HA  HIE   139      44.338  34.898  24.294  1.00  0.00           H
ATOM   2150  CB  HIE   139      42.544  35.839  23.457  1.00  0.00           C
ATOM   2151  HB2 HIE   139      41.973  35.808  24.385  1.00  0.00           H
ATOM   2152  HB3 HIE   139      42.328  36.680  22.798  1.00  0.00           H
ATOM   2153  CG  HIE   139      42.155  34.633  22.666  1.00  0.00           C
ATOM   2154  ND1 HIE   139      42.808  34.321  21.389  1.00  0.00           N
ATOM   2155  CE1 HIE   139      41.924  33.483  20.871  1.00  0.00           C
ATOM   2156  HE1 HIE   139      42.223  32.926  19.995  1.00  0.00           H
ATOM   2157  NE2 HIE   139      40.962  33.103  21.704  1.00  0.00           N
ATOM   2158  HE2 HIE   139      40.195  32.520  21.398  1.00  0.00           H
ATOM   2159  CD2 HIE   139      41.052  33.857  22.862  1.00  0.00           C
ATOM   2160  HD2 HIE   139      40.368  33.840  23.698  1.00  0.00           H
ATOM   2161  C   HIE   139      44.917  36.261  22.703  1.00  0.00           C
ATOM   2162  O   HIE   139      44.995  37.499  22.418  1.00  0.00           O
ATOM   2163  N   ASN   140      45.477  35.282  21.991  1.00  0.00           N
ATOM   2164  H   ASN   140      45.358  34.326  22.297  1.00  0.00           H
ATOM   2165  CA  ASN   140      46.256  35.435  20.728  1.00  0.00           C
ATOM   2166  HA  ASN   140      47.168  36.010  20.890  1.00  0.00           H
ATOM   2167  CB  ASN   140      46.623  34.104  20.097  1.00  0.00           C
ATOM   2168  HB2 ASN   140      45.773  33.439  19.943  1.00  0.00           H
ATOM   2169  HB3 ASN   140      47.077  34.278  19.121  1.00  0.00           H
ATOM   2170  CG  ASN   140      47.568  33.269  20.929  1.00  0.00           C
ATOM   2171  OD1 ASN   140      48.326  33.794  21.736  1.00  0.00           O
ATOM   2172  ND2 ASN   140      47.672  31.989  20.748  1.00  0.00           N
ATOM   2173 HD21 ASN   140      47.023  31.476  20.169  1.00  0.00           H
ATOM   2174 HD22 ASN   140      48.329  31.551  21.378  1.00  0.00           H
ATOM   2175  C   ASN   140      45.525  36.284  19.643  1.00  0.00           C
ATOM   2176  O   ASN   140      46.222  36.876  18.861  1.00  0.00           O
ATOM   2177  N   ASP   141      44.212  36.289  19.616  1.00  0.00           N
ATOM   2178  H   ASP   141      43.714  35.726  20.292  1.00  0.00           H
ATOM   2179  CA  ASP   141      43.452  36.939  18.526  1.00  0.00           C
ATOM   2180  HA  ASP   141      43.970  36.886  17.569  1.00  0.00           H
ATOM   2181  CB  ASP   141      42.136  36.207  18.277  1.00  0.00           C
ATOM   2182  HB2 ASP   141      41.744  35.839  19.224  1.00  0.00           H
ATOM   2183  HB3 ASP   141      41.365  36.921  17.991  1.00  0.00           H
ATOM   2184  CG  ASP   141      42.192  34.975  17.349  1.00  0.00           C
ATOM   2185  OD1 ASP   141      43.197  34.628  16.705  1.00  0.00           O
ATOM   2186  OD2 ASP   141      41.046  34.474  17.192  1.00  0.00           O
ATOM   2187  C   ASP   141      43.170  38.387  18.695  1.00  0.00           C
ATOM   2188  O   ASP   141      42.867  39.056  17.739  1.00  0.00           O
ATOM   2189  N   ASP   142      43.381  39.015  19.874  1.00  0.00           N
ATOM   2190  H   ASP   142      43.831  38.559  20.656  1.00  0.00           H
ATOM   2191  CA  ASP   142      42.965  40.414  20.200  1.00  0.00           C
ATOM   2192  HA  ASP   142      42.866  41.087  19.349  1.00  0.00           H
ATOM   2193  CB  ASP   142      41.562  40.330  20.876  1.00  0.00           C
ATOM   2194  HB2 ASP   142      41.050  39.524  20.352  1.00  0.00           H
ATOM   2195  HB3 ASP   142      41.687  40.105  21.935  1.00  0.00           H
ATOM   2196  CG  ASP   142      40.606  41.527  20.568  1.00  0.00           C
ATOM   2197  OD1 ASP   142      41.118  42.629  20.318  1.00  0.00           O
ATOM   2198  OD2 ASP   142      39.364  41.320  20.616  1.00  0.00           O
ATOM   2199  C   ASP   142      43.944  41.226  21.143  1.00  0.00           C
ATOM   2200  O   ASP   142      45.045  40.730  21.422  1.00  0.00           O
ATOM   2201  N   GLU   143      43.584  42.396  21.533  1.00  0.00           N
ATOM   2202  H   GLU   143      42.724  42.821  21.218  1.00  0.00           H
ATOM   2203  CA  GLU   143      44.339  43.139  22.537  1.00  0.00           C
ATOM   2204  HA  GLU   143      45.377  43.198  22.214  1.00  0.00           H
ATOM   2205  CB  GLU   143      43.774  44.557  22.560  1.00  0.00           C
ATOM   2206  HB2 GLU   143      42.827  44.416  23.080  1.00  0.00           H
ATOM   2207  HB3 GLU   143      44.416  45.154  23.210  1.00  0.00           H
ATOM   2208  CG  GLU   143      43.516  45.284  21.250  1.00  0.00           C
ATOM   2209  HG2 GLU   143      42.614  44.930  20.750  1.00  0.00           H
ATOM   2210  HG3 GLU   143      43.350  46.341  21.458  1.00  0.00           H
ATOM   2211  CD  GLU   143      44.645  45.149  20.222  1.00  0.00           C
ATOM   2212  OE1 GLU   143      45.817  45.359  20.543  1.00  0.00           O
ATOM   2213  OE2 GLU   143      44.420  44.889  19.023  1.00  0.00           O
ATOM   2214  C   GLU   143      44.330  42.497  23.888  1.00  0.00           C
ATOM   2215  O   GLU   143      43.445  41.754  24.224  1.00  0.00           O
ATOM   2216  N   GLN   144      45.229  42.933  24.770  1.00  0.00           N
ATOM   2217  H   GLN   144      45.811  43.682  24.422  1.00  0.00           H
ATOM   2218  CA  GLN   144      45.086  42.684  26.180  1.00  0.00           C
ATOM   2219  HA  GLN   144      44.791  41.651  26.366  1.00  0.00           H
ATOM   2220  CB  GLN   144      46.443  43.024  26.809  1.00  0.00           C
ATOM   2221  HB2 GLN   144      47.218  42.940  26.048  1.00  0.00           H
ATOM   2222  HB3 GLN   144      46.410  44.081  27.077  1.00  0.00           H
ATOM   2223  CG  GLN   144      46.682  42.224  28.138  1.00  0.00           C
ATOM   2224  HG2 GLN   144      46.181  42.742  28.954  1.00  0.00           H
ATOM   2225  HG3 GLN   144      46.212  41.240  28.170  1.00  0.00           H
ATOM   2226  CD  GLN   144      48.131  42.087  28.454  1.00  0.00           C
ATOM   2227  OE1 GLN   144      48.872  41.290  27.918  1.00  0.00           O
ATOM   2228  NE2 GLN   144      48.659  42.877  29.373  1.00  0.00           N
ATOM   2229 HE21 GLN   144      49.649  42.707  29.481  1.00  0.00           H
ATOM   2230 HE22 GLN   144      48.092  43.435  29.994  1.00  0.00           H
ATOM   2231  C   GLN   144      43.950  43.529  26.737  1.00  0.00           C
ATOM   2232  O   GLN   144      44.017  44.772  26.710  1.00  0.00           O
ATOM   2233  N   TYR   145      43.008  42.866  27.385  1.00  0.00           N
ATOM   2234  H   TYR   145      43.114  41.877  27.205  1.00  0.00           H
ATOM   2235  CA  TYR   145      41.933  43.423  28.173  1.00  0.00           C
ATOM   2236  HA  TYR   145      41.906  44.475  27.886  1.00  0.00           H
ATOM   2237  CB  TYR   145      40.496  42.913  27.746  1.00  0.00           C
ATOM   2238  HB2 TYR   145      40.395  41.849  27.959  1.00  0.00           H
ATOM   2239  HB3 TYR   145      39.771  43.431  28.375  1.00  0.00           H
ATOM   2240  CG  TYR   145      40.247  43.124  26.249  1.00  0.00           C
ATOM   2241  CD1 TYR   145      39.616  44.301  25.878  1.00  0.00           C
ATOM   2242  HD1 TYR   145      39.484  45.035  26.659  1.00  0.00           H
ATOM   2243  CE1 TYR   145      39.440  44.653  24.552  1.00  0.00           C
ATOM   2244  HE1 TYR   145      38.958  45.590  24.317  1.00  0.00           H
ATOM   2245  CZ  TYR   145      39.923  43.766  23.599  1.00  0.00           C
ATOM   2246  OH  TYR   145      39.714  44.057  22.312  1.00  0.00           O
ATOM   2247  HH  TYR   145      40.073  43.401  21.710  1.00  0.00           H
ATOM   2248  CE2 TYR   145      40.426  42.525  23.949  1.00  0.00           C
ATOM   2249  HE2 TYR   145      40.738  41.841  23.175  1.00  0.00           H
ATOM   2250  CD2 TYR   145      40.605  42.171  25.276  1.00  0.00           C
ATOM   2251  HD2 TYR   145      41.030  41.233  25.600  1.00  0.00           H
ATOM   2252  C   TYR   145      42.037  43.301  29.693  1.00  0.00           C
ATOM   2253  O   TYR   145      42.809  42.442  30.186  1.00  0.00           O
ATOM   2254  N   ALA   146      41.302  44.155  30.419  1.00  0.00           N
ATOM   2255  H   ALA   146      40.647  44.734  29.913  1.00  0.00           H
ATOM   2256  CA  ALA   146      41.129  44.313  31.849  1.00  0.00           C
ATOM   2257  HA  ALA   146      41.442  43.378  32.314  1.00  0.00           H
ATOM   2258  CB  ALA   146      42.212  45.336  32.163  1.00  0.00           C
ATOM   2259  HB1 ALA   146      42.236  46.253  31.576  1.00  0.00           H
ATOM   2260  HB2 ALA   146      43.178  44.837  32.078  1.00  0.00           H
ATOM   2261  HB3 ALA   146      42.051  45.792  33.140  1.00  0.00           H
ATOM   2262  C   ALA   146      39.741  44.641  32.268  1.00  0.00           C
ATOM   2263  O   ALA   146      39.012  45.295  31.485  1.00  0.00           O
ATOM   2264  N   TRP   147      39.293  44.282  33.480  1.00  0.00           N
ATOM   2265  H   TRP   147      39.988  43.738  33.971  1.00  0.00           H
ATOM   2266  CA  TRP   147      38.024  44.407  34.107  1.00  0.00           C
ATOM   2267  HA  TRP   147      37.622  45.264  33.566  1.00  0.00           H
ATOM   2268  CB  TRP   147      37.338  43.130  33.772  1.00  0.00           C
ATOM   2269  HB2 TRP   147      37.230  43.137  32.687  1.00  0.00           H
ATOM   2270  HB3 TRP   147      37.996  42.316  34.082  1.00  0.00           H
ATOM   2271  CG  TRP   147      36.021  42.872  34.409  1.00  0.00           C
ATOM   2272  CD1 TRP   147      34.833  42.769  33.706  1.00  0.00           C
ATOM   2273  HD1 TRP   147      34.750  42.846  32.632  1.00  0.00           H
ATOM   2274  NE1 TRP   147      33.723  42.590  34.511  1.00  0.00           N
ATOM   2275  HE1 TRP   147      32.858  42.248  34.116  1.00  0.00           H
ATOM   2276  CE2 TRP   147      34.183  42.472  35.810  1.00  0.00           C
ATOM   2277  CZ2 TRP   147      33.408  42.370  37.009  1.00  0.00           C
ATOM   2278  HZ2 TRP   147      32.333  42.272  37.038  1.00  0.00           H
ATOM   2279  CH2 TRP   147      34.116  42.195  38.212  1.00  0.00           C
ATOM   2280  HH2 TRP   147      33.619  42.071  39.162  1.00  0.00           H
ATOM   2281  CZ3 TRP   147      35.567  42.065  38.188  1.00  0.00           C
ATOM   2282  HZ3 TRP   147      36.043  41.862  39.136  1.00  0.00           H
ATOM   2283  CE3 TRP   147      36.275  42.306  36.963  1.00  0.00           C
ATOM   2284  HE3 TRP   147      37.351  42.377  37.022  1.00  0.00           H
ATOM   2285  CD2 TRP   147      35.613  42.568  35.749  1.00  0.00           C
ATOM   2286  C   TRP   147      38.111  44.709  35.616  1.00  0.00           C
ATOM   2287  O   TRP   147      38.914  44.115  36.301  1.00  0.00           O
ATOM   2288  N   GLU   148      37.184  45.513  36.137  1.00  0.00           N
ATOM   2289  H   GLU   148      36.517  45.927  35.501  1.00  0.00           H
ATOM   2290  CA  GLU   148      37.191  45.989  37.604  1.00  0.00           C
ATOM   2291  HA  GLU   148      37.721  45.196  38.131  1.00  0.00           H
ATOM   2292  CB  GLU   148      38.257  47.150  37.732  1.00  0.00           C
ATOM   2293  HB2 GLU   148      38.830  47.257  36.812  1.00  0.00           H
ATOM   2294  HB3 GLU   148      37.768  48.123  37.701  1.00  0.00           H
ATOM   2295  CG  GLU   148      39.255  47.135  38.874  1.00  0.00           C
ATOM   2296  HG2 GLU   148      38.700  47.322  39.794  1.00  0.00           H
ATOM   2297  HG3 GLU   148      39.561  46.114  39.100  1.00  0.00           H
ATOM   2298  CD  GLU   148      40.396  48.094  38.511  1.00  0.00           C
ATOM   2299  OE1 GLU   148      41.265  47.683  37.686  1.00  0.00           O
ATOM   2300  OE2 GLU   148      40.537  49.201  39.135  1.00  0.00           O
ATOM   2301  C   GLU   148      35.807  46.316  38.230  1.00  0.00           C
ATOM   2302  O   GLU   148      35.055  47.129  37.703  1.00  0.00           O
ATOM   2303  N   SER   149      35.530  45.786  39.433  1.00  0.00           N
ATOM   2304  H   SER   149      36.241  45.320  39.976  1.00  0.00           H
ATOM   2305  CA  SER   149      34.384  45.957  40.296  1.00  0.00           C
ATOM   2306  HA  SER   149      34.131  47.015  40.210  1.00  0.00           H
ATOM   2307  CB  SER   149      33.241  45.025  39.898  1.00  0.00           C
ATOM   2308  HB2 SER   149      33.156  44.951  38.813  1.00  0.00           H
ATOM   2309  HB3 SER   149      33.406  44.020  40.287  1.00  0.00           H
ATOM   2310  OG  SER   149      31.997  45.554  40.373  1.00  0.00           O
ATOM   2311  HG  SER   149      31.598  46.201  39.785  1.00  0.00           H
ATOM   2312  C   SER   149      34.686  45.809  41.755  1.00  0.00           C
ATOM   2313  O   SER   149      35.526  44.974  42.084  1.00  0.00           O
ATOM   2314  N   SER   150      33.885  46.426  42.664  1.00  0.00           N
ATOM   2315  H   SER   150      33.215  47.023  42.202  1.00  0.00           H
ATOM   2316  CA  SER   150      33.694  46.127  44.065  1.00  0.00           C
ATOM   2317  HA  SER   150      34.546  45.547  44.420  1.00  0.00           H
ATOM   2318  CB  SER   150      33.818  47.423  44.914  1.00  0.00           C
ATOM   2319  HB2 SER   150      34.105  47.160  45.932  1.00  0.00           H
ATOM   2320  HB3 SER   150      34.598  48.002  44.420  1.00  0.00           H
ATOM   2321  OG  SER   150      32.550  48.203  44.994  1.00  0.00           O
ATOM   2322  HG  SER   150      31.822  47.685  45.347  1.00  0.00           H
ATOM   2323  C   SER   150      32.462  45.352  44.374  1.00  0.00           C
ATOM   2324  O   SER   150      32.042  45.272  45.505  1.00  0.00           O
ATOM   2325  N   ALA   151      31.807  44.679  43.368  1.00  0.00           N
ATOM   2326  H   ALA   151      32.196  44.767  42.440  1.00  0.00           H
ATOM   2327  CA  ALA   151      30.351  44.292  43.291  1.00  0.00           C
ATOM   2328  HA  ALA   151      30.159  43.988  42.262  1.00  0.00           H
ATOM   2329  CB  ALA   151      30.081  43.078  44.262  1.00  0.00           C
ATOM   2330  HB1 ALA   151      29.061  42.778  44.025  1.00  0.00           H
ATOM   2331  HB2 ALA   151      30.272  43.387  45.291  1.00  0.00           H
ATOM   2332  HB3 ALA   151      30.716  42.211  44.081  1.00  0.00           H
ATOM   2333  C   ALA   151      29.327  45.457  43.624  1.00  0.00           C
ATOM   2334  O   ALA   151      28.188  45.234  44.085  1.00  0.00           O
ATOM   2335  N   GLY   152      29.719  46.705  43.605  1.00  0.00           N
ATOM   2336  H   GLY   152      30.680  46.907  43.363  1.00  0.00           H
ATOM   2337  CA  GLY   152      28.870  47.854  43.897  1.00  0.00           C
ATOM   2338  HA2 GLY   152      28.154  47.648  44.693  1.00  0.00           H
ATOM   2339  HA3 GLY   152      29.521  48.699  44.124  1.00  0.00           H
ATOM   2340  C   GLY   152      27.936  48.213  42.735  1.00  0.00           C
ATOM   2341  O   GLY   152      27.923  49.343  42.340  1.00  0.00           O
ATOM   2342  N   GLY   153      27.246  47.264  42.105  1.00  0.00           N
ATOM   2343  H   GLY   153      27.254  46.335  42.498  1.00  0.00           H
ATOM   2344  CA  GLY   153      26.077  47.555  41.164  1.00  0.00           C
ATOM   2345  HA2 GLY   153      25.323  46.769  41.190  1.00  0.00           H
ATOM   2346  HA3 GLY   153      25.595  48.428  41.603  1.00  0.00           H
ATOM   2347  C   GLY   153      26.425  47.768  39.697  1.00  0.00           C
ATOM   2348  O   GLY   153      25.675  47.473  38.715  1.00  0.00           O
ATOM   2349  N   SER   154      27.684  48.082  39.482  1.00  0.00           N
ATOM   2350  H   SER   154      28.293  48.417  40.215  1.00  0.00           H
ATOM   2351  CA  SER   154      28.239  48.287  38.158  1.00  0.00           C
ATOM   2352  HA  SER   154      27.567  47.822  37.436  1.00  0.00           H
ATOM   2353  CB  SER   154      28.353  49.831  37.961  1.00  0.00           C
ATOM   2354  HB2 SER   154      28.902  49.993  37.034  1.00  0.00           H
ATOM   2355  HB3 SER   154      27.314  50.160  37.961  1.00  0.00           H
ATOM   2356  OG  SER   154      28.951  50.569  39.023  1.00  0.00           O
ATOM   2357  HG  SER   154      29.910  50.595  38.996  1.00  0.00           H
ATOM   2358  C   SER   154      29.600  47.643  38.046  1.00  0.00           C
ATOM   2359  O   SER   154      30.125  47.292  39.141  1.00  0.00           O
ATOM   2360  N   PHE   155      30.174  47.349  36.817  1.00  0.00           N
ATOM   2361  H   PHE   155      29.693  47.701  36.002  1.00  0.00           H
ATOM   2362  CA  PHE   155      31.585  47.053  36.569  1.00  0.00           C
ATOM   2363  HA  PHE   155      32.057  47.314  37.517  1.00  0.00           H
ATOM   2364  CB  PHE   155      31.755  45.528  36.274  1.00  0.00           C
ATOM   2365  HB2 PHE   155      32.818  45.315  36.165  1.00  0.00           H
ATOM   2366  HB3 PHE   155      31.304  45.017  37.124  1.00  0.00           H
ATOM   2367  CG  PHE   155      31.061  45.109  35.007  1.00  0.00           C
ATOM   2368  CD1 PHE   155      31.739  45.088  33.833  1.00  0.00           C
ATOM   2369  HD1 PHE   155      32.766  45.418  33.884  1.00  0.00           H
ATOM   2370  CE1 PHE   155      31.115  44.532  32.649  1.00  0.00           C
ATOM   2371  HE1 PHE   155      31.679  44.593  31.729  1.00  0.00           H
ATOM   2372  CZ  PHE   155      29.755  44.228  32.663  1.00  0.00           C
ATOM   2373  HZ  PHE   155      29.266  43.851  31.777  1.00  0.00           H
ATOM   2374  CE2 PHE   155      29.014  44.210  33.907  1.00  0.00           C
ATOM   2375  HE2 PHE   155      27.943  44.099  33.831  1.00  0.00           H
ATOM   2376  CD2 PHE   155      29.693  44.622  35.087  1.00  0.00           C
ATOM   2377  HD2 PHE   155      29.118  44.749  35.993  1.00  0.00           H
ATOM   2378  C   PHE   155      32.074  47.929  35.435  1.00  0.00           C
ATOM   2379  O   PHE   155      31.330  48.735  34.865  1.00  0.00           O
ATOM   2380  N   THR   156      33.392  47.758  35.164  1.00  0.00           N
ATOM   2381  H   THR   156      33.926  47.137  35.755  1.00  0.00           H
ATOM   2382  CA  THR   156      34.037  48.655  34.187  1.00  0.00           C
ATOM   2383  HA  THR   156      33.268  49.036  33.514  1.00  0.00           H
ATOM   2384  CB  THR   156      34.516  50.007  34.762  1.00  0.00           C
ATOM   2385  HB  THR   156      33.699  50.560  35.225  1.00  0.00           H
ATOM   2386  CG2 THR   156      35.701  50.061  35.757  1.00  0.00           C
ATOM   2387 HG21 THR   156      35.503  49.671  36.756  1.00  0.00           H
ATOM   2388 HG22 THR   156      35.986  51.088  35.983  1.00  0.00           H
ATOM   2389 HG23 THR   156      36.554  49.521  35.346  1.00  0.00           H
ATOM   2390  OG1 THR   156      34.937  50.817  33.644  1.00  0.00           O
ATOM   2391  HG1 THR   156      34.236  50.976  33.010  1.00  0.00           H
ATOM   2392  C   THR   156      35.126  47.893  33.307  1.00  0.00           C
ATOM   2393  O   THR   156      35.816  47.105  33.886  1.00  0.00           O
ATOM   2394  N   VAL   157      35.373  48.106  31.979  1.00  0.00           N
ATOM   2395  H   VAL   157      34.918  48.851  31.473  1.00  0.00           H
ATOM   2396  CA  VAL   157      36.319  47.392  31.175  1.00  0.00           C
ATOM   2397  HA  VAL   157      36.875  46.651  31.750  1.00  0.00           H
ATOM   2398  CB  VAL   157      35.714  46.543  30.012  1.00  0.00           C
ATOM   2399  HB  VAL   157      36.501  45.914  29.595  1.00  0.00           H
ATOM   2400  CG1 VAL   157      34.733  45.559  30.612  1.00  0.00           C
ATOM   2401 HG11 VAL   157      34.299  44.862  29.894  1.00  0.00           H
ATOM   2402 HG12 VAL   157      35.164  44.923  31.384  1.00  0.00           H
ATOM   2403 HG13 VAL   157      33.904  46.101  31.069  1.00  0.00           H
ATOM   2404  CG2 VAL   157      35.064  47.275  28.846  1.00  0.00           C
ATOM   2405 HG21 VAL   157      34.600  46.557  28.171  1.00  0.00           H
ATOM   2406 HG22 VAL   157      35.801  47.851  28.289  1.00  0.00           H
ATOM   2407 HG23 VAL   157      34.318  48.036  29.075  1.00  0.00           H
ATOM   2408  C   VAL   157      37.257  48.454  30.570  1.00  0.00           C
ATOM   2409  O   VAL   157      36.888  49.580  30.351  1.00  0.00           O
ATOM   2410  N   ARG   158      38.502  48.010  30.201  1.00  0.00           N
ATOM   2411  H   ARG   158      38.630  47.053  30.497  1.00  0.00           H
ATOM   2412  CA  ARG   158      39.576  48.775  29.584  1.00  0.00           C
ATOM   2413  HA  ARG   158      39.226  49.456  28.808  1.00  0.00           H
ATOM   2414  CB  ARG   158      40.262  49.678  30.688  1.00  0.00           C
ATOM   2415  HB2 ARG   158      41.047  50.282  30.235  1.00  0.00           H
ATOM   2416  HB3 ARG   158      39.644  50.438  31.166  1.00  0.00           H
ATOM   2417  CG  ARG   158      40.968  48.852  31.734  1.00  0.00           C
ATOM   2418  HG2 ARG   158      40.228  48.338  32.346  1.00  0.00           H
ATOM   2419  HG3 ARG   158      41.597  48.139  31.200  1.00  0.00           H
ATOM   2420  CD  ARG   158      41.996  49.638  32.475  1.00  0.00           C
ATOM   2421  HD2 ARG   158      42.780  49.904  31.768  1.00  0.00           H
ATOM   2422  HD3 ARG   158      41.398  50.438  32.911  1.00  0.00           H
ATOM   2423  NE  ARG   158      42.627  48.800  33.465  1.00  0.00           N
ATOM   2424  HE  ARG   158      43.528  48.434  33.192  1.00  0.00           H
ATOM   2425  CZ  ARG   158      42.413  48.572  34.718  1.00  0.00           C
ATOM   2426  NH1 ARG   158      41.481  49.177  35.405  1.00  0.00           N
ATOM   2427 HH11 ARG   158      40.760  49.801  35.070  1.00  0.00           H
ATOM   2428 HH12 ARG   158      41.394  48.709  36.296  1.00  0.00           H
ATOM   2429  NH2 ARG   158      43.178  47.764  35.432  1.00  0.00           N
ATOM   2430 HH21 ARG   158      44.087  47.569  35.035  1.00  0.00           H
ATOM   2431 HH22 ARG   158      43.110  47.822  36.439  1.00  0.00           H
ATOM   2432  C   ARG   158      40.513  47.799  28.952  1.00  0.00           C
ATOM   2433  O   ARG   158      40.615  46.615  29.368  1.00  0.00           O
ATOM   2434  N   THR   159      41.352  48.273  27.989  1.00  0.00           N
ATOM   2435  H   THR   159      41.285  49.254  27.756  1.00  0.00           H
ATOM   2436  CA  THR   159      42.617  47.646  27.669  1.00  0.00           C
ATOM   2437  HA  THR   159      42.295  46.606  27.614  1.00  0.00           H
ATOM   2438  CB  THR   159      43.179  47.873  26.236  1.00  0.00           C
ATOM   2439  HB  THR   159      44.070  47.272  26.058  1.00  0.00           H
ATOM   2440  CG2 THR   159      42.222  47.646  25.048  1.00  0.00           C
ATOM   2441 HG21 THR   159      42.013  46.578  24.996  1.00  0.00           H
ATOM   2442 HG22 THR   159      42.769  48.050  24.197  1.00  0.00           H
ATOM   2443 HG23 THR   159      41.292  48.180  25.242  1.00  0.00           H
ATOM   2444  OG1 THR   159      43.414  49.290  26.073  1.00  0.00           O
ATOM   2445  HG1 THR   159      44.250  49.525  26.485  1.00  0.00           H
ATOM   2446  C   THR   159      43.643  47.853  28.834  1.00  0.00           C
ATOM   2447  O   THR   159      43.663  48.907  29.492  1.00  0.00           O
ATOM   2448  N   ASP   160      44.490  46.874  28.951  1.00  0.00           N
ATOM   2449  H   ASP   160      44.428  46.074  28.337  1.00  0.00           H
ATOM   2450  CA  ASP   160      45.419  46.905  30.068  1.00  0.00           C
ATOM   2451  HA  ASP   160      45.026  47.099  31.067  1.00  0.00           H
ATOM   2452  CB  ASP   160      46.173  45.553  30.172  1.00  0.00           C
ATOM   2453  HB2 ASP   160      45.541  44.754  30.557  1.00  0.00           H
ATOM   2454  HB3 ASP   160      46.688  45.265  29.255  1.00  0.00           H
ATOM   2455  CG  ASP   160      47.245  45.685  31.200  1.00  0.00           C
ATOM   2456  OD1 ASP   160      48.428  45.290  30.955  1.00  0.00           O
ATOM   2457  OD2 ASP   160      46.986  46.278  32.277  1.00  0.00           O
ATOM   2458  C   ASP   160      46.524  47.938  29.764  1.00  0.00           C
ATOM   2459  O   ASP   160      47.251  47.794  28.819  1.00  0.00           O
ATOM   2460  N   THR   161      46.753  48.902  30.677  1.00  0.00           N
ATOM   2461  H   THR   161      46.093  49.092  31.418  1.00  0.00           H
ATOM   2462  CA  THR   161      47.911  49.849  30.676  1.00  0.00           C
ATOM   2463  HA  THR   161      48.093  50.260  29.682  1.00  0.00           H
ATOM   2464  CB  THR   161      47.403  51.043  31.606  1.00  0.00           C
ATOM   2465  HB  THR   161      48.261  51.649  31.896  1.00  0.00           H
ATOM   2466  CG2 THR   161      46.493  52.096  30.876  1.00  0.00           C
ATOM   2467 HG21 THR   161      46.395  52.990  31.492  1.00  0.00           H
ATOM   2468 HG22 THR   161      45.552  51.563  30.741  1.00  0.00           H
ATOM   2469 HG23 THR   161      46.864  52.336  29.879  1.00  0.00           H
ATOM   2470  OG1 THR   161      46.819  50.613  32.779  1.00  0.00           O
ATOM   2471  HG1 THR   161      47.465  50.583  33.489  1.00  0.00           H
ATOM   2472  C   THR   161      49.240  49.269  31.214  1.00  0.00           C
ATOM   2473  O   THR   161      50.193  50.064  31.167  1.00  0.00           O
ATOM   2474  N   GLY   162      49.356  48.040  31.714  1.00  0.00           N
ATOM   2475  H   GLY   162      48.537  47.458  31.820  1.00  0.00           H
ATOM   2476  CA  GLY   162      50.678  47.426  31.973  1.00  0.00           C
ATOM   2477  HA2 GLY   162      51.172  48.179  32.585  1.00  0.00           H
ATOM   2478  HA3 GLY   162      50.481  46.502  32.518  1.00  0.00           H
ATOM   2479  C   GLY   162      51.532  47.133  30.741  1.00  0.00           C
ATOM   2480  O   GLY   162      51.200  47.571  29.639  1.00  0.00           O
ATOM   2481  N   GLU   163      52.676  46.440  30.968  1.00  0.00           N
ATOM   2482  H   GLU   163      52.962  46.114  31.879  1.00  0.00           H
ATOM   2483  CA  GLU   163      53.468  45.823  29.872  1.00  0.00           C
ATOM   2484  HA  GLU   163      53.461  46.509  29.024  1.00  0.00           H
ATOM   2485  CB  GLU   163      54.852  45.540  30.386  1.00  0.00           C
ATOM   2486  HB2 GLU   163      54.843  44.780  31.168  1.00  0.00           H
ATOM   2487  HB3 GLU   163      55.492  45.098  29.622  1.00  0.00           H
ATOM   2488  CG  GLU   163      55.458  46.862  30.986  1.00  0.00           C
ATOM   2489  HG2 GLU   163      54.858  47.299  31.784  1.00  0.00           H
ATOM   2490  HG3 GLU   163      56.334  46.512  31.532  1.00  0.00           H
ATOM   2491  CD  GLU   163      55.887  47.934  29.960  1.00  0.00           C
ATOM   2492  OE1 GLU   163      56.571  48.912  30.383  1.00  0.00           O
ATOM   2493  OE2 GLU   163      55.592  47.894  28.738  1.00  0.00           O
ATOM   2494  C   GLU   163      52.756  44.552  29.374  1.00  0.00           C
ATOM   2495  O   GLU   163      52.136  43.878  30.187  1.00  0.00           O
ATOM   2496  N   PRO   164      52.929  44.079  28.099  1.00  0.00           N
ATOM   2497  CD  PRO   164      53.807  44.636  27.086  1.00  0.00           C
ATOM   2498  HD2 PRO   164      54.856  44.531  27.362  1.00  0.00           H
ATOM   2499  HD3 PRO   164      53.750  45.722  27.012  1.00  0.00           H
ATOM   2500  CG  PRO   164      53.598  43.907  25.798  1.00  0.00           C
ATOM   2501  HG2 PRO   164      54.373  43.940  25.032  1.00  0.00           H
ATOM   2502  HG3 PRO   164      52.683  44.259  25.321  1.00  0.00           H
ATOM   2503  CB  PRO   164      53.389  42.487  26.373  1.00  0.00           C
ATOM   2504  HB2 PRO   164      54.339  42.105  26.751  1.00  0.00           H
ATOM   2505  HB3 PRO   164      53.042  41.875  25.541  1.00  0.00           H
ATOM   2506  CA  PRO   164      52.498  42.756  27.568  1.00  0.00           C
ATOM   2507  HA  PRO   164      51.433  42.798  27.340  1.00  0.00           H
ATOM   2508  C   PRO   164      52.828  41.614  28.586  1.00  0.00           C
ATOM   2509  O   PRO   164      53.936  41.480  29.139  1.00  0.00           O
ATOM   2510  N   MET   165      51.897  40.729  28.850  1.00  0.00           N
ATOM   2511  H   MET   165      51.014  40.849  28.377  1.00  0.00           H
ATOM   2512  CA  MET   165      52.063  39.504  29.780  1.00  0.00           C
ATOM   2513  HA  MET   165      52.753  39.802  30.569  1.00  0.00           H
ATOM   2514  CB  MET   165      50.628  39.308  30.443  1.00  0.00           C
ATOM   2515  HB2 MET   165      50.407  40.268  30.908  1.00  0.00           H
ATOM   2516  HB3 MET   165      49.886  38.991  29.710  1.00  0.00           H
ATOM   2517  CG  MET   165      50.623  38.255  31.516  1.00  0.00           C
ATOM   2518  HG2 MET   165      50.716  37.277  31.044  1.00  0.00           H
ATOM   2519  HG3 MET   165      51.566  38.291  32.063  1.00  0.00           H
ATOM   2520  SD  MET   165      49.199  38.356  32.685  1.00  0.00           S
ATOM   2521  CE  MET   165      47.825  37.782  31.509  1.00  0.00           C
ATOM   2522  HE1 MET   165      46.861  38.132  31.876  1.00  0.00           H
ATOM   2523  HE2 MET   165      47.886  38.353  30.581  1.00  0.00           H
ATOM   2524  HE3 MET   165      47.802  36.722  31.254  1.00  0.00           H
ATOM   2525  C   MET   165      52.435  38.143  29.126  1.00  0.00           C
ATOM   2526  O   MET   165      52.915  37.166  29.706  1.00  0.00           O
ATOM   2527  N   GLY   166      52.100  38.106  27.888  1.00  0.00           N
ATOM   2528  H   GLY   166      51.754  38.935  27.427  1.00  0.00           H
ATOM   2529  CA  GLY   166      51.819  36.910  27.091  1.00  0.00           C
ATOM   2530  HA2 GLY   166      51.908  37.314  26.083  1.00  0.00           H
ATOM   2531  HA3 GLY   166      52.614  36.165  27.076  1.00  0.00           H
ATOM   2532  C   GLY   166      50.433  36.228  27.382  1.00  0.00           C
ATOM   2533  O   GLY   166      49.727  36.745  28.275  1.00  0.00           O
ATOM   2534  N   ARG   167      50.118  35.172  26.664  1.00  0.00           N
ATOM   2535  H   ARG   167      50.787  34.954  25.938  1.00  0.00           H
ATOM   2536  CA  ARG   167      48.759  34.559  26.546  1.00  0.00           C
ATOM   2537  HA  ARG   167      48.031  35.339  26.324  1.00  0.00           H
ATOM   2538  CB  ARG   167      48.777  33.547  25.381  1.00  0.00           C
ATOM   2539  HB2 ARG   167      49.174  34.158  24.571  1.00  0.00           H
ATOM   2540  HB3 ARG   167      49.474  32.749  25.639  1.00  0.00           H
ATOM   2541  CG  ARG   167      47.411  32.899  24.945  1.00  0.00           C
ATOM   2542  HG2 ARG   167      46.742  33.006  25.800  1.00  0.00           H
ATOM   2543  HG3 ARG   167      47.061  33.297  23.993  1.00  0.00           H
ATOM   2544  CD  ARG   167      47.575  31.409  24.686  1.00  0.00           C
ATOM   2545  HD2 ARG   167      46.563  31.035  24.528  1.00  0.00           H
ATOM   2546  HD3 ARG   167      48.052  31.217  23.725  1.00  0.00           H
ATOM   2547  NE  ARG   167      48.153  30.604  25.802  1.00  0.00           N
ATOM   2548  HE  ARG   167      47.767  30.760  26.722  1.00  0.00           H
ATOM   2549  CZ  ARG   167      49.322  29.985  25.759  1.00  0.00           C
ATOM   2550  NH1 ARG   167      50.165  30.292  24.839  1.00  0.00           N
ATOM   2551 HH11 ARG   167      49.882  31.042  24.225  1.00  0.00           H
ATOM   2552 HH12 ARG   167      51.033  29.798  24.693  1.00  0.00           H
ATOM   2553  NH2 ARG   167      49.543  29.055  26.626  1.00  0.00           N
ATOM   2554 HH21 ARG   167      48.905  28.933  27.400  1.00  0.00           H
ATOM   2555 HH22 ARG   167      50.477  28.676  26.699  1.00  0.00           H
ATOM   2556  C   ARG   167      48.330  33.879  27.836  1.00  0.00           C
ATOM   2557  O   ARG   167      49.045  33.044  28.338  1.00  0.00           O
ATOM   2558  N   GLY   168      47.193  34.264  28.425  1.00  0.00           N
ATOM   2559  H   GLY   168      46.822  35.177  28.203  1.00  0.00           H
ATOM   2560  CA  GLY   168      46.720  33.780  29.703  1.00  0.00           C
ATOM   2561  HA2 GLY   168      45.904  33.057  29.702  1.00  0.00           H
ATOM   2562  HA3 GLY   168      47.494  33.346  30.335  1.00  0.00           H
ATOM   2563  C   GLY   168      46.009  34.985  30.397  1.00  0.00           C
ATOM   2564  O   GLY   168      46.005  36.111  29.900  1.00  0.00           O
ATOM   2565  N   THR   169      45.401  34.563  31.538  1.00  0.00           N
ATOM   2566  H   THR   169      45.231  33.606  31.812  1.00  0.00           H
ATOM   2567  CA  THR   169      44.593  35.503  32.342  1.00  0.00           C
ATOM   2568  HA  THR   169      44.636  36.426  31.764  1.00  0.00           H
ATOM   2569  CB  THR   169      43.155  34.951  32.390  1.00  0.00           C
ATOM   2570  HB  THR   169      43.184  33.949  32.816  1.00  0.00           H
ATOM   2571  CG2 THR   169      42.153  35.659  33.245  1.00  0.00           C
ATOM   2572 HG21 THR   169      42.555  35.801  34.248  1.00  0.00           H
ATOM   2573 HG22 THR   169      41.191  35.147  33.221  1.00  0.00           H
ATOM   2574 HG23 THR   169      42.088  36.688  32.891  1.00  0.00           H
ATOM   2575  OG1 THR   169      42.667  34.884  31.055  1.00  0.00           O
ATOM   2576  HG1 THR   169      42.808  33.979  30.766  1.00  0.00           H
ATOM   2577  C   THR   169      45.263  35.759  33.727  1.00  0.00           C
ATOM   2578  O   THR   169      45.902  34.857  34.265  1.00  0.00           O
ATOM   2579  N   LYS   170      45.010  36.903  34.333  1.00  0.00           N
ATOM   2580  H   LYS   170      44.448  37.609  33.878  1.00  0.00           H
ATOM   2581  CA  LYS   170      45.460  37.337  35.628  1.00  0.00           C
ATOM   2582  HA  LYS   170      46.066  36.584  36.130  1.00  0.00           H
ATOM   2583  CB  LYS   170      46.427  38.473  35.287  1.00  0.00           C
ATOM   2584  HB2 LYS   170      47.251  38.036  34.721  1.00  0.00           H
ATOM   2585  HB3 LYS   170      45.911  39.123  34.580  1.00  0.00           H
ATOM   2586  CG  LYS   170      47.019  39.292  36.394  1.00  0.00           C
ATOM   2587  HG2 LYS   170      46.215  39.809  36.918  1.00  0.00           H
ATOM   2588  HG3 LYS   170      47.365  38.658  37.210  1.00  0.00           H
ATOM   2589  CD  LYS   170      48.239  40.151  35.940  1.00  0.00           C
ATOM   2590  HD2 LYS   170      48.876  39.516  35.325  1.00  0.00           H
ATOM   2591  HD3 LYS   170      47.835  41.016  35.413  1.00  0.00           H
ATOM   2592  CE  LYS   170      48.923  40.470  37.237  1.00  0.00           C
ATOM   2593  HE2 LYS   170      48.237  40.938  37.942  1.00  0.00           H
ATOM   2594  HE3 LYS   170      49.159  39.497  37.668  1.00  0.00           H
ATOM   2595  NZ  LYS   170      50.104  41.333  37.090  1.00  0.00           N
ATOM   2596  HZ1 LYS   170      49.938  42.133  36.497  1.00  0.00           H
ATOM   2597  HZ2 LYS   170      50.985  40.909  36.834  1.00  0.00           H
ATOM   2598  HZ3 LYS   170      50.359  41.619  38.023  1.00  0.00           H
ATOM   2599  C   LYS   170      44.396  37.979  36.451  1.00  0.00           C
ATOM   2600  O   LYS   170      43.557  38.638  35.831  1.00  0.00           O
ATOM   2601  N   VAL   171      44.342  37.633  37.732  1.00  0.00           N
ATOM   2602  H   VAL   171      45.032  37.032  38.161  1.00  0.00           H
ATOM   2603  CA  VAL   171      43.218  38.000  38.636  1.00  0.00           C
ATOM   2604  HA  VAL   171      42.695  38.762  38.059  1.00  0.00           H
ATOM   2605  CB  VAL   171      42.181  36.904  38.880  1.00  0.00           C
ATOM   2606  HB  VAL   171      42.639  36.153  39.525  1.00  0.00           H
ATOM   2607  CG1 VAL   171      41.026  37.583  39.678  1.00  0.00           C
ATOM   2608 HG11 VAL   171      40.700  38.526  39.239  1.00  0.00           H
ATOM   2609 HG12 VAL   171      40.166  36.916  39.744  1.00  0.00           H
ATOM   2610 HG13 VAL   171      41.331  37.739  40.713  1.00  0.00           H
ATOM   2611  CG2 VAL   171      41.597  36.278  37.600  1.00  0.00           C
ATOM   2612 HG21 VAL   171      41.238  37.091  36.968  1.00  0.00           H
ATOM   2613 HG22 VAL   171      40.746  35.608  37.727  1.00  0.00           H
ATOM   2614 HG23 VAL   171      42.378  35.674  37.138  1.00  0.00           H
ATOM   2615  C   VAL   171      43.804  38.466  39.964  1.00  0.00           C
ATOM   2616  O   VAL   171      44.506  37.702  40.496  1.00  0.00           O
ATOM   2617  N   ILE   172      43.407  39.592  40.522  1.00  0.00           N
ATOM   2618  H   ILE   172      42.773  40.240  40.077  1.00  0.00           H
ATOM   2619  CA  ILE   172      44.085  40.331  41.580  1.00  0.00           C
ATOM   2620  HA  ILE   172      44.795  39.689  42.102  1.00  0.00           H
ATOM   2621  CB  ILE   172      44.898  41.622  41.047  1.00  0.00           C
ATOM   2622  HB  ILE   172      44.039  42.239  40.784  1.00  0.00           H
ATOM   2623  CG2 ILE   172      45.584  42.505  42.071  1.00  0.00           C
ATOM   2624 HG21 ILE   172      45.033  42.463  43.010  1.00  0.00           H
ATOM   2625 HG22 ILE   172      45.629  43.508  41.647  1.00  0.00           H
ATOM   2626 HG23 ILE   172      46.576  42.163  42.362  1.00  0.00           H
ATOM   2627  CG1 ILE   172      45.649  41.253  39.734  1.00  0.00           C
ATOM   2628 HG12 ILE   172      46.678  41.146  40.082  1.00  0.00           H
ATOM   2629 HG13 ILE   172      45.336  40.396  39.138  1.00  0.00           H
ATOM   2630  CD1 ILE   172      45.701  42.318  38.664  1.00  0.00           C
ATOM   2631 HD11 ILE   172      45.762  43.287  39.158  1.00  0.00           H
ATOM   2632 HD12 ILE   172      44.883  42.082  37.982  1.00  0.00           H
ATOM   2633 HD13 ILE   172      46.600  42.106  38.087  1.00  0.00           H
ATOM   2634  C   ILE   172      43.022  40.746  42.494  1.00  0.00           C
ATOM   2635  O   ILE   172      42.126  41.558  42.213  1.00  0.00           O
ATOM   2636  N   LEU   173      43.045  40.014  43.605  1.00  0.00           N
ATOM   2637  H   LEU   173      43.758  39.350  43.872  1.00  0.00           H
ATOM   2638  CA  LEU   173      42.043  40.262  44.631  1.00  0.00           C
ATOM   2639  HA  LEU   173      41.141  40.668  44.175  1.00  0.00           H
ATOM   2640  CB  LEU   173      41.652  38.979  45.469  1.00  0.00           C
ATOM   2641  HB2 LEU   173      42.547  38.519  45.888  1.00  0.00           H
ATOM   2642  HB3 LEU   173      41.059  39.194  46.358  1.00  0.00           H
ATOM   2643  CG  LEU   173      40.936  37.855  44.717  1.00  0.00           C
ATOM   2644  HG  LEU   173      40.135  38.328  44.147  1.00  0.00           H
ATOM   2645  CD1 LEU   173      41.785  37.155  43.675  1.00  0.00           C
ATOM   2646 HD11 LEU   173      41.168  36.315  43.353  1.00  0.00           H
ATOM   2647 HD12 LEU   173      42.627  36.703  44.200  1.00  0.00           H
ATOM   2648 HD13 LEU   173      42.107  37.739  42.814  1.00  0.00           H
ATOM   2649  CD2 LEU   173      40.480  36.755  45.626  1.00  0.00           C
ATOM   2650 HD21 LEU   173      40.049  36.989  46.599  1.00  0.00           H
ATOM   2651 HD22 LEU   173      39.634  36.220  45.193  1.00  0.00           H
ATOM   2652 HD23 LEU   173      41.283  36.045  45.826  1.00  0.00           H
ATOM   2653  C   LEU   173      42.589  41.201  45.700  1.00  0.00           C
ATOM   2654  O   LEU   173      43.784  41.076  46.018  1.00  0.00           O
ATOM   2655  N   HID   174      41.820  42.245  46.124  1.00  0.00           N
ATOM   2656  H   HID   174      40.824  42.135  46.003  1.00  0.00           H
ATOM   2657  CA  HID   174      42.275  43.170  47.118  1.00  0.00           C
ATOM   2658  HA  HID   174      43.337  43.085  47.349  1.00  0.00           H
ATOM   2659  CB  HID   174      41.870  44.583  46.526  1.00  0.00           C
ATOM   2660  HB2 HID   174      40.790  44.476  46.418  1.00  0.00           H
ATOM   2661  HB3 HID   174      42.174  45.302  47.286  1.00  0.00           H
ATOM   2662  CG  HID   174      42.623  44.851  45.219  1.00  0.00           C
ATOM   2663  ND1 HID   174      43.509  45.889  44.997  1.00  0.00           N
ATOM   2664  HD1 HID   174      43.758  46.601  45.670  1.00  0.00           H
ATOM   2665  CE1 HID   174      43.824  45.902  43.721  1.00  0.00           C
ATOM   2666  HE1 HID   174      44.625  46.518  43.342  1.00  0.00           H
ATOM   2667  NE2 HID   174      43.291  44.896  43.082  1.00  0.00           N
ATOM   2668  CD2 HID   174      42.476  44.243  44.019  1.00  0.00           C
ATOM   2669  HD2 HID   174      41.786  43.428  43.853  1.00  0.00           H
ATOM   2670  C   HID   174      41.513  42.822  48.392  1.00  0.00           C
ATOM   2671  O   HID   174      40.291  42.692  48.374  1.00  0.00           O
ATOM   2672  N   LEU   175      42.216  42.454  49.476  1.00  0.00           N
ATOM   2673  H   LEU   175      43.175  42.762  49.544  1.00  0.00           H
ATOM   2674  CA  LEU   175      41.626  41.687  50.650  1.00  0.00           C
ATOM   2675  HA  LEU   175      40.821  41.055  50.274  1.00  0.00           H
ATOM   2676  CB  LEU   175      42.746  40.922  51.398  1.00  0.00           C
ATOM   2677  HB2 LEU   175      43.483  41.590  51.844  1.00  0.00           H
ATOM   2678  HB3 LEU   175      42.406  40.340  52.254  1.00  0.00           H
ATOM   2679  CG  LEU   175      43.491  39.842  50.478  1.00  0.00           C
ATOM   2680  HG  LEU   175      44.136  40.285  49.719  1.00  0.00           H
ATOM   2681  CD1 LEU   175      44.296  38.905  51.396  1.00  0.00           C
ATOM   2682 HD11 LEU   175      45.116  38.500  50.802  1.00  0.00           H
ATOM   2683 HD12 LEU   175      43.713  38.069  51.784  1.00  0.00           H
ATOM   2684 HD13 LEU   175      44.731  39.427  52.248  1.00  0.00           H
ATOM   2685  CD2 LEU   175      42.526  38.838  49.759  1.00  0.00           C
ATOM   2686 HD21 LEU   175      41.935  39.462  49.089  1.00  0.00           H
ATOM   2687 HD22 LEU   175      43.021  38.090  49.140  1.00  0.00           H
ATOM   2688 HD23 LEU   175      41.885  38.346  50.492  1.00  0.00           H
ATOM   2689  C   LEU   175      40.936  42.586  51.688  1.00  0.00           C
ATOM   2690  O   LEU   175      41.345  43.711  52.080  1.00  0.00           O
ATOM   2691  N   LYS   176      39.824  42.026  52.246  1.00  0.00           N
ATOM   2692  H   LYS   176      39.581  41.071  52.026  1.00  0.00           H
ATOM   2693  CA  LYS   176      39.152  42.655  53.437  1.00  0.00           C
ATOM   2694  HA  LYS   176      38.857  43.659  53.134  1.00  0.00           H
ATOM   2695  CB  LYS   176      37.837  41.880  53.774  1.00  0.00           C
ATOM   2696  HB2 LYS   176      38.108  40.916  54.205  1.00  0.00           H
ATOM   2697  HB3 LYS   176      37.329  42.373  54.603  1.00  0.00           H
ATOM   2698  CG  LYS   176      36.732  41.896  52.676  1.00  0.00           C
ATOM   2699  HG2 LYS   176      36.440  42.939  52.551  1.00  0.00           H
ATOM   2700  HG3 LYS   176      37.169  41.558  51.736  1.00  0.00           H
ATOM   2701  CD  LYS   176      35.492  41.049  53.050  1.00  0.00           C
ATOM   2702  HD2 LYS   176      35.793  40.013  53.201  1.00  0.00           H
ATOM   2703  HD3 LYS   176      34.970  41.514  53.886  1.00  0.00           H
ATOM   2704  CE  LYS   176      34.602  40.970  51.842  1.00  0.00           C
ATOM   2705  HE2 LYS   176      34.363  42.016  51.645  1.00  0.00           H
ATOM   2706  HE3 LYS   176      35.157  40.430  51.075  1.00  0.00           H
ATOM   2707  NZ  LYS   176      33.379  40.235  52.000  1.00  0.00           N
ATOM   2708  HZ1 LYS   176      33.479  39.435  52.611  1.00  0.00           H
ATOM   2709  HZ2 LYS   176      33.102  39.830  51.117  1.00  0.00           H
ATOM   2710  HZ3 LYS   176      32.640  40.841  52.326  1.00  0.00           H
ATOM   2711  C   LYS   176      40.098  42.742  54.628  1.00  0.00           C
ATOM   2712  O   LYS   176      40.964  41.829  54.750  1.00  0.00           O
ATOM   2713  N   GLU   177      39.855  43.754  55.531  1.00  0.00           N
ATOM   2714  H   GLU   177      39.016  44.306  55.430  1.00  0.00           H
ATOM   2715  CA  GLU   177      40.766  44.174  56.652  1.00  0.00           C
ATOM   2716  HA  GLU   177      41.687  44.562  56.215  1.00  0.00           H
ATOM   2717  CB  GLU   177      40.149  45.456  57.267  1.00  0.00           C
ATOM   2718  HB2 GLU   177      40.859  45.850  57.995  1.00  0.00           H
ATOM   2719  HB3 GLU   177      39.911  46.217  56.523  1.00  0.00           H
ATOM   2720  CG  GLU   177      38.825  45.250  57.997  1.00  0.00           C
ATOM   2721  HG2 GLU   177      37.954  45.160  57.347  1.00  0.00           H
ATOM   2722  HG3 GLU   177      38.937  44.308  58.534  1.00  0.00           H
ATOM   2723  CD  GLU   177      38.517  46.292  59.065  1.00  0.00           C
ATOM   2724  OE1 GLU   177      38.332  45.876  60.234  1.00  0.00           O
ATOM   2725  OE2 GLU   177      38.438  47.493  58.756  1.00  0.00           O
ATOM   2726  C   GLU   177      41.123  43.096  57.708  1.00  0.00           C
ATOM   2727  O   GLU   177      41.993  43.357  58.576  1.00  0.00           O
ATOM   2728  N   ASP   178      40.408  42.030  57.749  1.00  0.00           N
ATOM   2729  H   ASP   178      39.508  42.101  57.298  1.00  0.00           H
ATOM   2730  CA  ASP   178      40.551  40.820  58.624  1.00  0.00           C
ATOM   2731  HA  ASP   178      41.234  41.017  59.449  1.00  0.00           H
ATOM   2732  CB  ASP   178      39.222  40.657  59.385  1.00  0.00           C
ATOM   2733  HB2 ASP   178      39.219  39.924  60.191  1.00  0.00           H
ATOM   2734  HB3 ASP   178      39.063  41.551  59.987  1.00  0.00           H
ATOM   2735  CG  ASP   178      38.030  40.486  58.440  1.00  0.00           C
ATOM   2736  OD1 ASP   178      37.581  41.524  57.776  1.00  0.00           O
ATOM   2737  OD2 ASP   178      37.585  39.332  58.300  1.00  0.00           O
ATOM   2738  C   ASP   178      40.991  39.516  57.935  1.00  0.00           C
ATOM   2739  O   ASP   178      41.284  38.553  58.645  1.00  0.00           O
ATOM   2740  N   GLN   179      41.098  39.476  56.568  1.00  0.00           N
ATOM   2741  H   GLN   179      40.796  40.304  56.075  1.00  0.00           H
ATOM   2742  CA  GLN   179      41.427  38.279  55.712  1.00  0.00           C
ATOM   2743  HA  GLN   179      41.291  37.404  56.348  1.00  0.00           H
ATOM   2744  CB  GLN   179      40.590  38.174  54.520  1.00  0.00           C
ATOM   2745  HB2 GLN   179      40.879  38.940  53.802  1.00  0.00           H
ATOM   2746  HB3 GLN   179      40.929  37.278  53.999  1.00  0.00           H
ATOM   2747  CG  GLN   179      39.087  38.016  54.786  1.00  0.00           C
ATOM   2748  HG2 GLN   179      38.903  38.788  55.533  1.00  0.00           H
ATOM   2749  HG3 GLN   179      38.586  38.331  53.869  1.00  0.00           H
ATOM   2750  CD  GLN   179      38.745  36.669  55.256  1.00  0.00           C
ATOM   2751  OE1 GLN   179      39.469  35.736  55.463  1.00  0.00           O
ATOM   2752  NE2 GLN   179      37.471  36.483  55.471  1.00  0.00           N
ATOM   2753 HE21 GLN   179      37.119  35.615  55.849  1.00  0.00           H
ATOM   2754 HE22 GLN   179      36.893  37.310  55.413  1.00  0.00           H
ATOM   2755  C   GLN   179      42.860  38.365  55.343  1.00  0.00           C
ATOM   2756  O   GLN   179      43.288  37.535  54.506  1.00  0.00           O
ATOM   2757  N   THR   180      43.683  39.130  56.012  1.00  0.00           N
ATOM   2758  H   THR   180      43.346  39.855  56.627  1.00  0.00           H
ATOM   2759  CA  THR   180      45.140  39.274  55.595  1.00  0.00           C
ATOM   2760  HA  THR   180      45.207  39.339  54.510  1.00  0.00           H
ATOM   2761  CB  THR   180      45.711  40.589  56.269  1.00  0.00           C
ATOM   2762  HB  THR   180      46.785  40.630  56.089  1.00  0.00           H
ATOM   2763  CG2 THR   180      45.099  41.775  55.543  1.00  0.00           C
ATOM   2764 HG21 THR   180      45.305  41.750  54.474  1.00  0.00           H
ATOM   2765 HG22 THR   180      45.387  42.762  55.907  1.00  0.00           H
ATOM   2766 HG23 THR   180      44.025  41.788  55.727  1.00  0.00           H
ATOM   2767  OG1 THR   180      45.412  40.688  57.728  1.00  0.00           O
ATOM   2768  HG1 THR   180      45.951  39.994  58.116  1.00  0.00           H
ATOM   2769  C   THR   180      46.081  38.126  55.944  1.00  0.00           C
ATOM   2770  O   THR   180      47.311  38.143  55.710  1.00  0.00           O
ATOM   2771  N   GLU   181      45.448  37.018  56.345  1.00  0.00           N
ATOM   2772  H   GLU   181      44.443  36.970  56.430  1.00  0.00           H
ATOM   2773  CA  GLU   181      46.048  35.705  56.589  1.00  0.00           C
ATOM   2774  HA  GLU   181      46.994  35.937  57.078  1.00  0.00           H
ATOM   2775  CB  GLU   181      45.211  34.739  57.499  1.00  0.00           C
ATOM   2776  HB2 GLU   181      45.843  33.861  57.641  1.00  0.00           H
ATOM   2777  HB3 GLU   181      45.177  35.072  58.537  1.00  0.00           H
ATOM   2778  CG  GLU   181      43.973  34.206  56.853  1.00  0.00           C
ATOM   2779  HG2 GLU   181      43.592  34.898  56.101  1.00  0.00           H
ATOM   2780  HG3 GLU   181      44.199  33.307  56.280  1.00  0.00           H
ATOM   2781  CD  GLU   181      42.799  33.841  57.844  1.00  0.00           C
ATOM   2782  OE1 GLU   181      42.443  34.682  58.708  1.00  0.00           O
ATOM   2783  OE2 GLU   181      42.185  32.735  57.647  1.00  0.00           O
ATOM   2784  C   GLU   181      46.412  34.997  55.310  1.00  0.00           C
ATOM   2785  O   GLU   181      47.266  34.117  55.422  1.00  0.00           O
ATOM   2786  N   TYR   182      45.896  35.396  54.136  1.00  0.00           N
ATOM   2787  H   TYR   182      45.222  36.149  54.120  1.00  0.00           H
ATOM   2788  CA  TYR   182      46.344  34.782  52.839  1.00  0.00           C
ATOM   2789  HA  TYR   182      46.700  33.758  52.942  1.00  0.00           H
ATOM   2790  CB  TYR   182      45.175  34.717  51.816  1.00  0.00           C
ATOM   2791  HB2 TYR   182      44.810  35.718  51.587  1.00  0.00           H
ATOM   2792  HB3 TYR   182      45.521  34.251  50.894  1.00  0.00           H
ATOM   2793  CG  TYR   182      44.001  33.949  52.343  1.00  0.00           C
ATOM   2794  CD1 TYR   182      44.030  32.553  52.391  1.00  0.00           C
ATOM   2795  HD1 TYR   182      44.915  31.989  52.136  1.00  0.00           H
ATOM   2796  CE1 TYR   182      42.922  31.842  52.750  1.00  0.00           C
ATOM   2797  HE1 TYR   182      42.988  30.766  52.825  1.00  0.00           H
ATOM   2798  CZ  TYR   182      41.754  32.583  53.078  1.00  0.00           C
ATOM   2799  OH  TYR   182      40.665  31.947  53.660  1.00  0.00           O
ATOM   2800  HH  TYR   182      40.768  30.994  53.719  1.00  0.00           H
ATOM   2801  CE2 TYR   182      41.681  33.994  53.117  1.00  0.00           C
ATOM   2802  HE2 TYR   182      40.817  34.509  53.510  1.00  0.00           H
ATOM   2803  CD2 TYR   182      42.810  34.697  52.701  1.00  0.00           C
ATOM   2804  HD2 TYR   182      42.854  35.773  52.611  1.00  0.00           H
ATOM   2805  C   TYR   182      47.592  35.314  52.208  1.00  0.00           C
ATOM   2806  O   TYR   182      47.958  35.011  51.097  1.00  0.00           O
ATOM   2807  N   LEU   183      48.219  36.347  52.811  1.00  0.00           N
ATOM   2808  H   LEU   183      48.005  36.457  53.791  1.00  0.00           H
ATOM   2809  CA  LEU   183      49.309  37.119  52.302  1.00  0.00           C
ATOM   2810  HA  LEU   183      49.199  37.193  51.221  1.00  0.00           H
ATOM   2811  CB  LEU   183      49.161  38.593  52.810  1.00  0.00           C
ATOM   2812  HB2 LEU   183      49.194  38.476  53.893  1.00  0.00           H
ATOM   2813  HB3 LEU   183      50.067  39.140  52.551  1.00  0.00           H
ATOM   2814  CG  LEU   183      47.910  39.406  52.454  1.00  0.00           C
ATOM   2815  HG  LEU   183      46.957  38.960  52.737  1.00  0.00           H
ATOM   2816  CD1 LEU   183      47.990  40.724  53.142  1.00  0.00           C
ATOM   2817 HD11 LEU   183      48.777  41.278  52.629  1.00  0.00           H
ATOM   2818 HD12 LEU   183      48.195  40.695  54.213  1.00  0.00           H
ATOM   2819 HD13 LEU   183      47.038  41.240  53.017  1.00  0.00           H
ATOM   2820  CD2 LEU   183      47.843  39.690  50.935  1.00  0.00           C
ATOM   2821 HD21 LEU   183      47.593  38.738  50.468  1.00  0.00           H
ATOM   2822 HD22 LEU   183      47.004  40.366  50.767  1.00  0.00           H
ATOM   2823 HD23 LEU   183      48.831  40.049  50.646  1.00  0.00           H
ATOM   2824  C   LEU   183      50.687  36.507  52.568  1.00  0.00           C
ATOM   2825  O   LEU   183      51.638  37.237  52.817  1.00  0.00           O
ATOM   2826  N   GLU   184      50.687  35.183  52.589  1.00  0.00           N
ATOM   2827  H   GLU   184      49.876  34.686  52.250  1.00  0.00           H
ATOM   2828  CA  GLU   184      51.615  34.439  53.369  1.00  0.00           C
ATOM   2829  HA  GLU   184      52.598  34.902  53.453  1.00  0.00           H
ATOM   2830  CB  GLU   184      50.882  34.102  54.756  1.00  0.00           C
ATOM   2831  HB2 GLU   184      49.836  33.819  54.645  1.00  0.00           H
ATOM   2832  HB3 GLU   184      51.510  33.338  55.214  1.00  0.00           H
ATOM   2833  CG  GLU   184      51.007  35.326  55.668  1.00  0.00           C
ATOM   2834  HG2 GLU   184      50.592  36.214  55.192  1.00  0.00           H
ATOM   2835  HG3 GLU   184      50.416  35.134  56.563  1.00  0.00           H
ATOM   2836  CD  GLU   184      52.444  35.527  56.157  1.00  0.00           C
ATOM   2837  OE1 GLU   184      52.662  36.536  56.813  1.00  0.00           O
ATOM   2838  OE2 GLU   184      53.375  34.730  55.894  1.00  0.00           O
ATOM   2839  C   GLU   184      51.862  33.041  52.845  1.00  0.00           C
ATOM   2840  O   GLU   184      50.930  32.214  52.678  1.00  0.00           O
ATOM   2841  N   GLU   185      53.090  32.818  52.427  1.00  0.00           N
ATOM   2842  H   GLU   185      53.744  33.587  52.405  1.00  0.00           H
ATOM   2843  CA  GLU   185      53.584  31.680  51.635  1.00  0.00           C
ATOM   2844  HA  GLU   185      52.984  31.489  50.745  1.00  0.00           H
ATOM   2845  CB  GLU   185      55.073  31.850  51.253  1.00  0.00           C
ATOM   2846  HB2 GLU   185      55.124  32.816  50.751  1.00  0.00           H
ATOM   2847  HB3 GLU   185      55.740  31.908  52.113  1.00  0.00           H
ATOM   2848  CG  GLU   185      55.708  30.897  50.222  1.00  0.00           C
ATOM   2849  HG2 GLU   185      55.050  30.828  49.355  1.00  0.00           H
ATOM   2850  HG3 GLU   185      56.580  31.419  49.828  1.00  0.00           H
ATOM   2851  CD  GLU   185      56.237  29.584  50.801  1.00  0.00           C
ATOM   2852  OE1 GLU   185      56.822  28.750  50.095  1.00  0.00           O
ATOM   2853  OE2 GLU   185      56.025  29.255  52.012  1.00  0.00           O
ATOM   2854  C   GLU   185      53.283  30.355  52.392  1.00  0.00           C
ATOM   2855  O   GLU   185      52.631  29.516  51.789  1.00  0.00           O
ATOM   2856  N   ARG   186      53.484  30.291  53.728  1.00  0.00           N
ATOM   2857  H   ARG   186      53.858  31.059  54.266  1.00  0.00           H
ATOM   2858  CA  ARG   186      53.275  29.082  54.500  1.00  0.00           C
ATOM   2859  HA  ARG   186      53.661  28.246  53.917  1.00  0.00           H
ATOM   2860  CB  ARG   186      53.968  29.131  55.880  1.00  0.00           C
ATOM   2861  HB2 ARG   186      53.744  30.092  56.343  1.00  0.00           H
ATOM   2862  HB3 ARG   186      53.652  28.361  56.584  1.00  0.00           H
ATOM   2863  CG  ARG   186      55.513  29.160  55.735  1.00  0.00           C
ATOM   2864  HG2 ARG   186      55.863  30.068  55.243  1.00  0.00           H
ATOM   2865  HG3 ARG   186      55.905  29.132  56.751  1.00  0.00           H
ATOM   2866  CD  ARG   186      56.153  28.005  54.967  1.00  0.00           C
ATOM   2867  HD2 ARG   186      55.812  27.049  55.366  1.00  0.00           H
ATOM   2868  HD3 ARG   186      55.904  28.070  53.908  1.00  0.00           H
ATOM   2869  NE  ARG   186      57.608  27.950  55.139  1.00  0.00           N
ATOM   2870  HE  ARG   186      57.960  27.305  55.832  1.00  0.00           H
ATOM   2871  CZ  ARG   186      58.506  28.650  54.503  1.00  0.00           C
ATOM   2872  NH1 ARG   186      58.247  29.441  53.529  1.00  0.00           N
ATOM   2873 HH11 ARG   186      57.283  29.420  53.229  1.00  0.00           H
ATOM   2874 HH12 ARG   186      58.999  29.900  53.035  1.00  0.00           H
ATOM   2875  NH2 ARG   186      59.724  28.615  54.960  1.00  0.00           N
ATOM   2876 HH21 ARG   186      59.961  27.961  55.693  1.00  0.00           H
ATOM   2877 HH22 ARG   186      60.488  29.147  54.570  1.00  0.00           H
ATOM   2878  C   ARG   186      51.799  28.693  54.590  1.00  0.00           C
ATOM   2879  O   ARG   186      51.538  27.529  54.791  1.00  0.00           O
ATOM   2880  N   ARG   187      50.898  29.589  54.398  1.00  0.00           N
ATOM   2881  H   ARG   187      51.250  30.525  54.260  1.00  0.00           H
ATOM   2882  CA  ARG   187      49.444  29.400  54.305  1.00  0.00           C
ATOM   2883  HA  ARG   187      49.314  28.457  54.837  1.00  0.00           H
ATOM   2884  CB  ARG   187      48.657  30.570  54.930  1.00  0.00           C
ATOM   2885  HB2 ARG   187      48.969  30.669  55.971  1.00  0.00           H
ATOM   2886  HB3 ARG   187      49.159  31.422  54.473  1.00  0.00           H
ATOM   2887  CG  ARG   187      47.158  30.600  54.580  1.00  0.00           C
ATOM   2888  HG2 ARG   187      46.793  31.574  54.903  1.00  0.00           H
ATOM   2889  HG3 ARG   187      47.069  30.552  53.495  1.00  0.00           H
ATOM   2890  CD  ARG   187      46.326  29.443  55.206  1.00  0.00           C
ATOM   2891  HD2 ARG   187      46.526  28.504  54.688  1.00  0.00           H
ATOM   2892  HD3 ARG   187      46.692  29.361  56.229  1.00  0.00           H
ATOM   2893  NE  ARG   187      44.819  29.664  55.233  1.00  0.00           N
ATOM   2894  HE  ARG   187      44.304  29.112  54.561  1.00  0.00           H
ATOM   2895  CZ  ARG   187      44.109  30.395  56.066  1.00  0.00           C
ATOM   2896  NH1 ARG   187      44.556  31.037  57.047  1.00  0.00           N
ATOM   2897 HH11 ARG   187      45.519  30.904  57.322  1.00  0.00           H
ATOM   2898 HH12 ARG   187      43.952  31.573  57.654  1.00  0.00           H
ATOM   2899  NH2 ARG   187      42.904  30.602  55.789  1.00  0.00           N
ATOM   2900 HH21 ARG   187      42.406  30.082  55.081  1.00  0.00           H
ATOM   2901 HH22 ARG   187      42.451  31.344  56.303  1.00  0.00           H
ATOM   2902  C   ARG   187      49.008  29.090  52.862  1.00  0.00           C
ATOM   2903  O   ARG   187      48.383  28.053  52.657  1.00  0.00           O
ATOM   2904  N   ILE   188      49.382  29.806  51.865  1.00  0.00           N
ATOM   2905  H   ILE   188      49.927  30.647  51.989  1.00  0.00           H
ATOM   2906  CA  ILE   188      49.022  29.487  50.400  1.00  0.00           C
ATOM   2907  HA  ILE   188      47.947  29.329  50.305  1.00  0.00           H
ATOM   2908  CB  ILE   188      49.409  30.615  49.453  1.00  0.00           C
ATOM   2909  HB  ILE   188      50.496  30.677  49.512  1.00  0.00           H
ATOM   2910  CG2 ILE   188      49.033  30.300  47.981  1.00  0.00           C
ATOM   2911 HG21 ILE   188      47.957  30.155  47.883  1.00  0.00           H
ATOM   2912 HG22 ILE   188      49.534  29.360  47.744  1.00  0.00           H
ATOM   2913 HG23 ILE   188      49.310  31.116  47.316  1.00  0.00           H
ATOM   2914  CG1 ILE   188      48.766  31.992  50.004  1.00  0.00           C
ATOM   2915 HG12 ILE   188      49.221  32.230  50.966  1.00  0.00           H
ATOM   2916 HG13 ILE   188      48.920  32.798  49.286  1.00  0.00           H
ATOM   2917  CD1 ILE   188      47.282  31.851  50.107  1.00  0.00           C
ATOM   2918 HD11 ILE   188      46.882  32.819  49.805  1.00  0.00           H
ATOM   2919 HD12 ILE   188      47.153  31.535  51.141  1.00  0.00           H
ATOM   2920 HD13 ILE   188      46.872  31.130  49.399  1.00  0.00           H
ATOM   2921  C   ILE   188      49.638  28.118  50.031  1.00  0.00           C
ATOM   2922  O   ILE   188      48.956  27.338  49.314  1.00  0.00           O
ATOM   2923  N   LYS   189      50.795  27.850  50.553  1.00  0.00           N
ATOM   2924  H   LYS   189      51.271  28.520  51.142  1.00  0.00           H
ATOM   2925  CA  LYS   189      51.450  26.497  50.447  1.00  0.00           C
ATOM   2926  HA  LYS   189      51.729  26.411  49.397  1.00  0.00           H
ATOM   2927  CB  LYS   189      52.729  26.592  51.259  1.00  0.00           C
ATOM   2928  HB2 LYS   189      53.311  27.462  50.954  1.00  0.00           H
ATOM   2929  HB3 LYS   189      52.410  26.731  52.292  1.00  0.00           H
ATOM   2930  CG  LYS   189      53.569  25.313  51.263  1.00  0.00           C
ATOM   2931  HG2 LYS   189      53.000  24.413  51.500  1.00  0.00           H
ATOM   2932  HG3 LYS   189      53.833  25.114  50.224  1.00  0.00           H
ATOM   2933  CD  LYS   189      54.940  25.517  52.012  1.00  0.00           C
ATOM   2934  HD2 LYS   189      54.815  26.239  52.820  1.00  0.00           H
ATOM   2935  HD3 LYS   189      55.229  24.533  52.382  1.00  0.00           H
ATOM   2936  CE  LYS   189      56.002  25.988  51.015  1.00  0.00           C
ATOM   2937  HE2 LYS   189      56.461  25.206  50.412  1.00  0.00           H
ATOM   2938  HE3 LYS   189      55.596  26.838  50.465  1.00  0.00           H
ATOM   2939  NZ  LYS   189      57.132  26.602  51.735  1.00  0.00           N
ATOM   2940  HZ1 LYS   189      56.950  27.549  52.038  1.00  0.00           H
ATOM   2941  HZ2 LYS   189      57.940  26.664  51.130  1.00  0.00           H
ATOM   2942  HZ3 LYS   189      57.317  26.006  52.529  1.00  0.00           H
ATOM   2943  C   LYS   189      50.488  25.399  50.872  1.00  0.00           C
ATOM   2944  O   LYS   189      50.441  24.334  50.220  1.00  0.00           O
ATOM   2945  N   GLU   190      49.757  25.638  51.949  1.00  0.00           N
ATOM   2946  H   GLU   190      49.888  26.473  52.503  1.00  0.00           H
ATOM   2947  CA  GLU   190      48.905  24.613  52.547  1.00  0.00           C
ATOM   2948  HA  GLU   190      49.438  23.671  52.675  1.00  0.00           H
ATOM   2949  CB  GLU   190      48.470  24.983  53.986  1.00  0.00           C
ATOM   2950  HB2 GLU   190      49.352  25.152  54.603  1.00  0.00           H
ATOM   2951  HB3 GLU   190      47.914  25.911  53.861  1.00  0.00           H
ATOM   2952  CG  GLU   190      47.565  23.912  54.696  1.00  0.00           C
ATOM   2953  HG2 GLU   190      47.269  24.321  55.663  1.00  0.00           H
ATOM   2954  HG3 GLU   190      46.632  23.765  54.152  1.00  0.00           H
ATOM   2955  CD  GLU   190      48.480  22.644  54.874  1.00  0.00           C
ATOM   2956  OE1 GLU   190      49.568  22.816  55.375  1.00  0.00           O
ATOM   2957  OE2 GLU   190      47.987  21.534  54.577  1.00  0.00           O
ATOM   2958  C   GLU   190      47.676  24.325  51.703  1.00  0.00           C
ATOM   2959  O   GLU   190      47.338  23.165  51.454  1.00  0.00           O
ATOM   2960  N   ILE   191      47.106  25.445  51.230  1.00  0.00           N
ATOM   2961  H   ILE   191      47.525  26.303  51.558  1.00  0.00           H
ATOM   2962  CA  ILE   191      46.071  25.556  50.126  1.00  0.00           C
ATOM   2963  HA  ILE   191      45.158  25.069  50.467  1.00  0.00           H
ATOM   2964  CB  ILE   191      45.690  26.953  49.943  1.00  0.00           C
ATOM   2965  HB  ILE   191      46.624  27.512  49.887  1.00  0.00           H
ATOM   2966  CG2 ILE   191      44.895  27.061  48.660  1.00  0.00           C
ATOM   2967 HG21 ILE   191      44.055  26.373  48.749  1.00  0.00           H
ATOM   2968 HG22 ILE   191      45.428  26.866  47.730  1.00  0.00           H
ATOM   2969 HG23 ILE   191      44.441  28.051  48.598  1.00  0.00           H
ATOM   2970  CG1 ILE   191      44.978  27.660  51.098  1.00  0.00           C
ATOM   2971 HG12 ILE   191      43.991  27.255  51.321  1.00  0.00           H
ATOM   2972 HG13 ILE   191      45.588  27.645  52.002  1.00  0.00           H
ATOM   2973  CD1 ILE   191      44.803  29.159  51.066  1.00  0.00           C
ATOM   2974 HD11 ILE   191      44.624  29.548  52.068  1.00  0.00           H
ATOM   2975 HD12 ILE   191      43.930  29.539  50.534  1.00  0.00           H
ATOM   2976 HD13 ILE   191      45.659  29.704  50.667  1.00  0.00           H
ATOM   2977  C   ILE   191      46.504  24.691  48.956  1.00  0.00           C
ATOM   2978  O   ILE   191      45.810  23.736  48.595  1.00  0.00           O
ATOM   2979  N   VAL   192      47.678  24.970  48.388  1.00  0.00           N
ATOM   2980  H   VAL   192      48.244  25.703  48.789  1.00  0.00           H
ATOM   2981  CA  VAL   192      48.170  24.273  47.197  1.00  0.00           C
ATOM   2982  HA  VAL   192      47.476  24.425  46.370  1.00  0.00           H
ATOM   2983  CB  VAL   192      49.549  24.942  46.796  1.00  0.00           C
ATOM   2984  HB  VAL   192      50.104  24.905  47.735  1.00  0.00           H
ATOM   2985  CG1 VAL   192      50.321  24.187  45.677  1.00  0.00           C
ATOM   2986 HG11 VAL   192      50.425  23.155  46.010  1.00  0.00           H
ATOM   2987 HG12 VAL   192      49.910  24.231  44.668  1.00  0.00           H
ATOM   2988 HG13 VAL   192      51.321  24.619  45.722  1.00  0.00           H
ATOM   2989  CG2 VAL   192      49.285  26.380  46.257  1.00  0.00           C
ATOM   2990 HG21 VAL   192      48.639  26.261  45.386  1.00  0.00           H
ATOM   2991 HG22 VAL   192      50.209  26.822  45.881  1.00  0.00           H
ATOM   2992 HG23 VAL   192      48.949  27.082  47.020  1.00  0.00           H
ATOM   2993  C   VAL   192      48.384  22.809  47.315  1.00  0.00           C
ATOM   2994  O   VAL   192      47.921  21.987  46.540  1.00  0.00           O
ATOM   2995  N   LYS   193      49.081  22.367  48.380  1.00  0.00           N
ATOM   2996  H   LYS   193      49.524  23.055  48.973  1.00  0.00           H
ATOM   2997  CA  LYS   193      49.265  20.939  48.766  1.00  0.00           C
ATOM   2998  HA  LYS   193      49.959  20.498  48.052  1.00  0.00           H
ATOM   2999  CB  LYS   193      49.900  20.808  50.190  1.00  0.00           C
ATOM   3000  HB2 LYS   193      50.893  21.255  50.231  1.00  0.00           H
ATOM   3001  HB3 LYS   193      49.386  21.331  50.996  1.00  0.00           H
ATOM   3002  CG  LYS   193      50.042  19.399  50.642  1.00  0.00           C
ATOM   3003  HG2 LYS   193      49.057  18.934  50.688  1.00  0.00           H
ATOM   3004  HG3 LYS   193      50.630  18.877  49.888  1.00  0.00           H
ATOM   3005  CD  LYS   193      50.656  19.282  52.035  1.00  0.00           C
ATOM   3006  HD2 LYS   193      50.126  19.890  52.766  1.00  0.00           H
ATOM   3007  HD3 LYS   193      50.665  18.236  52.342  1.00  0.00           H
ATOM   3008  CE  LYS   193      52.118  19.843  52.028  1.00  0.00           C
ATOM   3009  HE2 LYS   193      52.698  19.374  51.232  1.00  0.00           H
ATOM   3010  HE3 LYS   193      52.167  20.930  51.960  1.00  0.00           H
ATOM   3011  NZ  LYS   193      52.869  19.709  53.321  1.00  0.00           N
ATOM   3012  HZ1 LYS   193      53.783  20.136  53.284  1.00  0.00           H
ATOM   3013  HZ2 LYS   193      53.199  18.764  53.457  1.00  0.00           H
ATOM   3014  HZ3 LYS   193      52.365  19.889  54.177  1.00  0.00           H
ATOM   3015  C   LYS   193      47.924  20.040  48.652  1.00  0.00           C
ATOM   3016  O   LYS   193      47.980  18.859  48.285  1.00  0.00           O
ATOM   3017  N   LYS   194      46.701  20.535  49.049  1.00  0.00           N
ATOM   3018  H   LYS   194      46.705  21.436  49.506  1.00  0.00           H
ATOM   3019  CA  LYS   194      45.389  19.987  48.661  1.00  0.00           C
ATOM   3020  HA  LYS   194      45.298  18.979  49.066  1.00  0.00           H
ATOM   3021  CB  LYS   194      44.305  20.883  49.324  1.00  0.00           C
ATOM   3022  HB2 LYS   194      44.607  21.096  50.349  1.00  0.00           H
ATOM   3023  HB3 LYS   194      44.097  21.841  48.849  1.00  0.00           H
ATOM   3024  CG  LYS   194      42.905  20.192  49.310  1.00  0.00           C
ATOM   3025  HG2 LYS   194      42.557  20.420  48.303  1.00  0.00           H
ATOM   3026  HG3 LYS   194      42.911  19.143  49.609  1.00  0.00           H
ATOM   3027  CD  LYS   194      41.853  20.958  50.227  1.00  0.00           C
ATOM   3028  HD2 LYS   194      42.010  22.036  50.254  1.00  0.00           H
ATOM   3029  HD3 LYS   194      40.910  20.912  49.681  1.00  0.00           H
ATOM   3030  CE  LYS   194      41.595  20.536  51.615  1.00  0.00           C
ATOM   3031  HE2 LYS   194      40.768  21.110  52.029  1.00  0.00           H
ATOM   3032  HE3 LYS   194      41.286  19.494  51.541  1.00  0.00           H
ATOM   3033  NZ  LYS   194      42.729  20.907  52.524  1.00  0.00           N
ATOM   3034  HZ1 LYS   194      42.512  20.824  53.508  1.00  0.00           H
ATOM   3035  HZ2 LYS   194      42.982  21.882  52.459  1.00  0.00           H
ATOM   3036  HZ3 LYS   194      43.518  20.334  52.262  1.00  0.00           H
ATOM   3037  C   LYS   194      45.235  19.843  47.123  1.00  0.00           C
ATOM   3038  O   LYS   194      44.831  18.787  46.575  1.00  0.00           O
ATOM   3039  N   HIE   195      45.519  20.896  46.378  1.00  0.00           N
ATOM   3040  H   HIE   195      46.041  21.666  46.773  1.00  0.00           H
ATOM   3041  CA  HIE   195      45.321  21.073  44.946  1.00  0.00           C
ATOM   3042  HA  HIE   195      44.348  20.666  44.670  1.00  0.00           H
ATOM   3043  CB  HIE   195      45.372  22.575  44.568  1.00  0.00           C
ATOM   3044  HB2 HIE   195      46.379  22.923  44.792  1.00  0.00           H
ATOM   3045  HB3 HIE   195      45.202  22.636  43.493  1.00  0.00           H
ATOM   3046  CG  HIE   195      44.269  23.443  45.158  1.00  0.00           C
ATOM   3047  ND1 HIE   195      44.450  24.752  45.586  1.00  0.00           N
ATOM   3048  CE1 HIE   195      43.296  25.131  46.181  1.00  0.00           C
ATOM   3049  HE1 HIE   195      43.082  26.152  46.464  1.00  0.00           H
ATOM   3050  NE2 HIE   195      42.434  24.145  46.158  1.00  0.00           N
ATOM   3051  HE2 HIE   195      41.640  24.260  46.770  1.00  0.00           H
ATOM   3052  CD2 HIE   195      43.057  23.058  45.614  1.00  0.00           C
ATOM   3053  HD2 HIE   195      42.646  22.060  45.663  1.00  0.00           H
ATOM   3054  C   HIE   195      46.314  20.236  44.082  1.00  0.00           C
ATOM   3055  O   HIE   195      45.881  19.509  43.104  1.00  0.00           O
ATOM   3056  N   SER   196      47.640  20.287  44.417  1.00  0.00           N
ATOM   3057  H   SER   196      47.941  20.886  45.173  1.00  0.00           H
ATOM   3058  CA  SER   196      48.741  19.746  43.575  1.00  0.00           C
ATOM   3059  HA  SER   196      48.685  20.281  42.626  1.00  0.00           H
ATOM   3060  CB  SER   196      50.144  19.854  44.240  1.00  0.00           C
ATOM   3061  HB2 SER   196      50.840  19.196  43.718  1.00  0.00           H
ATOM   3062  HB3 SER   196      50.533  20.869  44.173  1.00  0.00           H
ATOM   3063  OG  SER   196      50.044  19.362  45.589  1.00  0.00           O
ATOM   3064  HG  SER   196      50.554  20.006  46.086  1.00  0.00           H
ATOM   3065  C   SER   196      48.471  18.211  43.368  1.00  0.00           C
ATOM   3066  O   SER   196      48.998  17.632  42.439  1.00  0.00           O
ATOM   3067  N   GLN   197      47.579  17.608  44.156  1.00  0.00           N
ATOM   3068  H   GLN   197      47.026  18.110  44.836  1.00  0.00           H
ATOM   3069  CA  GLN   197      47.284  16.216  44.084  1.00  0.00           C
ATOM   3070  HA  GLN   197      48.228  15.684  43.963  1.00  0.00           H
ATOM   3071  CB  GLN   197      46.617  15.772  45.377  1.00  0.00           C
ATOM   3072  HB2 GLN   197      47.006  16.376  46.198  1.00  0.00           H
ATOM   3073  HB3 GLN   197      45.578  16.067  45.522  1.00  0.00           H
ATOM   3074  CG  GLN   197      46.930  14.360  45.751  1.00  0.00           C
ATOM   3075  HG2 GLN   197      47.936  14.071  45.447  1.00  0.00           H
ATOM   3076  HG3 GLN   197      47.230  14.246  46.792  1.00  0.00           H
ATOM   3077  CD  GLN   197      45.829  13.347  45.360  1.00  0.00           C
ATOM   3078  OE1 GLN   197      44.673  13.642  45.218  1.00  0.00           O
ATOM   3079  NE2 GLN   197      46.232  12.162  44.988  1.00  0.00           N
ATOM   3080 HE21 GLN   197      45.564  11.465  44.692  1.00  0.00           H
ATOM   3081 HE22 GLN   197      47.217  11.954  45.083  1.00  0.00           H
ATOM   3082  C   GLN   197      46.336  15.827  42.977  1.00  0.00           C
ATOM   3083  O   GLN   197      46.408  14.627  42.553  1.00  0.00           O
ATOM   3084  N   PHE   198      45.509  16.723  42.473  1.00  0.00           N
ATOM   3085  H   PHE   198      45.349  17.561  43.013  1.00  0.00           H
ATOM   3086  CA  PHE   198      44.607  16.443  41.420  1.00  0.00           C
ATOM   3087  HA  PHE   198      44.933  15.470  41.050  1.00  0.00           H
ATOM   3088  CB  PHE   198      43.160  16.378  41.862  1.00  0.00           C
ATOM   3089  HB2 PHE   198      42.531  16.070  41.027  1.00  0.00           H
ATOM   3090  HB3 PHE   198      42.983  15.659  42.662  1.00  0.00           H
ATOM   3091  CG  PHE   198      42.612  17.712  42.433  1.00  0.00           C
ATOM   3092  CD1 PHE   198      41.895  18.655  41.602  1.00  0.00           C
ATOM   3093  HD1 PHE   198      41.692  18.538  40.548  1.00  0.00           H
ATOM   3094  CE1 PHE   198      41.407  19.875  42.179  1.00  0.00           C
ATOM   3095  HE1 PHE   198      40.793  20.550  41.603  1.00  0.00           H
ATOM   3096  CZ  PHE   198      41.480  20.077  43.507  1.00  0.00           C
ATOM   3097  HZ  PHE   198      40.955  20.921  43.930  1.00  0.00           H
ATOM   3098  CE2 PHE   198      42.221  19.257  44.305  1.00  0.00           C
ATOM   3099  HE2 PHE   198      42.333  19.462  45.359  1.00  0.00           H
ATOM   3100  CD2 PHE   198      42.809  18.081  43.779  1.00  0.00           C
ATOM   3101  HD2 PHE   198      43.454  17.423  44.343  1.00  0.00           H
ATOM   3102  C   PHE   198      44.737  17.345  40.141  1.00  0.00           C
ATOM   3103  O   PHE   198      44.365  16.949  39.049  1.00  0.00           O
ATOM   3104  N   ILE   199      45.446  18.449  40.267  1.00  0.00           N
ATOM   3105  H   ILE   199      45.784  18.644  41.199  1.00  0.00           H
ATOM   3106  CA  ILE   199      45.720  19.347  39.173  1.00  0.00           C
ATOM   3107  HA  ILE   199      44.903  19.239  38.461  1.00  0.00           H
ATOM   3108  CB  ILE   199      45.832  20.799  39.713  1.00  0.00           C
ATOM   3109  HB  ILE   199      46.674  20.751  40.401  1.00  0.00           H
ATOM   3110  CG2 ILE   199      46.307  21.674  38.510  1.00  0.00           C
ATOM   3111 HG21 ILE   199      46.020  21.456  37.481  1.00  0.00           H
ATOM   3112 HG22 ILE   199      47.392  21.565  38.550  1.00  0.00           H
ATOM   3113 HG23 ILE   199      46.034  22.702  38.745  1.00  0.00           H
ATOM   3114  CG1 ILE   199      44.535  21.305  40.360  1.00  0.00           C
ATOM   3115 HG12 ILE   199      44.291  20.848  41.319  1.00  0.00           H
ATOM   3116 HG13 ILE   199      44.710  22.323  40.704  1.00  0.00           H
ATOM   3117  CD1 ILE   199      43.240  21.361  39.535  1.00  0.00           C
ATOM   3118 HD11 ILE   199      43.251  21.991  38.646  1.00  0.00           H
ATOM   3119 HD12 ILE   199      42.446  21.840  40.109  1.00  0.00           H
ATOM   3120 HD13 ILE   199      42.825  20.417  39.180  1.00  0.00           H
ATOM   3121  C   ILE   199      47.069  18.882  38.484  1.00  0.00           C
ATOM   3122  O   ILE   199      48.090  18.613  39.111  1.00  0.00           O
ATOM   3123  N   GLY   200      46.995  18.811  37.174  1.00  0.00           N
ATOM   3124  H   GLY   200      46.133  18.968  36.672  1.00  0.00           H
ATOM   3125  CA  GLY   200      48.253  18.320  36.467  1.00  0.00           C
ATOM   3126  HA2 GLY   200      48.854  17.644  37.076  1.00  0.00           H
ATOM   3127  HA3 GLY   200      47.961  17.821  35.543  1.00  0.00           H
ATOM   3128  C   GLY   200      49.275  19.364  36.183  1.00  0.00           C
ATOM   3129  O   GLY   200      50.424  19.140  36.212  1.00  0.00           O
ATOM   3130  N   TYR   201      48.724  20.565  36.024  1.00  0.00           N
ATOM   3131  H   TYR   201      47.755  20.787  36.200  1.00  0.00           H
ATOM   3132  CA  TYR   201      49.588  21.710  35.743  1.00  0.00           C
ATOM   3133  HA  TYR   201      50.253  21.377  34.947  1.00  0.00           H
ATOM   3134  CB  TYR   201      48.761  22.938  35.325  1.00  0.00           C
ATOM   3135  HB2 TYR   201      48.188  23.306  36.177  1.00  0.00           H
ATOM   3136  HB3 TYR   201      49.311  23.809  34.972  1.00  0.00           H
ATOM   3137  CG  TYR   201      47.883  22.684  34.124  1.00  0.00           C
ATOM   3138  CD1 TYR   201      48.478  22.496  32.869  1.00  0.00           C
ATOM   3139  HD1 TYR   201      49.537  22.540  32.664  1.00  0.00           H
ATOM   3140  CE1 TYR   201      47.681  21.972  31.765  1.00  0.00           C
ATOM   3141  HE1 TYR   201      48.126  21.791  30.797  1.00  0.00           H
ATOM   3142  CZ  TYR   201      46.347  21.744  31.915  1.00  0.00           C
ATOM   3143  OH  TYR   201      45.615  21.170  30.851  1.00  0.00           O
ATOM   3144  HH  TYR   201      44.686  21.218  31.088  1.00  0.00           H
ATOM   3145  CE2 TYR   201      45.758  22.002  33.129  1.00  0.00           C
ATOM   3146  HE2 TYR   201      44.686  21.878  33.157  1.00  0.00           H
ATOM   3147  CD2 TYR   201      46.501  22.493  34.206  1.00  0.00           C
ATOM   3148  HD2 TYR   201      46.106  22.619  35.203  1.00  0.00           H
ATOM   3149  C   TYR   201      50.355  22.111  37.031  1.00  0.00           C
ATOM   3150  O   TYR   201      49.739  22.145  38.139  1.00  0.00           O
ATOM   3151  N   PRO   202      51.561  22.597  36.938  1.00  0.00           N
ATOM   3152  CD  PRO   202      52.500  22.437  35.816  1.00  0.00           C
ATOM   3153  HD2 PRO   202      52.354  23.157  35.010  1.00  0.00           H
ATOM   3154  HD3 PRO   202      52.171  21.504  35.359  1.00  0.00           H
ATOM   3155  CG  PRO   202      53.929  22.482  36.355  1.00  0.00           C
ATOM   3156  HG2 PRO   202      54.662  22.923  35.680  1.00  0.00           H
ATOM   3157  HG3 PRO   202      54.147  21.462  36.668  1.00  0.00           H
ATOM   3158  CB  PRO   202      53.765  23.447  37.526  1.00  0.00           C
ATOM   3159  HB2 PRO   202      53.791  24.491  37.211  1.00  0.00           H
ATOM   3160  HB3 PRO   202      54.538  23.364  38.289  1.00  0.00           H
ATOM   3161  CA  PRO   202      52.342  23.151  38.091  1.00  0.00           C
ATOM   3162  HA  PRO   202      52.373  22.465  38.937  1.00  0.00           H
ATOM   3163  C   PRO   202      51.753  24.451  38.603  1.00  0.00           C
ATOM   3164  O   PRO   202      51.424  25.376  37.921  1.00  0.00           O
ATOM   3165  N   ILE   203      51.663  24.529  39.941  1.00  0.00           N
ATOM   3166  H   ILE   203      51.973  23.724  40.468  1.00  0.00           H
ATOM   3167  CA  ILE   203      51.039  25.618  40.728  1.00  0.00           C
ATOM   3168  HA  ILE   203      50.573  26.297  40.015  1.00  0.00           H
ATOM   3169  CB  ILE   203      49.884  25.209  41.758  1.00  0.00           C
ATOM   3170  HB  ILE   203      50.335  24.660  42.585  1.00  0.00           H
ATOM   3171  CG2 ILE   203      49.343  26.515  42.354  1.00  0.00           C
ATOM   3172 HG21 ILE   203      48.961  27.263  41.659  1.00  0.00           H
ATOM   3173 HG22 ILE   203      50.040  26.865  43.117  1.00  0.00           H
ATOM   3174 HG23 ILE   203      48.519  26.271  43.026  1.00  0.00           H
ATOM   3175  CG1 ILE   203      48.865  24.362  41.025  1.00  0.00           C
ATOM   3176 HG12 ILE   203      48.206  24.891  40.337  1.00  0.00           H
ATOM   3177 HG13 ILE   203      49.370  23.625  40.400  1.00  0.00           H
ATOM   3178  CD1 ILE   203      48.029  23.563  42.082  1.00  0.00           C
ATOM   3179 HD11 ILE   203      47.105  24.116  42.255  1.00  0.00           H
ATOM   3180 HD12 ILE   203      48.472  23.268  43.034  1.00  0.00           H
ATOM   3181 HD13 ILE   203      47.614  22.665  41.625  1.00  0.00           H
ATOM   3182  C   ILE   203      52.177  26.379  41.506  1.00  0.00           C
ATOM   3183  O   ILE   203      52.501  26.035  42.682  1.00  0.00           O
ATOM   3184  N   THR   204      52.859  27.304  40.883  1.00  0.00           N
ATOM   3185  H   THR   204      52.492  27.529  39.968  1.00  0.00           H
ATOM   3186  CA  THR   204      53.923  28.206  41.341  1.00  0.00           C
ATOM   3187  HA  THR   204      54.688  27.647  41.881  1.00  0.00           H
ATOM   3188  CB  THR   204      54.737  28.878  40.177  1.00  0.00           C
ATOM   3189  HB  THR   204      54.209  29.771  39.841  1.00  0.00           H
ATOM   3190  CG2 THR   204      56.168  29.373  40.692  1.00  0.00           C
ATOM   3191 HG21 THR   204      56.946  28.646  40.927  1.00  0.00           H
ATOM   3192 HG22 THR   204      55.884  29.831  41.640  1.00  0.00           H
ATOM   3193 HG23 THR   204      56.648  30.173  40.129  1.00  0.00           H
ATOM   3194  OG1 THR   204      54.924  27.930  39.102  1.00  0.00           O
ATOM   3195  HG1 THR   204      55.080  27.108  39.573  1.00  0.00           H
ATOM   3196  C   THR   204      53.552  29.252  42.330  1.00  0.00           C
ATOM   3197  O   THR   204      53.282  30.415  42.069  1.00  0.00           O
ATOM   3198  N   LEU   205      53.692  28.901  43.571  1.00  0.00           N
ATOM   3199  H   LEU   205      53.880  27.943  43.830  1.00  0.00           H
ATOM   3200  CA  LEU   205      53.662  29.960  44.697  1.00  0.00           C
ATOM   3201  HA  LEU   205      52.884  30.668  44.410  1.00  0.00           H
ATOM   3202  CB  LEU   205      53.342  29.230  45.954  1.00  0.00           C
ATOM   3203  HB2 LEU   205      52.516  28.528  45.839  1.00  0.00           H
ATOM   3204  HB3 LEU   205      54.167  28.543  46.149  1.00  0.00           H
ATOM   3205  CG  LEU   205      53.360  30.059  47.280  1.00  0.00           C
ATOM   3206  HG  LEU   205      54.377  30.397  47.484  1.00  0.00           H
ATOM   3207  CD1 LEU   205      52.319  31.166  47.217  1.00  0.00           C
ATOM   3208 HD11 LEU   205      52.584  31.996  46.562  1.00  0.00           H
ATOM   3209 HD12 LEU   205      52.252  31.693  48.168  1.00  0.00           H
ATOM   3210 HD13 LEU   205      51.354  30.823  46.843  1.00  0.00           H
ATOM   3211  CD2 LEU   205      52.899  29.148  48.482  1.00  0.00           C
ATOM   3212 HD21 LEU   205      53.610  28.337  48.638  1.00  0.00           H
ATOM   3213 HD22 LEU   205      52.859  29.785  49.366  1.00  0.00           H
ATOM   3214 HD23 LEU   205      51.890  28.827  48.225  1.00  0.00           H
ATOM   3215  C   LEU   205      55.009  30.632  44.804  1.00  0.00           C
ATOM   3216  O   LEU   205      56.069  30.066  44.808  1.00  0.00           O
ATOM   3217  N   PHE   206      54.986  31.968  44.757  1.00  0.00           N
ATOM   3218  H   PHE   206      54.064  32.330  44.562  1.00  0.00           H
ATOM   3219  CA  PHE   206      56.014  32.937  45.001  1.00  0.00           C
ATOM   3220  HA  PHE   206      56.878  32.472  44.528  1.00  0.00           H
ATOM   3221  CB  PHE   206      55.567  34.200  44.218  1.00  0.00           C
ATOM   3222  HB2 PHE   206      54.516  34.427  44.394  1.00  0.00           H
ATOM   3223  HB3 PHE   206      56.028  35.124  44.567  1.00  0.00           H
ATOM   3224  CG  PHE   206      55.891  33.985  42.757  1.00  0.00           C
ATOM   3225  CD1 PHE   206      57.187  34.375  42.349  1.00  0.00           C
ATOM   3226  HD1 PHE   206      57.802  34.961  43.017  1.00  0.00           H
ATOM   3227  CE1 PHE   206      57.626  33.918  41.087  1.00  0.00           C
ATOM   3228  HE1 PHE   206      58.660  34.058  40.807  1.00  0.00           H
ATOM   3229  CZ  PHE   206      56.850  33.123  40.228  1.00  0.00           C
ATOM   3230  HZ  PHE   206      57.232  32.682  39.319  1.00  0.00           H
ATOM   3231  CE2 PHE   206      55.511  32.886  40.595  1.00  0.00           C
ATOM   3232  HE2 PHE   206      54.826  32.309  39.992  1.00  0.00           H
ATOM   3233  CD2 PHE   206      55.003  33.316  41.900  1.00  0.00           C
ATOM   3234  HD2 PHE   206      54.001  33.020  42.176  1.00  0.00           H
ATOM   3235  C   PHE   206      56.081  33.264  46.524  1.00  0.00           C
ATOM   3236  O   PHE   206      55.027  33.218  47.129  1.00  0.00           O
ATOM   3237  N   VAL   207      57.265  33.610  47.075  1.00  0.00           N
ATOM   3238  H   VAL   207      58.029  33.687  46.418  1.00  0.00           H
ATOM   3239  CA  VAL   207      57.384  33.981  48.437  1.00  0.00           C
ATOM   3240  HA  VAL   207      56.658  33.400  49.007  1.00  0.00           H
ATOM   3241  CB  VAL   207      58.818  33.666  49.095  1.00  0.00           C
ATOM   3242  HB  VAL   207      58.988  32.591  49.035  1.00  0.00           H
ATOM   3243  CG1 VAL   207      59.988  34.389  48.446  1.00  0.00           C
ATOM   3244 HG11 VAL   207      59.917  34.373  47.358  1.00  0.00           H
ATOM   3245 HG12 VAL   207      60.216  35.375  48.853  1.00  0.00           H
ATOM   3246 HG13 VAL   207      60.796  33.683  48.641  1.00  0.00           H
ATOM   3247  CG2 VAL   207      58.851  33.976  50.611  1.00  0.00           C
ATOM   3248 HG21 VAL   207      58.678  35.024  50.853  1.00  0.00           H
ATOM   3249 HG22 VAL   207      59.829  33.677  50.992  1.00  0.00           H
ATOM   3250 HG23 VAL   207      58.119  33.355  51.126  1.00  0.00           H
ATOM   3251  C   VAL   207      57.036  35.555  48.653  1.00  0.00           C
ATOM   3252  O   VAL   207      57.267  36.362  47.743  1.00  0.00           O
ATOM   3253  N   GLU   208      56.424  35.915  49.785  1.00  0.00           N
ATOM   3254  H   GLU   208      56.142  35.143  50.370  1.00  0.00           H
ATOM   3255  CA  GLU   208      56.082  37.286  50.281  1.00  0.00           C
ATOM   3256  HA  GLU   208      56.599  37.881  49.528  1.00  0.00           H
ATOM   3257  CB  GLU   208      54.618  37.551  50.190  1.00  0.00           C
ATOM   3258  HB2 GLU   208      54.340  37.571  49.136  1.00  0.00           H
ATOM   3259  HB3 GLU   208      54.080  36.864  50.844  1.00  0.00           H
ATOM   3260  CG  GLU   208      54.147  38.991  50.523  1.00  0.00           C
ATOM   3261  HG2 GLU   208      53.069  39.029  50.371  1.00  0.00           H
ATOM   3262  HG3 GLU   208      54.514  39.103  51.544  1.00  0.00           H
ATOM   3263  CD  GLU   208      54.866  40.120  49.720  1.00  0.00           C
ATOM   3264  OE1 GLU   208      55.523  39.952  48.722  1.00  0.00           O
ATOM   3265  OE2 GLU   208      54.769  41.297  50.192  1.00  0.00           O
ATOM   3266  C   GLU   208      56.593  37.590  51.692  1.00  0.00           C
ATOM   3267  O   GLU   208      56.009  37.105  52.705  1.00  0.00           O
ATOM   3268  OXT GLU   208      57.721  38.121  51.666  1.00  0.00           O
END
