# Supplementary material for: Worth the Weight: Sub-Pocket EXplorer (SubPEx), a Weighted Ensemble Method to Enhance Binding-Pocket Conformational Sampling
Source: J Chem Theory Comput. 2023 Aug 16;19(17):5677–89. doi: 10.1021/acs.jctc.3c00478 (PMC10500992; doi:10.1021/acs.jctc.3c00478)
Supplement: Supplementary file 2 — ct3c00478_si_002.zip [file ct3c00478_si_002.zip › clustered_structures/HSP90/brute-force/rep.c23.aligned.pdb]

HELIX    1   1 ALA      9  ASN     20  1                                  12
HELIX    2   2 LYS     26  THR     50  1                                  25
HELIX    3   3 PRO     52  ASP     56  1                                   5
HELIX    4   4 ASN     91  GLY     93  1                                   3
HELIX    5   5 ALA     96  GLN    108  1                                  13
HELIX    6   6 ILE    113  GLY    117  1                                   5
HELIX    7   7 GLY    122  LEU    128  1                                   7
HELIX    8   8 THR    180  TYR    182  1                                   3
HELIX    9   9 GLU    185  SER    196  1                                  12
SHEET    1   1 1 THR     4  ALA     6  0
SHEET    2   2 1 ILE    63  ASN    68  0
SHEET    3   3 1 THR    73  ASP    78  0
SHEET    4   4 1 ALA   130  LYS   138  0
SHEET    5   5 1 GLN   144  SER   149  0
SHEET    6   6 1 SER   154  THR   159  0
SHEET    7   7 1 GLY   168  LEU   175  0
SHEET    8   8 1 ILE   203  LEU   205  0
CRYST1   70.265   64.466   72.537  90.00  90.00  90.00               1
ATOM      1  N   ALA     1      31.287  56.804  24.667  1.00  0.00           N
ATOM      2  H1  ALA     1      30.417  56.289  24.644  1.00  0.00           H
ATOM      3  H2  ALA     1      31.126  57.640  25.210  1.00  0.00           H
ATOM      4  H3  ALA     1      31.506  56.984  23.698  1.00  0.00           H
ATOM      5  CA  ALA     1      32.392  56.039  25.237  1.00  0.00           C
ATOM      6  HA  ALA     1      32.594  55.194  24.580  1.00  0.00           H
ATOM      7  CB  ALA     1      33.749  56.802  25.132  1.00  0.00           C
ATOM      8  HB1 ALA     1      34.512  56.267  25.698  1.00  0.00           H
ATOM      9  HB2 ALA     1      33.579  57.733  25.674  1.00  0.00           H
ATOM     10  HB3 ALA     1      34.098  56.893  24.103  1.00  0.00           H
ATOM     11  C   ALA     1      31.984  55.480  26.701  1.00  0.00           C
ATOM     12  O   ALA     1      32.344  56.053  27.708  1.00  0.00           O
ATOM     13  N   VAL     2      31.406  54.336  26.802  1.00  0.00           N
ATOM     14  H   VAL     2      31.161  53.763  26.006  1.00  0.00           H
ATOM     15  CA  VAL     2      30.911  53.758  28.085  1.00  0.00           C
ATOM     16  HA  VAL     2      30.874  54.481  28.900  1.00  0.00           H
ATOM     17  CB  VAL     2      29.495  53.129  27.986  1.00  0.00           C
ATOM     18  HB  VAL     2      28.826  53.971  27.807  1.00  0.00           H
ATOM     19  CG1 VAL     2      29.330  52.075  26.901  1.00  0.00           C
ATOM     20 HG11 VAL     2      29.569  52.565  25.958  1.00  0.00           H
ATOM     21 HG12 VAL     2      30.142  51.371  27.082  1.00  0.00           H
ATOM     22 HG13 VAL     2      28.380  51.541  26.920  1.00  0.00           H
ATOM     23  CG2 VAL     2      29.072  52.422  29.307  1.00  0.00           C
ATOM     24 HG21 VAL     2      29.599  51.489  29.502  1.00  0.00           H
ATOM     25 HG22 VAL     2      28.026  52.111  29.317  1.00  0.00           H
ATOM     26 HG23 VAL     2      29.318  53.144  30.085  1.00  0.00           H
ATOM     27  C   VAL     2      32.022  52.794  28.507  1.00  0.00           C
ATOM     28  O   VAL     2      32.565  52.045  27.681  1.00  0.00           O
ATOM     29  N   GLU     3      32.341  52.713  29.777  1.00  0.00           N
ATOM     30  H   GLU     3      31.870  53.380  30.372  1.00  0.00           H
ATOM     31  CA  GLU     3      33.437  51.882  30.303  1.00  0.00           C
ATOM     32  HA  GLU     3      33.639  51.002  29.692  1.00  0.00           H
ATOM     33  CB  GLU     3      34.666  52.725  30.246  1.00  0.00           C
ATOM     34  HB2 GLU     3      35.398  52.022  30.643  1.00  0.00           H
ATOM     35  HB3 GLU     3      35.054  52.879  29.239  1.00  0.00           H
ATOM     36  CG  GLU     3      34.725  54.147  30.872  1.00  0.00           C
ATOM     37  HG2 GLU     3      35.660  54.659  30.643  1.00  0.00           H
ATOM     38  HG3 GLU     3      33.966  54.714  30.333  1.00  0.00           H
ATOM     39  CD  GLU     3      34.529  54.051  32.395  1.00  0.00           C
ATOM     40  OE1 GLU     3      35.450  53.655  33.156  1.00  0.00           O
ATOM     41  OE2 GLU     3      33.526  54.629  32.899  1.00  0.00           O
ATOM     42  C   GLU     3      33.195  51.291  31.724  1.00  0.00           C
ATOM     43  O   GLU     3      34.035  50.752  32.440  1.00  0.00           O
ATOM     44  N   THR     4      31.916  51.405  32.119  1.00  0.00           N
ATOM     45  H   THR     4      31.241  51.841  31.507  1.00  0.00           H
ATOM     46  CA  THR     4      31.449  50.838  33.407  1.00  0.00           C
ATOM     47  HA  THR     4      31.926  49.891  33.660  1.00  0.00           H
ATOM     48  CB  THR     4      31.586  51.735  34.601  1.00  0.00           C
ATOM     49  HB  THR     4      30.855  52.539  34.519  1.00  0.00           H
ATOM     50  CG2 THR     4      31.373  50.970  35.888  1.00  0.00           C
ATOM     51 HG21 THR     4      32.157  50.226  36.031  1.00  0.00           H
ATOM     52 HG22 THR     4      30.420  50.444  35.894  1.00  0.00           H
ATOM     53 HG23 THR     4      31.266  51.745  36.647  1.00  0.00           H
ATOM     54  OG1 THR     4      32.910  52.264  34.648  1.00  0.00           O
ATOM     55  HG1 THR     4      32.937  52.717  33.802  1.00  0.00           H
ATOM     56  C   THR     4      29.962  50.393  33.208  1.00  0.00           C
ATOM     57  O   THR     4      29.190  51.100  32.626  1.00  0.00           O
ATOM     58  N   PHE     5      29.673  49.127  33.593  1.00  0.00           N
ATOM     59  H   PHE     5      30.429  48.667  34.081  1.00  0.00           H
ATOM     60  CA  PHE     5      28.443  48.423  33.273  1.00  0.00           C
ATOM     61  HA  PHE     5      27.769  49.138  32.802  1.00  0.00           H
ATOM     62  CB  PHE     5      28.809  47.306  32.232  1.00  0.00           C
ATOM     63  HB2 PHE     5      29.589  46.664  32.639  1.00  0.00           H
ATOM     64  HB3 PHE     5      27.886  46.743  32.088  1.00  0.00           H
ATOM     65  CG  PHE     5      29.244  47.662  30.829  1.00  0.00           C
ATOM     66  CD1 PHE     5      30.461  48.296  30.548  1.00  0.00           C
ATOM     67  HD1 PHE     5      31.073  48.486  31.418  1.00  0.00           H
ATOM     68  CE1 PHE     5      30.763  48.668  29.211  1.00  0.00           C
ATOM     69  HE1 PHE     5      31.746  49.033  28.952  1.00  0.00           H
ATOM     70  CZ  PHE     5      29.859  48.372  28.149  1.00  0.00           C
ATOM     71  HZ  PHE     5      30.018  48.684  27.127  1.00  0.00           H
ATOM     72  CE2 PHE     5      28.604  47.809  28.462  1.00  0.00           C
ATOM     73  HE2 PHE     5      27.823  47.829  27.716  1.00  0.00           H
ATOM     74  CD2 PHE     5      28.314  47.584  29.790  1.00  0.00           C
ATOM     75  HD2 PHE     5      27.348  47.163  30.024  1.00  0.00           H
ATOM     76  C   PHE     5      27.819  47.749  34.565  1.00  0.00           C
ATOM     77  O   PHE     5      28.529  47.462  35.526  1.00  0.00           O
ATOM     78  N   ALA     6      26.466  47.668  34.497  1.00  0.00           N
ATOM     79  H   ALA     6      26.013  48.122  33.717  1.00  0.00           H
ATOM     80  CA  ALA     6      25.602  46.998  35.386  1.00  0.00           C
ATOM     81  HA  ALA     6      25.798  47.412  36.376  1.00  0.00           H
ATOM     82  CB  ALA     6      24.177  47.379  34.948  1.00  0.00           C
ATOM     83  HB1 ALA     6      24.131  47.209  33.871  1.00  0.00           H
ATOM     84  HB2 ALA     6      23.985  48.438  35.125  1.00  0.00           H
ATOM     85  HB3 ALA     6      23.408  46.774  35.427  1.00  0.00           H
ATOM     86  C   ALA     6      25.812  45.503  35.254  1.00  0.00           C
ATOM     87  O   ALA     6      25.876  44.957  34.163  1.00  0.00           O
ATOM     88  N   PHE     7      25.676  44.770  36.359  1.00  0.00           N
ATOM     89  H   PHE     7      25.526  45.208  37.257  1.00  0.00           H
ATOM     90  CA  PHE     7      25.399  43.375  36.376  1.00  0.00           C
ATOM     91  HA  PHE     7      26.070  42.937  35.636  1.00  0.00           H
ATOM     92  CB  PHE     7      25.698  42.871  37.795  1.00  0.00           C
ATOM     93  HB2 PHE     7      25.326  43.601  38.514  1.00  0.00           H
ATOM     94  HB3 PHE     7      25.155  41.950  38.007  1.00  0.00           H
ATOM     95  CG  PHE     7      27.221  42.507  38.039  1.00  0.00           C
ATOM     96  CD1 PHE     7      27.826  41.548  37.262  1.00  0.00           C
ATOM     97  HD1 PHE     7      27.189  41.049  36.545  1.00  0.00           H
ATOM     98  CE1 PHE     7      29.243  41.288  37.320  1.00  0.00           C
ATOM     99  HE1 PHE     7      29.660  40.450  36.783  1.00  0.00           H
ATOM    100  CZ  PHE     7      29.948  42.094  38.213  1.00  0.00           C
ATOM    101  HZ  PHE     7      30.994  41.859  38.341  1.00  0.00           H
ATOM    102  CE2 PHE     7      29.313  42.990  39.091  1.00  0.00           C
ATOM    103  HE2 PHE     7      29.881  43.538  39.828  1.00  0.00           H
ATOM    104  CD2 PHE     7      27.946  43.238  38.953  1.00  0.00           C
ATOM    105  HD2 PHE     7      27.452  44.029  39.498  1.00  0.00           H
ATOM    106  C   PHE     7      23.959  42.944  35.935  1.00  0.00           C
ATOM    107  O   PHE     7      22.991  43.668  36.192  1.00  0.00           O
ATOM    108  N   GLN     8      23.826  41.674  35.491  1.00  0.00           N
ATOM    109  H   GLN     8      24.641  41.153  35.198  1.00  0.00           H
ATOM    110  CA  GLN     8      22.557  41.009  35.560  1.00  0.00           C
ATOM    111  HA  GLN     8      21.743  41.581  35.113  1.00  0.00           H
ATOM    112  CB  GLN     8      22.569  39.648  34.964  1.00  0.00           C
ATOM    113  HB2 GLN     8      23.451  39.052  35.197  1.00  0.00           H
ATOM    114  HB3 GLN     8      21.758  39.015  35.325  1.00  0.00           H
ATOM    115  CG  GLN     8      22.506  39.657  33.405  1.00  0.00           C
ATOM    116  HG2 GLN     8      22.245  38.691  32.974  1.00  0.00           H
ATOM    117  HG3 GLN     8      21.643  40.241  33.086  1.00  0.00           H
ATOM    118  CD  GLN     8      23.834  40.057  32.770  1.00  0.00           C
ATOM    119  OE1 GLN     8      24.855  39.401  32.929  1.00  0.00           O
ATOM    120  NE2 GLN     8      23.819  41.149  32.002  1.00  0.00           N
ATOM    121 HE21 GLN     8      24.715  41.584  31.839  1.00  0.00           H
ATOM    122 HE22 GLN     8      22.992  41.701  31.824  1.00  0.00           H
ATOM    123  C   GLN     8      22.136  40.845  37.018  1.00  0.00           C
ATOM    124  O   GLN     8      22.942  40.415  37.842  1.00  0.00           O
ATOM    125  N   ALA     9      20.880  41.004  37.367  1.00  0.00           N
ATOM    126  H   ALA     9      20.085  41.130  36.757  1.00  0.00           H
ATOM    127  CA  ALA     9      20.472  41.101  38.814  1.00  0.00           C
ATOM    128  HA  ALA     9      21.084  41.820  39.359  1.00  0.00           H
ATOM    129  CB  ALA     9      19.029  41.688  38.777  1.00  0.00           C
ATOM    130  HB1 ALA     9      18.252  41.068  38.332  1.00  0.00           H
ATOM    131  HB2 ALA     9      19.029  42.595  38.172  1.00  0.00           H
ATOM    132  HB3 ALA     9      18.559  41.855  39.746  1.00  0.00           H
ATOM    133  C   ALA     9      20.415  39.801  39.596  1.00  0.00           C
ATOM    134  O   ALA     9      20.596  39.838  40.726  1.00  0.00           O
ATOM    135  N   GLU    10      20.405  38.616  38.984  1.00  0.00           N
ATOM    136  H   GLU    10      20.204  38.649  37.994  1.00  0.00           H
ATOM    137  CA  GLU    10      20.696  37.309  39.623  1.00  0.00           C
ATOM    138  HA  GLU    10      20.076  37.347  40.518  1.00  0.00           H
ATOM    139  CB  GLU    10      20.364  36.116  38.664  1.00  0.00           C
ATOM    140  HB2 GLU    10      20.831  35.173  38.949  1.00  0.00           H
ATOM    141  HB3 GLU    10      19.298  36.024  38.871  1.00  0.00           H
ATOM    142  CG  GLU    10      20.620  36.315  37.189  1.00  0.00           C
ATOM    143  HG2 GLU    10      21.484  36.940  36.967  1.00  0.00           H
ATOM    144  HG3 GLU    10      20.937  35.343  36.810  1.00  0.00           H
ATOM    145  CD  GLU    10      19.413  36.952  36.554  1.00  0.00           C
ATOM    146  OE1 GLU    10      19.379  38.237  36.498  1.00  0.00           O
ATOM    147  OE2 GLU    10      18.529  36.223  36.041  1.00  0.00           O
ATOM    148  C   GLU    10      22.189  37.179  39.997  1.00  0.00           C
ATOM    149  O   GLU    10      22.513  36.465  40.983  1.00  0.00           O
ATOM    150  N   ILE    11      23.081  37.926  39.322  1.00  0.00           N
ATOM    151  H   ILE    11      22.730  38.623  38.681  1.00  0.00           H
ATOM    152  CA  ILE    11      24.515  37.778  39.615  1.00  0.00           C
ATOM    153  HA  ILE    11      24.762  36.740  39.835  1.00  0.00           H
ATOM    154  CB  ILE    11      25.431  37.958  38.365  1.00  0.00           C
ATOM    155  HB  ILE    11      25.477  39.008  38.077  1.00  0.00           H
ATOM    156  CG2 ILE    11      26.960  37.619  38.644  1.00  0.00           C
ATOM    157 HG21 ILE    11      27.526  37.696  37.716  1.00  0.00           H
ATOM    158 HG22 ILE    11      27.058  36.617  39.061  1.00  0.00           H
ATOM    159 HG23 ILE    11      27.391  38.348  39.329  1.00  0.00           H
ATOM    160  CG1 ILE    11      25.055  37.232  37.017  1.00  0.00           C
ATOM    161 HG12 ILE    11      25.278  36.170  37.118  1.00  0.00           H
ATOM    162 HG13 ILE    11      24.003  37.415  36.798  1.00  0.00           H
ATOM    163  CD1 ILE    11      25.852  37.642  35.683  1.00  0.00           C
ATOM    164 HD11 ILE    11      25.900  38.726  35.579  1.00  0.00           H
ATOM    165 HD12 ILE    11      25.376  37.246  34.786  1.00  0.00           H
ATOM    166 HD13 ILE    11      26.870  37.254  35.717  1.00  0.00           H
ATOM    167  C   ILE    11      24.856  38.660  40.833  1.00  0.00           C
ATOM    168  O   ILE    11      25.447  38.258  41.787  1.00  0.00           O
ATOM    169  N   ALA    12      24.373  39.918  40.689  1.00  0.00           N
ATOM    170  H   ALA    12      23.986  40.261  39.822  1.00  0.00           H
ATOM    171  CA  ALA    12      24.213  40.802  41.857  1.00  0.00           C
ATOM    172  HA  ALA    12      25.207  41.030  42.243  1.00  0.00           H
ATOM    173  CB  ALA    12      23.613  42.141  41.448  1.00  0.00           C
ATOM    174  HB1 ALA    12      22.545  41.944  41.353  1.00  0.00           H
ATOM    175  HB2 ALA    12      24.064  42.554  40.546  1.00  0.00           H
ATOM    176  HB3 ALA    12      23.865  42.845  42.241  1.00  0.00           H
ATOM    177  C   ALA    12      23.459  40.160  43.041  1.00  0.00           C
ATOM    178  O   ALA    12      23.880  40.300  44.160  1.00  0.00           O
ATOM    179  N   GLN    13      22.452  39.265  42.822  1.00  0.00           N
ATOM    180  H   GLN    13      22.020  39.253  41.909  1.00  0.00           H
ATOM    181  CA  GLN    13      21.778  38.587  43.920  1.00  0.00           C
ATOM    182  HA  GLN    13      21.730  39.263  44.774  1.00  0.00           H
ATOM    183  CB  GLN    13      20.334  38.232  43.582  1.00  0.00           C
ATOM    184  HB2 GLN    13      19.713  39.043  43.204  1.00  0.00           H
ATOM    185  HB3 GLN    13      20.279  37.457  42.820  1.00  0.00           H
ATOM    186  CG  GLN    13      19.552  37.625  44.721  1.00  0.00           C
ATOM    187  HG2 GLN    13      18.549  37.481  44.319  1.00  0.00           H
ATOM    188  HG3 GLN    13      20.070  36.694  44.948  1.00  0.00           H
ATOM    189  CD  GLN    13      19.540  38.508  45.908  1.00  0.00           C
ATOM    190  OE1 GLN    13      19.524  39.745  45.762  1.00  0.00           O
ATOM    191  NE2 GLN    13      19.489  37.872  47.106  1.00  0.00           N
ATOM    192 HE21 GLN    13      19.577  38.508  47.886  1.00  0.00           H
ATOM    193 HE22 GLN    13      19.611  36.883  47.267  1.00  0.00           H
ATOM    194  C   GLN    13      22.671  37.506  44.448  1.00  0.00           C
ATOM    195  O   GLN    13      22.639  37.246  45.616  1.00  0.00           O
ATOM    196  N   LEU    14      23.475  36.836  43.594  1.00  0.00           N
ATOM    197  H   LEU    14      23.472  36.894  42.586  1.00  0.00           H
ATOM    198  CA  LEU    14      24.384  35.816  44.206  1.00  0.00           C
ATOM    199  HA  LEU    14      23.924  35.144  44.930  1.00  0.00           H
ATOM    200  CB  LEU    14      24.932  34.822  43.104  1.00  0.00           C
ATOM    201  HB2 LEU    14      24.112  34.522  42.453  1.00  0.00           H
ATOM    202  HB3 LEU    14      25.599  35.375  42.441  1.00  0.00           H
ATOM    203  CG  LEU    14      25.527  33.500  43.629  1.00  0.00           C
ATOM    204  HG  LEU    14      26.325  33.763  44.325  1.00  0.00           H
ATOM    205  CD1 LEU    14      24.498  32.680  44.472  1.00  0.00           C
ATOM    206 HD11 LEU    14      24.945  31.750  44.825  1.00  0.00           H
ATOM    207 HD12 LEU    14      23.540  32.596  43.957  1.00  0.00           H
ATOM    208 HD13 LEU    14      24.250  33.261  45.360  1.00  0.00           H
ATOM    209  CD2 LEU    14      26.114  32.481  42.578  1.00  0.00           C
ATOM    210 HD21 LEU    14      25.184  32.088  42.169  1.00  0.00           H
ATOM    211 HD22 LEU    14      26.680  32.932  41.766  1.00  0.00           H
ATOM    212 HD23 LEU    14      26.691  31.678  43.038  1.00  0.00           H
ATOM    213  C   LEU    14      25.601  36.518  44.954  1.00  0.00           C
ATOM    214  O   LEU    14      25.993  36.107  46.018  1.00  0.00           O
ATOM    215  N   MET    15      26.159  37.671  44.453  1.00  0.00           N
ATOM    216  H   MET    15      25.827  37.975  43.549  1.00  0.00           H
ATOM    217  CA  MET    15      27.094  38.535  45.277  1.00  0.00           C
ATOM    218  HA  MET    15      27.821  37.831  45.681  1.00  0.00           H
ATOM    219  CB  MET    15      27.872  39.482  44.333  1.00  0.00           C
ATOM    220  HB2 MET    15      27.218  40.218  43.869  1.00  0.00           H
ATOM    221  HB3 MET    15      28.544  40.130  44.894  1.00  0.00           H
ATOM    222  CG  MET    15      28.559  38.779  43.160  1.00  0.00           C
ATOM    223  HG2 MET    15      29.271  38.074  43.590  1.00  0.00           H
ATOM    224  HG3 MET    15      27.818  38.151  42.665  1.00  0.00           H
ATOM    225  SD  MET    15      29.301  39.856  41.951  1.00  0.00           S
ATOM    226  CE  MET    15      27.855  40.479  41.126  1.00  0.00           C
ATOM    227  HE1 MET    15      27.182  39.666  40.851  1.00  0.00           H
ATOM    228  HE2 MET    15      27.414  41.220  41.792  1.00  0.00           H
ATOM    229  HE3 MET    15      28.259  40.925  40.218  1.00  0.00           H
ATOM    230  C   MET    15      26.442  39.200  46.452  1.00  0.00           C
ATOM    231  O   MET    15      27.085  39.232  47.508  1.00  0.00           O
ATOM    232  N   SER    16      25.121  39.404  46.518  1.00  0.00           N
ATOM    233  H   SER    16      24.627  39.061  45.706  1.00  0.00           H
ATOM    234  CA  SER    16      24.409  39.876  47.763  1.00  0.00           C
ATOM    235  HA  SER    16      24.895  40.663  48.340  1.00  0.00           H
ATOM    236  CB  SER    16      23.029  40.322  47.500  1.00  0.00           C
ATOM    237  HB2 SER    16      22.600  39.439  47.029  1.00  0.00           H
ATOM    238  HB3 SER    16      22.391  40.539  48.357  1.00  0.00           H
ATOM    239  OG  SER    16      22.949  41.450  46.573  1.00  0.00           O
ATOM    240  HG  SER    16      23.332  41.135  45.751  1.00  0.00           H
ATOM    241  C   SER    16      24.440  38.701  48.756  1.00  0.00           C
ATOM    242  O   SER    16      24.676  38.912  49.983  1.00  0.00           O
ATOM    243  N   LEU    17      24.311  37.488  48.280  1.00  0.00           N
ATOM    244  H   LEU    17      24.012  37.431  47.317  1.00  0.00           H
ATOM    245  CA  LEU    17      24.314  36.193  48.976  1.00  0.00           C
ATOM    246  HA  LEU    17      23.682  36.234  49.862  1.00  0.00           H
ATOM    247  CB  LEU    17      23.811  35.098  48.030  1.00  0.00           C
ATOM    248  HB2 LEU    17      22.923  35.563  47.602  1.00  0.00           H
ATOM    249  HB3 LEU    17      24.559  34.837  47.283  1.00  0.00           H
ATOM    250  CG  LEU    17      23.266  33.817  48.691  1.00  0.00           C
ATOM    251  HG  LEU    17      22.879  34.064  49.680  1.00  0.00           H
ATOM    252  CD1 LEU    17      22.077  33.130  48.004  1.00  0.00           C
ATOM    253 HD11 LEU    17      21.252  33.801  47.768  1.00  0.00           H
ATOM    254 HD12 LEU    17      21.745  32.330  48.667  1.00  0.00           H
ATOM    255 HD13 LEU    17      22.394  32.786  47.020  1.00  0.00           H
ATOM    256  CD2 LEU    17      24.362  32.762  48.872  1.00  0.00           C
ATOM    257 HD21 LEU    17      24.046  31.872  49.415  1.00  0.00           H
ATOM    258 HD22 LEU    17      24.759  32.504  47.889  1.00  0.00           H
ATOM    259 HD23 LEU    17      25.186  33.255  49.389  1.00  0.00           H
ATOM    260  C   LEU    17      25.718  35.859  49.612  1.00  0.00           C
ATOM    261  O   LEU    17      25.803  35.642  50.809  1.00  0.00           O
ATOM    262  N   ILE    18      26.746  35.774  48.717  1.00  0.00           N
ATOM    263  H   ILE    18      26.546  36.078  47.775  1.00  0.00           H
ATOM    264  CA  ILE    18      28.086  35.508  49.227  1.00  0.00           C
ATOM    265  HA  ILE    18      28.128  34.545  49.733  1.00  0.00           H
ATOM    266  CB  ILE    18      28.981  35.373  47.993  1.00  0.00           C
ATOM    267  HB  ILE    18      28.900  36.272  47.382  1.00  0.00           H
ATOM    268  CG2 ILE    18      30.473  35.382  48.357  1.00  0.00           C
ATOM    269 HG21 ILE    18      30.705  36.264  48.953  1.00  0.00           H
ATOM    270 HG22 ILE    18      31.134  35.341  47.491  1.00  0.00           H
ATOM    271 HG23 ILE    18      30.761  34.522  48.963  1.00  0.00           H
ATOM    272  CG1 ILE    18      28.676  34.140  47.086  1.00  0.00           C
ATOM    273 HG12 ILE    18      28.985  33.156  47.438  1.00  0.00           H
ATOM    274 HG13 ILE    18      27.600  34.122  46.914  1.00  0.00           H
ATOM    275  CD1 ILE    18      29.334  34.083  45.652  1.00  0.00           C
ATOM    276 HD11 ILE    18      29.343  35.069  45.190  1.00  0.00           H
ATOM    277 HD12 ILE    18      28.780  33.390  45.019  1.00  0.00           H
ATOM    278 HD13 ILE    18      30.389  33.844  45.787  1.00  0.00           H
ATOM    279  C   ILE    18      28.621  36.587  50.200  1.00  0.00           C
ATOM    280  O   ILE    18      29.291  36.205  51.181  1.00  0.00           O
ATOM    281  N   ILE    19      28.299  37.868  50.073  1.00  0.00           N
ATOM    282  H   ILE    19      27.880  38.155  49.200  1.00  0.00           H
ATOM    283  CA  ILE    19      28.708  38.863  51.093  1.00  0.00           C
ATOM    284  HA  ILE    19      29.794  38.807  51.173  1.00  0.00           H
ATOM    285  CB  ILE    19      28.265  40.261  50.709  1.00  0.00           C
ATOM    286  HB  ILE    19      27.209  40.311  50.446  1.00  0.00           H
ATOM    287  CG2 ILE    19      28.455  41.241  51.930  1.00  0.00           C
ATOM    288 HG21 ILE    19      27.841  40.950  52.781  1.00  0.00           H
ATOM    289 HG22 ILE    19      28.163  42.259  51.674  1.00  0.00           H
ATOM    290 HG23 ILE    19      29.522  41.184  52.148  1.00  0.00           H
ATOM    291  CG1 ILE    19      29.057  40.792  49.481  1.00  0.00           C
ATOM    292 HG12 ILE    19      30.001  41.278  49.725  1.00  0.00           H
ATOM    293 HG13 ILE    19      29.145  39.918  48.835  1.00  0.00           H
ATOM    294  CD1 ILE    19      28.258  41.840  48.732  1.00  0.00           C
ATOM    295 HD11 ILE    19      28.945  42.106  47.929  1.00  0.00           H
ATOM    296 HD12 ILE    19      28.091  42.633  49.461  1.00  0.00           H
ATOM    297 HD13 ILE    19      27.260  41.566  48.389  1.00  0.00           H
ATOM    298  C   ILE    19      28.017  38.412  52.333  1.00  0.00           C
ATOM    299  O   ILE    19      28.668  38.440  53.403  1.00  0.00           O
ATOM    300  N   ASN    20      26.693  38.129  52.268  1.00  0.00           N
ATOM    301  H   ASN    20      26.340  38.093  51.322  1.00  0.00           H
ATOM    302  CA  ASN    20      25.786  37.840  53.404  1.00  0.00           C
ATOM    303  HA  ASN    20      25.892  38.644  54.132  1.00  0.00           H
ATOM    304  CB  ASN    20      24.319  37.878  52.961  1.00  0.00           C
ATOM    305  HB2 ASN    20      23.943  38.876  52.731  1.00  0.00           H
ATOM    306  HB3 ASN    20      24.049  37.174  52.173  1.00  0.00           H
ATOM    307  CG  ASN    20      23.386  37.466  54.136  1.00  0.00           C
ATOM    308  OD1 ASN    20      23.110  36.308  54.401  1.00  0.00           O
ATOM    309  ND2 ASN    20      22.762  38.439  54.798  1.00  0.00           N
ATOM    310 HD21 ASN    20      23.125  39.378  54.721  1.00  0.00           H
ATOM    311 HD22 ASN    20      22.358  38.144  55.675  1.00  0.00           H
ATOM    312  C   ASN    20      26.192  36.504  54.196  1.00  0.00           C
ATOM    313  O   ASN    20      26.103  36.437  55.401  1.00  0.00           O
ATOM    314  N   THR    21      26.760  35.538  53.447  1.00  0.00           N
ATOM    315  H   THR    21      26.764  35.675  52.447  1.00  0.00           H
ATOM    316  CA  THR    21      27.262  34.190  53.956  1.00  0.00           C
ATOM    317  HA  THR    21      26.408  33.648  54.364  1.00  0.00           H
ATOM    318  CB  THR    21      27.855  33.280  52.913  1.00  0.00           C
ATOM    319  HB  THR    21      28.756  33.635  52.413  1.00  0.00           H
ATOM    320  CG2 THR    21      28.070  31.827  53.436  1.00  0.00           C
ATOM    321 HG21 THR    21      28.500  31.863  54.436  1.00  0.00           H
ATOM    322 HG22 THR    21      28.587  31.225  52.688  1.00  0.00           H
ATOM    323 HG23 THR    21      27.074  31.399  53.552  1.00  0.00           H
ATOM    324  OG1 THR    21      26.942  33.130  51.854  1.00  0.00           O
ATOM    325  HG1 THR    21      26.776  34.045  51.617  1.00  0.00           H
ATOM    326  C   THR    21      28.311  34.392  55.150  1.00  0.00           C
ATOM    327  O   THR    21      29.480  34.663  54.900  1.00  0.00           O
ATOM    328  N   PHE    22      27.829  34.263  56.409  1.00  0.00           N
ATOM    329  H   PHE    22      26.843  34.053  56.457  1.00  0.00           H
ATOM    330  CA  PHE    22      28.719  33.799  57.476  1.00  0.00           C
ATOM    331  HA  PHE    22      29.638  34.385  57.505  1.00  0.00           H
ATOM    332  CB  PHE    22      28.012  33.873  58.819  1.00  0.00           C
ATOM    333  HB2 PHE    22      27.855  34.923  59.066  1.00  0.00           H
ATOM    334  HB3 PHE    22      27.017  33.459  58.654  1.00  0.00           H
ATOM    335  CG  PHE    22      28.727  33.192  59.906  1.00  0.00           C
ATOM    336  CD1 PHE    22      28.268  31.936  60.339  1.00  0.00           C
ATOM    337  HD1 PHE    22      27.336  31.531  59.973  1.00  0.00           H
ATOM    338  CE1 PHE    22      28.926  31.150  61.257  1.00  0.00           C
ATOM    339  HE1 PHE    22      28.563  30.163  61.503  1.00  0.00           H
ATOM    340  CZ  PHE    22      29.921  31.801  62.001  1.00  0.00           C
ATOM    341  HZ  PHE    22      30.359  31.278  62.838  1.00  0.00           H
ATOM    342  CE2 PHE    22      30.301  33.145  61.681  1.00  0.00           C
ATOM    343  HE2 PHE    22      31.090  33.581  62.276  1.00  0.00           H
ATOM    344  CD2 PHE    22      29.690  33.854  60.685  1.00  0.00           C
ATOM    345  HD2 PHE    22      29.960  34.884  60.500  1.00  0.00           H
ATOM    346  C   PHE    22      29.321  32.379  57.150  1.00  0.00           C
ATOM    347  O   PHE    22      28.602  31.433  56.881  1.00  0.00           O
ATOM    348  N   TYR    23      30.645  32.352  57.076  1.00  0.00           N
ATOM    349  H   TYR    23      31.151  33.199  57.296  1.00  0.00           H
ATOM    350  CA  TYR    23      31.362  31.154  56.653  1.00  0.00           C
ATOM    351  HA  TYR    23      30.766  30.279  56.910  1.00  0.00           H
ATOM    352  CB  TYR    23      31.542  31.198  55.149  1.00  0.00           C
ATOM    353  HB2 TYR    23      30.710  31.680  54.634  1.00  0.00           H
ATOM    354  HB3 TYR    23      32.359  31.854  54.851  1.00  0.00           H
ATOM    355  CG  TYR    23      31.595  29.849  54.437  1.00  0.00           C
ATOM    356  CD1 TYR    23      30.451  29.119  54.397  1.00  0.00           C
ATOM    357  HD1 TYR    23      29.562  29.398  54.945  1.00  0.00           H
ATOM    358  CE1 TYR    23      30.350  27.876  53.779  1.00  0.00           C
ATOM    359  HE1 TYR    23      29.436  27.307  53.682  1.00  0.00           H
ATOM    360  CZ  TYR    23      31.484  27.359  53.099  1.00  0.00           C
ATOM    361  OH  TYR    23      31.410  26.249  52.382  1.00  0.00           O
ATOM    362  HH  TYR    23      30.476  26.037  52.309  1.00  0.00           H
ATOM    363  CE2 TYR    23      32.624  28.210  53.016  1.00  0.00           C
ATOM    364  HE2 TYR    23      33.521  27.870  52.520  1.00  0.00           H
ATOM    365  CD2 TYR    23      32.716  29.469  53.723  1.00  0.00           C
ATOM    366  HD2 TYR    23      33.682  29.937  53.846  1.00  0.00           H
ATOM    367  C   TYR    23      32.747  30.967  57.345  1.00  0.00           C
ATOM    368  O   TYR    23      33.407  31.917  57.767  1.00  0.00           O
ATOM    369  N   SER    24      33.099  29.717  57.661  1.00  0.00           N
ATOM    370  H   SER    24      32.424  29.023  57.370  1.00  0.00           H
ATOM    371  CA  SER    24      34.258  29.305  58.447  1.00  0.00           C
ATOM    372  HA  SER    24      34.657  30.096  59.083  1.00  0.00           H
ATOM    373  CB  SER    24      33.865  28.158  59.372  1.00  0.00           C
ATOM    374  HB2 SER    24      33.525  27.275  58.831  1.00  0.00           H
ATOM    375  HB3 SER    24      34.731  27.827  59.944  1.00  0.00           H
ATOM    376  OG  SER    24      32.876  28.614  60.261  1.00  0.00           O
ATOM    377  HG  SER    24      32.120  28.703  59.676  1.00  0.00           H
ATOM    378  C   SER    24      35.371  28.833  57.557  1.00  0.00           C
ATOM    379  O   SER    24      36.555  29.089  57.730  1.00  0.00           O
ATOM    380  N   ASN    25      35.050  28.108  56.490  1.00  0.00           N
ATOM    381  H   ASN    25      34.095  27.862  56.270  1.00  0.00           H
ATOM    382  CA  ASN    25      36.054  27.470  55.581  1.00  0.00           C
ATOM    383  HA  ASN    25      36.963  27.318  56.164  1.00  0.00           H
ATOM    384  CB  ASN    25      35.639  26.023  55.151  1.00  0.00           C
ATOM    385  HB2 ASN    25      35.104  25.639  56.019  1.00  0.00           H
ATOM    386  HB3 ASN    25      34.961  26.056  54.297  1.00  0.00           H
ATOM    387  CG  ASN    25      36.758  25.067  54.755  1.00  0.00           C
ATOM    388  OD1 ASN    25      36.516  23.880  54.740  1.00  0.00           O
ATOM    389  ND2 ASN    25      37.975  25.528  54.550  1.00  0.00           N
ATOM    390 HD21 ASN    25      38.313  26.465  54.719  1.00  0.00           H
ATOM    391 HD22 ASN    25      38.708  24.876  54.307  1.00  0.00           H
ATOM    392  C   ASN    25      36.268  28.450  54.386  1.00  0.00           C
ATOM    393  O   ASN    25      36.058  28.153  53.228  1.00  0.00           O
ATOM    394  N   LYS    26      36.590  29.697  54.732  1.00  0.00           N
ATOM    395  H   LYS    26      36.777  29.917  55.699  1.00  0.00           H
ATOM    396  CA  LYS    26      36.734  30.779  53.799  1.00  0.00           C
ATOM    397  HA  LYS    26      35.815  30.953  53.240  1.00  0.00           H
ATOM    398  CB  LYS    26      37.023  32.144  54.436  1.00  0.00           C
ATOM    399  HB2 LYS    26      38.029  32.165  54.855  1.00  0.00           H
ATOM    400  HB3 LYS    26      37.044  32.881  53.633  1.00  0.00           H
ATOM    401  CG  LYS    26      36.094  32.703  55.433  1.00  0.00           C
ATOM    402  HG2 LYS    26      35.167  32.804  54.867  1.00  0.00           H
ATOM    403  HG3 LYS    26      35.737  31.934  56.119  1.00  0.00           H
ATOM    404  CD  LYS    26      36.667  33.916  56.157  1.00  0.00           C
ATOM    405  HD2 LYS    26      37.459  33.432  56.728  1.00  0.00           H
ATOM    406  HD3 LYS    26      37.128  34.541  55.391  1.00  0.00           H
ATOM    407  CE  LYS    26      35.623  34.726  56.937  1.00  0.00           C
ATOM    408  HE2 LYS    26      36.095  35.636  57.308  1.00  0.00           H
ATOM    409  HE3 LYS    26      34.746  34.847  56.302  1.00  0.00           H
ATOM    410  NZ  LYS    26      35.113  34.058  58.156  1.00  0.00           N
ATOM    411  HZ1 LYS    26      35.890  33.859  58.768  1.00  0.00           H
ATOM    412  HZ2 LYS    26      34.519  33.257  58.000  1.00  0.00           H
ATOM    413  HZ3 LYS    26      34.484  34.563  58.763  1.00  0.00           H
ATOM    414  C   LYS    26      37.666  30.485  52.580  1.00  0.00           C
ATOM    415  O   LYS    26      37.632  31.206  51.540  1.00  0.00           O
ATOM    416  N   GLU    27      38.583  29.471  52.746  1.00  0.00           N
ATOM    417  H   GLU    27      38.507  28.954  53.611  1.00  0.00           H
ATOM    418  CA  GLU    27      39.714  29.096  51.874  1.00  0.00           C
ATOM    419  HA  GLU    27      40.272  29.990  51.595  1.00  0.00           H
ATOM    420  CB  GLU    27      40.618  28.041  52.599  1.00  0.00           C
ATOM    421  HB2 GLU    27      40.118  27.095  52.805  1.00  0.00           H
ATOM    422  HB3 GLU    27      41.331  27.710  51.844  1.00  0.00           H
ATOM    423  CG  GLU    27      41.286  28.566  53.936  1.00  0.00           C
ATOM    424  HG2 GLU    27      42.180  27.952  54.038  1.00  0.00           H
ATOM    425  HG3 GLU    27      41.701  29.573  53.881  1.00  0.00           H
ATOM    426  CD  GLU    27      40.390  28.425  55.114  1.00  0.00           C
ATOM    427  OE1 GLU    27      39.257  27.911  55.067  1.00  0.00           O
ATOM    428  OE2 GLU    27      40.870  28.676  56.288  1.00  0.00           O
ATOM    429  C   GLU    27      39.235  28.628  50.537  1.00  0.00           C
ATOM    430  O   GLU    27      40.013  28.607  49.592  1.00  0.00           O
ATOM    431  N   ILE    28      37.974  28.271  50.332  1.00  0.00           N
ATOM    432  H   ILE    28      37.294  28.575  51.014  1.00  0.00           H
ATOM    433  CA  ILE    28      37.374  27.609  49.137  1.00  0.00           C
ATOM    434  HA  ILE    28      37.883  26.654  48.994  1.00  0.00           H
ATOM    435  CB  ILE    28      35.959  27.129  49.467  1.00  0.00           C
ATOM    436  HB  ILE    28      35.614  26.516  48.634  1.00  0.00           H
ATOM    437  CG2 ILE    28      36.103  26.131  50.634  1.00  0.00           C
ATOM    438 HG21 ILE    28      36.548  25.187  50.321  1.00  0.00           H
ATOM    439 HG22 ILE    28      35.163  25.755  51.038  1.00  0.00           H
ATOM    440 HG23 ILE    28      36.646  26.583  51.462  1.00  0.00           H
ATOM    441  CG1 ILE    28      34.955  28.275  49.638  1.00  0.00           C
ATOM    442 HG12 ILE    28      34.944  28.441  50.715  1.00  0.00           H
ATOM    443 HG13 ILE    28      35.369  29.181  49.195  1.00  0.00           H
ATOM    444  CD1 ILE    28      33.576  28.082  49.207  1.00  0.00           C
ATOM    445 HD11 ILE    28      33.226  27.098  49.517  1.00  0.00           H
ATOM    446 HD12 ILE    28      33.455  28.077  48.124  1.00  0.00           H
ATOM    447 HD13 ILE    28      32.916  28.697  49.819  1.00  0.00           H
ATOM    448  C   ILE    28      37.383  28.443  47.823  1.00  0.00           C
ATOM    449  O   ILE    28      37.065  27.997  46.716  1.00  0.00           O
ATOM    450  N   PHE    29      37.550  29.746  47.968  1.00  0.00           N
ATOM    451  H   PHE    29      37.608  30.167  48.884  1.00  0.00           H
ATOM    452  CA  PHE    29      37.623  30.658  46.776  1.00  0.00           C
ATOM    453  HA  PHE    29      36.762  30.576  46.114  1.00  0.00           H
ATOM    454  CB  PHE    29      37.817  32.122  47.087  1.00  0.00           C
ATOM    455  HB2 PHE    29      37.634  32.657  46.156  1.00  0.00           H
ATOM    456  HB3 PHE    29      37.097  32.381  47.863  1.00  0.00           H
ATOM    457  CG  PHE    29      39.197  32.609  47.611  1.00  0.00           C
ATOM    458  CD1 PHE    29      39.506  32.512  48.975  1.00  0.00           C
ATOM    459  HD1 PHE    29      38.768  32.122  49.660  1.00  0.00           H
ATOM    460  CE1 PHE    29      40.814  32.874  49.454  1.00  0.00           C
ATOM    461  HE1 PHE    29      41.025  32.657  50.490  1.00  0.00           H
ATOM    462  CZ  PHE    29      41.768  33.354  48.630  1.00  0.00           C
ATOM    463  HZ  PHE    29      42.682  33.822  48.962  1.00  0.00           H
ATOM    464  CE2 PHE    29      41.374  33.599  47.292  1.00  0.00           C
ATOM    465  HE2 PHE    29      42.040  34.075  46.588  1.00  0.00           H
ATOM    466  CD2 PHE    29      40.129  33.152  46.716  1.00  0.00           C
ATOM    467  HD2 PHE    29      39.995  32.968  45.661  1.00  0.00           H
ATOM    468  C   PHE    29      38.803  30.242  45.845  1.00  0.00           C
ATOM    469  O   PHE    29      38.540  30.366  44.625  1.00  0.00           O
ATOM    470  N   LEU    30      39.911  29.789  46.383  1.00  0.00           N
ATOM    471  H   LEU    30      40.098  29.729  47.373  1.00  0.00           H
ATOM    472  CA  LEU    30      41.083  29.487  45.561  1.00  0.00           C
ATOM    473  HA  LEU    30      41.115  30.284  44.819  1.00  0.00           H
ATOM    474  CB  LEU    30      42.328  29.541  46.466  1.00  0.00           C
ATOM    475  HB2 LEU    30      42.231  30.310  47.233  1.00  0.00           H
ATOM    476  HB3 LEU    30      42.376  28.560  46.940  1.00  0.00           H
ATOM    477  CG  LEU    30      43.596  29.833  45.709  1.00  0.00           C
ATOM    478  HG  LEU    30      43.721  29.096  44.916  1.00  0.00           H
ATOM    479  CD1 LEU    30      43.615  31.283  45.192  1.00  0.00           C
ATOM    480 HD11 LEU    30      43.334  31.980  45.982  1.00  0.00           H
ATOM    481 HD12 LEU    30      42.887  31.420  44.391  1.00  0.00           H
ATOM    482 HD13 LEU    30      44.591  31.429  44.728  1.00  0.00           H
ATOM    483  CD2 LEU    30      44.717  29.656  46.801  1.00  0.00           C
ATOM    484 HD21 LEU    30      44.798  28.570  46.854  1.00  0.00           H
ATOM    485 HD22 LEU    30      45.700  29.875  46.384  1.00  0.00           H
ATOM    486 HD23 LEU    30      44.504  30.129  47.759  1.00  0.00           H
ATOM    487  C   LEU    30      40.970  28.223  44.759  1.00  0.00           C
ATOM    488  O   LEU    30      41.560  28.142  43.654  1.00  0.00           O
ATOM    489  N   ARG    31      40.159  27.185  45.227  1.00  0.00           N
ATOM    490  H   ARG    31      39.835  27.384  46.163  1.00  0.00           H
ATOM    491  CA  ARG    31      39.644  26.029  44.417  1.00  0.00           C
ATOM    492  HA  ARG    31      40.482  25.364  44.215  1.00  0.00           H
ATOM    493  CB  ARG    31      38.670  25.217  45.261  1.00  0.00           C
ATOM    494  HB2 ARG    31      39.210  25.067  46.196  1.00  0.00           H
ATOM    495  HB3 ARG    31      37.814  25.826  45.554  1.00  0.00           H
ATOM    496  CG  ARG    31      38.249  23.847  44.646  1.00  0.00           C
ATOM    497  HG2 ARG    31      37.956  23.893  43.597  1.00  0.00           H
ATOM    498  HG3 ARG    31      39.178  23.283  44.728  1.00  0.00           H
ATOM    499  CD  ARG    31      37.120  23.292  45.463  1.00  0.00           C
ATOM    500  HD2 ARG    31      36.910  22.279  45.122  1.00  0.00           H
ATOM    501  HD3 ARG    31      37.425  23.296  46.510  1.00  0.00           H
ATOM    502  NE  ARG    31      35.971  24.107  45.235  1.00  0.00           N
ATOM    503  HE  ARG    31      35.968  24.674  44.398  1.00  0.00           H
ATOM    504  CZ  ARG    31      34.960  24.196  46.019  1.00  0.00           C
ATOM    505  NH1 ARG    31      34.785  23.550  47.100  1.00  0.00           N
ATOM    506 HH11 ARG    31      35.516  22.939  47.438  1.00  0.00           H
ATOM    507 HH12 ARG    31      33.917  23.772  47.566  1.00  0.00           H
ATOM    508  NH2 ARG    31      33.895  24.888  45.717  1.00  0.00           N
ATOM    509 HH21 ARG    31      33.926  25.465  44.889  1.00  0.00           H
ATOM    510 HH22 ARG    31      32.993  24.711  46.136  1.00  0.00           H
ATOM    511  C   ARG    31      38.887  26.411  43.095  1.00  0.00           C
ATOM    512  O   ARG    31      39.254  25.858  42.026  1.00  0.00           O
ATOM    513  N   GLU    32      37.994  27.401  43.104  1.00  0.00           N
ATOM    514  H   GLU    32      37.736  27.865  43.964  1.00  0.00           H
ATOM    515  CA  GLU    32      37.364  27.949  41.931  1.00  0.00           C
ATOM    516  HA  GLU    32      36.982  27.207  41.230  1.00  0.00           H
ATOM    517  CB  GLU    32      36.212  28.788  42.394  1.00  0.00           C
ATOM    518  HB2 GLU    32      36.408  29.665  43.012  1.00  0.00           H
ATOM    519  HB3 GLU    32      35.800  29.224  41.483  1.00  0.00           H
ATOM    520  CG  GLU    32      35.056  28.054  42.986  1.00  0.00           C
ATOM    521  HG2 GLU    32      35.352  27.758  43.992  1.00  0.00           H
ATOM    522  HG3 GLU    32      34.217  28.747  43.066  1.00  0.00           H
ATOM    523  CD  GLU    32      34.663  26.682  42.425  1.00  0.00           C
ATOM    524  OE1 GLU    32      34.536  26.434  41.177  1.00  0.00           O
ATOM    525  OE2 GLU    32      34.466  25.695  43.151  1.00  0.00           O
ATOM    526  C   GLU    32      38.241  28.683  40.914  1.00  0.00           C
ATOM    527  O   GLU    32      38.036  28.496  39.725  1.00  0.00           O
ATOM    528  N   LEU    33      39.181  29.552  41.357  1.00  0.00           N
ATOM    529  H   LEU    33      39.147  29.744  42.349  1.00  0.00           H
ATOM    530  CA  LEU    33      40.123  30.233  40.431  1.00  0.00           C
ATOM    531  HA  LEU    33      39.627  30.626  39.544  1.00  0.00           H
ATOM    532  CB  LEU    33      40.728  31.488  41.162  1.00  0.00           C
ATOM    533  HB2 LEU    33      41.430  31.121  41.912  1.00  0.00           H
ATOM    534  HB3 LEU    33      41.349  31.957  40.399  1.00  0.00           H
ATOM    535  CG  LEU    33      39.806  32.556  41.787  1.00  0.00           C
ATOM    536  HG  LEU    33      39.136  32.040  42.475  1.00  0.00           H
ATOM    537  CD1 LEU    33      40.510  33.635  42.510  1.00  0.00           C
ATOM    538 HD11 LEU    33      39.725  34.321  42.830  1.00  0.00           H
ATOM    539 HD12 LEU    33      41.192  34.145  41.831  1.00  0.00           H
ATOM    540 HD13 LEU    33      40.970  33.082  43.328  1.00  0.00           H
ATOM    541  CD2 LEU    33      38.893  33.198  40.697  1.00  0.00           C
ATOM    542 HD21 LEU    33      38.347  33.996  41.200  1.00  0.00           H
ATOM    543 HD22 LEU    33      39.525  33.714  39.975  1.00  0.00           H
ATOM    544 HD23 LEU    33      38.341  32.348  40.297  1.00  0.00           H
ATOM    545  C   LEU    33      41.175  29.261  39.799  1.00  0.00           C
ATOM    546  O   LEU    33      41.433  29.346  38.630  1.00  0.00           O
ATOM    547  N   ILE    34      41.741  28.316  40.564  1.00  0.00           N
ATOM    548  H   ILE    34      41.339  28.227  41.487  1.00  0.00           H
ATOM    549  CA  ILE    34      42.592  27.263  40.001  1.00  0.00           C
ATOM    550  HA  ILE    34      43.442  27.651  39.442  1.00  0.00           H
ATOM    551  CB  ILE    34      43.129  26.419  41.183  1.00  0.00           C
ATOM    552  HB  ILE    34      42.306  26.040  41.789  1.00  0.00           H
ATOM    553  CG2 ILE    34      43.934  25.152  40.724  1.00  0.00           C
ATOM    554 HG21 ILE    34      44.250  24.691  41.659  1.00  0.00           H
ATOM    555 HG22 ILE    34      44.686  25.245  39.942  1.00  0.00           H
ATOM    556 HG23 ILE    34      43.197  24.473  40.294  1.00  0.00           H
ATOM    557  CG1 ILE    34      44.083  27.209  42.132  1.00  0.00           C
ATOM    558 HG12 ILE    34      43.755  28.243  42.239  1.00  0.00           H
ATOM    559 HG13 ILE    34      43.976  26.692  43.085  1.00  0.00           H
ATOM    560  CD1 ILE    34      45.556  27.235  41.683  1.00  0.00           C
ATOM    561 HD11 ILE    34      46.076  27.820  42.443  1.00  0.00           H
ATOM    562 HD12 ILE    34      45.508  27.854  40.788  1.00  0.00           H
ATOM    563 HD13 ILE    34      46.098  26.323  41.436  1.00  0.00           H
ATOM    564  C   ILE    34      41.835  26.408  38.979  1.00  0.00           C
ATOM    565  O   ILE    34      42.425  26.137  37.967  1.00  0.00           O
ATOM    566  N   SER    35      40.543  26.154  39.148  1.00  0.00           N
ATOM    567  H   SER    35      40.186  26.353  40.072  1.00  0.00           H
ATOM    568  CA  SER    35      39.705  25.408  38.242  1.00  0.00           C
ATOM    569  HA  SER    35      40.127  24.406  38.160  1.00  0.00           H
ATOM    570  CB  SER    35      38.269  25.210  38.893  1.00  0.00           C
ATOM    571  HB2 SER    35      38.483  24.572  39.751  1.00  0.00           H
ATOM    572  HB3 SER    35      37.816  26.168  39.152  1.00  0.00           H
ATOM    573  OG  SER    35      37.303  24.425  38.230  1.00  0.00           O
ATOM    574  HG  SER    35      36.648  24.211  38.899  1.00  0.00           H
ATOM    575  C   SER    35      39.622  26.080  36.877  1.00  0.00           C
ATOM    576  O   SER    35      39.779  25.523  35.785  1.00  0.00           O
ATOM    577  N   ASN    36      39.250  27.394  36.901  1.00  0.00           N
ATOM    578  H   ASN    36      39.145  27.820  37.812  1.00  0.00           H
ATOM    579  CA  ASN    36      39.033  28.188  35.717  1.00  0.00           C
ATOM    580  HA  ASN    36      38.428  27.652  34.987  1.00  0.00           H
ATOM    581  CB  ASN    36      38.333  29.552  36.114  1.00  0.00           C
ATOM    582  HB2 ASN    36      37.501  29.148  36.690  1.00  0.00           H
ATOM    583  HB3 ASN    36      38.918  30.163  36.802  1.00  0.00           H
ATOM    584  CG  ASN    36      37.819  30.384  34.949  1.00  0.00           C
ATOM    585  OD1 ASN    36      37.059  29.935  34.051  1.00  0.00           O
ATOM    586  ND2 ASN    36      38.222  31.579  34.693  1.00  0.00           N
ATOM    587 HD21 ASN    36      38.732  32.141  35.359  1.00  0.00           H
ATOM    588 HD22 ASN    36      37.801  32.089  33.930  1.00  0.00           H
ATOM    589  C   ASN    36      40.383  28.422  34.956  1.00  0.00           C
ATOM    590  O   ASN    36      40.362  28.403  33.717  1.00  0.00           O
ATOM    591  N   SER    37      41.500  28.479  35.660  1.00  0.00           N
ATOM    592  H   SER    37      41.425  28.716  36.638  1.00  0.00           H
ATOM    593  CA  SER    37      42.824  28.404  35.147  1.00  0.00           C
ATOM    594  HA  SER    37      42.839  29.199  34.402  1.00  0.00           H
ATOM    595  CB  SER    37      43.828  28.847  36.221  1.00  0.00           C
ATOM    596  HB2 SER    37      43.683  28.211  37.095  1.00  0.00           H
ATOM    597  HB3 SER    37      44.847  28.640  35.895  1.00  0.00           H
ATOM    598  OG  SER    37      43.768  30.246  36.533  1.00  0.00           O
ATOM    599  HG  SER    37      44.103  30.727  35.772  1.00  0.00           H
ATOM    600  C   SER    37      43.152  27.012  34.480  1.00  0.00           C
ATOM    601  O   SER    37      43.588  26.964  33.377  1.00  0.00           O
ATOM    602  N   SER    38      43.083  25.824  35.190  1.00  0.00           N
ATOM    603  H   SER    38      42.991  25.890  36.194  1.00  0.00           H
ATOM    604  CA  SER    38      43.256  24.494  34.606  1.00  0.00           C
ATOM    605  HA  SER    38      44.315  24.425  34.353  1.00  0.00           H
ATOM    606  CB  SER    38      43.105  23.405  35.726  1.00  0.00           C
ATOM    607  HB2 SER    38      43.903  23.653  36.426  1.00  0.00           H
ATOM    608  HB3 SER    38      42.110  23.397  36.171  1.00  0.00           H
ATOM    609  OG  SER    38      43.376  22.094  35.286  1.00  0.00           O
ATOM    610  HG  SER    38      42.589  21.765  34.845  1.00  0.00           H
ATOM    611  C   SER    38      42.367  24.262  33.406  1.00  0.00           C
ATOM    612  O   SER    38      42.701  23.572  32.436  1.00  0.00           O
ATOM    613  N   ASP    39      41.117  24.831  33.362  1.00  0.00           N
ATOM    614  H   ASP    39      40.713  25.160  34.227  1.00  0.00           H
ATOM    615  CA  ASP    39      40.239  24.766  32.230  1.00  0.00           C
ATOM    616  HA  ASP    39      40.369  23.788  31.769  1.00  0.00           H
ATOM    617  CB  ASP    39      38.761  24.960  32.636  1.00  0.00           C
ATOM    618  HB2 ASP    39      38.545  25.797  33.300  1.00  0.00           H
ATOM    619  HB3 ASP    39      38.106  25.199  31.797  1.00  0.00           H
ATOM    620  CG  ASP    39      38.217  23.785  33.303  1.00  0.00           C
ATOM    621  OD1 ASP    39      38.821  22.667  33.258  1.00  0.00           O
ATOM    622  OD2 ASP    39      37.110  23.911  33.911  1.00  0.00           O
ATOM    623  C   ASP    39      40.588  25.730  31.166  1.00  0.00           C
ATOM    624  O   ASP    39      40.407  25.385  30.012  1.00  0.00           O
ATOM    625  N   ALA    40      41.237  26.841  31.408  1.00  0.00           N
ATOM    626  H   ALA    40      41.481  27.125  32.346  1.00  0.00           H
ATOM    627  CA  ALA    40      41.741  27.752  30.358  1.00  0.00           C
ATOM    628  HA  ALA    40      41.030  27.743  29.532  1.00  0.00           H
ATOM    629  CB  ALA    40      41.839  29.154  31.020  1.00  0.00           C
ATOM    630  HB1 ALA    40      42.008  29.968  30.315  1.00  0.00           H
ATOM    631  HB2 ALA    40      42.436  29.277  31.923  1.00  0.00           H
ATOM    632  HB3 ALA    40      40.898  29.461  31.476  1.00  0.00           H
ATOM    633  C   ALA    40      43.082  27.330  29.677  1.00  0.00           C
ATOM    634  O   ALA    40      43.331  27.492  28.468  1.00  0.00           O
ATOM    635  N   LEU    41      43.932  26.759  30.480  1.00  0.00           N
ATOM    636  H   LEU    41      43.797  26.849  31.477  1.00  0.00           H
ATOM    637  CA  LEU    41      45.037  25.938  30.104  1.00  0.00           C
ATOM    638  HA  LEU    41      45.732  26.440  29.430  1.00  0.00           H
ATOM    639  CB  LEU    41      45.856  25.595  31.277  1.00  0.00           C
ATOM    640  HB2 LEU    41      45.173  25.194  32.025  1.00  0.00           H
ATOM    641  HB3 LEU    41      46.701  24.942  31.062  1.00  0.00           H
ATOM    642  CG  LEU    41      46.543  26.760  32.081  1.00  0.00           C
ATOM    643  HG  LEU    41      45.800  27.542  32.238  1.00  0.00           H
ATOM    644  CD1 LEU    41      47.066  26.377  33.437  1.00  0.00           C
ATOM    645 HD11 LEU    41      46.203  26.230  34.086  1.00  0.00           H
ATOM    646 HD12 LEU    41      47.585  27.246  33.842  1.00  0.00           H
ATOM    647 HD13 LEU    41      47.666  25.470  33.377  1.00  0.00           H
ATOM    648  CD2 LEU    41      47.751  27.423  31.472  1.00  0.00           C
ATOM    649 HD21 LEU    41      47.532  27.728  30.449  1.00  0.00           H
ATOM    650 HD22 LEU    41      48.134  28.317  31.965  1.00  0.00           H
ATOM    651 HD23 LEU    41      48.591  26.734  31.552  1.00  0.00           H
ATOM    652  C   LEU    41      44.614  24.681  29.257  1.00  0.00           C
ATOM    653  O   LEU    41      45.215  24.504  28.206  1.00  0.00           O
ATOM    654  N   ASP    42      43.570  23.908  29.675  1.00  0.00           N
ATOM    655  H   ASP    42      43.216  24.153  30.588  1.00  0.00           H
ATOM    656  CA  ASP    42      42.996  22.913  28.771  1.00  0.00           C
ATOM    657  HA  ASP    42      43.857  22.337  28.432  1.00  0.00           H
ATOM    658  CB  ASP    42      42.070  21.967  29.546  1.00  0.00           C
ATOM    659  HB2 ASP    42      41.348  22.640  30.012  1.00  0.00           H
ATOM    660  HB3 ASP    42      41.369  21.422  28.914  1.00  0.00           H
ATOM    661  CG  ASP    42      42.789  21.008  30.503  1.00  0.00           C
ATOM    662  OD1 ASP    42      43.985  20.755  30.397  1.00  0.00           O
ATOM    663  OD2 ASP    42      42.049  20.393  31.300  1.00  0.00           O
ATOM    664  C   ASP    42      42.344  23.455  27.473  1.00  0.00           C
ATOM    665  O   ASP    42      42.553  22.832  26.445  1.00  0.00           O
ATOM    666  N   LYS    43      41.643  24.567  27.390  1.00  0.00           N
ATOM    667  H   LYS    43      41.305  24.809  28.310  1.00  0.00           H
ATOM    668  CA  LYS    43      41.073  25.285  26.301  1.00  0.00           C
ATOM    669  HA  LYS    43      40.308  24.689  25.804  1.00  0.00           H
ATOM    670  CB  LYS    43      40.351  26.535  26.865  1.00  0.00           C
ATOM    671  HB2 LYS    43      40.821  26.900  27.779  1.00  0.00           H
ATOM    672  HB3 LYS    43      40.454  27.411  26.225  1.00  0.00           H
ATOM    673  CG  LYS    43      38.869  26.348  27.020  1.00  0.00           C
ATOM    674  HG2 LYS    43      38.411  26.221  26.040  1.00  0.00           H
ATOM    675  HG3 LYS    43      38.688  25.475  27.645  1.00  0.00           H
ATOM    676  CD  LYS    43      38.148  27.546  27.721  1.00  0.00           C
ATOM    677  HD2 LYS    43      38.880  28.085  28.324  1.00  0.00           H
ATOM    678  HD3 LYS    43      37.778  28.209  26.939  1.00  0.00           H
ATOM    679  CE  LYS    43      36.924  27.090  28.503  1.00  0.00           C
ATOM    680  HE2 LYS    43      36.104  26.863  27.823  1.00  0.00           H
ATOM    681  HE3 LYS    43      37.212  26.145  28.963  1.00  0.00           H
ATOM    682  NZ  LYS    43      36.608  28.126  29.573  1.00  0.00           N
ATOM    683  HZ1 LYS    43      35.828  27.842  30.148  1.00  0.00           H
ATOM    684  HZ2 LYS    43      36.375  29.041  29.215  1.00  0.00           H
ATOM    685  HZ3 LYS    43      37.372  28.423  30.163  1.00  0.00           H
ATOM    686  C   LYS    43      42.069  25.702  25.238  1.00  0.00           C
ATOM    687  O   LYS    43      41.757  25.505  24.061  1.00  0.00           O
ATOM    688  N   ILE    44      43.225  26.217  25.586  1.00  0.00           N
ATOM    689  H   ILE    44      43.457  26.257  26.569  1.00  0.00           H
ATOM    690  CA  ILE    44      44.266  26.631  24.672  1.00  0.00           C
ATOM    691  HA  ILE    44      43.766  27.173  23.867  1.00  0.00           H
ATOM    692  CB  ILE    44      45.263  27.703  25.324  1.00  0.00           C
ATOM    693  HB  ILE    44      44.677  28.547  25.689  1.00  0.00           H
ATOM    694  CG2 ILE    44      46.078  27.153  26.449  1.00  0.00           C
ATOM    695 HG21 ILE    44      46.703  26.315  26.140  1.00  0.00           H
ATOM    696 HG22 ILE    44      45.309  26.964  27.198  1.00  0.00           H
ATOM    697 HG23 ILE    44      46.729  27.890  26.919  1.00  0.00           H
ATOM    698  CG1 ILE    44      46.285  28.198  24.257  1.00  0.00           C
ATOM    699 HG12 ILE    44      47.058  28.700  24.839  1.00  0.00           H
ATOM    700 HG13 ILE    44      46.856  27.450  23.706  1.00  0.00           H
ATOM    701  CD1 ILE    44      45.767  29.154  23.234  1.00  0.00           C
ATOM    702 HD11 ILE    44      45.079  29.928  23.570  1.00  0.00           H
ATOM    703 HD12 ILE    44      45.367  28.673  22.341  1.00  0.00           H
ATOM    704 HD13 ILE    44      46.653  29.651  22.839  1.00  0.00           H
ATOM    705  C   ILE    44      44.940  25.459  24.045  1.00  0.00           C
ATOM    706  O   ILE    44      45.302  25.508  22.895  1.00  0.00           O
ATOM    707  N   ARG    45      45.030  24.380  24.791  1.00  0.00           N
ATOM    708  H   ARG    45      44.776  24.486  25.762  1.00  0.00           H
ATOM    709  CA  ARG    45      45.532  23.092  24.297  1.00  0.00           C
ATOM    710  HA  ARG    45      46.422  23.465  23.791  1.00  0.00           H
ATOM    711  CB  ARG    45      45.761  22.244  25.597  1.00  0.00           C
ATOM    712  HB2 ARG    45      46.511  22.716  26.234  1.00  0.00           H
ATOM    713  HB3 ARG    45      44.746  22.101  25.965  1.00  0.00           H
ATOM    714  CG  ARG    45      46.278  20.789  25.343  1.00  0.00           C
ATOM    715  HG2 ARG    45      45.586  20.088  24.878  1.00  0.00           H
ATOM    716  HG3 ARG    45      47.092  20.942  24.635  1.00  0.00           H
ATOM    717  CD  ARG    45      46.941  20.111  26.563  1.00  0.00           C
ATOM    718  HD2 ARG    45      47.396  19.175  26.240  1.00  0.00           H
ATOM    719  HD3 ARG    45      47.633  20.875  26.919  1.00  0.00           H
ATOM    720  NE  ARG    45      46.040  19.842  27.688  1.00  0.00           N
ATOM    721  HE  ARG    45      45.906  20.542  28.404  1.00  0.00           H
ATOM    722  CZ  ARG    45      45.584  18.623  27.974  1.00  0.00           C
ATOM    723  NH1 ARG    45      45.745  17.615  27.217  1.00  0.00           N
ATOM    724 HH11 ARG    45      46.391  17.745  26.451  1.00  0.00           H
ATOM    725 HH12 ARG    45      45.471  16.706  27.561  1.00  0.00           H
ATOM    726  NH2 ARG    45      44.854  18.437  29.016  1.00  0.00           N
ATOM    727 HH21 ARG    45      44.870  19.169  29.713  1.00  0.00           H
ATOM    728 HH22 ARG    45      44.634  17.472  29.216  1.00  0.00           H
ATOM    729  C   ARG    45      44.704  22.332  23.287  1.00  0.00           C
ATOM    730  O   ARG    45      45.165  21.854  22.333  1.00  0.00           O
ATOM    731  N   TYR    46      43.438  22.402  23.495  1.00  0.00           N
ATOM    732  H   TYR    46      43.095  22.860  24.327  1.00  0.00           H
ATOM    733  CA  TYR    46      42.401  22.035  22.504  1.00  0.00           C
ATOM    734  HA  TYR    46      42.740  21.152  21.964  1.00  0.00           H
ATOM    735  CB  TYR    46      41.154  21.580  23.263  1.00  0.00           C
ATOM    736  HB2 TYR    46      40.770  22.428  23.832  1.00  0.00           H
ATOM    737  HB3 TYR    46      40.466  21.224  22.496  1.00  0.00           H
ATOM    738  CG  TYR    46      41.505  20.507  24.274  1.00  0.00           C
ATOM    739  CD1 TYR    46      40.862  20.641  25.455  1.00  0.00           C
ATOM    740  HD1 TYR    46      40.256  21.528  25.564  1.00  0.00           H
ATOM    741  CE1 TYR    46      41.161  19.695  26.457  1.00  0.00           C
ATOM    742  HE1 TYR    46      40.838  19.844  27.477  1.00  0.00           H
ATOM    743  CZ  TYR    46      42.058  18.634  26.245  1.00  0.00           C
ATOM    744  OH  TYR    46      42.324  17.792  27.227  1.00  0.00           O
ATOM    745  HH  TYR    46      42.065  18.145  28.080  1.00  0.00           H
ATOM    746  CE2 TYR    46      42.657  18.442  24.981  1.00  0.00           C
ATOM    747  HE2 TYR    46      43.393  17.670  24.814  1.00  0.00           H
ATOM    748  CD2 TYR    46      42.349  19.388  23.977  1.00  0.00           C
ATOM    749  HD2 TYR    46      42.785  19.200  23.008  1.00  0.00           H
ATOM    750  C   TYR    46      42.146  23.018  21.409  1.00  0.00           C
ATOM    751  O   TYR    46      41.796  22.741  20.263  1.00  0.00           O
ATOM    752  N   GLU    47      42.385  24.295  21.636  1.00  0.00           N
ATOM    753  H   GLU    47      42.646  24.630  22.552  1.00  0.00           H
ATOM    754  CA  GLU    47      42.397  25.221  20.483  1.00  0.00           C
ATOM    755  HA  GLU    47      41.543  25.045  19.829  1.00  0.00           H
ATOM    756  CB  GLU    47      42.289  26.604  21.059  1.00  0.00           C
ATOM    757  HB2 GLU    47      41.399  26.557  21.687  1.00  0.00           H
ATOM    758  HB3 GLU    47      43.108  26.855  21.733  1.00  0.00           H
ATOM    759  CG  GLU    47      42.171  27.809  19.993  1.00  0.00           C
ATOM    760  HG2 GLU    47      41.790  28.634  20.594  1.00  0.00           H
ATOM    761  HG3 GLU    47      43.171  27.897  19.567  1.00  0.00           H
ATOM    762  CD  GLU    47      41.133  27.592  18.933  1.00  0.00           C
ATOM    763  OE1 GLU    47      40.166  26.820  19.079  1.00  0.00           O
ATOM    764  OE2 GLU    47      41.164  28.376  18.003  1.00  0.00           O
ATOM    765  C   GLU    47      43.644  25.092  19.573  1.00  0.00           C
ATOM    766  O   GLU    47      43.575  25.213  18.396  1.00  0.00           O
ATOM    767  N   SER    48      44.796  24.916  20.197  1.00  0.00           N
ATOM    768  H   SER    48      44.747  24.709  21.184  1.00  0.00           H
ATOM    769  CA  SER    48      45.975  24.478  19.474  1.00  0.00           C
ATOM    770  HA  SER    48      46.473  25.231  18.866  1.00  0.00           H
ATOM    771  CB  SER    48      47.036  24.221  20.460  1.00  0.00           C
ATOM    772  HB2 SER    48      46.750  23.434  21.158  1.00  0.00           H
ATOM    773  HB3 SER    48      47.958  23.845  20.016  1.00  0.00           H
ATOM    774  OG  SER    48      47.267  25.414  21.123  1.00  0.00           O
ATOM    775  HG  SER    48      46.649  25.473  21.855  1.00  0.00           H
ATOM    776  C   SER    48      45.903  23.132  18.640  1.00  0.00           C
ATOM    777  O   SER    48      46.678  22.982  17.681  1.00  0.00           O
ATOM    778  N   LEU    49      44.816  22.336  18.820  1.00  0.00           N
ATOM    779  H   LEU    49      44.217  22.522  19.612  1.00  0.00           H
ATOM    780  CA  LEU    49      44.436  21.283  17.820  1.00  0.00           C
ATOM    781  HA  LEU    49      45.305  20.643  17.675  1.00  0.00           H
ATOM    782  CB  LEU    49      43.293  20.412  18.426  1.00  0.00           C
ATOM    783  HB2 LEU    49      42.409  21.016  18.623  1.00  0.00           H
ATOM    784  HB3 LEU    49      42.896  19.724  17.680  1.00  0.00           H
ATOM    785  CG  LEU    49      43.703  19.495  19.674  1.00  0.00           C
ATOM    786  HG  LEU    49      44.189  20.047  20.478  1.00  0.00           H
ATOM    787  CD1 LEU    49      42.388  18.849  20.164  1.00  0.00           C
ATOM    788 HD11 LEU    49      41.811  19.717  20.486  1.00  0.00           H
ATOM    789 HD12 LEU    49      42.564  18.165  20.994  1.00  0.00           H
ATOM    790 HD13 LEU    49      42.003  18.354  19.274  1.00  0.00           H
ATOM    791  CD2 LEU    49      44.736  18.399  19.255  1.00  0.00           C
ATOM    792 HD21 LEU    49      44.356  17.864  18.383  1.00  0.00           H
ATOM    793 HD22 LEU    49      45.575  19.052  19.014  1.00  0.00           H
ATOM    794 HD23 LEU    49      45.013  17.859  20.159  1.00  0.00           H
ATOM    795  C   LEU    49      44.031  21.856  16.449  1.00  0.00           C
ATOM    796  O   LEU    49      44.149  21.096  15.506  1.00  0.00           O
ATOM    797  N   THR    50      43.645  23.123  16.330  1.00  0.00           N
ATOM    798  H   THR    50      43.535  23.697  17.154  1.00  0.00           H
ATOM    799  CA  THR    50      43.307  23.736  15.033  1.00  0.00           C
ATOM    800  HA  THR    50      42.704  23.075  14.412  1.00  0.00           H
ATOM    801  CB  THR    50      42.374  24.904  15.245  1.00  0.00           C
ATOM    802  HB  THR    50      41.980  25.314  14.316  1.00  0.00           H
ATOM    803  CG2 THR    50      41.083  24.534  16.002  1.00  0.00           C
ATOM    804 HG21 THR    50      40.634  25.505  16.207  1.00  0.00           H
ATOM    805 HG22 THR    50      41.231  24.122  17.000  1.00  0.00           H
ATOM    806 HG23 THR    50      40.417  23.912  15.407  1.00  0.00           H
ATOM    807  OG1 THR    50      42.961  25.969  15.892  1.00  0.00           O
ATOM    808  HG1 THR    50      43.163  25.675  16.783  1.00  0.00           H
ATOM    809  C   THR    50      44.531  24.177  14.246  1.00  0.00           C
ATOM    810  O   THR    50      44.593  24.313  13.051  1.00  0.00           O
ATOM    811  N   ASP    51      45.555  24.563  14.995  1.00  0.00           N
ATOM    812  H   ASP    51      45.495  24.293  15.967  1.00  0.00           H
ATOM    813  CA  ASP    51      46.822  25.179  14.587  1.00  0.00           C
ATOM    814  HA  ASP    51      47.302  24.587  13.808  1.00  0.00           H
ATOM    815  CB  ASP    51      46.579  26.581  13.921  1.00  0.00           C
ATOM    816  HB2 ASP    51      45.957  26.354  13.056  1.00  0.00           H
ATOM    817  HB3 ASP    51      46.153  27.258  14.661  1.00  0.00           H
ATOM    818  CG  ASP    51      47.865  27.266  13.343  1.00  0.00           C
ATOM    819  OD1 ASP    51      47.701  28.006  12.388  1.00  0.00           O
ATOM    820  OD2 ASP    51      49.027  26.938  13.737  1.00  0.00           O
ATOM    821  C   ASP    51      47.827  25.238  15.862  1.00  0.00           C
ATOM    822  O   ASP    51      47.630  26.019  16.769  1.00  0.00           O
ATOM    823  N   PRO    52      48.883  24.385  15.784  1.00  0.00           N
ATOM    824  CD  PRO    52      49.162  23.313  14.773  1.00  0.00           C
ATOM    825  HD2 PRO    52      49.379  23.703  13.777  1.00  0.00           H
ATOM    826  HD3 PRO    52      48.254  22.751  14.552  1.00  0.00           H
ATOM    827  CG  PRO    52      50.162  22.331  15.381  1.00  0.00           C
ATOM    828  HG2 PRO    52      50.856  22.136  14.564  1.00  0.00           H
ATOM    829  HG3 PRO    52      49.569  21.471  15.689  1.00  0.00           H
ATOM    830  CB  PRO    52      50.788  23.068  16.518  1.00  0.00           C
ATOM    831  HB2 PRO    52      51.744  23.419  16.128  1.00  0.00           H
ATOM    832  HB3 PRO    52      50.884  22.448  17.408  1.00  0.00           H
ATOM    833  CA  PRO    52      49.867  24.271  16.899  1.00  0.00           C
ATOM    834  HA  PRO    52      49.280  23.895  17.736  1.00  0.00           H
ATOM    835  C   PRO    52      50.641  25.570  17.348  1.00  0.00           C
ATOM    836  O   PRO    52      51.114  25.637  18.539  1.00  0.00           O
ATOM    837  N   SER    53      50.738  26.664  16.540  1.00  0.00           N
ATOM    838  H   SER    53      50.207  26.617  15.683  1.00  0.00           H
ATOM    839  CA  SER    53      51.307  27.990  16.838  1.00  0.00           C
ATOM    840  HA  SER    53      52.365  27.919  17.090  1.00  0.00           H
ATOM    841  CB  SER    53      51.236  28.866  15.562  1.00  0.00           C
ATOM    842  HB2 SER    53      51.583  29.879  15.767  1.00  0.00           H
ATOM    843  HB3 SER    53      51.907  28.378  14.856  1.00  0.00           H
ATOM    844  OG  SER    53      49.946  29.037  15.101  1.00  0.00           O
ATOM    845  HG  SER    53      49.841  28.252  14.560  1.00  0.00           H
ATOM    846  C   SER    53      50.566  28.789  17.940  1.00  0.00           C
ATOM    847  O   SER    53      51.031  29.784  18.440  1.00  0.00           O
ATOM    848  N   LYS    54      49.304  28.397  18.178  1.00  0.00           N
ATOM    849  H   LYS    54      49.032  27.566  17.673  1.00  0.00           H
ATOM    850  CA  LYS    54      48.520  29.040  19.211  1.00  0.00           C
ATOM    851  HA  LYS    54      48.521  30.130  19.182  1.00  0.00           H
ATOM    852  CB  LYS    54      47.080  28.670  19.019  1.00  0.00           C
ATOM    853  HB2 LYS    54      47.172  27.588  18.926  1.00  0.00           H
ATOM    854  HB3 LYS    54      46.487  28.884  19.908  1.00  0.00           H
ATOM    855  CG  LYS    54      46.426  29.259  17.826  1.00  0.00           C
ATOM    856  HG2 LYS    54      46.480  30.345  17.908  1.00  0.00           H
ATOM    857  HG3 LYS    54      47.059  29.018  16.973  1.00  0.00           H
ATOM    858  CD  LYS    54      45.009  28.755  17.537  1.00  0.00           C
ATOM    859  HD2 LYS    54      44.945  27.675  17.671  1.00  0.00           H
ATOM    860  HD3 LYS    54      44.312  29.232  18.226  1.00  0.00           H
ATOM    861  CE  LYS    54      44.656  29.171  16.082  1.00  0.00           C
ATOM    862  HE2 LYS    54      44.751  30.258  16.085  1.00  0.00           H
ATOM    863  HE3 LYS    54      45.402  28.751  15.408  1.00  0.00           H
ATOM    864  NZ  LYS    54      43.322  28.790  15.755  1.00  0.00           N
ATOM    865  HZ1 LYS    54      42.727  28.674  16.562  1.00  0.00           H
ATOM    866  HZ2 LYS    54      43.333  27.869  15.343  1.00  0.00           H
ATOM    867  HZ3 LYS    54      42.891  29.499  15.177  1.00  0.00           H
ATOM    868  C   LYS    54      49.020  28.652  20.629  1.00  0.00           C
ATOM    869  O   LYS    54      49.032  29.477  21.551  1.00  0.00           O
ATOM    870  N   LEU    55      49.586  27.447  20.738  1.00  0.00           N
ATOM    871  H   LEU    55      49.406  26.800  19.984  1.00  0.00           H
ATOM    872  CA  LEU    55      50.397  27.039  21.905  1.00  0.00           C
ATOM    873  HA  LEU    55      49.831  27.383  22.770  1.00  0.00           H
ATOM    874  CB  LEU    55      50.478  25.507  21.987  1.00  0.00           C
ATOM    875  HB2 LEU    55      49.466  25.105  21.972  1.00  0.00           H
ATOM    876  HB3 LEU    55      50.990  25.123  21.104  1.00  0.00           H
ATOM    877  CG  LEU    55      51.174  24.938  23.267  1.00  0.00           C
ATOM    878  HG  LEU    55      52.071  25.525  23.462  1.00  0.00           H
ATOM    879  CD1 LEU    55      50.384  25.214  24.474  1.00  0.00           C
ATOM    880 HD11 LEU    55      50.989  24.815  25.288  1.00  0.00           H
ATOM    881 HD12 LEU    55      49.410  24.726  24.440  1.00  0.00           H
ATOM    882 HD13 LEU    55      50.339  26.256  24.790  1.00  0.00           H
ATOM    883  CD2 LEU    55      51.563  23.481  23.252  1.00  0.00           C
ATOM    884 HD21 LEU    55      52.025  23.133  24.176  1.00  0.00           H
ATOM    885 HD22 LEU    55      50.723  22.808  23.075  1.00  0.00           H
ATOM    886 HD23 LEU    55      52.324  23.321  22.489  1.00  0.00           H
ATOM    887  C   LEU    55      51.813  27.769  21.906  1.00  0.00           C
ATOM    888  O   LEU    55      52.210  28.196  23.008  1.00  0.00           O
ATOM    889  N   ASP    56      52.491  27.954  20.780  1.00  0.00           N
ATOM    890  H   ASP    56      52.095  27.526  19.955  1.00  0.00           H
ATOM    891  CA  ASP    56      53.932  28.486  20.669  1.00  0.00           C
ATOM    892  HA  ASP    56      54.617  28.015  21.374  1.00  0.00           H
ATOM    893  CB  ASP    56      54.471  28.249  19.234  1.00  0.00           C
ATOM    894  HB2 ASP    56      53.843  28.813  18.545  1.00  0.00           H
ATOM    895  HB3 ASP    56      55.445  28.729  19.129  1.00  0.00           H
ATOM    896  CG  ASP    56      54.695  26.816  18.831  1.00  0.00           C
ATOM    897  OD1 ASP    56      54.783  26.549  17.594  1.00  0.00           O
ATOM    898  OD2 ASP    56      54.737  25.875  19.698  1.00  0.00           O
ATOM    899  C   ASP    56      54.056  29.932  21.078  1.00  0.00           C
ATOM    900  O   ASP    56      55.147  30.483  21.198  1.00  0.00           O
ATOM    901  N   SER    57      52.979  30.631  21.299  1.00  0.00           N
ATOM    902  H   SER    57      52.133  30.176  20.986  1.00  0.00           H
ATOM    903  CA  SER    57      52.951  31.965  21.989  1.00  0.00           C
ATOM    904  HA  SER    57      53.870  32.447  21.655  1.00  0.00           H
ATOM    905  CB  SER    57      51.695  32.752  21.635  1.00  0.00           C
ATOM    906  HB2 SER    57      51.621  33.581  22.338  1.00  0.00           H
ATOM    907  HB3 SER    57      51.669  33.132  20.614  1.00  0.00           H
ATOM    908  OG  SER    57      50.516  32.034  21.805  1.00  0.00           O
ATOM    909  HG  SER    57      49.817  32.371  21.238  1.00  0.00           H
ATOM    910  C   SER    57      53.150  31.826  23.528  1.00  0.00           C
ATOM    911  O   SER    57      53.269  32.831  24.224  1.00  0.00           O
ATOM    912  N   GLY    58      53.153  30.639  24.120  1.00  0.00           N
ATOM    913  H   GLY    58      52.762  29.928  23.519  1.00  0.00           H
ATOM    914  CA  GLY    58      53.241  30.326  25.537  1.00  0.00           C
ATOM    915  HA2 GLY    58      54.211  30.599  25.950  1.00  0.00           H
ATOM    916  HA3 GLY    58      52.494  30.894  26.093  1.00  0.00           H
ATOM    917  C   GLY    58      53.057  28.795  25.849  1.00  0.00           C
ATOM    918  O   GLY    58      51.970  28.309  26.201  1.00  0.00           O
ATOM    919  N   LYS    59      54.117  28.071  25.474  1.00  0.00           N
ATOM    920  H   LYS    59      54.890  28.625  25.132  1.00  0.00           H
ATOM    921  CA  LYS    59      54.210  26.575  25.584  1.00  0.00           C
ATOM    922  HA  LYS    59      53.387  26.199  24.976  1.00  0.00           H
ATOM    923  CB  LYS    59      55.486  26.133  24.824  1.00  0.00           C
ATOM    924  HB2 LYS    59      56.348  26.450  25.411  1.00  0.00           H
ATOM    925  HB3 LYS    59      55.476  25.056  24.660  1.00  0.00           H
ATOM    926  CG  LYS    59      55.495  26.708  23.393  1.00  0.00           C
ATOM    927  HG2 LYS    59      54.673  26.286  22.814  1.00  0.00           H
ATOM    928  HG3 LYS    59      55.259  27.771  23.316  1.00  0.00           H
ATOM    929  CD  LYS    59      56.764  26.433  22.549  1.00  0.00           C
ATOM    930  HD2 LYS    59      56.836  25.361  22.360  1.00  0.00           H
ATOM    931  HD3 LYS    59      56.640  26.866  21.557  1.00  0.00           H
ATOM    932  CE  LYS    59      58.019  27.075  23.221  1.00  0.00           C
ATOM    933  HE2 LYS    59      57.966  28.115  22.901  1.00  0.00           H
ATOM    934  HE3 LYS    59      57.982  26.932  24.300  1.00  0.00           H
ATOM    935  NZ  LYS    59      59.213  26.368  22.664  1.00  0.00           N
ATOM    936  HZ1 LYS    59      59.119  26.169  21.678  1.00  0.00           H
ATOM    937  HZ2 LYS    59      59.318  25.431  23.023  1.00  0.00           H
ATOM    938  HZ3 LYS    59      60.107  26.814  22.809  1.00  0.00           H
ATOM    939  C   LYS    59      54.017  25.948  26.929  1.00  0.00           C
ATOM    940  O   LYS    59      53.492  24.792  27.013  1.00  0.00           O
ATOM    941  N   GLU    60      54.492  26.625  27.956  1.00  0.00           N
ATOM    942  H   GLU    60      54.810  27.562  27.755  1.00  0.00           H
ATOM    943  CA  GLU    60      54.607  26.275  29.370  1.00  0.00           C
ATOM    944  HA  GLU    60      54.864  25.216  29.339  1.00  0.00           H
ATOM    945  CB  GLU    60      55.710  27.144  30.039  1.00  0.00           C
ATOM    946  HB2 GLU    60      56.549  27.100  29.345  1.00  0.00           H
ATOM    947  HB3 GLU    60      55.391  28.186  30.053  1.00  0.00           H
ATOM    948  CG  GLU    60      56.183  26.794  31.480  1.00  0.00           C
ATOM    949  HG2 GLU    60      56.827  27.572  31.889  1.00  0.00           H
ATOM    950  HG3 GLU    60      55.275  26.610  32.055  1.00  0.00           H
ATOM    951  CD  GLU    60      56.906  25.374  31.543  1.00  0.00           C
ATOM    952  OE1 GLU    60      57.804  25.206  32.444  1.00  0.00           O
ATOM    953  OE2 GLU    60      56.744  24.450  30.775  1.00  0.00           O
ATOM    954  C   GLU    60      53.227  26.514  30.065  1.00  0.00           C
ATOM    955  O   GLU    60      52.873  27.615  30.550  1.00  0.00           O
ATOM    956  N   LEU    61      52.482  25.413  30.038  1.00  0.00           N
ATOM    957  H   LEU    61      52.888  24.545  29.718  1.00  0.00           H
ATOM    958  CA  LEU    61      51.144  25.384  30.690  1.00  0.00           C
ATOM    959  HA  LEU    61      50.613  26.333  30.620  1.00  0.00           H
ATOM    960  CB  LEU    61      50.304  24.252  30.063  1.00  0.00           C
ATOM    961  HB2 LEU    61      50.818  23.312  30.265  1.00  0.00           H
ATOM    962  HB3 LEU    61      49.340  24.253  30.571  1.00  0.00           H
ATOM    963  CG  LEU    61      50.069  24.543  28.530  1.00  0.00           C
ATOM    964  HG  LEU    61      51.013  24.759  28.032  1.00  0.00           H
ATOM    965  CD1 LEU    61      49.465  23.282  27.892  1.00  0.00           C
ATOM    966 HD11 LEU    61      50.198  22.485  28.016  1.00  0.00           H
ATOM    967 HD12 LEU    61      49.089  23.372  26.874  1.00  0.00           H
ATOM    968 HD13 LEU    61      48.703  22.757  28.470  1.00  0.00           H
ATOM    969  CD2 LEU    61      49.101  25.754  28.212  1.00  0.00           C
ATOM    970 HD21 LEU    61      49.198  26.572  28.926  1.00  0.00           H
ATOM    971 HD22 LEU    61      49.176  25.985  27.150  1.00  0.00           H
ATOM    972 HD23 LEU    61      48.104  25.322  28.296  1.00  0.00           H
ATOM    973  C   LEU    61      51.226  25.226  32.185  1.00  0.00           C
ATOM    974  O   LEU    61      51.540  24.129  32.654  1.00  0.00           O
ATOM    975  N   HID    62      51.055  26.327  32.941  1.00  0.00           N
ATOM    976  H   HID    62      50.789  27.152  32.422  1.00  0.00           H
ATOM    977  CA  HID    62      51.087  26.379  34.391  1.00  0.00           C
ATOM    978  HA  HID    62      50.698  25.455  34.819  1.00  0.00           H
ATOM    979  CB  HID    62      52.590  26.335  34.713  1.00  0.00           C
ATOM    980  HB2 HID    62      52.743  25.958  35.724  1.00  0.00           H
ATOM    981  HB3 HID    62      53.159  25.586  34.165  1.00  0.00           H
ATOM    982  CG  HID    62      53.257  27.635  34.558  1.00  0.00           C
ATOM    983  ND1 HID    62      53.199  28.414  33.407  1.00  0.00           N
ATOM    984  HD1 HID    62      53.040  28.072  32.470  1.00  0.00           H
ATOM    985  CE1 HID    62      53.705  29.590  33.653  1.00  0.00           C
ATOM    986  HE1 HID    62      53.719  30.434  32.979  1.00  0.00           H
ATOM    987  NE2 HID    62      54.080  29.730  34.940  1.00  0.00           N
ATOM    988  CD2 HID    62      53.808  28.524  35.488  1.00  0.00           C
ATOM    989  HD2 HID    62      54.033  28.366  36.532  1.00  0.00           H
ATOM    990  C   HID    62      50.480  27.605  35.090  1.00  0.00           C
ATOM    991  O   HID    62      50.044  28.592  34.428  1.00  0.00           O
ATOM    992  N   ILE    63      50.536  27.601  36.450  1.00  0.00           N
ATOM    993  H   ILE    63      50.825  26.738  36.888  1.00  0.00           H
ATOM    994  CA  ILE    63      49.818  28.527  37.375  1.00  0.00           C
ATOM    995  HA  ILE    63      49.439  29.359  36.783  1.00  0.00           H
ATOM    996  CB  ILE    63      48.638  27.798  38.110  1.00  0.00           C
ATOM    997  HB  ILE    63      48.951  26.795  38.400  1.00  0.00           H
ATOM    998  CG2 ILE    63      48.082  28.555  39.398  1.00  0.00           C
ATOM    999 HG21 ILE    63      47.333  29.318  39.184  1.00  0.00           H
ATOM   1000 HG22 ILE    63      48.875  28.956  40.029  1.00  0.00           H
ATOM   1001 HG23 ILE    63      47.590  27.844  40.061  1.00  0.00           H
ATOM   1002  CG1 ILE    63      47.567  27.521  37.082  1.00  0.00           C
ATOM   1003 HG12 ILE    63      47.211  28.484  36.718  1.00  0.00           H
ATOM   1004 HG13 ILE    63      47.975  26.888  36.292  1.00  0.00           H
ATOM   1005  CD1 ILE    63      46.403  26.652  37.628  1.00  0.00           C
ATOM   1006 HD11 ILE    63      46.112  27.087  38.585  1.00  0.00           H
ATOM   1007 HD12 ILE    63      46.752  25.644  37.852  1.00  0.00           H
ATOM   1008 HD13 ILE    63      45.628  26.703  36.864  1.00  0.00           H
ATOM   1009  C   ILE    63      50.808  29.140  38.364  1.00  0.00           C
ATOM   1010  O   ILE    63      51.723  28.436  38.742  1.00  0.00           O
ATOM   1011  N   ASN    64      50.657  30.437  38.689  1.00  0.00           N
ATOM   1012  H   ASN    64      49.884  30.970  38.316  1.00  0.00           H
ATOM   1013  CA  ASN    64      51.444  31.094  39.766  1.00  0.00           C
ATOM   1014  HA  ASN    64      52.066  30.351  40.266  1.00  0.00           H
ATOM   1015  CB  ASN    64      52.457  32.083  39.330  1.00  0.00           C
ATOM   1016  HB2 ASN    64      51.934  32.948  38.922  1.00  0.00           H
ATOM   1017  HB3 ASN    64      53.019  32.537  40.146  1.00  0.00           H
ATOM   1018  CG  ASN    64      53.454  31.538  38.336  1.00  0.00           C
ATOM   1019  OD1 ASN    64      54.559  31.140  38.719  1.00  0.00           O
ATOM   1020  ND2 ASN    64      53.081  31.446  37.107  1.00  0.00           N
ATOM   1021 HD21 ASN    64      52.212  31.853  36.791  1.00  0.00           H
ATOM   1022 HD22 ASN    64      53.630  30.813  36.544  1.00  0.00           H
ATOM   1023  C   ASN    64      50.536  31.708  40.864  1.00  0.00           C
ATOM   1024  O   ASN    64      49.402  32.048  40.560  1.00  0.00           O
ATOM   1025  N   LEU    65      51.066  31.961  42.047  1.00  0.00           N
ATOM   1026  H   LEU    65      51.982  31.583  42.242  1.00  0.00           H
ATOM   1027  CA  LEU    65      50.497  32.569  43.220  1.00  0.00           C
ATOM   1028  HA  LEU    65      49.630  33.124  42.862  1.00  0.00           H
ATOM   1029  CB  LEU    65      50.040  31.503  44.247  1.00  0.00           C
ATOM   1030  HB2 LEU    65      50.922  30.940  44.551  1.00  0.00           H
ATOM   1031  HB3 LEU    65      49.563  32.005  45.088  1.00  0.00           H
ATOM   1032  CG  LEU    65      48.904  30.577  43.803  1.00  0.00           C
ATOM   1033  HG  LEU    65      49.373  30.006  43.002  1.00  0.00           H
ATOM   1034  CD1 LEU    65      48.598  29.680  44.946  1.00  0.00           C
ATOM   1035 HD11 LEU    65      48.193  30.199  45.814  1.00  0.00           H
ATOM   1036 HD12 LEU    65      49.545  29.177  45.146  1.00  0.00           H
ATOM   1037 HD13 LEU    65      48.014  28.804  44.661  1.00  0.00           H
ATOM   1038  CD2 LEU    65      47.622  31.141  43.292  1.00  0.00           C
ATOM   1039 HD21 LEU    65      47.819  31.876  42.512  1.00  0.00           H
ATOM   1040 HD22 LEU    65      47.091  30.298  42.851  1.00  0.00           H
ATOM   1041 HD23 LEU    65      47.075  31.516  44.157  1.00  0.00           H
ATOM   1042  C   LEU    65      51.469  33.547  43.823  1.00  0.00           C
ATOM   1043  O   LEU    65      52.548  33.249  44.256  1.00  0.00           O
ATOM   1044  N   ILE    66      50.993  34.796  43.890  1.00  0.00           N
ATOM   1045  H   ILE    66      50.048  35.047  43.636  1.00  0.00           H
ATOM   1046  CA  ILE    66      51.811  35.929  44.443  1.00  0.00           C
ATOM   1047  HA  ILE    66      52.727  35.544  44.887  1.00  0.00           H
ATOM   1048  CB  ILE    66      52.250  36.914  43.354  1.00  0.00           C
ATOM   1049  HB  ILE    66      51.421  37.570  43.085  1.00  0.00           H
ATOM   1050  CG2 ILE    66      53.344  37.922  43.824  1.00  0.00           C
ATOM   1051 HG21 ILE    66      52.998  38.387  44.747  1.00  0.00           H
ATOM   1052 HG22 ILE    66      53.319  38.649  43.012  1.00  0.00           H
ATOM   1053 HG23 ILE    66      54.342  37.486  43.850  1.00  0.00           H
ATOM   1054  CG1 ILE    66      52.753  36.134  42.125  1.00  0.00           C
ATOM   1055 HG12 ILE    66      53.669  36.623  41.792  1.00  0.00           H
ATOM   1056 HG13 ILE    66      53.034  35.122  42.413  1.00  0.00           H
ATOM   1057  CD1 ILE    66      51.928  36.102  40.934  1.00  0.00           C
ATOM   1058 HD11 ILE    66      50.893  35.981  41.252  1.00  0.00           H
ATOM   1059 HD12 ILE    66      52.210  35.511  40.064  1.00  0.00           H
ATOM   1060 HD13 ILE    66      51.944  37.125  40.559  1.00  0.00           H
ATOM   1061  C   ILE    66      51.126  36.701  45.552  1.00  0.00           C
ATOM   1062  O   ILE    66      50.278  37.628  45.447  1.00  0.00           O
ATOM   1063  N   PRO    67      51.339  36.329  46.838  1.00  0.00           N
ATOM   1064  CD  PRO    67      51.886  35.086  47.392  1.00  0.00           C
ATOM   1065  HD2 PRO    67      52.804  34.766  46.898  1.00  0.00           H
ATOM   1066  HD3 PRO    67      51.155  34.281  47.327  1.00  0.00           H
ATOM   1067  CG  PRO    67      52.082  35.272  48.898  1.00  0.00           C
ATOM   1068  HG2 PRO    67      53.078  35.655  49.126  1.00  0.00           H
ATOM   1069  HG3 PRO    67      51.973  34.357  49.480  1.00  0.00           H
ATOM   1070  CB  PRO    67      50.911  36.298  49.234  1.00  0.00           C
ATOM   1071  HB2 PRO    67      51.223  36.848  50.123  1.00  0.00           H
ATOM   1072  HB3 PRO    67      49.979  35.765  49.421  1.00  0.00           H
ATOM   1073  CA  PRO    67      50.880  37.170  47.986  1.00  0.00           C
ATOM   1074  HA  PRO    67      49.835  37.454  47.865  1.00  0.00           H
ATOM   1075  C   PRO    67      51.694  38.431  48.083  1.00  0.00           C
ATOM   1076  O   PRO    67      52.889  38.437  47.992  1.00  0.00           O
ATOM   1077  N   ASN    68      51.084  39.602  48.305  1.00  0.00           N
ATOM   1078  H   ASN    68      50.080  39.693  48.243  1.00  0.00           H
ATOM   1079  CA  ASN    68      51.808  40.873  48.525  1.00  0.00           C
ATOM   1080  HA  ASN    68      52.815  40.638  48.865  1.00  0.00           H
ATOM   1081  CB  ASN    68      51.909  41.645  47.147  1.00  0.00           C
ATOM   1082  HB2 ASN    68      52.611  40.999  46.619  1.00  0.00           H
ATOM   1083  HB3 ASN    68      50.929  41.711  46.675  1.00  0.00           H
ATOM   1084  CG  ASN    68      52.593  42.976  47.310  1.00  0.00           C
ATOM   1085  OD1 ASN    68      52.187  43.838  48.043  1.00  0.00           O
ATOM   1086  ND2 ASN    68      53.544  43.325  46.544  1.00  0.00           N
ATOM   1087 HD21 ASN    68      53.927  42.581  45.978  1.00  0.00           H
ATOM   1088 HD22 ASN    68      53.907  44.264  46.468  1.00  0.00           H
ATOM   1089  C   ASN    68      51.137  41.729  49.595  1.00  0.00           C
ATOM   1090  O   ASN    68      50.013  42.124  49.382  1.00  0.00           O
ATOM   1091  N   LYS    69      51.767  42.168  50.657  1.00  0.00           N
ATOM   1092  H   LYS    69      52.733  41.879  50.712  1.00  0.00           H
ATOM   1093  CA  LYS    69      51.238  42.844  51.826  1.00  0.00           C
ATOM   1094  HA  LYS    69      50.218  42.533  52.056  1.00  0.00           H
ATOM   1095  CB  LYS    69      52.193  42.669  53.044  1.00  0.00           C
ATOM   1096  HB2 LYS    69      53.215  42.807  52.691  1.00  0.00           H
ATOM   1097  HB3 LYS    69      52.004  43.464  53.764  1.00  0.00           H
ATOM   1098  CG  LYS    69      52.050  41.258  53.657  1.00  0.00           C
ATOM   1099  HG2 LYS    69      51.086  41.248  54.167  1.00  0.00           H
ATOM   1100  HG3 LYS    69      52.145  40.514  52.866  1.00  0.00           H
ATOM   1101  CD  LYS    69      53.091  40.898  54.695  1.00  0.00           C
ATOM   1102  HD2 LYS    69      54.034  40.676  54.194  1.00  0.00           H
ATOM   1103  HD3 LYS    69      53.221  41.754  55.358  1.00  0.00           H
ATOM   1104  CE  LYS    69      52.780  39.580  55.426  1.00  0.00           C
ATOM   1105  HE2 LYS    69      53.458  39.563  56.279  1.00  0.00           H
ATOM   1106  HE3 LYS    69      51.744  39.675  55.752  1.00  0.00           H
ATOM   1107  NZ  LYS    69      52.947  38.397  54.586  1.00  0.00           N
ATOM   1108  HZ1 LYS    69      52.799  37.542  55.105  1.00  0.00           H
ATOM   1109  HZ2 LYS    69      53.897  38.316  54.252  1.00  0.00           H
ATOM   1110  HZ3 LYS    69      52.243  38.383  53.862  1.00  0.00           H
ATOM   1111  C   LYS    69      51.113  44.384  51.526  1.00  0.00           C
ATOM   1112  O   LYS    69      50.231  44.981  52.103  1.00  0.00           O
ATOM   1113  N   GLN    70      51.923  45.030  50.622  1.00  0.00           N
ATOM   1114  H   GLN    70      52.645  44.491  50.165  1.00  0.00           H
ATOM   1115  CA  GLN    70      52.016  46.484  50.565  1.00  0.00           C
ATOM   1116  HA  GLN    70      51.896  46.788  51.605  1.00  0.00           H
ATOM   1117  CB  GLN    70      53.438  46.979  50.245  1.00  0.00           C
ATOM   1118  HB2 GLN    70      53.380  48.027  50.535  1.00  0.00           H
ATOM   1119  HB3 GLN    70      54.058  46.450  50.969  1.00  0.00           H
ATOM   1120  CG  GLN    70      53.862  46.820  48.749  1.00  0.00           C
ATOM   1121  HG2 GLN    70      52.992  46.632  48.120  1.00  0.00           H
ATOM   1122  HG3 GLN    70      54.428  47.699  48.441  1.00  0.00           H
ATOM   1123  CD  GLN    70      54.784  45.635  48.412  1.00  0.00           C
ATOM   1124  OE1 GLN    70      54.904  44.677  49.132  1.00  0.00           O
ATOM   1125  NE2 GLN    70      55.492  45.761  47.313  1.00  0.00           N
ATOM   1126 HE21 GLN    70      56.145  45.053  47.012  1.00  0.00           H
ATOM   1127 HE22 GLN    70      55.337  46.615  46.796  1.00  0.00           H
ATOM   1128  C   GLN    70      50.852  47.059  49.825  1.00  0.00           C
ATOM   1129  O   GLN    70      50.385  48.122  50.167  1.00  0.00           O
ATOM   1130  N   ASP    71      50.395  46.347  48.767  1.00  0.00           N
ATOM   1131  H   ASP    71      50.828  45.446  48.626  1.00  0.00           H
ATOM   1132  CA  ASP    71      49.222  46.630  47.906  1.00  0.00           C
ATOM   1133  HA  ASP    71      49.118  47.710  47.804  1.00  0.00           H
ATOM   1134  CB  ASP    71      49.516  46.161  46.559  1.00  0.00           C
ATOM   1135  HB2 ASP    71      49.676  45.082  46.531  1.00  0.00           H
ATOM   1136  HB3 ASP    71      48.686  46.290  45.865  1.00  0.00           H
ATOM   1137  CG  ASP    71      50.692  46.884  45.871  1.00  0.00           C
ATOM   1138  OD1 ASP    71      51.171  47.924  46.300  1.00  0.00           O
ATOM   1139  OD2 ASP    71      51.040  46.354  44.859  1.00  0.00           O
ATOM   1140  C   ASP    71      47.864  46.091  48.409  1.00  0.00           C
ATOM   1141  O   ASP    71      46.846  46.406  47.847  1.00  0.00           O
ATOM   1142  N   ARG    72      47.885  45.300  49.567  1.00  0.00           N
ATOM   1143  H   ARG    72      48.825  45.235  49.932  1.00  0.00           H
ATOM   1144  CA  ARG    72      46.741  44.535  50.112  1.00  0.00           C
ATOM   1145  HA  ARG    72      47.106  44.013  50.996  1.00  0.00           H
ATOM   1146  CB  ARG    72      45.662  45.413  50.776  1.00  0.00           C
ATOM   1147  HB2 ARG    72      44.978  45.824  50.033  1.00  0.00           H
ATOM   1148  HB3 ARG    72      45.156  44.652  51.372  1.00  0.00           H
ATOM   1149  CG  ARG    72      46.096  46.476  51.783  1.00  0.00           C
ATOM   1150  HG2 ARG    72      46.771  47.161  51.268  1.00  0.00           H
ATOM   1151  HG3 ARG    72      45.203  47.052  52.029  1.00  0.00           H
ATOM   1152  CD  ARG    72      46.955  45.936  52.900  1.00  0.00           C
ATOM   1153  HD2 ARG    72      46.435  45.123  53.403  1.00  0.00           H
ATOM   1154  HD3 ARG    72      47.908  45.503  52.594  1.00  0.00           H
ATOM   1155  NE  ARG    72      47.130  46.918  53.904  1.00  0.00           N
ATOM   1156  HE  ARG    72      46.313  46.972  54.496  1.00  0.00           H
ATOM   1157  CZ  ARG    72      48.199  47.600  54.341  1.00  0.00           C
ATOM   1158  NH1 ARG    72      49.337  47.343  53.753  1.00  0.00           N
ATOM   1159 HH11 ARG    72      49.419  46.473  53.245  1.00  0.00           H
ATOM   1160 HH12 ARG    72      50.161  47.748  54.172  1.00  0.00           H
ATOM   1161  NH2 ARG    72      48.169  48.353  55.387  1.00  0.00           N
ATOM   1162 HH21 ARG    72      47.257  48.461  55.806  1.00  0.00           H
ATOM   1163 HH22 ARG    72      49.059  48.676  55.737  1.00  0.00           H
ATOM   1164  C   ARG    72      46.240  43.382  49.137  1.00  0.00           C
ATOM   1165  O   ARG    72      45.080  43.094  49.205  1.00  0.00           O
ATOM   1166  N   THR    73      47.092  42.830  48.251  1.00  0.00           N
ATOM   1167  H   THR    73      48.076  43.025  48.363  1.00  0.00           H
ATOM   1168  CA  THR    73      46.646  41.933  47.098  1.00  0.00           C
ATOM   1169  HA  THR    73      45.558  41.917  47.136  1.00  0.00           H
ATOM   1170  CB  THR    73      46.906  42.590  45.780  1.00  0.00           C
ATOM   1171  HB  THR    73      46.371  41.939  45.089  1.00  0.00           H
ATOM   1172  CG2 THR    73      46.268  43.915  45.404  1.00  0.00           C
ATOM   1173 HG21 THR    73      46.491  44.749  46.070  1.00  0.00           H
ATOM   1174 HG22 THR    73      45.185  43.789  45.373  1.00  0.00           H
ATOM   1175 HG23 THR    73      46.503  44.260  44.398  1.00  0.00           H
ATOM   1176  OG1 THR    73      48.284  42.783  45.536  1.00  0.00           O
ATOM   1177  HG1 THR    73      48.794  41.981  45.668  1.00  0.00           H
ATOM   1178  C   THR    73      47.277  40.573  47.040  1.00  0.00           C
ATOM   1179  O   THR    73      48.517  40.381  47.199  1.00  0.00           O
ATOM   1180  N   LEU    74      46.398  39.609  46.768  1.00  0.00           N
ATOM   1181  H   LEU    74      45.410  39.821  46.794  1.00  0.00           H
ATOM   1182  CA  LEU    74      46.818  38.314  46.288  1.00  0.00           C
ATOM   1183  HA  LEU    74      47.869  38.238  46.565  1.00  0.00           H
ATOM   1184  CB  LEU    74      46.003  37.333  47.155  1.00  0.00           C
ATOM   1185  HB2 LEU    74      46.209  37.355  48.226  1.00  0.00           H
ATOM   1186  HB3 LEU    74      44.933  37.537  47.120  1.00  0.00           H
ATOM   1187  CG  LEU    74      46.169  35.871  46.611  1.00  0.00           C
ATOM   1188  HG  LEU    74      45.849  35.834  45.569  1.00  0.00           H
ATOM   1189  CD1 LEU    74      47.614  35.351  46.697  1.00  0.00           C
ATOM   1190 HD11 LEU    74      48.251  35.973  46.070  1.00  0.00           H
ATOM   1191 HD12 LEU    74      47.768  34.348  46.298  1.00  0.00           H
ATOM   1192 HD13 LEU    74      48.029  35.355  47.705  1.00  0.00           H
ATOM   1193  CD2 LEU    74      45.156  34.919  47.281  1.00  0.00           C
ATOM   1194 HD21 LEU    74      44.144  35.282  47.102  1.00  0.00           H
ATOM   1195 HD22 LEU    74      45.303  33.957  46.789  1.00  0.00           H
ATOM   1196 HD23 LEU    74      45.423  34.900  48.338  1.00  0.00           H
ATOM   1197  C   LEU    74      46.547  38.202  44.787  1.00  0.00           C
ATOM   1198  O   LEU    74      45.439  38.300  44.320  1.00  0.00           O
ATOM   1199  N   THR    75      47.624  37.985  43.997  1.00  0.00           N
ATOM   1200  H   THR    75      48.518  38.009  44.464  1.00  0.00           H
ATOM   1201  CA  THR    75      47.519  37.747  42.552  1.00  0.00           C
ATOM   1202  HA  THR    75      46.582  38.154  42.173  1.00  0.00           H
ATOM   1203  CB  THR    75      48.646  38.449  41.855  1.00  0.00           C
ATOM   1204  HB  THR    75      49.624  38.102  42.187  1.00  0.00           H
ATOM   1205  CG2 THR    75      48.635  38.315  40.316  1.00  0.00           C
ATOM   1206 HG21 THR    75      47.700  38.648  39.867  1.00  0.00           H
ATOM   1207 HG22 THR    75      48.754  37.293  39.955  1.00  0.00           H
ATOM   1208 HG23 THR    75      49.444  38.904  39.881  1.00  0.00           H
ATOM   1209  OG1 THR    75      48.517  39.906  41.893  1.00  0.00           O
ATOM   1210  HG1 THR    75      48.722  40.156  42.797  1.00  0.00           H
ATOM   1211  C   THR    75      47.626  36.262  42.138  1.00  0.00           C
ATOM   1212  O   THR    75      48.394  35.527  42.750  1.00  0.00           O
ATOM   1213  N   ILE    76      46.857  35.829  41.193  1.00  0.00           N
ATOM   1214  H   ILE    76      46.286  36.511  40.715  1.00  0.00           H
ATOM   1215  CA  ILE    76      46.873  34.545  40.615  1.00  0.00           C
ATOM   1216  HA  ILE    76      47.762  33.976  40.894  1.00  0.00           H
ATOM   1217  CB  ILE    76      45.620  33.695  40.989  1.00  0.00           C
ATOM   1218  HB  ILE    76      44.719  34.137  40.561  1.00  0.00           H
ATOM   1219  CG2 ILE    76      45.851  32.306  40.299  1.00  0.00           C
ATOM   1220 HG21 ILE    76      45.705  32.340  39.220  1.00  0.00           H
ATOM   1221 HG22 ILE    76      45.023  31.664  40.603  1.00  0.00           H
ATOM   1222 HG23 ILE    76      46.796  31.869  40.620  1.00  0.00           H
ATOM   1223  CG1 ILE    76      45.454  33.412  42.529  1.00  0.00           C
ATOM   1224 HG12 ILE    76      44.989  32.430  42.619  1.00  0.00           H
ATOM   1225 HG13 ILE    76      46.433  33.467  43.006  1.00  0.00           H
ATOM   1226  CD1 ILE    76      44.559  34.498  43.139  1.00  0.00           C
ATOM   1227 HD11 ILE    76      43.542  34.301  42.800  1.00  0.00           H
ATOM   1228 HD12 ILE    76      44.862  35.510  42.871  1.00  0.00           H
ATOM   1229 HD13 ILE    76      44.549  34.392  44.223  1.00  0.00           H
ATOM   1230  C   ILE    76      46.954  34.660  39.049  1.00  0.00           C
ATOM   1231  O   ILE    76      46.342  35.559  38.480  1.00  0.00           O
ATOM   1232  N   VAL    77      47.867  33.926  38.409  1.00  0.00           N
ATOM   1233  H   VAL    77      48.412  33.199  38.850  1.00  0.00           H
ATOM   1234  CA  VAL    77      48.100  34.050  36.994  1.00  0.00           C
ATOM   1235  HA  VAL    77      47.226  34.534  36.558  1.00  0.00           H
ATOM   1236  CB  VAL    77      49.161  35.091  36.639  1.00  0.00           C
ATOM   1237  HB  VAL    77      48.842  36.017  37.116  1.00  0.00           H
ATOM   1238  CG1 VAL    77      50.547  34.818  37.290  1.00  0.00           C
ATOM   1239 HG11 VAL    77      50.963  33.824  37.128  1.00  0.00           H
ATOM   1240 HG12 VAL    77      51.244  35.578  36.936  1.00  0.00           H
ATOM   1241 HG13 VAL    77      50.498  34.879  38.378  1.00  0.00           H
ATOM   1242  CG2 VAL    77      49.357  35.305  35.174  1.00  0.00           C
ATOM   1243 HG21 VAL    77      49.893  34.467  34.730  1.00  0.00           H
ATOM   1244 HG22 VAL    77      50.047  36.124  34.971  1.00  0.00           H
ATOM   1245 HG23 VAL    77      48.423  35.383  34.616  1.00  0.00           H
ATOM   1246  C   VAL    77      48.168  32.680  36.253  1.00  0.00           C
ATOM   1247  O   VAL    77      48.575  31.593  36.811  1.00  0.00           O
ATOM   1248  N   ASP    78      47.547  32.608  35.058  1.00  0.00           N
ATOM   1249  H   ASP    78      47.159  33.445  34.649  1.00  0.00           H
ATOM   1250  CA  ASP    78      47.756  31.456  34.230  1.00  0.00           C
ATOM   1251  HA  ASP    78      48.524  30.781  34.607  1.00  0.00           H
ATOM   1252  CB  ASP    78      46.434  30.632  34.222  1.00  0.00           C
ATOM   1253  HB2 ASP    78      46.710  29.683  33.763  1.00  0.00           H
ATOM   1254  HB3 ASP    78      46.241  30.425  35.275  1.00  0.00           H
ATOM   1255  CG  ASP    78      45.312  31.276  33.522  1.00  0.00           C
ATOM   1256  OD1 ASP    78      45.290  31.624  32.295  1.00  0.00           O
ATOM   1257  OD2 ASP    78      44.372  31.525  34.296  1.00  0.00           O
ATOM   1258  C   ASP    78      48.111  31.762  32.749  1.00  0.00           C
ATOM   1259  O   ASP    78      47.933  32.863  32.308  1.00  0.00           O
ATOM   1260  N   THR    79      48.585  30.724  32.000  1.00  0.00           N
ATOM   1261  H   THR    79      48.723  29.883  32.542  1.00  0.00           H
ATOM   1262  CA  THR    79      48.956  30.811  30.590  1.00  0.00           C
ATOM   1263  HA  THR    79      48.959  31.849  30.259  1.00  0.00           H
ATOM   1264  CB  THR    79      50.385  30.240  30.354  1.00  0.00           C
ATOM   1265  HB  THR    79      50.606  30.197  29.287  1.00  0.00           H
ATOM   1266  CG2 THR    79      51.452  31.031  31.171  1.00  0.00           C
ATOM   1267 HG21 THR    79      52.450  30.620  31.025  1.00  0.00           H
ATOM   1268 HG22 THR    79      51.105  30.929  32.199  1.00  0.00           H
ATOM   1269 HG23 THR    79      51.366  32.101  30.976  1.00  0.00           H
ATOM   1270  OG1 THR    79      50.492  28.970  30.838  1.00  0.00           O
ATOM   1271  HG1 THR    79      51.248  28.640  30.345  1.00  0.00           H
ATOM   1272  C   THR    79      47.908  30.198  29.676  1.00  0.00           C
ATOM   1273  O   THR    79      48.301  29.484  28.738  1.00  0.00           O
ATOM   1274  N   GLY    80      46.644  30.566  29.850  1.00  0.00           N
ATOM   1275  H   GLY    80      46.476  31.082  30.702  1.00  0.00           H
ATOM   1276  CA  GLY    80      45.493  30.090  29.103  1.00  0.00           C
ATOM   1277  HA2 GLY    80      45.627  29.035  28.863  1.00  0.00           H
ATOM   1278  HA3 GLY    80      44.564  30.283  29.639  1.00  0.00           H
ATOM   1279  C   GLY    80      45.203  30.732  27.745  1.00  0.00           C
ATOM   1280  O   GLY    80      45.957  31.502  27.130  1.00  0.00           O
ATOM   1281  N   ILE    81      43.937  30.604  27.404  1.00  0.00           N
ATOM   1282  H   ILE    81      43.235  30.245  28.036  1.00  0.00           H
ATOM   1283  CA  ILE    81      43.400  31.042  26.050  1.00  0.00           C
ATOM   1284  HA  ILE    81      44.174  30.907  25.294  1.00  0.00           H
ATOM   1285  CB  ILE    81      42.141  30.251  25.612  1.00  0.00           C
ATOM   1286  HB  ILE    81      42.451  29.208  25.678  1.00  0.00           H
ATOM   1287  CG2 ILE    81      40.920  30.568  26.503  1.00  0.00           C
ATOM   1288 HG21 ILE    81      41.152  30.325  27.540  1.00  0.00           H
ATOM   1289 HG22 ILE    81      40.082  29.965  26.154  1.00  0.00           H
ATOM   1290 HG23 ILE    81      40.729  31.638  26.427  1.00  0.00           H
ATOM   1291  CG1 ILE    81      41.685  30.485  24.093  1.00  0.00           C
ATOM   1292 HG12 ILE    81      41.255  31.485  24.058  1.00  0.00           H
ATOM   1293 HG13 ILE    81      42.560  30.364  23.453  1.00  0.00           H
ATOM   1294  CD1 ILE    81      40.750  29.478  23.446  1.00  0.00           C
ATOM   1295 HD11 ILE    81      40.641  29.603  22.368  1.00  0.00           H
ATOM   1296 HD12 ILE    81      39.757  29.713  23.829  1.00  0.00           H
ATOM   1297 HD13 ILE    81      41.051  28.441  23.597  1.00  0.00           H
ATOM   1298  C   ILE    81      43.179  32.541  26.038  1.00  0.00           C
ATOM   1299  O   ILE    81      42.985  33.148  24.954  1.00  0.00           O
ATOM   1300  N   GLY    82      43.198  33.170  27.200  1.00  0.00           N
ATOM   1301  H   GLY    82      43.427  32.496  27.917  1.00  0.00           H
ATOM   1302  CA  GLY    82      42.891  34.643  27.497  1.00  0.00           C
ATOM   1303  HA2 GLY    82      42.892  34.724  28.583  1.00  0.00           H
ATOM   1304  HA3 GLY    82      43.523  35.349  26.957  1.00  0.00           H
ATOM   1305  C   GLY    82      41.443  34.958  27.101  1.00  0.00           C
ATOM   1306  O   GLY    82      40.609  34.066  27.010  1.00  0.00           O
ATOM   1307  N   MET    83      41.176  36.242  26.868  1.00  0.00           N
ATOM   1308  H   MET    83      41.859  36.954  27.089  1.00  0.00           H
ATOM   1309  CA  MET    83      39.758  36.778  26.703  1.00  0.00           C
ATOM   1310  HA  MET    83      39.129  36.166  26.056  1.00  0.00           H
ATOM   1311  CB  MET    83      39.070  36.930  28.065  1.00  0.00           C
ATOM   1312  HB2 MET    83      39.683  37.406  28.830  1.00  0.00           H
ATOM   1313  HB3 MET    83      38.204  37.580  27.930  1.00  0.00           H
ATOM   1314  CG  MET    83      38.552  35.614  28.638  1.00  0.00           C
ATOM   1315  HG2 MET    83      37.916  35.195  27.858  1.00  0.00           H
ATOM   1316  HG3 MET    83      39.298  34.835  28.805  1.00  0.00           H
ATOM   1317  SD  MET    83      37.575  36.018  30.123  1.00  0.00           S
ATOM   1318  CE  MET    83      38.919  36.375  31.296  1.00  0.00           C
ATOM   1319  HE1 MET    83      38.513  36.884  32.169  1.00  0.00           H
ATOM   1320  HE2 MET    83      39.553  35.539  31.591  1.00  0.00           H
ATOM   1321  HE3 MET    83      39.473  37.189  30.828  1.00  0.00           H
ATOM   1322  C   MET    83      39.839  38.141  26.026  1.00  0.00           C
ATOM   1323  O   MET    83      40.748  38.922  26.349  1.00  0.00           O
ATOM   1324  N   THR    84      38.990  38.371  24.999  1.00  0.00           N
ATOM   1325  H   THR    84      38.232  37.735  24.789  1.00  0.00           H
ATOM   1326  CA  THR    84      38.934  39.669  24.310  1.00  0.00           C
ATOM   1327  HA  THR    84      39.900  40.172  24.346  1.00  0.00           H
ATOM   1328  CB  THR    84      38.662  39.533  22.858  1.00  0.00           C
ATOM   1329  HB  THR    84      39.445  39.044  22.278  1.00  0.00           H
ATOM   1330  CG2 THR    84      37.414  38.754  22.579  1.00  0.00           C
ATOM   1331 HG21 THR    84      37.121  38.956  21.549  1.00  0.00           H
ATOM   1332 HG22 THR    84      36.685  39.211  23.249  1.00  0.00           H
ATOM   1333 HG23 THR    84      37.755  37.735  22.764  1.00  0.00           H
ATOM   1334  OG1 THR    84      38.647  40.804  22.273  1.00  0.00           O
ATOM   1335  HG1 THR    84      39.017  40.737  21.389  1.00  0.00           H
ATOM   1336  C   THR    84      37.931  40.565  25.059  1.00  0.00           C
ATOM   1337  O   THR    84      37.242  40.146  25.995  1.00  0.00           O
ATOM   1338  N   LYS    85      37.853  41.926  24.728  1.00  0.00           N
ATOM   1339  H   LYS    85      38.403  42.283  23.961  1.00  0.00           H
ATOM   1340  CA  LYS    85      36.997  42.900  25.461  1.00  0.00           C
ATOM   1341  HA  LYS    85      37.249  42.997  26.518  1.00  0.00           H
ATOM   1342  CB  LYS    85      37.136  44.278  24.952  1.00  0.00           C
ATOM   1343  HB2 LYS    85      36.643  45.077  25.507  1.00  0.00           H
ATOM   1344  HB3 LYS    85      38.197  44.487  25.091  1.00  0.00           H
ATOM   1345  CG  LYS    85      36.918  44.449  23.387  1.00  0.00           C
ATOM   1346  HG2 LYS    85      37.786  43.949  22.957  1.00  0.00           H
ATOM   1347  HG3 LYS    85      36.014  43.952  23.034  1.00  0.00           H
ATOM   1348  CD  LYS    85      36.848  45.921  22.929  1.00  0.00           C
ATOM   1349  HD2 LYS    85      36.157  46.425  23.606  1.00  0.00           H
ATOM   1350  HD3 LYS    85      37.856  46.299  23.100  1.00  0.00           H
ATOM   1351  CE  LYS    85      36.464  46.149  21.420  1.00  0.00           C
ATOM   1352  HE2 LYS    85      36.677  47.215  21.343  1.00  0.00           H
ATOM   1353  HE3 LYS    85      37.054  45.461  20.813  1.00  0.00           H
ATOM   1354  NZ  LYS    85      34.996  45.916  21.234  1.00  0.00           N
ATOM   1355  HZ1 LYS    85      34.513  45.782  22.111  1.00  0.00           H
ATOM   1356  HZ2 LYS    85      34.808  45.056  20.740  1.00  0.00           H
ATOM   1357  HZ3 LYS    85      34.524  46.729  20.863  1.00  0.00           H
ATOM   1358  C   LYS    85      35.500  42.563  25.527  1.00  0.00           C
ATOM   1359  O   LYS    85      34.843  42.782  26.550  1.00  0.00           O
ATOM   1360  N   ALA    86      34.961  41.879  24.515  1.00  0.00           N
ATOM   1361  H   ALA    86      35.576  41.611  23.760  1.00  0.00           H
ATOM   1362  CA  ALA    86      33.582  41.343  24.528  1.00  0.00           C
ATOM   1363  HA  ALA    86      32.890  42.163  24.719  1.00  0.00           H
ATOM   1364  CB  ALA    86      33.257  40.909  23.121  1.00  0.00           C
ATOM   1365  HB1 ALA    86      33.294  41.773  22.460  1.00  0.00           H
ATOM   1366  HB2 ALA    86      32.305  40.389  23.011  1.00  0.00           H
ATOM   1367  HB3 ALA    86      34.005  40.184  22.800  1.00  0.00           H
ATOM   1368  C   ALA    86      33.262  40.262  25.623  1.00  0.00           C
ATOM   1369  O   ALA    86      32.264  40.295  26.362  1.00  0.00           O
ATOM   1370  N   ASP    87      34.234  39.363  25.865  1.00  0.00           N
ATOM   1371  H   ASP    87      34.982  39.409  25.187  1.00  0.00           H
ATOM   1372  CA  ASP    87      34.209  38.291  26.944  1.00  0.00           C
ATOM   1373  HA  ASP    87      33.322  37.731  26.645  1.00  0.00           H
ATOM   1374  CB  ASP    87      35.467  37.359  26.828  1.00  0.00           C
ATOM   1375  HB2 ASP    87      36.373  37.882  27.137  1.00  0.00           H
ATOM   1376  HB3 ASP    87      35.316  36.520  27.508  1.00  0.00           H
ATOM   1377  CG  ASP    87      35.661  36.822  25.390  1.00  0.00           C
ATOM   1378  OD1 ASP    87      34.744  36.979  24.564  1.00  0.00           O
ATOM   1379  OD2 ASP    87      36.732  36.310  25.096  1.00  0.00           O
ATOM   1380  C   ASP    87      34.025  38.773  28.387  1.00  0.00           C
ATOM   1381  O   ASP    87      33.337  38.146  29.222  1.00  0.00           O
ATOM   1382  N   LEU    88      34.754  39.813  28.643  1.00  0.00           N
ATOM   1383  H   LEU    88      35.229  40.179  27.830  1.00  0.00           H
ATOM   1384  CA  LEU    88      34.821  40.694  29.869  1.00  0.00           C
ATOM   1385  HA  LEU    88      34.878  40.142  30.808  1.00  0.00           H
ATOM   1386  CB  LEU    88      36.103  41.533  29.772  1.00  0.00           C
ATOM   1387  HB2 LEU    88      35.929  42.207  28.934  1.00  0.00           H
ATOM   1388  HB3 LEU    88      36.327  42.072  30.693  1.00  0.00           H
ATOM   1389  CG  LEU    88      37.464  40.689  29.705  1.00  0.00           C
ATOM   1390  HG  LEU    88      37.491  39.959  28.896  1.00  0.00           H
ATOM   1391  CD1 LEU    88      38.461  41.781  29.309  1.00  0.00           C
ATOM   1392 HD11 LEU    88      38.246  42.709  29.837  1.00  0.00           H
ATOM   1393 HD12 LEU    88      38.346  41.925  28.235  1.00  0.00           H
ATOM   1394 HD13 LEU    88      39.476  41.390  29.391  1.00  0.00           H
ATOM   1395  CD2 LEU    88      37.835  39.974  30.988  1.00  0.00           C
ATOM   1396 HD21 LEU    88      38.855  39.612  31.116  1.00  0.00           H
ATOM   1397 HD22 LEU    88      37.675  40.656  31.822  1.00  0.00           H
ATOM   1398 HD23 LEU    88      37.174  39.117  31.117  1.00  0.00           H
ATOM   1399  C   LEU    88      33.556  41.541  30.046  1.00  0.00           C
ATOM   1400  O   LEU    88      33.421  42.250  31.015  1.00  0.00           O
ATOM   1401  N   ILE    89      32.562  41.310  29.178  1.00  0.00           N
ATOM   1402  H   ILE    89      32.661  40.644  28.426  1.00  0.00           H
ATOM   1403  CA  ILE    89      31.190  41.943  29.319  1.00  0.00           C
ATOM   1404  HA  ILE    89      31.264  42.455  30.279  1.00  0.00           H
ATOM   1405  CB  ILE    89      30.720  43.029  28.318  1.00  0.00           C
ATOM   1406  HB  ILE    89      30.641  42.626  27.308  1.00  0.00           H
ATOM   1407  CG2 ILE    89      29.312  43.603  28.617  1.00  0.00           C
ATOM   1408 HG21 ILE    89      29.012  44.289  27.825  1.00  0.00           H
ATOM   1409 HG22 ILE    89      29.406  44.180  29.537  1.00  0.00           H
ATOM   1410 HG23 ILE    89      28.538  42.844  28.732  1.00  0.00           H
ATOM   1411  CG1 ILE    89      31.743  44.204  28.288  1.00  0.00           C
ATOM   1412 HG12 ILE    89      31.723  44.741  29.236  1.00  0.00           H
ATOM   1413 HG13 ILE    89      32.759  43.867  28.087  1.00  0.00           H
ATOM   1414  CD1 ILE    89      31.430  45.383  27.180  1.00  0.00           C
ATOM   1415 HD11 ILE    89      31.665  45.052  26.168  1.00  0.00           H
ATOM   1416 HD12 ILE    89      32.060  46.263  27.313  1.00  0.00           H
ATOM   1417 HD13 ILE    89      30.389  45.704  27.230  1.00  0.00           H
ATOM   1418  C   ILE    89      30.056  40.836  29.437  1.00  0.00           C
ATOM   1419  O   ILE    89      29.278  40.917  30.356  1.00  0.00           O
ATOM   1420  N   ASN    90      30.105  39.780  28.566  1.00  0.00           N
ATOM   1421  H   ASN    90      30.768  39.974  27.828  1.00  0.00           H
ATOM   1422  CA  ASN    90      29.617  38.384  28.713  1.00  0.00           C
ATOM   1423  HA  ASN    90      28.527  38.391  28.755  1.00  0.00           H
ATOM   1424  CB  ASN    90      29.922  37.700  27.326  1.00  0.00           C
ATOM   1425  HB2 ASN    90      30.981  37.656  27.070  1.00  0.00           H
ATOM   1426  HB3 ASN    90      29.661  36.655  27.494  1.00  0.00           H
ATOM   1427  CG  ASN    90      29.162  38.287  26.157  1.00  0.00           C
ATOM   1428  OD1 ASN    90      28.089  38.849  26.263  1.00  0.00           O
ATOM   1429  ND2 ASN    90      29.740  38.178  24.962  1.00  0.00           N
ATOM   1430 HD21 ASN    90      30.669  37.784  24.989  1.00  0.00           H
ATOM   1431 HD22 ASN    90      29.274  38.544  24.144  1.00  0.00           H
ATOM   1432  C   ASN    90      30.103  37.564  29.898  1.00  0.00           C
ATOM   1433  O   ASN    90      30.393  36.424  29.830  1.00  0.00           O
ATOM   1434  N   ASN    91      30.221  38.267  31.051  1.00  0.00           N
ATOM   1435  H   ASN    91      29.924  39.231  31.002  1.00  0.00           H
ATOM   1436  CA  ASN    91      30.745  37.849  32.361  1.00  0.00           C
ATOM   1437  HA  ASN    91      31.101  38.651  33.008  1.00  0.00           H
ATOM   1438  CB  ASN    91      29.631  37.278  33.261  1.00  0.00           C
ATOM   1439  HB2 ASN    91      29.224  36.368  32.822  1.00  0.00           H
ATOM   1440  HB3 ASN    91      29.877  36.977  34.280  1.00  0.00           H
ATOM   1441  CG  ASN    91      28.359  38.172  33.416  1.00  0.00           C
ATOM   1442  OD1 ASN    91      28.385  39.161  34.101  1.00  0.00           O
ATOM   1443  ND2 ASN    91      27.282  37.839  32.734  1.00  0.00           N
ATOM   1444 HD21 ASN    91      27.336  37.097  32.051  1.00  0.00           H
ATOM   1445 HD22 ASN    91      26.457  38.401  32.887  1.00  0.00           H
ATOM   1446  C   ASN    91      32.005  36.888  32.345  1.00  0.00           C
ATOM   1447  O   ASN    91      31.779  35.745  32.676  1.00  0.00           O
ATOM   1448  N   LEU    92      33.216  37.199  32.002  1.00  0.00           N
ATOM   1449  H   LEU    92      33.358  38.154  31.707  1.00  0.00           H
ATOM   1450  CA  LEU    92      34.413  36.318  31.778  1.00  0.00           C
ATOM   1451  HA  LEU    92      35.231  36.875  31.322  1.00  0.00           H
ATOM   1452  CB  LEU    92      34.893  35.741  33.143  1.00  0.00           C
ATOM   1453  HB2 LEU    92      34.130  35.057  33.515  1.00  0.00           H
ATOM   1454  HB3 LEU    92      35.841  35.214  33.041  1.00  0.00           H
ATOM   1455  CG  LEU    92      35.097  36.789  34.252  1.00  0.00           C
ATOM   1456  HG  LEU    92      34.242  37.453  34.383  1.00  0.00           H
ATOM   1457  CD1 LEU    92      35.347  36.019  35.551  1.00  0.00           C
ATOM   1458 HD11 LEU    92      35.759  36.755  36.243  1.00  0.00           H
ATOM   1459 HD12 LEU    92      36.174  35.330  35.378  1.00  0.00           H
ATOM   1460 HD13 LEU    92      34.429  35.493  35.810  1.00  0.00           H
ATOM   1461  CD2 LEU    92      36.400  37.633  34.001  1.00  0.00           C
ATOM   1462 HD21 LEU    92      37.262  36.965  33.978  1.00  0.00           H
ATOM   1463 HD22 LEU    92      36.208  38.053  33.014  1.00  0.00           H
ATOM   1464 HD23 LEU    92      36.443  38.408  34.766  1.00  0.00           H
ATOM   1465  C   LEU    92      34.153  35.199  30.713  1.00  0.00           C
ATOM   1466  O   LEU    92      34.890  34.273  30.697  1.00  0.00           O
ATOM   1467  N   GLY    93      33.149  35.328  29.854  1.00  0.00           N
ATOM   1468  H   GLY    93      32.582  36.159  29.763  1.00  0.00           H
ATOM   1469  CA  GLY    93      32.690  34.281  28.993  1.00  0.00           C
ATOM   1470  HA2 GLY    93      32.162  34.643  28.111  1.00  0.00           H
ATOM   1471  HA3 GLY    93      33.553  33.762  28.576  1.00  0.00           H
ATOM   1472  C   GLY    93      31.906  33.101  29.691  1.00  0.00           C
ATOM   1473  O   GLY    93      31.881  31.968  29.080  1.00  0.00           O
ATOM   1474  N   THR    94      31.329  33.386  30.902  1.00  0.00           N
ATOM   1475  H   THR    94      31.492  34.334  31.207  1.00  0.00           H
ATOM   1476  CA  THR    94      30.659  32.294  31.699  1.00  0.00           C
ATOM   1477  HA  THR    94      31.203  31.392  31.422  1.00  0.00           H
ATOM   1478  CB  THR    94      31.048  32.387  33.210  1.00  0.00           C
ATOM   1479  HB  THR    94      30.562  31.561  33.729  1.00  0.00           H
ATOM   1480  CG2 THR    94      32.580  32.253  33.454  1.00  0.00           C
ATOM   1481 HG21 THR    94      33.071  33.189  33.186  1.00  0.00           H
ATOM   1482 HG22 THR    94      33.021  31.430  32.892  1.00  0.00           H
ATOM   1483 HG23 THR    94      32.789  32.114  34.515  1.00  0.00           H
ATOM   1484  OG1 THR    94      30.534  33.548  33.837  1.00  0.00           O
ATOM   1485  HG1 THR    94      30.828  34.320  33.348  1.00  0.00           H
ATOM   1486  C   THR    94      29.187  32.002  31.477  1.00  0.00           C
ATOM   1487  O   THR    94      28.502  32.939  31.022  1.00  0.00           O
ATOM   1488  N   ILE    95      28.633  30.920  32.092  1.00  0.00           N
ATOM   1489  H   ILE    95      29.187  30.402  32.759  1.00  0.00           H
ATOM   1490  CA  ILE    95      27.190  30.689  32.002  1.00  0.00           C
ATOM   1491  HA  ILE    95      26.881  30.944  30.988  1.00  0.00           H
ATOM   1492  CB  ILE    95      26.907  29.207  32.175  1.00  0.00           C
ATOM   1493  HB  ILE    95      27.726  28.735  31.632  1.00  0.00           H
ATOM   1494  CG2 ILE    95      27.122  28.909  33.654  1.00  0.00           C
ATOM   1495 HG21 ILE    95      27.127  27.825  33.776  1.00  0.00           H
ATOM   1496 HG22 ILE    95      26.240  29.187  34.233  1.00  0.00           H
ATOM   1497 HG23 ILE    95      28.010  29.400  34.052  1.00  0.00           H
ATOM   1498  CG1 ILE    95      25.620  28.556  31.590  1.00  0.00           C
ATOM   1499 HG12 ILE    95      25.774  27.479  31.533  1.00  0.00           H
ATOM   1500 HG13 ILE    95      24.723  28.758  32.175  1.00  0.00           H
ATOM   1501  CD1 ILE    95      25.385  29.212  30.165  1.00  0.00           C
ATOM   1502 HD11 ILE    95      26.349  29.085  29.672  1.00  0.00           H
ATOM   1503 HD12 ILE    95      25.102  30.262  30.237  1.00  0.00           H
ATOM   1504 HD13 ILE    95      24.480  28.754  29.765  1.00  0.00           H
ATOM   1505  C   ILE    95      26.336  31.670  32.918  1.00  0.00           C
ATOM   1506  O   ILE    95      25.156  31.632  33.028  1.00  0.00           O
ATOM   1507  N   ALA    96      26.968  32.635  33.563  1.00  0.00           N
ATOM   1508  H   ALA    96      27.910  32.923  33.342  1.00  0.00           H
ATOM   1509  CA  ALA    96      26.546  33.266  34.837  1.00  0.00           C
ATOM   1510  HA  ALA    96      26.513  32.465  35.576  1.00  0.00           H
ATOM   1511  CB  ALA    96      27.566  34.331  35.274  1.00  0.00           C
ATOM   1512  HB1 ALA    96      27.154  34.812  36.161  1.00  0.00           H
ATOM   1513  HB2 ALA    96      27.620  35.180  34.592  1.00  0.00           H
ATOM   1514  HB3 ALA    96      28.513  33.876  35.565  1.00  0.00           H
ATOM   1515  C   ALA    96      25.167  33.900  34.852  1.00  0.00           C
ATOM   1516  O   ALA    96      24.456  33.678  35.869  1.00  0.00           O
ATOM   1517  N   LYS    97      24.776  34.676  33.796  1.00  0.00           N
ATOM   1518  H   LYS    97      25.527  34.746  33.124  1.00  0.00           H
ATOM   1519  CA  LYS    97      23.372  35.218  33.656  1.00  0.00           C
ATOM   1520  HA  LYS    97      23.262  35.927  34.477  1.00  0.00           H
ATOM   1521  CB  LYS    97      23.253  36.028  32.340  1.00  0.00           C
ATOM   1522  HB2 LYS    97      22.229  36.341  32.135  1.00  0.00           H
ATOM   1523  HB3 LYS    97      23.872  36.918  32.441  1.00  0.00           H
ATOM   1524  CG  LYS    97      23.717  35.272  31.079  1.00  0.00           C
ATOM   1525  HG2 LYS    97      24.759  34.999  31.250  1.00  0.00           H
ATOM   1526  HG3 LYS    97      23.150  34.344  31.009  1.00  0.00           H
ATOM   1527  CD  LYS    97      23.496  35.992  29.803  1.00  0.00           C
ATOM   1528  HD2 LYS    97      22.435  36.083  29.574  1.00  0.00           H
ATOM   1529  HD3 LYS    97      24.010  36.950  29.887  1.00  0.00           H
ATOM   1530  CE  LYS    97      24.069  35.245  28.644  1.00  0.00           C
ATOM   1531  HE2 LYS    97      24.101  35.972  27.834  1.00  0.00           H
ATOM   1532  HE3 LYS    97      25.124  35.064  28.854  1.00  0.00           H
ATOM   1533  NZ  LYS    97      23.381  33.997  28.360  1.00  0.00           N
ATOM   1534  HZ1 LYS    97      23.954  33.490  27.700  1.00  0.00           H
ATOM   1535  HZ2 LYS    97      22.513  34.225  27.896  1.00  0.00           H
ATOM   1536  HZ3 LYS    97      23.199  33.483  29.210  1.00  0.00           H
ATOM   1537  C   LYS    97      22.243  34.202  33.821  1.00  0.00           C
ATOM   1538  O   LYS    97      21.143  34.571  34.246  1.00  0.00           O
ATOM   1539  N   SER    98      22.417  32.834  33.616  1.00  0.00           N
ATOM   1540  H   SER    98      23.235  32.558  33.091  1.00  0.00           H
ATOM   1541  CA  SER    98      21.466  31.768  33.986  1.00  0.00           C
ATOM   1542  HA  SER    98      20.477  32.125  34.277  1.00  0.00           H
ATOM   1543  CB  SER    98      21.199  30.904  32.722  1.00  0.00           C
ATOM   1544  HB2 SER    98      20.303  30.309  32.891  1.00  0.00           H
ATOM   1545  HB3 SER    98      20.910  31.488  31.850  1.00  0.00           H
ATOM   1546  OG  SER    98      22.266  30.031  32.325  1.00  0.00           O
ATOM   1547  HG  SER    98      22.198  29.129  32.649  1.00  0.00           H
ATOM   1548  C   SER    98      21.963  30.874  35.101  1.00  0.00           C
ATOM   1549  O   SER    98      21.238  30.450  36.023  1.00  0.00           O
ATOM   1550  N   GLY    99      23.236  30.599  35.135  1.00  0.00           N
ATOM   1551  H   GLY    99      23.779  30.717  34.292  1.00  0.00           H
ATOM   1552  CA  GLY    99      23.841  29.668  36.124  1.00  0.00           C
ATOM   1553  HA2 GLY    99      23.562  28.620  36.024  1.00  0.00           H
ATOM   1554  HA3 GLY    99      24.903  29.750  35.893  1.00  0.00           H
ATOM   1555  C   GLY    99      23.712  30.132  37.628  1.00  0.00           C
ATOM   1556  O   GLY    99      23.578  29.369  38.562  1.00  0.00           O
ATOM   1557  N   THR   100      23.624  31.448  37.801  1.00  0.00           N
ATOM   1558  H   THR   100      23.759  31.975  36.951  1.00  0.00           H
ATOM   1559  CA  THR   100      23.366  32.120  39.105  1.00  0.00           C
ATOM   1560  HA  THR   100      23.884  31.564  39.887  1.00  0.00           H
ATOM   1561  CB  THR   100      23.825  33.575  39.127  1.00  0.00           C
ATOM   1562  HB  THR   100      23.595  34.055  40.079  1.00  0.00           H
ATOM   1563  CG2 THR   100      25.325  33.646  39.114  1.00  0.00           C
ATOM   1564 HG21 THR   100      25.655  34.684  39.107  1.00  0.00           H
ATOM   1565 HG22 THR   100      25.773  33.080  38.297  1.00  0.00           H
ATOM   1566 HG23 THR   100      25.749  33.030  39.908  1.00  0.00           H
ATOM   1567  OG1 THR   100      23.200  34.286  38.124  1.00  0.00           O
ATOM   1568  HG1 THR   100      23.615  33.997  37.308  1.00  0.00           H
ATOM   1569  C   THR   100      21.887  31.953  39.546  1.00  0.00           C
ATOM   1570  O   THR   100      21.708  31.510  40.655  1.00  0.00           O
ATOM   1571  N   LYS   101      20.906  32.302  38.724  1.00  0.00           N
ATOM   1572  H   LYS   101      21.143  32.888  37.937  1.00  0.00           H
ATOM   1573  CA  LYS   101      19.455  32.103  38.865  1.00  0.00           C
ATOM   1574  HA  LYS   101      19.043  32.825  39.570  1.00  0.00           H
ATOM   1575  CB  LYS   101      18.733  32.398  37.592  1.00  0.00           C
ATOM   1576  HB2 LYS   101      19.000  33.431  37.373  1.00  0.00           H
ATOM   1577  HB3 LYS   101      19.208  31.729  36.875  1.00  0.00           H
ATOM   1578  CG  LYS   101      17.195  32.214  37.572  1.00  0.00           C
ATOM   1579  HG2 LYS   101      16.885  32.535  36.577  1.00  0.00           H
ATOM   1580  HG3 LYS   101      16.844  31.220  37.849  1.00  0.00           H
ATOM   1581  CD  LYS   101      16.567  33.072  38.665  1.00  0.00           C
ATOM   1582  HD2 LYS   101      16.934  32.752  39.640  1.00  0.00           H
ATOM   1583  HD3 LYS   101      16.928  34.073  38.429  1.00  0.00           H
ATOM   1584  CE  LYS   101      15.031  32.947  38.659  1.00  0.00           C
ATOM   1585  HE2 LYS   101      14.755  31.905  38.494  1.00  0.00           H
ATOM   1586  HE3 LYS   101      14.685  33.229  39.653  1.00  0.00           H
ATOM   1587  NZ  LYS   101      14.462  33.852  37.574  1.00  0.00           N
ATOM   1588  HZ1 LYS   101      14.997  34.702  37.680  1.00  0.00           H
ATOM   1589  HZ2 LYS   101      13.496  34.061  37.783  1.00  0.00           H
ATOM   1590  HZ3 LYS   101      14.557  33.536  36.620  1.00  0.00           H
ATOM   1591  C   LYS   101      19.107  30.630  39.300  1.00  0.00           C
ATOM   1592  O   LYS   101      18.382  30.380  40.203  1.00  0.00           O
ATOM   1593  N   ALA   102      19.637  29.698  38.505  1.00  0.00           N
ATOM   1594  H   ALA   102      20.052  30.028  37.645  1.00  0.00           H
ATOM   1595  CA  ALA   102      19.670  28.245  38.570  1.00  0.00           C
ATOM   1596  HA  ALA   102      18.656  27.849  38.510  1.00  0.00           H
ATOM   1597  CB  ALA   102      20.350  27.568  37.421  1.00  0.00           C
ATOM   1598  HB1 ALA   102      19.759  27.715  36.517  1.00  0.00           H
ATOM   1599  HB2 ALA   102      20.481  26.510  37.655  1.00  0.00           H
ATOM   1600  HB3 ALA   102      21.346  28.006  37.362  1.00  0.00           H
ATOM   1601  C   ALA   102      20.260  27.772  39.915  1.00  0.00           C
ATOM   1602  O   ALA   102      19.588  26.937  40.534  1.00  0.00           O
ATOM   1603  N   PHE   103      21.370  28.353  40.356  1.00  0.00           N
ATOM   1604  H   PHE   103      21.809  29.042  39.761  1.00  0.00           H
ATOM   1605  CA  PHE   103      22.066  27.891  41.497  1.00  0.00           C
ATOM   1606  HA  PHE   103      21.981  26.804  41.480  1.00  0.00           H
ATOM   1607  CB  PHE   103      23.486  28.323  41.531  1.00  0.00           C
ATOM   1608  HB2 PHE   103      23.994  28.134  40.585  1.00  0.00           H
ATOM   1609  HB3 PHE   103      23.486  29.402  41.684  1.00  0.00           H
ATOM   1610  CG  PHE   103      24.237  27.801  42.771  1.00  0.00           C
ATOM   1611  CD1 PHE   103      23.947  26.652  43.417  1.00  0.00           C
ATOM   1612  HD1 PHE   103      23.159  25.983  43.103  1.00  0.00           H
ATOM   1613  CE1 PHE   103      24.747  26.211  44.485  1.00  0.00           C
ATOM   1614  HE1 PHE   103      24.506  25.312  45.032  1.00  0.00           H
ATOM   1615  CZ  PHE   103      25.885  26.977  44.865  1.00  0.00           C
ATOM   1616  HZ  PHE   103      26.592  26.663  45.619  1.00  0.00           H
ATOM   1617  CE2 PHE   103      26.112  28.196  44.230  1.00  0.00           C
ATOM   1618  HE2 PHE   103      26.882  28.856  44.602  1.00  0.00           H
ATOM   1619  CD2 PHE   103      25.266  28.599  43.174  1.00  0.00           C
ATOM   1620  HD2 PHE   103      25.572  29.507  42.675  1.00  0.00           H
ATOM   1621  C   PHE   103      21.372  28.317  42.802  1.00  0.00           C
ATOM   1622  O   PHE   103      21.150  27.450  43.670  1.00  0.00           O
ATOM   1623  N   MET   104      20.843  29.551  42.925  1.00  0.00           N
ATOM   1624  H   MET   104      21.291  30.235  42.332  1.00  0.00           H
ATOM   1625  CA  MET   104      20.000  30.013  44.074  1.00  0.00           C
ATOM   1626  HA  MET   104      20.528  30.055  45.027  1.00  0.00           H
ATOM   1627  CB  MET   104      19.524  31.409  43.713  1.00  0.00           C
ATOM   1628  HB2 MET   104      19.222  31.363  42.668  1.00  0.00           H
ATOM   1629  HB3 MET   104      18.652  31.525  44.358  1.00  0.00           H
ATOM   1630  CG  MET   104      20.664  32.417  44.107  1.00  0.00           C
ATOM   1631  HG2 MET   104      20.892  32.339  45.170  1.00  0.00           H
ATOM   1632  HG3 MET   104      21.449  32.182  43.390  1.00  0.00           H
ATOM   1633  SD  MET   104      20.335  34.214  43.895  1.00  0.00           S
ATOM   1634  CE  MET   104      20.475  34.228  42.070  1.00  0.00           C
ATOM   1635  HE1 MET   104      19.936  35.021  41.550  1.00  0.00           H
ATOM   1636  HE2 MET   104      21.518  34.367  41.787  1.00  0.00           H
ATOM   1637  HE3 MET   104      20.200  33.286  41.596  1.00  0.00           H
ATOM   1638  C   MET   104      18.773  29.108  44.278  1.00  0.00           C
ATOM   1639  O   MET   104      18.362  28.914  45.388  1.00  0.00           O
ATOM   1640  N   GLU   105      18.209  28.477  43.231  1.00  0.00           N
ATOM   1641  H   GLU   105      18.666  28.650  42.348  1.00  0.00           H
ATOM   1642  CA  GLU   105      17.215  27.422  43.396  1.00  0.00           C
ATOM   1643  HA  GLU   105      16.414  27.922  43.940  1.00  0.00           H
ATOM   1644  CB  GLU   105      16.666  26.935  42.004  1.00  0.00           C
ATOM   1645  HB2 GLU   105      16.555  27.713  41.248  1.00  0.00           H
ATOM   1646  HB3 GLU   105      17.462  26.287  41.638  1.00  0.00           H
ATOM   1647  CG  GLU   105      15.339  26.209  42.177  1.00  0.00           C
ATOM   1648  HG2 GLU   105      14.685  26.736  42.871  1.00  0.00           H
ATOM   1649  HG3 GLU   105      14.836  26.145  41.212  1.00  0.00           H
ATOM   1650  CD  GLU   105      15.411  24.728  42.655  1.00  0.00           C
ATOM   1651  OE1 GLU   105      14.453  24.249  43.343  1.00  0.00           O
ATOM   1652  OE2 GLU   105      16.415  24.096  42.236  1.00  0.00           O
ATOM   1653  C   GLU   105      17.747  26.199  44.161  1.00  0.00           C
ATOM   1654  O   GLU   105      17.116  25.759  45.071  1.00  0.00           O
ATOM   1655  N   ALA   106      18.884  25.725  43.690  1.00  0.00           N
ATOM   1656  H   ALA   106      19.330  26.157  42.892  1.00  0.00           H
ATOM   1657  CA  ALA   106      19.514  24.613  44.407  1.00  0.00           C
ATOM   1658  HA  ALA   106      18.789  23.809  44.537  1.00  0.00           H
ATOM   1659  CB  ALA   106      20.725  23.966  43.718  1.00  0.00           C
ATOM   1660  HB1 ALA   106      21.541  24.651  43.493  1.00  0.00           H
ATOM   1661  HB2 ALA   106      20.231  23.558  42.837  1.00  0.00           H
ATOM   1662  HB3 ALA   106      21.079  23.162  44.365  1.00  0.00           H
ATOM   1663  C   ALA   106      19.872  24.975  45.825  1.00  0.00           C
ATOM   1664  O   ALA   106      19.555  24.271  46.746  1.00  0.00           O
ATOM   1665  N   LEU   107      20.385  26.228  46.101  1.00  0.00           N
ATOM   1666  H   LEU   107      20.632  26.835  45.333  1.00  0.00           H
ATOM   1667  CA  LEU   107      20.728  26.719  47.482  1.00  0.00           C
ATOM   1668  HA  LEU   107      21.511  26.065  47.868  1.00  0.00           H
ATOM   1669  CB  LEU   107      21.193  28.162  47.466  1.00  0.00           C
ATOM   1670  HB2 LEU   107      20.629  28.858  46.844  1.00  0.00           H
ATOM   1671  HB3 LEU   107      21.225  28.575  48.475  1.00  0.00           H
ATOM   1672  CG  LEU   107      22.706  28.280  46.917  1.00  0.00           C
ATOM   1673  HG  LEU   107      22.707  27.783  45.946  1.00  0.00           H
ATOM   1674  CD1 LEU   107      23.146  29.724  46.799  1.00  0.00           C
ATOM   1675 HD11 LEU   107      24.223  29.754  46.635  1.00  0.00           H
ATOM   1676 HD12 LEU   107      22.985  30.110  47.806  1.00  0.00           H
ATOM   1677 HD13 LEU   107      22.572  30.146  45.974  1.00  0.00           H
ATOM   1678  CD2 LEU   107      23.721  27.641  47.868  1.00  0.00           C
ATOM   1679 HD21 LEU   107      23.533  26.573  47.989  1.00  0.00           H
ATOM   1680 HD22 LEU   107      24.721  27.732  47.444  1.00  0.00           H
ATOM   1681 HD23 LEU   107      23.652  28.138  48.836  1.00  0.00           H
ATOM   1682  C   LEU   107      19.526  26.596  48.450  1.00  0.00           C
ATOM   1683  O   LEU   107      19.658  26.108  49.587  1.00  0.00           O
ATOM   1684  N   GLN   108      18.364  27.057  47.860  1.00  0.00           N
ATOM   1685  H   GLN   108      18.366  27.260  46.872  1.00  0.00           H
ATOM   1686  CA  GLN   108      17.035  26.928  48.486  1.00  0.00           C
ATOM   1687  HA  GLN   108      16.996  27.325  49.501  1.00  0.00           H
ATOM   1688  CB  GLN   108      16.151  27.838  47.574  1.00  0.00           C
ATOM   1689  HB2 GLN   108      16.508  28.858  47.434  1.00  0.00           H
ATOM   1690  HB3 GLN   108      15.993  27.397  46.590  1.00  0.00           H
ATOM   1691  CG  GLN   108      14.661  28.016  48.121  1.00  0.00           C
ATOM   1692  HG2 GLN   108      14.036  28.491  47.365  1.00  0.00           H
ATOM   1693  HG3 GLN   108      14.337  26.976  48.143  1.00  0.00           H
ATOM   1694  CD  GLN   108      14.529  28.737  49.443  1.00  0.00           C
ATOM   1695  OE1 GLN   108      15.523  29.086  50.095  1.00  0.00           O
ATOM   1696  NE2 GLN   108      13.359  29.075  49.986  1.00  0.00           N
ATOM   1697 HE21 GLN   108      13.292  29.467  50.914  1.00  0.00           H
ATOM   1698 HE22 GLN   108      12.470  28.817  49.582  1.00  0.00           H
ATOM   1699  C   GLN   108      16.463  25.505  48.627  1.00  0.00           C
ATOM   1700  O   GLN   108      15.716  25.194  49.556  1.00  0.00           O
ATOM   1701  N   ALA   109      16.784  24.513  47.759  1.00  0.00           N
ATOM   1702  H   ALA   109      17.281  24.696  46.899  1.00  0.00           H
ATOM   1703  CA  ALA   109      16.673  23.135  48.071  1.00  0.00           C
ATOM   1704  HA  ALA   109      15.691  23.046  48.537  1.00  0.00           H
ATOM   1705  CB  ALA   109      16.566  22.451  46.784  1.00  0.00           C
ATOM   1706  HB1 ALA   109      15.941  23.004  46.082  1.00  0.00           H
ATOM   1707  HB2 ALA   109      16.112  21.475  46.955  1.00  0.00           H
ATOM   1708  HB3 ALA   109      17.538  22.239  46.338  1.00  0.00           H
ATOM   1709  C   ALA   109      17.759  22.565  49.047  1.00  0.00           C
ATOM   1710  O   ALA   109      17.771  21.330  49.235  1.00  0.00           O
ATOM   1711  N   GLY   110      18.602  23.451  49.584  1.00  0.00           N
ATOM   1712  H   GLY   110      18.574  24.433  49.352  1.00  0.00           H
ATOM   1713  CA  GLY   110      19.500  23.139  50.649  1.00  0.00           C
ATOM   1714  HA2 GLY   110      19.627  24.055  51.226  1.00  0.00           H
ATOM   1715  HA3 GLY   110      18.965  22.447  51.299  1.00  0.00           H
ATOM   1716  C   GLY   110      20.972  22.666  50.229  1.00  0.00           C
ATOM   1717  O   GLY   110      21.703  22.084  50.992  1.00  0.00           O
ATOM   1718  N   ALA   111      21.457  23.021  49.038  1.00  0.00           N
ATOM   1719  H   ALA   111      20.853  23.613  48.485  1.00  0.00           H
ATOM   1720  CA  ALA   111      22.867  23.025  48.712  1.00  0.00           C
ATOM   1721  HA  ALA   111      23.103  21.963  48.765  1.00  0.00           H
ATOM   1722  CB  ALA   111      22.880  23.602  47.244  1.00  0.00           C
ATOM   1723  HB1 ALA   111      22.458  22.858  46.569  1.00  0.00           H
ATOM   1724  HB2 ALA   111      23.911  23.720  46.912  1.00  0.00           H
ATOM   1725  HB3 ALA   111      22.346  24.538  47.075  1.00  0.00           H
ATOM   1726  C   ALA   111      23.568  23.926  49.664  1.00  0.00           C
ATOM   1727  O   ALA   111      22.959  24.820  50.199  1.00  0.00           O
ATOM   1728  N   ASP   112      24.931  23.888  49.706  1.00  0.00           N
ATOM   1729  H   ASP   112      25.347  23.185  49.112  1.00  0.00           H
ATOM   1730  CA  ASP   112      25.886  24.939  50.262  1.00  0.00           C
ATOM   1731  HA  ASP   112      25.434  25.605  50.997  1.00  0.00           H
ATOM   1732  CB  ASP   112      26.958  24.266  51.050  1.00  0.00           C
ATOM   1733  HB2 ASP   112      26.526  23.644  51.834  1.00  0.00           H
ATOM   1734  HB3 ASP   112      27.447  23.566  50.374  1.00  0.00           H
ATOM   1735  CG  ASP   112      27.968  25.287  51.645  1.00  0.00           C
ATOM   1736  OD1 ASP   112      29.225  24.961  51.586  1.00  0.00           O
ATOM   1737  OD2 ASP   112      27.604  26.362  52.129  1.00  0.00           O
ATOM   1738  C   ASP   112      26.452  25.732  49.108  1.00  0.00           C
ATOM   1739  O   ASP   112      26.660  25.206  47.973  1.00  0.00           O
ATOM   1740  N   ILE   113      26.883  26.987  49.325  1.00  0.00           N
ATOM   1741  H   ILE   113      26.780  27.227  50.301  1.00  0.00           H
ATOM   1742  CA  ILE   113      27.713  27.796  48.405  1.00  0.00           C
ATOM   1743  HA  ILE   113      27.042  27.986  47.567  1.00  0.00           H
ATOM   1744  CB  ILE   113      28.122  29.117  49.049  1.00  0.00           C
ATOM   1745  HB  ILE   113      27.286  29.458  49.658  1.00  0.00           H
ATOM   1746  CG2 ILE   113      29.393  29.117  49.981  1.00  0.00           C
ATOM   1747 HG21 ILE   113      29.473  30.022  50.583  1.00  0.00           H
ATOM   1748 HG22 ILE   113      30.340  28.947  49.467  1.00  0.00           H
ATOM   1749 HG23 ILE   113      29.344  28.339  50.743  1.00  0.00           H
ATOM   1750  CG1 ILE   113      28.374  30.258  48.102  1.00  0.00           C
ATOM   1751 HG12 ILE   113      28.551  31.177  48.660  1.00  0.00           H
ATOM   1752 HG13 ILE   113      29.254  30.098  47.478  1.00  0.00           H
ATOM   1753  CD1 ILE   113      27.224  30.516  47.100  1.00  0.00           C
ATOM   1754 HD11 ILE   113      27.382  31.560  46.830  1.00  0.00           H
ATOM   1755 HD12 ILE   113      26.352  30.386  47.740  1.00  0.00           H
ATOM   1756 HD13 ILE   113      27.237  29.834  46.249  1.00  0.00           H
ATOM   1757  C   ILE   113      28.955  27.066  47.816  1.00  0.00           C
ATOM   1758  O   ILE   113      29.426  27.383  46.719  1.00  0.00           O
ATOM   1759  N   SER   114      29.507  26.119  48.552  1.00  0.00           N
ATOM   1760  H   SER   114      29.245  25.978  49.518  1.00  0.00           H
ATOM   1761  CA  SER   114      30.591  25.306  47.963  1.00  0.00           C
ATOM   1762  HA  SER   114      31.465  25.899  47.697  1.00  0.00           H
ATOM   1763  CB  SER   114      31.057  24.277  48.989  1.00  0.00           C
ATOM   1764  HB2 SER   114      31.413  24.763  49.897  1.00  0.00           H
ATOM   1765  HB3 SER   114      30.340  23.501  49.256  1.00  0.00           H
ATOM   1766  OG  SER   114      32.187  23.534  48.428  1.00  0.00           O
ATOM   1767  HG  SER   114      31.882  22.739  47.985  1.00  0.00           H
ATOM   1768  C   SER   114      30.255  24.582  46.585  1.00  0.00           C
ATOM   1769  O   SER   114      31.140  24.342  45.819  1.00  0.00           O
ATOM   1770  N   MET   115      28.953  24.279  46.296  1.00  0.00           N
ATOM   1771  H   MET   115      28.286  24.632  46.969  1.00  0.00           H
ATOM   1772  CA  MET   115      28.513  23.848  44.935  1.00  0.00           C
ATOM   1773  HA  MET   115      29.176  23.060  44.580  1.00  0.00           H
ATOM   1774  CB  MET   115      27.152  23.090  45.148  1.00  0.00           C
ATOM   1775  HB2 MET   115      27.406  22.333  45.892  1.00  0.00           H
ATOM   1776  HB3 MET   115      26.356  23.725  45.535  1.00  0.00           H
ATOM   1777  CG  MET   115      26.546  22.281  44.063  1.00  0.00           C
ATOM   1778  HG2 MET   115      26.574  22.778  43.093  1.00  0.00           H
ATOM   1779  HG3 MET   115      27.126  21.372  43.912  1.00  0.00           H
ATOM   1780  SD  MET   115      24.871  21.606  44.206  1.00  0.00           S
ATOM   1781  CE  MET   115      25.138  20.312  45.432  1.00  0.00           C
ATOM   1782  HE1 MET   115      24.202  19.763  45.544  1.00  0.00           H
ATOM   1783  HE2 MET   115      25.937  19.652  45.094  1.00  0.00           H
ATOM   1784  HE3 MET   115      25.421  20.786  46.372  1.00  0.00           H
ATOM   1785  C   MET   115      28.523  24.932  43.827  1.00  0.00           C
ATOM   1786  O   MET   115      28.169  24.655  42.679  1.00  0.00           O
ATOM   1787  N   ILE   116      29.252  26.082  44.080  1.00  0.00           N
ATOM   1788  H   ILE   116      29.482  26.309  45.037  1.00  0.00           H
ATOM   1789  CA  ILE   116      29.407  27.182  43.124  1.00  0.00           C
ATOM   1790  HA  ILE   116      28.385  27.378  42.800  1.00  0.00           H
ATOM   1791  CB  ILE   116      29.903  28.427  43.813  1.00  0.00           C
ATOM   1792  HB  ILE   116      29.377  28.557  44.759  1.00  0.00           H
ATOM   1793  CG2 ILE   116      31.370  28.313  44.085  1.00  0.00           C
ATOM   1794 HG21 ILE   116      31.930  28.136  43.166  1.00  0.00           H
ATOM   1795 HG22 ILE   116      31.614  27.434  44.682  1.00  0.00           H
ATOM   1796 HG23 ILE   116      31.812  29.144  44.635  1.00  0.00           H
ATOM   1797  CG1 ILE   116      29.653  29.730  43.004  1.00  0.00           C
ATOM   1798 HG12 ILE   116      30.188  29.659  42.056  1.00  0.00           H
ATOM   1799 HG13 ILE   116      28.600  29.786  42.731  1.00  0.00           H
ATOM   1800  CD1 ILE   116      29.946  31.017  43.734  1.00  0.00           C
ATOM   1801 HD11 ILE   116      29.661  31.874  43.124  1.00  0.00           H
ATOM   1802 HD12 ILE   116      30.999  31.154  43.983  1.00  0.00           H
ATOM   1803 HD13 ILE   116      29.349  30.948  44.643  1.00  0.00           H
ATOM   1804  C   ILE   116      30.150  26.779  41.825  1.00  0.00           C
ATOM   1805  O   ILE   116      29.629  27.163  40.744  1.00  0.00           O
ATOM   1806  N   GLY   117      31.172  25.931  41.918  1.00  0.00           N
ATOM   1807  H   GLY   117      31.428  25.539  42.812  1.00  0.00           H
ATOM   1808  CA  GLY   117      31.778  25.350  40.707  1.00  0.00           C
ATOM   1809  HA2 GLY   117      32.198  26.084  40.021  1.00  0.00           H
ATOM   1810  HA3 GLY   117      32.532  24.609  40.975  1.00  0.00           H
ATOM   1811  C   GLY   117      30.910  24.422  39.856  1.00  0.00           C
ATOM   1812  O   GLY   117      31.234  24.202  38.711  1.00  0.00           O
ATOM   1813  N   GLN   118      29.876  23.843  40.422  1.00  0.00           N
ATOM   1814  H   GLN   118      29.683  24.015  41.399  1.00  0.00           H
ATOM   1815  CA  GLN   118      29.055  22.755  39.830  1.00  0.00           C
ATOM   1816  HA  GLN   118      29.761  22.234  39.183  1.00  0.00           H
ATOM   1817  CB  GLN   118      28.532  21.813  40.843  1.00  0.00           C
ATOM   1818  HB2 GLN   118      29.347  21.582  41.528  1.00  0.00           H
ATOM   1819  HB3 GLN   118      27.736  22.174  41.494  1.00  0.00           H
ATOM   1820  CG  GLN   118      28.169  20.465  40.209  1.00  0.00           C
ATOM   1821  HG2 GLN   118      27.393  20.594  39.456  1.00  0.00           H
ATOM   1822  HG3 GLN   118      29.045  20.075  39.690  1.00  0.00           H
ATOM   1823  CD  GLN   118      27.636  19.457  41.205  1.00  0.00           C
ATOM   1824  OE1 GLN   118      28.301  18.582  41.766  1.00  0.00           O
ATOM   1825  NE2 GLN   118      26.349  19.377  41.308  1.00  0.00           N
ATOM   1826 HE21 GLN   118      25.826  18.816  41.965  1.00  0.00           H
ATOM   1827 HE22 GLN   118      25.834  20.058  40.770  1.00  0.00           H
ATOM   1828  C   GLN   118      27.897  23.340  38.946  1.00  0.00           C
ATOM   1829  O   GLN   118      27.579  22.737  37.910  1.00  0.00           O
ATOM   1830  N   PHE   119      27.491  24.582  39.172  1.00  0.00           N
ATOM   1831  H   PHE   119      27.805  24.944  40.062  1.00  0.00           H
ATOM   1832  CA  PHE   119      26.661  25.532  38.334  1.00  0.00           C
ATOM   1833  HA  PHE   119      26.039  24.940  37.662  1.00  0.00           H
ATOM   1834  CB  PHE   119      25.773  26.317  39.192  1.00  0.00           C
ATOM   1835  HB2 PHE   119      26.352  26.658  40.051  1.00  0.00           H
ATOM   1836  HB3 PHE   119      25.257  27.150  38.714  1.00  0.00           H
ATOM   1837  CG  PHE   119      24.698  25.370  39.840  1.00  0.00           C
ATOM   1838  CD1 PHE   119      23.507  24.957  39.171  1.00  0.00           C
ATOM   1839  HD1 PHE   119      23.402  25.183  38.121  1.00  0.00           H
ATOM   1840  CE1 PHE   119      22.641  24.002  39.706  1.00  0.00           C
ATOM   1841  HE1 PHE   119      21.905  23.539  39.066  1.00  0.00           H
ATOM   1842  CZ  PHE   119      22.884  23.511  40.917  1.00  0.00           C
ATOM   1843  HZ  PHE   119      22.186  22.846  41.406  1.00  0.00           H
ATOM   1844  CE2 PHE   119      23.948  24.003  41.667  1.00  0.00           C
ATOM   1845  HE2 PHE   119      24.088  23.584  42.652  1.00  0.00           H
ATOM   1846  CD2 PHE   119      24.923  24.847  41.096  1.00  0.00           C
ATOM   1847  HD2 PHE   119      25.771  25.221  41.649  1.00  0.00           H
ATOM   1848  C   PHE   119      27.482  26.456  37.371  1.00  0.00           C
ATOM   1849  O   PHE   119      26.890  27.362  36.739  1.00  0.00           O
ATOM   1850  N   GLY   120      28.807  26.320  37.252  1.00  0.00           N
ATOM   1851  H   GLY   120      29.221  25.564  37.778  1.00  0.00           H
ATOM   1852  CA  GLY   120      29.620  27.121  36.258  1.00  0.00           C
ATOM   1853  HA2 GLY   120      30.601  26.662  36.131  1.00  0.00           H
ATOM   1854  HA3 GLY   120      29.183  27.088  35.260  1.00  0.00           H
ATOM   1855  C   GLY   120      29.941  28.521  36.609  1.00  0.00           C
ATOM   1856  O   GLY   120      30.256  29.306  35.752  1.00  0.00           O
ATOM   1857  N   VAL   121      29.796  28.943  37.866  1.00  0.00           N
ATOM   1858  H   VAL   121      29.639  28.221  38.555  1.00  0.00           H
ATOM   1859  CA  VAL   121      29.802  30.407  38.303  1.00  0.00           C
ATOM   1860  HA  VAL   121      30.211  30.967  37.463  1.00  0.00           H
ATOM   1861  CB  VAL   121      28.356  30.903  38.488  1.00  0.00           C
ATOM   1862  HB  VAL   121      28.364  31.963  38.740  1.00  0.00           H
ATOM   1863  CG1 VAL   121      27.606  30.758  37.138  1.00  0.00           C
ATOM   1864 HG11 VAL   121      27.577  29.726  36.789  1.00  0.00           H
ATOM   1865 HG12 VAL   121      26.631  31.241  37.202  1.00  0.00           H
ATOM   1866 HG13 VAL   121      28.196  31.147  36.310  1.00  0.00           H
ATOM   1867  CG2 VAL   121      27.523  30.145  39.549  1.00  0.00           C
ATOM   1868 HG21 VAL   121      27.371  29.107  39.256  1.00  0.00           H
ATOM   1869 HG22 VAL   121      26.546  30.623  39.631  1.00  0.00           H
ATOM   1870 HG23 VAL   121      27.909  30.231  40.565  1.00  0.00           H
ATOM   1871  C   VAL   121      30.745  30.650  39.447  1.00  0.00           C
ATOM   1872  O   VAL   121      30.548  31.646  40.118  1.00  0.00           O
ATOM   1873  N   GLY   122      31.765  29.811  39.574  1.00  0.00           N
ATOM   1874  H   GLY   122      31.757  29.070  38.889  1.00  0.00           H
ATOM   1875  CA  GLY   122      32.730  29.797  40.713  1.00  0.00           C
ATOM   1876  HA2 GLY   122      32.106  29.716  41.603  1.00  0.00           H
ATOM   1877  HA3 GLY   122      33.405  28.949  40.596  1.00  0.00           H
ATOM   1878  C   GLY   122      33.563  31.078  40.982  1.00  0.00           C
ATOM   1879  O   GLY   122      33.800  31.323  42.122  1.00  0.00           O
ATOM   1880  N   PHE   123      33.865  31.903  39.950  1.00  0.00           N
ATOM   1881  H   PHE   123      33.519  31.733  39.017  1.00  0.00           H
ATOM   1882  CA  PHE   123      34.554  33.234  40.120  1.00  0.00           C
ATOM   1883  HA  PHE   123      35.624  33.053  40.233  1.00  0.00           H
ATOM   1884  CB  PHE   123      34.398  34.157  38.900  1.00  0.00           C
ATOM   1885  HB2 PHE   123      34.628  33.520  38.046  1.00  0.00           H
ATOM   1886  HB3 PHE   123      33.392  34.570  38.829  1.00  0.00           H
ATOM   1887  CG  PHE   123      35.329  35.301  38.961  1.00  0.00           C
ATOM   1888  CD1 PHE   123      36.574  35.200  38.291  1.00  0.00           C
ATOM   1889  HD1 PHE   123      36.839  34.266  37.820  1.00  0.00           H
ATOM   1890  CE1 PHE   123      37.464  36.243  38.407  1.00  0.00           C
ATOM   1891  HE1 PHE   123      38.470  36.064  38.054  1.00  0.00           H
ATOM   1892  CZ  PHE   123      36.984  37.467  38.839  1.00  0.00           C
ATOM   1893  HZ  PHE   123      37.633  38.308  38.645  1.00  0.00           H
ATOM   1894  CE2 PHE   123      35.696  37.615  39.450  1.00  0.00           C
ATOM   1895  HE2 PHE   123      35.409  38.585  39.830  1.00  0.00           H
ATOM   1896  CD2 PHE   123      34.853  36.505  39.515  1.00  0.00           C
ATOM   1897  HD2 PHE   123      33.835  36.576  39.867  1.00  0.00           H
ATOM   1898  C   PHE   123      34.010  33.958  41.294  1.00  0.00           C
ATOM   1899  O   PHE   123      34.804  34.300  42.152  1.00  0.00           O
ATOM   1900  N   TYR   124      32.702  34.120  41.477  1.00  0.00           N
ATOM   1901  H   TYR   124      32.044  33.548  40.968  1.00  0.00           H
ATOM   1902  CA  TYR   124      32.177  35.098  42.392  1.00  0.00           C
ATOM   1903  HA  TYR   124      32.823  35.961  42.226  1.00  0.00           H
ATOM   1904  CB  TYR   124      30.730  35.414  42.121  1.00  0.00           C
ATOM   1905  HB2 TYR   124      30.195  34.517  42.431  1.00  0.00           H
ATOM   1906  HB3 TYR   124      30.412  36.212  42.792  1.00  0.00           H
ATOM   1907  CG  TYR   124      30.415  35.745  40.693  1.00  0.00           C
ATOM   1908  CD1 TYR   124      30.821  37.034  40.187  1.00  0.00           C
ATOM   1909  HD1 TYR   124      31.246  37.679  40.942  1.00  0.00           H
ATOM   1910  CE1 TYR   124      30.558  37.286  38.862  1.00  0.00           C
ATOM   1911  HE1 TYR   124      30.933  38.253  38.561  1.00  0.00           H
ATOM   1912  CZ  TYR   124      30.035  36.373  37.981  1.00  0.00           C
ATOM   1913  OH  TYR   124      29.808  36.699  36.705  1.00  0.00           O
ATOM   1914  HH  TYR   124      30.047  37.620  36.581  1.00  0.00           H
ATOM   1915  CE2 TYR   124      29.511  35.143  38.465  1.00  0.00           C
ATOM   1916  HE2 TYR   124      28.796  34.567  37.896  1.00  0.00           H
ATOM   1917  CD2 TYR   124      29.719  34.834  39.833  1.00  0.00           C
ATOM   1918  HD2 TYR   124      29.309  33.906  40.203  1.00  0.00           H
ATOM   1919  C   TYR   124      32.361  34.718  43.922  1.00  0.00           C
ATOM   1920  O   TYR   124      32.031  35.466  44.791  1.00  0.00           O
ATOM   1921  N   SER   125      32.957  33.528  44.150  1.00  0.00           N
ATOM   1922  H   SER   125      33.339  33.003  43.377  1.00  0.00           H
ATOM   1923  CA  SER   125      33.569  33.092  45.423  1.00  0.00           C
ATOM   1924  HA  SER   125      32.727  33.155  46.113  1.00  0.00           H
ATOM   1925  CB  SER   125      33.902  31.580  45.376  1.00  0.00           C
ATOM   1926  HB2 SER   125      34.129  31.208  46.374  1.00  0.00           H
ATOM   1927  HB3 SER   125      33.065  31.019  44.961  1.00  0.00           H
ATOM   1928  OG  SER   125      35.029  31.361  44.593  1.00  0.00           O
ATOM   1929  HG  SER   125      34.815  31.322  43.658  1.00  0.00           H
ATOM   1930  C   SER   125      34.740  33.882  45.978  1.00  0.00           C
ATOM   1931  O   SER   125      35.018  33.907  47.125  1.00  0.00           O
ATOM   1932  N   ALA   126      35.316  34.725  45.124  1.00  0.00           N
ATOM   1933  H   ALA   126      34.987  34.665  44.170  1.00  0.00           H
ATOM   1934  CA  ALA   126      36.331  35.673  45.494  1.00  0.00           C
ATOM   1935  HA  ALA   126      37.125  35.073  45.936  1.00  0.00           H
ATOM   1936  CB  ALA   126      36.889  36.300  44.182  1.00  0.00           C
ATOM   1937  HB1 ALA   126      37.821  36.818  44.408  1.00  0.00           H
ATOM   1938  HB2 ALA   126      36.166  37.024  43.804  1.00  0.00           H
ATOM   1939  HB3 ALA   126      36.848  35.652  43.306  1.00  0.00           H
ATOM   1940  C   ALA   126      35.901  36.745  46.515  1.00  0.00           C
ATOM   1941  O   ALA   126      36.613  36.969  47.517  1.00  0.00           O
ATOM   1942  N   TYR   127      34.677  37.185  46.520  1.00  0.00           N
ATOM   1943  H   TYR   127      34.055  36.785  45.832  1.00  0.00           H
ATOM   1944  CA  TYR   127      33.927  37.932  47.598  1.00  0.00           C
ATOM   1945  HA  TYR   127      34.540  38.745  47.988  1.00  0.00           H
ATOM   1946  CB  TYR   127      32.783  38.657  46.937  1.00  0.00           C
ATOM   1947  HB2 TYR   127      31.945  37.976  46.788  1.00  0.00           H
ATOM   1948  HB3 TYR   127      32.537  39.408  47.688  1.00  0.00           H
ATOM   1949  CG  TYR   127      33.181  39.386  45.655  1.00  0.00           C
ATOM   1950  CD1 TYR   127      33.758  40.633  45.749  1.00  0.00           C
ATOM   1951  HD1 TYR   127      33.878  41.020  46.750  1.00  0.00           H
ATOM   1952  CE1 TYR   127      34.067  41.382  44.622  1.00  0.00           C
ATOM   1953  HE1 TYR   127      34.667  42.281  44.653  1.00  0.00           H
ATOM   1954  CZ  TYR   127      33.915  40.788  43.379  1.00  0.00           C
ATOM   1955  OH  TYR   127      34.212  41.521  42.305  1.00  0.00           O
ATOM   1956  HH  TYR   127      34.686  42.341  42.460  1.00  0.00           H
ATOM   1957  CE2 TYR   127      33.150  39.585  43.218  1.00  0.00           C
ATOM   1958  HE2 TYR   127      32.954  39.230  42.217  1.00  0.00           H
ATOM   1959  CD2 TYR   127      32.814  38.858  44.362  1.00  0.00           C
ATOM   1960  HD2 TYR   127      32.265  37.928  44.380  1.00  0.00           H
ATOM   1961  C   TYR   127      33.567  37.204  48.883  1.00  0.00           C
ATOM   1962  O   TYR   127      32.927  37.830  49.736  1.00  0.00           O
ATOM   1963  N   LEU   128      34.009  35.959  49.129  1.00  0.00           N
ATOM   1964  H   LEU   128      34.282  35.348  48.372  1.00  0.00           H
ATOM   1965  CA  LEU   128      34.023  35.480  50.514  1.00  0.00           C
ATOM   1966  HA  LEU   128      33.014  35.559  50.919  1.00  0.00           H
ATOM   1967  CB  LEU   128      34.376  33.977  50.644  1.00  0.00           C
ATOM   1968  HB2 LEU   128      35.047  33.740  49.818  1.00  0.00           H
ATOM   1969  HB3 LEU   128      34.893  33.710  51.566  1.00  0.00           H
ATOM   1970  CG  LEU   128      33.117  33.108  50.453  1.00  0.00           C
ATOM   1971  HG  LEU   128      32.459  33.521  49.689  1.00  0.00           H
ATOM   1972  CD1 LEU   128      33.594  31.630  50.117  1.00  0.00           C
ATOM   1973 HD11 LEU   128      32.881  31.204  49.413  1.00  0.00           H
ATOM   1974 HD12 LEU   128      33.720  31.021  51.012  1.00  0.00           H
ATOM   1975 HD13 LEU   128      34.530  31.802  49.584  1.00  0.00           H
ATOM   1976  CD2 LEU   128      32.253  32.975  51.672  1.00  0.00           C
ATOM   1977 HD21 LEU   128      31.714  32.027  51.672  1.00  0.00           H
ATOM   1978 HD22 LEU   128      32.849  32.876  52.579  1.00  0.00           H
ATOM   1979 HD23 LEU   128      31.581  33.816  51.836  1.00  0.00           H
ATOM   1980  C   LEU   128      35.128  36.282  51.277  1.00  0.00           C
ATOM   1981  O   LEU   128      35.076  36.407  52.510  1.00  0.00           O
ATOM   1982  N   VAL   129      36.140  36.902  50.586  1.00  0.00           N
ATOM   1983  H   VAL   129      36.241  36.768  49.590  1.00  0.00           H
ATOM   1984  CA  VAL   129      37.413  37.541  51.187  1.00  0.00           C
ATOM   1985  HA  VAL   129      37.143  37.820  52.206  1.00  0.00           H
ATOM   1986  CB  VAL   129      38.624  36.553  51.140  1.00  0.00           C
ATOM   1987  HB  VAL   129      39.451  37.149  51.521  1.00  0.00           H
ATOM   1988  CG1 VAL   129      38.286  35.367  52.072  1.00  0.00           C
ATOM   1989 HG11 VAL   129      37.402  34.765  51.863  1.00  0.00           H
ATOM   1990 HG12 VAL   129      39.226  34.820  52.145  1.00  0.00           H
ATOM   1991 HG13 VAL   129      38.079  35.709  53.085  1.00  0.00           H
ATOM   1992  CG2 VAL   129      38.982  36.103  49.654  1.00  0.00           C
ATOM   1993 HG21 VAL   129      39.943  35.592  49.610  1.00  0.00           H
ATOM   1994 HG22 VAL   129      39.067  36.983  49.016  1.00  0.00           H
ATOM   1995 HG23 VAL   129      38.292  35.431  49.143  1.00  0.00           H
ATOM   1996  C   VAL   129      37.782  38.875  50.556  1.00  0.00           C
ATOM   1997  O   VAL   129      38.290  39.674  51.239  1.00  0.00           O
ATOM   1998  N   ALA   130      37.572  39.124  49.238  1.00  0.00           N
ATOM   1999  H   ALA   130      37.233  38.396  48.626  1.00  0.00           H
ATOM   2000  CA  ALA   130      38.001  40.396  48.614  1.00  0.00           C
ATOM   2001  HA  ALA   130      38.873  40.740  49.170  1.00  0.00           H
ATOM   2002  CB  ALA   130      38.498  40.153  47.195  1.00  0.00           C
ATOM   2003  HB1 ALA   130      39.049  41.072  46.995  1.00  0.00           H
ATOM   2004  HB2 ALA   130      37.622  40.083  46.549  1.00  0.00           H
ATOM   2005  HB3 ALA   130      39.145  39.279  47.264  1.00  0.00           H
ATOM   2006  C   ALA   130      37.092  41.636  48.729  1.00  0.00           C
ATOM   2007  O   ALA   130      35.879  41.554  48.753  1.00  0.00           O
ATOM   2008  N   GLU   131      37.659  42.815  48.763  1.00  0.00           N
ATOM   2009  H   GLU   131      38.667  42.762  48.757  1.00  0.00           H
ATOM   2010  CA  GLU   131      36.933  44.096  48.607  1.00  0.00           C
ATOM   2011  HA  GLU   131      35.976  44.106  49.128  1.00  0.00           H
ATOM   2012  CB  GLU   131      37.705  45.252  49.209  1.00  0.00           C
ATOM   2013  HB2 GLU   131      37.595  45.054  50.276  1.00  0.00           H
ATOM   2014  HB3 GLU   131      38.763  45.072  49.026  1.00  0.00           H
ATOM   2015  CG  GLU   131      37.248  46.622  48.812  1.00  0.00           C
ATOM   2016  HG2 GLU   131      37.167  46.763  47.734  1.00  0.00           H
ATOM   2017  HG3 GLU   131      36.164  46.686  48.916  1.00  0.00           H
ATOM   2018  CD  GLU   131      37.953  47.800  49.353  1.00  0.00           C
ATOM   2019  OE1 GLU   131      37.713  49.015  48.980  1.00  0.00           O
ATOM   2020  OE2 GLU   131      38.907  47.597  50.146  1.00  0.00           O
ATOM   2021  C   GLU   131      36.559  44.442  47.133  1.00  0.00           C
ATOM   2022  O   GLU   131      35.400  44.712  46.882  1.00  0.00           O
ATOM   2023  N   LYS   132      37.604  44.439  46.322  1.00  0.00           N
ATOM   2024  H   LYS   132      38.500  44.206  46.727  1.00  0.00           H
ATOM   2025  CA  LYS   132      37.445  44.563  44.838  1.00  0.00           C
ATOM   2026  HA  LYS   132      36.416  44.404  44.513  1.00  0.00           H
ATOM   2027  CB  LYS   132      37.675  46.033  44.390  1.00  0.00           C
ATOM   2028  HB2 LYS   132      37.603  46.130  43.306  1.00  0.00           H
ATOM   2029  HB3 LYS   132      36.946  46.636  44.931  1.00  0.00           H
ATOM   2030  CG  LYS   132      39.093  46.576  44.697  1.00  0.00           C
ATOM   2031  HG2 LYS   132      39.340  46.476  45.753  1.00  0.00           H
ATOM   2032  HG3 LYS   132      39.792  46.002  44.088  1.00  0.00           H
ATOM   2033  CD  LYS   132      39.078  48.063  44.413  1.00  0.00           C
ATOM   2034  HD2 LYS   132      38.563  48.224  43.466  1.00  0.00           H
ATOM   2035  HD3 LYS   132      38.520  48.551  45.214  1.00  0.00           H
ATOM   2036  CE  LYS   132      40.542  48.645  44.318  1.00  0.00           C
ATOM   2037  HE2 LYS   132      40.897  48.563  45.346  1.00  0.00           H
ATOM   2038  HE3 LYS   132      41.173  48.014  43.692  1.00  0.00           H
ATOM   2039  NZ  LYS   132      40.656  49.967  43.871  1.00  0.00           N
ATOM   2040  HZ1 LYS   132      41.575  50.386  43.872  1.00  0.00           H
ATOM   2041  HZ2 LYS   132      40.161  50.600  44.483  1.00  0.00           H
ATOM   2042  HZ3 LYS   132      40.304  50.086  42.932  1.00  0.00           H
ATOM   2043  C   LYS   132      38.365  43.534  44.125  1.00  0.00           C
ATOM   2044  O   LYS   132      39.430  43.100  44.636  1.00  0.00           O
ATOM   2045  N   VAL   133      37.824  42.980  42.994  1.00  0.00           N
ATOM   2046  H   VAL   133      36.980  43.411  42.644  1.00  0.00           H
ATOM   2047  CA  VAL   133      38.439  42.012  42.116  1.00  0.00           C
ATOM   2048  HA  VAL   133      39.327  41.616  42.610  1.00  0.00           H
ATOM   2049  CB  VAL   133      37.659  40.710  41.963  1.00  0.00           C
ATOM   2050  HB  VAL   133      36.753  41.051  41.461  1.00  0.00           H
ATOM   2051  CG1 VAL   133      38.468  39.720  41.045  1.00  0.00           C
ATOM   2052 HG11 VAL   133      38.407  40.045  40.007  1.00  0.00           H
ATOM   2053 HG12 VAL   133      39.509  39.582  41.338  1.00  0.00           H
ATOM   2054 HG13 VAL   133      38.097  38.696  41.068  1.00  0.00           H
ATOM   2055  CG2 VAL   133      37.446  40.047  43.318  1.00  0.00           C
ATOM   2056 HG21 VAL   133      38.410  39.640  43.623  1.00  0.00           H
ATOM   2057 HG22 VAL   133      36.745  39.222  43.190  1.00  0.00           H
ATOM   2058 HG23 VAL   133      37.107  40.654  44.157  1.00  0.00           H
ATOM   2059  C   VAL   133      38.856  42.637  40.762  1.00  0.00           C
ATOM   2060  O   VAL   133      38.011  43.209  40.080  1.00  0.00           O
ATOM   2061  N   THR   134      40.143  42.540  40.410  1.00  0.00           N
ATOM   2062  H   THR   134      40.746  42.029  41.039  1.00  0.00           H
ATOM   2063  CA  THR   134      40.684  42.955  39.093  1.00  0.00           C
ATOM   2064  HA  THR   134      39.843  43.413  38.575  1.00  0.00           H
ATOM   2065  CB  THR   134      41.876  43.961  39.194  1.00  0.00           C
ATOM   2066  HB  THR   134      42.661  43.360  39.654  1.00  0.00           H
ATOM   2067  CG2 THR   134      42.418  44.472  37.844  1.00  0.00           C
ATOM   2068 HG21 THR   134      41.634  45.078  37.390  1.00  0.00           H
ATOM   2069 HG22 THR   134      42.685  43.712  37.111  1.00  0.00           H
ATOM   2070 HG23 THR   134      43.266  45.114  38.088  1.00  0.00           H
ATOM   2071  OG1 THR   134      41.605  45.024  40.011  1.00  0.00           O
ATOM   2072  HG1 THR   134      41.331  44.661  40.857  1.00  0.00           H
ATOM   2073  C   THR   134      40.968  41.698  38.271  1.00  0.00           C
ATOM   2074  O   THR   134      41.388  40.722  38.861  1.00  0.00           O
ATOM   2075  N   VAL   135      40.879  41.781  36.963  1.00  0.00           N
ATOM   2076  H   VAL   135      40.421  42.594  36.580  1.00  0.00           H
ATOM   2077  CA  VAL   135      41.234  40.775  35.923  1.00  0.00           C
ATOM   2078  HA  VAL   135      41.818  40.006  36.428  1.00  0.00           H
ATOM   2079  CB  VAL   135      40.000  39.962  35.493  1.00  0.00           C
ATOM   2080  HB  VAL   135      39.240  40.657  35.133  1.00  0.00           H
ATOM   2081  CG1 VAL   135      40.312  39.061  34.288  1.00  0.00           C
ATOM   2082 HG11 VAL   135      40.890  39.554  33.508  1.00  0.00           H
ATOM   2083 HG12 VAL   135      40.820  38.156  34.624  1.00  0.00           H
ATOM   2084 HG13 VAL   135      39.334  38.843  33.860  1.00  0.00           H
ATOM   2085  CG2 VAL   135      39.428  39.067  36.631  1.00  0.00           C
ATOM   2086 HG21 VAL   135      38.494  38.658  36.247  1.00  0.00           H
ATOM   2087 HG22 VAL   135      39.273  39.644  37.543  1.00  0.00           H
ATOM   2088 HG23 VAL   135      40.173  38.299  36.841  1.00  0.00           H
ATOM   2089  C   VAL   135      42.036  41.494  34.771  1.00  0.00           C
ATOM   2090  O   VAL   135      41.541  42.429  34.134  1.00  0.00           O
ATOM   2091  N   ILE   136      43.234  41.012  34.464  1.00  0.00           N
ATOM   2092  H   ILE   136      43.544  40.176  34.938  1.00  0.00           H
ATOM   2093  CA  ILE   136      43.994  41.325  33.253  1.00  0.00           C
ATOM   2094  HA  ILE   136      43.399  41.917  32.559  1.00  0.00           H
ATOM   2095  CB  ILE   136      45.305  42.083  33.678  1.00  0.00           C
ATOM   2096  HB  ILE   136      45.982  41.538  34.334  1.00  0.00           H
ATOM   2097  CG2 ILE   136      46.080  42.423  32.375  1.00  0.00           C
ATOM   2098 HG21 ILE   136      45.606  43.161  31.729  1.00  0.00           H
ATOM   2099 HG22 ILE   136      46.231  41.484  31.844  1.00  0.00           H
ATOM   2100 HG23 ILE   136      47.078  42.644  32.752  1.00  0.00           H
ATOM   2101  CG1 ILE   136      44.962  43.444  34.357  1.00  0.00           C
ATOM   2102 HG12 ILE   136      45.566  44.223  33.891  1.00  0.00           H
ATOM   2103 HG13 ILE   136      43.893  43.640  34.278  1.00  0.00           H
ATOM   2104  CD1 ILE   136      45.187  43.363  35.874  1.00  0.00           C
ATOM   2105 HD11 ILE   136      44.600  42.555  36.308  1.00  0.00           H
ATOM   2106 HD12 ILE   136      44.752  44.276  36.280  1.00  0.00           H
ATOM   2107 HD13 ILE   136      46.239  43.372  36.160  1.00  0.00           H
ATOM   2108  C   ILE   136      44.223  40.103  32.356  1.00  0.00           C
ATOM   2109  O   ILE   136      44.419  38.962  32.873  1.00  0.00           O
ATOM   2110  N   THR   137      44.052  40.341  31.053  1.00  0.00           N
ATOM   2111  H   THR   137      43.729  41.199  30.631  1.00  0.00           H
ATOM   2112  CA  THR   137      43.885  39.144  30.199  1.00  0.00           C
ATOM   2113  HA  THR   137      44.492  38.284  30.479  1.00  0.00           H
ATOM   2114  CB  THR   137      42.392  38.666  30.281  1.00  0.00           C
ATOM   2115  HB  THR   137      42.148  38.534  31.335  1.00  0.00           H
ATOM   2116  CG2 THR   137      41.337  39.610  29.663  1.00  0.00           C
ATOM   2117 HG21 THR   137      41.470  39.799  28.598  1.00  0.00           H
ATOM   2118 HG22 THR   137      41.223  40.528  30.239  1.00  0.00           H
ATOM   2119 HG23 THR   137      40.344  39.166  29.742  1.00  0.00           H
ATOM   2120  OG1 THR   137      42.184  37.397  29.719  1.00  0.00           O
ATOM   2121  HG1 THR   137      42.838  36.812  30.111  1.00  0.00           H
ATOM   2122  C   THR   137      44.287  39.366  28.748  1.00  0.00           C
ATOM   2123  O   THR   137      44.465  40.538  28.343  1.00  0.00           O
ATOM   2124  N   LYS   138      44.548  38.334  27.937  1.00  0.00           N
ATOM   2125  H   LYS   138      44.374  37.425  28.343  1.00  0.00           H
ATOM   2126  CA  LYS   138      45.302  38.354  26.694  1.00  0.00           C
ATOM   2127  HA  LYS   138      45.009  39.264  26.171  1.00  0.00           H
ATOM   2128  CB  LYS   138      46.857  38.579  27.087  1.00  0.00           C
ATOM   2129  HB2 LYS   138      47.013  39.523  27.610  1.00  0.00           H
ATOM   2130  HB3 LYS   138      47.277  37.784  27.703  1.00  0.00           H
ATOM   2131  CG  LYS   138      47.819  38.640  25.854  1.00  0.00           C
ATOM   2132  HG2 LYS   138      48.849  38.425  26.139  1.00  0.00           H
ATOM   2133  HG3 LYS   138      47.656  37.767  25.220  1.00  0.00           H
ATOM   2134  CD  LYS   138      47.752  39.888  24.968  1.00  0.00           C
ATOM   2135  HD2 LYS   138      46.734  39.981  24.587  1.00  0.00           H
ATOM   2136  HD3 LYS   138      47.954  40.764  25.585  1.00  0.00           H
ATOM   2137  CE  LYS   138      48.727  39.798  23.770  1.00  0.00           C
ATOM   2138  HE2 LYS   138      49.156  40.788  23.611  1.00  0.00           H
ATOM   2139  HE3 LYS   138      49.605  39.226  24.069  1.00  0.00           H
ATOM   2140  NZ  LYS   138      48.213  39.275  22.459  1.00  0.00           N
ATOM   2141  HZ1 LYS   138      47.727  38.396  22.577  1.00  0.00           H
ATOM   2142  HZ2 LYS   138      49.032  39.349  21.874  1.00  0.00           H
ATOM   2143  HZ3 LYS   138      47.452  39.834  22.098  1.00  0.00           H
ATOM   2144  C   LYS   138      45.128  37.088  25.849  1.00  0.00           C
ATOM   2145  O   LYS   138      45.817  36.107  26.160  1.00  0.00           O
ATOM   2146  N   HIE   139      44.258  37.107  24.819  1.00  0.00           N
ATOM   2147  H   HIE   139      43.755  37.982  24.823  1.00  0.00           H
ATOM   2148  CA  HIE   139      44.219  36.182  23.670  1.00  0.00           C
ATOM   2149  HA  HIE   139      44.279  35.198  24.133  1.00  0.00           H
ATOM   2150  CB  HIE   139      42.824  36.367  22.972  1.00  0.00           C
ATOM   2151  HB2 HIE   139      42.013  36.336  23.701  1.00  0.00           H
ATOM   2152  HB3 HIE   139      42.777  37.407  22.645  1.00  0.00           H
ATOM   2153  CG  HIE   139      42.477  35.554  21.794  1.00  0.00           C
ATOM   2154  ND1 HIE   139      42.562  36.064  20.506  1.00  0.00           N
ATOM   2155  CE1 HIE   139      41.895  35.184  19.760  1.00  0.00           C
ATOM   2156  HE1 HIE   139      41.838  35.241  18.682  1.00  0.00           H
ATOM   2157  NE2 HIE   139      41.546  34.079  20.446  1.00  0.00           N
ATOM   2158  HE2 HIE   139      41.142  33.295  19.954  1.00  0.00           H
ATOM   2159  CD2 HIE   139      41.788  34.375  21.816  1.00  0.00           C
ATOM   2160  HD2 HIE   139      41.509  33.732  22.636  1.00  0.00           H
ATOM   2161  C   HIE   139      45.393  36.324  22.734  1.00  0.00           C
ATOM   2162  O   HIE   139      46.069  37.363  22.601  1.00  0.00           O
ATOM   2163  N   ASN   140      45.575  35.267  21.943  1.00  0.00           N
ATOM   2164  H   ASN   140      44.864  34.553  22.000  1.00  0.00           H
ATOM   2165  CA  ASN   140      46.598  35.051  20.975  1.00  0.00           C
ATOM   2166  HA  ASN   140      47.557  35.021  21.492  1.00  0.00           H
ATOM   2167  CB  ASN   140      46.388  33.600  20.404  1.00  0.00           C
ATOM   2168  HB2 ASN   140      46.545  32.894  21.221  1.00  0.00           H
ATOM   2169  HB3 ASN   140      45.420  33.414  19.937  1.00  0.00           H
ATOM   2170  CG  ASN   140      47.531  33.139  19.603  1.00  0.00           C
ATOM   2171  OD1 ASN   140      48.637  33.155  20.063  1.00  0.00           O
ATOM   2172  ND2 ASN   140      47.195  32.730  18.370  1.00  0.00           N
ATOM   2173 HD21 ASN   140      46.229  32.811  18.088  1.00  0.00           H
ATOM   2174 HD22 ASN   140      47.943  32.682  17.693  1.00  0.00           H
ATOM   2175  C   ASN   140      46.639  36.081  19.817  1.00  0.00           C
ATOM   2176  O   ASN   140      47.685  36.287  19.214  1.00  0.00           O
ATOM   2177  N   ASP   141      45.487  36.706  19.475  1.00  0.00           N
ATOM   2178  H   ASP   141      44.634  36.478  19.966  1.00  0.00           H
ATOM   2179  CA  ASP   141      45.348  37.547  18.274  1.00  0.00           C
ATOM   2180  HA  ASP   141      46.263  37.518  17.682  1.00  0.00           H
ATOM   2181  CB  ASP   141      44.258  36.891  17.432  1.00  0.00           C
ATOM   2182  HB2 ASP   141      43.342  36.971  18.017  1.00  0.00           H
ATOM   2183  HB3 ASP   141      44.098  37.463  16.518  1.00  0.00           H
ATOM   2184  CG  ASP   141      44.646  35.481  17.094  1.00  0.00           C
ATOM   2185  OD1 ASP   141      43.642  34.765  16.889  1.00  0.00           O
ATOM   2186  OD2 ASP   141      45.880  35.217  16.817  1.00  0.00           O
ATOM   2187  C   ASP   141      44.988  38.996  18.476  1.00  0.00           C
ATOM   2188  O   ASP   141      44.750  39.730  17.535  1.00  0.00           O
ATOM   2189  N   ASP   142      45.001  39.376  19.735  1.00  0.00           N
ATOM   2190  H   ASP   142      45.284  38.704  20.434  1.00  0.00           H
ATOM   2191  CA  ASP   142      44.215  40.518  20.229  1.00  0.00           C
ATOM   2192  HA  ASP   142      44.153  41.286  19.458  1.00  0.00           H
ATOM   2193  CB  ASP   142      42.849  39.919  20.490  1.00  0.00           C
ATOM   2194  HB2 ASP   142      42.621  39.141  19.762  1.00  0.00           H
ATOM   2195  HB3 ASP   142      42.881  39.432  21.464  1.00  0.00           H
ATOM   2196  CG  ASP   142      41.659  40.896  20.592  1.00  0.00           C
ATOM   2197  OD1 ASP   142      41.944  42.111  20.590  1.00  0.00           O
ATOM   2198  OD2 ASP   142      40.491  40.534  20.497  1.00  0.00           O
ATOM   2199  C   ASP   142      44.888  41.137  21.452  1.00  0.00           C
ATOM   2200  O   ASP   142      45.838  40.604  21.902  1.00  0.00           O
ATOM   2201  N   GLU   143      44.363  42.259  22.018  1.00  0.00           N
ATOM   2202  H   GLU   143      43.533  42.599  21.557  1.00  0.00           H
ATOM   2203  CA  GLU   143      45.034  43.084  23.032  1.00  0.00           C
ATOM   2204  HA  GLU   143      46.074  43.115  22.708  1.00  0.00           H
ATOM   2205  CB  GLU   143      44.568  44.593  22.968  1.00  0.00           C
ATOM   2206  HB2 GLU   143      43.506  44.695  22.745  1.00  0.00           H
ATOM   2207  HB3 GLU   143      44.811  44.983  23.955  1.00  0.00           H
ATOM   2208  CG  GLU   143      45.358  45.404  21.856  1.00  0.00           C
ATOM   2209  HG2 GLU   143      45.282  44.936  20.874  1.00  0.00           H
ATOM   2210  HG3 GLU   143      44.972  46.422  21.821  1.00  0.00           H
ATOM   2211  CD  GLU   143      46.878  45.478  22.196  1.00  0.00           C
ATOM   2212  OE1 GLU   143      47.290  45.061  23.279  1.00  0.00           O
ATOM   2213  OE2 GLU   143      47.691  45.974  21.364  1.00  0.00           O
ATOM   2214  C   GLU   143      44.964  42.624  24.526  1.00  0.00           C
ATOM   2215  O   GLU   143      44.157  41.808  25.024  1.00  0.00           O
ATOM   2216  N   GLN   144      45.952  43.109  25.309  1.00  0.00           N
ATOM   2217  H   GLN   144      46.700  43.610  24.850  1.00  0.00           H
ATOM   2218  CA  GLN   144      45.863  43.036  26.734  1.00  0.00           C
ATOM   2219  HA  GLN   144      45.531  42.060  27.086  1.00  0.00           H
ATOM   2220  CB  GLN   144      47.250  43.221  27.377  1.00  0.00           C
ATOM   2221  HB2 GLN   144      47.942  42.590  26.819  1.00  0.00           H
ATOM   2222  HB3 GLN   144      47.644  44.237  27.349  1.00  0.00           H
ATOM   2223  CG  GLN   144      47.206  42.698  28.895  1.00  0.00           C
ATOM   2224  HG2 GLN   144      46.626  43.367  29.530  1.00  0.00           H
ATOM   2225  HG3 GLN   144      46.758  41.706  28.942  1.00  0.00           H
ATOM   2226  CD  GLN   144      48.621  42.551  29.438  1.00  0.00           C
ATOM   2227  OE1 GLN   144      49.530  42.001  28.778  1.00  0.00           O
ATOM   2228  NE2 GLN   144      48.901  43.014  30.671  1.00  0.00           N
ATOM   2229 HE21 GLN   144      49.850  42.857  30.981  1.00  0.00           H
ATOM   2230 HE22 GLN   144      48.208  43.609  31.102  1.00  0.00           H
ATOM   2231  C   GLN   144      44.730  43.988  27.188  1.00  0.00           C
ATOM   2232  O   GLN   144      44.590  45.214  26.945  1.00  0.00           O
ATOM   2233  N   TYR   145      43.630  43.300  27.666  1.00  0.00           N
ATOM   2234  H   TYR   145      43.734  42.295  27.652  1.00  0.00           H
ATOM   2235  CA  TYR   145      42.364  43.924  28.183  1.00  0.00           C
ATOM   2236  HA  TYR   145      42.412  44.980  27.917  1.00  0.00           H
ATOM   2237  CB  TYR   145      41.036  43.293  27.601  1.00  0.00           C
ATOM   2238  HB2 TYR   145      41.146  42.213  27.692  1.00  0.00           H
ATOM   2239  HB3 TYR   145      40.117  43.594  28.102  1.00  0.00           H
ATOM   2240  CG  TYR   145      40.916  43.512  26.174  1.00  0.00           C
ATOM   2241  CD1 TYR   145      40.814  44.854  25.682  1.00  0.00           C
ATOM   2242  HD1 TYR   145      40.747  45.710  26.338  1.00  0.00           H
ATOM   2243  CE1 TYR   145      40.999  45.109  24.278  1.00  0.00           C
ATOM   2244  HE1 TYR   145      41.141  46.070  23.807  1.00  0.00           H
ATOM   2245  CZ  TYR   145      41.119  44.011  23.357  1.00  0.00           C
ATOM   2246  OH  TYR   145      41.176  44.236  21.993  1.00  0.00           O
ATOM   2247  HH  TYR   145      41.389  43.413  21.547  1.00  0.00           H
ATOM   2248  CE2 TYR   145      41.137  42.719  23.886  1.00  0.00           C
ATOM   2249  HE2 TYR   145      41.127  41.835  23.266  1.00  0.00           H
ATOM   2250  CD2 TYR   145      41.022  42.443  25.303  1.00  0.00           C
ATOM   2251  HD2 TYR   145      41.114  41.432  25.671  1.00  0.00           H
ATOM   2252  C   TYR   145      42.203  43.850  29.758  1.00  0.00           C
ATOM   2253  O   TYR   145      42.836  42.989  30.418  1.00  0.00           O
ATOM   2254  N   ALA   146      41.570  44.869  30.367  1.00  0.00           N
ATOM   2255  H   ALA   146      40.971  45.475  29.824  1.00  0.00           H
ATOM   2256  CA  ALA   146      41.393  44.894  31.842  1.00  0.00           C
ATOM   2257  HA  ALA   146      41.600  43.923  32.292  1.00  0.00           H
ATOM   2258  CB  ALA   146      42.405  45.911  32.404  1.00  0.00           C
ATOM   2259  HB1 ALA   146      42.198  46.110  33.456  1.00  0.00           H
ATOM   2260  HB2 ALA   146      42.388  46.898  31.942  1.00  0.00           H
ATOM   2261  HB3 ALA   146      43.444  45.581  32.401  1.00  0.00           H
ATOM   2262  C   ALA   146      39.882  45.189  32.235  1.00  0.00           C
ATOM   2263  O   ALA   146      39.064  45.731  31.499  1.00  0.00           O
ATOM   2264  N   TRP   147      39.576  44.709  33.453  1.00  0.00           N
ATOM   2265  H   TRP   147      40.297  44.231  33.976  1.00  0.00           H
ATOM   2266  CA  TRP   147      38.224  44.636  34.062  1.00  0.00           C
ATOM   2267  HA  TRP   147      37.607  45.473  33.734  1.00  0.00           H
ATOM   2268  CB  TRP   147      37.580  43.305  33.601  1.00  0.00           C
ATOM   2269  HB2 TRP   147      37.474  43.372  32.518  1.00  0.00           H
ATOM   2270  HB3 TRP   147      38.231  42.453  33.800  1.00  0.00           H
ATOM   2271  CG  TRP   147      36.169  43.051  34.158  1.00  0.00           C
ATOM   2272  CD1 TRP   147      35.072  43.288  33.478  1.00  0.00           C
ATOM   2273  HD1 TRP   147      35.061  43.849  32.555  1.00  0.00           H
ATOM   2274  NE1 TRP   147      34.023  42.702  34.166  1.00  0.00           N
ATOM   2275  HE1 TRP   147      33.028  42.757  34.003  1.00  0.00           H
ATOM   2276  CE2 TRP   147      34.381  42.226  35.393  1.00  0.00           C
ATOM   2277  CZ2 TRP   147      33.766  41.835  36.552  1.00  0.00           C
ATOM   2278  HZ2 TRP   147      32.691  41.791  36.654  1.00  0.00           H
ATOM   2279  CH2 TRP   147      34.527  41.438  37.708  1.00  0.00           C
ATOM   2280  HH2 TRP   147      34.045  41.299  38.665  1.00  0.00           H
ATOM   2281  CZ3 TRP   147      35.886  41.352  37.655  1.00  0.00           C
ATOM   2282  HZ3 TRP   147      36.531  41.068  38.473  1.00  0.00           H
ATOM   2283  CE3 TRP   147      36.587  41.739  36.458  1.00  0.00           C
ATOM   2284  HE3 TRP   147      37.660  41.852  36.480  1.00  0.00           H
ATOM   2285  CD2 TRP   147      35.789  42.355  35.374  1.00  0.00           C
ATOM   2286  C   TRP   147      38.449  44.574  35.651  1.00  0.00           C
ATOM   2287  O   TRP   147      39.344  43.940  36.169  1.00  0.00           O
ATOM   2288  N   GLU   148      37.558  45.312  36.352  1.00  0.00           N
ATOM   2289  H   GLU   148      36.963  45.955  35.849  1.00  0.00           H
ATOM   2290  CA  GLU   148      37.396  45.213  37.849  1.00  0.00           C
ATOM   2291  HA  GLU   148      37.639  44.188  38.129  1.00  0.00           H
ATOM   2292  CB  GLU   148      38.407  46.150  38.445  1.00  0.00           C
ATOM   2293  HB2 GLU   148      39.407  45.722  38.361  1.00  0.00           H
ATOM   2294  HB3 GLU   148      38.342  47.030  37.805  1.00  0.00           H
ATOM   2295  CG  GLU   148      38.212  46.472  39.930  1.00  0.00           C
ATOM   2296  HG2 GLU   148      37.689  45.670  40.452  1.00  0.00           H
ATOM   2297  HG3 GLU   148      39.159  46.568  40.461  1.00  0.00           H
ATOM   2298  CD  GLU   148      37.381  47.720  40.128  1.00  0.00           C
ATOM   2299  OE1 GLU   148      37.848  48.860  39.739  1.00  0.00           O
ATOM   2300  OE2 GLU   148      36.330  47.753  40.845  1.00  0.00           O
ATOM   2301  C   GLU   148      35.939  45.477  38.362  1.00  0.00           C
ATOM   2302  O   GLU   148      35.274  46.312  37.756  1.00  0.00           O
ATOM   2303  N   SER   149      35.561  44.764  39.522  1.00  0.00           N
ATOM   2304  H   SER   149      36.193  44.062  39.882  1.00  0.00           H
ATOM   2305  CA  SER   149      34.400  45.125  40.286  1.00  0.00           C
ATOM   2306  HA  SER   149      34.103  46.128  39.980  1.00  0.00           H
ATOM   2307  CB  SER   149      33.235  44.216  39.955  1.00  0.00           C
ATOM   2308  HB2 SER   149      33.058  44.186  38.879  1.00  0.00           H
ATOM   2309  HB3 SER   149      33.387  43.209  40.342  1.00  0.00           H
ATOM   2310  OG  SER   149      32.066  44.516  40.656  1.00  0.00           O
ATOM   2311  HG  SER   149      31.555  45.197  40.211  1.00  0.00           H
ATOM   2312  C   SER   149      34.623  44.958  41.760  1.00  0.00           C
ATOM   2313  O   SER   149      35.206  43.937  42.255  1.00  0.00           O
ATOM   2314  N   SER   150      34.121  45.895  42.546  1.00  0.00           N
ATOM   2315  H   SER   150      33.735  46.689  42.053  1.00  0.00           H
ATOM   2316  CA  SER   150      33.712  45.754  44.023  1.00  0.00           C
ATOM   2317  HA  SER   150      34.614  45.422  44.537  1.00  0.00           H
ATOM   2318  CB  SER   150      33.620  47.186  44.471  1.00  0.00           C
ATOM   2319  HB2 SER   150      33.511  47.070  45.549  1.00  0.00           H
ATOM   2320  HB3 SER   150      34.476  47.767  44.127  1.00  0.00           H
ATOM   2321  OG  SER   150      32.402  47.721  43.958  1.00  0.00           O
ATOM   2322  HG  SER   150      32.282  48.583  44.364  1.00  0.00           H
ATOM   2323  C   SER   150      32.457  44.925  44.417  1.00  0.00           C
ATOM   2324  O   SER   150      32.163  44.883  45.624  1.00  0.00           O
ATOM   2325  N   ALA   151      31.829  44.292  43.415  1.00  0.00           N
ATOM   2326  H   ALA   151      32.230  44.247  42.489  1.00  0.00           H
ATOM   2327  CA  ALA   151      30.590  43.515  43.471  1.00  0.00           C
ATOM   2328  HA  ALA   151      30.257  43.253  42.468  1.00  0.00           H
ATOM   2329  CB  ALA   151      31.025  42.211  44.165  1.00  0.00           C
ATOM   2330  HB1 ALA   151      30.200  41.499  44.172  1.00  0.00           H
ATOM   2331  HB2 ALA   151      31.438  42.398  45.156  1.00  0.00           H
ATOM   2332  HB3 ALA   151      31.711  41.729  43.469  1.00  0.00           H
ATOM   2333  C   ALA   151      29.447  44.238  44.202  1.00  0.00           C
ATOM   2334  O   ALA   151      28.427  43.534  44.371  1.00  0.00           O
ATOM   2335  N   GLY   152      29.520  45.549  44.601  1.00  0.00           N
ATOM   2336  H   GLY   152      30.357  46.019  44.289  1.00  0.00           H
ATOM   2337  CA  GLY   152      28.477  46.440  45.225  1.00  0.00           C
ATOM   2338  HA2 GLY   152      28.142  46.083  46.198  1.00  0.00           H
ATOM   2339  HA3 GLY   152      28.996  47.369  45.459  1.00  0.00           H
ATOM   2340  C   GLY   152      27.375  46.806  44.205  1.00  0.00           C
ATOM   2341  O   GLY   152      26.353  47.329  44.649  1.00  0.00           O
ATOM   2342  N   GLY   153      27.647  46.608  42.920  1.00  0.00           N
ATOM   2343  H   GLY   153      28.611  46.520  42.633  1.00  0.00           H
ATOM   2344  CA  GLY   153      26.650  46.718  41.851  1.00  0.00           C
ATOM   2345  HA2 GLY   153      26.029  45.826  41.935  1.00  0.00           H
ATOM   2346  HA3 GLY   153      26.013  47.572  42.077  1.00  0.00           H
ATOM   2347  C   GLY   153      27.098  46.741  40.363  1.00  0.00           C
ATOM   2348  O   GLY   153      26.253  46.612  39.459  1.00  0.00           O
ATOM   2349  N   SER   154      28.348  47.047  40.162  1.00  0.00           N
ATOM   2350  H   SER   154      28.896  47.372  40.945  1.00  0.00           H
ATOM   2351  CA  SER   154      28.815  47.305  38.757  1.00  0.00           C
ATOM   2352  HA  SER   154      28.174  46.712  38.105  1.00  0.00           H
ATOM   2353  CB  SER   154      28.602  48.801  38.399  1.00  0.00           C
ATOM   2354  HB2 SER   154      29.040  49.012  37.422  1.00  0.00           H
ATOM   2355  HB3 SER   154      27.541  49.048  38.377  1.00  0.00           H
ATOM   2356  OG  SER   154      29.227  49.625  39.321  1.00  0.00           O
ATOM   2357  HG  SER   154      30.166  49.430  39.341  1.00  0.00           H
ATOM   2358  C   SER   154      30.255  46.879  38.444  1.00  0.00           C
ATOM   2359  O   SER   154      30.937  46.451  39.346  1.00  0.00           O
ATOM   2360  N   PHE   155      30.725  46.969  37.181  1.00  0.00           N
ATOM   2361  H   PHE   155      30.024  47.177  36.484  1.00  0.00           H
ATOM   2362  CA  PHE   155      32.047  46.510  36.674  1.00  0.00           C
ATOM   2363  HA  PHE   155      32.758  46.596  37.497  1.00  0.00           H
ATOM   2364  CB  PHE   155      32.034  45.062  36.297  1.00  0.00           C
ATOM   2365  HB2 PHE   155      33.072  44.736  36.339  1.00  0.00           H
ATOM   2366  HB3 PHE   155      31.648  44.517  37.160  1.00  0.00           H
ATOM   2367  CG  PHE   155      31.393  44.615  34.986  1.00  0.00           C
ATOM   2368  CD1 PHE   155      32.012  44.985  33.745  1.00  0.00           C
ATOM   2369  HD1 PHE   155      32.956  45.503  33.831  1.00  0.00           H
ATOM   2370  CE1 PHE   155      31.397  44.514  32.536  1.00  0.00           C
ATOM   2371  HE1 PHE   155      31.833  44.731  31.573  1.00  0.00           H
ATOM   2372  CZ  PHE   155      30.174  43.826  32.587  1.00  0.00           C
ATOM   2373  HZ  PHE   155      29.805  43.472  31.636  1.00  0.00           H
ATOM   2374  CE2 PHE   155      29.458  43.749  33.808  1.00  0.00           C
ATOM   2375  HE2 PHE   155      28.497  43.266  33.902  1.00  0.00           H
ATOM   2376  CD2 PHE   155      30.092  44.144  35.037  1.00  0.00           C
ATOM   2377  HD2 PHE   155      29.562  44.111  35.977  1.00  0.00           H
ATOM   2378  C   PHE   155      32.570  47.449  35.607  1.00  0.00           C
ATOM   2379  O   PHE   155      31.818  47.936  34.800  1.00  0.00           O
ATOM   2380  N   THR   156      33.851  47.784  35.717  1.00  0.00           N
ATOM   2381  H   THR   156      34.277  47.632  36.620  1.00  0.00           H
ATOM   2382  CA  THR   156      34.545  48.520  34.691  1.00  0.00           C
ATOM   2383  HA  THR   156      33.792  49.069  34.122  1.00  0.00           H
ATOM   2384  CB  THR   156      35.486  49.599  35.299  1.00  0.00           C
ATOM   2385  HB  THR   156      34.863  50.244  35.920  1.00  0.00           H
ATOM   2386  CG2 THR   156      36.509  48.990  36.234  1.00  0.00           C
ATOM   2387 HG21 THR   156      36.837  48.022  35.854  1.00  0.00           H
ATOM   2388 HG22 THR   156      36.062  48.820  37.214  1.00  0.00           H
ATOM   2389 HG23 THR   156      37.418  49.588  36.287  1.00  0.00           H
ATOM   2390  OG1 THR   156      36.042  50.449  34.393  1.00  0.00           O
ATOM   2391  HG1 THR   156      35.330  50.746  33.822  1.00  0.00           H
ATOM   2392  C   THR   156      35.215  47.490  33.688  1.00  0.00           C
ATOM   2393  O   THR   156      35.295  46.297  33.914  1.00  0.00           O
ATOM   2394  N   VAL   157      35.635  48.077  32.528  1.00  0.00           N
ATOM   2395  H   VAL   157      35.438  49.060  32.411  1.00  0.00           H
ATOM   2396  CA  VAL   157      36.344  47.490  31.441  1.00  0.00           C
ATOM   2397  HA  VAL   157      36.918  46.775  32.031  1.00  0.00           H
ATOM   2398  CB  VAL   157      35.327  46.776  30.598  1.00  0.00           C
ATOM   2399  HB  VAL   157      34.893  46.095  31.330  1.00  0.00           H
ATOM   2400  CG1 VAL   157      34.157  47.616  30.097  1.00  0.00           C
ATOM   2401 HG11 VAL   157      34.542  48.296  29.337  1.00  0.00           H
ATOM   2402 HG12 VAL   157      33.460  46.972  29.562  1.00  0.00           H
ATOM   2403 HG13 VAL   157      33.743  48.266  30.867  1.00  0.00           H
ATOM   2404  CG2 VAL   157      36.035  45.786  29.682  1.00  0.00           C
ATOM   2405 HG21 VAL   157      36.390  46.438  28.884  1.00  0.00           H
ATOM   2406 HG22 VAL   157      35.374  45.080  29.177  1.00  0.00           H
ATOM   2407 HG23 VAL   157      36.786  45.234  30.247  1.00  0.00           H
ATOM   2408  C   VAL   157      37.133  48.538  30.669  1.00  0.00           C
ATOM   2409  O   VAL   157      36.816  49.756  30.660  1.00  0.00           O
ATOM   2410  N   ARG   158      38.285  48.117  30.068  1.00  0.00           N
ATOM   2411  H   ARG   158      38.350  47.111  30.001  1.00  0.00           H
ATOM   2412  CA  ARG   158      39.288  48.925  29.247  1.00  0.00           C
ATOM   2413  HA  ARG   158      38.693  49.503  28.540  1.00  0.00           H
ATOM   2414  CB  ARG   158      40.095  49.934  30.120  1.00  0.00           C
ATOM   2415  HB2 ARG   158      40.826  50.479  29.523  1.00  0.00           H
ATOM   2416  HB3 ARG   158      39.350  50.662  30.439  1.00  0.00           H
ATOM   2417  CG  ARG   158      40.658  49.228  31.325  1.00  0.00           C
ATOM   2418  HG2 ARG   158      39.791  48.917  31.907  1.00  0.00           H
ATOM   2419  HG3 ARG   158      41.250  48.356  31.050  1.00  0.00           H
ATOM   2420  CD  ARG   158      41.320  50.270  32.227  1.00  0.00           C
ATOM   2421  HD2 ARG   158      42.070  50.683  31.554  1.00  0.00           H
ATOM   2422  HD3 ARG   158      40.576  50.970  32.607  1.00  0.00           H
ATOM   2423  NE  ARG   158      41.973  49.621  33.347  1.00  0.00           N
ATOM   2424  HE  ARG   158      42.865  49.156  33.260  1.00  0.00           H
ATOM   2425  CZ  ARG   158      41.425  49.507  34.535  1.00  0.00           C
ATOM   2426  NH1 ARG   158      40.295  50.137  34.893  1.00  0.00           N
ATOM   2427 HH11 ARG   158      39.958  50.942  34.384  1.00  0.00           H
ATOM   2428 HH12 ARG   158      40.015  49.948  35.844  1.00  0.00           H
ATOM   2429  NH2 ARG   158      41.877  48.684  35.464  1.00  0.00           N
ATOM   2430 HH21 ARG   158      42.726  48.168  35.287  1.00  0.00           H
ATOM   2431 HH22 ARG   158      41.557  48.717  36.421  1.00  0.00           H
ATOM   2432  C   ARG   158      40.312  48.114  28.472  1.00  0.00           C
ATOM   2433  O   ARG   158      40.496  46.913  28.696  1.00  0.00           O
ATOM   2434  N   THR   159      41.078  48.728  27.548  1.00  0.00           N
ATOM   2435  H   THR   159      40.955  49.706  27.328  1.00  0.00           H
ATOM   2436  CA  THR   159      42.513  48.211  27.331  1.00  0.00           C
ATOM   2437  HA  THR   159      42.559  47.201  26.923  1.00  0.00           H
ATOM   2438  CB  THR   159      43.238  49.045  26.269  1.00  0.00           C
ATOM   2439  HB  THR   159      43.594  49.990  26.681  1.00  0.00           H
ATOM   2440  CG2 THR   159      44.385  48.419  25.613  1.00  0.00           C
ATOM   2441 HG21 THR   159      45.022  49.162  25.134  1.00  0.00           H
ATOM   2442 HG22 THR   159      44.050  47.806  24.777  1.00  0.00           H
ATOM   2443 HG23 THR   159      44.859  47.735  26.319  1.00  0.00           H
ATOM   2444  OG1 THR   159      42.352  49.441  25.238  1.00  0.00           O
ATOM   2445  HG1 THR   159      41.661  49.995  25.609  1.00  0.00           H
ATOM   2446  C   THR   159      43.362  48.391  28.632  1.00  0.00           C
ATOM   2447  O   THR   159      43.180  49.362  29.349  1.00  0.00           O
ATOM   2448  N   ASP   160      44.204  47.425  28.991  1.00  0.00           N
ATOM   2449  H   ASP   160      44.282  46.628  28.376  1.00  0.00           H
ATOM   2450  CA  ASP   160      44.985  47.564  30.219  1.00  0.00           C
ATOM   2451  HA  ASP   160      44.344  47.752  31.078  1.00  0.00           H
ATOM   2452  CB  ASP   160      45.754  46.223  30.276  1.00  0.00           C
ATOM   2453  HB2 ASP   160      44.987  45.449  30.219  1.00  0.00           H
ATOM   2454  HB3 ASP   160      46.381  46.197  29.385  1.00  0.00           H
ATOM   2455  CG  ASP   160      46.648  46.086  31.509  1.00  0.00           C
ATOM   2456  OD1 ASP   160      47.700  45.376  31.372  1.00  0.00           O
ATOM   2457  OD2 ASP   160      46.257  46.580  32.602  1.00  0.00           O
ATOM   2458  C   ASP   160      46.040  48.728  30.130  1.00  0.00           C
ATOM   2459  O   ASP   160      46.162  49.418  29.120  1.00  0.00           O
ATOM   2460  N   THR   161      46.679  49.008  31.255  1.00  0.00           N
ATOM   2461  H   THR   161      46.365  48.430  32.021  1.00  0.00           H
ATOM   2462  CA  THR   161      47.635  50.109  31.525  1.00  0.00           C
ATOM   2463  HA  THR   161      48.027  50.598  30.633  1.00  0.00           H
ATOM   2464  CB  THR   161      47.014  51.116  32.422  1.00  0.00           C
ATOM   2465  HB  THR   161      47.746  51.849  32.758  1.00  0.00           H
ATOM   2466  CG2 THR   161      45.731  51.712  31.876  1.00  0.00           C
ATOM   2467 HG21 THR   161      44.970  50.966  31.646  1.00  0.00           H
ATOM   2468 HG22 THR   161      45.944  52.183  30.916  1.00  0.00           H
ATOM   2469 HG23 THR   161      45.459  52.420  32.659  1.00  0.00           H
ATOM   2470  OG1 THR   161      46.631  50.560  33.710  1.00  0.00           O
ATOM   2471  HG1 THR   161      46.540  51.350  34.248  1.00  0.00           H
ATOM   2472  C   THR   161      48.921  49.621  32.250  1.00  0.00           C
ATOM   2473  O   THR   161      49.839  50.435  32.500  1.00  0.00           O
ATOM   2474  N   GLY   162      49.009  48.330  32.714  1.00  0.00           N
ATOM   2475  H   GLY   162      48.285  47.658  32.497  1.00  0.00           H
ATOM   2476  CA  GLY   162      50.194  47.799  33.401  1.00  0.00           C
ATOM   2477  HA2 GLY   162      50.678  48.626  33.922  1.00  0.00           H
ATOM   2478  HA3 GLY   162      49.880  47.067  34.145  1.00  0.00           H
ATOM   2479  C   GLY   162      51.204  47.147  32.436  1.00  0.00           C
ATOM   2480  O   GLY   162      51.084  47.186  31.179  1.00  0.00           O
ATOM   2481  N   GLU   163      52.165  46.376  32.918  1.00  0.00           N
ATOM   2482  H   GLU   163      52.137  46.076  33.882  1.00  0.00           H
ATOM   2483  CA  GLU   163      53.214  45.632  32.206  1.00  0.00           C
ATOM   2484  HA  GLU   163      53.695  46.421  31.628  1.00  0.00           H
ATOM   2485  CB  GLU   163      54.068  45.041  33.330  1.00  0.00           C
ATOM   2486  HB2 GLU   163      54.366  45.820  34.032  1.00  0.00           H
ATOM   2487  HB3 GLU   163      53.434  44.376  33.917  1.00  0.00           H
ATOM   2488  CG  GLU   163      55.291  44.174  32.933  1.00  0.00           C
ATOM   2489  HG2 GLU   163      55.743  43.886  33.882  1.00  0.00           H
ATOM   2490  HG3 GLU   163      54.914  43.201  32.615  1.00  0.00           H
ATOM   2491  CD  GLU   163      56.368  44.863  32.067  1.00  0.00           C
ATOM   2492  OE1 GLU   163      56.327  46.031  31.742  1.00  0.00           O
ATOM   2493  OE2 GLU   163      57.269  44.127  31.622  1.00  0.00           O
ATOM   2494  C   GLU   163      52.626  44.503  31.309  1.00  0.00           C
ATOM   2495  O   GLU   163      51.723  43.740  31.817  1.00  0.00           O
ATOM   2496  N   PRO   164      53.061  44.239  30.068  1.00  0.00           N
ATOM   2497  CD  PRO   164      53.903  45.096  29.233  1.00  0.00           C
ATOM   2498  HD2 PRO   164      54.960  44.981  29.475  1.00  0.00           H
ATOM   2499  HD3 PRO   164      53.734  46.151  29.449  1.00  0.00           H
ATOM   2500  CG  PRO   164      53.591  44.707  27.841  1.00  0.00           C
ATOM   2501  HG2 PRO   164      54.513  44.781  27.267  1.00  0.00           H
ATOM   2502  HG3 PRO   164      52.715  45.194  27.413  1.00  0.00           H
ATOM   2503  CB  PRO   164      53.308  43.208  27.913  1.00  0.00           C
ATOM   2504  HB2 PRO   164      54.287  42.740  28.023  1.00  0.00           H
ATOM   2505  HB3 PRO   164      52.679  42.773  27.136  1.00  0.00           H
ATOM   2506  CA  PRO   164      52.637  43.086  29.292  1.00  0.00           C
ATOM   2507  HA  PRO   164      51.561  43.190  29.155  1.00  0.00           H
ATOM   2508  C   PRO   164      52.958  41.751  29.937  1.00  0.00           C
ATOM   2509  O   PRO   164      53.917  41.670  30.666  1.00  0.00           O
ATOM   2510  N   MET   165      52.028  40.800  29.707  1.00  0.00           N
ATOM   2511  H   MET   165      51.259  41.062  29.108  1.00  0.00           H
ATOM   2512  CA  MET   165      51.968  39.571  30.508  1.00  0.00           C
ATOM   2513  HA  MET   165      52.754  39.551  31.263  1.00  0.00           H
ATOM   2514  CB  MET   165      50.648  39.625  31.220  1.00  0.00           C
ATOM   2515  HB2 MET   165      50.631  40.480  31.895  1.00  0.00           H
ATOM   2516  HB3 MET   165      49.853  39.709  30.478  1.00  0.00           H
ATOM   2517  CG  MET   165      50.404  38.338  31.972  1.00  0.00           C
ATOM   2518  HG2 MET   165      50.528  37.480  31.312  1.00  0.00           H
ATOM   2519  HG3 MET   165      50.918  38.252  32.929  1.00  0.00           H
ATOM   2520  SD  MET   165      48.692  38.088  32.438  1.00  0.00           S
ATOM   2521  CE  MET   165      47.627  38.381  30.958  1.00  0.00           C
ATOM   2522  HE1 MET   165      48.010  37.658  30.238  1.00  0.00           H
ATOM   2523  HE2 MET   165      46.644  38.205  31.395  1.00  0.00           H
ATOM   2524  HE3 MET   165      47.770  39.420  30.662  1.00  0.00           H
ATOM   2525  C   MET   165      52.068  38.307  29.575  1.00  0.00           C
ATOM   2526  O   MET   165      52.450  37.260  30.060  1.00  0.00           O
ATOM   2527  N   GLY   166      51.760  38.371  28.257  1.00  0.00           N
ATOM   2528  H   GLY   166      51.618  39.286  27.852  1.00  0.00           H
ATOM   2529  CA  GLY   166      51.669  37.238  27.304  1.00  0.00           C
ATOM   2530  HA2 GLY   166      51.612  37.634  26.289  1.00  0.00           H
ATOM   2531  HA3 GLY   166      52.532  36.572  27.320  1.00  0.00           H
ATOM   2532  C   GLY   166      50.356  36.450  27.519  1.00  0.00           C
ATOM   2533  O   GLY   166      49.451  36.725  28.287  1.00  0.00           O
ATOM   2534  N   ARG   167      50.122  35.469  26.634  1.00  0.00           N
ATOM   2535  H   ARG   167      50.899  35.213  26.042  1.00  0.00           H
ATOM   2536  CA  ARG   167      48.770  34.898  26.389  1.00  0.00           C
ATOM   2537  HA  ARG   167      48.134  35.758  26.180  1.00  0.00           H
ATOM   2538  CB  ARG   167      48.828  34.028  25.112  1.00  0.00           C
ATOM   2539  HB2 ARG   167      49.214  34.634  24.292  1.00  0.00           H
ATOM   2540  HB3 ARG   167      49.571  33.272  25.362  1.00  0.00           H
ATOM   2541  CG  ARG   167      47.496  33.446  24.514  1.00  0.00           C
ATOM   2542  HG2 ARG   167      46.694  33.321  25.242  1.00  0.00           H
ATOM   2543  HG3 ARG   167      47.075  34.175  23.822  1.00  0.00           H
ATOM   2544  CD  ARG   167      47.747  32.056  23.851  1.00  0.00           C
ATOM   2545  HD2 ARG   167      46.875  31.723  23.289  1.00  0.00           H
ATOM   2546  HD3 ARG   167      48.457  32.124  23.028  1.00  0.00           H
ATOM   2547  NE  ARG   167      48.174  31.064  24.921  1.00  0.00           N
ATOM   2548  HE  ARG   167      47.543  31.056  25.709  1.00  0.00           H
ATOM   2549  CZ  ARG   167      49.175  30.275  25.057  1.00  0.00           C
ATOM   2550  NH1 ARG   167      50.042  30.098  24.121  1.00  0.00           N
ATOM   2551 HH11 ARG   167      49.959  30.580  23.238  1.00  0.00           H
ATOM   2552 HH12 ARG   167      50.831  29.481  24.251  1.00  0.00           H
ATOM   2553  NH2 ARG   167      49.447  29.619  26.156  1.00  0.00           N
ATOM   2554 HH21 ARG   167      48.835  29.669  26.957  1.00  0.00           H
ATOM   2555 HH22 ARG   167      50.259  29.021  26.222  1.00  0.00           H
ATOM   2556  C   ARG   167      48.252  34.045  27.585  1.00  0.00           C
ATOM   2557  O   ARG   167      48.861  33.121  28.000  1.00  0.00           O
ATOM   2558  N   GLY   168      47.194  34.572  28.238  1.00  0.00           N
ATOM   2559  H   GLY   168      46.714  35.401  27.916  1.00  0.00           H
ATOM   2560  CA  GLY   168      46.734  33.972  29.404  1.00  0.00           C
ATOM   2561  HA2 GLY   168      46.015  33.168  29.243  1.00  0.00           H
ATOM   2562  HA3 GLY   168      47.624  33.547  29.866  1.00  0.00           H
ATOM   2563  C   GLY   168      45.933  34.943  30.291  1.00  0.00           C
ATOM   2564  O   GLY   168      45.432  35.958  29.843  1.00  0.00           O
ATOM   2565  N   THR   169      45.887  34.751  31.636  1.00  0.00           N
ATOM   2566  H   THR   169      46.257  33.922  32.078  1.00  0.00           H
ATOM   2567  CA  THR   169      44.946  35.500  32.509  1.00  0.00           C
ATOM   2568  HA  THR   169      44.874  36.496  32.071  1.00  0.00           H
ATOM   2569  CB  THR   169      43.523  34.786  32.600  1.00  0.00           C
ATOM   2570  HB  THR   169      43.649  33.776  32.990  1.00  0.00           H
ATOM   2571  CG2 THR   169      42.565  35.473  33.577  1.00  0.00           C
ATOM   2572 HG21 THR   169      42.672  35.160  34.616  1.00  0.00           H
ATOM   2573 HG22 THR   169      41.528  35.252  33.321  1.00  0.00           H
ATOM   2574 HG23 THR   169      42.541  36.562  33.562  1.00  0.00           H
ATOM   2575  OG1 THR   169      42.801  34.603  31.339  1.00  0.00           O
ATOM   2576  HG1 THR   169      41.977  34.189  31.607  1.00  0.00           H
ATOM   2577  C   THR   169      45.492  35.678  33.904  1.00  0.00           C
ATOM   2578  O   THR   169      46.067  34.795  34.529  1.00  0.00           O
ATOM   2579  N   LYS   170      45.312  36.857  34.431  1.00  0.00           N
ATOM   2580  H   LYS   170      44.919  37.576  33.841  1.00  0.00           H
ATOM   2581  CA  LYS   170      45.630  37.311  35.761  1.00  0.00           C
ATOM   2582  HA  LYS   170      46.025  36.391  36.191  1.00  0.00           H
ATOM   2583  CB  LYS   170      46.664  38.363  35.594  1.00  0.00           C
ATOM   2584  HB2 LYS   170      47.528  37.923  35.095  1.00  0.00           H
ATOM   2585  HB3 LYS   170      46.363  39.176  34.934  1.00  0.00           H
ATOM   2586  CG  LYS   170      47.325  38.894  36.860  1.00  0.00           C
ATOM   2587  HG2 LYS   170      46.623  39.277  37.600  1.00  0.00           H
ATOM   2588  HG3 LYS   170      47.867  38.095  37.367  1.00  0.00           H
ATOM   2589  CD  LYS   170      48.327  40.019  36.620  1.00  0.00           C
ATOM   2590  HD2 LYS   170      47.831  40.815  36.065  1.00  0.00           H
ATOM   2591  HD3 LYS   170      48.557  40.494  37.574  1.00  0.00           H
ATOM   2592  CE  LYS   170      49.691  39.541  35.884  1.00  0.00           C
ATOM   2593  HE2 LYS   170      50.016  38.593  36.312  1.00  0.00           H
ATOM   2594  HE3 LYS   170      49.460  39.189  34.878  1.00  0.00           H
ATOM   2595  NZ  LYS   170      50.644  40.626  35.942  1.00  0.00           N
ATOM   2596  HZ1 LYS   170      50.730  40.922  36.905  1.00  0.00           H
ATOM   2597  HZ2 LYS   170      50.260  41.390  35.407  1.00  0.00           H
ATOM   2598  HZ3 LYS   170      51.530  40.376  35.528  1.00  0.00           H
ATOM   2599  C   LYS   170      44.440  37.778  36.514  1.00  0.00           C
ATOM   2600  O   LYS   170      43.610  38.539  36.061  1.00  0.00           O
ATOM   2601  N   VAL   171      44.329  37.373  37.787  1.00  0.00           N
ATOM   2602  H   VAL   171      44.814  36.555  38.127  1.00  0.00           H
ATOM   2603  CA  VAL   171      43.210  37.751  38.649  1.00  0.00           C
ATOM   2604  HA  VAL   171      42.659  38.572  38.192  1.00  0.00           H
ATOM   2605  CB  VAL   171      42.187  36.588  38.985  1.00  0.00           C
ATOM   2606  HB  VAL   171      42.684  35.849  39.614  1.00  0.00           H
ATOM   2607  CG1 VAL   171      41.042  37.216  39.741  1.00  0.00           C
ATOM   2608 HG11 VAL   171      41.360  37.836  40.579  1.00  0.00           H
ATOM   2609 HG12 VAL   171      40.481  37.921  39.125  1.00  0.00           H
ATOM   2610 HG13 VAL   171      40.404  36.391  40.055  1.00  0.00           H
ATOM   2611  CG2 VAL   171      41.633  35.775  37.781  1.00  0.00           C
ATOM   2612 HG21 VAL   171      42.309  35.577  36.950  1.00  0.00           H
ATOM   2613 HG22 VAL   171      40.717  36.228  37.403  1.00  0.00           H
ATOM   2614 HG23 VAL   171      41.307  34.776  38.074  1.00  0.00           H
ATOM   2615  C   VAL   171      43.886  38.243  39.931  1.00  0.00           C
ATOM   2616  O   VAL   171      44.714  37.561  40.593  1.00  0.00           O
ATOM   2617  N   ILE   172      43.357  39.400  40.344  1.00  0.00           N
ATOM   2618  H   ILE   172      42.506  39.720  39.906  1.00  0.00           H
ATOM   2619  CA  ILE   172      43.925  40.153  41.509  1.00  0.00           C
ATOM   2620  HA  ILE   172      44.683  39.626  42.089  1.00  0.00           H
ATOM   2621  CB  ILE   172      44.606  41.357  41.078  1.00  0.00           C
ATOM   2622  HB  ILE   172      43.827  41.997  40.664  1.00  0.00           H
ATOM   2623  CG2 ILE   172      45.129  42.058  42.349  1.00  0.00           C
ATOM   2624 HG21 ILE   172      45.874  41.449  42.862  1.00  0.00           H
ATOM   2625 HG22 ILE   172      44.223  42.299  42.905  1.00  0.00           H
ATOM   2626 HG23 ILE   172      45.624  43.004  42.131  1.00  0.00           H
ATOM   2627  CG1 ILE   172      45.722  41.227  39.982  1.00  0.00           C
ATOM   2628 HG12 ILE   172      46.451  40.489  40.318  1.00  0.00           H
ATOM   2629 HG13 ILE   172      45.236  40.762  39.123  1.00  0.00           H
ATOM   2630  CD1 ILE   172      46.443  42.468  39.542  1.00  0.00           C
ATOM   2631 HD11 ILE   172      45.787  43.246  39.152  1.00  0.00           H
ATOM   2632 HD12 ILE   172      47.066  42.402  38.649  1.00  0.00           H
ATOM   2633 HD13 ILE   172      47.014  42.823  40.399  1.00  0.00           H
ATOM   2634  C   ILE   172      42.785  40.329  42.510  1.00  0.00           C
ATOM   2635  O   ILE   172      41.819  41.062  42.233  1.00  0.00           O
ATOM   2636  N   LEU   173      42.920  39.886  43.763  1.00  0.00           N
ATOM   2637  H   LEU   173      43.718  39.338  44.052  1.00  0.00           H
ATOM   2638  CA  LEU   173      41.968  40.002  44.806  1.00  0.00           C
ATOM   2639  HA  LEU   173      41.041  40.276  44.301  1.00  0.00           H
ATOM   2640  CB  LEU   173      41.743  38.653  45.595  1.00  0.00           C
ATOM   2641  HB2 LEU   173      42.636  38.353  46.145  1.00  0.00           H
ATOM   2642  HB3 LEU   173      41.009  38.919  46.355  1.00  0.00           H
ATOM   2643  CG  LEU   173      41.111  37.482  44.937  1.00  0.00           C
ATOM   2644  HG  LEU   173      40.135  37.810  44.578  1.00  0.00           H
ATOM   2645  CD1 LEU   173      42.050  36.802  44.010  1.00  0.00           C
ATOM   2646 HD11 LEU   173      42.506  37.548  43.360  1.00  0.00           H
ATOM   2647 HD12 LEU   173      41.519  36.110  43.355  1.00  0.00           H
ATOM   2648 HD13 LEU   173      42.837  36.299  44.572  1.00  0.00           H
ATOM   2649  CD2 LEU   173      40.639  36.488  45.977  1.00  0.00           C
ATOM   2650 HD21 LEU   173      40.160  35.670  45.438  1.00  0.00           H
ATOM   2651 HD22 LEU   173      41.469  36.146  46.594  1.00  0.00           H
ATOM   2652 HD23 LEU   173      39.888  36.998  46.582  1.00  0.00           H
ATOM   2653  C   LEU   173      42.452  41.166  45.792  1.00  0.00           C
ATOM   2654  O   LEU   173      43.394  40.927  46.551  1.00  0.00           O
ATOM   2655  N   HID   174      41.869  42.321  45.790  1.00  0.00           N
ATOM   2656  H   HID   174      41.093  42.511  45.171  1.00  0.00           H
ATOM   2657  CA  HID   174      42.179  43.253  46.834  1.00  0.00           C
ATOM   2658  HA  HID   174      43.262  43.365  46.880  1.00  0.00           H
ATOM   2659  CB  HID   174      41.555  44.581  46.526  1.00  0.00           C
ATOM   2660  HB2 HID   174      40.499  44.491  46.279  1.00  0.00           H
ATOM   2661  HB3 HID   174      41.605  45.321  47.324  1.00  0.00           H
ATOM   2662  CG  HID   174      42.273  45.237  45.319  1.00  0.00           C
ATOM   2663  ND1 HID   174      43.195  46.214  45.379  1.00  0.00           N
ATOM   2664  HD1 HID   174      43.521  46.619  46.245  1.00  0.00           H
ATOM   2665  CE1 HID   174      43.591  46.546  44.137  1.00  0.00           C
ATOM   2666  HE1 HID   174      44.387  47.242  43.915  1.00  0.00           H
ATOM   2667  NE2 HID   174      42.985  45.724  43.278  1.00  0.00           N
ATOM   2668  CD2 HID   174      42.132  45.008  43.992  1.00  0.00           C
ATOM   2669  HD2 HID   174      41.554  44.240  43.500  1.00  0.00           H
ATOM   2670  C   HID   174      41.563  42.695  48.196  1.00  0.00           C
ATOM   2671  O   HID   174      40.379  42.617  48.279  1.00  0.00           O
ATOM   2672  N   LEU   175      42.317  42.229  49.167  1.00  0.00           N
ATOM   2673  H   LEU   175      43.301  42.458  49.165  1.00  0.00           H
ATOM   2674  CA  LEU   175      41.695  41.632  50.418  1.00  0.00           C
ATOM   2675  HA  LEU   175      40.951  40.892  50.124  1.00  0.00           H
ATOM   2676  CB  LEU   175      42.804  40.913  51.255  1.00  0.00           C
ATOM   2677  HB2 LEU   175      43.651  41.597  51.192  1.00  0.00           H
ATOM   2678  HB3 LEU   175      42.409  40.948  52.271  1.00  0.00           H
ATOM   2679  CG  LEU   175      43.179  39.484  50.898  1.00  0.00           C
ATOM   2680  HG  LEU   175      43.894  39.133  51.642  1.00  0.00           H
ATOM   2681  CD1 LEU   175      41.906  38.568  50.783  1.00  0.00           C
ATOM   2682 HD11 LEU   175      41.209  38.849  51.572  1.00  0.00           H
ATOM   2683 HD12 LEU   175      42.144  37.515  50.931  1.00  0.00           H
ATOM   2684 HD13 LEU   175      41.442  38.715  49.808  1.00  0.00           H
ATOM   2685  CD2 LEU   175      43.753  39.431  49.469  1.00  0.00           C
ATOM   2686 HD21 LEU   175      44.640  40.063  49.512  1.00  0.00           H
ATOM   2687 HD22 LEU   175      44.179  38.450  49.258  1.00  0.00           H
ATOM   2688 HD23 LEU   175      42.980  39.791  48.789  1.00  0.00           H
ATOM   2689  C   LEU   175      40.925  42.624  51.168  1.00  0.00           C
ATOM   2690  O   LEU   175      41.277  43.779  51.082  1.00  0.00           O
ATOM   2691  N   LYS   176      39.887  42.319  51.945  1.00  0.00           N
ATOM   2692  H   LYS   176      39.494  41.391  51.880  1.00  0.00           H
ATOM   2693  CA  LYS   176      39.286  43.198  52.962  1.00  0.00           C
ATOM   2694  HA  LYS   176      39.027  44.127  52.453  1.00  0.00           H
ATOM   2695  CB  LYS   176      37.955  42.702  53.599  1.00  0.00           C
ATOM   2696  HB2 LYS   176      38.214  41.850  54.226  1.00  0.00           H
ATOM   2697  HB3 LYS   176      37.723  43.612  54.153  1.00  0.00           H
ATOM   2698  CG  LYS   176      36.746  42.373  52.669  1.00  0.00           C
ATOM   2699  HG2 LYS   176      36.285  43.320  52.391  1.00  0.00           H
ATOM   2700  HG3 LYS   176      37.104  41.888  51.760  1.00  0.00           H
ATOM   2701  CD  LYS   176      35.721  41.481  53.441  1.00  0.00           C
ATOM   2702  HD2 LYS   176      34.798  41.313  52.887  1.00  0.00           H
ATOM   2703  HD3 LYS   176      36.262  40.544  53.568  1.00  0.00           H
ATOM   2704  CE  LYS   176      35.208  42.191  54.690  1.00  0.00           C
ATOM   2705  HE2 LYS   176      36.027  42.853  54.974  1.00  0.00           H
ATOM   2706  HE3 LYS   176      34.345  42.811  54.448  1.00  0.00           H
ATOM   2707  NZ  LYS   176      34.883  41.168  55.736  1.00  0.00           N
ATOM   2708  HZ1 LYS   176      34.336  40.416  55.341  1.00  0.00           H
ATOM   2709  HZ2 LYS   176      34.407  41.581  56.525  1.00  0.00           H
ATOM   2710  HZ3 LYS   176      35.738  40.721  56.037  1.00  0.00           H
ATOM   2711  C   LYS   176      40.354  43.438  54.082  1.00  0.00           C
ATOM   2712  O   LYS   176      41.330  42.698  54.324  1.00  0.00           O
ATOM   2713  N   GLU   177      40.130  44.482  54.857  1.00  0.00           N
ATOM   2714  H   GLU   177      39.400  45.168  54.727  1.00  0.00           H
ATOM   2715  CA  GLU   177      40.990  44.797  55.947  1.00  0.00           C
ATOM   2716  HA  GLU   177      41.985  44.767  55.503  1.00  0.00           H
ATOM   2717  CB  GLU   177      40.650  46.252  56.377  1.00  0.00           C
ATOM   2718  HB2 GLU   177      40.570  46.890  55.497  1.00  0.00           H
ATOM   2719  HB3 GLU   177      39.632  46.268  56.763  1.00  0.00           H
ATOM   2720  CG  GLU   177      41.545  46.956  57.387  1.00  0.00           C
ATOM   2721  HG2 GLU   177      41.573  46.431  58.342  1.00  0.00           H
ATOM   2722  HG3 GLU   177      42.522  46.794  56.933  1.00  0.00           H
ATOM   2723  CD  GLU   177      41.132  48.404  57.649  1.00  0.00           C
ATOM   2724  OE1 GLU   177      39.924  48.672  57.929  1.00  0.00           O
ATOM   2725  OE2 GLU   177      41.918  49.369  57.514  1.00  0.00           O
ATOM   2726  C   GLU   177      41.047  43.798  57.143  1.00  0.00           C
ATOM   2727  O   GLU   177      42.048  43.880  57.831  1.00  0.00           O
ATOM   2728  N   ASP   178      40.050  42.961  57.335  1.00  0.00           N
ATOM   2729  H   ASP   178      39.238  43.097  56.750  1.00  0.00           H
ATOM   2730  CA  ASP   178      39.994  41.833  58.230  1.00  0.00           C
ATOM   2731  HA  ASP   178      40.657  42.018  59.075  1.00  0.00           H
ATOM   2732  CB  ASP   178      38.570  41.966  58.801  1.00  0.00           C
ATOM   2733  HB2 ASP   178      38.382  41.343  59.676  1.00  0.00           H
ATOM   2734  HB3 ASP   178      38.543  43.010  59.114  1.00  0.00           H
ATOM   2735  CG  ASP   178      37.445  41.814  57.721  1.00  0.00           C
ATOM   2736  OD1 ASP   178      36.891  42.856  57.325  1.00  0.00           O
ATOM   2737  OD2 ASP   178      37.096  40.689  57.359  1.00  0.00           O
ATOM   2738  C   ASP   178      40.282  40.427  57.692  1.00  0.00           C
ATOM   2739  O   ASP   178      40.480  39.458  58.490  1.00  0.00           O
ATOM   2740  N   GLN   179      40.588  40.443  56.370  1.00  0.00           N
ATOM   2741  H   GLN   179      40.678  41.371  55.984  1.00  0.00           H
ATOM   2742  CA  GLN   179      41.024  39.263  55.598  1.00  0.00           C
ATOM   2743  HA  GLN   179      40.987  38.367  56.219  1.00  0.00           H
ATOM   2744  CB  GLN   179      39.973  39.071  54.458  1.00  0.00           C
ATOM   2745  HB2 GLN   179      40.059  39.883  53.736  1.00  0.00           H
ATOM   2746  HB3 GLN   179      40.263  38.130  53.992  1.00  0.00           H
ATOM   2747  CG  GLN   179      38.547  38.893  54.863  1.00  0.00           C
ATOM   2748  HG2 GLN   179      38.179  39.783  55.374  1.00  0.00           H
ATOM   2749  HG3 GLN   179      38.003  38.724  53.934  1.00  0.00           H
ATOM   2750  CD  GLN   179      38.333  37.748  55.855  1.00  0.00           C
ATOM   2751  OE1 GLN   179      38.812  36.660  55.626  1.00  0.00           O
ATOM   2752  NE2 GLN   179      37.757  37.943  57.014  1.00  0.00           N
ATOM   2753 HE21 GLN   179      37.948  37.242  57.715  1.00  0.00           H
ATOM   2754 HE22 GLN   179      37.410  38.873  57.200  1.00  0.00           H
ATOM   2755  C   GLN   179      42.494  39.258  55.059  1.00  0.00           C
ATOM   2756  O   GLN   179      42.835  38.465  54.151  1.00  0.00           O
ATOM   2757  N   THR   180      43.354  40.222  55.517  1.00  0.00           N
ATOM   2758  H   THR   180      42.981  40.960  56.097  1.00  0.00           H
ATOM   2759  CA  THR   180      44.818  40.256  55.136  1.00  0.00           C
ATOM   2760  HA  THR   180      44.836  40.202  54.047  1.00  0.00           H
ATOM   2761  CB  THR   180      45.623  41.487  55.610  1.00  0.00           C
ATOM   2762  HB  THR   180      46.644  41.431  55.234  1.00  0.00           H
ATOM   2763  CG2 THR   180      44.911  42.732  55.334  1.00  0.00           C
ATOM   2764 HG21 THR   180      44.072  42.772  56.028  1.00  0.00           H
ATOM   2765 HG22 THR   180      44.491  42.692  54.329  1.00  0.00           H
ATOM   2766 HG23 THR   180      45.661  43.463  55.637  1.00  0.00           H
ATOM   2767  OG1 THR   180      45.738  41.464  57.008  1.00  0.00           O
ATOM   2768  HG1 THR   180      46.669  41.492  57.237  1.00  0.00           H
ATOM   2769  C   THR   180      45.508  38.940  55.527  1.00  0.00           C
ATOM   2770  O   THR   180      46.589  38.755  54.934  1.00  0.00           O
ATOM   2771  N   GLU   181      44.960  38.041  56.312  1.00  0.00           N
ATOM   2772  H   GLU   181      44.166  38.347  56.855  1.00  0.00           H
ATOM   2773  CA  GLU   181      45.576  36.713  56.502  1.00  0.00           C
ATOM   2774  HA  GLU   181      46.584  36.932  56.855  1.00  0.00           H
ATOM   2775  CB  GLU   181      44.780  35.953  57.542  1.00  0.00           C
ATOM   2776  HB2 GLU   181      45.257  34.988  57.713  1.00  0.00           H
ATOM   2777  HB3 GLU   181      44.802  36.496  58.488  1.00  0.00           H
ATOM   2778  CG  GLU   181      43.369  35.674  57.170  1.00  0.00           C
ATOM   2779  HG2 GLU   181      42.986  36.565  56.671  1.00  0.00           H
ATOM   2780  HG3 GLU   181      43.419  34.974  56.336  1.00  0.00           H
ATOM   2781  CD  GLU   181      42.506  35.063  58.261  1.00  0.00           C
ATOM   2782  OE1 GLU   181      42.042  35.727  59.227  1.00  0.00           O
ATOM   2783  OE2 GLU   181      42.395  33.823  58.266  1.00  0.00           O
ATOM   2784  C   GLU   181      45.834  35.859  55.224  1.00  0.00           C
ATOM   2785  O   GLU   181      46.669  34.939  55.152  1.00  0.00           O
ATOM   2786  N   TYR   182      45.331  36.285  54.039  1.00  0.00           N
ATOM   2787  H   TYR   182      44.759  37.116  54.021  1.00  0.00           H
ATOM   2788  CA  TYR   182      45.685  35.632  52.729  1.00  0.00           C
ATOM   2789  HA  TYR   182      46.122  34.657  52.948  1.00  0.00           H
ATOM   2790  CB  TYR   182      44.418  35.345  51.836  1.00  0.00           C
ATOM   2791  HB2 TYR   182      43.956  36.272  51.494  1.00  0.00           H
ATOM   2792  HB3 TYR   182      44.789  34.766  50.991  1.00  0.00           H
ATOM   2793  CG  TYR   182      43.316  34.462  52.527  1.00  0.00           C
ATOM   2794  CD1 TYR   182      43.658  33.139  52.938  1.00  0.00           C
ATOM   2795  HD1 TYR   182      44.605  32.707  52.652  1.00  0.00           H
ATOM   2796  CE1 TYR   182      42.773  32.416  53.785  1.00  0.00           C
ATOM   2797  HE1 TYR   182      43.018  31.382  53.977  1.00  0.00           H
ATOM   2798  CZ  TYR   182      41.505  32.974  54.082  1.00  0.00           C
ATOM   2799  OH  TYR   182      40.624  32.257  54.766  1.00  0.00           O
ATOM   2800  HH  TYR   182      40.087  32.810  55.337  1.00  0.00           H
ATOM   2801  CE2 TYR   182      41.272  34.372  53.752  1.00  0.00           C
ATOM   2802  HE2 TYR   182      40.359  34.878  54.030  1.00  0.00           H
ATOM   2803  CD2 TYR   182      42.148  35.138  52.977  1.00  0.00           C
ATOM   2804  HD2 TYR   182      41.898  36.176  52.819  1.00  0.00           H
ATOM   2805  C   TYR   182      46.802  36.452  52.043  1.00  0.00           C
ATOM   2806  O   TYR   182      47.160  36.215  50.903  1.00  0.00           O
ATOM   2807  N   LEU   183      47.328  37.432  52.717  1.00  0.00           N
ATOM   2808  H   LEU   183      47.050  37.560  53.679  1.00  0.00           H
ATOM   2809  CA  LEU   183      48.628  38.083  52.318  1.00  0.00           C
ATOM   2810  HA  LEU   183      48.592  38.071  51.228  1.00  0.00           H
ATOM   2811  CB  LEU   183      48.702  39.531  52.697  1.00  0.00           C
ATOM   2812  HB2 LEU   183      48.879  39.599  53.770  1.00  0.00           H
ATOM   2813  HB3 LEU   183      49.565  40.027  52.254  1.00  0.00           H
ATOM   2814  CG  LEU   183      47.423  40.389  52.301  1.00  0.00           C
ATOM   2815  HG  LEU   183      46.565  40.041  52.876  1.00  0.00           H
ATOM   2816  CD1 LEU   183      47.545  41.899  52.596  1.00  0.00           C
ATOM   2817 HD11 LEU   183      47.921  42.164  53.583  1.00  0.00           H
ATOM   2818 HD12 LEU   183      46.551  42.312  52.424  1.00  0.00           H
ATOM   2819 HD13 LEU   183      48.206  42.265  51.809  1.00  0.00           H
ATOM   2820  CD2 LEU   183      46.988  40.156  50.839  1.00  0.00           C
ATOM   2821 HD21 LEU   183      47.892  39.954  50.264  1.00  0.00           H
ATOM   2822 HD22 LEU   183      46.333  39.285  50.814  1.00  0.00           H
ATOM   2823 HD23 LEU   183      46.457  41.021  50.443  1.00  0.00           H
ATOM   2824  C   LEU   183      49.844  37.227  52.744  1.00  0.00           C
ATOM   2825  O   LEU   183      50.868  37.802  53.082  1.00  0.00           O
ATOM   2826  N   GLU   184      49.605  35.926  52.945  1.00  0.00           N
ATOM   2827  H   GLU   184      48.738  35.622  52.526  1.00  0.00           H
ATOM   2828  CA  GLU   184      50.646  35.082  53.561  1.00  0.00           C
ATOM   2829  HA  GLU   184      51.519  35.711  53.737  1.00  0.00           H
ATOM   2830  CB  GLU   184      50.288  34.660  55.045  1.00  0.00           C
ATOM   2831  HB2 GLU   184      49.405  34.028  54.955  1.00  0.00           H
ATOM   2832  HB3 GLU   184      51.089  34.004  55.387  1.00  0.00           H
ATOM   2833  CG  GLU   184      49.944  35.704  56.085  1.00  0.00           C
ATOM   2834  HG2 GLU   184      49.117  36.242  55.623  1.00  0.00           H
ATOM   2835  HG3 GLU   184      49.475  35.073  56.840  1.00  0.00           H
ATOM   2836  CD  GLU   184      51.144  36.535  56.537  1.00  0.00           C
ATOM   2837  OE1 GLU   184      52.301  36.221  56.133  1.00  0.00           O
ATOM   2838  OE2 GLU   184      50.982  37.676  57.004  1.00  0.00           O
ATOM   2839  C   GLU   184      51.034  33.878  52.698  1.00  0.00           C
ATOM   2840  O   GLU   184      50.272  32.915  52.618  1.00  0.00           O
ATOM   2841  N   GLU   185      52.294  33.742  52.362  1.00  0.00           N
ATOM   2842  H   GLU   185      52.946  34.436  52.699  1.00  0.00           H
ATOM   2843  CA  GLU   185      52.943  32.460  51.890  1.00  0.00           C
ATOM   2844  HA  GLU   185      52.418  32.036  51.034  1.00  0.00           H
ATOM   2845  CB  GLU   185      54.453  32.655  51.667  1.00  0.00           C
ATOM   2846  HB2 GLU   185      54.524  33.307  50.796  1.00  0.00           H
ATOM   2847  HB3 GLU   185      54.961  33.068  52.538  1.00  0.00           H
ATOM   2848  CG  GLU   185      55.186  31.386  51.212  1.00  0.00           C
ATOM   2849  HG2 GLU   185      54.467  30.718  50.737  1.00  0.00           H
ATOM   2850  HG3 GLU   185      55.959  31.644  50.489  1.00  0.00           H
ATOM   2851  CD  GLU   185      55.828  30.551  52.308  1.00  0.00           C
ATOM   2852  OE1 GLU   185      55.844  29.244  52.215  1.00  0.00           O
ATOM   2853  OE2 GLU   185      56.511  31.050  53.270  1.00  0.00           O
ATOM   2854  C   GLU   185      52.732  31.315  52.886  1.00  0.00           C
ATOM   2855  O   GLU   185      52.555  30.195  52.389  1.00  0.00           O
ATOM   2856  N   ARG   186      52.758  31.623  54.129  1.00  0.00           N
ATOM   2857  H   ARG   186      52.893  32.581  54.420  1.00  0.00           H
ATOM   2858  CA  ARG   186      52.298  30.607  55.174  1.00  0.00           C
ATOM   2859  HA  ARG   186      52.921  29.715  55.104  1.00  0.00           H
ATOM   2860  CB  ARG   186      52.415  31.195  56.597  1.00  0.00           C
ATOM   2861  HB2 ARG   186      51.903  32.156  56.653  1.00  0.00           H
ATOM   2862  HB3 ARG   186      51.996  30.472  57.297  1.00  0.00           H
ATOM   2863  CG  ARG   186      53.828  31.413  57.071  1.00  0.00           C
ATOM   2864  HG2 ARG   186      54.335  30.449  57.113  1.00  0.00           H
ATOM   2865  HG3 ARG   186      54.483  31.863  56.326  1.00  0.00           H
ATOM   2866  CD  ARG   186      53.895  32.170  58.445  1.00  0.00           C
ATOM   2867  HD2 ARG   186      53.091  31.672  58.989  1.00  0.00           H
ATOM   2868  HD3 ARG   186      54.887  32.001  58.861  1.00  0.00           H
ATOM   2869  NE  ARG   186      53.594  33.547  58.290  1.00  0.00           N
ATOM   2870  HE  ARG   186      52.926  33.743  57.557  1.00  0.00           H
ATOM   2871  CZ  ARG   186      54.003  34.577  59.030  1.00  0.00           C
ATOM   2872  NH1 ARG   186      54.591  34.358  60.203  1.00  0.00           N
ATOM   2873 HH11 ARG   186      54.769  33.424  60.542  1.00  0.00           H
ATOM   2874 HH12 ARG   186      55.026  35.039  60.809  1.00  0.00           H
ATOM   2875  NH2 ARG   186      53.746  35.784  58.534  1.00  0.00           N
ATOM   2876 HH21 ARG   186      53.254  35.898  57.660  1.00  0.00           H
ATOM   2877 HH22 ARG   186      53.769  36.531  59.215  1.00  0.00           H
ATOM   2878  C   ARG   186      50.886  30.078  54.985  1.00  0.00           C
ATOM   2879  O   ARG   186      50.737  28.866  54.917  1.00  0.00           O
ATOM   2880  N   ARG   187      49.937  30.945  54.710  1.00  0.00           N
ATOM   2881  H   ARG   187      50.194  31.918  54.629  1.00  0.00           H
ATOM   2882  CA  ARG   187      48.527  30.531  54.493  1.00  0.00           C
ATOM   2883  HA  ARG   187      48.092  29.835  55.211  1.00  0.00           H
ATOM   2884  CB  ARG   187      47.571  31.807  54.681  1.00  0.00           C
ATOM   2885  HB2 ARG   187      47.920  32.253  55.612  1.00  0.00           H
ATOM   2886  HB3 ARG   187      47.783  32.506  53.872  1.00  0.00           H
ATOM   2887  CG  ARG   187      46.110  31.323  54.741  1.00  0.00           C
ATOM   2888  HG2 ARG   187      45.576  32.228  55.031  1.00  0.00           H
ATOM   2889  HG3 ARG   187      45.728  31.011  53.768  1.00  0.00           H
ATOM   2890  CD  ARG   187      45.648  30.279  55.819  1.00  0.00           C
ATOM   2891  HD2 ARG   187      45.927  29.251  55.586  1.00  0.00           H
ATOM   2892  HD3 ARG   187      46.242  30.508  56.704  1.00  0.00           H
ATOM   2893  NE  ARG   187      44.240  30.221  56.128  1.00  0.00           N
ATOM   2894  HE  ARG   187      43.654  29.457  55.821  1.00  0.00           H
ATOM   2895  CZ  ARG   187      43.648  31.013  57.008  1.00  0.00           C
ATOM   2896  NH1 ARG   187      44.304  31.880  57.711  1.00  0.00           N
ATOM   2897 HH11 ARG   187      45.277  32.066  57.510  1.00  0.00           H
ATOM   2898 HH12 ARG   187      43.817  32.513  58.329  1.00  0.00           H
ATOM   2899  NH2 ARG   187      42.392  31.000  57.302  1.00  0.00           N
ATOM   2900 HH21 ARG   187      41.752  30.293  56.971  1.00  0.00           H
ATOM   2901 HH22 ARG   187      42.017  31.616  58.009  1.00  0.00           H
ATOM   2902  C   ARG   187      48.279  29.758  53.175  1.00  0.00           C
ATOM   2903  O   ARG   187      47.704  28.676  53.086  1.00  0.00           O
ATOM   2904  N   ILE   188      48.864  30.353  52.175  1.00  0.00           N
ATOM   2905  H   ILE   188      49.226  31.280  52.343  1.00  0.00           H
ATOM   2906  CA  ILE   188      48.620  29.986  50.812  1.00  0.00           C
ATOM   2907  HA  ILE   188      47.540  29.934  50.673  1.00  0.00           H
ATOM   2908  CB  ILE   188      49.022  31.161  49.927  1.00  0.00           C
ATOM   2909  HB  ILE   188      50.092  31.336  50.024  1.00  0.00           H
ATOM   2910  CG2 ILE   188      48.739  30.795  48.412  1.00  0.00           C
ATOM   2911 HG21 ILE   188      47.761  30.318  48.335  1.00  0.00           H
ATOM   2912 HG22 ILE   188      49.458  30.015  48.158  1.00  0.00           H
ATOM   2913 HG23 ILE   188      48.815  31.691  47.795  1.00  0.00           H
ATOM   2914  CG1 ILE   188      48.239  32.502  50.246  1.00  0.00           C
ATOM   2915 HG12 ILE   188      48.524  32.880  51.227  1.00  0.00           H
ATOM   2916 HG13 ILE   188      48.514  33.336  49.601  1.00  0.00           H
ATOM   2917  CD1 ILE   188      46.743  32.435  50.132  1.00  0.00           C
ATOM   2918 HD11 ILE   188      46.389  31.804  50.948  1.00  0.00           H
ATOM   2919 HD12 ILE   188      46.336  32.100  49.179  1.00  0.00           H
ATOM   2920 HD13 ILE   188      46.308  33.434  50.103  1.00  0.00           H
ATOM   2921  C   ILE   188      49.388  28.606  50.510  1.00  0.00           C
ATOM   2922  O   ILE   188      48.786  27.877  49.737  1.00  0.00           O
ATOM   2923  N   LYS   189      50.496  28.221  51.145  1.00  0.00           N
ATOM   2924  H   LYS   189      51.015  28.938  51.630  1.00  0.00           H
ATOM   2925  CA  LYS   189      51.210  26.953  50.959  1.00  0.00           C
ATOM   2926  HA  LYS   189      51.399  26.744  49.907  1.00  0.00           H
ATOM   2927  CB  LYS   189      52.606  27.032  51.547  1.00  0.00           C
ATOM   2928  HB2 LYS   189      53.173  27.782  50.994  1.00  0.00           H
ATOM   2929  HB3 LYS   189      52.590  27.528  52.516  1.00  0.00           H
ATOM   2930  CG  LYS   189      53.314  25.642  51.593  1.00  0.00           C
ATOM   2931  HG2 LYS   189      52.742  24.974  52.238  1.00  0.00           H
ATOM   2932  HG3 LYS   189      53.401  25.139  50.630  1.00  0.00           H
ATOM   2933  CD  LYS   189      54.755  25.963  51.998  1.00  0.00           C
ATOM   2934  HD2 LYS   189      55.341  25.070  51.780  1.00  0.00           H
ATOM   2935  HD3 LYS   189      55.070  26.725  51.285  1.00  0.00           H
ATOM   2936  CE  LYS   189      55.009  26.259  53.462  1.00  0.00           C
ATOM   2937  HE2 LYS   189      54.297  26.936  53.931  1.00  0.00           H
ATOM   2938  HE3 LYS   189      54.873  25.341  54.035  1.00  0.00           H
ATOM   2939  NZ  LYS   189      56.297  26.892  53.701  1.00  0.00           N
ATOM   2940  HZ1 LYS   189      56.993  26.426  53.136  1.00  0.00           H
ATOM   2941  HZ2 LYS   189      56.590  26.717  54.651  1.00  0.00           H
ATOM   2942  HZ3 LYS   189      56.135  27.864  53.480  1.00  0.00           H
ATOM   2943  C   LYS   189      50.316  25.831  51.448  1.00  0.00           C
ATOM   2944  O   LYS   189      50.142  24.818  50.772  1.00  0.00           O
ATOM   2945  N   GLU   190      49.709  25.968  52.662  1.00  0.00           N
ATOM   2946  H   GLU   190      49.880  26.834  53.152  1.00  0.00           H
ATOM   2947  CA  GLU   190      48.893  24.956  53.256  1.00  0.00           C
ATOM   2948  HA  GLU   190      49.491  24.045  53.288  1.00  0.00           H
ATOM   2949  CB  GLU   190      48.574  25.411  54.725  1.00  0.00           C
ATOM   2950  HB2 GLU   190      49.502  25.632  55.254  1.00  0.00           H
ATOM   2951  HB3 GLU   190      48.009  26.342  54.684  1.00  0.00           H
ATOM   2952  CG  GLU   190      47.920  24.422  55.662  1.00  0.00           C
ATOM   2953  HG2 GLU   190      47.786  24.823  56.667  1.00  0.00           H
ATOM   2954  HG3 GLU   190      46.870  24.255  55.419  1.00  0.00           H
ATOM   2955  CD  GLU   190      48.684  23.041  55.680  1.00  0.00           C
ATOM   2956  OE1 GLU   190      49.927  22.971  55.567  1.00  0.00           O
ATOM   2957  OE2 GLU   190      48.033  21.938  55.870  1.00  0.00           O
ATOM   2958  C   GLU   190      47.553  24.676  52.473  1.00  0.00           C
ATOM   2959  O   GLU   190      47.106  23.507  52.511  1.00  0.00           O
ATOM   2960  N   ILE   191      47.061  25.736  51.840  1.00  0.00           N
ATOM   2961  H   ILE   191      47.595  26.594  51.842  1.00  0.00           H
ATOM   2962  CA  ILE   191      45.959  25.577  50.857  1.00  0.00           C
ATOM   2963  HA  ILE   191      45.172  24.950  51.277  1.00  0.00           H
ATOM   2964  CB  ILE   191      45.284  26.928  50.579  1.00  0.00           C
ATOM   2965  HB  ILE   191      46.068  27.610  50.252  1.00  0.00           H
ATOM   2966  CG2 ILE   191      44.278  26.937  49.495  1.00  0.00           C
ATOM   2967 HG21 ILE   191      44.773  26.681  48.558  1.00  0.00           H
ATOM   2968 HG22 ILE   191      43.938  27.970  49.416  1.00  0.00           H
ATOM   2969 HG23 ILE   191      43.444  26.246  49.609  1.00  0.00           H
ATOM   2970  CG1 ILE   191      44.651  27.551  51.830  1.00  0.00           C
ATOM   2971 HG12 ILE   191      43.867  26.864  52.150  1.00  0.00           H
ATOM   2972 HG13 ILE   191      45.468  27.570  52.552  1.00  0.00           H
ATOM   2973  CD1 ILE   191      44.173  28.981  51.825  1.00  0.00           C
ATOM   2974 HD11 ILE   191      44.859  29.576  51.222  1.00  0.00           H
ATOM   2975 HD12 ILE   191      44.047  29.404  52.822  1.00  0.00           H
ATOM   2976 HD13 ILE   191      43.214  29.002  51.308  1.00  0.00           H
ATOM   2977  C   ILE   191      46.420  24.953  49.569  1.00  0.00           C
ATOM   2978  O   ILE   191      45.646  24.213  48.985  1.00  0.00           O
ATOM   2979  N   VAL   192      47.543  25.345  49.070  1.00  0.00           N
ATOM   2980  H   VAL   192      48.071  25.983  49.648  1.00  0.00           H
ATOM   2981  CA  VAL   192      48.104  24.901  47.775  1.00  0.00           C
ATOM   2982  HA  VAL   192      47.407  25.201  46.993  1.00  0.00           H
ATOM   2983  CB  VAL   192      49.371  25.678  47.440  1.00  0.00           C
ATOM   2984  HB  VAL   192      50.007  25.919  48.292  1.00  0.00           H
ATOM   2985  CG1 VAL   192      50.286  25.055  46.381  1.00  0.00           C
ATOM   2986 HG11 VAL   192      50.745  24.089  46.591  1.00  0.00           H
ATOM   2987 HG12 VAL   192      49.774  24.926  45.427  1.00  0.00           H
ATOM   2988 HG13 VAL   192      51.155  25.700  46.248  1.00  0.00           H
ATOM   2989  CG2 VAL   192      48.975  27.056  46.807  1.00  0.00           C
ATOM   2990 HG21 VAL   192      48.592  26.936  45.793  1.00  0.00           H
ATOM   2991 HG22 VAL   192      49.942  27.529  46.636  1.00  0.00           H
ATOM   2992 HG23 VAL   192      48.314  27.633  47.452  1.00  0.00           H
ATOM   2993  C   VAL   192      48.333  23.315  47.808  1.00  0.00           C
ATOM   2994  O   VAL   192      48.332  22.746  46.713  1.00  0.00           O
ATOM   2995  N   LYS   193      48.486  22.677  49.033  1.00  0.00           N
ATOM   2996  H   LYS   193      48.600  23.249  49.859  1.00  0.00           H
ATOM   2997  CA  LYS   193      48.463  21.197  49.195  1.00  0.00           C
ATOM   2998  HA  LYS   193      49.359  20.836  48.690  1.00  0.00           H
ATOM   2999  CB  LYS   193      48.480  20.909  50.684  1.00  0.00           C
ATOM   3000  HB2 LYS   193      47.631  21.266  51.267  1.00  0.00           H
ATOM   3001  HB3 LYS   193      48.439  19.835  50.866  1.00  0.00           H
ATOM   3002  CG  LYS   193      49.919  21.242  51.341  1.00  0.00           C
ATOM   3003  HG2 LYS   193      50.736  20.942  50.686  1.00  0.00           H
ATOM   3004  HG3 LYS   193      49.946  22.319  51.502  1.00  0.00           H
ATOM   3005  CD  LYS   193      50.170  20.525  52.672  1.00  0.00           C
ATOM   3006  HD2 LYS   193      49.408  20.792  53.405  1.00  0.00           H
ATOM   3007  HD3 LYS   193      50.133  19.438  52.608  1.00  0.00           H
ATOM   3008  CE  LYS   193      51.526  20.917  53.189  1.00  0.00           C
ATOM   3009  HE2 LYS   193      52.296  20.294  52.735  1.00  0.00           H
ATOM   3010  HE3 LYS   193      51.702  21.967  52.955  1.00  0.00           H
ATOM   3011  NZ  LYS   193      51.670  20.780  54.657  1.00  0.00           N
ATOM   3012  HZ1 LYS   193      52.637  20.950  54.894  1.00  0.00           H
ATOM   3013  HZ2 LYS   193      51.438  19.846  54.966  1.00  0.00           H
ATOM   3014  HZ3 LYS   193      50.976  21.438  54.982  1.00  0.00           H
ATOM   3015  C   LYS   193      47.152  20.582  48.568  1.00  0.00           C
ATOM   3016  O   LYS   193      47.140  19.530  47.901  1.00  0.00           O
ATOM   3017  N   LYS   194      45.993  21.229  48.677  1.00  0.00           N
ATOM   3018  H   LYS   194      46.001  22.094  49.199  1.00  0.00           H
ATOM   3019  CA  LYS   194      44.696  20.689  48.188  1.00  0.00           C
ATOM   3020  HA  LYS   194      44.554  19.634  48.426  1.00  0.00           H
ATOM   3021  CB  LYS   194      43.565  21.455  48.765  1.00  0.00           C
ATOM   3022  HB2 LYS   194      43.575  22.486  48.413  1.00  0.00           H
ATOM   3023  HB3 LYS   194      42.628  21.022  48.417  1.00  0.00           H
ATOM   3024  CG  LYS   194      43.593  21.611  50.235  1.00  0.00           C
ATOM   3025  HG2 LYS   194      43.848  20.629  50.635  1.00  0.00           H
ATOM   3026  HG3 LYS   194      44.406  22.257  50.564  1.00  0.00           H
ATOM   3027  CD  LYS   194      42.242  22.082  50.800  1.00  0.00           C
ATOM   3028  HD2 LYS   194      41.985  23.038  50.345  1.00  0.00           H
ATOM   3029  HD3 LYS   194      41.465  21.368  50.528  1.00  0.00           H
ATOM   3030  CE  LYS   194      42.289  22.383  52.333  1.00  0.00           C
ATOM   3031  HE2 LYS   194      42.974  23.211  52.509  1.00  0.00           H
ATOM   3032  HE3 LYS   194      41.243  22.586  52.564  1.00  0.00           H
ATOM   3033  NZ  LYS   194      42.816  21.225  53.153  1.00  0.00           N
ATOM   3034  HZ1 LYS   194      42.502  21.328  54.108  1.00  0.00           H
ATOM   3035  HZ2 LYS   194      43.825  21.216  53.113  1.00  0.00           H
ATOM   3036  HZ3 LYS   194      42.401  20.375  52.798  1.00  0.00           H
ATOM   3037  C   LYS   194      44.612  20.645  46.638  1.00  0.00           C
ATOM   3038  O   LYS   194      43.990  19.709  46.101  1.00  0.00           O
ATOM   3039  N   HIE   195      45.368  21.557  46.024  1.00  0.00           N
ATOM   3040  H   HIE   195      45.600  22.319  46.645  1.00  0.00           H
ATOM   3041  CA  HIE   195      45.523  21.672  44.566  1.00  0.00           C
ATOM   3042  HA  HIE   195      44.622  21.367  44.033  1.00  0.00           H
ATOM   3043  CB  HIE   195      45.587  23.222  44.265  1.00  0.00           C
ATOM   3044  HB2 HIE   195      46.531  23.610  44.648  1.00  0.00           H
ATOM   3045  HB3 HIE   195      45.529  23.234  43.178  1.00  0.00           H
ATOM   3046  CG  HIE   195      44.423  23.907  44.938  1.00  0.00           C
ATOM   3047  ND1 HIE   195      43.075  23.531  44.777  1.00  0.00           N
ATOM   3048  CE1 HIE   195      42.386  24.109  45.736  1.00  0.00           C
ATOM   3049  HE1 HIE   195      41.334  23.940  45.907  1.00  0.00           H
ATOM   3050  NE2 HIE   195      43.144  24.805  46.543  1.00  0.00           N
ATOM   3051  HE2 HIE   195      42.722  25.442  47.205  1.00  0.00           H
ATOM   3052  CD2 HIE   195      44.446  24.756  46.011  1.00  0.00           C
ATOM   3053  HD2 HIE   195      45.336  25.117  46.506  1.00  0.00           H
ATOM   3054  C   HIE   195      46.680  20.898  43.993  1.00  0.00           C
ATOM   3055  O   HIE   195      46.473  20.163  42.990  1.00  0.00           O
ATOM   3056  N   SER   196      47.894  20.923  44.523  1.00  0.00           N
ATOM   3057  H   SER   196      48.044  21.488  45.346  1.00  0.00           H
ATOM   3058  CA  SER   196      49.021  20.132  44.133  1.00  0.00           C
ATOM   3059  HA  SER   196      49.310  20.464  43.136  1.00  0.00           H
ATOM   3060  CB  SER   196      50.119  20.293  45.171  1.00  0.00           C
ATOM   3061  HB2 SER   196      51.008  19.718  44.916  1.00  0.00           H
ATOM   3062  HB3 SER   196      50.364  21.354  45.228  1.00  0.00           H
ATOM   3063  OG  SER   196      49.670  19.806  46.428  1.00  0.00           O
ATOM   3064  HG  SER   196      50.275  20.067  47.126  1.00  0.00           H
ATOM   3065  C   SER   196      48.736  18.641  44.099  1.00  0.00           C
ATOM   3066  O   SER   196      49.257  17.845  43.282  1.00  0.00           O
ATOM   3067  N   GLN   197      47.837  18.158  44.993  1.00  0.00           N
ATOM   3068  H   GLN   197      47.629  18.775  45.765  1.00  0.00           H
ATOM   3069  CA  GLN   197      47.261  16.783  45.092  1.00  0.00           C
ATOM   3070  HA  GLN   197      48.083  16.119  44.822  1.00  0.00           H
ATOM   3071  CB  GLN   197      47.131  16.401  46.566  1.00  0.00           C
ATOM   3072  HB2 GLN   197      46.386  17.013  47.074  1.00  0.00           H
ATOM   3073  HB3 GLN   197      46.735  15.386  46.593  1.00  0.00           H
ATOM   3074  CG  GLN   197      48.458  16.517  47.327  1.00  0.00           C
ATOM   3075  HG2 GLN   197      49.230  15.899  46.870  1.00  0.00           H
ATOM   3076  HG3 GLN   197      48.851  17.520  47.494  1.00  0.00           H
ATOM   3077  CD  GLN   197      48.254  16.097  48.821  1.00  0.00           C
ATOM   3078  OE1 GLN   197      47.269  15.559  49.285  1.00  0.00           O
ATOM   3079  NE2 GLN   197      49.268  16.349  49.690  1.00  0.00           N
ATOM   3080 HE21 GLN   197      49.219  16.181  50.684  1.00  0.00           H
ATOM   3081 HE22 GLN   197      50.036  16.884  49.310  1.00  0.00           H
ATOM   3082  C   GLN   197      46.047  16.449  44.188  1.00  0.00           C
ATOM   3083  O   GLN   197      45.350  15.453  44.377  1.00  0.00           O
ATOM   3084  N   PHE   198      45.789  17.216  43.125  1.00  0.00           N
ATOM   3085  H   PHE   198      46.456  17.928  42.861  1.00  0.00           H
ATOM   3086  CA  PHE   198      44.820  16.726  42.039  1.00  0.00           C
ATOM   3087  HA  PHE   198      45.039  15.675  41.848  1.00  0.00           H
ATOM   3088  CB  PHE   198      43.419  17.021  42.469  1.00  0.00           C
ATOM   3089  HB2 PHE   198      43.271  16.764  43.518  1.00  0.00           H
ATOM   3090  HB3 PHE   198      43.391  18.110  42.432  1.00  0.00           H
ATOM   3091  CG  PHE   198      42.354  16.574  41.543  1.00  0.00           C
ATOM   3092  CD1 PHE   198      41.915  15.205  41.684  1.00  0.00           C
ATOM   3093  HD1 PHE   198      42.434  14.537  42.356  1.00  0.00           H
ATOM   3094  CE1 PHE   198      40.773  14.757  40.859  1.00  0.00           C
ATOM   3095  HE1 PHE   198      40.459  13.725  40.796  1.00  0.00           H
ATOM   3096  CZ  PHE   198      40.056  15.788  40.109  1.00  0.00           C
ATOM   3097  HZ  PHE   198      39.182  15.465  39.565  1.00  0.00           H
ATOM   3098  CE2 PHE   198      40.411  17.143  40.215  1.00  0.00           C
ATOM   3099  HE2 PHE   198      39.784  17.950  39.867  1.00  0.00           H
ATOM   3100  CD2 PHE   198      41.612  17.495  40.786  1.00  0.00           C
ATOM   3101  HD2 PHE   198      41.754  18.553  40.951  1.00  0.00           H
ATOM   3102  C   PHE   198      45.070  17.480  40.710  1.00  0.00           C
ATOM   3103  O   PHE   198      44.876  16.982  39.557  1.00  0.00           O
ATOM   3104  N   ILE   199      45.562  18.767  40.710  1.00  0.00           N
ATOM   3105  H   ILE   199      45.574  19.200  41.623  1.00  0.00           H
ATOM   3106  CA  ILE   199      45.735  19.630  39.515  1.00  0.00           C
ATOM   3107  HA  ILE   199      44.914  19.585  38.799  1.00  0.00           H
ATOM   3108  CB  ILE   199      45.946  21.098  39.885  1.00  0.00           C
ATOM   3109  HB  ILE   199      46.846  21.174  40.496  1.00  0.00           H
ATOM   3110  CG2 ILE   199      46.169  21.985  38.605  1.00  0.00           C
ATOM   3111 HG21 ILE   199      45.236  21.907  38.048  1.00  0.00           H
ATOM   3112 HG22 ILE   199      46.901  21.562  37.917  1.00  0.00           H
ATOM   3113 HG23 ILE   199      46.336  23.030  38.869  1.00  0.00           H
ATOM   3114  CG1 ILE   199      44.711  21.633  40.580  1.00  0.00           C
ATOM   3115 HG12 ILE   199      44.714  21.075  41.516  1.00  0.00           H
ATOM   3116 HG13 ILE   199      44.839  22.694  40.796  1.00  0.00           H
ATOM   3117  CD1 ILE   199      43.309  21.321  39.914  1.00  0.00           C
ATOM   3118 HD11 ILE   199      43.328  21.548  38.848  1.00  0.00           H
ATOM   3119 HD12 ILE   199      42.664  21.885  40.588  1.00  0.00           H
ATOM   3120 HD13 ILE   199      43.056  20.267  40.030  1.00  0.00           H
ATOM   3121  C   ILE   199      46.906  19.034  38.745  1.00  0.00           C
ATOM   3122  O   ILE   199      47.937  18.704  39.332  1.00  0.00           O
ATOM   3123  N   GLY   200      46.775  18.781  37.435  1.00  0.00           N
ATOM   3124  H   GLY   200      45.981  19.110  36.902  1.00  0.00           H
ATOM   3125  CA  GLY   200      47.804  18.211  36.594  1.00  0.00           C
ATOM   3126  HA2 GLY   200      48.183  17.342  37.132  1.00  0.00           H
ATOM   3127  HA3 GLY   200      47.345  17.877  35.665  1.00  0.00           H
ATOM   3128  C   GLY   200      48.934  19.228  36.311  1.00  0.00           C
ATOM   3129  O   GLY   200      50.113  18.815  36.392  1.00  0.00           O
ATOM   3130  N   TYR   201      48.667  20.456  35.873  1.00  0.00           N
ATOM   3131  H   TYR   201      47.691  20.679  35.741  1.00  0.00           H
ATOM   3132  CA  TYR   201      49.697  21.490  35.631  1.00  0.00           C
ATOM   3133  HA  TYR   201      50.404  21.155  34.872  1.00  0.00           H
ATOM   3134  CB  TYR   201      48.947  22.718  34.924  1.00  0.00           C
ATOM   3135  HB2 TYR   201      48.212  23.045  35.658  1.00  0.00           H
ATOM   3136  HB3 TYR   201      49.697  23.459  34.648  1.00  0.00           H
ATOM   3137  CG  TYR   201      48.194  22.398  33.630  1.00  0.00           C
ATOM   3138  CD1 TYR   201      49.003  21.867  32.588  1.00  0.00           C
ATOM   3139  HD1 TYR   201      50.026  21.579  32.781  1.00  0.00           H
ATOM   3140  CE1 TYR   201      48.354  21.609  31.372  1.00  0.00           C
ATOM   3141  HE1 TYR   201      48.989  21.417  30.521  1.00  0.00           H
ATOM   3142  CZ  TYR   201      46.974  21.964  31.155  1.00  0.00           C
ATOM   3143  OH  TYR   201      46.398  21.731  29.927  1.00  0.00           O
ATOM   3144  HH  TYR   201      45.460  21.936  29.910  1.00  0.00           H
ATOM   3145  CE2 TYR   201      46.228  22.437  32.224  1.00  0.00           C
ATOM   3146  HE2 TYR   201      45.227  22.746  31.961  1.00  0.00           H
ATOM   3147  CD2 TYR   201      46.822  22.722  33.482  1.00  0.00           C
ATOM   3148  HD2 TYR   201      46.342  23.067  34.386  1.00  0.00           H
ATOM   3149  C   TYR   201      50.257  21.870  36.971  1.00  0.00           C
ATOM   3150  O   TYR   201      49.591  21.882  37.999  1.00  0.00           O
ATOM   3151  N   PRO   202      51.517  22.279  36.983  1.00  0.00           N
ATOM   3152  CD  PRO   202      52.423  22.331  35.874  1.00  0.00           C
ATOM   3153  HD2 PRO   202      51.943  22.849  35.042  1.00  0.00           H
ATOM   3154  HD3 PRO   202      52.679  21.345  35.485  1.00  0.00           H
ATOM   3155  CG  PRO   202      53.699  23.017  36.369  1.00  0.00           C
ATOM   3156  HG2 PRO   202      53.698  24.107  36.332  1.00  0.00           H
ATOM   3157  HG3 PRO   202      54.607  22.567  35.968  1.00  0.00           H
ATOM   3158  CB  PRO   202      53.704  22.703  37.877  1.00  0.00           C
ATOM   3159  HB2 PRO   202      54.285  23.422  38.454  1.00  0.00           H
ATOM   3160  HB3 PRO   202      54.110  21.698  37.992  1.00  0.00           H
ATOM   3161  CA  PRO   202      52.184  22.719  38.206  1.00  0.00           C
ATOM   3162  HA  PRO   202      51.949  21.959  38.950  1.00  0.00           H
ATOM   3163  C   PRO   202      51.722  24.094  38.704  1.00  0.00           C
ATOM   3164  O   PRO   202      51.463  25.045  37.929  1.00  0.00           O
ATOM   3165  N   ILE   203      51.724  24.289  40.066  1.00  0.00           N
ATOM   3166  H   ILE   203      51.658  23.492  40.683  1.00  0.00           H
ATOM   3167  CA  ILE   203      51.473  25.550  40.743  1.00  0.00           C
ATOM   3168  HA  ILE   203      51.143  26.238  39.964  1.00  0.00           H
ATOM   3169  CB  ILE   203      50.422  25.459  41.834  1.00  0.00           C
ATOM   3170  HB  ILE   203      50.836  24.658  42.446  1.00  0.00           H
ATOM   3171  CG2 ILE   203      50.260  26.765  42.595  1.00  0.00           C
ATOM   3172 HG21 ILE   203      51.204  26.897  43.123  1.00  0.00           H
ATOM   3173 HG22 ILE   203      49.479  26.777  43.356  1.00  0.00           H
ATOM   3174 HG23 ILE   203      50.132  27.592  41.897  1.00  0.00           H
ATOM   3175  CG1 ILE   203      48.999  25.085  41.281  1.00  0.00           C
ATOM   3176 HG12 ILE   203      48.453  25.996  41.034  1.00  0.00           H
ATOM   3177 HG13 ILE   203      49.088  24.551  40.335  1.00  0.00           H
ATOM   3178  CD1 ILE   203      48.183  24.299  42.271  1.00  0.00           C
ATOM   3179 HD11 ILE   203      47.466  23.623  41.804  1.00  0.00           H
ATOM   3180 HD12 ILE   203      47.716  24.944  43.016  1.00  0.00           H
ATOM   3181 HD13 ILE   203      48.845  23.733  42.926  1.00  0.00           H
ATOM   3182  C   ILE   203      52.756  25.971  41.491  1.00  0.00           C
ATOM   3183  O   ILE   203      53.438  25.156  42.130  1.00  0.00           O
ATOM   3184  N   THR   204      53.067  27.230  41.388  1.00  0.00           N
ATOM   3185  H   THR   204      52.537  27.821  40.764  1.00  0.00           H
ATOM   3186  CA  THR   204      54.260  27.979  41.965  1.00  0.00           C
ATOM   3187  HA  THR   204      54.841  27.237  42.513  1.00  0.00           H
ATOM   3188  CB  THR   204      55.151  28.520  40.827  1.00  0.00           C
ATOM   3189  HB  THR   204      54.653  29.160  40.100  1.00  0.00           H
ATOM   3190  CG2 THR   204      56.446  29.111  41.419  1.00  0.00           C
ATOM   3191 HG21 THR   204      57.051  29.525  40.612  1.00  0.00           H
ATOM   3192 HG22 THR   204      57.017  28.286  41.846  1.00  0.00           H
ATOM   3193 HG23 THR   204      56.257  29.931  42.111  1.00  0.00           H
ATOM   3194  OG1 THR   204      55.617  27.400  40.151  1.00  0.00           O
ATOM   3195  HG1 THR   204      54.925  27.149  39.535  1.00  0.00           H
ATOM   3196  C   THR   204      53.764  29.076  42.910  1.00  0.00           C
ATOM   3197  O   THR   204      53.081  30.016  42.418  1.00  0.00           O
ATOM   3198  N   LEU   205      54.114  29.037  44.220  1.00  0.00           N
ATOM   3199  H   LEU   205      54.613  28.222  44.544  1.00  0.00           H
ATOM   3200  CA  LEU   205      53.925  30.136  45.222  1.00  0.00           C
ATOM   3201  HA  LEU   205      53.273  30.918  44.831  1.00  0.00           H
ATOM   3202  CB  LEU   205      53.284  29.312  46.366  1.00  0.00           C
ATOM   3203  HB2 LEU   205      52.289  28.961  46.090  1.00  0.00           H
ATOM   3204  HB3 LEU   205      53.945  28.468  46.561  1.00  0.00           H
ATOM   3205  CG  LEU   205      53.152  30.161  47.648  1.00  0.00           C
ATOM   3206  HG  LEU   205      54.064  30.647  47.997  1.00  0.00           H
ATOM   3207  CD1 LEU   205      52.068  31.218  47.419  1.00  0.00           C
ATOM   3208 HD11 LEU   205      52.380  31.873  46.606  1.00  0.00           H
ATOM   3209 HD12 LEU   205      51.894  31.800  48.323  1.00  0.00           H
ATOM   3210 HD13 LEU   205      51.122  30.768  47.121  1.00  0.00           H
ATOM   3211  CD2 LEU   205      52.677  29.242  48.823  1.00  0.00           C
ATOM   3212 HD21 LEU   205      52.266  29.726  49.710  1.00  0.00           H
ATOM   3213 HD22 LEU   205      51.894  28.574  48.463  1.00  0.00           H
ATOM   3214 HD23 LEU   205      53.587  28.734  49.139  1.00  0.00           H
ATOM   3215  C   LEU   205      55.175  31.061  45.603  1.00  0.00           C
ATOM   3216  O   LEU   205      56.145  30.527  46.119  1.00  0.00           O
ATOM   3217  N   PHE   206      55.081  32.311  45.433  1.00  0.00           N
ATOM   3218  H   PHE   206      54.200  32.671  45.096  1.00  0.00           H
ATOM   3219  CA  PHE   206      56.142  33.258  45.852  1.00  0.00           C
ATOM   3220  HA  PHE   206      57.118  32.854  45.587  1.00  0.00           H
ATOM   3221  CB  PHE   206      55.956  34.509  45.058  1.00  0.00           C
ATOM   3222  HB2 PHE   206      54.913  34.818  45.120  1.00  0.00           H
ATOM   3223  HB3 PHE   206      56.530  35.356  45.432  1.00  0.00           H
ATOM   3224  CG  PHE   206      56.353  34.415  43.611  1.00  0.00           C
ATOM   3225  CD1 PHE   206      57.565  35.028  43.183  1.00  0.00           C
ATOM   3226  HD1 PHE   206      58.219  35.587  43.836  1.00  0.00           H
ATOM   3227  CE1 PHE   206      57.850  34.988  41.816  1.00  0.00           C
ATOM   3228  HE1 PHE   206      58.733  35.463  41.416  1.00  0.00           H
ATOM   3229  CZ  PHE   206      57.126  34.198  40.912  1.00  0.00           C
ATOM   3230  HZ  PHE   206      57.558  34.169  39.923  1.00  0.00           H
ATOM   3231  CE2 PHE   206      55.983  33.580  41.304  1.00  0.00           C
ATOM   3232  HE2 PHE   206      55.424  32.952  40.625  1.00  0.00           H
ATOM   3233  CD2 PHE   206      55.595  33.752  42.641  1.00  0.00           C
ATOM   3234  HD2 PHE   206      54.688  33.221  42.887  1.00  0.00           H
ATOM   3235  C   PHE   206      56.079  33.677  47.337  1.00  0.00           C
ATOM   3236  O   PHE   206      54.989  33.629  47.902  1.00  0.00           O
ATOM   3237  N   VAL   207      57.291  33.841  47.956  1.00  0.00           N
ATOM   3238  H   VAL   207      58.073  33.895  47.318  1.00  0.00           H
ATOM   3239  CA  VAL   207      57.369  34.276  49.378  1.00  0.00           C
ATOM   3240  HA  VAL   207      56.712  33.547  49.851  1.00  0.00           H
ATOM   3241  CB  VAL   207      58.767  34.062  50.045  1.00  0.00           C
ATOM   3242  HB  VAL   207      59.476  34.831  49.733  1.00  0.00           H
ATOM   3243  CG1 VAL   207      58.676  34.060  51.599  1.00  0.00           C
ATOM   3244 HG11 VAL   207      57.918  33.330  51.887  1.00  0.00           H
ATOM   3245 HG12 VAL   207      59.626  33.833  52.083  1.00  0.00           H
ATOM   3246 HG13 VAL   207      58.399  35.063  51.924  1.00  0.00           H
ATOM   3247  CG2 VAL   207      59.291  32.771  49.564  1.00  0.00           C
ATOM   3248 HG21 VAL   207      58.528  31.993  49.521  1.00  0.00           H
ATOM   3249 HG22 VAL   207      60.175  32.637  50.187  1.00  0.00           H
ATOM   3250 HG23 VAL   207      59.589  32.735  48.515  1.00  0.00           H
ATOM   3251  C   VAL   207      56.871  35.754  49.646  1.00  0.00           C
ATOM   3252  O   VAL   207      57.250  36.716  49.017  1.00  0.00           O
ATOM   3253  N   GLU   208      55.958  35.895  50.635  1.00  0.00           N
ATOM   3254  H   GLU   208      55.612  35.027  51.019  1.00  0.00           H
ATOM   3255  CA  GLU   208      55.506  37.171  51.331  1.00  0.00           C
ATOM   3256  HA  GLU   208      56.344  37.867  51.347  1.00  0.00           H
ATOM   3257  CB  GLU   208      54.391  37.935  50.616  1.00  0.00           C
ATOM   3258  HB2 GLU   208      54.511  37.966  49.533  1.00  0.00           H
ATOM   3259  HB3 GLU   208      53.487  37.353  50.792  1.00  0.00           H
ATOM   3260  CG  GLU   208      54.263  39.304  51.240  1.00  0.00           C
ATOM   3261  HG2 GLU   208      53.190  39.416  51.087  1.00  0.00           H
ATOM   3262  HG3 GLU   208      54.553  39.376  52.289  1.00  0.00           H
ATOM   3263  CD  GLU   208      54.993  40.456  50.605  1.00  0.00           C
ATOM   3264  OE1 GLU   208      56.083  40.266  49.967  1.00  0.00           O
ATOM   3265  OE2 GLU   208      54.594  41.661  50.695  1.00  0.00           O
ATOM   3266  C   GLU   208      55.018  36.910  52.802  1.00  0.00           C
ATOM   3267  O   GLU   208      54.241  35.923  53.092  1.00  0.00           O
ATOM   3268  OXT GLU   208      55.337  37.697  53.737  1.00  0.00           O
END
