# Supplementary material for: Worth the Weight: Sub-Pocket EXplorer (SubPEx), a Weighted Ensemble Method to Enhance Binding-Pocket Conformational Sampling
Source: J Chem Theory Comput. 2023 Aug 16;19(17):5677–89. doi: 10.1021/acs.jctc.3c00478 (PMC10500992; doi:10.1021/acs.jctc.3c00478)
Supplement: Supplementary file 2 — ct3c00478_si_002.zip [file ct3c00478_si_002.zip › clustered_structures/HSP90/brute-force/rep.c11.aligned.pdb]

HELIX    1   1 ALA      9  ASN     20  1                                  12
HELIX    2   2 GLU     27  THR     50  1                                  24
HELIX    3   3 PRO     52  LEU     55  1                                   4
HELIX    4   4 LYS     85  ILE     89  1                                   5
HELIX    5   5 ASN     91  GLY     93  1                                   3
HELIX    6   6 ALA     96  ALA    109  1                                  14
HELIX    7   7 ILE    113  GLY    117  1                                   5
HELIX    8   8 GLY    122  LEU    128  1                                   7
HELIX    9   9 GLN    179  LEU    183  1                                   5
HELIX   10  10 GLU    185  SER    196  1                                  12
SHEET    1   1 1 THR     4  ALA     6  0
SHEET    2   2 1 ILE    63  ASN    68  0
SHEET    3   3 1 THR    73  ASP    78  0
SHEET    4   4 1 ALA   130  LYS   138  0
SHEET    5   5 1 TYR   145  SER   149  0
SHEET    6   6 1 SER   154  THR   159  0
SHEET    7   7 1 GLY   168  LEU   175  0
SHEET    8   8 1 ILE   203  LEU   205  0
CRYST1   70.270   64.470   72.542  90.00  90.00  90.00               1
ATOM      1  N   ALA     1      32.466  58.334  31.179  1.00  0.00           N
ATOM      2  H1  ALA     1      32.304  58.939  31.972  1.00  0.00           H
ATOM      3  H2  ALA     1      33.304  57.861  31.486  1.00  0.00           H
ATOM      4  H3  ALA     1      32.645  59.058  30.498  1.00  0.00           H
ATOM      5  CA  ALA     1      31.332  57.522  30.723  1.00  0.00           C
ATOM      6  HA  ALA     1      30.942  56.814  31.453  1.00  0.00           H
ATOM      7  CB  ALA     1      30.114  58.426  30.435  1.00  0.00           C
ATOM      8  HB1 ALA     1      30.234  58.819  29.425  1.00  0.00           H
ATOM      9  HB2 ALA     1      30.084  59.261  31.134  1.00  0.00           H
ATOM     10  HB3 ALA     1      29.211  57.815  30.471  1.00  0.00           H
ATOM     11  C   ALA     1      31.698  56.632  29.489  1.00  0.00           C
ATOM     12  O   ALA     1      32.812  56.852  28.989  1.00  0.00           O
ATOM     13  N   VAL     2      30.945  55.619  29.148  1.00  0.00           N
ATOM     14  H   VAL     2      29.967  55.702  29.386  1.00  0.00           H
ATOM     15  CA  VAL     2      31.287  54.472  28.221  1.00  0.00           C
ATOM     16  HA  VAL     2      30.397  53.844  28.231  1.00  0.00           H
ATOM     17  CB  VAL     2      31.500  54.837  26.764  1.00  0.00           C
ATOM     18  HB  VAL     2      32.569  54.980  26.609  1.00  0.00           H
ATOM     19  CG1 VAL     2      31.087  53.626  25.814  1.00  0.00           C
ATOM     20 HG11 VAL     2      31.854  52.854  25.763  1.00  0.00           H
ATOM     21 HG12 VAL     2      30.184  53.128  26.166  1.00  0.00           H
ATOM     22 HG13 VAL     2      30.954  54.033  24.812  1.00  0.00           H
ATOM     23  CG2 VAL     2      30.735  56.041  26.328  1.00  0.00           C
ATOM     24 HG21 VAL     2      31.166  56.890  26.859  1.00  0.00           H
ATOM     25 HG22 VAL     2      29.681  55.870  26.546  1.00  0.00           H
ATOM     26 HG23 VAL     2      30.939  56.158  25.264  1.00  0.00           H
ATOM     27  C   VAL     2      32.429  53.546  28.710  1.00  0.00           C
ATOM     28  O   VAL     2      33.110  52.886  27.948  1.00  0.00           O
ATOM     29  N   GLU     3      32.622  53.483  30.038  1.00  0.00           N
ATOM     30  H   GLU     3      31.915  53.968  30.573  1.00  0.00           H
ATOM     31  CA  GLU     3      33.600  52.561  30.693  1.00  0.00           C
ATOM     32  HA  GLU     3      33.929  51.780  30.008  1.00  0.00           H
ATOM     33  CB  GLU     3      34.900  53.320  31.090  1.00  0.00           C
ATOM     34  HB2 GLU     3      35.666  52.549  31.180  1.00  0.00           H
ATOM     35  HB3 GLU     3      35.263  53.977  30.299  1.00  0.00           H
ATOM     36  CG  GLU     3      34.805  54.203  32.285  1.00  0.00           C
ATOM     37  HG2 GLU     3      34.592  53.530  33.115  1.00  0.00           H
ATOM     38  HG3 GLU     3      35.685  54.802  32.519  1.00  0.00           H
ATOM     39  CD  GLU     3      33.673  55.315  32.195  1.00  0.00           C
ATOM     40  OE1 GLU     3      34.145  56.451  32.048  1.00  0.00           O
ATOM     41  OE2 GLU     3      32.448  55.070  32.372  1.00  0.00           O
ATOM     42  C   GLU     3      33.023  51.757  31.842  1.00  0.00           C
ATOM     43  O   GLU     3      33.594  50.703  32.067  1.00  0.00           O
ATOM     44  N   THR     4      31.878  52.100  32.531  1.00  0.00           N
ATOM     45  H   THR     4      31.558  53.057  32.485  1.00  0.00           H
ATOM     46  CA  THR     4      31.321  51.421  33.662  1.00  0.00           C
ATOM     47  HA  THR     4      32.042  50.631  33.869  1.00  0.00           H
ATOM     48  CB  THR     4      31.288  52.372  34.838  1.00  0.00           C
ATOM     49  HB  THR     4      30.616  53.211  34.653  1.00  0.00           H
ATOM     50  CG2 THR     4      30.913  51.732  36.204  1.00  0.00           C
ATOM     51 HG21 THR     4      31.782  51.169  36.545  1.00  0.00           H
ATOM     52 HG22 THR     4      30.127  50.992  36.058  1.00  0.00           H
ATOM     53 HG23 THR     4      30.684  52.516  36.926  1.00  0.00           H
ATOM     54  OG1 THR     4      32.575  52.904  34.997  1.00  0.00           O
ATOM     55  HG1 THR     4      32.584  53.861  34.926  1.00  0.00           H
ATOM     56  C   THR     4      29.899  50.891  33.325  1.00  0.00           C
ATOM     57  O   THR     4      29.106  51.625  32.702  1.00  0.00           O
ATOM     58  N   PHE     5      29.544  49.671  33.793  1.00  0.00           N
ATOM     59  H   PHE     5      30.315  49.238  34.279  1.00  0.00           H
ATOM     60  CA  PHE     5      28.291  48.859  33.610  1.00  0.00           C
ATOM     61  HA  PHE     5      27.544  49.588  33.297  1.00  0.00           H
ATOM     62  CB  PHE     5      28.450  47.919  32.393  1.00  0.00           C
ATOM     63  HB2 PHE     5      29.003  47.048  32.742  1.00  0.00           H
ATOM     64  HB3 PHE     5      27.480  47.541  32.069  1.00  0.00           H
ATOM     65  CG  PHE     5      29.190  48.526  31.203  1.00  0.00           C
ATOM     66  CD1 PHE     5      28.575  49.327  30.231  1.00  0.00           C
ATOM     67  HD1 PHE     5      27.543  49.592  30.404  1.00  0.00           H
ATOM     68  CE1 PHE     5      29.211  49.791  29.073  1.00  0.00           C
ATOM     69  HE1 PHE     5      28.672  50.300  28.287  1.00  0.00           H
ATOM     70  CZ  PHE     5      30.588  49.561  28.912  1.00  0.00           C
ATOM     71  HZ  PHE     5      31.103  49.989  28.064  1.00  0.00           H
ATOM     72  CE2 PHE     5      31.247  48.843  29.928  1.00  0.00           C
ATOM     73  HE2 PHE     5      32.318  48.746  29.827  1.00  0.00           H
ATOM     74  CD2 PHE     5      30.518  48.212  31.004  1.00  0.00           C
ATOM     75  HD2 PHE     5      31.054  47.647  31.753  1.00  0.00           H
ATOM     76  C   PHE     5      27.811  48.065  34.885  1.00  0.00           C
ATOM     77  O   PHE     5      28.603  47.329  35.419  1.00  0.00           O
ATOM     78  N   ALA     6      26.510  48.266  35.247  1.00  0.00           N
ATOM     79  H   ALA     6      25.980  48.983  34.772  1.00  0.00           H
ATOM     80  CA  ALA     6      25.829  47.516  36.364  1.00  0.00           C
ATOM     81  HA  ALA     6      26.501  47.568  37.220  1.00  0.00           H
ATOM     82  CB  ALA     6      24.521  48.217  36.847  1.00  0.00           C
ATOM     83  HB1 ALA     6      24.647  49.276  37.074  1.00  0.00           H
ATOM     84  HB2 ALA     6      24.066  47.691  37.687  1.00  0.00           H
ATOM     85  HB3 ALA     6      23.721  48.156  36.110  1.00  0.00           H
ATOM     86  C   ALA     6      25.594  46.034  35.954  1.00  0.00           C
ATOM     87  O   ALA     6      25.320  45.747  34.790  1.00  0.00           O
ATOM     88  N   PHE     7      25.553  45.170  36.978  1.00  0.00           N
ATOM     89  H   PHE     7      25.699  45.447  37.938  1.00  0.00           H
ATOM     90  CA  PHE     7      25.280  43.740  36.851  1.00  0.00           C
ATOM     91  HA  PHE     7      25.959  43.285  36.130  1.00  0.00           H
ATOM     92  CB  PHE     7      25.614  42.996  38.106  1.00  0.00           C
ATOM     93  HB2 PHE     7      25.104  43.350  39.001  1.00  0.00           H
ATOM     94  HB3 PHE     7      25.289  41.956  38.141  1.00  0.00           H
ATOM     95  CG  PHE     7      27.156  42.967  38.417  1.00  0.00           C
ATOM     96  CD1 PHE     7      27.976  42.108  37.678  1.00  0.00           C
ATOM     97  HD1 PHE     7      27.496  41.495  36.930  1.00  0.00           H
ATOM     98  CE1 PHE     7      29.337  42.055  38.011  1.00  0.00           C
ATOM     99  HE1 PHE     7      30.028  41.446  37.448  1.00  0.00           H
ATOM    100  CZ  PHE     7      29.855  42.778  39.157  1.00  0.00           C
ATOM    101  HZ  PHE     7      30.902  42.680  39.408  1.00  0.00           H
ATOM    102  CE2 PHE     7      28.970  43.549  39.955  1.00  0.00           C
ATOM    103  HE2 PHE     7      29.281  44.003  40.886  1.00  0.00           H
ATOM    104  CD2 PHE     7      27.654  43.610  39.530  1.00  0.00           C
ATOM    105  HD2 PHE     7      26.980  44.144  40.184  1.00  0.00           H
ATOM    106  C   PHE     7      23.794  43.423  36.417  1.00  0.00           C
ATOM    107  O   PHE     7      22.900  44.139  36.903  1.00  0.00           O
ATOM    108  N   GLN     8      23.588  42.344  35.659  1.00  0.00           N
ATOM    109  H   GLN     8      24.424  41.822  35.438  1.00  0.00           H
ATOM    110  CA  GLN     8      22.327  41.615  35.442  1.00  0.00           C
ATOM    111  HA  GLN     8      21.604  42.241  34.920  1.00  0.00           H
ATOM    112  CB  GLN     8      22.628  40.456  34.512  1.00  0.00           C
ATOM    113  HB2 GLN     8      23.471  39.797  34.720  1.00  0.00           H
ATOM    114  HB3 GLN     8      21.793  39.759  34.438  1.00  0.00           H
ATOM    115  CG  GLN     8      22.952  40.996  33.096  1.00  0.00           C
ATOM    116  HG2 GLN     8      22.108  41.648  32.866  1.00  0.00           H
ATOM    117  HG3 GLN     8      23.757  41.729  33.047  1.00  0.00           H
ATOM    118  CD  GLN     8      23.235  39.985  32.002  1.00  0.00           C
ATOM    119  OE1 GLN     8      23.805  38.902  32.193  1.00  0.00           O
ATOM    120  NE2 GLN     8      22.860  40.341  30.791  1.00  0.00           N
ATOM    121 HE21 GLN     8      23.036  39.662  30.065  1.00  0.00           H
ATOM    122 HE22 GLN     8      22.417  41.234  30.630  1.00  0.00           H
ATOM    123  C   GLN     8      21.811  41.195  36.873  1.00  0.00           C
ATOM    124  O   GLN     8      22.559  40.789  37.792  1.00  0.00           O
ATOM    125  N   ALA     9      20.500  41.090  37.117  1.00  0.00           N
ATOM    126  H   ALA     9      19.859  41.177  36.341  1.00  0.00           H
ATOM    127  CA  ALA     9      19.899  41.099  38.502  1.00  0.00           C
ATOM    128  HA  ALA     9      20.511  41.703  39.171  1.00  0.00           H
ATOM    129  CB  ALA     9      18.532  41.754  38.510  1.00  0.00           C
ATOM    130  HB1 ALA     9      17.910  41.372  39.319  1.00  0.00           H
ATOM    131  HB2 ALA     9      18.102  41.460  37.552  1.00  0.00           H
ATOM    132  HB3 ALA     9      18.680  42.834  38.517  1.00  0.00           H
ATOM    133  C   ALA     9      19.886  39.655  39.242  1.00  0.00           C
ATOM    134  O   ALA     9      19.869  39.649  40.482  1.00  0.00           O
ATOM    135  N   GLU    10      19.999  38.537  38.530  1.00  0.00           N
ATOM    136  H   GLU    10      19.830  38.550  37.535  1.00  0.00           H
ATOM    137  CA  GLU    10      20.499  37.274  39.017  1.00  0.00           C
ATOM    138  HA  GLU    10      19.930  36.906  39.871  1.00  0.00           H
ATOM    139  CB  GLU    10      20.400  36.112  37.993  1.00  0.00           C
ATOM    140  HB2 GLU    10      21.013  36.281  37.107  1.00  0.00           H
ATOM    141  HB3 GLU    10      20.782  35.223  38.496  1.00  0.00           H
ATOM    142  CG  GLU    10      19.040  35.739  37.370  1.00  0.00           C
ATOM    143  HG2 GLU    10      19.139  34.701  37.053  1.00  0.00           H
ATOM    144  HG3 GLU    10      18.303  35.872  38.162  1.00  0.00           H
ATOM    145  CD  GLU    10      18.634  36.496  36.128  1.00  0.00           C
ATOM    146  OE1 GLU    10      17.654  36.086  35.536  1.00  0.00           O
ATOM    147  OE2 GLU    10      19.169  37.582  35.790  1.00  0.00           O
ATOM    148  C   GLU    10      21.915  37.359  39.607  1.00  0.00           C
ATOM    149  O   GLU    10      22.173  36.824  40.695  1.00  0.00           O
ATOM    150  N   ILE    11      22.858  37.998  38.923  1.00  0.00           N
ATOM    151  H   ILE    11      22.550  38.506  38.106  1.00  0.00           H
ATOM    152  CA  ILE    11      24.283  38.001  39.273  1.00  0.00           C
ATOM    153  HA  ILE    11      24.668  37.018  39.545  1.00  0.00           H
ATOM    154  CB  ILE    11      25.068  38.541  38.130  1.00  0.00           C
ATOM    155  HB  ILE    11      24.699  39.482  37.724  1.00  0.00           H
ATOM    156  CG2 ILE    11      26.602  38.860  38.356  1.00  0.00           C
ATOM    157 HG21 ILE    11      27.091  38.969  37.387  1.00  0.00           H
ATOM    158 HG22 ILE    11      26.961  37.960  38.853  1.00  0.00           H
ATOM    159 HG23 ILE    11      26.666  39.761  38.966  1.00  0.00           H
ATOM    160  CG1 ILE    11      24.953  37.484  36.977  1.00  0.00           C
ATOM    161 HG12 ILE    11      25.361  36.499  37.204  1.00  0.00           H
ATOM    162 HG13 ILE    11      23.886  37.406  36.767  1.00  0.00           H
ATOM    163  CD1 ILE    11      25.517  37.987  35.635  1.00  0.00           C
ATOM    164 HD11 ILE    11      25.287  39.046  35.516  1.00  0.00           H
ATOM    165 HD12 ILE    11      25.032  37.377  34.873  1.00  0.00           H
ATOM    166 HD13 ILE    11      26.605  37.911  35.648  1.00  0.00           H
ATOM    167  C   ILE    11      24.579  38.889  40.534  1.00  0.00           C
ATOM    168  O   ILE    11      25.343  38.403  41.360  1.00  0.00           O
ATOM    169  N   ALA    12      23.959  40.085  40.642  1.00  0.00           N
ATOM    170  H   ALA    12      23.510  40.420  39.802  1.00  0.00           H
ATOM    171  CA  ALA    12      23.862  40.954  41.845  1.00  0.00           C
ATOM    172  HA  ALA    12      24.853  41.223  42.213  1.00  0.00           H
ATOM    173  CB  ALA    12      22.985  42.039  41.298  1.00  0.00           C
ATOM    174  HB1 ALA    12      23.387  42.390  40.347  1.00  0.00           H
ATOM    175  HB2 ALA    12      23.077  42.890  41.972  1.00  0.00           H
ATOM    176  HB3 ALA    12      21.927  41.807  41.183  1.00  0.00           H
ATOM    177  C   ALA    12      23.225  40.241  43.055  1.00  0.00           C
ATOM    178  O   ALA    12      23.723  40.408  44.155  1.00  0.00           O
ATOM    179  N   GLN    13      22.255  39.358  42.875  1.00  0.00           N
ATOM    180  H   GLN    13      21.906  39.291  41.930  1.00  0.00           H
ATOM    181  CA  GLN    13      21.722  38.524  43.947  1.00  0.00           C
ATOM    182  HA  GLN    13      21.405  39.242  44.705  1.00  0.00           H
ATOM    183  CB  GLN    13      20.440  37.866  43.470  1.00  0.00           C
ATOM    184  HB2 GLN    13      19.978  38.428  42.658  1.00  0.00           H
ATOM    185  HB3 GLN    13      20.724  36.931  42.987  1.00  0.00           H
ATOM    186  CG  GLN    13      19.347  37.675  44.598  1.00  0.00           C
ATOM    187  HG2 GLN    13      19.660  37.174  45.514  1.00  0.00           H
ATOM    188  HG3 GLN    13      18.953  38.619  44.971  1.00  0.00           H
ATOM    189  CD  GLN    13      18.159  36.888  44.172  1.00  0.00           C
ATOM    190  OE1 GLN    13      17.993  36.359  43.082  1.00  0.00           O
ATOM    191  NE2 GLN    13      17.344  36.606  45.208  1.00  0.00           N
ATOM    192 HE21 GLN    13      16.415  36.295  44.963  1.00  0.00           H
ATOM    193 HE22 GLN    13      17.599  36.933  46.130  1.00  0.00           H
ATOM    194  C   GLN    13      22.733  37.528  44.574  1.00  0.00           C
ATOM    195  O   GLN    13      22.784  37.524  45.824  1.00  0.00           O
ATOM    196  N   LEU    14      23.413  36.806  43.728  1.00  0.00           N
ATOM    197  H   LEU    14      23.260  36.950  42.740  1.00  0.00           H
ATOM    198  CA  LEU    14      24.416  35.943  44.241  1.00  0.00           C
ATOM    199  HA  LEU    14      23.990  35.364  45.060  1.00  0.00           H
ATOM    200  CB  LEU    14      24.855  34.904  43.218  1.00  0.00           C
ATOM    201  HB2 LEU    14      23.998  34.322  42.877  1.00  0.00           H
ATOM    202  HB3 LEU    14      25.258  35.430  42.352  1.00  0.00           H
ATOM    203  CG  LEU    14      25.881  33.810  43.718  1.00  0.00           C
ATOM    204  HG  LEU    14      26.851  34.238  43.968  1.00  0.00           H
ATOM    205  CD1 LEU    14      25.499  33.017  44.972  1.00  0.00           C
ATOM    206 HD11 LEU    14      25.152  33.720  45.729  1.00  0.00           H
ATOM    207 HD12 LEU    14      26.298  32.417  45.411  1.00  0.00           H
ATOM    208 HD13 LEU    14      24.664  32.331  44.829  1.00  0.00           H
ATOM    209  CD2 LEU    14      26.159  32.855  42.660  1.00  0.00           C
ATOM    210 HD21 LEU    14      26.678  32.009  43.109  1.00  0.00           H
ATOM    211 HD22 LEU    14      25.221  32.559  42.190  1.00  0.00           H
ATOM    212 HD23 LEU    14      26.810  33.298  41.907  1.00  0.00           H
ATOM    213  C   LEU    14      25.581  36.766  44.889  1.00  0.00           C
ATOM    214  O   LEU    14      26.016  36.527  46.014  1.00  0.00           O
ATOM    215  N   MET    15      26.104  37.779  44.191  1.00  0.00           N
ATOM    216  H   MET    15      25.770  38.131  43.305  1.00  0.00           H
ATOM    217  CA  MET    15      27.204  38.537  44.736  1.00  0.00           C
ATOM    218  HA  MET    15      28.048  37.847  44.780  1.00  0.00           H
ATOM    219  CB  MET    15      27.724  39.617  43.781  1.00  0.00           C
ATOM    220  HB2 MET    15      27.886  39.203  42.785  1.00  0.00           H
ATOM    221  HB3 MET    15      27.060  40.480  43.810  1.00  0.00           H
ATOM    222  CG  MET    15      29.103  40.172  44.157  1.00  0.00           C
ATOM    223  HG2 MET    15      28.955  41.101  44.708  1.00  0.00           H
ATOM    224  HG3 MET    15      29.593  39.440  44.798  1.00  0.00           H
ATOM    225  SD  MET    15      30.278  40.769  42.977  1.00  0.00           S
ATOM    226  CE  MET    15      30.460  39.198  42.001  1.00  0.00           C
ATOM    227  HE1 MET    15      30.690  38.320  42.606  1.00  0.00           H
ATOM    228  HE2 MET    15      29.647  38.938  41.323  1.00  0.00           H
ATOM    229  HE3 MET    15      31.341  39.326  41.373  1.00  0.00           H
ATOM    230  C   MET    15      26.903  39.229  46.125  1.00  0.00           C
ATOM    231  O   MET    15      27.774  39.170  47.007  1.00  0.00           O
ATOM    232  N   SER    16      25.694  39.746  46.319  1.00  0.00           N
ATOM    233  H   SER    16      25.013  39.862  45.582  1.00  0.00           H
ATOM    234  CA  SER    16      25.359  40.452  47.563  1.00  0.00           C
ATOM    235  HA  SER    16      26.099  41.219  47.790  1.00  0.00           H
ATOM    236  CB  SER    16      23.874  41.104  47.486  1.00  0.00           C
ATOM    237  HB2 SER    16      24.001  41.943  46.800  1.00  0.00           H
ATOM    238  HB3 SER    16      23.183  40.394  47.032  1.00  0.00           H
ATOM    239  OG  SER    16      23.396  41.614  48.664  1.00  0.00           O
ATOM    240  HG  SER    16      23.903  42.407  48.853  1.00  0.00           H
ATOM    241  C   SER    16      25.308  39.476  48.759  1.00  0.00           C
ATOM    242  O   SER    16      25.726  39.790  49.914  1.00  0.00           O
ATOM    243  N   LEU    17      24.739  38.204  48.576  1.00  0.00           N
ATOM    244  H   LEU    17      24.382  37.968  47.662  1.00  0.00           H
ATOM    245  CA  LEU    17      24.791  37.130  49.562  1.00  0.00           C
ATOM    246  HA  LEU    17      24.310  37.431  50.492  1.00  0.00           H
ATOM    247  CB  LEU    17      24.073  35.872  48.949  1.00  0.00           C
ATOM    248  HB2 LEU    17      23.122  36.162  48.504  1.00  0.00           H
ATOM    249  HB3 LEU    17      24.721  35.656  48.099  1.00  0.00           H
ATOM    250  CG  LEU    17      23.984  34.727  49.944  1.00  0.00           C
ATOM    251  HG  LEU    17      24.954  34.245  50.072  1.00  0.00           H
ATOM    252  CD1 LEU    17      23.383  35.120  51.305  1.00  0.00           C
ATOM    253 HD11 LEU    17      23.155  34.272  51.951  1.00  0.00           H
ATOM    254 HD12 LEU    17      22.469  35.686  51.124  1.00  0.00           H
ATOM    255 HD13 LEU    17      24.186  35.599  51.865  1.00  0.00           H
ATOM    256  CD2 LEU    17      23.132  33.656  49.353  1.00  0.00           C
ATOM    257 HD21 LEU    17      22.106  33.957  49.138  1.00  0.00           H
ATOM    258 HD22 LEU    17      23.595  33.384  48.406  1.00  0.00           H
ATOM    259 HD23 LEU    17      23.188  32.789  50.012  1.00  0.00           H
ATOM    260  C   LEU    17      26.263  36.776  49.942  1.00  0.00           C
ATOM    261  O   LEU    17      26.742  37.087  51.079  1.00  0.00           O
ATOM    262  N   ILE    18      27.031  36.359  48.937  1.00  0.00           N
ATOM    263  H   ILE    18      26.626  36.241  48.019  1.00  0.00           H
ATOM    264  CA  ILE    18      28.454  36.158  49.066  1.00  0.00           C
ATOM    265  HA  ILE    18      28.493  35.341  49.787  1.00  0.00           H
ATOM    266  CB  ILE    18      28.989  35.693  47.686  1.00  0.00           C
ATOM    267  HB  ILE    18      28.537  36.396  46.987  1.00  0.00           H
ATOM    268  CG2 ILE    18      30.484  35.935  47.402  1.00  0.00           C
ATOM    269 HG21 ILE    18      30.656  35.736  46.344  1.00  0.00           H
ATOM    270 HG22 ILE    18      31.178  35.288  47.940  1.00  0.00           H
ATOM    271 HG23 ILE    18      30.743  36.977  47.597  1.00  0.00           H
ATOM    272  CG1 ILE    18      28.489  34.329  47.296  1.00  0.00           C
ATOM    273 HG12 ILE    18      27.415  34.185  47.411  1.00  0.00           H
ATOM    274 HG13 ILE    18      28.815  34.186  46.266  1.00  0.00           H
ATOM    275  CD1 ILE    18      28.980  33.176  48.175  1.00  0.00           C
ATOM    276 HD11 ILE    18      30.062  33.160  48.041  1.00  0.00           H
ATOM    277 HD12 ILE    18      28.455  32.251  47.939  1.00  0.00           H
ATOM    278 HD13 ILE    18      28.841  33.289  49.251  1.00  0.00           H
ATOM    279  C   ILE    18      29.297  37.248  49.738  1.00  0.00           C
ATOM    280  O   ILE    18      29.952  36.902  50.764  1.00  0.00           O
ATOM    281  N   ILE    19      29.265  38.519  49.305  1.00  0.00           N
ATOM    282  H   ILE    19      28.906  38.720  48.383  1.00  0.00           H
ATOM    283  CA  ILE    19      30.106  39.558  49.926  1.00  0.00           C
ATOM    284  HA  ILE    19      31.110  39.156  49.793  1.00  0.00           H
ATOM    285  CB  ILE    19      30.094  40.917  49.171  1.00  0.00           C
ATOM    286  HB  ILE    19      30.295  40.773  48.108  1.00  0.00           H
ATOM    287  CG2 ILE    19      28.750  41.634  49.509  1.00  0.00           C
ATOM    288 HG21 ILE    19      28.784  41.968  50.546  1.00  0.00           H
ATOM    289 HG22 ILE    19      27.878  40.993  49.388  1.00  0.00           H
ATOM    290 HG23 ILE    19      28.653  42.568  48.955  1.00  0.00           H
ATOM    291  CG1 ILE    19      31.259  41.853  49.506  1.00  0.00           C
ATOM    292 HG12 ILE    19      31.033  42.813  49.042  1.00  0.00           H
ATOM    293 HG13 ILE    19      31.285  42.171  50.549  1.00  0.00           H
ATOM    294  CD1 ILE    19      32.703  41.426  49.053  1.00  0.00           C
ATOM    295 HD11 ILE    19      32.997  40.482  49.514  1.00  0.00           H
ATOM    296 HD12 ILE    19      33.328  42.178  49.535  1.00  0.00           H
ATOM    297 HD13 ILE    19      32.807  41.368  47.970  1.00  0.00           H
ATOM    298  C   ILE    19      29.941  39.727  51.443  1.00  0.00           C
ATOM    299  O   ILE    19      30.888  40.065  52.178  1.00  0.00           O
ATOM    300  N   ASN    20      28.661  39.529  51.879  1.00  0.00           N
ATOM    301  H   ASN    20      28.082  39.141  51.148  1.00  0.00           H
ATOM    302  CA  ASN    20      28.355  39.515  53.349  1.00  0.00           C
ATOM    303  HA  ASN    20      28.966  40.352  53.687  1.00  0.00           H
ATOM    304  CB  ASN    20      26.871  39.821  53.502  1.00  0.00           C
ATOM    305  HB2 ASN    20      26.307  39.118  52.889  1.00  0.00           H
ATOM    306  HB3 ASN    20      26.516  39.600  54.508  1.00  0.00           H
ATOM    307  CG  ASN    20      26.538  41.233  53.143  1.00  0.00           C
ATOM    308  OD1 ASN    20      26.627  42.172  53.918  1.00  0.00           O
ATOM    309  ND2 ASN    20      25.905  41.438  52.033  1.00  0.00           N
ATOM    310 HD21 ASN    20      25.776  40.757  51.299  1.00  0.00           H
ATOM    311 HD22 ASN    20      25.604  42.393  51.899  1.00  0.00           H
ATOM    312  C   ASN    20      28.633  38.264  54.089  1.00  0.00           C
ATOM    313  O   ASN    20      28.661  38.317  55.304  1.00  0.00           O
ATOM    314  N   THR    21      28.837  37.105  53.419  1.00  0.00           N
ATOM    315  H   THR    21      28.769  37.243  52.421  1.00  0.00           H
ATOM    316  CA  THR    21      28.906  35.727  53.964  1.00  0.00           C
ATOM    317  HA  THR    21      28.104  35.558  54.683  1.00  0.00           H
ATOM    318  CB  THR    21      28.585  34.716  52.870  1.00  0.00           C
ATOM    319  HB  THR    21      29.237  34.773  51.999  1.00  0.00           H
ATOM    320  CG2 THR    21      28.548  33.261  53.314  1.00  0.00           C
ATOM    321 HG21 THR    21      28.435  32.599  52.457  1.00  0.00           H
ATOM    322 HG22 THR    21      27.707  33.209  54.005  1.00  0.00           H
ATOM    323 HG23 THR    21      29.547  33.004  53.666  1.00  0.00           H
ATOM    324  OG1 THR    21      27.258  34.822  52.352  1.00  0.00           O
ATOM    325  HG1 THR    21      27.315  35.713  52.000  1.00  0.00           H
ATOM    326  C   THR    21      30.167  35.463  54.683  1.00  0.00           C
ATOM    327  O   THR    21      31.261  35.825  54.156  1.00  0.00           O
ATOM    328  N   PHE    22      29.982  34.759  55.846  1.00  0.00           N
ATOM    329  H   PHE    22      29.100  34.324  56.073  1.00  0.00           H
ATOM    330  CA  PHE    22      31.053  34.187  56.641  1.00  0.00           C
ATOM    331  HA  PHE    22      31.967  34.297  56.057  1.00  0.00           H
ATOM    332  CB  PHE    22      31.182  34.820  57.981  1.00  0.00           C
ATOM    333  HB2 PHE    22      30.264  34.656  58.546  1.00  0.00           H
ATOM    334  HB3 PHE    22      31.868  34.174  58.528  1.00  0.00           H
ATOM    335  CG  PHE    22      31.661  36.264  57.992  1.00  0.00           C
ATOM    336  CD1 PHE    22      33.019  36.608  58.074  1.00  0.00           C
ATOM    337  HD1 PHE    22      33.740  35.804  58.077  1.00  0.00           H
ATOM    338  CE1 PHE    22      33.444  37.925  58.069  1.00  0.00           C
ATOM    339  HE1 PHE    22      34.490  38.191  58.039  1.00  0.00           H
ATOM    340  CZ  PHE    22      32.500  38.965  58.109  1.00  0.00           C
ATOM    341  HZ  PHE    22      32.753  40.008  58.233  1.00  0.00           H
ATOM    342  CE2 PHE    22      31.135  38.601  58.175  1.00  0.00           C
ATOM    343  HE2 PHE    22      30.420  39.403  58.295  1.00  0.00           H
ATOM    344  CD2 PHE    22      30.676  37.279  58.007  1.00  0.00           C
ATOM    345  HD2 PHE    22      29.617  37.071  57.958  1.00  0.00           H
ATOM    346  C   PHE    22      30.718  32.700  56.748  1.00  0.00           C
ATOM    347  O   PHE    22      29.548  32.316  56.890  1.00  0.00           O
ATOM    348  N   TYR    23      31.767  31.823  56.541  1.00  0.00           N
ATOM    349  H   TYR    23      32.712  32.177  56.502  1.00  0.00           H
ATOM    350  CA  TYR    23      31.589  30.374  56.271  1.00  0.00           C
ATOM    351  HA  TYR    23      30.983  29.949  57.071  1.00  0.00           H
ATOM    352  CB  TYR    23      30.904  30.138  54.917  1.00  0.00           C
ATOM    353  HB2 TYR    23      29.934  30.633  54.896  1.00  0.00           H
ATOM    354  HB3 TYR    23      31.481  30.756  54.226  1.00  0.00           H
ATOM    355  CG  TYR    23      30.737  28.684  54.512  1.00  0.00           C
ATOM    356  CD1 TYR    23      29.939  27.750  55.219  1.00  0.00           C
ATOM    357  HD1 TYR    23      29.363  28.104  56.061  1.00  0.00           H
ATOM    358  CE1 TYR    23      29.879  26.414  54.921  1.00  0.00           C
ATOM    359  HE1 TYR    23      29.339  25.719  55.546  1.00  0.00           H
ATOM    360  CZ  TYR    23      30.507  26.006  53.802  1.00  0.00           C
ATOM    361  OH  TYR    23      30.435  24.706  53.514  1.00  0.00           O
ATOM    362  HH  TYR    23      30.232  24.585  52.584  1.00  0.00           H
ATOM    363  CE2 TYR    23      31.218  26.811  52.933  1.00  0.00           C
ATOM    364  HE2 TYR    23      31.732  26.536  52.024  1.00  0.00           H
ATOM    365  CD2 TYR    23      31.350  28.145  53.372  1.00  0.00           C
ATOM    366  HD2 TYR    23      31.972  28.814  52.797  1.00  0.00           H
ATOM    367  C   TYR    23      32.950  29.714  56.386  1.00  0.00           C
ATOM    368  O   TYR    23      33.991  30.096  55.816  1.00  0.00           O
ATOM    369  N   SER    24      32.938  28.572  57.102  1.00  0.00           N
ATOM    370  H   SER    24      32.111  28.154  57.505  1.00  0.00           H
ATOM    371  CA  SER    24      34.181  27.914  57.334  1.00  0.00           C
ATOM    372  HA  SER    24      34.947  28.598  57.696  1.00  0.00           H
ATOM    373  CB  SER    24      34.106  26.910  58.519  1.00  0.00           C
ATOM    374  HB2 SER    24      35.048  26.364  58.568  1.00  0.00           H
ATOM    375  HB3 SER    24      33.873  27.433  59.446  1.00  0.00           H
ATOM    376  OG  SER    24      32.958  26.079  58.196  1.00  0.00           O
ATOM    377  HG  SER    24      32.231  26.360  58.758  1.00  0.00           H
ATOM    378  C   SER    24      34.833  27.209  56.108  1.00  0.00           C
ATOM    379  O   SER    24      35.984  26.785  56.251  1.00  0.00           O
ATOM    380  N   ASN    25      34.302  27.163  54.883  1.00  0.00           N
ATOM    381  H   ASN    25      33.358  27.503  54.775  1.00  0.00           H
ATOM    382  CA  ASN    25      34.948  26.769  53.672  1.00  0.00           C
ATOM    383  HA  ASN    25      36.001  26.499  53.746  1.00  0.00           H
ATOM    384  CB  ASN    25      34.354  25.368  53.266  1.00  0.00           C
ATOM    385  HB2 ASN    25      33.317  25.516  52.965  1.00  0.00           H
ATOM    386  HB3 ASN    25      34.947  24.922  52.468  1.00  0.00           H
ATOM    387  CG  ASN    25      34.384  24.277  54.364  1.00  0.00           C
ATOM    388  OD1 ASN    25      33.475  23.547  54.678  1.00  0.00           O
ATOM    389  ND2 ASN    25      35.547  24.158  54.936  1.00  0.00           N
ATOM    390 HD21 ASN    25      36.330  24.765  54.742  1.00  0.00           H
ATOM    391 HD22 ASN    25      35.611  23.419  55.621  1.00  0.00           H
ATOM    392  C   ASN    25      34.887  27.962  52.665  1.00  0.00           C
ATOM    393  O   ASN    25      34.527  27.800  51.518  1.00  0.00           O
ATOM    394  N   LYS    26      35.389  29.138  53.045  1.00  0.00           N
ATOM    395  H   LYS    26      35.703  29.166  54.005  1.00  0.00           H
ATOM    396  CA  LYS    26      35.600  30.443  52.254  1.00  0.00           C
ATOM    397  HA  LYS    26      34.801  30.402  51.514  1.00  0.00           H
ATOM    398  CB  LYS    26      35.357  31.595  53.179  1.00  0.00           C
ATOM    399  HB2 LYS    26      35.538  32.480  52.569  1.00  0.00           H
ATOM    400  HB3 LYS    26      34.323  31.573  53.526  1.00  0.00           H
ATOM    401  CG  LYS    26      36.309  31.573  54.311  1.00  0.00           C
ATOM    402  HG2 LYS    26      36.136  30.795  55.054  1.00  0.00           H
ATOM    403  HG3 LYS    26      37.319  31.479  53.914  1.00  0.00           H
ATOM    404  CD  LYS    26      36.368  32.960  55.020  1.00  0.00           C
ATOM    405  HD2 LYS    26      36.887  33.630  54.337  1.00  0.00           H
ATOM    406  HD3 LYS    26      35.323  33.260  55.109  1.00  0.00           H
ATOM    407  CE  LYS    26      37.200  32.975  56.375  1.00  0.00           C
ATOM    408  HE2 LYS    26      36.928  33.792  57.041  1.00  0.00           H
ATOM    409  HE3 LYS    26      37.030  32.017  56.867  1.00  0.00           H
ATOM    410  NZ  LYS    26      38.679  33.187  55.995  1.00  0.00           N
ATOM    411  HZ1 LYS    26      38.804  34.122  55.635  1.00  0.00           H
ATOM    412  HZ2 LYS    26      39.047  32.496  55.357  1.00  0.00           H
ATOM    413  HZ3 LYS    26      39.354  33.234  56.747  1.00  0.00           H
ATOM    414  C   LYS    26      36.911  30.495  51.494  1.00  0.00           C
ATOM    415  O   LYS    26      37.053  31.327  50.628  1.00  0.00           O
ATOM    416  N   GLU    27      37.884  29.639  51.804  1.00  0.00           N
ATOM    417  H   GLU    27      37.715  29.064  52.617  1.00  0.00           H
ATOM    418  CA  GLU    27      39.144  29.436  51.148  1.00  0.00           C
ATOM    419  HA  GLU    27      39.663  30.394  51.125  1.00  0.00           H
ATOM    420  CB  GLU    27      40.143  28.575  51.991  1.00  0.00           C
ATOM    421  HB2 GLU    27      40.981  28.362  51.327  1.00  0.00           H
ATOM    422  HB3 GLU    27      40.451  29.139  52.872  1.00  0.00           H
ATOM    423  CG  GLU    27      39.609  27.257  52.529  1.00  0.00           C
ATOM    424  HG2 GLU    27      38.864  26.861  51.839  1.00  0.00           H
ATOM    425  HG3 GLU    27      40.485  26.634  52.705  1.00  0.00           H
ATOM    426  CD  GLU    27      38.880  27.227  53.861  1.00  0.00           C
ATOM    427  OE1 GLU    27      39.039  26.222  54.575  1.00  0.00           O
ATOM    428  OE2 GLU    27      38.167  28.148  54.323  1.00  0.00           O
ATOM    429  C   GLU    27      39.021  28.946  49.708  1.00  0.00           C
ATOM    430  O   GLU    27      39.961  28.961  48.936  1.00  0.00           O
ATOM    431  N   ILE    28      37.813  28.451  49.345  1.00  0.00           N
ATOM    432  H   ILE    28      37.059  28.536  50.012  1.00  0.00           H
ATOM    433  CA  ILE    28      37.496  27.930  48.050  1.00  0.00           C
ATOM    434  HA  ILE    28      38.214  27.126  47.887  1.00  0.00           H
ATOM    435  CB  ILE    28      36.063  27.395  47.984  1.00  0.00           C
ATOM    436  HB  ILE    28      35.832  27.088  46.964  1.00  0.00           H
ATOM    437  CG2 ILE    28      35.937  26.334  49.042  1.00  0.00           C
ATOM    438 HG21 ILE    28      36.683  25.563  48.848  1.00  0.00           H
ATOM    439 HG22 ILE    28      34.892  26.036  48.976  1.00  0.00           H
ATOM    440 HG23 ILE    28      36.280  26.667  50.021  1.00  0.00           H
ATOM    441  CG1 ILE    28      35.142  28.620  48.181  1.00  0.00           C
ATOM    442 HG12 ILE    28      35.293  29.153  49.119  1.00  0.00           H
ATOM    443 HG13 ILE    28      35.366  29.306  47.364  1.00  0.00           H
ATOM    444  CD1 ILE    28      33.621  28.389  48.052  1.00  0.00           C
ATOM    445 HD11 ILE    28      33.122  29.351  47.941  1.00  0.00           H
ATOM    446 HD12 ILE    28      33.386  27.870  48.982  1.00  0.00           H
ATOM    447 HD13 ILE    28      33.433  27.696  47.233  1.00  0.00           H
ATOM    448  C   ILE    28      37.822  28.899  46.835  1.00  0.00           C
ATOM    449  O   ILE    28      37.996  28.358  45.727  1.00  0.00           O
ATOM    450  N   PHE    29      38.076  30.161  47.031  1.00  0.00           N
ATOM    451  H   PHE    29      38.046  30.452  47.998  1.00  0.00           H
ATOM    452  CA  PHE    29      38.560  31.168  46.043  1.00  0.00           C
ATOM    453  HA  PHE    29      37.849  31.334  45.233  1.00  0.00           H
ATOM    454  CB  PHE    29      38.800  32.471  46.818  1.00  0.00           C
ATOM    455  HB2 PHE    29      38.680  33.304  46.125  1.00  0.00           H
ATOM    456  HB3 PHE    29      38.012  32.517  47.568  1.00  0.00           H
ATOM    457  CG  PHE    29      40.067  32.610  47.568  1.00  0.00           C
ATOM    458  CD1 PHE    29      40.139  32.085  48.861  1.00  0.00           C
ATOM    459  HD1 PHE    29      39.264  31.599  49.268  1.00  0.00           H
ATOM    460  CE1 PHE    29      41.375  32.058  49.492  1.00  0.00           C
ATOM    461  HE1 PHE    29      41.478  31.562  50.446  1.00  0.00           H
ATOM    462  CZ  PHE    29      42.493  32.587  48.839  1.00  0.00           C
ATOM    463  HZ  PHE    29      43.415  32.598  49.402  1.00  0.00           H
ATOM    464  CE2 PHE    29      42.439  33.181  47.587  1.00  0.00           C
ATOM    465  HE2 PHE    29      43.316  33.700  47.227  1.00  0.00           H
ATOM    466  CD2 PHE    29      41.186  33.188  46.924  1.00  0.00           C
ATOM    467  HD2 PHE    29      41.098  33.657  45.955  1.00  0.00           H
ATOM    468  C   PHE    29      39.759  30.629  45.329  1.00  0.00           C
ATOM    469  O   PHE    29      39.806  30.675  44.116  1.00  0.00           O
ATOM    470  N   LEU    30      40.703  30.046  46.030  1.00  0.00           N
ATOM    471  H   LEU    30      40.648  30.030  47.038  1.00  0.00           H
ATOM    472  CA  LEU    30      41.945  29.648  45.348  1.00  0.00           C
ATOM    473  HA  LEU    30      42.155  30.340  44.532  1.00  0.00           H
ATOM    474  CB  LEU    30      43.059  29.652  46.372  1.00  0.00           C
ATOM    475  HB2 LEU    30      42.871  30.427  47.115  1.00  0.00           H
ATOM    476  HB3 LEU    30      42.880  28.699  46.871  1.00  0.00           H
ATOM    477  CG  LEU    30      44.517  29.814  45.826  1.00  0.00           C
ATOM    478  HG  LEU    30      44.566  29.471  44.792  1.00  0.00           H
ATOM    479  CD1 LEU    30      45.045  31.201  45.931  1.00  0.00           C
ATOM    480 HD11 LEU    30      45.085  31.583  46.951  1.00  0.00           H
ATOM    481 HD12 LEU    30      44.384  31.813  45.318  1.00  0.00           H
ATOM    482 HD13 LEU    30      46.044  31.345  45.519  1.00  0.00           H
ATOM    483  CD2 LEU    30      45.471  28.934  46.607  1.00  0.00           C
ATOM    484 HD21 LEU    30      45.087  27.914  46.631  1.00  0.00           H
ATOM    485 HD22 LEU    30      46.454  28.854  46.142  1.00  0.00           H
ATOM    486 HD23 LEU    30      45.563  29.251  47.645  1.00  0.00           H
ATOM    487  C   LEU    30      41.755  28.272  44.608  1.00  0.00           C
ATOM    488  O   LEU    30      42.191  28.112  43.471  1.00  0.00           O
ATOM    489  N   ARG    31      40.873  27.402  45.173  1.00  0.00           N
ATOM    490  H   ARG    31      40.438  27.644  46.052  1.00  0.00           H
ATOM    491  CA  ARG    31      40.402  26.106  44.601  1.00  0.00           C
ATOM    492  HA  ARG    31      41.179  25.419  44.263  1.00  0.00           H
ATOM    493  CB  ARG    31      39.459  25.433  45.685  1.00  0.00           C
ATOM    494  HB2 ARG    31      39.837  25.434  46.708  1.00  0.00           H
ATOM    495  HB3 ARG    31      38.553  26.038  45.715  1.00  0.00           H
ATOM    496  CG  ARG    31      39.179  24.025  45.188  1.00  0.00           C
ATOM    497  HG2 ARG    31      38.560  24.163  44.302  1.00  0.00           H
ATOM    498  HG3 ARG    31      40.092  23.456  45.015  1.00  0.00           H
ATOM    499  CD  ARG    31      38.281  23.286  46.172  1.00  0.00           C
ATOM    500  HD2 ARG    31      38.298  22.214  45.970  1.00  0.00           H
ATOM    501  HD3 ARG    31      38.537  23.546  47.199  1.00  0.00           H
ATOM    502  NE  ARG    31      36.871  23.747  45.946  1.00  0.00           N
ATOM    503  HE  ARG    31      36.754  24.369  45.159  1.00  0.00           H
ATOM    504  CZ  ARG    31      35.844  23.503  46.707  1.00  0.00           C
ATOM    505  NH1 ARG    31      35.854  22.703  47.739  1.00  0.00           N
ATOM    506 HH11 ARG    31      36.580  22.006  47.822  1.00  0.00           H
ATOM    507 HH12 ARG    31      35.023  22.604  48.305  1.00  0.00           H
ATOM    508  NH2 ARG    31      34.763  24.202  46.522  1.00  0.00           N
ATOM    509 HH21 ARG    31      34.741  24.755  45.677  1.00  0.00           H
ATOM    510 HH22 ARG    31      33.951  23.841  47.002  1.00  0.00           H
ATOM    511  C   ARG    31      39.692  26.326  43.255  1.00  0.00           C
ATOM    512  O   ARG    31      40.058  25.705  42.293  1.00  0.00           O
ATOM    513  N   GLU    32      38.713  27.277  43.219  1.00  0.00           N
ATOM    514  H   GLU    32      38.559  27.835  44.046  1.00  0.00           H
ATOM    515  CA  GLU    32      37.933  27.467  42.009  1.00  0.00           C
ATOM    516  HA  GLU    32      37.678  26.477  41.631  1.00  0.00           H
ATOM    517  CB  GLU    32      36.594  28.187  42.432  1.00  0.00           C
ATOM    518  HB2 GLU    32      36.784  29.102  42.995  1.00  0.00           H
ATOM    519  HB3 GLU    32      36.063  28.344  41.493  1.00  0.00           H
ATOM    520  CG  GLU    32      35.568  27.454  43.307  1.00  0.00           C
ATOM    521  HG2 GLU    32      35.790  27.663  44.353  1.00  0.00           H
ATOM    522  HG3 GLU    32      34.570  27.872  43.174  1.00  0.00           H
ATOM    523  CD  GLU    32      35.424  25.943  43.028  1.00  0.00           C
ATOM    524  OE1 GLU    32      35.516  25.533  41.867  1.00  0.00           O
ATOM    525  OE2 GLU    32      35.379  25.234  44.040  1.00  0.00           O
ATOM    526  C   GLU    32      38.732  28.175  40.961  1.00  0.00           C
ATOM    527  O   GLU    32      38.703  27.875  39.771  1.00  0.00           O
ATOM    528  N   LEU    33      39.553  29.172  41.343  1.00  0.00           N
ATOM    529  H   LEU    33      39.436  29.497  42.292  1.00  0.00           H
ATOM    530  CA  LEU    33      40.345  29.937  40.448  1.00  0.00           C
ATOM    531  HA  LEU    33      39.746  30.275  39.603  1.00  0.00           H
ATOM    532  CB  LEU    33      40.828  31.304  41.115  1.00  0.00           C
ATOM    533  HB2 LEU    33      41.432  31.049  41.985  1.00  0.00           H
ATOM    534  HB3 LEU    33      41.571  31.713  40.431  1.00  0.00           H
ATOM    535  CG  LEU    33      39.844  32.393  41.395  1.00  0.00           C
ATOM    536  HG  LEU    33      39.022  31.992  41.988  1.00  0.00           H
ATOM    537  CD1 LEU    33      40.553  33.499  42.150  1.00  0.00           C
ATOM    538 HD11 LEU    33      39.750  34.133  42.523  1.00  0.00           H
ATOM    539 HD12 LEU    33      41.221  34.126  41.560  1.00  0.00           H
ATOM    540 HD13 LEU    33      41.217  33.074  42.903  1.00  0.00           H
ATOM    541  CD2 LEU    33      39.219  32.871  40.063  1.00  0.00           C
ATOM    542 HD21 LEU    33      40.045  33.318  39.507  1.00  0.00           H
ATOM    543 HD22 LEU    33      38.751  32.102  39.449  1.00  0.00           H
ATOM    544 HD23 LEU    33      38.495  33.675  40.193  1.00  0.00           H
ATOM    545  C   LEU    33      41.454  29.058  39.865  1.00  0.00           C
ATOM    546  O   LEU    33      41.548  28.964  38.644  1.00  0.00           O
ATOM    547  N   ILE    34      42.179  28.235  40.649  1.00  0.00           N
ATOM    548  H   ILE    34      42.113  28.412  41.642  1.00  0.00           H
ATOM    549  CA  ILE    34      43.241  27.332  40.139  1.00  0.00           C
ATOM    550  HA  ILE    34      43.860  27.824  39.388  1.00  0.00           H
ATOM    551  CB  ILE    34      44.170  26.901  41.256  1.00  0.00           C
ATOM    552  HB  ILE    34      43.547  26.548  42.077  1.00  0.00           H
ATOM    553  CG2 ILE    34      45.013  25.673  40.787  1.00  0.00           C
ATOM    554 HG21 ILE    34      45.729  25.457  41.580  1.00  0.00           H
ATOM    555 HG22 ILE    34      45.601  26.090  39.970  1.00  0.00           H
ATOM    556 HG23 ILE    34      44.421  24.812  40.474  1.00  0.00           H
ATOM    557  CG1 ILE    34      45.004  28.138  41.643  1.00  0.00           C
ATOM    558 HG12 ILE    34      45.654  28.355  40.795  1.00  0.00           H
ATOM    559 HG13 ILE    34      44.451  29.061  41.821  1.00  0.00           H
ATOM    560  CD1 ILE    34      45.849  27.868  42.916  1.00  0.00           C
ATOM    561 HD11 ILE    34      46.362  28.796  43.170  1.00  0.00           H
ATOM    562 HD12 ILE    34      46.636  27.123  42.807  1.00  0.00           H
ATOM    563 HD13 ILE    34      45.128  27.539  43.664  1.00  0.00           H
ATOM    564  C   ILE    34      42.612  26.089  39.398  1.00  0.00           C
ATOM    565  O   ILE    34      43.222  25.636  38.418  1.00  0.00           O
ATOM    566  N   SER    35      41.349  25.757  39.691  1.00  0.00           N
ATOM    567  H   SER    35      40.850  26.368  40.323  1.00  0.00           H
ATOM    568  CA  SER    35      40.600  24.903  38.737  1.00  0.00           C
ATOM    569  HA  SER    35      41.157  23.990  38.525  1.00  0.00           H
ATOM    570  CB  SER    35      39.317  24.373  39.345  1.00  0.00           C
ATOM    571  HB2 SER    35      38.762  25.276  39.598  1.00  0.00           H
ATOM    572  HB3 SER    35      38.663  23.851  38.646  1.00  0.00           H
ATOM    573  OG  SER    35      39.489  23.571  40.550  1.00  0.00           O
ATOM    574  HG  SER    35      40.003  24.132  41.136  1.00  0.00           H
ATOM    575  C   SER    35      40.299  25.596  37.373  1.00  0.00           C
ATOM    576  O   SER    35      40.369  24.939  36.351  1.00  0.00           O
ATOM    577  N   ASN    36      39.912  26.893  37.323  1.00  0.00           N
ATOM    578  H   ASN    36      39.868  27.331  38.231  1.00  0.00           H
ATOM    579  CA  ASN    36      39.503  27.679  36.132  1.00  0.00           C
ATOM    580  HA  ASN    36      38.731  27.161  35.564  1.00  0.00           H
ATOM    581  CB  ASN    36      38.805  28.990  36.687  1.00  0.00           C
ATOM    582  HB2 ASN    36      38.041  28.763  37.431  1.00  0.00           H
ATOM    583  HB3 ASN    36      39.666  29.527  37.084  1.00  0.00           H
ATOM    584  CG  ASN    36      38.152  29.863  35.696  1.00  0.00           C
ATOM    585  OD1 ASN    36      37.072  29.603  35.167  1.00  0.00           O
ATOM    586  ND2 ASN    36      38.845  30.851  35.287  1.00  0.00           N
ATOM    587 HD21 ASN    36      39.744  31.047  35.703  1.00  0.00           H
ATOM    588 HD22 ASN    36      38.385  31.521  34.687  1.00  0.00           H
ATOM    589  C   ASN    36      40.745  27.931  35.257  1.00  0.00           C
ATOM    590  O   ASN    36      40.735  27.593  34.098  1.00  0.00           O
ATOM    591  N   SER    37      41.868  28.223  35.871  1.00  0.00           N
ATOM    592  H   SER    37      41.870  28.481  36.848  1.00  0.00           H
ATOM    593  CA  SER    37      43.217  28.333  35.328  1.00  0.00           C
ATOM    594  HA  SER    37      43.171  28.970  34.444  1.00  0.00           H
ATOM    595  CB  SER    37      44.139  28.982  36.295  1.00  0.00           C
ATOM    596  HB2 SER    37      44.139  28.240  37.094  1.00  0.00           H
ATOM    597  HB3 SER    37      45.147  29.039  35.883  1.00  0.00           H
ATOM    598  OG  SER    37      43.722  30.325  36.732  1.00  0.00           O
ATOM    599  HG  SER    37      44.152  30.979  36.177  1.00  0.00           H
ATOM    600  C   SER    37      43.667  26.954  34.816  1.00  0.00           C
ATOM    601  O   SER    37      44.080  26.774  33.699  1.00  0.00           O
ATOM    602  N   SER    38      43.464  25.869  35.616  1.00  0.00           N
ATOM    603  H   SER    38      43.201  26.040  36.576  1.00  0.00           H
ATOM    604  CA  SER    38      43.635  24.459  35.103  1.00  0.00           C
ATOM    605  HA  SER    38      44.672  24.382  34.775  1.00  0.00           H
ATOM    606  CB  SER    38      43.451  23.375  36.147  1.00  0.00           C
ATOM    607  HB2 SER    38      43.921  23.755  37.054  1.00  0.00           H
ATOM    608  HB3 SER    38      42.377  23.285  36.311  1.00  0.00           H
ATOM    609  OG  SER    38      44.038  22.184  35.692  1.00  0.00           O
ATOM    610  HG  SER    38      43.363  21.765  35.154  1.00  0.00           H
ATOM    611  C   SER    38      42.819  24.143  33.845  1.00  0.00           C
ATOM    612  O   SER    38      43.364  23.697  32.872  1.00  0.00           O
ATOM    613  N   ASP    39      41.516  24.324  33.768  1.00  0.00           N
ATOM    614  H   ASP    39      41.006  24.583  34.602  1.00  0.00           H
ATOM    615  CA  ASP    39      40.725  24.225  32.472  1.00  0.00           C
ATOM    616  HA  ASP    39      40.961  23.267  32.008  1.00  0.00           H
ATOM    617  CB  ASP    39      39.177  24.331  32.733  1.00  0.00           C
ATOM    618  HB2 ASP    39      38.940  25.222  33.314  1.00  0.00           H
ATOM    619  HB3 ASP    39      38.642  24.381  31.783  1.00  0.00           H
ATOM    620  CG  ASP    39      38.565  23.065  33.401  1.00  0.00           C
ATOM    621  OD1 ASP    39      39.298  22.033  33.455  1.00  0.00           O
ATOM    622  OD2 ASP    39      37.414  23.066  33.841  1.00  0.00           O
ATOM    623  C   ASP    39      41.159  25.214  31.408  1.00  0.00           C
ATOM    624  O   ASP    39      41.012  24.951  30.204  1.00  0.00           O
ATOM    625  N   ALA    40      41.636  26.383  31.793  1.00  0.00           N
ATOM    626  H   ALA    40      41.745  26.556  32.782  1.00  0.00           H
ATOM    627  CA  ALA    40      42.004  27.386  30.818  1.00  0.00           C
ATOM    628  HA  ALA    40      41.205  27.440  30.078  1.00  0.00           H
ATOM    629  CB  ALA    40      42.004  28.766  31.486  1.00  0.00           C
ATOM    630  HB1 ALA    40      41.000  28.895  31.889  1.00  0.00           H
ATOM    631  HB2 ALA    40      42.312  29.524  30.767  1.00  0.00           H
ATOM    632  HB3 ALA    40      42.863  28.793  32.157  1.00  0.00           H
ATOM    633  C   ALA    40      43.280  26.927  30.092  1.00  0.00           C
ATOM    634  O   ALA    40      43.379  27.028  28.877  1.00  0.00           O
ATOM    635  N   LEU    41      44.201  26.354  30.880  1.00  0.00           N
ATOM    636  H   LEU    41      44.066  26.369  31.881  1.00  0.00           H
ATOM    637  CA  LEU    41      45.423  25.680  30.388  1.00  0.00           C
ATOM    638  HA  LEU    41      45.914  26.421  29.757  1.00  0.00           H
ATOM    639  CB  LEU    41      46.392  25.336  31.496  1.00  0.00           C
ATOM    640  HB2 LEU    41      45.837  24.718  32.202  1.00  0.00           H
ATOM    641  HB3 LEU    41      47.228  24.774  31.082  1.00  0.00           H
ATOM    642  CG  LEU    41      46.873  26.569  32.261  1.00  0.00           C
ATOM    643  HG  LEU    41      46.059  27.293  32.237  1.00  0.00           H
ATOM    644  CD1 LEU    41      47.231  26.252  33.718  1.00  0.00           C
ATOM    645 HD11 LEU    41      48.170  25.700  33.758  1.00  0.00           H
ATOM    646 HD12 LEU    41      46.398  25.715  34.173  1.00  0.00           H
ATOM    647 HD13 LEU    41      47.331  27.223  34.202  1.00  0.00           H
ATOM    648  CD2 LEU    41      48.124  27.192  31.600  1.00  0.00           C
ATOM    649 HD21 LEU    41      47.708  27.516  30.647  1.00  0.00           H
ATOM    650 HD22 LEU    41      48.463  28.023  32.219  1.00  0.00           H
ATOM    651 HD23 LEU    41      48.876  26.408  31.517  1.00  0.00           H
ATOM    652  C   LEU    41      44.975  24.507  29.418  1.00  0.00           C
ATOM    653  O   LEU    41      45.473  24.337  28.250  1.00  0.00           O
ATOM    654  N   ASP    42      43.933  23.764  29.824  1.00  0.00           N
ATOM    655  H   ASP    42      43.488  23.861  30.725  1.00  0.00           H
ATOM    656  CA  ASP    42      43.450  22.684  28.941  1.00  0.00           C
ATOM    657  HA  ASP    42      44.228  21.998  28.607  1.00  0.00           H
ATOM    658  CB  ASP    42      42.491  21.814  29.769  1.00  0.00           C
ATOM    659  HB2 ASP    42      41.808  22.483  30.293  1.00  0.00           H
ATOM    660  HB3 ASP    42      41.935  21.241  29.028  1.00  0.00           H
ATOM    661  CG  ASP    42      43.214  20.845  30.785  1.00  0.00           C
ATOM    662  OD1 ASP    42      42.527  20.279  31.656  1.00  0.00           O
ATOM    663  OD2 ASP    42      44.406  20.527  30.504  1.00  0.00           O
ATOM    664  C   ASP    42      42.753  23.164  27.635  1.00  0.00           C
ATOM    665  O   ASP    42      43.016  22.543  26.597  1.00  0.00           O
ATOM    666  N   LYS    43      42.041  24.269  27.651  1.00  0.00           N
ATOM    667  H   LYS    43      41.856  24.720  28.536  1.00  0.00           H
ATOM    668  CA  LYS    43      41.355  24.817  26.466  1.00  0.00           C
ATOM    669  HA  LYS    43      40.691  24.107  25.973  1.00  0.00           H
ATOM    670  CB  LYS    43      40.542  26.041  26.942  1.00  0.00           C
ATOM    671  HB2 LYS    43      41.075  26.582  27.722  1.00  0.00           H
ATOM    672  HB3 LYS    43      40.388  26.688  26.078  1.00  0.00           H
ATOM    673  CG  LYS    43      39.218  25.429  27.498  1.00  0.00           C
ATOM    674  HG2 LYS    43      38.687  24.978  26.660  1.00  0.00           H
ATOM    675  HG3 LYS    43      39.378  24.725  28.314  1.00  0.00           H
ATOM    676  CD  LYS    43      38.370  26.468  28.278  1.00  0.00           C
ATOM    677  HD2 LYS    43      38.979  26.956  29.038  1.00  0.00           H
ATOM    678  HD3 LYS    43      37.914  27.250  27.669  1.00  0.00           H
ATOM    679  CE  LYS    43      37.151  25.761  28.910  1.00  0.00           C
ATOM    680  HE2 LYS    43      36.583  25.149  28.209  1.00  0.00           H
ATOM    681  HE3 LYS    43      37.581  24.987  29.546  1.00  0.00           H
ATOM    682  NZ  LYS    43      36.421  26.747  29.781  1.00  0.00           N
ATOM    683  HZ1 LYS    43      35.480  26.407  29.914  1.00  0.00           H
ATOM    684  HZ2 LYS    43      36.304  27.691  29.441  1.00  0.00           H
ATOM    685  HZ3 LYS    43      36.813  26.900  30.700  1.00  0.00           H
ATOM    686  C   LYS    43      42.348  25.194  25.401  1.00  0.00           C
ATOM    687  O   LYS    43      42.172  24.880  24.209  1.00  0.00           O
ATOM    688  N   ILE    44      43.439  25.817  25.821  1.00  0.00           N
ATOM    689  H   ILE    44      43.576  26.050  26.795  1.00  0.00           H
ATOM    690  CA  ILE    44      44.597  26.074  24.907  1.00  0.00           C
ATOM    691  HA  ILE    44      44.157  26.583  24.051  1.00  0.00           H
ATOM    692  CB  ILE    44      45.480  27.146  25.520  1.00  0.00           C
ATOM    693  HB  ILE    44      44.838  28.022  25.605  1.00  0.00           H
ATOM    694  CG2 ILE    44      46.192  26.781  26.821  1.00  0.00           C
ATOM    695 HG21 ILE    44      46.669  27.684  27.200  1.00  0.00           H
ATOM    696 HG22 ILE    44      46.866  25.932  26.708  1.00  0.00           H
ATOM    697 HG23 ILE    44      45.477  26.576  27.616  1.00  0.00           H
ATOM    698  CG1 ILE    44      46.626  27.474  24.394  1.00  0.00           C
ATOM    699 HG12 ILE    44      47.345  28.261  24.624  1.00  0.00           H
ATOM    700 HG13 ILE    44      47.211  26.589  24.143  1.00  0.00           H
ATOM    701  CD1 ILE    44      46.127  27.967  23.026  1.00  0.00           C
ATOM    702 HD11 ILE    44      45.854  27.132  22.381  1.00  0.00           H
ATOM    703 HD12 ILE    44      46.857  28.540  22.454  1.00  0.00           H
ATOM    704 HD13 ILE    44      45.164  28.467  23.135  1.00  0.00           H
ATOM    705  C   ILE    44      45.322  24.778  24.502  1.00  0.00           C
ATOM    706  O   ILE    44      45.685  24.497  23.335  1.00  0.00           O
ATOM    707  N   ARG    45      45.585  23.797  25.398  1.00  0.00           N
ATOM    708  H   ARG    45      45.289  24.041  26.333  1.00  0.00           H
ATOM    709  CA  ARG    45      46.190  22.452  25.074  1.00  0.00           C
ATOM    710  HA  ARG    45      47.158  22.611  24.598  1.00  0.00           H
ATOM    711  CB  ARG    45      46.440  21.691  26.309  1.00  0.00           C
ATOM    712  HB2 ARG    45      46.501  22.430  27.108  1.00  0.00           H
ATOM    713  HB3 ARG    45      45.526  21.170  26.596  1.00  0.00           H
ATOM    714  CG  ARG    45      47.549  20.561  26.333  1.00  0.00           C
ATOM    715  HG2 ARG    45      47.395  19.747  25.625  1.00  0.00           H
ATOM    716  HG3 ARG    45      48.491  21.052  26.089  1.00  0.00           H
ATOM    717  CD  ARG    45      47.616  19.944  27.699  1.00  0.00           C
ATOM    718  HD2 ARG    45      47.930  20.761  28.348  1.00  0.00           H
ATOM    719  HD3 ARG    45      46.656  19.533  28.014  1.00  0.00           H
ATOM    720  NE  ARG    45      48.691  18.932  27.787  1.00  0.00           N
ATOM    721  HE  ARG    45      49.091  18.627  26.911  1.00  0.00           H
ATOM    722  CZ  ARG    45      49.257  18.553  28.911  1.00  0.00           C
ATOM    723  NH1 ARG    45      48.879  18.934  30.074  1.00  0.00           N
ATOM    724 HH11 ARG    45      48.038  19.491  30.105  1.00  0.00           H
ATOM    725 HH12 ARG    45      49.573  18.939  30.808  1.00  0.00           H
ATOM    726  NH2 ARG    45      50.293  17.798  28.864  1.00  0.00           N
ATOM    727 HH21 ARG    45      50.690  17.613  27.954  1.00  0.00           H
ATOM    728 HH22 ARG    45      50.835  17.639  29.701  1.00  0.00           H
ATOM    729  C   ARG    45      45.429  21.739  23.966  1.00  0.00           C
ATOM    730  O   ARG    45      46.011  21.382  22.944  1.00  0.00           O
ATOM    731  N   TYR    46      44.049  21.559  24.045  1.00  0.00           N
ATOM    732  H   TYR    46      43.609  22.161  24.726  1.00  0.00           H
ATOM    733  CA  TYR    46      43.292  20.955  22.949  1.00  0.00           C
ATOM    734  HA  TYR    46      43.799  20.025  22.690  1.00  0.00           H
ATOM    735  CB  TYR    46      41.869  20.621  23.352  1.00  0.00           C
ATOM    736  HB2 TYR    46      41.393  21.491  23.804  1.00  0.00           H
ATOM    737  HB3 TYR    46      41.297  20.403  22.450  1.00  0.00           H
ATOM    738  CG  TYR    46      41.630  19.496  24.406  1.00  0.00           C
ATOM    739  CD1 TYR    46      41.234  19.777  25.792  1.00  0.00           C
ATOM    740  HD1 TYR    46      41.215  20.811  26.100  1.00  0.00           H
ATOM    741  CE1 TYR    46      41.054  18.736  26.716  1.00  0.00           C
ATOM    742  HE1 TYR    46      40.943  18.928  27.773  1.00  0.00           H
ATOM    743  CZ  TYR    46      41.355  17.449  26.320  1.00  0.00           C
ATOM    744  OH  TYR    46      41.387  16.417  27.198  1.00  0.00           O
ATOM    745  HH  TYR    46      41.474  15.525  26.854  1.00  0.00           H
ATOM    746  CE2 TYR    46      41.663  17.147  25.018  1.00  0.00           C
ATOM    747  HE2 TYR    46      41.838  16.098  24.827  1.00  0.00           H
ATOM    748  CD2 TYR    46      41.761  18.141  24.068  1.00  0.00           C
ATOM    749  HD2 TYR    46      42.159  17.899  23.094  1.00  0.00           H
ATOM    750  C   TYR    46      43.205  21.956  21.672  1.00  0.00           C
ATOM    751  O   TYR    46      43.286  21.521  20.497  1.00  0.00           O
ATOM    752  N   GLU    47      43.085  23.320  21.820  1.00  0.00           N
ATOM    753  H   GLU    47      42.995  23.694  22.754  1.00  0.00           H
ATOM    754  CA  GLU    47      42.956  24.273  20.683  1.00  0.00           C
ATOM    755  HA  GLU    47      42.135  23.881  20.083  1.00  0.00           H
ATOM    756  CB  GLU    47      42.611  25.675  21.135  1.00  0.00           C
ATOM    757  HB2 GLU    47      41.599  25.684  21.541  1.00  0.00           H
ATOM    758  HB3 GLU    47      43.339  25.965  21.892  1.00  0.00           H
ATOM    759  CG  GLU    47      42.457  26.769  19.994  1.00  0.00           C
ATOM    760  HG2 GLU    47      42.725  27.700  20.493  1.00  0.00           H
ATOM    761  HG3 GLU    47      43.277  26.752  19.277  1.00  0.00           H
ATOM    762  CD  GLU    47      41.112  26.693  19.317  1.00  0.00           C
ATOM    763  OE1 GLU    47      40.091  27.075  19.949  1.00  0.00           O
ATOM    764  OE2 GLU    47      41.114  26.310  18.108  1.00  0.00           O
ATOM    765  C   GLU    47      44.184  24.141  19.834  1.00  0.00           C
ATOM    766  O   GLU    47      44.059  23.937  18.613  1.00  0.00           O
ATOM    767  N   SER    48      45.299  24.163  20.466  1.00  0.00           N
ATOM    768  H   SER    48      45.342  24.171  21.475  1.00  0.00           H
ATOM    769  CA  SER    48      46.559  24.098  19.807  1.00  0.00           C
ATOM    770  HA  SER    48      46.401  24.686  18.904  1.00  0.00           H
ATOM    771  CB  SER    48      47.753  24.598  20.675  1.00  0.00           C
ATOM    772  HB2 SER    48      48.732  24.520  20.203  1.00  0.00           H
ATOM    773  HB3 SER    48      47.557  25.657  20.843  1.00  0.00           H
ATOM    774  OG  SER    48      47.923  23.908  21.890  1.00  0.00           O
ATOM    775  HG  SER    48      47.112  23.967  22.398  1.00  0.00           H
ATOM    776  C   SER    48      46.948  22.766  19.238  1.00  0.00           C
ATOM    777  O   SER    48      48.012  22.593  18.639  1.00  0.00           O
ATOM    778  N   LEU    49      46.129  21.751  19.392  1.00  0.00           N
ATOM    779  H   LEU    49      45.202  21.876  19.773  1.00  0.00           H
ATOM    780  CA  LEU    49      46.402  20.425  18.736  1.00  0.00           C
ATOM    781  HA  LEU    49      47.363  20.055  19.093  1.00  0.00           H
ATOM    782  CB  LEU    49      45.376  19.503  19.375  1.00  0.00           C
ATOM    783  HB2 LEU    49      45.446  19.575  20.460  1.00  0.00           H
ATOM    784  HB3 LEU    49      44.322  19.642  19.131  1.00  0.00           H
ATOM    785  CG  LEU    49      45.588  18.010  19.097  1.00  0.00           C
ATOM    786  HG  LEU    49      45.611  17.825  18.023  1.00  0.00           H
ATOM    787  CD1 LEU    49      46.908  17.460  19.682  1.00  0.00           C
ATOM    788 HD11 LEU    49      46.922  16.372  19.641  1.00  0.00           H
ATOM    789 HD12 LEU    49      47.045  17.844  20.694  1.00  0.00           H
ATOM    790 HD13 LEU    49      47.715  17.833  19.051  1.00  0.00           H
ATOM    791  CD2 LEU    49      44.340  17.235  19.602  1.00  0.00           C
ATOM    792 HD21 LEU    49      44.541  16.165  19.622  1.00  0.00           H
ATOM    793 HD22 LEU    49      44.139  17.525  20.633  1.00  0.00           H
ATOM    794 HD23 LEU    49      43.438  17.305  18.995  1.00  0.00           H
ATOM    795  C   LEU    49      46.197  20.502  17.191  1.00  0.00           C
ATOM    796  O   LEU    49      46.909  19.803  16.513  1.00  0.00           O
ATOM    797  N   THR    50      45.288  21.314  16.738  1.00  0.00           N
ATOM    798  H   THR    50      44.779  21.852  17.425  1.00  0.00           H
ATOM    799  CA  THR    50      44.963  21.599  15.313  1.00  0.00           C
ATOM    800  HA  THR    50      45.366  20.736  14.783  1.00  0.00           H
ATOM    801  CB  THR    50      43.471  21.652  15.003  1.00  0.00           C
ATOM    802  HB  THR    50      43.035  22.495  15.539  1.00  0.00           H
ATOM    803  CG2 THR    50      43.041  21.852  13.556  1.00  0.00           C
ATOM    804 HG21 THR    50      43.540  21.058  13.001  1.00  0.00           H
ATOM    805 HG22 THR    50      43.372  22.799  13.130  1.00  0.00           H
ATOM    806 HG23 THR    50      41.958  21.780  13.446  1.00  0.00           H
ATOM    807  OG1 THR    50      42.839  20.475  15.403  1.00  0.00           O
ATOM    808  HG1 THR    50      42.738  20.519  16.357  1.00  0.00           H
ATOM    809  C   THR    50      45.675  22.808  14.776  1.00  0.00           C
ATOM    810  O   THR    50      45.987  22.955  13.610  1.00  0.00           O
ATOM    811  N   ASP    51      45.903  23.788  15.605  1.00  0.00           N
ATOM    812  H   ASP    51      45.523  23.740  16.539  1.00  0.00           H
ATOM    813  CA  ASP    51      46.712  25.024  15.337  1.00  0.00           C
ATOM    814  HA  ASP    51      47.356  24.878  14.470  1.00  0.00           H
ATOM    815  CB  ASP    51      45.762  26.208  15.034  1.00  0.00           C
ATOM    816  HB2 ASP    51      44.989  25.920  14.322  1.00  0.00           H
ATOM    817  HB3 ASP    51      45.220  26.578  15.904  1.00  0.00           H
ATOM    818  CG  ASP    51      46.618  27.341  14.395  1.00  0.00           C
ATOM    819  OD1 ASP    51      47.849  27.316  14.428  1.00  0.00           O
ATOM    820  OD2 ASP    51      45.969  28.297  13.869  1.00  0.00           O
ATOM    821  C   ASP    51      47.796  25.356  16.398  1.00  0.00           C
ATOM    822  O   ASP    51      47.646  26.179  17.303  1.00  0.00           O
ATOM    823  N   PRO    52      48.897  24.622  16.363  1.00  0.00           N
ATOM    824  CD  PRO    52      49.119  23.365  15.715  1.00  0.00           C
ATOM    825  HD2 PRO    52      49.218  23.473  14.635  1.00  0.00           H
ATOM    826  HD3 PRO    52      48.227  22.756  15.857  1.00  0.00           H
ATOM    827  CG  PRO    52      50.395  22.772  16.249  1.00  0.00           C
ATOM    828  HG2 PRO    52      51.056  22.387  15.471  1.00  0.00           H
ATOM    829  HG3 PRO    52      50.011  21.955  16.860  1.00  0.00           H
ATOM    830  CB  PRO    52      51.076  23.753  17.164  1.00  0.00           C
ATOM    831  HB2 PRO    52      51.919  24.257  16.692  1.00  0.00           H
ATOM    832  HB3 PRO    52      51.379  23.303  18.109  1.00  0.00           H
ATOM    833  CA  PRO    52      49.896  24.710  17.440  1.00  0.00           C
ATOM    834  HA  PRO    52      49.391  24.369  18.344  1.00  0.00           H
ATOM    835  C   PRO    52      50.523  26.158  17.540  1.00  0.00           C
ATOM    836  O   PRO    52      50.968  26.487  18.624  1.00  0.00           O
ATOM    837  N   SER    53      50.414  26.966  16.453  1.00  0.00           N
ATOM    838  H   SER    53      49.850  26.610  15.695  1.00  0.00           H
ATOM    839  CA  SER    53      50.677  28.376  16.453  1.00  0.00           C
ATOM    840  HA  SER    53      51.752  28.551  16.424  1.00  0.00           H
ATOM    841  CB  SER    53      50.309  28.980  15.055  1.00  0.00           C
ATOM    842  HB2 SER    53      50.956  29.807  14.762  1.00  0.00           H
ATOM    843  HB3 SER    53      50.289  28.298  14.205  1.00  0.00           H
ATOM    844  OG  SER    53      49.045  29.502  15.184  1.00  0.00           O
ATOM    845  HG  SER    53      48.495  28.807  14.813  1.00  0.00           H
ATOM    846  C   SER    53      50.203  29.201  17.646  1.00  0.00           C
ATOM    847  O   SER    53      51.025  29.909  18.297  1.00  0.00           O
ATOM    848  N   LYS    54      48.912  29.067  17.970  1.00  0.00           N
ATOM    849  H   LYS    54      48.285  28.535  17.384  1.00  0.00           H
ATOM    850  CA  LYS    54      48.156  29.612  19.048  1.00  0.00           C
ATOM    851  HA  LYS    54      48.047  30.650  18.736  1.00  0.00           H
ATOM    852  CB  LYS    54      46.740  28.987  19.092  1.00  0.00           C
ATOM    853  HB2 LYS    54      46.909  27.969  19.439  1.00  0.00           H
ATOM    854  HB3 LYS    54      46.170  29.511  19.860  1.00  0.00           H
ATOM    855  CG  LYS    54      45.939  29.018  17.777  1.00  0.00           C
ATOM    856  HG2 LYS    54      46.386  28.347  17.045  1.00  0.00           H
ATOM    857  HG3 LYS    54      44.910  28.686  17.909  1.00  0.00           H
ATOM    858  CD  LYS    54      45.954  30.407  17.172  1.00  0.00           C
ATOM    859  HD2 LYS    54      45.639  31.135  17.919  1.00  0.00           H
ATOM    860  HD3 LYS    54      46.928  30.667  16.757  1.00  0.00           H
ATOM    861  CE  LYS    54      44.971  30.492  16.047  1.00  0.00           C
ATOM    862  HE2 LYS    54      45.351  29.864  15.241  1.00  0.00           H
ATOM    863  HE3 LYS    54      43.957  30.186  16.307  1.00  0.00           H
ATOM    864  NZ  LYS    54      45.002  31.956  15.688  1.00  0.00           N
ATOM    865  HZ1 LYS    54      44.346  32.202  14.960  1.00  0.00           H
ATOM    866  HZ2 LYS    54      45.885  32.136  15.231  1.00  0.00           H
ATOM    867  HZ3 LYS    54      45.029  32.531  16.518  1.00  0.00           H
ATOM    868  C   LYS    54      48.722  29.609  20.390  1.00  0.00           C
ATOM    869  O   LYS    54      48.589  30.508  21.180  1.00  0.00           O
ATOM    870  N   LEU    55      49.494  28.581  20.676  1.00  0.00           N
ATOM    871  H   LEU    55      49.522  27.823  20.010  1.00  0.00           H
ATOM    872  CA  LEU    55      50.247  28.381  21.903  1.00  0.00           C
ATOM    873  HA  LEU    55      49.646  28.807  22.706  1.00  0.00           H
ATOM    874  CB  LEU    55      50.367  26.831  22.066  1.00  0.00           C
ATOM    875  HB2 LEU    55      49.327  26.530  22.184  1.00  0.00           H
ATOM    876  HB3 LEU    55      50.766  26.407  21.144  1.00  0.00           H
ATOM    877  CG  LEU    55      51.052  26.254  23.310  1.00  0.00           C
ATOM    878  HG  LEU    55      52.099  26.518  23.160  1.00  0.00           H
ATOM    879  CD1 LEU    55      50.566  26.730  24.646  1.00  0.00           C
ATOM    880 HD11 LEU    55      50.401  27.807  24.640  1.00  0.00           H
ATOM    881 HD12 LEU    55      51.191  26.445  25.493  1.00  0.00           H
ATOM    882 HD13 LEU    55      49.562  26.328  24.778  1.00  0.00           H
ATOM    883  CD2 LEU    55      51.190  24.776  23.144  1.00  0.00           C
ATOM    884 HD21 LEU    55      50.213  24.355  22.901  1.00  0.00           H
ATOM    885 HD22 LEU    55      51.783  24.613  22.244  1.00  0.00           H
ATOM    886 HD23 LEU    55      51.598  24.312  24.042  1.00  0.00           H
ATOM    887  C   LEU    55      51.605  29.131  21.992  1.00  0.00           C
ATOM    888  O   LEU    55      52.155  29.290  23.086  1.00  0.00           O
ATOM    889  N   ASP    56      52.400  29.336  20.934  1.00  0.00           N
ATOM    890  H   ASP    56      52.084  29.105  20.004  1.00  0.00           H
ATOM    891  CA  ASP    56      53.706  30.022  20.911  1.00  0.00           C
ATOM    892  HA  ASP    56      54.528  29.501  21.401  1.00  0.00           H
ATOM    893  CB  ASP    56      54.245  30.381  19.471  1.00  0.00           C
ATOM    894  HB2 ASP    56      53.606  31.123  18.994  1.00  0.00           H
ATOM    895  HB3 ASP    56      55.213  30.873  19.566  1.00  0.00           H
ATOM    896  CG  ASP    56      54.434  29.153  18.576  1.00  0.00           C
ATOM    897  OD1 ASP    56      54.168  29.262  17.329  1.00  0.00           O
ATOM    898  OD2 ASP    56      54.950  28.121  19.113  1.00  0.00           O
ATOM    899  C   ASP    56      53.739  31.363  21.741  1.00  0.00           C
ATOM    900  O   ASP    56      54.782  31.844  22.169  1.00  0.00           O
ATOM    901  N   SER    57      52.502  31.912  21.981  1.00  0.00           N
ATOM    902  H   SER    57      51.733  31.324  21.692  1.00  0.00           H
ATOM    903  CA  SER    57      52.231  33.111  22.745  1.00  0.00           C
ATOM    904  HA  SER    57      52.971  33.873  22.501  1.00  0.00           H
ATOM    905  CB  SER    57      50.833  33.603  22.320  1.00  0.00           C
ATOM    906  HB2 SER    57      50.739  34.516  22.909  1.00  0.00           H
ATOM    907  HB3 SER    57      50.775  33.950  21.289  1.00  0.00           H
ATOM    908  OG  SER    57      49.872  32.565  22.575  1.00  0.00           O
ATOM    909  HG  SER    57      49.574  32.168  21.753  1.00  0.00           H
ATOM    910  C   SER    57      52.391  32.915  24.345  1.00  0.00           C
ATOM    911  O   SER    57      52.163  33.763  25.189  1.00  0.00           O
ATOM    912  N   GLY    58      52.746  31.710  24.769  1.00  0.00           N
ATOM    913  H   GLY    58      52.841  30.938  24.124  1.00  0.00           H
ATOM    914  CA  GLY    58      52.896  31.366  26.156  1.00  0.00           C
ATOM    915  HA2 GLY    58      53.710  31.897  26.652  1.00  0.00           H
ATOM    916  HA3 GLY    58      51.978  31.711  26.634  1.00  0.00           H
ATOM    917  C   GLY    58      53.112  29.894  26.323  1.00  0.00           C
ATOM    918  O   GLY    58      52.183  29.239  26.760  1.00  0.00           O
ATOM    919  N   LYS    59      54.243  29.304  25.864  1.00  0.00           N
ATOM    920  H   LYS    59      54.896  29.931  25.413  1.00  0.00           H
ATOM    921  CA  LYS    59      54.465  27.867  25.718  1.00  0.00           C
ATOM    922  HA  LYS    59      53.608  27.413  25.220  1.00  0.00           H
ATOM    923  CB  LYS    59      55.711  27.555  24.913  1.00  0.00           C
ATOM    924  HB2 LYS    59      56.556  28.055  25.387  1.00  0.00           H
ATOM    925  HB3 LYS    59      55.797  26.469  24.864  1.00  0.00           H
ATOM    926  CG  LYS    59      55.614  28.047  23.411  1.00  0.00           C
ATOM    927  HG2 LYS    59      54.903  27.455  22.834  1.00  0.00           H
ATOM    928  HG3 LYS    59      55.236  29.069  23.421  1.00  0.00           H
ATOM    929  CD  LYS    59      56.912  28.112  22.634  1.00  0.00           C
ATOM    930  HD2 LYS    59      56.694  28.899  21.912  1.00  0.00           H
ATOM    931  HD3 LYS    59      57.797  28.343  23.226  1.00  0.00           H
ATOM    932  CE  LYS    59      57.151  26.746  21.900  1.00  0.00           C
ATOM    933  HE2 LYS    59      58.238  26.677  21.937  1.00  0.00           H
ATOM    934  HE3 LYS    59      56.674  25.946  22.466  1.00  0.00           H
ATOM    935  NZ  LYS    59      56.715  26.778  20.506  1.00  0.00           N
ATOM    936  HZ1 LYS    59      55.729  26.838  20.297  1.00  0.00           H
ATOM    937  HZ2 LYS    59      57.097  26.093  19.870  1.00  0.00           H
ATOM    938  HZ3 LYS    59      57.162  27.625  20.184  1.00  0.00           H
ATOM    939  C   LYS    59      54.458  27.098  27.069  1.00  0.00           C
ATOM    940  O   LYS    59      54.108  25.934  26.956  1.00  0.00           O
ATOM    941  N   GLU    60      54.721  27.678  28.221  1.00  0.00           N
ATOM    942  H   GLU    60      54.797  28.684  28.182  1.00  0.00           H
ATOM    943  CA  GLU    60      54.655  26.991  29.487  1.00  0.00           C
ATOM    944  HA  GLU    60      54.903  25.959  29.239  1.00  0.00           H
ATOM    945  CB  GLU    60      55.716  27.612  30.415  1.00  0.00           C
ATOM    946  HB2 GLU    60      56.689  27.594  29.925  1.00  0.00           H
ATOM    947  HB3 GLU    60      55.482  28.644  30.677  1.00  0.00           H
ATOM    948  CG  GLU    60      55.778  26.849  31.742  1.00  0.00           C
ATOM    949  HG2 GLU    60      56.316  27.456  32.471  1.00  0.00           H
ATOM    950  HG3 GLU    60      54.750  26.756  32.093  1.00  0.00           H
ATOM    951  CD  GLU    60      56.411  25.506  31.594  1.00  0.00           C
ATOM    952  OE1 GLU    60      57.540  25.403  32.174  1.00  0.00           O
ATOM    953  OE2 GLU    60      55.828  24.537  31.119  1.00  0.00           O
ATOM    954  C   GLU    60      53.271  27.027  30.034  1.00  0.00           C
ATOM    955  O   GLU    60      52.779  28.023  30.449  1.00  0.00           O
ATOM    956  N   LEU    61      52.568  25.919  29.902  1.00  0.00           N
ATOM    957  H   LEU    61      53.110  25.181  29.475  1.00  0.00           H
ATOM    958  CA  LEU    61      51.261  25.684  30.525  1.00  0.00           C
ATOM    959  HA  LEU    61      50.651  26.564  30.318  1.00  0.00           H
ATOM    960  CB  LEU    61      50.566  24.439  29.955  1.00  0.00           C
ATOM    961  HB2 LEU    61      51.131  23.515  30.080  1.00  0.00           H
ATOM    962  HB3 LEU    61      49.636  24.480  30.521  1.00  0.00           H
ATOM    963  CG  LEU    61      50.244  24.535  28.457  1.00  0.00           C
ATOM    964  HG  LEU    61      51.089  24.403  27.782  1.00  0.00           H
ATOM    965  CD1 LEU    61      49.213  23.463  28.220  1.00  0.00           C
ATOM    966 HD11 LEU    61      49.663  22.487  28.393  1.00  0.00           H
ATOM    967 HD12 LEU    61      48.757  23.478  27.230  1.00  0.00           H
ATOM    968 HD13 LEU    61      48.438  23.561  28.981  1.00  0.00           H
ATOM    969  CD2 LEU    61      49.562  25.868  28.003  1.00  0.00           C
ATOM    970 HD21 LEU    61      50.353  26.606  28.133  1.00  0.00           H
ATOM    971 HD22 LEU    61      49.502  25.837  26.916  1.00  0.00           H
ATOM    972 HD23 LEU    61      48.607  26.105  28.475  1.00  0.00           H
ATOM    973  C   LEU    61      51.498  25.567  32.066  1.00  0.00           C
ATOM    974  O   LEU    61      51.719  24.521  32.661  1.00  0.00           O
ATOM    975  N   HID    62      51.304  26.747  32.691  1.00  0.00           N
ATOM    976  H   HID    62      50.958  27.515  32.135  1.00  0.00           H
ATOM    977  CA  HID    62      51.584  26.811  34.165  1.00  0.00           C
ATOM    978  HA  HID    62      51.216  25.905  34.646  1.00  0.00           H
ATOM    979  CB  HID    62      53.042  26.981  34.364  1.00  0.00           C
ATOM    980  HB2 HID    62      53.300  26.781  35.404  1.00  0.00           H
ATOM    981  HB3 HID    62      53.632  26.253  33.806  1.00  0.00           H
ATOM    982  CG  HID    62      53.723  28.385  34.059  1.00  0.00           C
ATOM    983  ND1 HID    62      53.514  29.211  33.001  1.00  0.00           N
ATOM    984  HD1 HID    62      52.957  29.034  32.178  1.00  0.00           H
ATOM    985  CE1 HID    62      54.350  30.248  33.103  1.00  0.00           C
ATOM    986  HE1 HID    62      54.708  30.831  32.268  1.00  0.00           H
ATOM    987  NE2 HID    62      55.030  30.162  34.234  1.00  0.00           N
ATOM    988  CD2 HID    62      54.628  28.988  34.860  1.00  0.00           C
ATOM    989  HD2 HID    62      54.971  28.651  35.827  1.00  0.00           H
ATOM    990  C   HID    62      50.796  27.955  34.810  1.00  0.00           C
ATOM    991  O   HID    62      50.197  28.783  34.140  1.00  0.00           O
ATOM    992  N   ILE    63      50.787  27.952  36.158  1.00  0.00           N
ATOM    993  H   ILE    63      51.316  27.293  36.712  1.00  0.00           H
ATOM    994  CA  ILE    63      50.178  29.013  37.026  1.00  0.00           C
ATOM    995  HA  ILE    63      49.737  29.766  36.373  1.00  0.00           H
ATOM    996  CB  ILE    63      49.103  28.281  37.878  1.00  0.00           C
ATOM    997  HB  ILE    63      49.528  27.352  38.260  1.00  0.00           H
ATOM    998  CG2 ILE    63      48.595  29.150  39.026  1.00  0.00           C
ATOM    999 HG21 ILE    63      48.050  28.492  39.702  1.00  0.00           H
ATOM   1000 HG22 ILE    63      48.135  30.059  38.639  1.00  0.00           H
ATOM   1001 HG23 ILE    63      49.459  29.476  39.605  1.00  0.00           H
ATOM   1002  CG1 ILE    63      47.897  28.049  36.931  1.00  0.00           C
ATOM   1003 HG12 ILE    63      47.434  28.985  36.617  1.00  0.00           H
ATOM   1004 HG13 ILE    63      48.256  27.679  35.971  1.00  0.00           H
ATOM   1005  CD1 ILE    63      46.906  26.957  37.389  1.00  0.00           C
ATOM   1006 HD11 ILE    63      46.299  27.431  38.161  1.00  0.00           H
ATOM   1007 HD12 ILE    63      47.526  26.127  37.730  1.00  0.00           H
ATOM   1008 HD13 ILE    63      46.402  26.533  36.521  1.00  0.00           H
ATOM   1009  C   ILE    63      51.237  29.612  37.940  1.00  0.00           C
ATOM   1010  O   ILE    63      52.201  28.914  38.362  1.00  0.00           O
ATOM   1011  N   ASN    64      51.260  30.911  38.118  1.00  0.00           N
ATOM   1012  H   ASN    64      50.437  31.380  37.769  1.00  0.00           H
ATOM   1013  CA  ASN    64      52.072  31.554  39.108  1.00  0.00           C
ATOM   1014  HA  ASN    64      52.576  30.767  39.670  1.00  0.00           H
ATOM   1015  CB  ASN    64      53.259  32.386  38.589  1.00  0.00           C
ATOM   1016  HB2 ASN    64      52.773  33.198  38.048  1.00  0.00           H
ATOM   1017  HB3 ASN    64      53.763  32.882  39.418  1.00  0.00           H
ATOM   1018  CG  ASN    64      54.225  31.675  37.588  1.00  0.00           C
ATOM   1019  OD1 ASN    64      54.792  30.582  37.853  1.00  0.00           O
ATOM   1020  ND2 ASN    64      54.511  32.126  36.397  1.00  0.00           N
ATOM   1021 HD21 ASN    64      54.251  33.091  36.250  1.00  0.00           H
ATOM   1022 HD22 ASN    64      55.141  31.538  35.869  1.00  0.00           H
ATOM   1023  C   ASN    64      51.198  32.342  40.084  1.00  0.00           C
ATOM   1024  O   ASN    64      50.166  32.794  39.653  1.00  0.00           O
ATOM   1025  N   LEU    65      51.678  32.367  41.364  1.00  0.00           N
ATOM   1026  H   LEU    65      52.461  31.762  41.566  1.00  0.00           H
ATOM   1027  CA  LEU    65      50.971  33.081  42.452  1.00  0.00           C
ATOM   1028  HA  LEU    65      50.051  33.501  42.046  1.00  0.00           H
ATOM   1029  CB  LEU    65      50.638  32.047  43.545  1.00  0.00           C
ATOM   1030  HB2 LEU    65      51.622  31.818  43.953  1.00  0.00           H
ATOM   1031  HB3 LEU    65      50.045  32.522  44.327  1.00  0.00           H
ATOM   1032  CG  LEU    65      49.886  30.822  42.937  1.00  0.00           C
ATOM   1033  HG  LEU    65      50.363  30.398  42.053  1.00  0.00           H
ATOM   1034  CD1 LEU    65      49.974  29.818  44.064  1.00  0.00           C
ATOM   1035 HD11 LEU    65      49.388  28.926  43.839  1.00  0.00           H
ATOM   1036 HD12 LEU    65      49.593  30.184  45.018  1.00  0.00           H
ATOM   1037 HD13 LEU    65      51.022  29.545  44.181  1.00  0.00           H
ATOM   1038  CD2 LEU    65      48.472  31.011  42.649  1.00  0.00           C
ATOM   1039 HD21 LEU    65      47.977  30.094  42.331  1.00  0.00           H
ATOM   1040 HD22 LEU    65      47.940  31.360  43.535  1.00  0.00           H
ATOM   1041 HD23 LEU    65      48.426  31.754  41.852  1.00  0.00           H
ATOM   1042  C   LEU    65      51.874  34.176  43.075  1.00  0.00           C
ATOM   1043  O   LEU    65      53.094  33.909  43.358  1.00  0.00           O
ATOM   1044  N   ILE    66      51.243  35.309  43.404  1.00  0.00           N
ATOM   1045  H   ILE    66      50.274  35.481  43.172  1.00  0.00           H
ATOM   1046  CA  ILE    66      51.992  36.525  43.969  1.00  0.00           C
ATOM   1047  HA  ILE    66      52.965  36.135  44.267  1.00  0.00           H
ATOM   1048  CB  ILE    66      52.223  37.657  42.922  1.00  0.00           C
ATOM   1049  HB  ILE    66      51.310  38.202  42.681  1.00  0.00           H
ATOM   1050  CG2 ILE    66      53.076  38.768  43.494  1.00  0.00           C
ATOM   1051 HG21 ILE    66      53.162  39.536  42.725  1.00  0.00           H
ATOM   1052 HG22 ILE    66      54.075  38.455  43.795  1.00  0.00           H
ATOM   1053 HG23 ILE    66      52.627  39.224  44.377  1.00  0.00           H
ATOM   1054  CG1 ILE    66      52.937  37.091  41.671  1.00  0.00           C
ATOM   1055 HG12 ILE    66      53.517  37.846  41.139  1.00  0.00           H
ATOM   1056 HG13 ILE    66      53.621  36.278  41.909  1.00  0.00           H
ATOM   1057  CD1 ILE    66      51.965  36.547  40.552  1.00  0.00           C
ATOM   1058 HD11 ILE    66      52.613  35.908  39.951  1.00  0.00           H
ATOM   1059 HD12 ILE    66      51.605  37.378  39.947  1.00  0.00           H
ATOM   1060 HD13 ILE    66      51.231  35.980  41.127  1.00  0.00           H
ATOM   1061  C   ILE    66      51.360  37.179  45.171  1.00  0.00           C
ATOM   1062  O   ILE    66      50.342  37.926  44.965  1.00  0.00           O
ATOM   1063  N   PRO    67      51.774  36.983  46.424  1.00  0.00           N
ATOM   1064  CD  PRO    67      52.596  35.859  46.815  1.00  0.00           C
ATOM   1065  HD2 PRO    67      53.505  35.909  46.216  1.00  0.00           H
ATOM   1066  HD3 PRO    67      51.992  34.972  46.632  1.00  0.00           H
ATOM   1067  CG  PRO    67      52.777  35.979  48.307  1.00  0.00           C
ATOM   1068  HG2 PRO    67      53.717  36.483  48.530  1.00  0.00           H
ATOM   1069  HG3 PRO    67      52.775  34.981  48.746  1.00  0.00           H
ATOM   1070  CB  PRO    67      51.624  36.842  48.818  1.00  0.00           C
ATOM   1071  HB2 PRO    67      51.709  37.287  49.810  1.00  0.00           H
ATOM   1072  HB3 PRO    67      50.763  36.209  49.038  1.00  0.00           H
ATOM   1073  CA  PRO    67      51.249  37.677  47.643  1.00  0.00           C
ATOM   1074  HA  PRO    67      50.198  37.699  47.352  1.00  0.00           H
ATOM   1075  C   PRO    67      51.903  39.099  47.780  1.00  0.00           C
ATOM   1076  O   PRO    67      53.152  39.167  47.531  1.00  0.00           O
ATOM   1077  N   ASN    68      51.212  40.148  48.163  1.00  0.00           N
ATOM   1078  H   ASN    68      50.219  40.036  48.309  1.00  0.00           H
ATOM   1079  CA  ASN    68      51.723  41.479  48.380  1.00  0.00           C
ATOM   1080  HA  ASN    68      52.782  41.391  48.621  1.00  0.00           H
ATOM   1081  CB  ASN    68      51.418  42.212  47.020  1.00  0.00           C
ATOM   1082  HB2 ASN    68      51.974  41.727  46.218  1.00  0.00           H
ATOM   1083  HB3 ASN    68      50.349  42.263  46.819  1.00  0.00           H
ATOM   1084  CG  ASN    68      51.883  43.647  46.961  1.00  0.00           C
ATOM   1085  OD1 ASN    68      52.391  44.237  47.946  1.00  0.00           O
ATOM   1086  ND2 ASN    68      51.805  44.241  45.798  1.00  0.00           N
ATOM   1087 HD21 ASN    68      51.417  43.744  45.010  1.00  0.00           H
ATOM   1088 HD22 ASN    68      52.259  45.138  45.692  1.00  0.00           H
ATOM   1089  C   ASN    68      51.162  42.177  49.701  1.00  0.00           C
ATOM   1090  O   ASN    68      50.142  42.800  49.671  1.00  0.00           O
ATOM   1091  N   LYS    69      51.817  41.895  50.825  1.00  0.00           N
ATOM   1092  H   LYS    69      52.703  41.417  50.752  1.00  0.00           H
ATOM   1093  CA  LYS    69      51.430  42.393  52.209  1.00  0.00           C
ATOM   1094  HA  LYS    69      50.458  42.019  52.527  1.00  0.00           H
ATOM   1095  CB  LYS    69      52.516  41.830  53.227  1.00  0.00           C
ATOM   1096  HB2 LYS    69      53.473  41.986  52.729  1.00  0.00           H
ATOM   1097  HB3 LYS    69      52.569  42.451  54.122  1.00  0.00           H
ATOM   1098  CG  LYS    69      52.142  40.386  53.635  1.00  0.00           C
ATOM   1099  HG2 LYS    69      51.247  40.452  54.253  1.00  0.00           H
ATOM   1100  HG3 LYS    69      51.850  39.817  52.752  1.00  0.00           H
ATOM   1101  CD  LYS    69      53.303  39.778  54.394  1.00  0.00           C
ATOM   1102  HD2 LYS    69      54.109  39.467  53.729  1.00  0.00           H
ATOM   1103  HD3 LYS    69      53.758  40.507  55.065  1.00  0.00           H
ATOM   1104  CE  LYS    69      52.645  38.580  55.077  1.00  0.00           C
ATOM   1105  HE2 LYS    69      51.637  38.740  55.459  1.00  0.00           H
ATOM   1106  HE3 LYS    69      52.592  37.789  54.330  1.00  0.00           H
ATOM   1107  NZ  LYS    69      53.352  38.102  56.284  1.00  0.00           N
ATOM   1108  HZ1 LYS    69      52.794  37.420  56.776  1.00  0.00           H
ATOM   1109  HZ2 LYS    69      53.561  38.783  57.001  1.00  0.00           H
ATOM   1110  HZ3 LYS    69      54.222  37.668  56.008  1.00  0.00           H
ATOM   1111  C   LYS    69      51.499  43.897  52.314  1.00  0.00           C
ATOM   1112  O   LYS    69      50.829  44.484  53.178  1.00  0.00           O
ATOM   1113  N   GLN    70      52.378  44.614  51.592  1.00  0.00           N
ATOM   1114  H   GLN    70      52.958  44.065  50.975  1.00  0.00           H
ATOM   1115  CA  GLN    70      52.449  46.114  51.504  1.00  0.00           C
ATOM   1116  HA  GLN    70      52.538  46.502  52.518  1.00  0.00           H
ATOM   1117  CB  GLN    70      53.728  46.457  50.628  1.00  0.00           C
ATOM   1118  HB2 GLN    70      54.570  45.897  51.035  1.00  0.00           H
ATOM   1119  HB3 GLN    70      53.621  46.072  49.615  1.00  0.00           H
ATOM   1120  CG  GLN    70      54.080  47.943  50.600  1.00  0.00           C
ATOM   1121  HG2 GLN    70      53.205  48.564  50.409  1.00  0.00           H
ATOM   1122  HG3 GLN    70      54.660  48.124  51.504  1.00  0.00           H
ATOM   1123  CD  GLN    70      55.081  48.221  49.481  1.00  0.00           C
ATOM   1124  OE1 GLN    70      54.814  47.841  48.368  1.00  0.00           O
ATOM   1125  NE2 GLN    70      56.090  48.966  49.840  1.00  0.00           N
ATOM   1126 HE21 GLN    70      56.736  49.177  49.095  1.00  0.00           H
ATOM   1127 HE22 GLN    70      56.139  49.218  50.817  1.00  0.00           H
ATOM   1128  C   GLN    70      51.133  46.660  50.909  1.00  0.00           C
ATOM   1129  O   GLN    70      50.423  47.547  51.450  1.00  0.00           O
ATOM   1130  N   ASP    71      50.744  46.113  49.741  1.00  0.00           N
ATOM   1131  H   ASP    71      51.258  45.309  49.410  1.00  0.00           H
ATOM   1132  CA  ASP    71      49.717  46.669  48.866  1.00  0.00           C
ATOM   1133  HA  ASP    71      49.760  47.697  49.226  1.00  0.00           H
ATOM   1134  CB  ASP    71      50.176  46.668  47.418  1.00  0.00           C
ATOM   1135  HB2 ASP    71      50.345  45.638  47.102  1.00  0.00           H
ATOM   1136  HB3 ASP    71      49.414  47.122  46.785  1.00  0.00           H
ATOM   1137  CG  ASP    71      51.568  47.378  47.156  1.00  0.00           C
ATOM   1138  OD1 ASP    71      52.513  46.870  46.578  1.00  0.00           O
ATOM   1139  OD2 ASP    71      51.553  48.614  47.477  1.00  0.00           O
ATOM   1140  C   ASP    71      48.312  46.050  49.097  1.00  0.00           C
ATOM   1141  O   ASP    71      47.301  46.516  48.578  1.00  0.00           O
ATOM   1142  N   ARG    72      48.204  44.935  49.867  1.00  0.00           N
ATOM   1143  H   ARG    72      49.040  44.635  50.348  1.00  0.00           H
ATOM   1144  CA  ARG    72      46.971  44.246  50.312  1.00  0.00           C
ATOM   1145  HA  ARG    72      47.284  43.398  50.922  1.00  0.00           H
ATOM   1146  CB  ARG    72      46.049  45.080  51.266  1.00  0.00           C
ATOM   1147  HB2 ARG    72      46.724  45.443  52.040  1.00  0.00           H
ATOM   1148  HB3 ARG    72      45.584  45.947  50.799  1.00  0.00           H
ATOM   1149  CG  ARG    72      44.989  44.292  52.062  1.00  0.00           C
ATOM   1150  HG2 ARG    72      44.229  43.787  51.464  1.00  0.00           H
ATOM   1151  HG3 ARG    72      45.533  43.613  52.717  1.00  0.00           H
ATOM   1152  CD  ARG    72      44.230  45.123  53.085  1.00  0.00           C
ATOM   1153  HD2 ARG    72      43.876  44.547  53.940  1.00  0.00           H
ATOM   1154  HD3 ARG    72      44.790  45.834  53.693  1.00  0.00           H
ATOM   1155  NE  ARG    72      43.135  45.940  52.445  1.00  0.00           N
ATOM   1156  HE  ARG    72      42.808  45.697  51.521  1.00  0.00           H
ATOM   1157  CZ  ARG    72      42.402  46.814  53.108  1.00  0.00           C
ATOM   1158  NH1 ARG    72      42.653  47.058  54.348  1.00  0.00           N
ATOM   1159 HH11 ARG    72      43.479  46.716  54.817  1.00  0.00           H
ATOM   1160 HH12 ARG    72      41.985  47.562  54.914  1.00  0.00           H
ATOM   1161  NH2 ARG    72      41.331  47.374  52.607  1.00  0.00           N
ATOM   1162 HH21 ARG    72      41.048  47.160  51.662  1.00  0.00           H
ATOM   1163 HH22 ARG    72      40.774  48.028  53.138  1.00  0.00           H
ATOM   1164  C   ARG    72      46.382  43.524  49.097  1.00  0.00           C
ATOM   1165  O   ARG    72      45.214  43.700  48.800  1.00  0.00           O
ATOM   1166  N   THR    73      47.238  42.764  48.386  1.00  0.00           N
ATOM   1167  H   THR    73      48.190  43.102  48.407  1.00  0.00           H
ATOM   1168  CA  THR    73      46.813  42.104  47.122  1.00  0.00           C
ATOM   1169  HA  THR    73      45.724  42.064  47.143  1.00  0.00           H
ATOM   1170  CB  THR    73      47.203  42.880  45.817  1.00  0.00           C
ATOM   1171  HB  THR    73      47.153  42.222  44.950  1.00  0.00           H
ATOM   1172  CG2 THR    73      46.263  44.025  45.507  1.00  0.00           C
ATOM   1173 HG21 THR    73      45.279  43.730  45.144  1.00  0.00           H
ATOM   1174 HG22 THR    73      46.633  44.515  44.605  1.00  0.00           H
ATOM   1175 HG23 THR    73      46.291  44.645  46.403  1.00  0.00           H
ATOM   1176  OG1 THR    73      48.494  43.257  45.958  1.00  0.00           O
ATOM   1177  HG1 THR    73      48.711  43.962  45.343  1.00  0.00           H
ATOM   1178  C   THR    73      47.411  40.699  47.019  1.00  0.00           C
ATOM   1179  O   THR    73      48.443  40.376  47.658  1.00  0.00           O
ATOM   1180  N   LEU    74      46.680  39.783  46.376  1.00  0.00           N
ATOM   1181  H   LEU    74      45.846  40.188  45.976  1.00  0.00           H
ATOM   1182  CA  LEU    74      47.182  38.468  45.903  1.00  0.00           C
ATOM   1183  HA  LEU    74      48.256  38.297  45.983  1.00  0.00           H
ATOM   1184  CB  LEU    74      46.655  37.276  46.866  1.00  0.00           C
ATOM   1185  HB2 LEU    74      47.188  37.363  47.813  1.00  0.00           H
ATOM   1186  HB3 LEU    74      45.604  37.440  47.107  1.00  0.00           H
ATOM   1187  CG  LEU    74      46.645  35.793  46.299  1.00  0.00           C
ATOM   1188  HG  LEU    74      46.020  35.780  45.406  1.00  0.00           H
ATOM   1189  CD1 LEU    74      48.099  35.339  46.053  1.00  0.00           C
ATOM   1190 HD11 LEU    74      48.067  34.321  45.664  1.00  0.00           H
ATOM   1191 HD12 LEU    74      48.572  35.290  47.035  1.00  0.00           H
ATOM   1192 HD13 LEU    74      48.615  36.053  45.412  1.00  0.00           H
ATOM   1193  CD2 LEU    74      46.159  34.769  47.371  1.00  0.00           C
ATOM   1194 HD21 LEU    74      45.181  35.127  47.696  1.00  0.00           H
ATOM   1195 HD22 LEU    74      46.040  33.752  47.001  1.00  0.00           H
ATOM   1196 HD23 LEU    74      46.762  34.672  48.274  1.00  0.00           H
ATOM   1197  C   LEU    74      46.808  38.249  44.483  1.00  0.00           C
ATOM   1198  O   LEU    74      45.625  38.154  44.170  1.00  0.00           O
ATOM   1199  N   THR    75      47.759  38.335  43.597  1.00  0.00           N
ATOM   1200  H   THR    75      48.640  38.592  44.020  1.00  0.00           H
ATOM   1201  CA  THR    75      47.521  37.962  42.196  1.00  0.00           C
ATOM   1202  HA  THR    75      46.518  38.296  41.926  1.00  0.00           H
ATOM   1203  CB  THR    75      48.586  38.675  41.430  1.00  0.00           C
ATOM   1204  HB  THR    75      49.532  38.326  41.844  1.00  0.00           H
ATOM   1205  CG2 THR    75      48.439  38.377  40.035  1.00  0.00           C
ATOM   1206 HG21 THR    75      47.427  38.178  39.679  1.00  0.00           H
ATOM   1207 HG22 THR    75      48.994  37.448  39.907  1.00  0.00           H
ATOM   1208 HG23 THR    75      48.945  39.116  39.414  1.00  0.00           H
ATOM   1209  OG1 THR    75      48.443  40.056  41.587  1.00  0.00           O
ATOM   1210  HG1 THR    75      49.105  40.331  42.226  1.00  0.00           H
ATOM   1211  C   THR    75      47.722  36.474  42.059  1.00  0.00           C
ATOM   1212  O   THR    75      48.716  35.903  42.518  1.00  0.00           O
ATOM   1213  N   ILE    76      46.808  35.946  41.201  1.00  0.00           N
ATOM   1214  H   ILE    76      45.959  36.477  41.070  1.00  0.00           H
ATOM   1215  CA  ILE    76      46.951  34.717  40.493  1.00  0.00           C
ATOM   1216  HA  ILE    76      47.914  34.253  40.707  1.00  0.00           H
ATOM   1217  CB  ILE    76      45.791  33.774  40.861  1.00  0.00           C
ATOM   1218  HB  ILE    76      44.868  34.272  40.560  1.00  0.00           H
ATOM   1219  CG2 ILE    76      45.843  32.422  40.233  1.00  0.00           C
ATOM   1220 HG21 ILE    76      45.510  32.537  39.202  1.00  0.00           H
ATOM   1221 HG22 ILE    76      45.119  31.836  40.800  1.00  0.00           H
ATOM   1222 HG23 ILE    76      46.866  32.080  40.390  1.00  0.00           H
ATOM   1223  CG1 ILE    76      45.746  33.664  42.399  1.00  0.00           C
ATOM   1224 HG12 ILE    76      45.600  32.636  42.731  1.00  0.00           H
ATOM   1225 HG13 ILE    76      46.678  34.044  42.816  1.00  0.00           H
ATOM   1226  CD1 ILE    76      44.590  34.386  43.016  1.00  0.00           C
ATOM   1227 HD11 ILE    76      43.636  33.940  42.733  1.00  0.00           H
ATOM   1228 HD12 ILE    76      44.607  35.446  42.766  1.00  0.00           H
ATOM   1229 HD13 ILE    76      44.728  34.379  44.096  1.00  0.00           H
ATOM   1230  C   ILE    76      46.968  34.962  38.990  1.00  0.00           C
ATOM   1231  O   ILE    76      46.206  35.726  38.459  1.00  0.00           O
ATOM   1232  N   VAL    77      47.931  34.351  38.312  1.00  0.00           N
ATOM   1233  H   VAL    77      48.584  33.720  38.753  1.00  0.00           H
ATOM   1234  CA  VAL    77      48.173  34.474  36.887  1.00  0.00           C
ATOM   1235  HA  VAL    77      47.260  34.902  36.474  1.00  0.00           H
ATOM   1236  CB  VAL    77      49.224  35.544  36.688  1.00  0.00           C
ATOM   1237  HB  VAL    77      48.759  36.491  36.962  1.00  0.00           H
ATOM   1238  CG1 VAL    77      50.571  35.330  37.410  1.00  0.00           C
ATOM   1239 HG11 VAL    77      50.344  35.426  38.471  1.00  0.00           H
ATOM   1240 HG12 VAL    77      50.923  34.309  37.262  1.00  0.00           H
ATOM   1241 HG13 VAL    77      51.393  35.957  37.064  1.00  0.00           H
ATOM   1242  CG2 VAL    77      49.443  35.565  35.173  1.00  0.00           C
ATOM   1243 HG21 VAL    77      49.913  34.666  34.774  1.00  0.00           H
ATOM   1244 HG22 VAL    77      49.975  36.466  34.863  1.00  0.00           H
ATOM   1245 HG23 VAL    77      48.452  35.725  34.751  1.00  0.00           H
ATOM   1246  C   VAL    77      48.349  33.075  36.322  1.00  0.00           C
ATOM   1247  O   VAL    77      48.839  32.159  37.005  1.00  0.00           O
ATOM   1248  N   ASP    78      47.854  32.889  35.057  1.00  0.00           N
ATOM   1249  H   ASP    78      47.224  33.636  34.803  1.00  0.00           H
ATOM   1250  CA  ASP    78      47.969  31.649  34.277  1.00  0.00           C
ATOM   1251  HA  ASP    78      48.819  31.050  34.604  1.00  0.00           H
ATOM   1252  CB  ASP    78      46.674  30.832  34.525  1.00  0.00           C
ATOM   1253  HB2 ASP    78      46.676  29.773  34.270  1.00  0.00           H
ATOM   1254  HB3 ASP    78      46.487  30.721  35.592  1.00  0.00           H
ATOM   1255  CG  ASP    78      45.453  31.412  33.768  1.00  0.00           C
ATOM   1256  OD1 ASP    78      45.467  31.662  32.529  1.00  0.00           O
ATOM   1257  OD2 ASP    78      44.381  31.695  34.341  1.00  0.00           O
ATOM   1258  C   ASP    78      48.337  31.893  32.792  1.00  0.00           C
ATOM   1259  O   ASP    78      48.474  33.125  32.456  1.00  0.00           O
ATOM   1260  N   THR    79      48.519  30.941  32.017  1.00  0.00           N
ATOM   1261  H   THR    79      48.515  30.026  32.445  1.00  0.00           H
ATOM   1262  CA  THR    79      48.769  30.996  30.579  1.00  0.00           C
ATOM   1263  HA  THR    79      48.847  32.015  30.200  1.00  0.00           H
ATOM   1264  CB  THR    79      50.195  30.565  30.287  1.00  0.00           C
ATOM   1265  HB  THR    79      50.375  30.720  29.223  1.00  0.00           H
ATOM   1266  CG2 THR    79      51.411  31.286  31.054  1.00  0.00           C
ATOM   1267 HG21 THR    79      52.406  30.946  30.766  1.00  0.00           H
ATOM   1268 HG22 THR    79      51.231  31.093  32.112  1.00  0.00           H
ATOM   1269 HG23 THR    79      51.299  32.349  30.837  1.00  0.00           H
ATOM   1270  OG1 THR    79      50.282  29.148  30.436  1.00  0.00           O
ATOM   1271  HG1 THR    79      51.176  28.802  30.476  1.00  0.00           H
ATOM   1272  C   THR    79      47.677  30.305  29.809  1.00  0.00           C
ATOM   1273  O   THR    79      47.962  29.718  28.804  1.00  0.00           O
ATOM   1274  N   GLY    80      46.458  30.317  30.278  1.00  0.00           N
ATOM   1275  H   GLY    80      46.238  30.624  31.214  1.00  0.00           H
ATOM   1276  CA  GLY    80      45.299  29.730  29.542  1.00  0.00           C
ATOM   1277  HA2 GLY    80      45.521  28.674  29.392  1.00  0.00           H
ATOM   1278  HA3 GLY    80      44.446  29.837  30.213  1.00  0.00           H
ATOM   1279  C   GLY    80      45.000  30.333  28.192  1.00  0.00           C
ATOM   1280  O   GLY    80      45.799  31.106  27.630  1.00  0.00           O
ATOM   1281  N   ILE    81      43.808  30.131  27.700  1.00  0.00           N
ATOM   1282  H   ILE    81      43.202  29.462  28.152  1.00  0.00           H
ATOM   1283  CA  ILE    81      43.328  30.481  26.289  1.00  0.00           C
ATOM   1284  HA  ILE    81      44.195  30.357  25.640  1.00  0.00           H
ATOM   1285  CB  ILE    81      42.265  29.510  25.812  1.00  0.00           C
ATOM   1286  HB  ILE    81      42.689  28.512  25.919  1.00  0.00           H
ATOM   1287  CG2 ILE    81      40.983  29.595  26.655  1.00  0.00           C
ATOM   1288 HG21 ILE    81      40.656  30.603  26.911  1.00  0.00           H
ATOM   1289 HG22 ILE    81      41.133  29.172  27.649  1.00  0.00           H
ATOM   1290 HG23 ILE    81      40.158  29.035  26.216  1.00  0.00           H
ATOM   1291  CG1 ILE    81      42.107  29.676  24.270  1.00  0.00           C
ATOM   1292 HG12 ILE    81      41.493  30.568  24.150  1.00  0.00           H
ATOM   1293 HG13 ILE    81      43.100  29.722  23.824  1.00  0.00           H
ATOM   1294  CD1 ILE    81      41.402  28.368  23.727  1.00  0.00           C
ATOM   1295 HD11 ILE    81      41.955  27.484  24.042  1.00  0.00           H
ATOM   1296 HD12 ILE    81      41.515  28.415  22.644  1.00  0.00           H
ATOM   1297 HD13 ILE    81      40.363  28.243  24.033  1.00  0.00           H
ATOM   1298  C   ILE    81      43.031  31.986  26.158  1.00  0.00           C
ATOM   1299  O   ILE    81      43.251  32.575  25.080  1.00  0.00           O
ATOM   1300  N   GLY    82      42.571  32.533  27.280  1.00  0.00           N
ATOM   1301  H   GLY    82      42.420  31.974  28.107  1.00  0.00           H
ATOM   1302  CA  GLY    82      42.097  33.964  27.424  1.00  0.00           C
ATOM   1303  HA2 GLY    82      42.074  34.362  28.439  1.00  0.00           H
ATOM   1304  HA3 GLY    82      42.847  34.484  26.828  1.00  0.00           H
ATOM   1305  C   GLY    82      40.785  34.314  26.751  1.00  0.00           C
ATOM   1306  O   GLY    82      40.158  33.407  26.212  1.00  0.00           O
ATOM   1307  N   MET    83      40.413  35.619  26.742  1.00  0.00           N
ATOM   1308  H   MET    83      40.873  36.234  27.398  1.00  0.00           H
ATOM   1309  CA  MET    83      39.085  36.119  26.354  1.00  0.00           C
ATOM   1310  HA  MET    83      38.510  35.410  25.760  1.00  0.00           H
ATOM   1311  CB  MET    83      38.301  36.414  27.661  1.00  0.00           C
ATOM   1312  HB2 MET    83      38.973  36.975  28.312  1.00  0.00           H
ATOM   1313  HB3 MET    83      37.389  36.977  27.463  1.00  0.00           H
ATOM   1314  CG  MET    83      37.744  35.115  28.294  1.00  0.00           C
ATOM   1315  HG2 MET    83      37.099  34.577  27.599  1.00  0.00           H
ATOM   1316  HG3 MET    83      38.579  34.493  28.616  1.00  0.00           H
ATOM   1317  SD  MET    83      36.741  35.336  29.859  1.00  0.00           S
ATOM   1318  CE  MET    83      37.932  36.033  30.964  1.00  0.00           C
ATOM   1319  HE1 MET    83      38.282  36.992  30.583  1.00  0.00           H
ATOM   1320  HE2 MET    83      37.421  36.283  31.894  1.00  0.00           H
ATOM   1321  HE3 MET    83      38.787  35.383  31.145  1.00  0.00           H
ATOM   1322  C   MET    83      39.170  37.386  25.513  1.00  0.00           C
ATOM   1323  O   MET    83      40.193  38.108  25.530  1.00  0.00           O
ATOM   1324  N   THR    84      38.134  37.749  24.792  1.00  0.00           N
ATOM   1325  H   THR    84      37.266  37.242  24.895  1.00  0.00           H
ATOM   1326  CA  THR    84      38.038  39.044  24.146  1.00  0.00           C
ATOM   1327  HA  THR    84      39.065  39.344  23.943  1.00  0.00           H
ATOM   1328  CB  THR    84      37.326  38.908  22.784  1.00  0.00           C
ATOM   1329  HB  THR    84      37.900  38.305  22.080  1.00  0.00           H
ATOM   1330  CG2 THR    84      35.895  38.276  22.812  1.00  0.00           C
ATOM   1331 HG21 THR    84      35.977  37.565  23.634  1.00  0.00           H
ATOM   1332 HG22 THR    84      35.743  37.665  21.924  1.00  0.00           H
ATOM   1333 HG23 THR    84      35.158  38.974  23.211  1.00  0.00           H
ATOM   1334  OG1 THR    84      37.183  40.237  22.301  1.00  0.00           O
ATOM   1335  HG1 THR    84      37.774  40.318  21.550  1.00  0.00           H
ATOM   1336  C   THR    84      37.455  40.063  25.151  1.00  0.00           C
ATOM   1337  O   THR    84      36.783  39.649  26.093  1.00  0.00           O
ATOM   1338  N   LYS    85      37.609  41.321  24.922  1.00  0.00           N
ATOM   1339  H   LYS    85      38.186  41.449  24.103  1.00  0.00           H
ATOM   1340  CA  LYS    85      37.061  42.534  25.534  1.00  0.00           C
ATOM   1341  HA  LYS    85      37.517  42.608  26.521  1.00  0.00           H
ATOM   1342  CB  LYS    85      37.391  43.799  24.672  1.00  0.00           C
ATOM   1343  HB2 LYS    85      36.899  44.578  25.255  1.00  0.00           H
ATOM   1344  HB3 LYS    85      38.467  43.948  24.584  1.00  0.00           H
ATOM   1345  CG  LYS    85      36.906  43.704  23.206  1.00  0.00           C
ATOM   1346  HG2 LYS    85      37.502  43.008  22.615  1.00  0.00           H
ATOM   1347  HG3 LYS    85      35.926  43.228  23.185  1.00  0.00           H
ATOM   1348  CD  LYS    85      36.965  45.140  22.634  1.00  0.00           C
ATOM   1349  HD2 LYS    85      36.297  45.727  23.264  1.00  0.00           H
ATOM   1350  HD3 LYS    85      37.964  45.561  22.752  1.00  0.00           H
ATOM   1351  CE  LYS    85      36.527  45.319  21.193  1.00  0.00           C
ATOM   1352  HE2 LYS    85      35.489  45.026  21.042  1.00  0.00           H
ATOM   1353  HE3 LYS    85      36.399  46.381  20.984  1.00  0.00           H
ATOM   1354  NZ  LYS    85      37.372  44.603  20.155  1.00  0.00           N
ATOM   1355  HZ1 LYS    85      37.183  43.617  20.051  1.00  0.00           H
ATOM   1356  HZ2 LYS    85      38.278  44.792  20.561  1.00  0.00           H
ATOM   1357  HZ3 LYS    85      37.236  44.997  19.234  1.00  0.00           H
ATOM   1358  C   LYS    85      35.533  42.410  25.767  1.00  0.00           C
ATOM   1359  O   LYS    85      35.107  42.851  26.818  1.00  0.00           O
ATOM   1360  N   ALA    86      34.749  41.728  24.931  1.00  0.00           N
ATOM   1361  H   ALA    86      35.196  41.299  24.134  1.00  0.00           H
ATOM   1362  CA  ALA    86      33.324  41.556  25.063  1.00  0.00           C
ATOM   1363  HA  ALA    86      32.929  42.431  25.578  1.00  0.00           H
ATOM   1364  CB  ALA    86      32.809  41.421  23.603  1.00  0.00           C
ATOM   1365  HB1 ALA    86      33.013  40.435  23.186  1.00  0.00           H
ATOM   1366  HB2 ALA    86      33.313  42.224  23.066  1.00  0.00           H
ATOM   1367  HB3 ALA    86      31.742  41.640  23.656  1.00  0.00           H
ATOM   1368  C   ALA    86      32.909  40.298  25.865  1.00  0.00           C
ATOM   1369  O   ALA    86      31.815  40.250  26.468  1.00  0.00           O
ATOM   1370  N   ASP    87      33.742  39.289  25.930  1.00  0.00           N
ATOM   1371  H   ASP    87      34.676  39.467  25.592  1.00  0.00           H
ATOM   1372  CA  ASP    87      33.462  38.226  26.773  1.00  0.00           C
ATOM   1373  HA  ASP    87      32.429  37.943  26.571  1.00  0.00           H
ATOM   1374  CB  ASP    87      34.425  36.987  26.514  1.00  0.00           C
ATOM   1375  HB2 ASP    87      35.457  37.318  26.400  1.00  0.00           H
ATOM   1376  HB3 ASP    87      34.274  36.357  27.390  1.00  0.00           H
ATOM   1377  CG  ASP    87      34.021  36.074  25.338  1.00  0.00           C
ATOM   1378  OD1 ASP    87      32.870  36.281  24.791  1.00  0.00           O
ATOM   1379  OD2 ASP    87      34.844  35.236  24.906  1.00  0.00           O
ATOM   1380  C   ASP    87      33.509  38.616  28.211  1.00  0.00           C
ATOM   1381  O   ASP    87      32.783  37.963  29.002  1.00  0.00           O
ATOM   1382  N   LEU    88      34.217  39.674  28.590  1.00  0.00           N
ATOM   1383  H   LEU    88      34.735  40.130  27.851  1.00  0.00           H
ATOM   1384  CA  LEU    88      34.369  40.140  29.957  1.00  0.00           C
ATOM   1385  HA  LEU    88      34.650  39.324  30.625  1.00  0.00           H
ATOM   1386  CB  LEU    88      35.493  41.120  30.000  1.00  0.00           C
ATOM   1387  HB2 LEU    88      35.307  41.932  29.297  1.00  0.00           H
ATOM   1388  HB3 LEU    88      35.449  41.694  30.925  1.00  0.00           H
ATOM   1389  CG  LEU    88      36.915  40.647  29.773  1.00  0.00           C
ATOM   1390  HG  LEU    88      36.864  39.990  28.905  1.00  0.00           H
ATOM   1391  CD1 LEU    88      37.837  41.835  29.526  1.00  0.00           C
ATOM   1392 HD11 LEU    88      38.742  41.519  29.007  1.00  0.00           H
ATOM   1393 HD12 LEU    88      38.099  42.310  30.472  1.00  0.00           H
ATOM   1394 HD13 LEU    88      37.366  42.580  28.885  1.00  0.00           H
ATOM   1395  CD2 LEU    88      37.583  40.030  30.995  1.00  0.00           C
ATOM   1396 HD21 LEU    88      38.619  39.783  30.762  1.00  0.00           H
ATOM   1397 HD22 LEU    88      37.525  40.652  31.888  1.00  0.00           H
ATOM   1398 HD23 LEU    88      37.093  39.079  31.202  1.00  0.00           H
ATOM   1399  C   LEU    88      33.031  40.736  30.400  1.00  0.00           C
ATOM   1400  O   LEU    88      32.501  40.284  31.403  1.00  0.00           O
ATOM   1401  N   ILE    89      32.487  41.679  29.552  1.00  0.00           N
ATOM   1402  H   ILE    89      33.065  41.991  28.785  1.00  0.00           H
ATOM   1403  CA  ILE    89      31.192  42.338  29.653  1.00  0.00           C
ATOM   1404  HA  ILE    89      31.245  42.892  30.590  1.00  0.00           H
ATOM   1405  CB  ILE    89      30.859  43.270  28.453  1.00  0.00           C
ATOM   1406  HB  ILE    89      30.728  42.601  27.603  1.00  0.00           H
ATOM   1407  CG2 ILE    89      29.550  44.088  28.663  1.00  0.00           C
ATOM   1408 HG21 ILE    89      29.196  44.409  27.683  1.00  0.00           H
ATOM   1409 HG22 ILE    89      29.620  44.898  29.389  1.00  0.00           H
ATOM   1410 HG23 ILE    89      28.834  43.394  29.101  1.00  0.00           H
ATOM   1411  CG1 ILE    89      31.946  44.290  28.201  1.00  0.00           C
ATOM   1412 HG12 ILE    89      32.114  44.865  29.112  1.00  0.00           H
ATOM   1413 HG13 ILE    89      32.865  43.730  28.023  1.00  0.00           H
ATOM   1414  CD1 ILE    89      31.821  45.263  27.012  1.00  0.00           C
ATOM   1415 HD11 ILE    89      32.685  45.923  27.086  1.00  0.00           H
ATOM   1416 HD12 ILE    89      30.888  45.822  26.949  1.00  0.00           H
ATOM   1417 HD13 ILE    89      31.898  44.716  26.073  1.00  0.00           H
ATOM   1418  C   ILE    89      30.050  41.282  29.743  1.00  0.00           C
ATOM   1419  O   ILE    89      29.243  41.333  30.716  1.00  0.00           O
ATOM   1420  N   ASN    90      30.003  40.276  28.870  1.00  0.00           N
ATOM   1421  H   ASN    90      30.744  40.304  28.185  1.00  0.00           H
ATOM   1422  CA  ASN    90      29.069  39.111  28.954  1.00  0.00           C
ATOM   1423  HA  ASN    90      28.137  39.521  29.342  1.00  0.00           H
ATOM   1424  CB  ASN    90      28.696  38.604  27.508  1.00  0.00           C
ATOM   1425  HB2 ASN    90      29.590  38.342  26.942  1.00  0.00           H
ATOM   1426  HB3 ASN    90      28.085  37.709  27.620  1.00  0.00           H
ATOM   1427  CG  ASN    90      27.979  39.629  26.599  1.00  0.00           C
ATOM   1428  OD1 ASN    90      27.047  40.299  27.129  1.00  0.00           O
ATOM   1429  ND2 ASN    90      28.265  39.851  25.393  1.00  0.00           N
ATOM   1430 HD21 ASN    90      28.929  39.212  24.982  1.00  0.00           H
ATOM   1431 HD22 ASN    90      27.867  40.594  24.837  1.00  0.00           H
ATOM   1432  C   ASN    90      29.602  38.020  29.999  1.00  0.00           C
ATOM   1433  O   ASN    90      29.825  36.855  29.729  1.00  0.00           O
ATOM   1434  N   ASN    91      29.813  38.596  31.183  1.00  0.00           N
ATOM   1435  H   ASN    91      29.638  39.590  31.239  1.00  0.00           H
ATOM   1436  CA  ASN    91      30.019  37.859  32.402  1.00  0.00           C
ATOM   1437  HA  ASN    91      30.063  38.672  33.127  1.00  0.00           H
ATOM   1438  CB  ASN    91      28.650  37.157  32.774  1.00  0.00           C
ATOM   1439  HB2 ASN    91      28.318  36.454  32.010  1.00  0.00           H
ATOM   1440  HB3 ASN    91      28.677  36.637  33.731  1.00  0.00           H
ATOM   1441  CG  ASN    91      27.486  38.101  32.928  1.00  0.00           C
ATOM   1442  OD1 ASN    91      27.705  39.217  33.427  1.00  0.00           O
ATOM   1443  ND2 ASN    91      26.275  37.733  32.453  1.00  0.00           N
ATOM   1444 HD21 ASN    91      26.142  36.897  31.901  1.00  0.00           H
ATOM   1445 HD22 ASN    91      25.554  38.440  32.407  1.00  0.00           H
ATOM   1446  C   ASN    91      31.311  36.956  32.488  1.00  0.00           C
ATOM   1447  O   ASN    91      31.104  35.798  32.904  1.00  0.00           O
ATOM   1448  N   LEU    92      32.452  37.489  32.076  1.00  0.00           N
ATOM   1449  H   LEU    92      32.553  38.451  31.789  1.00  0.00           H
ATOM   1450  CA  LEU    92      33.617  36.653  32.037  1.00  0.00           C
ATOM   1451  HA  LEU    92      34.335  37.258  31.481  1.00  0.00           H
ATOM   1452  CB  LEU    92      34.245  36.459  33.421  1.00  0.00           C
ATOM   1453  HB2 LEU    92      33.691  35.609  33.821  1.00  0.00           H
ATOM   1454  HB3 LEU    92      35.222  36.024  33.211  1.00  0.00           H
ATOM   1455  CG  LEU    92      34.367  37.676  34.388  1.00  0.00           C
ATOM   1456  HG  LEU    92      34.984  37.317  35.211  1.00  0.00           H
ATOM   1457  CD1 LEU    92      35.160  38.853  33.853  1.00  0.00           C
ATOM   1458 HD11 LEU    92      36.005  38.398  33.335  1.00  0.00           H
ATOM   1459 HD12 LEU    92      35.494  39.529  34.641  1.00  0.00           H
ATOM   1460 HD13 LEU    92      34.502  39.297  33.107  1.00  0.00           H
ATOM   1461  CD2 LEU    92      33.053  38.159  35.069  1.00  0.00           C
ATOM   1462 HD21 LEU    92      32.482  38.791  34.389  1.00  0.00           H
ATOM   1463 HD22 LEU    92      32.379  37.317  35.225  1.00  0.00           H
ATOM   1464 HD23 LEU    92      33.420  38.658  35.965  1.00  0.00           H
ATOM   1465  C   LEU    92      33.504  35.381  31.169  1.00  0.00           C
ATOM   1466  O   LEU    92      34.227  34.432  31.362  1.00  0.00           O
ATOM   1467  N   GLY    93      32.628  35.397  30.120  1.00  0.00           N
ATOM   1468  H   GLY    93      32.101  36.247  29.979  1.00  0.00           H
ATOM   1469  CA  GLY    93      32.464  34.244  29.241  1.00  0.00           C
ATOM   1470  HA2 GLY    93      31.824  34.540  28.409  1.00  0.00           H
ATOM   1471  HA3 GLY    93      33.451  34.008  28.846  1.00  0.00           H
ATOM   1472  C   GLY    93      31.753  33.067  29.975  1.00  0.00           C
ATOM   1473  O   GLY    93      31.565  31.951  29.479  1.00  0.00           O
ATOM   1474  N   THR    94      31.313  33.275  31.200  1.00  0.00           N
ATOM   1475  H   THR    94      31.367  34.192  31.619  1.00  0.00           H
ATOM   1476  CA  THR    94      30.599  32.221  32.036  1.00  0.00           C
ATOM   1477  HA  THR    94      31.057  31.263  31.793  1.00  0.00           H
ATOM   1478  CB  THR    94      30.913  32.525  33.546  1.00  0.00           C
ATOM   1479  HB  THR    94      30.768  31.586  34.080  1.00  0.00           H
ATOM   1480  CG2 THR    94      32.366  32.755  33.943  1.00  0.00           C
ATOM   1481 HG21 THR    94      32.729  33.658  33.451  1.00  0.00           H
ATOM   1482 HG22 THR    94      33.036  32.007  33.519  1.00  0.00           H
ATOM   1483 HG23 THR    94      32.470  32.873  35.021  1.00  0.00           H
ATOM   1484  OG1 THR    94      30.022  33.462  34.104  1.00  0.00           O
ATOM   1485  HG1 THR    94      30.273  34.382  33.998  1.00  0.00           H
ATOM   1486  C   THR    94      29.136  32.124  31.689  1.00  0.00           C
ATOM   1487  O   THR    94      28.474  33.040  31.173  1.00  0.00           O
ATOM   1488  N   ILE    95      28.537  31.024  31.973  1.00  0.00           N
ATOM   1489  H   ILE    95      29.128  30.251  32.243  1.00  0.00           H
ATOM   1490  CA  ILE    95      27.087  30.805  32.032  1.00  0.00           C
ATOM   1491  HA  ILE    95      26.505  31.134  31.171  1.00  0.00           H
ATOM   1492  CB  ILE    95      26.866  29.331  31.936  1.00  0.00           C
ATOM   1493  HB  ILE    95      27.328  28.941  31.028  1.00  0.00           H
ATOM   1494  CG2 ILE    95      27.581  28.619  33.049  1.00  0.00           C
ATOM   1495 HG21 ILE    95      28.616  28.373  32.811  1.00  0.00           H
ATOM   1496 HG22 ILE    95      27.108  27.663  33.270  1.00  0.00           H
ATOM   1497 HG23 ILE    95      27.570  29.291  33.908  1.00  0.00           H
ATOM   1498  CG1 ILE    95      25.304  28.958  31.808  1.00  0.00           C
ATOM   1499 HG12 ILE    95      24.649  29.045  32.675  1.00  0.00           H
ATOM   1500 HG13 ILE    95      24.851  29.701  31.151  1.00  0.00           H
ATOM   1501  CD1 ILE    95      24.926  27.631  31.219  1.00  0.00           C
ATOM   1502 HD11 ILE    95      25.426  26.850  31.792  1.00  0.00           H
ATOM   1503 HD12 ILE    95      25.216  27.606  30.169  1.00  0.00           H
ATOM   1504 HD13 ILE    95      23.845  27.527  31.310  1.00  0.00           H
ATOM   1505  C   ILE    95      26.488  31.554  33.232  1.00  0.00           C
ATOM   1506  O   ILE    95      25.419  31.196  33.736  1.00  0.00           O
ATOM   1507  N   ALA    96      27.092  32.544  33.788  1.00  0.00           N
ATOM   1508  H   ALA    96      27.922  32.914  33.345  1.00  0.00           H
ATOM   1509  CA  ALA    96      26.445  33.305  34.944  1.00  0.00           C
ATOM   1510  HA  ALA    96      26.572  32.601  35.767  1.00  0.00           H
ATOM   1511  CB  ALA    96      27.389  34.522  35.313  1.00  0.00           C
ATOM   1512  HB1 ALA    96      27.757  35.017  34.413  1.00  0.00           H
ATOM   1513  HB2 ALA    96      28.216  34.253  35.971  1.00  0.00           H
ATOM   1514  HB3 ALA    96      26.791  35.277  35.824  1.00  0.00           H
ATOM   1515  C   ALA    96      24.984  33.808  34.849  1.00  0.00           C
ATOM   1516  O   ALA    96      24.324  33.719  35.889  1.00  0.00           O
ATOM   1517  N   LYS    97      24.457  34.297  33.680  1.00  0.00           N
ATOM   1518  H   LYS    97      25.020  34.407  32.848  1.00  0.00           H
ATOM   1519  CA  LYS    97      23.046  34.769  33.730  1.00  0.00           C
ATOM   1520  HA  LYS    97      22.906  35.725  34.236  1.00  0.00           H
ATOM   1521  CB  LYS    97      22.623  35.040  32.233  1.00  0.00           C
ATOM   1522  HB2 LYS    97      23.297  35.817  31.874  1.00  0.00           H
ATOM   1523  HB3 LYS    97      22.827  34.173  31.606  1.00  0.00           H
ATOM   1524  CG  LYS    97      21.119  35.370  31.939  1.00  0.00           C
ATOM   1525  HG2 LYS    97      20.931  35.382  30.865  1.00  0.00           H
ATOM   1526  HG3 LYS    97      20.514  34.535  32.290  1.00  0.00           H
ATOM   1527  CD  LYS    97      20.481  36.616  32.573  1.00  0.00           C
ATOM   1528  HD2 LYS    97      20.536  36.602  33.662  1.00  0.00           H
ATOM   1529  HD3 LYS    97      20.992  37.517  32.236  1.00  0.00           H
ATOM   1530  CE  LYS    97      19.001  36.658  32.197  1.00  0.00           C
ATOM   1531  HE2 LYS    97      18.872  37.041  31.184  1.00  0.00           H
ATOM   1532  HE3 LYS    97      18.657  35.646  32.410  1.00  0.00           H
ATOM   1533  NZ  LYS    97      18.254  37.578  33.107  1.00  0.00           N
ATOM   1534  HZ1 LYS    97      18.347  37.313  34.077  1.00  0.00           H
ATOM   1535  HZ2 LYS    97      17.267  37.571  32.889  1.00  0.00           H
ATOM   1536  HZ3 LYS    97      18.561  38.538  33.064  1.00  0.00           H
ATOM   1537  C   LYS    97      22.214  33.663  34.323  1.00  0.00           C
ATOM   1538  O   LYS    97      21.146  33.926  34.889  1.00  0.00           O
ATOM   1539  N   SER    98      22.562  32.360  34.084  1.00  0.00           N
ATOM   1540  H   SER    98      23.412  32.211  33.561  1.00  0.00           H
ATOM   1541  CA  SER    98      21.752  31.159  34.360  1.00  0.00           C
ATOM   1542  HA  SER    98      20.777  31.558  34.640  1.00  0.00           H
ATOM   1543  CB  SER    98      21.824  30.287  33.104  1.00  0.00           C
ATOM   1544  HB2 SER    98      21.048  30.741  32.487  1.00  0.00           H
ATOM   1545  HB3 SER    98      22.792  30.258  32.602  1.00  0.00           H
ATOM   1546  OG  SER    98      21.572  28.999  33.354  1.00  0.00           O
ATOM   1547  HG  SER    98      20.656  29.076  33.630  1.00  0.00           H
ATOM   1548  C   SER    98      22.290  30.401  35.555  1.00  0.00           C
ATOM   1549  O   SER    98      21.571  30.094  36.530  1.00  0.00           O
ATOM   1550  N   GLY    99      23.603  30.244  35.575  1.00  0.00           N
ATOM   1551  H   GLY    99      24.014  30.371  34.662  1.00  0.00           H
ATOM   1552  CA  GLY    99      24.346  29.576  36.584  1.00  0.00           C
ATOM   1553  HA2 GLY    99      24.017  28.551  36.754  1.00  0.00           H
ATOM   1554  HA3 GLY    99      25.395  29.606  36.289  1.00  0.00           H
ATOM   1555  C   GLY    99      24.180  30.202  38.015  1.00  0.00           C
ATOM   1556  O   GLY    99      23.966  29.527  39.019  1.00  0.00           O
ATOM   1557  N   THR   100      24.106  31.532  38.135  1.00  0.00           N
ATOM   1558  H   THR   100      24.232  32.064  37.286  1.00  0.00           H
ATOM   1559  CA  THR   100      23.560  32.228  39.300  1.00  0.00           C
ATOM   1560  HA  THR   100      24.133  31.781  40.112  1.00  0.00           H
ATOM   1561  CB  THR   100      23.779  33.806  39.217  1.00  0.00           C
ATOM   1562  HB  THR   100      23.313  34.166  40.134  1.00  0.00           H
ATOM   1563  CG2 THR   100      25.320  34.088  39.085  1.00  0.00           C
ATOM   1564 HG21 THR   100      25.427  35.161  38.931  1.00  0.00           H
ATOM   1565 HG22 THR   100      25.782  33.517  38.280  1.00  0.00           H
ATOM   1566 HG23 THR   100      25.689  33.810  40.073  1.00  0.00           H
ATOM   1567  OG1 THR   100      23.142  34.403  38.113  1.00  0.00           O
ATOM   1568  HG1 THR   100      23.567  34.120  37.301  1.00  0.00           H
ATOM   1569  C   THR   100      22.155  31.953  39.651  1.00  0.00           C
ATOM   1570  O   THR   100      21.877  31.968  40.803  1.00  0.00           O
ATOM   1571  N   LYS   101      21.269  31.669  38.758  1.00  0.00           N
ATOM   1572  H   LYS   101      21.661  31.462  37.850  1.00  0.00           H
ATOM   1573  CA  LYS   101      19.830  31.509  39.078  1.00  0.00           C
ATOM   1574  HA  LYS   101      19.435  32.156  39.862  1.00  0.00           H
ATOM   1575  CB  LYS   101      19.054  31.733  37.790  1.00  0.00           C
ATOM   1576  HB2 LYS   101      19.428  32.693  37.432  1.00  0.00           H
ATOM   1577  HB3 LYS   101      19.251  30.966  37.042  1.00  0.00           H
ATOM   1578  CG  LYS   101      17.541  31.689  38.054  1.00  0.00           C
ATOM   1579  HG2 LYS   101      17.377  30.679  38.427  1.00  0.00           H
ATOM   1580  HG3 LYS   101      17.189  32.455  38.747  1.00  0.00           H
ATOM   1581  CD  LYS   101      16.681  31.683  36.692  1.00  0.00           C
ATOM   1582  HD2 LYS   101      16.874  32.668  36.265  1.00  0.00           H
ATOM   1583  HD3 LYS   101      16.966  30.797  36.125  1.00  0.00           H
ATOM   1584  CE  LYS   101      15.231  31.587  37.149  1.00  0.00           C
ATOM   1585  HE2 LYS   101      15.002  30.639  37.637  1.00  0.00           H
ATOM   1586  HE3 LYS   101      15.071  32.398  37.859  1.00  0.00           H
ATOM   1587  NZ  LYS   101      14.275  31.879  36.004  1.00  0.00           N
ATOM   1588  HZ1 LYS   101      14.345  32.878  35.867  1.00  0.00           H
ATOM   1589  HZ2 LYS   101      13.300  31.838  36.265  1.00  0.00           H
ATOM   1590  HZ3 LYS   101      14.459  31.512  35.082  1.00  0.00           H
ATOM   1591  C   LYS   101      19.508  30.081  39.638  1.00  0.00           C
ATOM   1592  O   LYS   101      18.935  29.920  40.743  1.00  0.00           O
ATOM   1593  N   ALA   102      19.958  29.088  38.874  1.00  0.00           N
ATOM   1594  H   ALA   102      20.541  29.240  38.063  1.00  0.00           H
ATOM   1595  CA  ALA   102      19.962  27.721  39.370  1.00  0.00           C
ATOM   1596  HA  ALA   102      18.906  27.463  39.447  1.00  0.00           H
ATOM   1597  CB  ALA   102      20.463  26.896  38.206  1.00  0.00           C
ATOM   1598  HB1 ALA   102      19.928  27.206  37.308  1.00  0.00           H
ATOM   1599  HB2 ALA   102      20.273  25.839  38.390  1.00  0.00           H
ATOM   1600  HB3 ALA   102      21.525  27.028  38.001  1.00  0.00           H
ATOM   1601  C   ALA   102      20.758  27.441  40.707  1.00  0.00           C
ATOM   1602  O   ALA   102      20.263  26.550  41.378  1.00  0.00           O
ATOM   1603  N   PHE   103      21.823  28.201  40.991  1.00  0.00           N
ATOM   1604  H   PHE   103      22.200  28.876  40.341  1.00  0.00           H
ATOM   1605  CA  PHE   103      22.460  28.069  42.290  1.00  0.00           C
ATOM   1606  HA  PHE   103      22.594  27.005  42.483  1.00  0.00           H
ATOM   1607  CB  PHE   103      23.956  28.406  42.168  1.00  0.00           C
ATOM   1608  HB2 PHE   103      24.373  27.853  41.326  1.00  0.00           H
ATOM   1609  HB3 PHE   103      23.982  29.475  41.959  1.00  0.00           H
ATOM   1610  CG  PHE   103      24.897  28.127  43.359  1.00  0.00           C
ATOM   1611  CD1 PHE   103      25.116  26.821  43.786  1.00  0.00           C
ATOM   1612  HD1 PHE   103      24.744  26.100  43.072  1.00  0.00           H
ATOM   1613  CE1 PHE   103      25.792  26.467  44.919  1.00  0.00           C
ATOM   1614  HE1 PHE   103      25.924  25.419  45.147  1.00  0.00           H
ATOM   1615  CZ  PHE   103      26.335  27.501  45.723  1.00  0.00           C
ATOM   1616  HZ  PHE   103      26.920  27.278  46.602  1.00  0.00           H
ATOM   1617  CE2 PHE   103      26.202  28.799  45.326  1.00  0.00           C
ATOM   1618  HE2 PHE   103      26.733  29.580  45.848  1.00  0.00           H
ATOM   1619  CD2 PHE   103      25.432  29.120  44.177  1.00  0.00           C
ATOM   1620  HD2 PHE   103      25.338  30.161  43.906  1.00  0.00           H
ATOM   1621  C   PHE   103      21.685  28.712  43.505  1.00  0.00           C
ATOM   1622  O   PHE   103      21.696  28.106  44.595  1.00  0.00           O
ATOM   1623  N   MET   104      21.031  29.869  43.365  1.00  0.00           N
ATOM   1624  H   MET   104      20.968  30.325  42.465  1.00  0.00           H
ATOM   1625  CA  MET   104      20.126  30.358  44.381  1.00  0.00           C
ATOM   1626  HA  MET   104      20.801  30.493  45.227  1.00  0.00           H
ATOM   1627  CB  MET   104      19.717  31.836  44.005  1.00  0.00           C
ATOM   1628  HB2 MET   104      19.231  31.974  43.039  1.00  0.00           H
ATOM   1629  HB3 MET   104      19.061  32.231  44.780  1.00  0.00           H
ATOM   1630  CG  MET   104      20.990  32.702  44.034  1.00  0.00           C
ATOM   1631  HG2 MET   104      21.789  32.325  43.396  1.00  0.00           H
ATOM   1632  HG3 MET   104      20.637  33.643  43.612  1.00  0.00           H
ATOM   1633  SD  MET   104      21.658  33.225  45.641  1.00  0.00           S
ATOM   1634  CE  MET   104      20.645  34.770  45.891  1.00  0.00           C
ATOM   1635  HE1 MET   104      19.589  34.571  46.074  1.00  0.00           H
ATOM   1636  HE2 MET   104      20.982  35.364  46.741  1.00  0.00           H
ATOM   1637  HE3 MET   104      20.650  35.408  45.007  1.00  0.00           H
ATOM   1638  C   MET   104      18.915  29.479  44.678  1.00  0.00           C
ATOM   1639  O   MET   104      18.463  29.300  45.813  1.00  0.00           O
ATOM   1640  N   GLU   105      18.298  28.981  43.591  1.00  0.00           N
ATOM   1641  H   GLU   105      18.535  29.365  42.688  1.00  0.00           H
ATOM   1642  CA  GLU   105      17.271  27.888  43.758  1.00  0.00           C
ATOM   1643  HA  GLU   105      16.535  28.307  44.444  1.00  0.00           H
ATOM   1644  CB  GLU   105      16.741  27.499  42.419  1.00  0.00           C
ATOM   1645  HB2 GLU   105      16.547  28.443  41.907  1.00  0.00           H
ATOM   1646  HB3 GLU   105      17.578  27.085  41.859  1.00  0.00           H
ATOM   1647  CG  GLU   105      15.488  26.565  42.347  1.00  0.00           C
ATOM   1648  HG2 GLU   105      15.602  25.603  42.846  1.00  0.00           H
ATOM   1649  HG3 GLU   105      14.744  27.033  42.991  1.00  0.00           H
ATOM   1650  CD  GLU   105      15.001  26.404  40.858  1.00  0.00           C
ATOM   1651  OE1 GLU   105      14.639  25.225  40.450  1.00  0.00           O
ATOM   1652  OE2 GLU   105      15.019  27.386  40.109  1.00  0.00           O
ATOM   1653  C   GLU   105      17.797  26.642  44.505  1.00  0.00           C
ATOM   1654  O   GLU   105      17.126  25.963  45.288  1.00  0.00           O
ATOM   1655  N   ALA   106      19.081  26.307  44.378  1.00  0.00           N
ATOM   1656  H   ALA   106      19.640  26.845  43.732  1.00  0.00           H
ATOM   1657  CA  ALA   106      19.675  25.068  45.003  1.00  0.00           C
ATOM   1658  HA  ALA   106      18.914  24.299  45.137  1.00  0.00           H
ATOM   1659  CB  ALA   106      20.827  24.633  44.143  1.00  0.00           C
ATOM   1660  HB1 ALA   106      21.635  25.365  44.126  1.00  0.00           H
ATOM   1661  HB2 ALA   106      20.471  24.433  43.132  1.00  0.00           H
ATOM   1662  HB3 ALA   106      21.307  23.710  44.470  1.00  0.00           H
ATOM   1663  C   ALA   106      20.242  25.361  46.439  1.00  0.00           C
ATOM   1664  O   ALA   106      19.849  24.540  47.248  1.00  0.00           O
ATOM   1665  N   LEU   107      20.826  26.564  46.714  1.00  0.00           N
ATOM   1666  H   LEU   107      21.170  27.166  45.979  1.00  0.00           H
ATOM   1667  CA  LEU   107      21.040  27.035  48.073  1.00  0.00           C
ATOM   1668  HA  LEU   107      21.669  26.382  48.678  1.00  0.00           H
ATOM   1669  CB  LEU   107      21.739  28.378  48.003  1.00  0.00           C
ATOM   1670  HB2 LEU   107      21.257  28.946  47.208  1.00  0.00           H
ATOM   1671  HB3 LEU   107      21.502  28.992  48.871  1.00  0.00           H
ATOM   1672  CG  LEU   107      23.249  28.427  47.624  1.00  0.00           C
ATOM   1673  HG  LEU   107      23.332  28.032  46.612  1.00  0.00           H
ATOM   1674  CD1 LEU   107      23.516  29.948  47.581  1.00  0.00           C
ATOM   1675 HD11 LEU   107      23.064  30.340  46.670  1.00  0.00           H
ATOM   1676 HD12 LEU   107      24.595  30.065  47.471  1.00  0.00           H
ATOM   1677 HD13 LEU   107      23.220  30.551  48.440  1.00  0.00           H
ATOM   1678  CD2 LEU   107      24.241  27.721  48.534  1.00  0.00           C
ATOM   1679 HD21 LEU   107      24.091  28.008  49.575  1.00  0.00           H
ATOM   1680 HD22 LEU   107      24.096  26.641  48.496  1.00  0.00           H
ATOM   1681 HD23 LEU   107      25.291  27.821  48.253  1.00  0.00           H
ATOM   1682  C   LEU   107      19.663  27.067  48.942  1.00  0.00           C
ATOM   1683  O   LEU   107      19.629  26.444  49.971  1.00  0.00           O
ATOM   1684  N   GLN   108      18.550  27.612  48.328  1.00  0.00           N
ATOM   1685  H   GLN   108      18.655  28.082  47.441  1.00  0.00           H
ATOM   1686  CA  GLN   108      17.167  27.392  48.791  1.00  0.00           C
ATOM   1687  HA  GLN   108      17.171  27.758  49.817  1.00  0.00           H
ATOM   1688  CB  GLN   108      16.169  28.143  47.924  1.00  0.00           C
ATOM   1689  HB2 GLN   108      16.338  28.078  46.849  1.00  0.00           H
ATOM   1690  HB3 GLN   108      15.172  27.738  48.097  1.00  0.00           H
ATOM   1691  CG  GLN   108      16.341  29.618  48.422  1.00  0.00           C
ATOM   1692  HG2 GLN   108      16.274  29.606  49.509  1.00  0.00           H
ATOM   1693  HG3 GLN   108      17.244  30.107  48.056  1.00  0.00           H
ATOM   1694  CD  GLN   108      15.108  30.477  47.948  1.00  0.00           C
ATOM   1695  OE1 GLN   108      14.231  29.944  47.255  1.00  0.00           O
ATOM   1696  NE2 GLN   108      15.172  31.740  48.215  1.00  0.00           N
ATOM   1697 HE21 GLN   108      14.359  32.287  47.970  1.00  0.00           H
ATOM   1698 HE22 GLN   108      15.899  32.080  48.828  1.00  0.00           H
ATOM   1699  C   GLN   108      16.696  25.915  48.976  1.00  0.00           C
ATOM   1700  O   GLN   108      15.718  25.713  49.738  1.00  0.00           O
ATOM   1701  N   ALA   109      17.382  24.894  48.417  1.00  0.00           N
ATOM   1702  H   ALA   109      18.169  25.114  47.825  1.00  0.00           H
ATOM   1703  CA  ALA   109      17.015  23.457  48.606  1.00  0.00           C
ATOM   1704  HA  ALA   109      16.017  23.263  48.998  1.00  0.00           H
ATOM   1705  CB  ALA   109      17.033  22.700  47.258  1.00  0.00           C
ATOM   1706  HB1 ALA   109      17.083  21.615  47.347  1.00  0.00           H
ATOM   1707  HB2 ALA   109      17.863  23.021  46.629  1.00  0.00           H
ATOM   1708  HB3 ALA   109      16.039  22.928  46.872  1.00  0.00           H
ATOM   1709  C   ALA   109      18.060  22.777  49.553  1.00  0.00           C
ATOM   1710  O   ALA   109      18.141  21.632  49.702  1.00  0.00           O
ATOM   1711  N   GLY   110      19.052  23.561  49.999  1.00  0.00           N
ATOM   1712  H   GLY   110      19.123  24.535  49.742  1.00  0.00           H
ATOM   1713  CA  GLY   110      20.049  23.165  50.986  1.00  0.00           C
ATOM   1714  HA2 GLY   110      20.341  24.075  51.511  1.00  0.00           H
ATOM   1715  HA3 GLY   110      19.658  22.511  51.764  1.00  0.00           H
ATOM   1716  C   GLY   110      21.250  22.556  50.394  1.00  0.00           C
ATOM   1717  O   GLY   110      21.659  21.425  50.716  1.00  0.00           O
ATOM   1718  N   ALA   111      21.871  23.250  49.501  1.00  0.00           N
ATOM   1719  H   ALA   111      21.566  24.192  49.299  1.00  0.00           H
ATOM   1720  CA  ALA   111      23.196  23.083  48.959  1.00  0.00           C
ATOM   1721  HA  ALA   111      23.349  22.004  48.962  1.00  0.00           H
ATOM   1722  CB  ALA   111      23.172  23.459  47.442  1.00  0.00           C
ATOM   1723  HB1 ALA   111      24.190  23.244  47.117  1.00  0.00           H
ATOM   1724  HB2 ALA   111      22.699  24.404  47.170  1.00  0.00           H
ATOM   1725  HB3 ALA   111      22.609  22.638  46.997  1.00  0.00           H
ATOM   1726  C   ALA   111      24.372  23.825  49.743  1.00  0.00           C
ATOM   1727  O   ALA   111      24.162  24.932  50.256  1.00  0.00           O
ATOM   1728  N   ASP   112      25.553  23.253  49.644  1.00  0.00           N
ATOM   1729  H   ASP   112      25.650  22.448  49.042  1.00  0.00           H
ATOM   1730  CA  ASP   112      26.783  23.783  50.179  1.00  0.00           C
ATOM   1731  HA  ASP   112      26.557  24.298  51.113  1.00  0.00           H
ATOM   1732  CB  ASP   112      27.742  22.598  50.429  1.00  0.00           C
ATOM   1733  HB2 ASP   112      27.228  21.848  51.029  1.00  0.00           H
ATOM   1734  HB3 ASP   112      27.910  22.117  49.466  1.00  0.00           H
ATOM   1735  CG  ASP   112      29.096  22.927  51.159  1.00  0.00           C
ATOM   1736  OD1 ASP   112      29.721  22.110  51.754  1.00  0.00           O
ATOM   1737  OD2 ASP   112      29.528  24.104  51.041  1.00  0.00           O
ATOM   1738  C   ASP   112      27.336  24.869  49.224  1.00  0.00           C
ATOM   1739  O   ASP   112      27.438  24.639  48.028  1.00  0.00           O
ATOM   1740  N   ILE   113      27.786  26.024  49.714  1.00  0.00           N
ATOM   1741  H   ILE   113      27.729  26.109  50.719  1.00  0.00           H
ATOM   1742  CA  ILE   113      28.547  27.081  49.034  1.00  0.00           C
ATOM   1743  HA  ILE   113      27.883  27.487  48.271  1.00  0.00           H
ATOM   1744  CB  ILE   113      28.897  28.186  50.040  1.00  0.00           C
ATOM   1745  HB  ILE   113      29.512  27.658  50.769  1.00  0.00           H
ATOM   1746  CG2 ILE   113      29.800  29.299  49.422  1.00  0.00           C
ATOM   1747 HG21 ILE   113      29.747  30.184  50.059  1.00  0.00           H
ATOM   1748 HG22 ILE   113      29.348  29.564  48.465  1.00  0.00           H
ATOM   1749 HG23 ILE   113      30.830  28.972  49.286  1.00  0.00           H
ATOM   1750  CG1 ILE   113      27.608  28.929  50.653  1.00  0.00           C
ATOM   1751 HG12 ILE   113      27.227  29.599  49.884  1.00  0.00           H
ATOM   1752 HG13 ILE   113      26.759  28.247  50.689  1.00  0.00           H
ATOM   1753  CD1 ILE   113      27.786  29.569  52.037  1.00  0.00           C
ATOM   1754 HD11 ILE   113      28.133  28.825  52.756  1.00  0.00           H
ATOM   1755 HD12 ILE   113      26.811  29.790  52.472  1.00  0.00           H
ATOM   1756 HD13 ILE   113      28.510  30.347  51.793  1.00  0.00           H
ATOM   1757  C   ILE   113      29.775  26.579  48.234  1.00  0.00           C
ATOM   1758  O   ILE   113      30.170  27.174  47.215  1.00  0.00           O
ATOM   1759  N   SER   114      30.396  25.431  48.696  1.00  0.00           N
ATOM   1760  H   SER   114      29.949  25.047  49.517  1.00  0.00           H
ATOM   1761  CA  SER   114      31.494  24.688  47.980  1.00  0.00           C
ATOM   1762  HA  SER   114      32.357  25.349  47.918  1.00  0.00           H
ATOM   1763  CB  SER   114      31.678  23.359  48.843  1.00  0.00           C
ATOM   1764  HB2 SER   114      31.847  23.603  49.893  1.00  0.00           H
ATOM   1765  HB3 SER   114      30.734  22.815  48.866  1.00  0.00           H
ATOM   1766  OG  SER   114      32.765  22.605  48.331  1.00  0.00           O
ATOM   1767  HG  SER   114      32.694  21.696  48.630  1.00  0.00           H
ATOM   1768  C   SER   114      31.142  24.196  46.542  1.00  0.00           C
ATOM   1769  O   SER   114      32.033  23.972  45.650  1.00  0.00           O
ATOM   1770  N   MET   115      29.907  24.262  46.038  1.00  0.00           N
ATOM   1771  H   MET   115      29.231  24.634  46.690  1.00  0.00           H
ATOM   1772  CA  MET   115      29.400  23.916  44.708  1.00  0.00           C
ATOM   1773  HA  MET   115      30.069  23.137  44.345  1.00  0.00           H
ATOM   1774  CB  MET   115      28.038  23.188  44.941  1.00  0.00           C
ATOM   1775  HB2 MET   115      27.331  23.930  45.312  1.00  0.00           H
ATOM   1776  HB3 MET   115      27.575  22.923  43.991  1.00  0.00           H
ATOM   1777  CG  MET   115      28.140  22.052  45.971  1.00  0.00           C
ATOM   1778  HG2 MET   115      28.846  21.316  45.586  1.00  0.00           H
ATOM   1779  HG3 MET   115      28.602  22.424  46.885  1.00  0.00           H
ATOM   1780  SD  MET   115      26.519  21.376  46.408  1.00  0.00           S
ATOM   1781  CE  MET   115      26.333  20.078  45.211  1.00  0.00           C
ATOM   1782  HE1 MET   115      26.438  20.489  44.207  1.00  0.00           H
ATOM   1783  HE2 MET   115      27.046  19.254  45.184  1.00  0.00           H
ATOM   1784  HE3 MET   115      25.288  19.768  45.225  1.00  0.00           H
ATOM   1785  C   MET   115      29.318  25.017  43.654  1.00  0.00           C
ATOM   1786  O   MET   115      28.876  24.804  42.492  1.00  0.00           O
ATOM   1787  N   ILE   116      29.769  26.218  44.038  1.00  0.00           N
ATOM   1788  H   ILE   116      29.909  26.403  45.022  1.00  0.00           H
ATOM   1789  CA  ILE   116      29.787  27.440  43.259  1.00  0.00           C
ATOM   1790  HA  ILE   116      28.732  27.610  43.045  1.00  0.00           H
ATOM   1791  CB  ILE   116      30.196  28.679  44.146  1.00  0.00           C
ATOM   1792  HB  ILE   116      29.555  28.563  45.020  1.00  0.00           H
ATOM   1793  CG2 ILE   116      31.674  28.571  44.555  1.00  0.00           C
ATOM   1794 HG21 ILE   116      31.749  27.666  45.158  1.00  0.00           H
ATOM   1795 HG22 ILE   116      31.931  29.348  45.275  1.00  0.00           H
ATOM   1796 HG23 ILE   116      32.336  28.531  43.690  1.00  0.00           H
ATOM   1797  CG1 ILE   116      29.991  30.118  43.537  1.00  0.00           C
ATOM   1798 HG12 ILE   116      30.752  30.286  42.774  1.00  0.00           H
ATOM   1799 HG13 ILE   116      29.011  30.033  43.067  1.00  0.00           H
ATOM   1800  CD1 ILE   116      29.827  31.172  44.662  1.00  0.00           C
ATOM   1801 HD11 ILE   116      30.766  31.289  45.202  1.00  0.00           H
ATOM   1802 HD12 ILE   116      29.032  30.810  45.314  1.00  0.00           H
ATOM   1803 HD13 ILE   116      29.566  32.114  44.179  1.00  0.00           H
ATOM   1804  C   ILE   116      30.424  27.374  41.876  1.00  0.00           C
ATOM   1805  O   ILE   116      30.042  28.017  40.937  1.00  0.00           O
ATOM   1806  N   GLY   117      31.409  26.406  41.662  1.00  0.00           N
ATOM   1807  H   GLY   117      31.727  25.826  42.425  1.00  0.00           H
ATOM   1808  CA  GLY   117      32.099  25.965  40.407  1.00  0.00           C
ATOM   1809  HA2 GLY   117      32.459  26.760  39.753  1.00  0.00           H
ATOM   1810  HA3 GLY   117      32.985  25.450  40.779  1.00  0.00           H
ATOM   1811  C   GLY   117      31.265  25.060  39.538  1.00  0.00           C
ATOM   1812  O   GLY   117      31.275  25.114  38.338  1.00  0.00           O
ATOM   1813  N   GLN   118      30.449  24.173  40.147  1.00  0.00           N
ATOM   1814  H   GLN   118      30.520  24.003  41.140  1.00  0.00           H
ATOM   1815  CA  GLN   118      29.724  23.114  39.480  1.00  0.00           C
ATOM   1816  HA  GLN   118      30.480  22.570  38.914  1.00  0.00           H
ATOM   1817  CB  GLN   118      29.073  22.168  40.404  1.00  0.00           C
ATOM   1818  HB2 GLN   118      28.179  22.538  40.906  1.00  0.00           H
ATOM   1819  HB3 GLN   118      28.753  21.317  39.803  1.00  0.00           H
ATOM   1820  CG  GLN   118      29.941  21.434  41.434  1.00  0.00           C
ATOM   1821  HG2 GLN   118      30.638  20.790  40.897  1.00  0.00           H
ATOM   1822  HG3 GLN   118      30.510  22.129  42.052  1.00  0.00           H
ATOM   1823  CD  GLN   118      28.990  20.645  42.358  1.00  0.00           C
ATOM   1824  OE1 GLN   118      27.780  20.472  42.090  1.00  0.00           O
ATOM   1825  NE2 GLN   118      29.502  20.115  43.470  1.00  0.00           N
ATOM   1826 HE21 GLN   118      29.034  19.332  43.903  1.00  0.00           H
ATOM   1827 HE22 GLN   118      30.471  20.240  43.727  1.00  0.00           H
ATOM   1828  C   GLN   118      28.628  23.678  38.600  1.00  0.00           C
ATOM   1829  O   GLN   118      28.290  23.081  37.570  1.00  0.00           O
ATOM   1830  N   PHE   119      28.030  24.864  38.997  1.00  0.00           N
ATOM   1831  H   PHE   119      28.391  25.272  39.847  1.00  0.00           H
ATOM   1832  CA  PHE   119      27.022  25.588  38.158  1.00  0.00           C
ATOM   1833  HA  PHE   119      26.521  24.971  37.413  1.00  0.00           H
ATOM   1834  CB  PHE   119      25.897  26.117  39.026  1.00  0.00           C
ATOM   1835  HB2 PHE   119      26.409  26.656  39.824  1.00  0.00           H
ATOM   1836  HB3 PHE   119      25.234  26.795  38.488  1.00  0.00           H
ATOM   1837  CG  PHE   119      24.953  25.038  39.641  1.00  0.00           C
ATOM   1838  CD1 PHE   119      23.741  24.644  39.072  1.00  0.00           C
ATOM   1839  HD1 PHE   119      23.473  25.039  38.102  1.00  0.00           H
ATOM   1840  CE1 PHE   119      22.859  23.680  39.661  1.00  0.00           C
ATOM   1841  HE1 PHE   119      21.941  23.340  39.208  1.00  0.00           H
ATOM   1842  CZ  PHE   119      23.241  23.205  40.911  1.00  0.00           C
ATOM   1843  HZ  PHE   119      22.599  22.443  41.329  1.00  0.00           H
ATOM   1844  CE2 PHE   119      24.360  23.654  41.612  1.00  0.00           C
ATOM   1845  HE2 PHE   119      24.668  23.285  42.579  1.00  0.00           H
ATOM   1846  CD2 PHE   119      25.222  24.493  40.923  1.00  0.00           C
ATOM   1847  HD2 PHE   119      26.088  24.720  41.529  1.00  0.00           H
ATOM   1848  C   PHE   119      27.653  26.762  37.301  1.00  0.00           C
ATOM   1849  O   PHE   119      27.048  27.820  36.917  1.00  0.00           O
ATOM   1850  N   GLY   120      28.960  26.638  37.092  1.00  0.00           N
ATOM   1851  H   GLY   120      29.405  25.851  37.542  1.00  0.00           H
ATOM   1852  CA  GLY   120      29.636  27.463  36.077  1.00  0.00           C
ATOM   1853  HA2 GLY   120      30.422  26.865  35.616  1.00  0.00           H
ATOM   1854  HA3 GLY   120      28.905  27.590  35.279  1.00  0.00           H
ATOM   1855  C   GLY   120      30.244  28.842  36.512  1.00  0.00           C
ATOM   1856  O   GLY   120      30.696  29.502  35.611  1.00  0.00           O
ATOM   1857  N   VAL   121      30.135  29.164  37.793  1.00  0.00           N
ATOM   1858  H   VAL   121      29.797  28.453  38.426  1.00  0.00           H
ATOM   1859  CA  VAL   121      30.319  30.598  38.288  1.00  0.00           C
ATOM   1860  HA  VAL   121      30.759  31.179  37.478  1.00  0.00           H
ATOM   1861  CB  VAL   121      29.054  31.348  38.637  1.00  0.00           C
ATOM   1862  HB  VAL   121      29.398  32.334  38.953  1.00  0.00           H
ATOM   1863  CG1 VAL   121      28.122  31.610  37.511  1.00  0.00           C
ATOM   1864 HG11 VAL   121      27.356  32.264  37.926  1.00  0.00           H
ATOM   1865 HG12 VAL   121      28.603  32.158  36.699  1.00  0.00           H
ATOM   1866 HG13 VAL   121      27.596  30.740  37.118  1.00  0.00           H
ATOM   1867  CG2 VAL   121      28.296  30.719  39.744  1.00  0.00           C
ATOM   1868 HG21 VAL   121      27.526  31.338  40.206  1.00  0.00           H
ATOM   1869 HG22 VAL   121      28.946  30.555  40.605  1.00  0.00           H
ATOM   1870 HG23 VAL   121      27.790  29.860  39.304  1.00  0.00           H
ATOM   1871  C   VAL   121      31.213  30.619  39.569  1.00  0.00           C
ATOM   1872  O   VAL   121      31.103  31.550  40.399  1.00  0.00           O
ATOM   1873  N   GLY   122      32.118  29.645  39.667  1.00  0.00           N
ATOM   1874  H   GLY   122      32.164  28.963  38.924  1.00  0.00           H
ATOM   1875  CA  GLY   122      33.208  29.591  40.706  1.00  0.00           C
ATOM   1876  HA2 GLY   122      32.700  29.387  41.648  1.00  0.00           H
ATOM   1877  HA3 GLY   122      33.795  28.680  40.594  1.00  0.00           H
ATOM   1878  C   GLY   122      34.131  30.795  40.828  1.00  0.00           C
ATOM   1879  O   GLY   122      34.784  31.034  41.830  1.00  0.00           O
ATOM   1880  N   PHE   123      34.182  31.622  39.815  1.00  0.00           N
ATOM   1881  H   PHE   123      33.755  31.208  38.999  1.00  0.00           H
ATOM   1882  CA  PHE   123      34.998  32.872  39.702  1.00  0.00           C
ATOM   1883  HA  PHE   123      36.056  32.680  39.884  1.00  0.00           H
ATOM   1884  CB  PHE   123      34.659  33.647  38.345  1.00  0.00           C
ATOM   1885  HB2 PHE   123      34.969  33.043  37.493  1.00  0.00           H
ATOM   1886  HB3 PHE   123      33.572  33.617  38.257  1.00  0.00           H
ATOM   1887  CG  PHE   123      35.130  35.112  38.217  1.00  0.00           C
ATOM   1888  CD1 PHE   123      36.446  35.452  38.206  1.00  0.00           C
ATOM   1889  HD1 PHE   123      37.183  34.672  38.087  1.00  0.00           H
ATOM   1890  CE1 PHE   123      36.761  36.879  38.234  1.00  0.00           C
ATOM   1891  HE1 PHE   123      37.781  37.225  38.318  1.00  0.00           H
ATOM   1892  CZ  PHE   123      35.750  37.836  38.306  1.00  0.00           C
ATOM   1893  HZ  PHE   123      36.060  38.855  38.485  1.00  0.00           H
ATOM   1894  CE2 PHE   123      34.417  37.434  38.191  1.00  0.00           C
ATOM   1895  HE2 PHE   123      33.605  38.138  38.082  1.00  0.00           H
ATOM   1896  CD2 PHE   123      34.125  36.040  38.152  1.00  0.00           C
ATOM   1897  HD2 PHE   123      33.101  35.713  38.051  1.00  0.00           H
ATOM   1898  C   PHE   123      34.652  33.864  40.796  1.00  0.00           C
ATOM   1899  O   PHE   123      35.493  34.571  41.336  1.00  0.00           O
ATOM   1900  N   TYR   124      33.372  34.040  41.064  1.00  0.00           N
ATOM   1901  H   TYR   124      32.727  33.459  40.546  1.00  0.00           H
ATOM   1902  CA  TYR   124      32.713  34.973  42.086  1.00  0.00           C
ATOM   1903  HA  TYR   124      33.163  35.953  41.934  1.00  0.00           H
ATOM   1904  CB  TYR   124      31.140  34.858  41.754  1.00  0.00           C
ATOM   1905  HB2 TYR   124      30.849  33.819  41.915  1.00  0.00           H
ATOM   1906  HB3 TYR   124      30.660  35.543  42.452  1.00  0.00           H
ATOM   1907  CG  TYR   124      30.722  35.406  40.399  1.00  0.00           C
ATOM   1908  CD1 TYR   124      31.369  36.569  39.832  1.00  0.00           C
ATOM   1909  HD1 TYR   124      32.107  37.077  40.435  1.00  0.00           H
ATOM   1910  CE1 TYR   124      30.903  37.153  38.659  1.00  0.00           C
ATOM   1911  HE1 TYR   124      31.412  38.024  38.273  1.00  0.00           H
ATOM   1912  CZ  TYR   124      29.941  36.498  37.859  1.00  0.00           C
ATOM   1913  OH  TYR   124      29.488  36.952  36.708  1.00  0.00           O
ATOM   1914  HH  TYR   124      29.778  37.843  36.495  1.00  0.00           H
ATOM   1915  CE2 TYR   124      29.284  35.377  38.473  1.00  0.00           C
ATOM   1916  HE2 TYR   124      28.551  34.922  37.824  1.00  0.00           H
ATOM   1917  CD2 TYR   124      29.638  34.837  39.700  1.00  0.00           C
ATOM   1918  HD2 TYR   124      28.946  34.210  40.244  1.00  0.00           H
ATOM   1919  C   TYR   124      33.071  34.523  43.500  1.00  0.00           C
ATOM   1920  O   TYR   124      32.736  35.155  44.479  1.00  0.00           O
ATOM   1921  N   SER   125      33.660  33.355  43.716  1.00  0.00           N
ATOM   1922  H   SER   125      33.947  32.867  42.880  1.00  0.00           H
ATOM   1923  CA  SER   125      34.162  32.936  45.031  1.00  0.00           C
ATOM   1924  HA  SER   125      33.395  32.972  45.804  1.00  0.00           H
ATOM   1925  CB  SER   125      34.613  31.436  44.989  1.00  0.00           C
ATOM   1926  HB2 SER   125      34.943  31.248  46.011  1.00  0.00           H
ATOM   1927  HB3 SER   125      33.843  30.697  44.765  1.00  0.00           H
ATOM   1928  OG  SER   125      35.747  31.168  44.139  1.00  0.00           O
ATOM   1929  HG  SER   125      35.518  31.047  43.216  1.00  0.00           H
ATOM   1930  C   SER   125      35.312  33.736  45.531  1.00  0.00           C
ATOM   1931  O   SER   125      35.618  33.727  46.712  1.00  0.00           O
ATOM   1932  N   ALA   126      35.888  34.584  44.657  1.00  0.00           N
ATOM   1933  H   ALA   126      35.570  34.610  43.699  1.00  0.00           H
ATOM   1934  CA  ALA   126      36.913  35.532  45.157  1.00  0.00           C
ATOM   1935  HA  ALA   126      37.821  35.040  45.507  1.00  0.00           H
ATOM   1936  CB  ALA   126      37.357  36.093  43.822  1.00  0.00           C
ATOM   1937  HB1 ALA   126      38.112  36.877  43.860  1.00  0.00           H
ATOM   1938  HB2 ALA   126      36.568  36.678  43.348  1.00  0.00           H
ATOM   1939  HB3 ALA   126      37.728  35.312  43.158  1.00  0.00           H
ATOM   1940  C   ALA   126      36.418  36.477  46.257  1.00  0.00           C
ATOM   1941  O   ALA   126      37.125  36.722  47.218  1.00  0.00           O
ATOM   1942  N   TYR   127      35.165  36.891  46.060  1.00  0.00           N
ATOM   1943  H   TYR   127      34.782  36.670  45.153  1.00  0.00           H
ATOM   1944  CA  TYR   127      34.553  37.922  46.954  1.00  0.00           C
ATOM   1945  HA  TYR   127      35.304  38.691  47.139  1.00  0.00           H
ATOM   1946  CB  TYR   127      33.421  38.570  46.251  1.00  0.00           C
ATOM   1947  HB2 TYR   127      32.645  37.881  45.916  1.00  0.00           H
ATOM   1948  HB3 TYR   127      32.920  39.163  47.018  1.00  0.00           H
ATOM   1949  CG  TYR   127      33.842  39.447  45.091  1.00  0.00           C
ATOM   1950  CD1 TYR   127      34.338  40.816  45.228  1.00  0.00           C
ATOM   1951  HD1 TYR   127      34.620  41.188  46.201  1.00  0.00           H
ATOM   1952  CE1 TYR   127      34.476  41.630  44.052  1.00  0.00           C
ATOM   1953  HE1 TYR   127      34.815  42.646  44.190  1.00  0.00           H
ATOM   1954  CZ  TYR   127      34.293  41.050  42.775  1.00  0.00           C
ATOM   1955  OH  TYR   127      34.729  41.811  41.714  1.00  0.00           O
ATOM   1956  HH  TYR   127      35.025  42.683  41.984  1.00  0.00           H
ATOM   1957  CE2 TYR   127      33.904  39.761  42.643  1.00  0.00           C
ATOM   1958  HE2 TYR   127      33.610  39.430  41.658  1.00  0.00           H
ATOM   1959  CD2 TYR   127      33.576  38.974  43.800  1.00  0.00           C
ATOM   1960  HD2 TYR   127      33.116  38.002  43.693  1.00  0.00           H
ATOM   1961  C   TYR   127      34.288  37.340  48.342  1.00  0.00           C
ATOM   1962  O   TYR   127      33.766  38.000  49.303  1.00  0.00           O
ATOM   1963  N   LEU   128      34.573  36.012  48.522  1.00  0.00           N
ATOM   1964  H   LEU   128      35.018  35.487  47.782  1.00  0.00           H
ATOM   1965  CA  LEU   128      34.632  35.462  49.938  1.00  0.00           C
ATOM   1966  HA  LEU   128      33.653  35.753  50.318  1.00  0.00           H
ATOM   1967  CB  LEU   128      34.564  33.964  50.007  1.00  0.00           C
ATOM   1968  HB2 LEU   128      35.402  33.514  49.474  1.00  0.00           H
ATOM   1969  HB3 LEU   128      34.683  33.665  51.049  1.00  0.00           H
ATOM   1970  CG  LEU   128      33.203  33.417  49.478  1.00  0.00           C
ATOM   1971  HG  LEU   128      33.100  33.981  48.552  1.00  0.00           H
ATOM   1972  CD1 LEU   128      33.380  31.948  48.937  1.00  0.00           C
ATOM   1973 HD11 LEU   128      33.602  31.237  49.732  1.00  0.00           H
ATOM   1974 HD12 LEU   128      34.300  31.912  48.354  1.00  0.00           H
ATOM   1975 HD13 LEU   128      32.478  31.611  48.428  1.00  0.00           H
ATOM   1976  CD2 LEU   128      32.119  33.481  50.440  1.00  0.00           C
ATOM   1977 HD21 LEU   128      31.248  32.936  50.074  1.00  0.00           H
ATOM   1978 HD22 LEU   128      32.313  33.230  51.482  1.00  0.00           H
ATOM   1979 HD23 LEU   128      31.781  34.512  50.541  1.00  0.00           H
ATOM   1980  C   LEU   128      35.716  36.094  50.799  1.00  0.00           C
ATOM   1981  O   LEU   128      35.506  36.237  52.020  1.00  0.00           O
ATOM   1982  N   VAL   129      36.813  36.415  50.206  1.00  0.00           N
ATOM   1983  H   VAL   129      36.882  36.416  49.198  1.00  0.00           H
ATOM   1984  CA  VAL   129      38.046  36.845  50.928  1.00  0.00           C
ATOM   1985  HA  VAL   129      37.850  36.876  52.000  1.00  0.00           H
ATOM   1986  CB  VAL   129      39.131  35.736  50.768  1.00  0.00           C
ATOM   1987  HB  VAL   129      39.831  36.070  51.534  1.00  0.00           H
ATOM   1988  CG1 VAL   129      38.596  34.430  51.213  1.00  0.00           C
ATOM   1989 HG11 VAL   129      38.208  34.536  52.227  1.00  0.00           H
ATOM   1990 HG12 VAL   129      37.759  34.066  50.618  1.00  0.00           H
ATOM   1991 HG13 VAL   129      39.451  33.755  51.254  1.00  0.00           H
ATOM   1992  CG2 VAL   129      39.796  35.548  49.478  1.00  0.00           C
ATOM   1993 HG21 VAL   129      39.158  35.061  48.741  1.00  0.00           H
ATOM   1994 HG22 VAL   129      40.694  34.938  49.589  1.00  0.00           H
ATOM   1995 HG23 VAL   129      40.150  36.522  49.138  1.00  0.00           H
ATOM   1996  C   VAL   129      38.519  38.237  50.542  1.00  0.00           C
ATOM   1997  O   VAL   129      39.201  38.966  51.345  1.00  0.00           O
ATOM   1998  N   ALA   130      38.150  38.654  49.329  1.00  0.00           N
ATOM   1999  H   ALA   130      37.568  38.000  48.827  1.00  0.00           H
ATOM   2000  CA  ALA   130      38.424  39.953  48.680  1.00  0.00           C
ATOM   2001  HA  ALA   130      39.295  40.443  49.116  1.00  0.00           H
ATOM   2002  CB  ALA   130      38.616  39.718  47.130  1.00  0.00           C
ATOM   2003  HB1 ALA   130      39.481  39.100  46.891  1.00  0.00           H
ATOM   2004  HB2 ALA   130      38.650  40.691  46.639  1.00  0.00           H
ATOM   2005  HB3 ALA   130      37.700  39.188  46.867  1.00  0.00           H
ATOM   2006  C   ALA   130      37.311  40.947  48.787  1.00  0.00           C
ATOM   2007  O   ALA   130      36.172  40.541  48.552  1.00  0.00           O
ATOM   2008  N   GLU   131      37.623  42.244  48.843  1.00  0.00           N
ATOM   2009  H   GLU   131      38.600  42.471  48.955  1.00  0.00           H
ATOM   2010  CA  GLU   131      36.506  43.287  48.749  1.00  0.00           C
ATOM   2011  HA  GLU   131      35.516  42.967  49.078  1.00  0.00           H
ATOM   2012  CB  GLU   131      36.888  44.451  49.642  1.00  0.00           C
ATOM   2013  HB2 GLU   131      36.200  45.281  49.482  1.00  0.00           H
ATOM   2014  HB3 GLU   131      36.753  44.128  50.675  1.00  0.00           H
ATOM   2015  CG  GLU   131      38.395  44.938  49.449  1.00  0.00           C
ATOM   2016  HG2 GLU   131      38.998  44.378  50.164  1.00  0.00           H
ATOM   2017  HG3 GLU   131      38.802  44.714  48.465  1.00  0.00           H
ATOM   2018  CD  GLU   131      38.606  46.430  49.823  1.00  0.00           C
ATOM   2019  OE1 GLU   131      39.790  46.850  50.067  1.00  0.00           O
ATOM   2020  OE2 GLU   131      37.672  47.345  49.823  1.00  0.00           O
ATOM   2021  C   GLU   131      36.376  43.742  47.288  1.00  0.00           C
ATOM   2022  O   GLU   131      35.380  44.320  46.901  1.00  0.00           O
ATOM   2023  N   LYS   132      37.345  43.422  46.406  1.00  0.00           N
ATOM   2024  H   LYS   132      38.180  42.976  46.758  1.00  0.00           H
ATOM   2025  CA  LYS   132      37.448  43.863  45.018  1.00  0.00           C
ATOM   2026  HA  LYS   132      36.476  43.909  44.526  1.00  0.00           H
ATOM   2027  CB  LYS   132      38.081  45.277  44.824  1.00  0.00           C
ATOM   2028  HB2 LYS   132      37.463  45.957  45.411  1.00  0.00           H
ATOM   2029  HB3 LYS   132      39.039  45.209  45.341  1.00  0.00           H
ATOM   2030  CG  LYS   132      38.227  45.823  43.417  1.00  0.00           C
ATOM   2031  HG2 LYS   132      38.658  45.175  42.653  1.00  0.00           H
ATOM   2032  HG3 LYS   132      37.277  46.115  42.969  1.00  0.00           H
ATOM   2033  CD  LYS   132      38.923  47.181  43.312  1.00  0.00           C
ATOM   2034  HD2 LYS   132      38.240  47.915  42.885  1.00  0.00           H
ATOM   2035  HD3 LYS   132      39.244  47.472  44.313  1.00  0.00           H
ATOM   2036  CE  LYS   132      40.184  47.194  42.571  1.00  0.00           C
ATOM   2037  HE2 LYS   132      40.984  46.790  43.191  1.00  0.00           H
ATOM   2038  HE3 LYS   132      39.899  46.657  41.666  1.00  0.00           H
ATOM   2039  NZ  LYS   132      40.654  48.592  42.271  1.00  0.00           N
ATOM   2040  HZ1 LYS   132      39.906  49.115  41.840  1.00  0.00           H
ATOM   2041  HZ2 LYS   132      41.496  48.650  41.714  1.00  0.00           H
ATOM   2042  HZ3 LYS   132      40.806  49.072  43.147  1.00  0.00           H
ATOM   2043  C   LYS   132      38.282  42.814  44.269  1.00  0.00           C
ATOM   2044  O   LYS   132      39.238  42.249  44.773  1.00  0.00           O
ATOM   2045  N   VAL   133      37.902  42.521  42.996  1.00  0.00           N
ATOM   2046  H   VAL   133      37.181  43.093  42.577  1.00  0.00           H
ATOM   2047  CA  VAL   133      38.571  41.608  42.124  1.00  0.00           C
ATOM   2048  HA  VAL   133      39.518  41.347  42.596  1.00  0.00           H
ATOM   2049  CB  VAL   133      37.690  40.312  41.902  1.00  0.00           C
ATOM   2050  HB  VAL   133      36.748  40.581  41.424  1.00  0.00           H
ATOM   2051  CG1 VAL   133      38.266  39.275  40.896  1.00  0.00           C
ATOM   2052 HG11 VAL   133      37.791  38.311  41.079  1.00  0.00           H
ATOM   2053 HG12 VAL   133      37.991  39.678  39.922  1.00  0.00           H
ATOM   2054 HG13 VAL   133      39.339  39.147  41.045  1.00  0.00           H
ATOM   2055  CG2 VAL   133      37.449  39.542  43.211  1.00  0.00           C
ATOM   2056 HG21 VAL   133      36.798  38.670  43.175  1.00  0.00           H
ATOM   2057 HG22 VAL   133      36.992  40.236  43.918  1.00  0.00           H
ATOM   2058 HG23 VAL   133      38.430  39.435  43.675  1.00  0.00           H
ATOM   2059  C   VAL   133      38.908  42.395  40.836  1.00  0.00           C
ATOM   2060  O   VAL   133      38.072  43.196  40.433  1.00  0.00           O
ATOM   2061  N   THR   134      40.177  42.399  40.382  1.00  0.00           N
ATOM   2062  H   THR   134      40.847  41.857  40.909  1.00  0.00           H
ATOM   2063  CA  THR   134      40.606  43.016  39.096  1.00  0.00           C
ATOM   2064  HA  THR   134      39.740  43.463  38.606  1.00  0.00           H
ATOM   2065  CB  THR   134      41.646  44.210  39.338  1.00  0.00           C
ATOM   2066  HB  THR   134      42.562  43.778  39.741  1.00  0.00           H
ATOM   2067  CG2 THR   134      41.914  45.132  38.146  1.00  0.00           C
ATOM   2068 HG21 THR   134      41.236  44.975  37.307  1.00  0.00           H
ATOM   2069 HG22 THR   134      42.937  45.113  37.769  1.00  0.00           H
ATOM   2070 HG23 THR   134      41.877  46.159  38.507  1.00  0.00           H
ATOM   2071  OG1 THR   134      41.240  44.995  40.398  1.00  0.00           O
ATOM   2072  HG1 THR   134      41.723  44.734  41.186  1.00  0.00           H
ATOM   2073  C   THR   134      41.188  41.977  38.205  1.00  0.00           C
ATOM   2074  O   THR   134      41.944  41.173  38.702  1.00  0.00           O
ATOM   2075  N   VAL   135      40.814  41.890  36.937  1.00  0.00           N
ATOM   2076  H   VAL   135      40.329  42.692  36.560  1.00  0.00           H
ATOM   2077  CA  VAL   135      41.030  40.791  35.955  1.00  0.00           C
ATOM   2078  HA  VAL   135      41.609  40.013  36.452  1.00  0.00           H
ATOM   2079  CB  VAL   135      39.673  40.179  35.510  1.00  0.00           C
ATOM   2080  HB  VAL   135      38.989  41.017  35.376  1.00  0.00           H
ATOM   2081  CG1 VAL   135      39.582  39.338  34.216  1.00  0.00           C
ATOM   2082 HG11 VAL   135      40.426  38.649  34.249  1.00  0.00           H
ATOM   2083 HG12 VAL   135      38.580  38.935  34.069  1.00  0.00           H
ATOM   2084 HG13 VAL   135      39.862  40.037  33.428  1.00  0.00           H
ATOM   2085  CG2 VAL   135      39.054  39.323  36.620  1.00  0.00           C
ATOM   2086 HG21 VAL   135      37.982  39.426  36.447  1.00  0.00           H
ATOM   2087 HG22 VAL   135      39.406  39.802  37.534  1.00  0.00           H
ATOM   2088 HG23 VAL   135      39.331  38.278  36.484  1.00  0.00           H
ATOM   2089  C   VAL   135      41.788  41.408  34.762  1.00  0.00           C
ATOM   2090  O   VAL   135      41.497  42.551  34.277  1.00  0.00           O
ATOM   2091  N   ILE   136      42.785  40.615  34.356  1.00  0.00           N
ATOM   2092  H   ILE   136      43.102  39.810  34.875  1.00  0.00           H
ATOM   2093  CA  ILE   136      43.533  41.025  33.121  1.00  0.00           C
ATOM   2094  HA  ILE   136      42.991  41.824  32.616  1.00  0.00           H
ATOM   2095  CB  ILE   136      44.871  41.747  33.463  1.00  0.00           C
ATOM   2096  HB  ILE   136      45.529  41.052  33.983  1.00  0.00           H
ATOM   2097  CG2 ILE   136      45.716  42.289  32.293  1.00  0.00           C
ATOM   2098 HG21 ILE   136      45.845  41.524  31.527  1.00  0.00           H
ATOM   2099 HG22 ILE   136      46.696  42.641  32.614  1.00  0.00           H
ATOM   2100 HG23 ILE   136      45.272  43.161  31.812  1.00  0.00           H
ATOM   2101  CG1 ILE   136      44.740  42.926  34.482  1.00  0.00           C
ATOM   2102 HG12 ILE   136      45.655  43.513  34.561  1.00  0.00           H
ATOM   2103 HG13 ILE   136      43.901  43.571  34.222  1.00  0.00           H
ATOM   2104  CD1 ILE   136      44.713  42.488  35.958  1.00  0.00           C
ATOM   2105 HD11 ILE   136      43.943  41.734  36.123  1.00  0.00           H
ATOM   2106 HD12 ILE   136      44.524  43.326  36.628  1.00  0.00           H
ATOM   2107 HD13 ILE   136      45.677  42.082  36.267  1.00  0.00           H
ATOM   2108  C   ILE   136      43.726  39.846  32.154  1.00  0.00           C
ATOM   2109  O   ILE   136      44.144  38.711  32.547  1.00  0.00           O
ATOM   2110  N   THR   137      43.360  40.014  30.900  1.00  0.00           N
ATOM   2111  H   THR   137      43.200  40.938  30.525  1.00  0.00           H
ATOM   2112  CA  THR   137      43.437  38.858  29.969  1.00  0.00           C
ATOM   2113  HA  THR   137      44.128  38.132  30.397  1.00  0.00           H
ATOM   2114  CB  THR   137      42.068  38.179  29.810  1.00  0.00           C
ATOM   2115  HB  THR   137      41.677  38.076  30.822  1.00  0.00           H
ATOM   2116  CG2 THR   137      41.082  38.980  28.984  1.00  0.00           C
ATOM   2117 HG21 THR   137      40.057  38.636  29.129  1.00  0.00           H
ATOM   2118 HG22 THR   137      41.302  38.817  27.928  1.00  0.00           H
ATOM   2119 HG23 THR   137      41.203  40.047  29.177  1.00  0.00           H
ATOM   2120  OG1 THR   137      42.158  36.924  29.145  1.00  0.00           O
ATOM   2121  HG1 THR   137      42.738  36.418  29.717  1.00  0.00           H
ATOM   2122  C   THR   137      44.033  39.328  28.666  1.00  0.00           C
ATOM   2123  O   THR   137      43.911  40.463  28.260  1.00  0.00           O
ATOM   2124  N   LYS   138      44.622  38.379  27.924  1.00  0.00           N
ATOM   2125  H   LYS   138      44.467  37.440  28.264  1.00  0.00           H
ATOM   2126  CA  LYS   138      45.339  38.451  26.604  1.00  0.00           C
ATOM   2127  HA  LYS   138      44.872  39.226  25.996  1.00  0.00           H
ATOM   2128  CB  LYS   138      46.840  38.593  26.737  1.00  0.00           C
ATOM   2129  HB2 LYS   138      47.105  39.561  27.164  1.00  0.00           H
ATOM   2130  HB3 LYS   138      47.238  37.820  27.395  1.00  0.00           H
ATOM   2131  CG  LYS   138      47.581  38.588  25.361  1.00  0.00           C
ATOM   2132  HG2 LYS   138      48.605  38.850  25.627  1.00  0.00           H
ATOM   2133  HG3 LYS   138      47.504  37.550  25.037  1.00  0.00           H
ATOM   2134  CD  LYS   138      46.962  39.584  24.301  1.00  0.00           C
ATOM   2135  HD2 LYS   138      45.956  39.294  23.998  1.00  0.00           H
ATOM   2136  HD3 LYS   138      46.931  40.622  24.632  1.00  0.00           H
ATOM   2137  CE  LYS   138      47.930  39.509  23.194  1.00  0.00           C
ATOM   2138  HE2 LYS   138      48.909  39.891  23.483  1.00  0.00           H
ATOM   2139  HE3 LYS   138      48.119  38.493  22.846  1.00  0.00           H
ATOM   2140  NZ  LYS   138      47.383  40.239  22.022  1.00  0.00           N
ATOM   2141  HZ1 LYS   138      46.406  40.011  21.907  1.00  0.00           H
ATOM   2142  HZ2 LYS   138      47.710  39.893  21.131  1.00  0.00           H
ATOM   2143  HZ3 LYS   138      47.435  41.247  22.042  1.00  0.00           H
ATOM   2144  C   LYS   138      45.082  37.098  25.846  1.00  0.00           C
ATOM   2145  O   LYS   138      45.373  36.088  26.387  1.00  0.00           O
ATOM   2146  N   HIE   139      44.571  37.251  24.638  1.00  0.00           N
ATOM   2147  H   HIE   139      44.377  38.210  24.385  1.00  0.00           H
ATOM   2148  CA  HIE   139      44.444  36.128  23.640  1.00  0.00           C
ATOM   2149  HA  HIE   139      44.645  35.128  24.023  1.00  0.00           H
ATOM   2150  CB  HIE   139      42.993  36.053  23.286  1.00  0.00           C
ATOM   2151  HB2 HIE   139      42.430  35.946  24.214  1.00  0.00           H
ATOM   2152  HB3 HIE   139      42.589  37.028  23.015  1.00  0.00           H
ATOM   2153  CG  HIE   139      42.477  35.108  22.262  1.00  0.00           C
ATOM   2154  ND1 HIE   139      42.536  35.204  20.885  1.00  0.00           N
ATOM   2155  CE1 HIE   139      42.044  34.029  20.393  1.00  0.00           C
ATOM   2156  HE1 HIE   139      41.832  33.869  19.345  1.00  0.00           H
ATOM   2157  NE2 HIE   139      41.715  33.228  21.411  1.00  0.00           N
ATOM   2158  HE2 HIE   139      41.178  32.384  21.277  1.00  0.00           H
ATOM   2159  CD2 HIE   139      41.932  33.918  22.608  1.00  0.00           C
ATOM   2160  HD2 HIE   139      41.732  33.545  23.602  1.00  0.00           H
ATOM   2161  C   HIE   139      45.379  36.327  22.385  1.00  0.00           C
ATOM   2162  O   HIE   139      45.830  37.416  22.094  1.00  0.00           O
ATOM   2163  N   ASN   140      45.739  35.152  21.775  1.00  0.00           N
ATOM   2164  H   ASN   140      45.331  34.256  22.001  1.00  0.00           H
ATOM   2165  CA  ASN   140      46.734  35.195  20.745  1.00  0.00           C
ATOM   2166  HA  ASN   140      47.541  35.790  21.173  1.00  0.00           H
ATOM   2167  CB  ASN   140      46.988  33.727  20.449  1.00  0.00           C
ATOM   2168  HB2 ASN   140      47.350  33.225  21.346  1.00  0.00           H
ATOM   2169  HB3 ASN   140      46.099  33.219  20.071  1.00  0.00           H
ATOM   2170  CG  ASN   140      48.085  33.471  19.348  1.00  0.00           C
ATOM   2171  OD1 ASN   140      49.260  33.363  19.588  1.00  0.00           O
ATOM   2172  ND2 ASN   140      47.620  33.277  18.125  1.00  0.00           N
ATOM   2173 HD21 ASN   140      46.653  33.513  17.959  1.00  0.00           H
ATOM   2174 HD22 ASN   140      48.276  33.002  17.409  1.00  0.00           H
ATOM   2175  C   ASN   140      46.272  36.007  19.532  1.00  0.00           C
ATOM   2176  O   ASN   140      47.125  36.414  18.774  1.00  0.00           O
ATOM   2177  N   ASP   141      44.938  36.162  19.307  1.00  0.00           N
ATOM   2178  H   ASP   141      44.304  35.652  19.904  1.00  0.00           H
ATOM   2179  CA  ASP   141      44.234  36.745  18.114  1.00  0.00           C
ATOM   2180  HA  ASP   141      45.061  36.989  17.447  1.00  0.00           H
ATOM   2181  CB  ASP   141      43.309  35.707  17.524  1.00  0.00           C
ATOM   2182  HB2 ASP   141      42.499  35.763  18.251  1.00  0.00           H
ATOM   2183  HB3 ASP   141      43.011  35.870  16.489  1.00  0.00           H
ATOM   2184  CG  ASP   141      43.768  34.224  17.446  1.00  0.00           C
ATOM   2185  OD1 ASP   141      42.890  33.352  17.170  1.00  0.00           O
ATOM   2186  OD2 ASP   141      44.985  33.905  17.615  1.00  0.00           O
ATOM   2187  C   ASP   141      43.476  37.989  18.513  1.00  0.00           C
ATOM   2188  O   ASP   141      42.704  38.493  17.694  1.00  0.00           O
ATOM   2189  N   ASP   142      43.549  38.537  19.742  1.00  0.00           N
ATOM   2190  H   ASP   142      44.124  38.167  20.484  1.00  0.00           H
ATOM   2191  CA  ASP   142      42.823  39.762  20.104  1.00  0.00           C
ATOM   2192  HA  ASP   142      42.768  40.307  19.160  1.00  0.00           H
ATOM   2193  CB  ASP   142      41.351  39.420  20.579  1.00  0.00           C
ATOM   2194  HB2 ASP   142      40.992  38.559  20.014  1.00  0.00           H
ATOM   2195  HB3 ASP   142      41.394  39.245  21.655  1.00  0.00           H
ATOM   2196  CG  ASP   142      40.347  40.555  20.228  1.00  0.00           C
ATOM   2197  OD1 ASP   142      40.790  41.586  19.700  1.00  0.00           O
ATOM   2198  OD2 ASP   142      39.127  40.349  20.414  1.00  0.00           O
ATOM   2199  C   ASP   142      43.628  40.644  21.197  1.00  0.00           C
ATOM   2200  O   ASP   142      44.623  40.173  21.714  1.00  0.00           O
ATOM   2201  N   GLU   143      43.228  41.926  21.478  1.00  0.00           N
ATOM   2202  H   GLU   143      42.375  42.195  21.008  1.00  0.00           H
ATOM   2203  CA  GLU   143      44.040  42.973  22.226  1.00  0.00           C
ATOM   2204  HA  GLU   143      45.072  42.702  22.004  1.00  0.00           H
ATOM   2205  CB  GLU   143      43.581  44.364  21.630  1.00  0.00           C
ATOM   2206  HB2 GLU   143      43.970  44.420  20.614  1.00  0.00           H
ATOM   2207  HB3 GLU   143      42.506  44.527  21.703  1.00  0.00           H
ATOM   2208  CG  GLU   143      44.207  45.615  22.318  1.00  0.00           C
ATOM   2209  HG2 GLU   143      43.591  46.464  22.020  1.00  0.00           H
ATOM   2210  HG3 GLU   143      43.992  45.520  23.382  1.00  0.00           H
ATOM   2211  CD  GLU   143      45.702  45.785  22.143  1.00  0.00           C
ATOM   2212  OE1 GLU   143      46.127  46.688  21.359  1.00  0.00           O
ATOM   2213  OE2 GLU   143      46.389  44.994  22.782  1.00  0.00           O
ATOM   2214  C   GLU   143      43.847  42.971  23.744  1.00  0.00           C
ATOM   2215  O   GLU   143      42.760  42.459  24.186  1.00  0.00           O
ATOM   2216  N   GLN   144      44.837  43.368  24.514  1.00  0.00           N
ATOM   2217  H   GLN   144      45.598  43.888  24.104  1.00  0.00           H
ATOM   2218  CA  GLN   144      44.925  43.283  25.956  1.00  0.00           C
ATOM   2219  HA  GLN   144      44.541  42.291  26.194  1.00  0.00           H
ATOM   2220  CB  GLN   144      46.423  43.332  26.384  1.00  0.00           C
ATOM   2221  HB2 GLN   144      47.030  42.953  25.561  1.00  0.00           H
ATOM   2222  HB3 GLN   144      46.749  44.353  26.579  1.00  0.00           H
ATOM   2223  CG  GLN   144      46.649  42.578  27.705  1.00  0.00           C
ATOM   2224  HG2 GLN   144      46.267  43.170  28.537  1.00  0.00           H
ATOM   2225  HG3 GLN   144      46.148  41.614  27.614  1.00  0.00           H
ATOM   2226  CD  GLN   144      48.143  42.399  28.035  1.00  0.00           C
ATOM   2227  OE1 GLN   144      48.804  41.688  27.279  1.00  0.00           O
ATOM   2228  NE2 GLN   144      48.714  43.017  29.019  1.00  0.00           N
ATOM   2229 HE21 GLN   144      49.640  42.688  29.256  1.00  0.00           H
ATOM   2230 HE22 GLN   144      48.107  43.465  29.692  1.00  0.00           H
ATOM   2231  C   GLN   144      43.969  44.287  26.744  1.00  0.00           C
ATOM   2232  O   GLN   144      43.887  45.547  26.601  1.00  0.00           O
ATOM   2233  N   TYR   145      43.183  43.684  27.590  1.00  0.00           N
ATOM   2234  H   TYR   145      43.395  42.754  27.924  1.00  0.00           H
ATOM   2235  CA  TYR   145      41.922  44.174  28.190  1.00  0.00           C
ATOM   2236  HA  TYR   145      41.993  45.259  28.271  1.00  0.00           H
ATOM   2237  CB  TYR   145      40.769  43.845  27.273  1.00  0.00           C
ATOM   2238  HB2 TYR   145      41.047  42.977  26.675  1.00  0.00           H
ATOM   2239  HB3 TYR   145      39.951  43.538  27.926  1.00  0.00           H
ATOM   2240  CG  TYR   145      40.446  45.000  26.294  1.00  0.00           C
ATOM   2241  CD1 TYR   145      39.382  45.886  26.566  1.00  0.00           C
ATOM   2242  HD1 TYR   145      38.900  45.879  27.532  1.00  0.00           H
ATOM   2243  CE1 TYR   145      39.121  47.010  25.767  1.00  0.00           C
ATOM   2244  HE1 TYR   145      38.482  47.816  26.097  1.00  0.00           H
ATOM   2245  CZ  TYR   145      39.822  47.018  24.512  1.00  0.00           C
ATOM   2246  OH  TYR   145      39.589  47.936  23.629  1.00  0.00           O
ATOM   2247  HH  TYR   145      38.732  48.352  23.746  1.00  0.00           H
ATOM   2248  CE2 TYR   145      40.809  46.107  24.125  1.00  0.00           C
ATOM   2249  HE2 TYR   145      41.329  46.160  23.180  1.00  0.00           H
ATOM   2250  CD2 TYR   145      41.190  45.161  25.116  1.00  0.00           C
ATOM   2251  HD2 TYR   145      41.903  44.404  24.825  1.00  0.00           H
ATOM   2252  C   TYR   145      41.738  43.634  29.630  1.00  0.00           C
ATOM   2253  O   TYR   145      42.130  42.549  30.021  1.00  0.00           O
ATOM   2254  N   ALA   146      41.117  44.507  30.375  1.00  0.00           N
ATOM   2255  H   ALA   146      40.814  45.398  30.009  1.00  0.00           H
ATOM   2256  CA  ALA   146      41.084  44.392  31.752  1.00  0.00           C
ATOM   2257  HA  ALA   146      41.239  43.387  32.143  1.00  0.00           H
ATOM   2258  CB  ALA   146      42.210  45.204  32.371  1.00  0.00           C
ATOM   2259  HB1 ALA   146      42.248  45.142  33.459  1.00  0.00           H
ATOM   2260  HB2 ALA   146      42.283  46.270  32.151  1.00  0.00           H
ATOM   2261  HB3 ALA   146      43.181  44.957  31.942  1.00  0.00           H
ATOM   2262  C   ALA   146      39.710  44.841  32.242  1.00  0.00           C
ATOM   2263  O   ALA   146      38.921  45.531  31.603  1.00  0.00           O
ATOM   2264  N   TRP   147      39.449  44.424  33.441  1.00  0.00           N
ATOM   2265  H   TRP   147      40.132  43.826  33.884  1.00  0.00           H
ATOM   2266  CA  TRP   147      38.100  44.382  34.032  1.00  0.00           C
ATOM   2267  HA  TRP   147      37.463  45.212  33.726  1.00  0.00           H
ATOM   2268  CB  TRP   147      37.410  43.129  33.549  1.00  0.00           C
ATOM   2269  HB2 TRP   147      37.302  43.201  32.467  1.00  0.00           H
ATOM   2270  HB3 TRP   147      38.153  42.364  33.777  1.00  0.00           H
ATOM   2271  CG  TRP   147      36.130  42.778  34.244  1.00  0.00           C
ATOM   2272  CD1 TRP   147      34.942  42.945  33.557  1.00  0.00           C
ATOM   2273  HD1 TRP   147      34.814  43.129  32.501  1.00  0.00           H
ATOM   2274  NE1 TRP   147      33.946  42.624  34.467  1.00  0.00           N
ATOM   2275  HE1 TRP   147      32.978  42.709  34.194  1.00  0.00           H
ATOM   2276  CE2 TRP   147      34.423  42.306  35.752  1.00  0.00           C
ATOM   2277  CZ2 TRP   147      33.772  41.892  36.940  1.00  0.00           C
ATOM   2278  HZ2 TRP   147      32.698  41.788  36.951  1.00  0.00           H
ATOM   2279  CH2 TRP   147      34.533  41.631  38.122  1.00  0.00           C
ATOM   2280  HH2 TRP   147      34.156  41.332  39.088  1.00  0.00           H
ATOM   2281  CZ3 TRP   147      35.929  41.701  37.927  1.00  0.00           C
ATOM   2282  HZ3 TRP   147      36.561  41.383  38.743  1.00  0.00           H
ATOM   2283  CE3 TRP   147      36.535  41.989  36.701  1.00  0.00           C
ATOM   2284  HE3 TRP   147      37.608  42.016  36.579  1.00  0.00           H
ATOM   2285  CD2 TRP   147      35.793  42.364  35.625  1.00  0.00           C
ATOM   2286  C   TRP   147      38.234  44.506  35.602  1.00  0.00           C
ATOM   2287  O   TRP   147      39.213  44.002  36.159  1.00  0.00           O
ATOM   2288  N   GLU   148      37.250  45.189  36.231  1.00  0.00           N
ATOM   2289  H   GLU   148      36.559  45.616  35.630  1.00  0.00           H
ATOM   2290  CA  GLU   148      37.260  45.363  37.670  1.00  0.00           C
ATOM   2291  HA  GLU   148      37.669  44.471  38.142  1.00  0.00           H
ATOM   2292  CB  GLU   148      38.170  46.608  38.044  1.00  0.00           C
ATOM   2293  HB2 GLU   148      39.198  46.281  38.193  1.00  0.00           H
ATOM   2294  HB3 GLU   148      38.081  47.339  37.240  1.00  0.00           H
ATOM   2295  CG  GLU   148      37.873  47.399  39.348  1.00  0.00           C
ATOM   2296  HG2 GLU   148      36.816  47.662  39.299  1.00  0.00           H
ATOM   2297  HG3 GLU   148      37.948  46.843  40.282  1.00  0.00           H
ATOM   2298  CD  GLU   148      38.644  48.694  39.441  1.00  0.00           C
ATOM   2299  OE1 GLU   148      39.273  49.213  38.521  1.00  0.00           O
ATOM   2300  OE2 GLU   148      38.557  49.283  40.558  1.00  0.00           O
ATOM   2301  C   GLU   148      35.875  45.482  38.329  1.00  0.00           C
ATOM   2302  O   GLU   148      35.021  46.064  37.680  1.00  0.00           O
ATOM   2303  N   SER   149      35.610  45.055  39.596  1.00  0.00           N
ATOM   2304  H   SER   149      36.314  44.530  40.096  1.00  0.00           H
ATOM   2305  CA  SER   149      34.422  45.246  40.397  1.00  0.00           C
ATOM   2306  HA  SER   149      34.057  46.260  40.229  1.00  0.00           H
ATOM   2307  CB  SER   149      33.241  44.351  40.009  1.00  0.00           C
ATOM   2308  HB2 SER   149      33.008  44.537  38.961  1.00  0.00           H
ATOM   2309  HB3 SER   149      33.376  43.278  40.139  1.00  0.00           H
ATOM   2310  OG  SER   149      32.128  44.719  40.780  1.00  0.00           O
ATOM   2311  HG  SER   149      31.550  45.268  40.245  1.00  0.00           H
ATOM   2312  C   SER   149      34.672  45.087  41.899  1.00  0.00           C
ATOM   2313  O   SER   149      35.400  44.165  42.299  1.00  0.00           O
ATOM   2314  N   SER   150      33.958  45.804  42.788  1.00  0.00           N
ATOM   2315  H   SER   150      33.274  46.396  42.339  1.00  0.00           H
ATOM   2316  CA  SER   150      34.094  45.853  44.235  1.00  0.00           C
ATOM   2317  HA  SER   150      34.914  45.179  44.483  1.00  0.00           H
ATOM   2318  CB  SER   150      34.380  47.284  44.679  1.00  0.00           C
ATOM   2319  HB2 SER   150      33.560  47.933  44.372  1.00  0.00           H
ATOM   2320  HB3 SER   150      34.524  47.240  45.759  1.00  0.00           H
ATOM   2321  OG  SER   150      35.536  47.837  44.098  1.00  0.00           O
ATOM   2322  HG  SER   150      35.761  48.651  44.554  1.00  0.00           H
ATOM   2323  C   SER   150      32.781  45.449  44.933  1.00  0.00           C
ATOM   2324  O   SER   150      32.605  45.801  46.060  1.00  0.00           O
ATOM   2325  N   ALA   151      31.868  44.730  44.277  1.00  0.00           N
ATOM   2326  H   ALA   151      31.951  44.428  43.317  1.00  0.00           H
ATOM   2327  CA  ALA   151      30.650  44.239  44.978  1.00  0.00           C
ATOM   2328  HA  ALA   151      30.111  43.574  44.303  1.00  0.00           H
ATOM   2329  CB  ALA   151      31.007  43.260  46.181  1.00  0.00           C
ATOM   2330  HB1 ALA   151      31.833  43.550  46.832  1.00  0.00           H
ATOM   2331  HB2 ALA   151      31.260  42.373  45.600  1.00  0.00           H
ATOM   2332  HB3 ALA   151      30.139  43.008  46.790  1.00  0.00           H
ATOM   2333  C   ALA   151      29.718  45.317  45.339  1.00  0.00           C
ATOM   2334  O   ALA   151      28.843  45.288  46.229  1.00  0.00           O
ATOM   2335  N   GLY   152      29.606  46.453  44.534  1.00  0.00           N
ATOM   2336  H   GLY   152      30.318  46.628  43.840  1.00  0.00           H
ATOM   2337  CA  GLY   152      28.770  47.622  44.741  1.00  0.00           C
ATOM   2338  HA2 GLY   152      28.326  47.750  45.728  1.00  0.00           H
ATOM   2339  HA3 GLY   152      29.369  48.525  44.621  1.00  0.00           H
ATOM   2340  C   GLY   152      27.582  47.652  43.803  1.00  0.00           C
ATOM   2341  O   GLY   152      26.849  48.622  43.875  1.00  0.00           O
ATOM   2342  N   GLY   153      27.295  46.554  43.030  1.00  0.00           N
ATOM   2343  H   GLY   153      27.987  45.835  43.181  1.00  0.00           H
ATOM   2344  CA  GLY   153      26.307  46.571  41.913  1.00  0.00           C
ATOM   2345  HA2 GLY   153      25.792  45.612  41.947  1.00  0.00           H
ATOM   2346  HA3 GLY   153      25.523  47.299  42.117  1.00  0.00           H
ATOM   2347  C   GLY   153      26.884  46.846  40.543  1.00  0.00           C
ATOM   2348  O   GLY   153      26.179  46.559  39.557  1.00  0.00           O
ATOM   2349  N   SER   154      28.167  47.225  40.385  1.00  0.00           N
ATOM   2350  H   SER   154      28.633  47.489  41.241  1.00  0.00           H
ATOM   2351  CA  SER   154      28.717  47.545  39.085  1.00  0.00           C
ATOM   2352  HA  SER   154      28.279  46.914  38.310  1.00  0.00           H
ATOM   2353  CB  SER   154      28.464  49.007  38.637  1.00  0.00           C
ATOM   2354  HB2 SER   154      28.887  49.256  37.664  1.00  0.00           H
ATOM   2355  HB3 SER   154      27.397  49.220  38.569  1.00  0.00           H
ATOM   2356  OG  SER   154      28.988  49.808  39.720  1.00  0.00           O
ATOM   2357  HG  SER   154      28.276  50.304  40.129  1.00  0.00           H
ATOM   2358  C   SER   154      30.176  47.192  38.909  1.00  0.00           C
ATOM   2359  O   SER   154      30.937  46.922  39.793  1.00  0.00           O
ATOM   2360  N   PHE   155      30.562  47.100  37.661  1.00  0.00           N
ATOM   2361  H   PHE   155      29.865  47.307  36.960  1.00  0.00           H
ATOM   2362  CA  PHE   155      31.986  46.800  37.119  1.00  0.00           C
ATOM   2363  HA  PHE   155      32.602  46.965  38.003  1.00  0.00           H
ATOM   2364  CB  PHE   155      32.149  45.326  36.561  1.00  0.00           C
ATOM   2365  HB2 PHE   155      33.212  45.153  36.393  1.00  0.00           H
ATOM   2366  HB3 PHE   155      31.883  44.590  37.319  1.00  0.00           H
ATOM   2367  CG  PHE   155      31.397  45.017  35.273  1.00  0.00           C
ATOM   2368  CD1 PHE   155      32.022  45.165  33.993  1.00  0.00           C
ATOM   2369  HD1 PHE   155      33.038  45.531  33.956  1.00  0.00           H
ATOM   2370  CE1 PHE   155      31.254  44.833  32.835  1.00  0.00           C
ATOM   2371  HE1 PHE   155      31.679  44.918  31.846  1.00  0.00           H
ATOM   2372  CZ  PHE   155      29.980  44.333  32.969  1.00  0.00           C
ATOM   2373  HZ  PHE   155      29.357  44.123  32.112  1.00  0.00           H
ATOM   2374  CE2 PHE   155      29.312  44.189  34.216  1.00  0.00           C
ATOM   2375  HE2 PHE   155      28.329  43.746  34.286  1.00  0.00           H
ATOM   2376  CD2 PHE   155      30.074  44.427  35.320  1.00  0.00           C
ATOM   2377  HD2 PHE   155      29.616  44.282  36.287  1.00  0.00           H
ATOM   2378  C   PHE   155      32.369  47.881  36.102  1.00  0.00           C
ATOM   2379  O   PHE   155      31.661  48.785  35.782  1.00  0.00           O
ATOM   2380  N   THR   156      33.627  47.884  35.673  1.00  0.00           N
ATOM   2381  H   THR   156      34.187  47.116  36.014  1.00  0.00           H
ATOM   2382  CA  THR   156      34.274  48.689  34.673  1.00  0.00           C
ATOM   2383  HA  THR   156      33.457  49.043  34.043  1.00  0.00           H
ATOM   2384  CB  THR   156      34.955  49.927  35.339  1.00  0.00           C
ATOM   2385  HB  THR   156      34.254  50.398  36.029  1.00  0.00           H
ATOM   2386  CG2 THR   156      36.159  49.466  36.001  1.00  0.00           C
ATOM   2387 HG21 THR   156      36.677  48.704  35.420  1.00  0.00           H
ATOM   2388 HG22 THR   156      35.843  48.981  36.925  1.00  0.00           H
ATOM   2389 HG23 THR   156      36.824  50.304  36.207  1.00  0.00           H
ATOM   2390  OG1 THR   156      35.279  51.013  34.445  1.00  0.00           O
ATOM   2391  HG1 THR   156      34.479  51.323  34.013  1.00  0.00           H
ATOM   2392  C   THR   156      35.101  47.913  33.679  1.00  0.00           C
ATOM   2393  O   THR   156      35.425  46.795  33.967  1.00  0.00           O
ATOM   2394  N   VAL   157      35.379  48.534  32.560  1.00  0.00           N
ATOM   2395  H   VAL   157      35.035  49.474  32.425  1.00  0.00           H
ATOM   2396  CA  VAL   157      36.164  47.923  31.463  1.00  0.00           C
ATOM   2397  HA  VAL   157      36.784  47.116  31.853  1.00  0.00           H
ATOM   2398  CB  VAL   157      35.245  47.331  30.378  1.00  0.00           C
ATOM   2399  HB  VAL   157      34.496  48.100  30.195  1.00  0.00           H
ATOM   2400  CG1 VAL   157      35.896  46.867  29.137  1.00  0.00           C
ATOM   2401 HG11 VAL   157      36.800  46.344  29.450  1.00  0.00           H
ATOM   2402 HG12 VAL   157      35.252  46.178  28.590  1.00  0.00           H
ATOM   2403 HG13 VAL   157      36.344  47.563  28.428  1.00  0.00           H
ATOM   2404  CG2 VAL   157      34.400  46.190  30.974  1.00  0.00           C
ATOM   2405 HG21 VAL   157      33.800  46.645  31.762  1.00  0.00           H
ATOM   2406 HG22 VAL   157      35.035  45.424  31.420  1.00  0.00           H
ATOM   2407 HG23 VAL   157      33.764  45.712  30.229  1.00  0.00           H
ATOM   2408  C   VAL   157      37.067  48.979  30.842  1.00  0.00           C
ATOM   2409  O   VAL   157      36.805  50.156  30.686  1.00  0.00           O
ATOM   2410  N   ARG   158      38.307  48.461  30.482  1.00  0.00           N
ATOM   2411  H   ARG   158      38.545  47.506  30.706  1.00  0.00           H
ATOM   2412  CA  ARG   158      39.390  49.265  29.804  1.00  0.00           C
ATOM   2413  HA  ARG   158      38.870  50.030  29.228  1.00  0.00           H
ATOM   2414  CB  ARG   158      40.142  50.019  30.893  1.00  0.00           C
ATOM   2415  HB2 ARG   158      40.961  50.590  30.457  1.00  0.00           H
ATOM   2416  HB3 ARG   158      39.524  50.745  31.422  1.00  0.00           H
ATOM   2417  CG  ARG   158      40.704  49.202  32.104  1.00  0.00           C
ATOM   2418  HG2 ARG   158      39.883  48.758  32.668  1.00  0.00           H
ATOM   2419  HG3 ARG   158      41.327  48.363  31.792  1.00  0.00           H
ATOM   2420  CD  ARG   158      41.272  49.931  33.319  1.00  0.00           C
ATOM   2421  HD2 ARG   158      42.154  50.528  33.086  1.00  0.00           H
ATOM   2422  HD3 ARG   158      40.586  50.744  33.558  1.00  0.00           H
ATOM   2423  NE  ARG   158      41.603  49.036  34.468  1.00  0.00           N
ATOM   2424  HE  ARG   158      42.514  48.601  34.485  1.00  0.00           H
ATOM   2425  CZ  ARG   158      40.824  48.928  35.530  1.00  0.00           C
ATOM   2426  NH1 ARG   158      39.749  49.683  35.788  1.00  0.00           N
ATOM   2427 HH11 ARG   158      39.266  50.282  35.133  1.00  0.00           H
ATOM   2428 HH12 ARG   158      39.413  49.738  36.740  1.00  0.00           H
ATOM   2429  NH2 ARG   158      41.154  48.315  36.636  1.00  0.00           N
ATOM   2430 HH21 ARG   158      41.988  47.754  36.741  1.00  0.00           H
ATOM   2431 HH22 ARG   158      40.441  48.488  37.330  1.00  0.00           H
ATOM   2432  C   ARG   158      40.414  48.349  29.076  1.00  0.00           C
ATOM   2433  O   ARG   158      40.611  47.212  29.448  1.00  0.00           O
ATOM   2434  N   THR   159      41.118  48.870  28.047  1.00  0.00           N
ATOM   2435  H   THR   159      40.992  49.834  27.773  1.00  0.00           H
ATOM   2436  CA  THR   159      42.320  48.273  27.478  1.00  0.00           C
ATOM   2437  HA  THR   159      42.190  47.193  27.556  1.00  0.00           H
ATOM   2438  CB  THR   159      42.497  48.588  25.954  1.00  0.00           C
ATOM   2439  HB  THR   159      41.594  48.319  25.407  1.00  0.00           H
ATOM   2440  CG2 THR   159      42.717  50.048  25.762  1.00  0.00           C
ATOM   2441 HG21 THR   159      42.994  50.218  24.721  1.00  0.00           H
ATOM   2442 HG22 THR   159      43.506  50.489  26.370  1.00  0.00           H
ATOM   2443 HG23 THR   159      41.944  50.659  26.228  1.00  0.00           H
ATOM   2444  OG1 THR   159      43.670  47.967  25.353  1.00  0.00           O
ATOM   2445  HG1 THR   159      43.619  47.085  25.727  1.00  0.00           H
ATOM   2446  C   THR   159      43.582  48.530  28.369  1.00  0.00           C
ATOM   2447  O   THR   159      43.635  49.484  29.143  1.00  0.00           O
ATOM   2448  N   ASP   160      44.455  47.522  28.430  1.00  0.00           N
ATOM   2449  H   ASP   160      44.460  46.747  27.781  1.00  0.00           H
ATOM   2450  CA  ASP   160      45.442  47.399  29.426  1.00  0.00           C
ATOM   2451  HA  ASP   160      44.907  47.569  30.360  1.00  0.00           H
ATOM   2452  CB  ASP   160      45.987  45.991  29.501  1.00  0.00           C
ATOM   2453  HB2 ASP   160      45.189  45.249  29.481  1.00  0.00           H
ATOM   2454  HB3 ASP   160      46.579  45.863  28.595  1.00  0.00           H
ATOM   2455  CG  ASP   160      46.891  45.738  30.720  1.00  0.00           C
ATOM   2456  OD1 ASP   160      47.696  44.804  30.655  1.00  0.00           O
ATOM   2457  OD2 ASP   160      46.855  46.544  31.676  1.00  0.00           O
ATOM   2458  C   ASP   160      46.560  48.470  29.250  1.00  0.00           C
ATOM   2459  O   ASP   160      46.943  48.936  28.186  1.00  0.00           O
ATOM   2460  N   THR   161      47.012  48.995  30.336  1.00  0.00           N
ATOM   2461  H   THR   161      46.688  48.569  31.193  1.00  0.00           H
ATOM   2462  CA  THR   161      48.201  49.791  30.409  1.00  0.00           C
ATOM   2463  HA  THR   161      48.470  50.280  29.473  1.00  0.00           H
ATOM   2464  CB  THR   161      48.056  50.879  31.529  1.00  0.00           C
ATOM   2465  HB  THR   161      49.034  51.343  31.665  1.00  0.00           H
ATOM   2466  CG2 THR   161      46.992  51.945  31.123  1.00  0.00           C
ATOM   2467 HG21 THR   161      46.534  52.400  32.001  1.00  0.00           H
ATOM   2468 HG22 THR   161      46.197  51.535  30.501  1.00  0.00           H
ATOM   2469 HG23 THR   161      47.468  52.699  30.494  1.00  0.00           H
ATOM   2470  OG1 THR   161      47.823  50.233  32.774  1.00  0.00           O
ATOM   2471  HG1 THR   161      48.635  49.769  32.992  1.00  0.00           H
ATOM   2472  C   THR   161      49.490  49.061  30.662  1.00  0.00           C
ATOM   2473  O   THR   161      50.541  49.619  30.618  1.00  0.00           O
ATOM   2474  N   GLY   162      49.401  47.843  31.237  1.00  0.00           N
ATOM   2475  H   GLY   162      48.483  47.433  31.327  1.00  0.00           H
ATOM   2476  CA  GLY   162      50.539  47.106  31.754  1.00  0.00           C
ATOM   2477  HA2 GLY   162      51.181  47.762  32.341  1.00  0.00           H
ATOM   2478  HA3 GLY   162      50.112  46.341  32.401  1.00  0.00           H
ATOM   2479  C   GLY   162      51.437  46.420  30.737  1.00  0.00           C
ATOM   2480  O   GLY   162      51.477  46.709  29.559  1.00  0.00           O
ATOM   2481  N   GLU   163      52.227  45.454  31.309  1.00  0.00           N
ATOM   2482  H   GLU   163      52.084  45.201  32.276  1.00  0.00           H
ATOM   2483  CA  GLU   163      53.231  44.777  30.428  1.00  0.00           C
ATOM   2484  HA  GLU   163      53.826  45.519  29.895  1.00  0.00           H
ATOM   2485  CB  GLU   163      54.129  43.935  31.366  1.00  0.00           C
ATOM   2486  HB2 GLU   163      53.546  43.177  31.891  1.00  0.00           H
ATOM   2487  HB3 GLU   163      54.980  43.501  30.841  1.00  0.00           H
ATOM   2488  CG  GLU   163      54.823  44.781  32.476  1.00  0.00           C
ATOM   2489  HG2 GLU   163      54.062  45.167  33.153  1.00  0.00           H
ATOM   2490  HG3 GLU   163      55.512  44.141  33.026  1.00  0.00           H
ATOM   2491  CD  GLU   163      55.699  46.042  32.113  1.00  0.00           C
ATOM   2492  OE1 GLU   163      55.992  46.886  32.993  1.00  0.00           O
ATOM   2493  OE2 GLU   163      55.964  46.199  30.883  1.00  0.00           O
ATOM   2494  C   GLU   163      52.515  43.835  29.484  1.00  0.00           C
ATOM   2495  O   GLU   163      51.467  43.237  29.788  1.00  0.00           O
ATOM   2496  N   PRO   164      53.067  43.708  28.201  1.00  0.00           N
ATOM   2497  CD  PRO   164      54.367  44.059  27.672  1.00  0.00           C
ATOM   2498  HD2 PRO   164      55.095  43.526  28.282  1.00  0.00           H
ATOM   2499  HD3 PRO   164      54.495  45.140  27.634  1.00  0.00           H
ATOM   2500  CG  PRO   164      54.448  43.491  26.245  1.00  0.00           C
ATOM   2501  HG2 PRO   164      55.279  42.786  26.216  1.00  0.00           H
ATOM   2502  HG3 PRO   164      54.604  44.287  25.517  1.00  0.00           H
ATOM   2503  CB  PRO   164      53.186  42.721  25.924  1.00  0.00           C
ATOM   2504  HB2 PRO   164      53.437  41.748  25.502  1.00  0.00           H
ATOM   2505  HB3 PRO   164      52.620  43.339  25.227  1.00  0.00           H
ATOM   2506  CA  PRO   164      52.481  42.716  27.290  1.00  0.00           C
ATOM   2507  HA  PRO   164      51.404  42.878  27.268  1.00  0.00           H
ATOM   2508  C   PRO   164      52.528  41.321  28.007  1.00  0.00           C
ATOM   2509  O   PRO   164      53.541  40.952  28.578  1.00  0.00           O
ATOM   2510  N   MET   165      51.469  40.487  27.956  1.00  0.00           N
ATOM   2511  H   MET   165      50.681  40.768  27.390  1.00  0.00           H
ATOM   2512  CA  MET   165      51.482  39.187  28.582  1.00  0.00           C
ATOM   2513  HA  MET   165      52.021  39.297  29.524  1.00  0.00           H
ATOM   2514  CB  MET   165      50.051  38.766  29.010  1.00  0.00           C
ATOM   2515  HB2 MET   165      49.505  38.648  28.074  1.00  0.00           H
ATOM   2516  HB3 MET   165      50.013  37.759  29.425  1.00  0.00           H
ATOM   2517  CG  MET   165      49.522  39.715  30.142  1.00  0.00           C
ATOM   2518  HG2 MET   165      50.132  39.705  31.045  1.00  0.00           H
ATOM   2519  HG3 MET   165      49.744  40.718  29.779  1.00  0.00           H
ATOM   2520  SD  MET   165      47.811  39.636  30.520  1.00  0.00           S
ATOM   2521  CE  MET   165      47.828  37.982  31.290  1.00  0.00           C
ATOM   2522  HE1 MET   165      48.105  37.294  30.491  1.00  0.00           H
ATOM   2523  HE2 MET   165      48.582  37.956  32.078  1.00  0.00           H
ATOM   2524  HE3 MET   165      46.802  37.771  31.590  1.00  0.00           H
ATOM   2525  C   MET   165      52.088  38.093  27.778  1.00  0.00           C
ATOM   2526  O   MET   165      52.534  37.114  28.384  1.00  0.00           O
ATOM   2527  N   GLY   166      51.859  38.128  26.528  1.00  0.00           N
ATOM   2528  H   GLY   166      51.292  38.866  26.136  1.00  0.00           H
ATOM   2529  CA  GLY   166      51.967  36.946  25.630  1.00  0.00           C
ATOM   2530  HA2 GLY   166      52.556  37.232  24.759  1.00  0.00           H
ATOM   2531  HA3 GLY   166      52.613  36.160  26.022  1.00  0.00           H
ATOM   2532  C   GLY   166      50.590  36.292  25.419  1.00  0.00           C
ATOM   2533  O   GLY   166      50.121  36.286  24.271  1.00  0.00           O
ATOM   2534  N   ARG   167      50.061  35.650  26.461  1.00  0.00           N
ATOM   2535  H   ARG   167      50.624  35.552  27.293  1.00  0.00           H
ATOM   2536  CA  ARG   167      48.719  35.001  26.606  1.00  0.00           C
ATOM   2537  HA  ARG   167      47.986  35.650  26.128  1.00  0.00           H
ATOM   2538  CB  ARG   167      48.761  33.667  25.825  1.00  0.00           C
ATOM   2539  HB2 ARG   167      49.184  33.954  24.862  1.00  0.00           H
ATOM   2540  HB3 ARG   167      49.342  32.877  26.300  1.00  0.00           H
ATOM   2541  CG  ARG   167      47.305  33.222  25.492  1.00  0.00           C
ATOM   2542  HG2 ARG   167      46.696  33.178  26.394  1.00  0.00           H
ATOM   2543  HG3 ARG   167      46.745  33.988  24.954  1.00  0.00           H
ATOM   2544  CD  ARG   167      47.263  31.844  24.873  1.00  0.00           C
ATOM   2545  HD2 ARG   167      46.276  31.553  24.514  1.00  0.00           H
ATOM   2546  HD3 ARG   167      47.881  31.884  23.976  1.00  0.00           H
ATOM   2547  NE  ARG   167      47.851  30.826  25.723  1.00  0.00           N
ATOM   2548  HE  ARG   167      47.389  30.801  26.621  1.00  0.00           H
ATOM   2549  CZ  ARG   167      49.024  30.243  25.543  1.00  0.00           C
ATOM   2550  NH1 ARG   167      49.861  30.453  24.582  1.00  0.00           N
ATOM   2551 HH11 ARG   167      49.773  31.212  23.922  1.00  0.00           H
ATOM   2552 HH12 ARG   167      50.689  29.879  24.657  1.00  0.00           H
ATOM   2553  NH2 ARG   167      49.477  29.470  26.460  1.00  0.00           N
ATOM   2554 HH21 ARG   167      48.840  29.411  27.241  1.00  0.00           H
ATOM   2555 HH22 ARG   167      50.432  29.144  26.500  1.00  0.00           H
ATOM   2556  C   ARG   167      48.309  34.730  28.061  1.00  0.00           C
ATOM   2557  O   ARG   167      49.223  34.486  28.875  1.00  0.00           O
ATOM   2558  N   GLY   168      46.984  34.736  28.277  1.00  0.00           N
ATOM   2559  H   GLY   168      46.320  35.014  27.569  1.00  0.00           H
ATOM   2560  CA  GLY   168      46.430  34.029  29.418  1.00  0.00           C
ATOM   2561  HA2 GLY   168      45.825  33.142  29.227  1.00  0.00           H
ATOM   2562  HA3 GLY   168      47.265  33.856  30.097  1.00  0.00           H
ATOM   2563  C   GLY   168      45.363  34.853  30.172  1.00  0.00           C
ATOM   2564  O   GLY   168      44.710  35.702  29.560  1.00  0.00           O
ATOM   2565  N   THR   169      45.233  34.564  31.461  1.00  0.00           N
ATOM   2566  H   THR   169      45.775  33.848  31.922  1.00  0.00           H
ATOM   2567  CA  THR   169      44.495  35.390  32.423  1.00  0.00           C
ATOM   2568  HA  THR   169      44.561  36.347  31.904  1.00  0.00           H
ATOM   2569  CB  THR   169      43.005  34.860  32.573  1.00  0.00           C
ATOM   2570  HB  THR   169      43.136  33.831  32.906  1.00  0.00           H
ATOM   2571  CG2 THR   169      42.058  35.555  33.488  1.00  0.00           C
ATOM   2572 HG21 THR   169      42.525  35.768  34.449  1.00  0.00           H
ATOM   2573 HG22 THR   169      41.086  35.065  33.549  1.00  0.00           H
ATOM   2574 HG23 THR   169      41.744  36.534  33.129  1.00  0.00           H
ATOM   2575  OG1 THR   169      42.399  34.848  31.314  1.00  0.00           O
ATOM   2576  HG1 THR   169      42.568  33.978  30.944  1.00  0.00           H
ATOM   2577  C   THR   169      45.152  35.662  33.698  1.00  0.00           C
ATOM   2578  O   THR   169      45.942  34.877  34.222  1.00  0.00           O
ATOM   2579  N   LYS   170      44.881  36.779  34.396  1.00  0.00           N
ATOM   2580  H   LYS   170      44.338  37.499  33.940  1.00  0.00           H
ATOM   2581  CA  LYS   170      45.333  37.149  35.722  1.00  0.00           C
ATOM   2582  HA  LYS   170      45.803  36.321  36.252  1.00  0.00           H
ATOM   2583  CB  LYS   170      46.355  38.291  35.601  1.00  0.00           C
ATOM   2584  HB2 LYS   170      47.217  37.914  35.051  1.00  0.00           H
ATOM   2585  HB3 LYS   170      45.928  39.037  34.930  1.00  0.00           H
ATOM   2586  CG  LYS   170      46.853  38.956  36.890  1.00  0.00           C
ATOM   2587  HG2 LYS   170      46.069  39.249  37.587  1.00  0.00           H
ATOM   2588  HG3 LYS   170      47.395  38.182  37.434  1.00  0.00           H
ATOM   2589  CD  LYS   170      47.808  40.117  36.547  1.00  0.00           C
ATOM   2590  HD2 LYS   170      47.511  40.816  35.766  1.00  0.00           H
ATOM   2591  HD3 LYS   170      47.710  40.772  37.414  1.00  0.00           H
ATOM   2592  CE  LYS   170      49.247  39.778  36.349  1.00  0.00           C
ATOM   2593  HE2 LYS   170      49.705  39.176  37.134  1.00  0.00           H
ATOM   2594  HE3 LYS   170      49.446  39.201  35.446  1.00  0.00           H
ATOM   2595  NZ  LYS   170      50.096  40.991  36.019  1.00  0.00           N
ATOM   2596  HZ1 LYS   170      50.288  41.519  36.859  1.00  0.00           H
ATOM   2597  HZ2 LYS   170      49.652  41.733  35.497  1.00  0.00           H
ATOM   2598  HZ3 LYS   170      50.967  40.780  35.552  1.00  0.00           H
ATOM   2599  C   LYS   170      44.055  37.522  36.485  1.00  0.00           C
ATOM   2600  O   LYS   170      43.256  38.335  35.960  1.00  0.00           O
ATOM   2601  N   VAL   171      43.902  37.136  37.781  1.00  0.00           N
ATOM   2602  H   VAL   171      44.703  36.641  38.146  1.00  0.00           H
ATOM   2603  CA  VAL   171      42.770  37.486  38.746  1.00  0.00           C
ATOM   2604  HA  VAL   171      42.045  38.179  38.318  1.00  0.00           H
ATOM   2605  CB  VAL   171      41.915  36.222  38.916  1.00  0.00           C
ATOM   2606  HB  VAL   171      42.598  35.406  39.151  1.00  0.00           H
ATOM   2607  CG1 VAL   171      40.825  36.542  40.056  1.00  0.00           C
ATOM   2608 HG11 VAL   171      40.210  35.653  40.195  1.00  0.00           H
ATOM   2609 HG12 VAL   171      41.130  36.615  41.100  1.00  0.00           H
ATOM   2610 HG13 VAL   171      40.210  37.404  39.801  1.00  0.00           H
ATOM   2611  CG2 VAL   171      41.264  35.860  37.563  1.00  0.00           C
ATOM   2612 HG21 VAL   171      40.329  35.323  37.715  1.00  0.00           H
ATOM   2613 HG22 VAL   171      41.950  35.262  36.964  1.00  0.00           H
ATOM   2614 HG23 VAL   171      40.837  36.705  37.023  1.00  0.00           H
ATOM   2615  C   VAL   171      43.370  38.127  40.009  1.00  0.00           C
ATOM   2616  O   VAL   171      43.778  37.363  40.984  1.00  0.00           O
ATOM   2617  N   ILE   172      43.640  39.448  39.975  1.00  0.00           N
ATOM   2618  H   ILE   172      43.157  39.994  39.276  1.00  0.00           H
ATOM   2619  CA  ILE   172      44.136  40.220  41.152  1.00  0.00           C
ATOM   2620  HA  ILE   172      44.961  39.593  41.491  1.00  0.00           H
ATOM   2621  CB  ILE   172      44.691  41.644  40.821  1.00  0.00           C
ATOM   2622  HB  ILE   172      43.827  42.240  40.526  1.00  0.00           H
ATOM   2623  CG2 ILE   172      45.406  42.294  42.037  1.00  0.00           C
ATOM   2624 HG21 ILE   172      44.752  42.395  42.904  1.00  0.00           H
ATOM   2625 HG22 ILE   172      45.753  43.290  41.762  1.00  0.00           H
ATOM   2626 HG23 ILE   172      46.250  41.690  42.370  1.00  0.00           H
ATOM   2627  CG1 ILE   172      45.681  41.652  39.568  1.00  0.00           C
ATOM   2628 HG12 ILE   172      46.569  41.029  39.684  1.00  0.00           H
ATOM   2629 HG13 ILE   172      45.079  41.242  38.757  1.00  0.00           H
ATOM   2630  CD1 ILE   172      46.204  43.120  39.180  1.00  0.00           C
ATOM   2631 HD11 ILE   172      45.324  43.740  39.010  1.00  0.00           H
ATOM   2632 HD12 ILE   172      46.681  43.145  38.201  1.00  0.00           H
ATOM   2633 HD13 ILE   172      46.879  43.519  39.938  1.00  0.00           H
ATOM   2634  C   ILE   172      42.997  40.329  42.255  1.00  0.00           C
ATOM   2635  O   ILE   172      41.958  40.950  42.019  1.00  0.00           O
ATOM   2636  N   LEU   173      43.229  39.663  43.383  1.00  0.00           N
ATOM   2637  H   LEU   173      44.136  39.225  43.443  1.00  0.00           H
ATOM   2638  CA  LEU   173      42.466  39.716  44.650  1.00  0.00           C
ATOM   2639  HA  LEU   173      41.418  39.795  44.359  1.00  0.00           H
ATOM   2640  CB  LEU   173      42.604  38.459  45.517  1.00  0.00           C
ATOM   2641  HB2 LEU   173      43.616  38.308  45.891  1.00  0.00           H
ATOM   2642  HB3 LEU   173      42.011  38.579  46.423  1.00  0.00           H
ATOM   2643  CG  LEU   173      42.230  37.174  44.750  1.00  0.00           C
ATOM   2644  HG  LEU   173      42.833  37.059  43.849  1.00  0.00           H
ATOM   2645  CD1 LEU   173      42.579  36.009  45.646  1.00  0.00           C
ATOM   2646 HD11 LEU   173      43.619  36.164  45.936  1.00  0.00           H
ATOM   2647 HD12 LEU   173      42.546  35.071  45.092  1.00  0.00           H
ATOM   2648 HD13 LEU   173      41.858  35.968  46.462  1.00  0.00           H
ATOM   2649  CD2 LEU   173      40.736  37.012  44.445  1.00  0.00           C
ATOM   2650 HD21 LEU   173      40.062  37.331  45.240  1.00  0.00           H
ATOM   2651 HD22 LEU   173      40.590  37.570  43.519  1.00  0.00           H
ATOM   2652 HD23 LEU   173      40.531  35.952  44.300  1.00  0.00           H
ATOM   2653  C   LEU   173      42.880  41.009  45.419  1.00  0.00           C
ATOM   2654  O   LEU   173      44.066  41.250  45.631  1.00  0.00           O
ATOM   2655  N   HID   174      41.996  41.767  46.086  1.00  0.00           N
ATOM   2656  H   HID   174      41.033  41.582  45.847  1.00  0.00           H
ATOM   2657  CA  HID   174      42.291  42.901  47.038  1.00  0.00           C
ATOM   2658  HA  HID   174      43.337  43.138  47.234  1.00  0.00           H
ATOM   2659  CB  HID   174      41.662  44.130  46.419  1.00  0.00           C
ATOM   2660  HB2 HID   174      40.609  43.897  46.264  1.00  0.00           H
ATOM   2661  HB3 HID   174      41.635  44.833  47.251  1.00  0.00           H
ATOM   2662  CG  HID   174      42.324  44.584  45.134  1.00  0.00           C
ATOM   2663  ND1 HID   174      43.251  45.532  45.022  1.00  0.00           N
ATOM   2664  HD1 HID   174      43.699  46.008  45.791  1.00  0.00           H
ATOM   2665  CE1 HID   174      43.567  45.704  43.753  1.00  0.00           C
ATOM   2666  HE1 HID   174      44.371  46.312  43.364  1.00  0.00           H
ATOM   2667  NE2 HID   174      42.919  44.818  42.999  1.00  0.00           N
ATOM   2668  CD2 HID   174      42.038  44.189  43.853  1.00  0.00           C
ATOM   2669  HD2 HID   174      41.409  43.381  43.510  1.00  0.00           H
ATOM   2670  C   HID   174      41.582  42.488  48.362  1.00  0.00           C
ATOM   2671  O   HID   174      40.345  42.467  48.365  1.00  0.00           O
ATOM   2672  N   LEU   175      42.380  42.027  49.358  1.00  0.00           N
ATOM   2673  H   LEU   175      43.372  42.132  49.199  1.00  0.00           H
ATOM   2674  CA  LEU   175      41.832  41.384  50.546  1.00  0.00           C
ATOM   2675  HA  LEU   175      41.133  40.648  50.153  1.00  0.00           H
ATOM   2676  CB  LEU   175      42.999  40.778  51.307  1.00  0.00           C
ATOM   2677  HB2 LEU   175      43.722  41.568  51.511  1.00  0.00           H
ATOM   2678  HB3 LEU   175      42.649  40.386  52.262  1.00  0.00           H
ATOM   2679  CG  LEU   175      43.823  39.575  50.742  1.00  0.00           C
ATOM   2680  HG  LEU   175      44.602  39.472  51.498  1.00  0.00           H
ATOM   2681  CD1 LEU   175      43.111  38.215  50.605  1.00  0.00           C
ATOM   2682 HD11 LEU   175      42.516  37.871  51.450  1.00  0.00           H
ATOM   2683 HD12 LEU   175      43.908  37.493  50.426  1.00  0.00           H
ATOM   2684 HD13 LEU   175      42.527  38.130  49.689  1.00  0.00           H
ATOM   2685  CD2 LEU   175      44.648  39.817  49.468  1.00  0.00           C
ATOM   2686 HD21 LEU   175      44.074  39.628  48.560  1.00  0.00           H
ATOM   2687 HD22 LEU   175      44.951  40.864  49.471  1.00  0.00           H
ATOM   2688 HD23 LEU   175      45.515  39.159  49.407  1.00  0.00           H
ATOM   2689  C   LEU   175      41.023  42.314  51.464  1.00  0.00           C
ATOM   2690  O   LEU   175      41.368  43.552  51.672  1.00  0.00           O
ATOM   2691  N   LYS   176      40.024  41.832  52.039  1.00  0.00           N
ATOM   2692  H   LYS   176      39.618  40.923  51.873  1.00  0.00           H
ATOM   2693  CA  LYS   176      39.284  42.570  53.103  1.00  0.00           C
ATOM   2694  HA  LYS   176      39.080  43.588  52.772  1.00  0.00           H
ATOM   2695  CB  LYS   176      37.988  41.910  53.460  1.00  0.00           C
ATOM   2696  HB2 LYS   176      38.243  40.885  53.729  1.00  0.00           H
ATOM   2697  HB3 LYS   176      37.602  42.486  54.301  1.00  0.00           H
ATOM   2698  CG  LYS   176      36.864  41.715  52.409  1.00  0.00           C
ATOM   2699  HG2 LYS   176      36.172  42.556  52.414  1.00  0.00           H
ATOM   2700  HG3 LYS   176      37.319  41.572  51.430  1.00  0.00           H
ATOM   2701  CD  LYS   176      36.048  40.503  52.782  1.00  0.00           C
ATOM   2702  HD2 LYS   176      36.607  39.634  53.130  1.00  0.00           H
ATOM   2703  HD3 LYS   176      35.515  40.842  53.670  1.00  0.00           H
ATOM   2704  CE  LYS   176      35.037  40.016  51.689  1.00  0.00           C
ATOM   2705  HE2 LYS   176      34.434  40.907  51.515  1.00  0.00           H
ATOM   2706  HE3 LYS   176      35.554  39.783  50.758  1.00  0.00           H
ATOM   2707  NZ  LYS   176      34.094  38.969  52.149  1.00  0.00           N
ATOM   2708  HZ1 LYS   176      33.427  38.743  51.426  1.00  0.00           H
ATOM   2709  HZ2 LYS   176      33.584  39.247  52.975  1.00  0.00           H
ATOM   2710  HZ3 LYS   176      34.647  38.174  52.438  1.00  0.00           H
ATOM   2711  C   LYS   176      40.214  42.709  54.338  1.00  0.00           C
ATOM   2712  O   LYS   176      41.126  41.873  54.469  1.00  0.00           O
ATOM   2713  N   GLU   177      40.009  43.634  55.213  1.00  0.00           N
ATOM   2714  H   GLU   177      39.275  44.285  54.973  1.00  0.00           H
ATOM   2715  CA  GLU   177      40.848  43.967  56.434  1.00  0.00           C
ATOM   2716  HA  GLU   177      41.848  44.134  56.029  1.00  0.00           H
ATOM   2717  CB  GLU   177      40.216  45.180  57.061  1.00  0.00           C
ATOM   2718  HB2 GLU   177      40.081  46.045  56.412  1.00  0.00           H
ATOM   2719  HB3 GLU   177      39.176  45.036  57.355  1.00  0.00           H
ATOM   2720  CG  GLU   177      40.943  45.777  58.222  1.00  0.00           C
ATOM   2721  HG2 GLU   177      40.248  46.212  58.940  1.00  0.00           H
ATOM   2722  HG3 GLU   177      41.400  44.934  58.740  1.00  0.00           H
ATOM   2723  CD  GLU   177      42.100  46.735  57.962  1.00  0.00           C
ATOM   2724  OE1 GLU   177      43.205  46.474  58.515  1.00  0.00           O
ATOM   2725  OE2 GLU   177      41.976  47.749  57.269  1.00  0.00           O
ATOM   2726  C   GLU   177      41.128  42.790  57.436  1.00  0.00           C
ATOM   2727  O   GLU   177      42.259  42.688  57.906  1.00  0.00           O
ATOM   2728  N   ASP   178      40.093  41.960  57.722  1.00  0.00           N
ATOM   2729  H   ASP   178      39.254  42.044  57.166  1.00  0.00           H
ATOM   2730  CA  ASP   178      40.288  40.785  58.514  1.00  0.00           C
ATOM   2731  HA  ASP   178      40.985  41.069  59.303  1.00  0.00           H
ATOM   2732  CB  ASP   178      38.970  40.392  59.258  1.00  0.00           C
ATOM   2733  HB2 ASP   178      39.149  39.604  59.989  1.00  0.00           H
ATOM   2734  HB3 ASP   178      38.586  41.306  59.711  1.00  0.00           H
ATOM   2735  CG  ASP   178      37.838  39.890  58.409  1.00  0.00           C
ATOM   2736  OD1 ASP   178      37.054  39.235  59.141  1.00  0.00           O
ATOM   2737  OD2 ASP   178      37.699  40.101  57.187  1.00  0.00           O
ATOM   2738  C   ASP   178      40.842  39.537  57.703  1.00  0.00           C
ATOM   2739  O   ASP   178      41.380  38.644  58.278  1.00  0.00           O
ATOM   2740  N   GLN   179      40.663  39.429  56.356  1.00  0.00           N
ATOM   2741  H   GLN   179      40.019  40.021  55.851  1.00  0.00           H
ATOM   2742  CA  GLN   179      41.193  38.336  55.503  1.00  0.00           C
ATOM   2743  HA  GLN   179      41.164  37.355  55.979  1.00  0.00           H
ATOM   2744  CB  GLN   179      40.324  38.218  54.295  1.00  0.00           C
ATOM   2745  HB2 GLN   179      40.491  39.176  53.803  1.00  0.00           H
ATOM   2746  HB3 GLN   179      40.682  37.411  53.657  1.00  0.00           H
ATOM   2747  CG  GLN   179      38.824  38.060  54.484  1.00  0.00           C
ATOM   2748  HG2 GLN   179      38.303  38.964  54.800  1.00  0.00           H
ATOM   2749  HG3 GLN   179      38.242  37.788  53.605  1.00  0.00           H
ATOM   2750  CD  GLN   179      38.615  36.955  55.436  1.00  0.00           C
ATOM   2751  OE1 GLN   179      38.921  35.812  55.221  1.00  0.00           O
ATOM   2752  NE2 GLN   179      38.039  37.297  56.563  1.00  0.00           N
ATOM   2753 HE21 GLN   179      37.611  36.574  57.123  1.00  0.00           H
ATOM   2754 HE22 GLN   179      37.810  38.270  56.704  1.00  0.00           H
ATOM   2755  C   GLN   179      42.649  38.457  55.070  1.00  0.00           C
ATOM   2756  O   GLN   179      43.057  37.639  54.273  1.00  0.00           O
ATOM   2757  N   THR   180      43.361  39.507  55.531  1.00  0.00           N
ATOM   2758  H   THR   180      42.855  40.179  56.090  1.00  0.00           H
ATOM   2759  CA  THR   180      44.868  39.545  55.505  1.00  0.00           C
ATOM   2760  HA  THR   180      45.092  39.558  54.439  1.00  0.00           H
ATOM   2761  CB  THR   180      45.473  40.758  56.217  1.00  0.00           C
ATOM   2762  HB  THR   180      46.538  40.551  56.108  1.00  0.00           H
ATOM   2763  CG2 THR   180      45.009  42.047  55.577  1.00  0.00           C
ATOM   2764 HG21 THR   180      45.374  42.091  54.550  1.00  0.00           H
ATOM   2765 HG22 THR   180      45.446  42.898  56.098  1.00  0.00           H
ATOM   2766 HG23 THR   180      43.927  42.176  55.608  1.00  0.00           H
ATOM   2767  OG1 THR   180      45.088  40.765  57.558  1.00  0.00           O
ATOM   2768  HG1 THR   180      45.603  40.071  57.977  1.00  0.00           H
ATOM   2769  C   THR   180      45.576  38.314  56.026  1.00  0.00           C
ATOM   2770  O   THR   180      46.754  38.220  55.812  1.00  0.00           O
ATOM   2771  N   GLU   181      44.813  37.323  56.562  1.00  0.00           N
ATOM   2772  H   GLU   181      43.847  37.539  56.761  1.00  0.00           H
ATOM   2773  CA  GLU   181      45.390  36.031  56.934  1.00  0.00           C
ATOM   2774  HA  GLU   181      46.089  36.111  57.767  1.00  0.00           H
ATOM   2775  CB  GLU   181      44.305  35.151  57.631  1.00  0.00           C
ATOM   2776  HB2 GLU   181      44.674  34.149  57.851  1.00  0.00           H
ATOM   2777  HB3 GLU   181      44.150  35.553  58.633  1.00  0.00           H
ATOM   2778  CG  GLU   181      42.959  35.024  56.856  1.00  0.00           C
ATOM   2779  HG2 GLU   181      42.308  35.851  57.139  1.00  0.00           H
ATOM   2780  HG3 GLU   181      43.124  34.948  55.782  1.00  0.00           H
ATOM   2781  CD  GLU   181      42.254  33.657  57.324  1.00  0.00           C
ATOM   2782  OE1 GLU   181      42.963  32.657  57.543  1.00  0.00           O
ATOM   2783  OE2 GLU   181      41.020  33.620  57.577  1.00  0.00           O
ATOM   2784  C   GLU   181      45.988  35.286  55.693  1.00  0.00           C
ATOM   2785  O   GLU   181      47.018  34.568  55.800  1.00  0.00           O
ATOM   2786  N   TYR   182      45.389  35.395  54.444  1.00  0.00           N
ATOM   2787  H   TYR   182      44.514  35.886  54.334  1.00  0.00           H
ATOM   2788  CA  TYR   182      45.754  34.743  53.150  1.00  0.00           C
ATOM   2789  HA  TYR   182      45.859  33.687  53.399  1.00  0.00           H
ATOM   2790  CB  TYR   182      44.534  34.822  52.204  1.00  0.00           C
ATOM   2791  HB2 TYR   182      44.185  35.853  52.219  1.00  0.00           H
ATOM   2792  HB3 TYR   182      44.882  34.543  51.209  1.00  0.00           H
ATOM   2793  CG  TYR   182      43.330  33.904  52.535  1.00  0.00           C
ATOM   2794  CD1 TYR   182      43.458  32.554  52.519  1.00  0.00           C
ATOM   2795  HD1 TYR   182      44.355  32.061  52.175  1.00  0.00           H
ATOM   2796  CE1 TYR   182      42.439  31.756  53.031  1.00  0.00           C
ATOM   2797  HE1 TYR   182      42.565  30.686  53.104  1.00  0.00           H
ATOM   2798  CZ  TYR   182      41.198  32.347  53.440  1.00  0.00           C
ATOM   2799  OH  TYR   182      40.186  31.553  53.975  1.00  0.00           O
ATOM   2800  HH  TYR   182      40.529  30.657  53.991  1.00  0.00           H
ATOM   2801  CE2 TYR   182      41.083  33.731  53.399  1.00  0.00           C
ATOM   2802  HE2 TYR   182      40.190  34.152  53.837  1.00  0.00           H
ATOM   2803  CD2 TYR   182      42.097  34.507  52.995  1.00  0.00           C
ATOM   2804  HD2 TYR   182      42.012  35.583  52.980  1.00  0.00           H
ATOM   2805  C   TYR   182      47.040  35.267  52.579  1.00  0.00           C
ATOM   2806  O   TYR   182      47.442  34.773  51.497  1.00  0.00           O
ATOM   2807  N   LEU   183      47.723  36.264  53.234  1.00  0.00           N
ATOM   2808  H   LEU   183      47.366  36.580  54.125  1.00  0.00           H
ATOM   2809  CA  LEU   183      48.977  36.929  52.761  1.00  0.00           C
ATOM   2810  HA  LEU   183      49.017  36.669  51.703  1.00  0.00           H
ATOM   2811  CB  LEU   183      48.866  38.441  52.960  1.00  0.00           C
ATOM   2812  HB2 LEU   183      48.657  38.623  54.015  1.00  0.00           H
ATOM   2813  HB3 LEU   183      49.863  38.839  52.764  1.00  0.00           H
ATOM   2814  CG  LEU   183      47.783  39.152  52.164  1.00  0.00           C
ATOM   2815  HG  LEU   183      46.855  38.637  52.415  1.00  0.00           H
ATOM   2816  CD1 LEU   183      47.779  40.595  52.626  1.00  0.00           C
ATOM   2817 HD11 LEU   183      47.730  40.616  53.715  1.00  0.00           H
ATOM   2818 HD12 LEU   183      46.869  41.117  52.331  1.00  0.00           H
ATOM   2819 HD13 LEU   183      48.596  41.158  52.175  1.00  0.00           H
ATOM   2820  CD2 LEU   183      48.027  39.120  50.690  1.00  0.00           C
ATOM   2821 HD21 LEU   183      49.096  39.292  50.561  1.00  0.00           H
ATOM   2822 HD22 LEU   183      47.709  38.212  50.177  1.00  0.00           H
ATOM   2823 HD23 LEU   183      47.471  39.866  50.121  1.00  0.00           H
ATOM   2824  C   LEU   183      50.172  36.229  53.248  1.00  0.00           C
ATOM   2825  O   LEU   183      51.275  36.618  52.908  1.00  0.00           O
ATOM   2826  N   GLU   184      50.014  35.099  54.062  1.00  0.00           N
ATOM   2827  H   GLU   184      49.066  34.784  54.206  1.00  0.00           H
ATOM   2828  CA  GLU   184      51.004  34.059  54.442  1.00  0.00           C
ATOM   2829  HA  GLU   184      51.970  34.554  54.538  1.00  0.00           H
ATOM   2830  CB  GLU   184      50.628  33.470  55.820  1.00  0.00           C
ATOM   2831  HB2 GLU   184      49.768  32.810  55.707  1.00  0.00           H
ATOM   2832  HB3 GLU   184      51.504  32.844  55.989  1.00  0.00           H
ATOM   2833  CG  GLU   184      50.478  34.367  56.995  1.00  0.00           C
ATOM   2834  HG2 GLU   184      49.510  34.806  56.760  1.00  0.00           H
ATOM   2835  HG3 GLU   184      50.395  33.826  57.937  1.00  0.00           H
ATOM   2836  CD  GLU   184      51.500  35.485  57.147  1.00  0.00           C
ATOM   2837  OE1 GLU   184      51.142  36.557  57.679  1.00  0.00           O
ATOM   2838  OE2 GLU   184      52.630  35.421  56.647  1.00  0.00           O
ATOM   2839  C   GLU   184      51.201  32.967  53.386  1.00  0.00           C
ATOM   2840  O   GLU   184      50.265  32.289  52.900  1.00  0.00           O
ATOM   2841  N   GLU   185      52.477  32.583  53.192  1.00  0.00           N
ATOM   2842  H   GLU   185      53.206  33.113  53.649  1.00  0.00           H
ATOM   2843  CA  GLU   185      52.906  31.397  52.478  1.00  0.00           C
ATOM   2844  HA  GLU   185      52.537  31.335  51.453  1.00  0.00           H
ATOM   2845  CB  GLU   185      54.439  31.324  52.412  1.00  0.00           C
ATOM   2846  HB2 GLU   185      54.621  32.201  51.791  1.00  0.00           H
ATOM   2847  HB3 GLU   185      54.745  31.547  53.435  1.00  0.00           H
ATOM   2848  CG  GLU   185      55.097  30.066  51.904  1.00  0.00           C
ATOM   2849  HG2 GLU   185      54.936  29.336  52.696  1.00  0.00           H
ATOM   2850  HG3 GLU   185      54.565  29.594  51.078  1.00  0.00           H
ATOM   2851  CD  GLU   185      56.592  30.276  51.557  1.00  0.00           C
ATOM   2852  OE1 GLU   185      57.249  31.279  51.962  1.00  0.00           O
ATOM   2853  OE2 GLU   185      57.174  29.380  50.875  1.00  0.00           O
ATOM   2854  C   GLU   185      52.251  30.163  53.060  1.00  0.00           C
ATOM   2855  O   GLU   185      51.751  29.350  52.279  1.00  0.00           O
ATOM   2856  N   ARG   186      52.339  30.023  54.391  1.00  0.00           N
ATOM   2857  H   ARG   186      52.867  30.704  54.918  1.00  0.00           H
ATOM   2858  CA  ARG   186      51.729  28.815  55.010  1.00  0.00           C
ATOM   2859  HA  ARG   186      52.053  27.906  54.505  1.00  0.00           H
ATOM   2860  CB  ARG   186      52.136  28.788  56.503  1.00  0.00           C
ATOM   2861  HB2 ARG   186      52.028  29.776  56.951  1.00  0.00           H
ATOM   2862  HB3 ARG   186      51.423  28.154  57.029  1.00  0.00           H
ATOM   2863  CG  ARG   186      53.515  28.152  56.645  1.00  0.00           C
ATOM   2864  HG2 ARG   186      53.322  27.108  56.398  1.00  0.00           H
ATOM   2865  HG3 ARG   186      54.244  28.437  55.886  1.00  0.00           H
ATOM   2866  CD  ARG   186      54.020  28.184  58.037  1.00  0.00           C
ATOM   2867  HD2 ARG   186      54.079  29.241  58.299  1.00  0.00           H
ATOM   2868  HD3 ARG   186      53.261  27.729  58.674  1.00  0.00           H
ATOM   2869  NE  ARG   186      55.299  27.517  58.279  1.00  0.00           N
ATOM   2870  HE  ARG   186      55.493  26.683  57.743  1.00  0.00           H
ATOM   2871  CZ  ARG   186      56.361  28.036  58.934  1.00  0.00           C
ATOM   2872  NH1 ARG   186      56.324  29.129  59.504  1.00  0.00           N
ATOM   2873 HH11 ARG   186      55.429  29.549  59.712  1.00  0.00           H
ATOM   2874 HH12 ARG   186      57.099  29.517  60.024  1.00  0.00           H
ATOM   2875  NH2 ARG   186      57.465  27.330  59.052  1.00  0.00           N
ATOM   2876 HH21 ARG   186      57.518  26.395  58.675  1.00  0.00           H
ATOM   2877 HH22 ARG   186      58.306  27.787  59.375  1.00  0.00           H
ATOM   2878  C   ARG   186      50.227  28.716  54.873  1.00  0.00           C
ATOM   2879  O   ARG   186      49.715  27.575  54.815  1.00  0.00           O
ATOM   2880  N   ARG   187      49.520  29.864  54.799  1.00  0.00           N
ATOM   2881  H   ARG   187      50.102  30.685  54.713  1.00  0.00           H
ATOM   2882  CA  ARG   187      48.050  29.859  54.571  1.00  0.00           C
ATOM   2883  HA  ARG   187      47.537  29.054  55.098  1.00  0.00           H
ATOM   2884  CB  ARG   187      47.477  31.204  54.998  1.00  0.00           C
ATOM   2885  HB2 ARG   187      47.878  31.567  55.944  1.00  0.00           H
ATOM   2886  HB3 ARG   187      47.689  31.998  54.283  1.00  0.00           H
ATOM   2887  CG  ARG   187      45.963  31.307  55.060  1.00  0.00           C
ATOM   2888  HG2 ARG   187      45.696  32.325  55.345  1.00  0.00           H
ATOM   2889  HG3 ARG   187      45.493  31.234  54.079  1.00  0.00           H
ATOM   2890  CD  ARG   187      45.305  30.257  56.026  1.00  0.00           C
ATOM   2891  HD2 ARG   187      44.297  30.613  56.234  1.00  0.00           H
ATOM   2892  HD3 ARG   187      45.356  29.319  55.475  1.00  0.00           H
ATOM   2893  NE  ARG   187      46.066  29.952  57.198  1.00  0.00           N
ATOM   2894  HE  ARG   187      46.843  29.315  57.090  1.00  0.00           H
ATOM   2895  CZ  ARG   187      46.099  30.567  58.315  1.00  0.00           C
ATOM   2896  NH1 ARG   187      45.293  31.516  58.632  1.00  0.00           N
ATOM   2897 HH11 ARG   187      44.466  31.622  58.062  1.00  0.00           H
ATOM   2898 HH12 ARG   187      45.337  31.857  59.581  1.00  0.00           H
ATOM   2899  NH2 ARG   187      46.858  30.164  59.266  1.00  0.00           N
ATOM   2900 HH21 ARG   187      47.540  29.450  59.054  1.00  0.00           H
ATOM   2901 HH22 ARG   187      46.912  30.606  60.173  1.00  0.00           H
ATOM   2902  C   ARG   187      47.672  29.629  53.117  1.00  0.00           C
ATOM   2903  O   ARG   187      46.754  28.863  52.914  1.00  0.00           O
ATOM   2904  N   ILE   188      48.383  30.190  52.119  1.00  0.00           N
ATOM   2905  H   ILE   188      49.159  30.770  52.408  1.00  0.00           H
ATOM   2906  CA  ILE   188      48.179  29.928  50.701  1.00  0.00           C
ATOM   2907  HA  ILE   188      47.185  30.302  50.455  1.00  0.00           H
ATOM   2908  CB  ILE   188      49.250  30.632  49.854  1.00  0.00           C
ATOM   2909  HB  ILE   188      50.175  30.605  50.432  1.00  0.00           H
ATOM   2910  CG2 ILE   188      49.643  30.081  48.473  1.00  0.00           C
ATOM   2911 HG21 ILE   188      48.788  30.211  47.811  1.00  0.00           H
ATOM   2912 HG22 ILE   188      49.895  29.026  48.575  1.00  0.00           H
ATOM   2913 HG23 ILE   188      50.465  30.645  48.031  1.00  0.00           H
ATOM   2914  CG1 ILE   188      48.737  32.141  49.809  1.00  0.00           C
ATOM   2915 HG12 ILE   188      47.913  32.224  49.100  1.00  0.00           H
ATOM   2916 HG13 ILE   188      48.535  32.551  50.797  1.00  0.00           H
ATOM   2917  CD1 ILE   188      49.759  33.079  49.263  1.00  0.00           C
ATOM   2918 HD11 ILE   188      50.771  32.847  49.593  1.00  0.00           H
ATOM   2919 HD12 ILE   188      49.535  34.125  49.476  1.00  0.00           H
ATOM   2920 HD13 ILE   188      49.796  32.907  48.187  1.00  0.00           H
ATOM   2921  C   ILE   188      48.294  28.417  50.448  1.00  0.00           C
ATOM   2922  O   ILE   188      47.372  27.772  49.912  1.00  0.00           O
ATOM   2923  N   LYS   189      49.447  27.829  50.940  1.00  0.00           N
ATOM   2924  H   LYS   189      50.094  28.437  51.422  1.00  0.00           H
ATOM   2925  CA  LYS   189      49.755  26.352  50.839  1.00  0.00           C
ATOM   2926  HA  LYS   189      49.661  26.122  49.778  1.00  0.00           H
ATOM   2927  CB  LYS   189      51.164  26.059  51.365  1.00  0.00           C
ATOM   2928  HB2 LYS   189      51.350  26.643  52.266  1.00  0.00           H
ATOM   2929  HB3 LYS   189      51.245  25.000  51.612  1.00  0.00           H
ATOM   2930  CG  LYS   189      52.106  26.418  50.234  1.00  0.00           C
ATOM   2931  HG2 LYS   189      51.978  25.833  49.324  1.00  0.00           H
ATOM   2932  HG3 LYS   189      51.857  27.434  49.926  1.00  0.00           H
ATOM   2933  CD  LYS   189      53.550  26.464  50.841  1.00  0.00           C
ATOM   2934  HD2 LYS   189      53.584  27.092  51.730  1.00  0.00           H
ATOM   2935  HD3 LYS   189      53.767  25.450  51.180  1.00  0.00           H
ATOM   2936  CE  LYS   189      54.666  26.899  49.849  1.00  0.00           C
ATOM   2937  HE2 LYS   189      54.386  27.870  49.438  1.00  0.00           H
ATOM   2938  HE3 LYS   189      55.615  27.044  50.365  1.00  0.00           H
ATOM   2939  NZ  LYS   189      54.813  25.827  48.856  1.00  0.00           N
ATOM   2940  HZ1 LYS   189      53.946  25.559  48.414  1.00  0.00           H
ATOM   2941  HZ2 LYS   189      55.218  25.020  49.309  1.00  0.00           H
ATOM   2942  HZ3 LYS   189      55.481  26.148  48.170  1.00  0.00           H
ATOM   2943  C   LYS   189      48.682  25.450  51.508  1.00  0.00           C
ATOM   2944  O   LYS   189      48.330  24.495  50.872  1.00  0.00           O
ATOM   2945  N   GLU   190      48.039  25.866  52.594  1.00  0.00           N
ATOM   2946  H   GLU   190      48.591  26.435  53.220  1.00  0.00           H
ATOM   2947  CA  GLU   190      46.976  25.153  53.171  1.00  0.00           C
ATOM   2948  HA  GLU   190      47.322  24.128  53.296  1.00  0.00           H
ATOM   2949  CB  GLU   190      46.546  25.765  54.575  1.00  0.00           C
ATOM   2950  HB2 GLU   190      47.440  26.030  55.141  1.00  0.00           H
ATOM   2951  HB3 GLU   190      45.885  26.615  54.409  1.00  0.00           H
ATOM   2952  CG  GLU   190      45.831  24.709  55.306  1.00  0.00           C
ATOM   2953  HG2 GLU   190      44.913  24.337  54.849  1.00  0.00           H
ATOM   2954  HG3 GLU   190      46.455  23.817  55.352  1.00  0.00           H
ATOM   2955  CD  GLU   190      45.425  25.282  56.673  1.00  0.00           C
ATOM   2956  OE1 GLU   190      45.145  26.481  56.702  1.00  0.00           O
ATOM   2957  OE2 GLU   190      45.119  24.513  57.659  1.00  0.00           O
ATOM   2958  C   GLU   190      45.803  24.955  52.242  1.00  0.00           C
ATOM   2959  O   GLU   190      45.302  23.837  52.264  1.00  0.00           O
ATOM   2960  N   ILE   191      45.407  25.901  51.374  1.00  0.00           N
ATOM   2961  H   ILE   191      45.980  26.728  51.299  1.00  0.00           H
ATOM   2962  CA  ILE   191      44.413  25.674  50.318  1.00  0.00           C
ATOM   2963  HA  ILE   191      43.552  25.153  50.737  1.00  0.00           H
ATOM   2964  CB  ILE   191      43.904  27.004  49.814  1.00  0.00           C
ATOM   2965  HB  ILE   191      44.586  27.371  49.046  1.00  0.00           H
ATOM   2966  CG2 ILE   191      42.494  26.789  49.090  1.00  0.00           C
ATOM   2967 HG21 ILE   191      41.789  26.473  49.859  1.00  0.00           H
ATOM   2968 HG22 ILE   191      42.594  25.985  48.360  1.00  0.00           H
ATOM   2969 HG23 ILE   191      42.167  27.778  48.771  1.00  0.00           H
ATOM   2970  CG1 ILE   191      43.797  28.115  50.852  1.00  0.00           C
ATOM   2971 HG12 ILE   191      43.006  27.769  51.517  1.00  0.00           H
ATOM   2972 HG13 ILE   191      44.738  28.211  51.394  1.00  0.00           H
ATOM   2973  CD1 ILE   191      43.409  29.497  50.273  1.00  0.00           C
ATOM   2974 HD11 ILE   191      43.488  30.307  50.998  1.00  0.00           H
ATOM   2975 HD12 ILE   191      42.334  29.491  50.094  1.00  0.00           H
ATOM   2976 HD13 ILE   191      43.999  29.812  49.413  1.00  0.00           H
ATOM   2977  C   ILE   191      44.896  24.771  49.131  1.00  0.00           C
ATOM   2978  O   ILE   191      44.111  23.972  48.643  1.00  0.00           O
ATOM   2979  N   VAL   192      46.156  24.923  48.752  1.00  0.00           N
ATOM   2980  H   VAL   192      46.794  25.510  49.270  1.00  0.00           H
ATOM   2981  CA  VAL   192      46.608  24.101  47.580  1.00  0.00           C
ATOM   2982  HA  VAL   192      45.879  24.044  46.772  1.00  0.00           H
ATOM   2983  CB  VAL   192      47.831  24.694  46.868  1.00  0.00           C
ATOM   2984  HB  VAL   192      48.652  24.572  47.575  1.00  0.00           H
ATOM   2985  CG1 VAL   192      48.122  23.978  45.488  1.00  0.00           C
ATOM   2986 HG11 VAL   192      47.302  23.973  44.770  1.00  0.00           H
ATOM   2987 HG12 VAL   192      48.948  24.499  45.004  1.00  0.00           H
ATOM   2988 HG13 VAL   192      48.589  22.996  45.560  1.00  0.00           H
ATOM   2989  CG2 VAL   192      47.638  26.113  46.539  1.00  0.00           C
ATOM   2990 HG21 VAL   192      47.517  26.637  47.487  1.00  0.00           H
ATOM   2991 HG22 VAL   192      46.798  26.201  45.849  1.00  0.00           H
ATOM   2992 HG23 VAL   192      48.522  26.516  46.042  1.00  0.00           H
ATOM   2993  C   VAL   192      46.707  22.627  48.125  1.00  0.00           C
ATOM   2994  O   VAL   192      46.048  21.695  47.603  1.00  0.00           O
ATOM   2995  N   LYS   193      47.427  22.363  49.209  1.00  0.00           N
ATOM   2996  H   LYS   193      47.933  23.120  49.644  1.00  0.00           H
ATOM   2997  CA  LYS   193      47.569  20.990  49.831  1.00  0.00           C
ATOM   2998  HA  LYS   193      47.931  20.299  49.071  1.00  0.00           H
ATOM   2999  CB  LYS   193      48.662  20.971  50.880  1.00  0.00           C
ATOM   3000  HB2 LYS   193      48.384  21.562  51.753  1.00  0.00           H
ATOM   3001  HB3 LYS   193      48.821  19.954  51.238  1.00  0.00           H
ATOM   3002  CG  LYS   193      50.058  21.478  50.221  1.00  0.00           C
ATOM   3003  HG2 LYS   193      50.251  20.904  49.314  1.00  0.00           H
ATOM   3004  HG3 LYS   193      49.938  22.534  49.979  1.00  0.00           H
ATOM   3005  CD  LYS   193      51.252  21.364  51.164  1.00  0.00           C
ATOM   3006  HD2 LYS   193      50.997  22.009  52.005  1.00  0.00           H
ATOM   3007  HD3 LYS   193      51.387  20.335  51.498  1.00  0.00           H
ATOM   3008  CE  LYS   193      52.505  21.827  50.497  1.00  0.00           C
ATOM   3009  HE2 LYS   193      52.649  21.411  49.501  1.00  0.00           H
ATOM   3010  HE3 LYS   193      52.356  22.882  50.268  1.00  0.00           H
ATOM   3011  NZ  LYS   193      53.694  21.774  51.374  1.00  0.00           N
ATOM   3012  HZ1 LYS   193      54.507  22.124  50.889  1.00  0.00           H
ATOM   3013  HZ2 LYS   193      53.877  20.788  51.490  1.00  0.00           H
ATOM   3014  HZ3 LYS   193      53.616  22.197  52.287  1.00  0.00           H
ATOM   3015  C   LYS   193      46.323  20.351  50.368  1.00  0.00           C
ATOM   3016  O   LYS   193      46.144  19.181  50.112  1.00  0.00           O
ATOM   3017  N   LYS   194      45.400  21.071  51.018  1.00  0.00           N
ATOM   3018  H   LYS   194      45.464  22.074  51.118  1.00  0.00           H
ATOM   3019  CA  LYS   194      44.258  20.427  51.640  1.00  0.00           C
ATOM   3020  HA  LYS   194      44.518  19.440  52.022  1.00  0.00           H
ATOM   3021  CB  LYS   194      43.754  21.291  52.773  1.00  0.00           C
ATOM   3022  HB2 LYS   194      44.645  21.631  53.298  1.00  0.00           H
ATOM   3023  HB3 LYS   194      43.228  22.127  52.310  1.00  0.00           H
ATOM   3024  CG  LYS   194      42.932  20.496  53.815  1.00  0.00           C
ATOM   3025  HG2 LYS   194      42.160  20.018  53.214  1.00  0.00           H
ATOM   3026  HG3 LYS   194      43.573  19.698  54.189  1.00  0.00           H
ATOM   3027  CD  LYS   194      42.275  21.404  54.912  1.00  0.00           C
ATOM   3028  HD2 LYS   194      41.724  22.196  54.406  1.00  0.00           H
ATOM   3029  HD3 LYS   194      41.704  20.825  55.638  1.00  0.00           H
ATOM   3030  CE  LYS   194      43.488  21.975  55.644  1.00  0.00           C
ATOM   3031  HE2 LYS   194      44.039  21.142  56.078  1.00  0.00           H
ATOM   3032  HE3 LYS   194      44.017  22.465  54.826  1.00  0.00           H
ATOM   3033  NZ  LYS   194      43.035  22.852  56.731  1.00  0.00           N
ATOM   3034  HZ1 LYS   194      43.807  23.369  57.127  1.00  0.00           H
ATOM   3035  HZ2 LYS   194      42.482  22.341  57.404  1.00  0.00           H
ATOM   3036  HZ3 LYS   194      42.423  23.524  56.290  1.00  0.00           H
ATOM   3037  C   LYS   194      43.187  20.311  50.544  1.00  0.00           C
ATOM   3038  O   LYS   194      42.304  19.371  50.650  1.00  0.00           O
ATOM   3039  N   HIE   195      43.092  21.190  49.546  1.00  0.00           N
ATOM   3040  H   HIE   195      43.849  21.826  49.339  1.00  0.00           H
ATOM   3041  CA  HIE   195      41.787  21.412  48.747  1.00  0.00           C
ATOM   3042  HA  HIE   195      41.125  20.609  49.072  1.00  0.00           H
ATOM   3043  CB  HIE   195      41.069  22.662  49.123  1.00  0.00           C
ATOM   3044  HB2 HIE   195      41.608  23.545  48.780  1.00  0.00           H
ATOM   3045  HB3 HIE   195      40.075  22.677  48.675  1.00  0.00           H
ATOM   3046  CG  HIE   195      40.629  22.717  50.561  1.00  0.00           C
ATOM   3047  ND1 HIE   195      40.681  23.829  51.289  1.00  0.00           N
ATOM   3048  CE1 HIE   195      39.891  23.628  52.379  1.00  0.00           C
ATOM   3049  HE1 HIE   195      39.880  24.326  53.203  1.00  0.00           H
ATOM   3050  NE2 HIE   195      39.409  22.345  52.357  1.00  0.00           N
ATOM   3051  HE2 HIE   195      38.675  21.907  52.892  1.00  0.00           H
ATOM   3052  CD2 HIE   195      39.824  21.826  51.177  1.00  0.00           C
ATOM   3053  HD2 HIE   195      39.460  20.878  50.810  1.00  0.00           H
ATOM   3054  C   HIE   195      41.935  21.297  47.191  1.00  0.00           C
ATOM   3055  O   HIE   195      40.957  21.089  46.559  1.00  0.00           O
ATOM   3056  N   SER   196      43.142  21.411  46.685  1.00  0.00           N
ATOM   3057  H   SER   196      43.935  21.612  47.277  1.00  0.00           H
ATOM   3058  CA  SER   196      43.475  21.481  45.232  1.00  0.00           C
ATOM   3059  HA  SER   196      42.564  21.397  44.639  1.00  0.00           H
ATOM   3060  CB  SER   196      43.896  22.994  45.026  1.00  0.00           C
ATOM   3061  HB2 SER   196      44.953  23.198  45.189  1.00  0.00           H
ATOM   3062  HB3 SER   196      43.779  23.352  44.004  1.00  0.00           H
ATOM   3063  OG  SER   196      43.143  23.947  45.799  1.00  0.00           O
ATOM   3064  HG  SER   196      43.187  23.864  46.754  1.00  0.00           H
ATOM   3065  C   SER   196      44.598  20.617  44.606  1.00  0.00           C
ATOM   3066  O   SER   196      44.821  20.669  43.370  1.00  0.00           O
ATOM   3067  N   GLN   197      45.220  19.796  45.473  1.00  0.00           N
ATOM   3068  H   GLN   197      44.879  19.629  46.409  1.00  0.00           H
ATOM   3069  CA  GLN   197      46.482  19.163  45.330  1.00  0.00           C
ATOM   3070  HA  GLN   197      47.195  19.823  44.835  1.00  0.00           H
ATOM   3071  CB  GLN   197      46.933  18.542  46.649  1.00  0.00           C
ATOM   3072  HB2 GLN   197      46.822  19.284  47.440  1.00  0.00           H
ATOM   3073  HB3 GLN   197      46.215  17.784  46.965  1.00  0.00           H
ATOM   3074  CG  GLN   197      48.334  17.764  46.579  1.00  0.00           C
ATOM   3075  HG2 GLN   197      48.543  17.293  47.539  1.00  0.00           H
ATOM   3076  HG3 GLN   197      48.161  16.908  45.925  1.00  0.00           H
ATOM   3077  CD  GLN   197      49.488  18.642  46.226  1.00  0.00           C
ATOM   3078  OE1 GLN   197      49.338  19.880  46.159  1.00  0.00           O
ATOM   3079  NE2 GLN   197      50.544  18.077  45.778  1.00  0.00           N
ATOM   3080 HE21 GLN   197      51.234  18.577  45.235  1.00  0.00           H
ATOM   3081 HE22 GLN   197      50.651  17.098  46.005  1.00  0.00           H
ATOM   3082  C   GLN   197      46.420  18.098  44.182  1.00  0.00           C
ATOM   3083  O   GLN   197      47.432  17.681  43.579  1.00  0.00           O
ATOM   3084  N   PHE   198      45.212  17.665  43.725  1.00  0.00           N
ATOM   3085  H   PHE   198      44.496  18.044  44.327  1.00  0.00           H
ATOM   3086  CA  PHE   198      44.864  16.749  42.627  1.00  0.00           C
ATOM   3087  HA  PHE   198      45.601  15.948  42.565  1.00  0.00           H
ATOM   3088  CB  PHE   198      43.541  16.021  42.896  1.00  0.00           C
ATOM   3089  HB2 PHE   198      43.422  15.245  42.139  1.00  0.00           H
ATOM   3090  HB3 PHE   198      43.692  15.548  43.867  1.00  0.00           H
ATOM   3091  CG  PHE   198      42.368  17.031  42.868  1.00  0.00           C
ATOM   3092  CD1 PHE   198      42.070  17.736  44.055  1.00  0.00           C
ATOM   3093  HD1 PHE   198      42.584  17.551  44.986  1.00  0.00           H
ATOM   3094  CE1 PHE   198      41.083  18.802  44.001  1.00  0.00           C
ATOM   3095  HE1 PHE   198      40.978  19.474  44.840  1.00  0.00           H
ATOM   3096  CZ  PHE   198      40.427  19.060  42.779  1.00  0.00           C
ATOM   3097  HZ  PHE   198      39.745  19.895  42.704  1.00  0.00           H
ATOM   3098  CE2 PHE   198      40.724  18.354  41.651  1.00  0.00           C
ATOM   3099  HE2 PHE   198      40.201  18.638  40.750  1.00  0.00           H
ATOM   3100  CD2 PHE   198      41.633  17.291  41.673  1.00  0.00           C
ATOM   3101  HD2 PHE   198      41.913  16.846  40.730  1.00  0.00           H
ATOM   3102  C   PHE   198      45.018  17.370  41.208  1.00  0.00           C
ATOM   3103  O   PHE   198      45.005  16.585  40.172  1.00  0.00           O
ATOM   3104  N   ILE   199      45.234  18.736  41.167  1.00  0.00           N
ATOM   3105  H   ILE   199      45.249  19.317  41.993  1.00  0.00           H
ATOM   3106  CA  ILE   199      45.415  19.497  39.915  1.00  0.00           C
ATOM   3107  HA  ILE   199      44.943  18.955  39.096  1.00  0.00           H
ATOM   3108  CB  ILE   199      44.819  20.950  40.078  1.00  0.00           C
ATOM   3109  HB  ILE   199      45.180  21.378  41.012  1.00  0.00           H
ATOM   3110  CG2 ILE   199      45.315  21.843  38.989  1.00  0.00           C
ATOM   3111 HG21 ILE   199      45.050  21.384  38.037  1.00  0.00           H
ATOM   3112 HG22 ILE   199      46.401  21.937  38.961  1.00  0.00           H
ATOM   3113 HG23 ILE   199      44.935  22.848  39.172  1.00  0.00           H
ATOM   3114  CG1 ILE   199      43.273  20.979  40.028  1.00  0.00           C
ATOM   3115 HG12 ILE   199      42.815  20.945  39.040  1.00  0.00           H
ATOM   3116 HG13 ILE   199      42.851  20.133  40.571  1.00  0.00           H
ATOM   3117  CD1 ILE   199      42.724  22.180  40.733  1.00  0.00           C
ATOM   3118 HD11 ILE   199      43.078  23.123  40.317  1.00  0.00           H
ATOM   3119 HD12 ILE   199      43.185  22.151  41.720  1.00  0.00           H
ATOM   3120 HD13 ILE   199      41.636  22.229  40.742  1.00  0.00           H
ATOM   3121  C   ILE   199      46.877  19.471  39.596  1.00  0.00           C
ATOM   3122  O   ILE   199      47.730  19.733  40.446  1.00  0.00           O
ATOM   3123  N   GLY   200      47.205  19.044  38.343  1.00  0.00           N
ATOM   3124  H   GLY   200      46.440  19.000  37.687  1.00  0.00           H
ATOM   3125  CA  GLY   200      48.550  18.607  37.905  1.00  0.00           C
ATOM   3126  HA2 GLY   200      49.128  18.467  38.818  1.00  0.00           H
ATOM   3127  HA3 GLY   200      48.423  17.644  37.411  1.00  0.00           H
ATOM   3128  C   GLY   200      49.424  19.557  37.053  1.00  0.00           C
ATOM   3129  O   GLY   200      50.586  19.268  36.838  1.00  0.00           O
ATOM   3130  N   TYR   201      48.919  20.774  36.703  1.00  0.00           N
ATOM   3131  H   TYR   201      47.940  20.964  36.865  1.00  0.00           H
ATOM   3132  CA  TYR   201      49.742  21.819  36.210  1.00  0.00           C
ATOM   3133  HA  TYR   201      50.407  21.406  35.452  1.00  0.00           H
ATOM   3134  CB  TYR   201      48.950  23.039  35.752  1.00  0.00           C
ATOM   3135  HB2 TYR   201      48.181  23.298  36.480  1.00  0.00           H
ATOM   3136  HB3 TYR   201      49.630  23.889  35.701  1.00  0.00           H
ATOM   3137  CG  TYR   201      48.325  22.730  34.373  1.00  0.00           C
ATOM   3138  CD1 TYR   201      49.152  22.578  33.224  1.00  0.00           C
ATOM   3139  HD1 TYR   201      50.216  22.772  33.235  1.00  0.00           H
ATOM   3140  CE1 TYR   201      48.606  22.165  31.995  1.00  0.00           C
ATOM   3141  HE1 TYR   201      49.245  22.067  31.130  1.00  0.00           H
ATOM   3142  CZ  TYR   201      47.175  22.001  31.789  1.00  0.00           C
ATOM   3143  OH  TYR   201      46.618  21.815  30.526  1.00  0.00           O
ATOM   3144  HH  TYR   201      45.704  21.545  30.407  1.00  0.00           H
ATOM   3145  CE2 TYR   201      46.385  22.154  32.981  1.00  0.00           C
ATOM   3146  HE2 TYR   201      45.315  22.066  32.859  1.00  0.00           H
ATOM   3147  CD2 TYR   201      46.948  22.530  34.242  1.00  0.00           C
ATOM   3148  HD2 TYR   201      46.301  22.667  35.095  1.00  0.00           H
ATOM   3149  C   TYR   201      50.727  22.264  37.326  1.00  0.00           C
ATOM   3150  O   TYR   201      50.297  22.408  38.482  1.00  0.00           O
ATOM   3151  N   PRO   202      51.969  22.623  36.945  1.00  0.00           N
ATOM   3152  CD  PRO   202      52.575  22.482  35.638  1.00  0.00           C
ATOM   3153  HD2 PRO   202      52.080  23.166  34.949  1.00  0.00           H
ATOM   3154  HD3 PRO   202      52.474  21.480  35.222  1.00  0.00           H
ATOM   3155  CG  PRO   202      54.081  22.755  35.821  1.00  0.00           C
ATOM   3156  HG2 PRO   202      54.447  23.253  34.923  1.00  0.00           H
ATOM   3157  HG3 PRO   202      54.545  21.783  35.986  1.00  0.00           H
ATOM   3158  CB  PRO   202      54.187  23.583  37.055  1.00  0.00           C
ATOM   3159  HB2 PRO   202      54.064  24.617  36.732  1.00  0.00           H
ATOM   3160  HB3 PRO   202      55.117  23.386  37.590  1.00  0.00           H
ATOM   3161  CA  PRO   202      52.976  23.242  37.877  1.00  0.00           C
ATOM   3162  HA  PRO   202      53.237  22.512  38.643  1.00  0.00           H
ATOM   3163  C   PRO   202      52.474  24.523  38.594  1.00  0.00           C
ATOM   3164  O   PRO   202      52.036  25.426  37.883  1.00  0.00           O
ATOM   3165  N   ILE   203      52.554  24.586  39.956  1.00  0.00           N
ATOM   3166  H   ILE   203      52.996  23.878  40.524  1.00  0.00           H
ATOM   3167  CA  ILE   203      52.051  25.762  40.685  1.00  0.00           C
ATOM   3168  HA  ILE   203      51.597  26.475  39.996  1.00  0.00           H
ATOM   3169  CB  ILE   203      50.869  25.447  41.674  1.00  0.00           C
ATOM   3170  HB  ILE   203      51.328  25.029  42.571  1.00  0.00           H
ATOM   3171  CG2 ILE   203      50.090  26.655  42.347  1.00  0.00           C
ATOM   3172 HG21 ILE   203      50.771  27.178  43.019  1.00  0.00           H
ATOM   3173 HG22 ILE   203      49.283  26.150  42.877  1.00  0.00           H
ATOM   3174 HG23 ILE   203      49.539  27.222  41.598  1.00  0.00           H
ATOM   3175  CG1 ILE   203      49.774  24.531  41.021  1.00  0.00           C
ATOM   3176 HG12 ILE   203      50.166  23.562  40.710  1.00  0.00           H
ATOM   3177 HG13 ILE   203      49.006  24.309  41.762  1.00  0.00           H
ATOM   3178  CD1 ILE   203      48.874  24.959  39.890  1.00  0.00           C
ATOM   3179 HD11 ILE   203      48.094  25.619  40.268  1.00  0.00           H
ATOM   3180 HD12 ILE   203      48.435  24.034  39.516  1.00  0.00           H
ATOM   3181 HD13 ILE   203      49.478  25.453  39.128  1.00  0.00           H
ATOM   3182  C   ILE   203      53.207  26.330  41.540  1.00  0.00           C
ATOM   3183  O   ILE   203      53.910  25.652  42.256  1.00  0.00           O
ATOM   3184  N   THR   204      53.455  27.610  41.363  1.00  0.00           N
ATOM   3185  H   THR   204      52.890  28.216  40.785  1.00  0.00           H
ATOM   3186  CA  THR   204      54.617  28.307  42.007  1.00  0.00           C
ATOM   3187  HA  THR   204      54.931  27.706  42.859  1.00  0.00           H
ATOM   3188  CB  THR   204      55.773  28.587  41.086  1.00  0.00           C
ATOM   3189  HB  THR   204      55.523  29.350  40.349  1.00  0.00           H
ATOM   3190  CG2 THR   204      57.199  29.022  41.666  1.00  0.00           C
ATOM   3191 HG21 THR   204      57.750  28.179  42.082  1.00  0.00           H
ATOM   3192 HG22 THR   204      57.041  29.796  42.418  1.00  0.00           H
ATOM   3193 HG23 THR   204      57.803  29.397  40.840  1.00  0.00           H
ATOM   3194  OG1 THR   204      56.105  27.328  40.384  1.00  0.00           O
ATOM   3195  HG1 THR   204      55.513  27.318  39.628  1.00  0.00           H
ATOM   3196  C   THR   204      54.324  29.654  42.693  1.00  0.00           C
ATOM   3197  O   THR   204      53.694  30.529  42.097  1.00  0.00           O
ATOM   3198  N   LEU   205      54.665  29.776  43.974  1.00  0.00           N
ATOM   3199  H   LEU   205      54.970  28.958  44.482  1.00  0.00           H
ATOM   3200  CA  LEU   205      54.614  31.056  44.744  1.00  0.00           C
ATOM   3201  HA  LEU   205      53.686  31.502  44.385  1.00  0.00           H
ATOM   3202  CB  LEU   205      54.627  30.725  46.276  1.00  0.00           C
ATOM   3203  HB2 LEU   205      53.859  30.025  46.606  1.00  0.00           H
ATOM   3204  HB3 LEU   205      55.602  30.404  46.644  1.00  0.00           H
ATOM   3205  CG  LEU   205      54.402  32.002  47.144  1.00  0.00           C
ATOM   3206  HG  LEU   205      55.013  32.787  46.696  1.00  0.00           H
ATOM   3207  CD1 LEU   205      52.969  32.455  46.858  1.00  0.00           C
ATOM   3208 HD11 LEU   205      52.922  32.886  45.858  1.00  0.00           H
ATOM   3209 HD12 LEU   205      52.633  33.204  47.576  1.00  0.00           H
ATOM   3210 HD13 LEU   205      52.290  31.623  47.038  1.00  0.00           H
ATOM   3211  CD2 LEU   205      54.669  31.727  48.638  1.00  0.00           C
ATOM   3212 HD21 LEU   205      54.503  32.682  49.138  1.00  0.00           H
ATOM   3213 HD22 LEU   205      53.891  31.015  48.913  1.00  0.00           H
ATOM   3214 HD23 LEU   205      55.678  31.336  48.762  1.00  0.00           H
ATOM   3215  C   LEU   205      55.843  31.995  44.460  1.00  0.00           C
ATOM   3216  O   LEU   205      56.941  31.563  44.752  1.00  0.00           O
ATOM   3217  N   PHE   206      55.649  33.210  44.088  1.00  0.00           N
ATOM   3218  H   PHE   206      54.770  33.581  43.758  1.00  0.00           H
ATOM   3219  CA  PHE   206      56.661  34.267  44.134  1.00  0.00           C
ATOM   3220  HA  PHE   206      57.560  33.797  44.532  1.00  0.00           H
ATOM   3221  CB  PHE   206      56.936  34.707  42.669  1.00  0.00           C
ATOM   3222  HB2 PHE   206      56.008  35.042  42.206  1.00  0.00           H
ATOM   3223  HB3 PHE   206      57.588  35.580  42.717  1.00  0.00           H
ATOM   3224  CG  PHE   206      57.554  33.691  41.727  1.00  0.00           C
ATOM   3225  CD1 PHE   206      56.631  32.869  40.991  1.00  0.00           C
ATOM   3226  HD1 PHE   206      55.555  32.871  41.080  1.00  0.00           H
ATOM   3227  CE1 PHE   206      57.259  32.074  40.063  1.00  0.00           C
ATOM   3228  HE1 PHE   206      56.619  31.468  39.440  1.00  0.00           H
ATOM   3229  CZ  PHE   206      58.606  31.831  40.031  1.00  0.00           C
ATOM   3230  HZ  PHE   206      59.090  31.272  39.243  1.00  0.00           H
ATOM   3231  CE2 PHE   206      59.435  32.469  41.005  1.00  0.00           C
ATOM   3232  HE2 PHE   206      60.509  32.361  41.027  1.00  0.00           H
ATOM   3233  CD2 PHE   206      58.911  33.464  41.786  1.00  0.00           C
ATOM   3234  HD2 PHE   206      59.594  34.008  42.420  1.00  0.00           H
ATOM   3235  C   PHE   206      56.251  35.583  44.888  1.00  0.00           C
ATOM   3236  O   PHE   206      55.539  36.460  44.399  1.00  0.00           O
ATOM   3237  N   VAL   207      56.632  35.681  46.157  1.00  0.00           N
ATOM   3238  H   VAL   207      57.270  34.983  46.510  1.00  0.00           H
ATOM   3239  CA  VAL   207      56.479  36.996  46.886  1.00  0.00           C
ATOM   3240  HA  VAL   207      55.398  37.132  46.893  1.00  0.00           H
ATOM   3241  CB  VAL   207      56.984  36.938  48.356  1.00  0.00           C
ATOM   3242  HB  VAL   207      58.074  36.902  48.353  1.00  0.00           H
ATOM   3243  CG1 VAL   207      56.693  38.238  49.118  1.00  0.00           C
ATOM   3244 HG11 VAL   207      55.687  38.561  48.847  1.00  0.00           H
ATOM   3245 HG12 VAL   207      56.840  38.047  50.180  1.00  0.00           H
ATOM   3246 HG13 VAL   207      57.372  38.976  48.687  1.00  0.00           H
ATOM   3247  CG2 VAL   207      56.552  35.652  49.139  1.00  0.00           C
ATOM   3248 HG21 VAL   207      57.255  35.501  49.958  1.00  0.00           H
ATOM   3249 HG22 VAL   207      56.440  34.819  48.446  1.00  0.00           H
ATOM   3250 HG23 VAL   207      55.567  35.733  49.598  1.00  0.00           H
ATOM   3251  C   VAL   207      57.088  38.144  46.211  1.00  0.00           C
ATOM   3252  O   VAL   207      58.234  38.052  45.823  1.00  0.00           O
ATOM   3253  N   GLU   208      56.349  39.218  45.954  1.00  0.00           N
ATOM   3254  H   GLU   208      55.364  39.257  46.174  1.00  0.00           H
ATOM   3255  CA  GLU   208      56.653  40.409  45.245  1.00  0.00           C
ATOM   3256  HA  GLU   208      55.781  40.685  44.652  1.00  0.00           H
ATOM   3257  CB  GLU   208      57.041  41.499  46.251  1.00  0.00           C
ATOM   3258  HB2 GLU   208      57.739  40.997  46.921  1.00  0.00           H
ATOM   3259  HB3 GLU   208      57.552  42.314  45.738  1.00  0.00           H
ATOM   3260  CG  GLU   208      55.777  42.006  47.087  1.00  0.00           C
ATOM   3261  HG2 GLU   208      55.076  42.514  46.426  1.00  0.00           H
ATOM   3262  HG3 GLU   208      55.286  41.232  47.677  1.00  0.00           H
ATOM   3263  CD  GLU   208      56.330  42.996  48.187  1.00  0.00           C
ATOM   3264  OE1 GLU   208      57.476  42.820  48.704  1.00  0.00           O
ATOM   3265  OE2 GLU   208      55.683  44.044  48.411  1.00  0.00           O
ATOM   3266  C   GLU   208      57.689  40.336  44.162  1.00  0.00           C
ATOM   3267  O   GLU   208      57.439  39.631  43.158  1.00  0.00           O
ATOM   3268  OXT GLU   208      58.769  41.006  44.282  1.00  0.00           O
END
