# Supplementary material for: Worth the Weight: Sub-Pocket EXplorer (SubPEx), a Weighted Ensemble Method to Enhance Binding-Pocket Conformational Sampling
Source: J Chem Theory Comput. 2023 Aug 16;19(17):5677–89. doi: 10.1021/acs.jctc.3c00478 (PMC10500992; doi:10.1021/acs.jctc.3c00478)
Supplement: Supplementary file 2 — ct3c00478_si_002.zip [file ct3c00478_si_002.zip › clustered_structures/HSP90/subpex/rep.c24.aligned.pdb]

HELIX    1   1 ALA      9  ASN     20  1                                  12
HELIX    2   2 LYS     26  THR     50  1                                  25
HELIX    3   3 LYS     54  SER     57  1                                   4
HELIX    4   4 LYS     85  ILE     89  1                                   5
HELIX    5   5 SER     98  GLN    108  1                                  11
HELIX    6   6 ILE    113  PHE    119  1                                   7
HELIX    7   7 GLY    122  LEU    128  1                                   7
HELIX    8   8 GLU    177  LEU    183  1                                   7
HELIX    9   9 GLU    185  HIE    195  1                                  11
SHEET    1   1 1 VAL     2  ALA     6  0
SHEET    2   2 1 ILE    63  ASN    68  0
SHEET    3   3 1 THR    73  ASP    78  0
SHEET    4   4 1 ALA   130  LYS   138  0
SHEET    5   5 1 GLN   144  SER   149  0
SHEET    6   6 1 SER   154  THR   159  0
SHEET    7   7 1 GLY   168  LEU   175  0
SHEET    8   8 1 ILE   203  LEU   205  0
CRYST1   70.219   64.424   72.489  90.00  90.00  90.00               1
ATOM      1  N   ALA     1      40.720  51.887  25.021  1.00  0.00           N
ATOM      2  H1  ALA     1      40.942  52.798  25.398  1.00  0.00           H
ATOM      3  H2  ALA     1      41.264  51.181  25.499  1.00  0.00           H
ATOM      4  H3  ALA     1      40.989  51.886  24.049  1.00  0.00           H
ATOM      5  CA  ALA     1      39.211  51.838  24.978  1.00  0.00           C
ATOM      6  HA  ALA     1      38.844  52.854  24.837  1.00  0.00           H
ATOM      7  CB  ALA     1      38.741  50.977  23.759  1.00  0.00           C
ATOM      8  HB1 ALA     1      39.383  51.166  22.900  1.00  0.00           H
ATOM      9  HB2 ALA     1      37.710  51.228  23.503  1.00  0.00           H
ATOM     10  HB3 ALA     1      38.748  49.941  24.096  1.00  0.00           H
ATOM     11  C   ALA     1      38.587  51.411  26.315  1.00  0.00           C
ATOM     12  O   ALA     1      39.077  50.465  26.993  1.00  0.00           O
ATOM     13  N   VAL     2      37.427  51.977  26.707  1.00  0.00           N
ATOM     14  H   VAL     2      37.036  52.742  26.176  1.00  0.00           H
ATOM     15  CA  VAL     2      36.810  51.732  27.964  1.00  0.00           C
ATOM     16  HA  VAL     2      37.120  50.733  28.268  1.00  0.00           H
ATOM     17  CB  VAL     2      37.394  52.626  28.982  1.00  0.00           C
ATOM     18  HB  VAL     2      38.474  52.602  28.838  1.00  0.00           H
ATOM     19  CG1 VAL     2      36.981  54.089  28.817  1.00  0.00           C
ATOM     20 HG11 VAL     2      37.145  54.366  27.776  1.00  0.00           H
ATOM     21 HG12 VAL     2      35.939  54.216  29.110  1.00  0.00           H
ATOM     22 HG13 VAL     2      37.578  54.868  29.289  1.00  0.00           H
ATOM     23  CG2 VAL     2      37.305  52.204  30.479  1.00  0.00           C
ATOM     24 HG21 VAL     2      37.556  51.150  30.593  1.00  0.00           H
ATOM     25 HG22 VAL     2      36.295  52.394  30.844  1.00  0.00           H
ATOM     26 HG23 VAL     2      37.950  52.820  31.107  1.00  0.00           H
ATOM     27  C   VAL     2      35.300  51.758  27.975  1.00  0.00           C
ATOM     28  O   VAL     2      34.750  52.441  27.161  1.00  0.00           O
ATOM     29  N   GLU     3      34.553  50.911  28.743  1.00  0.00           N
ATOM     30  H   GLU     3      35.075  50.389  29.431  1.00  0.00           H
ATOM     31  CA  GLU     3      33.123  51.139  29.027  1.00  0.00           C
ATOM     32  HA  GLU     3      32.883  52.199  29.110  1.00  0.00           H
ATOM     33  CB  GLU     3      32.393  50.522  27.801  1.00  0.00           C
ATOM     34  HB2 GLU     3      32.893  51.013  26.966  1.00  0.00           H
ATOM     35  HB3 GLU     3      32.598  49.453  27.764  1.00  0.00           H
ATOM     36  CG  GLU     3      30.890  50.716  27.858  1.00  0.00           C
ATOM     37  HG2 GLU     3      30.492  50.347  26.913  1.00  0.00           H
ATOM     38  HG3 GLU     3      30.519  50.140  28.707  1.00  0.00           H
ATOM     39  CD  GLU     3      30.552  52.197  27.930  1.00  0.00           C
ATOM     40  OE1 GLU     3      30.589  52.950  26.935  1.00  0.00           O
ATOM     41  OE2 GLU     3      30.435  52.669  29.077  1.00  0.00           O
ATOM     42  C   GLU     3      32.687  50.471  30.360  1.00  0.00           C
ATOM     43  O   GLU     3      33.390  49.653  30.931  1.00  0.00           O
ATOM     44  N   THR     4      31.537  50.815  30.881  1.00  0.00           N
ATOM     45  H   THR     4      30.980  51.548  30.464  1.00  0.00           H
ATOM     46  CA  THR     4      31.213  50.583  32.282  1.00  0.00           C
ATOM     47  HA  THR     4      31.858  49.822  32.721  1.00  0.00           H
ATOM     48  CB  THR     4      31.274  51.890  33.042  1.00  0.00           C
ATOM     49  HB  THR     4      30.521  52.546  32.608  1.00  0.00           H
ATOM     50  CG2 THR     4      31.066  51.716  34.524  1.00  0.00           C
ATOM     51 HG21 THR     4      31.236  52.685  34.993  1.00  0.00           H
ATOM     52 HG22 THR     4      31.865  51.073  34.893  1.00  0.00           H
ATOM     53 HG23 THR     4      30.098  51.296  34.799  1.00  0.00           H
ATOM     54  OG1 THR     4      32.536  52.501  32.915  1.00  0.00           O
ATOM     55  HG1 THR     4      32.481  53.032  32.117  1.00  0.00           H
ATOM     56  C   THR     4      29.691  50.146  32.294  1.00  0.00           C
ATOM     57  O   THR     4      28.854  50.968  31.856  1.00  0.00           O
ATOM     58  N   PHE     5      29.337  48.983  32.867  1.00  0.00           N
ATOM     59  H   PHE     5      30.011  48.403  33.343  1.00  0.00           H
ATOM     60  CA  PHE     5      27.928  48.461  32.788  1.00  0.00           C
ATOM     61  HA  PHE     5      27.305  49.208  32.298  1.00  0.00           H
ATOM     62  CB  PHE     5      27.919  47.111  32.032  1.00  0.00           C
ATOM     63  HB2 PHE     5      28.461  46.449  32.705  1.00  0.00           H
ATOM     64  HB3 PHE     5      26.932  46.647  32.042  1.00  0.00           H
ATOM     65  CG  PHE     5      28.644  47.063  30.705  1.00  0.00           C
ATOM     66  CD1 PHE     5      30.054  47.032  30.557  1.00  0.00           C
ATOM     67  HD1 PHE     5      30.708  46.993  31.416  1.00  0.00           H
ATOM     68  CE1 PHE     5      30.684  47.269  29.331  1.00  0.00           C
ATOM     69  HE1 PHE     5      31.753  47.406  29.265  1.00  0.00           H
ATOM     70  CZ  PHE     5      29.960  47.504  28.208  1.00  0.00           C
ATOM     71  HZ  PHE     5      30.430  47.551  27.237  1.00  0.00           H
ATOM     72  CE2 PHE     5      28.553  47.552  28.320  1.00  0.00           C
ATOM     73  HE2 PHE     5      27.975  47.864  27.462  1.00  0.00           H
ATOM     74  CD2 PHE     5      27.916  47.245  29.535  1.00  0.00           C
ATOM     75  HD2 PHE     5      26.838  47.300  29.561  1.00  0.00           H
ATOM     76  C   PHE     5      27.271  48.108  34.150  1.00  0.00           C
ATOM     77  O   PHE     5      28.008  47.857  35.111  1.00  0.00           O
ATOM     78  N   ALA     6      25.955  47.982  34.210  1.00  0.00           N
ATOM     79  H   ALA     6      25.447  48.249  33.379  1.00  0.00           H
ATOM     80  CA  ALA     6      25.234  47.351  35.266  1.00  0.00           C
ATOM     81  HA  ALA     6      25.701  47.650  36.205  1.00  0.00           H
ATOM     82  CB  ALA     6      23.794  47.787  35.035  1.00  0.00           C
ATOM     83  HB1 ALA     6      23.095  47.159  35.586  1.00  0.00           H
ATOM     84  HB2 ALA     6      23.536  47.709  33.979  1.00  0.00           H
ATOM     85  HB3 ALA     6      23.758  48.843  35.302  1.00  0.00           H
ATOM     86  C   ALA     6      25.228  45.821  35.052  1.00  0.00           C
ATOM     87  O   ALA     6      25.128  45.312  33.931  1.00  0.00           O
ATOM     88  N   PHE     7      25.311  45.011  36.133  1.00  0.00           N
ATOM     89  H   PHE     7      25.377  45.436  37.046  1.00  0.00           H
ATOM     90  CA  PHE     7      25.047  43.557  36.154  1.00  0.00           C
ATOM     91  HA  PHE     7      25.507  43.137  35.260  1.00  0.00           H
ATOM     92  CB  PHE     7      25.516  42.757  37.416  1.00  0.00           C
ATOM     93  HB2 PHE     7      24.975  43.140  38.280  1.00  0.00           H
ATOM     94  HB3 PHE     7      25.290  41.712  37.199  1.00  0.00           H
ATOM     95  CG  PHE     7      27.010  42.893  37.612  1.00  0.00           C
ATOM     96  CD1 PHE     7      27.777  41.955  36.980  1.00  0.00           C
ATOM     97  HD1 PHE     7      27.344  41.296  36.243  1.00  0.00           H
ATOM     98  CE1 PHE     7      29.140  41.813  37.384  1.00  0.00           C
ATOM     99  HE1 PHE     7      29.785  41.034  37.007  1.00  0.00           H
ATOM    100  CZ  PHE     7      29.765  42.746  38.273  1.00  0.00           C
ATOM    101  HZ  PHE     7      30.839  42.750  38.384  1.00  0.00           H
ATOM    102  CE2 PHE     7      28.966  43.741  38.878  1.00  0.00           C
ATOM    103  HE2 PHE     7      29.392  44.336  39.672  1.00  0.00           H
ATOM    104  CD2 PHE     7      27.605  43.773  38.647  1.00  0.00           C
ATOM    105  HD2 PHE     7      26.954  44.468  39.155  1.00  0.00           H
ATOM    106  C   PHE     7      23.511  43.294  35.937  1.00  0.00           C
ATOM    107  O   PHE     7      22.635  44.125  36.232  1.00  0.00           O
ATOM    108  N   GLN     8      23.168  42.069  35.491  1.00  0.00           N
ATOM    109  H   GLN     8      23.868  41.392  35.225  1.00  0.00           H
ATOM    110  CA  GLN     8      21.788  41.609  35.557  1.00  0.00           C
ATOM    111  HA  GLN     8      21.229  42.365  35.006  1.00  0.00           H
ATOM    112  CB  GLN     8      21.575  40.204  34.995  1.00  0.00           C
ATOM    113  HB2 GLN     8      21.971  39.585  35.800  1.00  0.00           H
ATOM    114  HB3 GLN     8      20.528  39.937  34.856  1.00  0.00           H
ATOM    115  CG  GLN     8      22.208  40.002  33.629  1.00  0.00           C
ATOM    116  HG2 GLN     8      23.253  40.304  33.551  1.00  0.00           H
ATOM    117  HG3 GLN     8      22.169  38.957  33.323  1.00  0.00           H
ATOM    118  CD  GLN     8      21.381  40.664  32.532  1.00  0.00           C
ATOM    119  OE1 GLN     8      20.418  40.096  32.090  1.00  0.00           O
ATOM    120  NE2 GLN     8      21.947  41.713  32.095  1.00  0.00           N
ATOM    121 HE21 GLN     8      21.589  42.029  31.206  1.00  0.00           H
ATOM    122 HE22 GLN     8      22.821  42.088  32.435  1.00  0.00           H
ATOM    123  C   GLN     8      21.385  41.653  37.096  1.00  0.00           C
ATOM    124  O   GLN     8      22.211  41.157  37.877  1.00  0.00           O
ATOM    125  N   ALA     9      20.147  41.935  37.431  1.00  0.00           N
ATOM    126  H   ALA     9      19.472  41.995  36.681  1.00  0.00           H
ATOM    127  CA  ALA     9      19.686  42.128  38.811  1.00  0.00           C
ATOM    128  HA  ALA     9      20.205  42.956  39.292  1.00  0.00           H
ATOM    129  CB  ALA     9      18.181  42.518  38.784  1.00  0.00           C
ATOM    130  HB1 ALA     9      18.112  43.348  38.080  1.00  0.00           H
ATOM    131  HB2 ALA     9      17.845  42.939  39.732  1.00  0.00           H
ATOM    132  HB3 ALA     9      17.588  41.631  38.566  1.00  0.00           H
ATOM    133  C   ALA     9      19.934  40.916  39.721  1.00  0.00           C
ATOM    134  O   ALA     9      20.191  41.104  40.892  1.00  0.00           O
ATOM    135  N   GLU    10      19.834  39.678  39.188  1.00  0.00           N
ATOM    136  H   GLU    10      19.566  39.609  38.217  1.00  0.00           H
ATOM    137  CA  GLU    10      19.995  38.352  39.840  1.00  0.00           C
ATOM    138  HA  GLU    10      19.393  38.413  40.747  1.00  0.00           H
ATOM    139  CB  GLU    10      19.484  37.274  38.861  1.00  0.00           C
ATOM    140  HB2 GLU    10      19.891  37.400  37.858  1.00  0.00           H
ATOM    141  HB3 GLU    10      19.764  36.311  39.287  1.00  0.00           H
ATOM    142  CG  GLU    10      17.947  37.302  38.671  1.00  0.00           C
ATOM    143  HG2 GLU    10      17.624  36.331  38.296  1.00  0.00           H
ATOM    144  HG3 GLU    10      17.494  37.367  39.660  1.00  0.00           H
ATOM    145  CD  GLU    10      17.364  38.354  37.684  1.00  0.00           C
ATOM    146  OE1 GLU    10      18.096  39.080  36.935  1.00  0.00           O
ATOM    147  OE2 GLU    10      16.131  38.459  37.528  1.00  0.00           O
ATOM    148  C   GLU    10      21.461  38.127  40.257  1.00  0.00           C
ATOM    149  O   GLU    10      21.739  37.430  41.280  1.00  0.00           O
ATOM    150  N   ILE    11      22.421  38.723  39.476  1.00  0.00           N
ATOM    151  H   ILE    11      22.200  39.307  38.682  1.00  0.00           H
ATOM    152  CA  ILE    11      23.830  38.637  39.831  1.00  0.00           C
ATOM    153  HA  ILE    11      24.086  37.609  40.090  1.00  0.00           H
ATOM    154  CB  ILE    11      24.791  39.007  38.640  1.00  0.00           C
ATOM    155  HB  ILE    11      24.546  40.023  38.330  1.00  0.00           H
ATOM    156  CG2 ILE    11      26.280  38.971  39.009  1.00  0.00           C
ATOM    157 HG21 ILE    11      26.871  39.286  38.149  1.00  0.00           H
ATOM    158 HG22 ILE    11      26.505  37.928  39.235  1.00  0.00           H
ATOM    159 HG23 ILE    11      26.471  39.674  39.820  1.00  0.00           H
ATOM    160  CG1 ILE    11      24.448  38.071  37.441  1.00  0.00           C
ATOM    161 HG12 ILE    11      24.932  37.120  37.657  1.00  0.00           H
ATOM    162 HG13 ILE    11      23.368  37.938  37.361  1.00  0.00           H
ATOM    163  CD1 ILE    11      24.749  38.651  36.076  1.00  0.00           C
ATOM    164 HD11 ILE    11      24.358  39.664  35.990  1.00  0.00           H
ATOM    165 HD12 ILE    11      24.499  38.022  35.221  1.00  0.00           H
ATOM    166 HD13 ILE    11      25.829  38.800  36.068  1.00  0.00           H
ATOM    167  C   ILE    11      24.104  39.542  41.024  1.00  0.00           C
ATOM    168  O   ILE    11      24.571  39.057  42.067  1.00  0.00           O
ATOM    169  N   ALA    12      23.612  40.786  40.959  1.00  0.00           N
ATOM    170  H   ALA    12      22.997  41.079  40.213  1.00  0.00           H
ATOM    171  CA  ALA    12      23.734  41.722  42.094  1.00  0.00           C
ATOM    172  HA  ALA    12      24.737  42.094  42.303  1.00  0.00           H
ATOM    173  CB  ALA    12      22.901  43.006  41.693  1.00  0.00           C
ATOM    174  HB1 ALA    12      22.080  42.738  41.029  1.00  0.00           H
ATOM    175  HB2 ALA    12      23.505  43.794  41.245  1.00  0.00           H
ATOM    176  HB3 ALA    12      22.452  43.419  42.596  1.00  0.00           H
ATOM    177  C   ALA    12      23.238  41.128  43.395  1.00  0.00           C
ATOM    178  O   ALA    12      23.893  41.112  44.405  1.00  0.00           O
ATOM    179  N   GLN    13      22.053  40.510  43.297  1.00  0.00           N
ATOM    180  H   GLN    13      21.504  40.516  42.450  1.00  0.00           H
ATOM    181  CA  GLN    13      21.398  39.855  44.432  1.00  0.00           C
ATOM    182  HA  GLN    13      21.327  40.492  45.313  1.00  0.00           H
ATOM    183  CB  GLN    13      19.980  39.372  44.060  1.00  0.00           C
ATOM    184  HB2 GLN    13      19.441  40.183  43.569  1.00  0.00           H
ATOM    185  HB3 GLN    13      20.227  38.498  43.457  1.00  0.00           H
ATOM    186  CG  GLN    13      19.139  38.773  45.242  1.00  0.00           C
ATOM    187  HG2 GLN    13      19.649  38.034  45.861  1.00  0.00           H
ATOM    188  HG3 GLN    13      18.899  39.656  45.835  1.00  0.00           H
ATOM    189  CD  GLN    13      17.813  38.288  44.750  1.00  0.00           C
ATOM    190  OE1 GLN    13      17.314  38.648  43.677  1.00  0.00           O
ATOM    191  NE2 GLN    13      17.193  37.612  45.629  1.00  0.00           N
ATOM    192 HE21 GLN    13      16.226  37.432  45.402  1.00  0.00           H
ATOM    193 HE22 GLN    13      17.567  37.376  46.537  1.00  0.00           H
ATOM    194  C   GLN    13      22.280  38.774  45.036  1.00  0.00           C
ATOM    195  O   GLN    13      22.502  38.696  46.264  1.00  0.00           O
ATOM    196  N   LEU    14      22.797  37.850  44.256  1.00  0.00           N
ATOM    197  H   LEU    14      22.538  37.894  43.280  1.00  0.00           H
ATOM    198  CA  LEU    14      23.547  36.742  44.694  1.00  0.00           C
ATOM    199  HA  LEU    14      22.915  36.122  45.329  1.00  0.00           H
ATOM    200  CB  LEU    14      23.910  35.856  43.412  1.00  0.00           C
ATOM    201  HB2 LEU    14      23.006  35.313  43.140  1.00  0.00           H
ATOM    202  HB3 LEU    14      24.147  36.536  42.594  1.00  0.00           H
ATOM    203  CG  LEU    14      25.096  34.851  43.631  1.00  0.00           C
ATOM    204  HG  LEU    14      25.941  35.519  43.795  1.00  0.00           H
ATOM    205  CD1 LEU    14      24.782  33.853  44.694  1.00  0.00           C
ATOM    206 HD11 LEU    14      25.677  33.284  44.947  1.00  0.00           H
ATOM    207 HD12 LEU    14      23.972  33.201  44.365  1.00  0.00           H
ATOM    208 HD13 LEU    14      24.527  34.376  45.616  1.00  0.00           H
ATOM    209  CD2 LEU    14      25.343  34.152  42.311  1.00  0.00           C
ATOM    210 HD21 LEU    14      25.369  34.936  41.553  1.00  0.00           H
ATOM    211 HD22 LEU    14      26.353  33.750  42.380  1.00  0.00           H
ATOM    212 HD23 LEU    14      24.526  33.480  42.050  1.00  0.00           H
ATOM    213  C   LEU    14      24.764  37.287  45.441  1.00  0.00           C
ATOM    214  O   LEU    14      25.138  36.790  46.539  1.00  0.00           O
ATOM    215  N   MET    15      25.497  38.174  44.829  1.00  0.00           N
ATOM    216  H   MET    15      25.135  38.579  43.978  1.00  0.00           H
ATOM    217  CA  MET    15      26.755  38.625  45.455  1.00  0.00           C
ATOM    218  HA  MET    15      27.352  37.734  45.650  1.00  0.00           H
ATOM    219  CB  MET    15      27.504  39.485  44.413  1.00  0.00           C
ATOM    220  HB2 MET    15      26.887  40.361  44.207  1.00  0.00           H
ATOM    221  HB3 MET    15      28.356  39.954  44.905  1.00  0.00           H
ATOM    222  CG  MET    15      28.036  38.807  43.204  1.00  0.00           C
ATOM    223  HG2 MET    15      28.602  37.909  43.451  1.00  0.00           H
ATOM    224  HG3 MET    15      27.231  38.627  42.492  1.00  0.00           H
ATOM    225  SD  MET    15      29.217  39.832  42.217  1.00  0.00           S
ATOM    226  CE  MET    15      28.312  41.341  41.924  1.00  0.00           C
ATOM    227  HE1 MET    15      27.492  41.095  41.250  1.00  0.00           H
ATOM    228  HE2 MET    15      27.891  41.666  42.875  1.00  0.00           H
ATOM    229  HE3 MET    15      29.067  41.981  41.467  1.00  0.00           H
ATOM    230  C   MET    15      26.514  39.319  46.865  1.00  0.00           C
ATOM    231  O   MET    15      27.330  39.161  47.777  1.00  0.00           O
ATOM    232  N   SER    16      25.448  40.070  46.949  1.00  0.00           N
ATOM    233  H   SER    16      25.002  40.169  46.048  1.00  0.00           H
ATOM    234  CA  SER    16      24.857  40.607  48.181  1.00  0.00           C
ATOM    235  HA  SER    16      25.606  41.242  48.652  1.00  0.00           H
ATOM    236  CB  SER    16      23.549  41.423  47.953  1.00  0.00           C
ATOM    237  HB2 SER    16      23.374  41.410  46.877  1.00  0.00           H
ATOM    238  HB3 SER    16      22.727  40.897  48.436  1.00  0.00           H
ATOM    239  OG  SER    16      23.622  42.746  48.345  1.00  0.00           O
ATOM    240  HG  SER    16      24.368  43.117  47.869  1.00  0.00           H
ATOM    241  C   SER    16      24.625  39.535  49.207  1.00  0.00           C
ATOM    242  O   SER    16      24.838  39.770  50.402  1.00  0.00           O
ATOM    243  N   LEU    17      24.150  38.343  48.861  1.00  0.00           N
ATOM    244  H   LEU    17      23.991  38.122  47.888  1.00  0.00           H
ATOM    245  CA  LEU    17      24.001  37.199  49.793  1.00  0.00           C
ATOM    246  HA  LEU    17      23.576  37.566  50.727  1.00  0.00           H
ATOM    247  CB  LEU    17      22.982  36.209  49.177  1.00  0.00           C
ATOM    248  HB2 LEU    17      21.978  36.616  49.053  1.00  0.00           H
ATOM    249  HB3 LEU    17      23.395  35.913  48.213  1.00  0.00           H
ATOM    250  CG  LEU    17      22.712  34.862  49.860  1.00  0.00           C
ATOM    251  HG  LEU    17      23.656  34.322  49.928  1.00  0.00           H
ATOM    252  CD1 LEU    17      22.043  34.986  51.213  1.00  0.00           C
ATOM    253 HD11 LEU    17      22.626  35.658  51.841  1.00  0.00           H
ATOM    254 HD12 LEU    17      22.031  33.950  51.551  1.00  0.00           H
ATOM    255 HD13 LEU    17      21.032  35.393  51.245  1.00  0.00           H
ATOM    256  CD2 LEU    17      21.716  34.050  49.014  1.00  0.00           C
ATOM    257 HD21 LEU    17      21.386  33.136  49.508  1.00  0.00           H
ATOM    258 HD22 LEU    17      20.832  34.662  48.835  1.00  0.00           H
ATOM    259 HD23 LEU    17      22.288  33.857  48.106  1.00  0.00           H
ATOM    260  C   LEU    17      25.369  36.506  50.167  1.00  0.00           C
ATOM    261  O   LEU    17      25.618  36.125  51.267  1.00  0.00           O
ATOM    262  N   ILE    18      26.238  36.400  49.194  1.00  0.00           N
ATOM    263  H   ILE    18      26.047  36.940  48.362  1.00  0.00           H
ATOM    264  CA  ILE    18      27.650  35.871  49.432  1.00  0.00           C
ATOM    265  HA  ILE    18      27.679  34.873  49.869  1.00  0.00           H
ATOM    266  CB  ILE    18      28.437  35.743  48.069  1.00  0.00           C
ATOM    267  HB  ILE    18      28.351  36.660  47.487  1.00  0.00           H
ATOM    268  CG2 ILE    18      29.867  35.345  48.519  1.00  0.00           C
ATOM    269 HG21 ILE    18      30.555  35.086  47.715  1.00  0.00           H
ATOM    270 HG22 ILE    18      29.779  34.481  49.180  1.00  0.00           H
ATOM    271 HG23 ILE    18      30.442  36.169  48.941  1.00  0.00           H
ATOM    272  CG1 ILE    18      27.804  34.674  47.163  1.00  0.00           C
ATOM    273 HG12 ILE    18      27.836  33.694  47.638  1.00  0.00           H
ATOM    274 HG13 ILE    18      26.757  34.950  47.039  1.00  0.00           H
ATOM    275  CD1 ILE    18      28.379  34.742  45.779  1.00  0.00           C
ATOM    276 HD11 ILE    18      28.098  33.886  45.165  1.00  0.00           H
ATOM    277 HD12 ILE    18      29.454  34.919  45.812  1.00  0.00           H
ATOM    278 HD13 ILE    18      27.918  35.619  45.325  1.00  0.00           H
ATOM    279  C   ILE    18      28.425  36.649  50.459  1.00  0.00           C
ATOM    280  O   ILE    18      28.848  36.045  51.430  1.00  0.00           O
ATOM    281  N   ILE    19      28.472  37.974  50.307  1.00  0.00           N
ATOM    282  H   ILE    19      28.202  38.404  49.434  1.00  0.00           H
ATOM    283  CA  ILE    19      29.184  38.937  51.200  1.00  0.00           C
ATOM    284  HA  ILE    19      30.220  38.607  51.286  1.00  0.00           H
ATOM    285  CB  ILE    19      29.133  40.386  50.695  1.00  0.00           C
ATOM    286  HB  ILE    19      28.108  40.575  50.373  1.00  0.00           H
ATOM    287  CG2 ILE    19      29.691  41.483  51.583  1.00  0.00           C
ATOM    288 HG21 ILE    19      30.677  41.284  52.003  1.00  0.00           H
ATOM    289 HG22 ILE    19      29.088  41.489  52.490  1.00  0.00           H
ATOM    290 HG23 ILE    19      29.653  42.405  51.002  1.00  0.00           H
ATOM    291  CG1 ILE    19      29.991  40.505  49.364  1.00  0.00           C
ATOM    292 HG12 ILE    19      31.018  40.249  49.626  1.00  0.00           H
ATOM    293 HG13 ILE    19      29.619  39.738  48.684  1.00  0.00           H
ATOM    294  CD1 ILE    19      29.900  41.722  48.587  1.00  0.00           C
ATOM    295 HD11 ILE    19      30.167  42.666  49.060  1.00  0.00           H
ATOM    296 HD12 ILE    19      28.858  41.856  48.292  1.00  0.00           H
ATOM    297 HD13 ILE    19      30.561  41.550  47.738  1.00  0.00           H
ATOM    298  C   ILE    19      28.637  38.919  52.666  1.00  0.00           C
ATOM    299  O   ILE    19      29.398  38.863  53.621  1.00  0.00           O
ATOM    300  N   ASN    20      27.310  38.772  52.786  1.00  0.00           N
ATOM    301  H   ASN    20      26.817  38.488  51.952  1.00  0.00           H
ATOM    302  CA  ASN    20      26.651  38.777  54.077  1.00  0.00           C
ATOM    303  HA  ASN    20      27.181  39.431  54.770  1.00  0.00           H
ATOM    304  CB  ASN    20      25.214  39.407  53.912  1.00  0.00           C
ATOM    305  HB2 ASN    20      24.651  38.957  53.095  1.00  0.00           H
ATOM    306  HB3 ASN    20      24.639  39.329  54.836  1.00  0.00           H
ATOM    307  CG  ASN    20      25.355  40.857  53.664  1.00  0.00           C
ATOM    308  OD1 ASN    20      26.064  41.536  54.369  1.00  0.00           O
ATOM    309  ND2 ASN    20      24.681  41.449  52.778  1.00  0.00           N
ATOM    310 HD21 ASN    20      24.349  40.821  52.059  1.00  0.00           H
ATOM    311 HD22 ASN    20      24.772  42.441  52.612  1.00  0.00           H
ATOM    312  C   ASN    20      26.484  37.457  54.819  1.00  0.00           C
ATOM    313  O   ASN    20      26.118  37.334  56.006  1.00  0.00           O
ATOM    314  N   THR    21      26.810  36.340  54.106  1.00  0.00           N
ATOM    315  H   THR    21      26.928  36.465  53.110  1.00  0.00           H
ATOM    316  CA  THR    21      26.739  34.997  54.721  1.00  0.00           C
ATOM    317  HA  THR    21      25.897  34.898  55.406  1.00  0.00           H
ATOM    318  CB  THR    21      26.693  33.907  53.649  1.00  0.00           C
ATOM    319  HB  THR    21      27.418  34.093  52.856  1.00  0.00           H
ATOM    320  CG2 THR    21      26.661  32.424  54.177  1.00  0.00           C
ATOM    321 HG21 THR    21      26.013  32.405  55.053  1.00  0.00           H
ATOM    322 HG22 THR    21      27.669  32.173  54.505  1.00  0.00           H
ATOM    323 HG23 THR    21      26.470  31.736  53.352  1.00  0.00           H
ATOM    324  OG1 THR    21      25.433  34.048  53.063  1.00  0.00           O
ATOM    325  HG1 THR    21      25.512  34.872  52.576  1.00  0.00           H
ATOM    326  C   THR    21      27.965  34.659  55.546  1.00  0.00           C
ATOM    327  O   THR    21      29.072  34.915  55.168  1.00  0.00           O
ATOM    328  N   PHE    22      27.731  34.106  56.710  1.00  0.00           N
ATOM    329  H   PHE    22      26.772  33.856  56.907  1.00  0.00           H
ATOM    330  CA  PHE    22      28.769  33.705  57.674  1.00  0.00           C
ATOM    331  HA  PHE    22      29.713  34.218  57.494  1.00  0.00           H
ATOM    332  CB  PHE    22      28.267  34.022  59.094  1.00  0.00           C
ATOM    333  HB2 PHE    22      28.002  35.074  58.982  1.00  0.00           H
ATOM    334  HB3 PHE    22      27.414  33.371  59.287  1.00  0.00           H
ATOM    335  CG  PHE    22      29.262  33.840  60.258  1.00  0.00           C
ATOM    336  CD1 PHE    22      29.881  35.012  60.777  1.00  0.00           C
ATOM    337  HD1 PHE    22      29.677  35.997  60.383  1.00  0.00           H
ATOM    338  CE1 PHE    22      30.768  34.906  61.832  1.00  0.00           C
ATOM    339  HE1 PHE    22      31.227  35.791  62.247  1.00  0.00           H
ATOM    340  CZ  PHE    22      31.040  33.581  62.374  1.00  0.00           C
ATOM    341  HZ  PHE    22      31.759  33.616  63.178  1.00  0.00           H
ATOM    342  CE2 PHE    22      30.455  32.475  61.783  1.00  0.00           C
ATOM    343  HE2 PHE    22      30.665  31.499  62.194  1.00  0.00           H
ATOM    344  CD2 PHE    22      29.546  32.641  60.752  1.00  0.00           C
ATOM    345  HD2 PHE    22      29.164  31.737  60.301  1.00  0.00           H
ATOM    346  C   PHE    22      29.111  32.203  57.414  1.00  0.00           C
ATOM    347  O   PHE    22      28.132  31.368  57.410  1.00  0.00           O
ATOM    348  N   TYR    23      30.372  31.868  57.364  1.00  0.00           N
ATOM    349  H   TYR    23      31.063  32.565  57.606  1.00  0.00           H
ATOM    350  CA  TYR    23      30.882  30.737  56.588  1.00  0.00           C
ATOM    351  HA  TYR    23      30.307  29.828  56.763  1.00  0.00           H
ATOM    352  CB  TYR    23      30.737  31.044  55.092  1.00  0.00           C
ATOM    353  HB2 TYR    23      29.681  31.300  54.996  1.00  0.00           H
ATOM    354  HB3 TYR    23      31.389  31.818  54.690  1.00  0.00           H
ATOM    355  CG  TYR    23      31.054  29.809  54.239  1.00  0.00           C
ATOM    356  CD1 TYR    23      30.453  28.608  54.481  1.00  0.00           C
ATOM    357  HD1 TYR    23      29.787  28.611  55.331  1.00  0.00           H
ATOM    358  CE1 TYR    23      30.677  27.537  53.595  1.00  0.00           C
ATOM    359  HE1 TYR    23      30.230  26.562  53.722  1.00  0.00           H
ATOM    360  CZ  TYR    23      31.605  27.674  52.547  1.00  0.00           C
ATOM    361  OH  TYR    23      31.937  26.641  51.748  1.00  0.00           O
ATOM    362  HH  TYR    23      31.354  25.909  51.965  1.00  0.00           H
ATOM    363  CE2 TYR    23      32.366  28.846  52.391  1.00  0.00           C
ATOM    364  HE2 TYR    23      33.110  28.968  51.618  1.00  0.00           H
ATOM    365  CD2 TYR    23      32.060  29.921  53.202  1.00  0.00           C
ATOM    366  HD2 TYR    23      32.633  30.836  53.172  1.00  0.00           H
ATOM    367  C   TYR    23      32.393  30.363  56.821  1.00  0.00           C
ATOM    368  O   TYR    23      33.349  31.059  56.404  1.00  0.00           O
ATOM    369  N   SER    24      32.639  29.194  57.469  1.00  0.00           N
ATOM    370  H   SER    24      31.875  28.618  57.793  1.00  0.00           H
ATOM    371  CA  SER    24      33.959  28.727  57.866  1.00  0.00           C
ATOM    372  HA  SER    24      34.463  29.482  58.471  1.00  0.00           H
ATOM    373  CB  SER    24      33.734  27.533  58.779  1.00  0.00           C
ATOM    374  HB2 SER    24      34.550  27.335  59.474  1.00  0.00           H
ATOM    375  HB3 SER    24      32.845  27.709  59.384  1.00  0.00           H
ATOM    376  OG  SER    24      33.391  26.422  58.075  1.00  0.00           O
ATOM    377  HG  SER    24      34.199  26.013  57.757  1.00  0.00           H
ATOM    378  C   SER    24      34.906  28.412  56.766  1.00  0.00           C
ATOM    379  O   SER    24      36.058  28.786  56.897  1.00  0.00           O
ATOM    380  N   ASN    25      34.420  27.794  55.696  1.00  0.00           N
ATOM    381  H   ASN    25      33.460  27.508  55.566  1.00  0.00           H
ATOM    382  CA  ASN    25      35.315  27.261  54.647  1.00  0.00           C
ATOM    383  HA  ASN    25      36.335  27.078  54.983  1.00  0.00           H
ATOM    384  CB  ASN    25      34.810  25.875  54.199  1.00  0.00           C
ATOM    385  HB2 ASN    25      34.466  25.255  55.026  1.00  0.00           H
ATOM    386  HB3 ASN    25      33.964  26.119  53.556  1.00  0.00           H
ATOM    387  CG  ASN    25      35.837  25.000  53.491  1.00  0.00           C
ATOM    388  OD1 ASN    25      37.045  25.256  53.589  1.00  0.00           O
ATOM    389  ND2 ASN    25      35.458  24.125  52.618  1.00  0.00           N
ATOM    390 HD21 ASN    25      34.475  24.047  52.403  1.00  0.00           H
ATOM    391 HD22 ASN    25      36.083  23.521  52.104  1.00  0.00           H
ATOM    392  C   ASN    25      35.585  28.216  53.486  1.00  0.00           C
ATOM    393  O   ASN    25      36.070  27.859  52.379  1.00  0.00           O
ATOM    394  N   LYS    26      35.453  29.516  53.833  1.00  0.00           N
ATOM    395  H   LYS    26      34.885  29.621  54.661  1.00  0.00           H
ATOM    396  CA  LYS    26      35.660  30.664  52.947  1.00  0.00           C
ATOM    397  HA  LYS    26      34.800  30.765  52.284  1.00  0.00           H
ATOM    398  CB  LYS    26      35.668  32.002  53.771  1.00  0.00           C
ATOM    399  HB2 LYS    26      35.848  32.818  53.070  1.00  0.00           H
ATOM    400  HB3 LYS    26      34.703  32.047  54.276  1.00  0.00           H
ATOM    401  CG  LYS    26      36.740  31.909  54.882  1.00  0.00           C
ATOM    402  HG2 LYS    26      36.401  31.264  55.695  1.00  0.00           H
ATOM    403  HG3 LYS    26      37.722  31.564  54.563  1.00  0.00           H
ATOM    404  CD  LYS    26      37.008  33.231  55.569  1.00  0.00           C
ATOM    405  HD2 LYS    26      37.704  33.126  56.402  1.00  0.00           H
ATOM    406  HD3 LYS    26      37.448  33.936  54.863  1.00  0.00           H
ATOM    407  CE  LYS    26      35.786  33.984  56.186  1.00  0.00           C
ATOM    408  HE2 LYS    26      36.273  34.824  56.681  1.00  0.00           H
ATOM    409  HE3 LYS    26      35.142  34.266  55.353  1.00  0.00           H
ATOM    410  NZ  LYS    26      35.077  33.235  57.215  1.00  0.00           N
ATOM    411  HZ1 LYS    26      34.445  32.555  56.818  1.00  0.00           H
ATOM    412  HZ2 LYS    26      34.600  33.865  57.844  1.00  0.00           H
ATOM    413  HZ3 LYS    26      35.710  32.746  57.832  1.00  0.00           H
ATOM    414  C   LYS    26      36.942  30.563  51.967  1.00  0.00           C
ATOM    415  O   LYS    26      36.905  30.942  50.797  1.00  0.00           O
ATOM    416  N   GLU    27      37.947  29.895  52.517  1.00  0.00           N
ATOM    417  H   GLU    27      37.752  29.570  53.453  1.00  0.00           H
ATOM    418  CA  GLU    27      39.189  29.549  51.874  1.00  0.00           C
ATOM    419  HA  GLU    27      39.740  30.459  51.635  1.00  0.00           H
ATOM    420  CB  GLU    27      40.093  28.832  52.876  1.00  0.00           C
ATOM    421  HB2 GLU    27      41.068  28.673  52.417  1.00  0.00           H
ATOM    422  HB3 GLU    27      40.389  29.458  53.718  1.00  0.00           H
ATOM    423  CG  GLU    27      39.457  27.518  53.408  1.00  0.00           C
ATOM    424  HG2 GLU    27      38.608  27.652  54.079  1.00  0.00           H
ATOM    425  HG3 GLU    27      39.116  26.997  52.513  1.00  0.00           H
ATOM    426  CD  GLU    27      40.533  26.721  54.279  1.00  0.00           C
ATOM    427  OE1 GLU    27      40.858  25.569  53.909  1.00  0.00           O
ATOM    428  OE2 GLU    27      40.973  27.242  55.307  1.00  0.00           O
ATOM    429  C   GLU    27      38.937  28.877  50.494  1.00  0.00           C
ATOM    430  O   GLU    27      39.841  28.868  49.682  1.00  0.00           O
ATOM    431  N   ILE    28      37.810  28.277  50.171  1.00  0.00           N
ATOM    432  H   ILE    28      37.045  28.264  50.830  1.00  0.00           H
ATOM    433  CA  ILE    28      37.466  27.788  48.863  1.00  0.00           C
ATOM    434  HA  ILE    28      38.109  27.000  48.471  1.00  0.00           H
ATOM    435  CB  ILE    28      36.044  27.040  48.775  1.00  0.00           C
ATOM    436  HB  ILE    28      35.747  26.791  47.757  1.00  0.00           H
ATOM    437  CG2 ILE    28      36.110  25.715  49.622  1.00  0.00           C
ATOM    438 HG21 ILE    28      35.220  25.156  49.333  1.00  0.00           H
ATOM    439 HG22 ILE    28      35.969  25.997  50.665  1.00  0.00           H
ATOM    440 HG23 ILE    28      36.940  25.058  49.358  1.00  0.00           H
ATOM    441  CG1 ILE    28      34.902  27.939  49.316  1.00  0.00           C
ATOM    442 HG12 ILE    28      34.188  27.271  49.796  1.00  0.00           H
ATOM    443 HG13 ILE    28      35.290  28.744  49.940  1.00  0.00           H
ATOM    444  CD1 ILE    28      34.158  28.549  48.015  1.00  0.00           C
ATOM    445 HD11 ILE    28      33.357  29.252  48.244  1.00  0.00           H
ATOM    446 HD12 ILE    28      33.535  27.732  47.653  1.00  0.00           H
ATOM    447 HD13 ILE    28      34.810  28.846  47.193  1.00  0.00           H
ATOM    448  C   ILE    28      37.470  28.871  47.792  1.00  0.00           C
ATOM    449  O   ILE    28      37.542  28.460  46.615  1.00  0.00           O
ATOM    450  N   PHE    29      37.517  30.160  48.148  1.00  0.00           N
ATOM    451  H   PHE    29      37.487  30.319  49.145  1.00  0.00           H
ATOM    452  CA  PHE    29      37.658  31.242  47.163  1.00  0.00           C
ATOM    453  HA  PHE    29      36.733  31.354  46.597  1.00  0.00           H
ATOM    454  CB  PHE    29      37.978  32.569  47.931  1.00  0.00           C
ATOM    455  HB2 PHE    29      37.852  33.463  47.322  1.00  0.00           H
ATOM    456  HB3 PHE    29      37.389  32.669  48.842  1.00  0.00           H
ATOM    457  CG  PHE    29      39.395  32.833  48.405  1.00  0.00           C
ATOM    458  CD1 PHE    29      39.756  32.419  49.705  1.00  0.00           C
ATOM    459  HD1 PHE    29      39.069  31.907  50.362  1.00  0.00           H
ATOM    460  CE1 PHE    29      41.111  32.456  50.129  1.00  0.00           C
ATOM    461  HE1 PHE    29      41.296  32.111  51.135  1.00  0.00           H
ATOM    462  CZ  PHE    29      42.104  32.938  49.283  1.00  0.00           C
ATOM    463  HZ  PHE    29      43.129  32.965  49.624  1.00  0.00           H
ATOM    464  CE2 PHE    29      41.751  33.462  48.008  1.00  0.00           C
ATOM    465  HE2 PHE    29      42.581  33.852  47.439  1.00  0.00           H
ATOM    466  CD2 PHE    29      40.385  33.479  47.632  1.00  0.00           C
ATOM    467  HD2 PHE    29      40.027  33.950  46.727  1.00  0.00           H
ATOM    468  C   PHE    29      38.873  30.994  46.195  1.00  0.00           C
ATOM    469  O   PHE    29      38.794  31.347  45.033  1.00  0.00           O
ATOM    470  N   LEU    30      39.904  30.312  46.720  1.00  0.00           N
ATOM    471  H   LEU    30      39.812  30.026  47.685  1.00  0.00           H
ATOM    472  CA  LEU    30      41.059  29.910  46.000  1.00  0.00           C
ATOM    473  HA  LEU    30      41.330  30.723  45.327  1.00  0.00           H
ATOM    474  CB  LEU    30      42.338  29.853  46.895  1.00  0.00           C
ATOM    475  HB2 LEU    30      42.358  30.721  47.553  1.00  0.00           H
ATOM    476  HB3 LEU    30      42.378  28.913  47.447  1.00  0.00           H
ATOM    477  CG  LEU    30      43.661  29.997  46.101  1.00  0.00           C
ATOM    478  HG  LEU    30      43.606  29.260  45.299  1.00  0.00           H
ATOM    479  CD1 LEU    30      43.917  31.403  45.478  1.00  0.00           C
ATOM    480 HD11 LEU    30      43.953  31.360  44.390  1.00  0.00           H
ATOM    481 HD12 LEU    30      44.829  31.844  45.879  1.00  0.00           H
ATOM    482 HD13 LEU    30      43.110  32.062  45.799  1.00  0.00           H
ATOM    483  CD2 LEU    30      44.787  29.748  47.093  1.00  0.00           C
ATOM    484 HD21 LEU    30      45.773  29.886  46.648  1.00  0.00           H
ATOM    485 HD22 LEU    30      44.716  30.341  48.004  1.00  0.00           H
ATOM    486 HD23 LEU    30      44.804  28.705  47.407  1.00  0.00           H
ATOM    487  C   LEU    30      40.807  28.707  45.109  1.00  0.00           C
ATOM    488  O   LEU    30      41.174  28.698  43.940  1.00  0.00           O
ATOM    489  N   ARG    31      39.975  27.765  45.578  1.00  0.00           N
ATOM    490  H   ARG    31      39.544  27.877  46.485  1.00  0.00           H
ATOM    491  CA  ARG    31      39.615  26.475  44.844  1.00  0.00           C
ATOM    492  HA  ARG    31      40.539  25.928  44.655  1.00  0.00           H
ATOM    493  CB  ARG    31      38.709  25.631  45.658  1.00  0.00           C
ATOM    494  HB2 ARG    31      39.032  25.740  46.693  1.00  0.00           H
ATOM    495  HB3 ARG    31      37.683  25.990  45.584  1.00  0.00           H
ATOM    496  CG  ARG    31      38.683  24.118  45.352  1.00  0.00           C
ATOM    497  HG2 ARG    31      38.223  23.949  44.378  1.00  0.00           H
ATOM    498  HG3 ARG    31      39.713  23.788  45.484  1.00  0.00           H
ATOM    499  CD  ARG    31      37.745  23.382  46.303  1.00  0.00           C
ATOM    500  HD2 ARG    31      38.055  22.347  46.159  1.00  0.00           H
ATOM    501  HD3 ARG    31      38.017  23.643  47.326  1.00  0.00           H
ATOM    502  NE  ARG    31      36.362  23.695  45.939  1.00  0.00           N
ATOM    503  HE  ARG    31      36.086  24.554  45.486  1.00  0.00           H
ATOM    504  CZ  ARG    31      35.348  23.088  46.428  1.00  0.00           C
ATOM    505  NH1 ARG    31      35.393  22.242  47.442  1.00  0.00           N
ATOM    506 HH11 ARG    31      36.286  21.866  47.725  1.00  0.00           H
ATOM    507 HH12 ARG    31      34.550  21.842  47.830  1.00  0.00           H
ATOM    508  NH2 ARG    31      34.167  23.465  46.024  1.00  0.00           N
ATOM    509 HH21 ARG    31      34.149  24.109  45.246  1.00  0.00           H
ATOM    510 HH22 ARG    31      33.389  22.926  46.375  1.00  0.00           H
ATOM    511  C   ARG    31      38.953  26.751  43.475  1.00  0.00           C
ATOM    512  O   ARG    31      39.231  26.040  42.495  1.00  0.00           O
ATOM    513  N   GLU    32      38.180  27.805  43.467  1.00  0.00           N
ATOM    514  H   GLU    32      37.947  28.029  44.424  1.00  0.00           H
ATOM    515  CA  GLU    32      37.173  28.098  42.348  1.00  0.00           C
ATOM    516  HA  GLU    32      36.874  27.167  41.867  1.00  0.00           H
ATOM    517  CB  GLU    32      35.897  28.749  43.022  1.00  0.00           C
ATOM    518  HB2 GLU    32      36.220  29.642  43.557  1.00  0.00           H
ATOM    519  HB3 GLU    32      35.160  29.090  42.294  1.00  0.00           H
ATOM    520  CG  GLU    32      35.140  27.839  43.991  1.00  0.00           C
ATOM    521  HG2 GLU    32      35.714  27.608  44.889  1.00  0.00           H
ATOM    522  HG3 GLU    32      34.244  28.336  44.363  1.00  0.00           H
ATOM    523  CD  GLU    32      34.788  26.460  43.388  1.00  0.00           C
ATOM    524  OE1 GLU    32      34.949  25.392  44.053  1.00  0.00           O
ATOM    525  OE2 GLU    32      34.417  26.458  42.215  1.00  0.00           O
ATOM    526  C   GLU    32      37.806  29.060  41.292  1.00  0.00           C
ATOM    527  O   GLU    32      37.509  28.921  40.103  1.00  0.00           O
ATOM    528  N   LEU    33      38.773  29.926  41.692  1.00  0.00           N
ATOM    529  H   LEU    33      39.007  29.865  42.672  1.00  0.00           H
ATOM    530  CA  LEU    33      39.596  30.579  40.703  1.00  0.00           C
ATOM    531  HA  LEU    33      38.838  30.909  39.992  1.00  0.00           H
ATOM    532  CB  LEU    33      40.278  31.721  41.407  1.00  0.00           C
ATOM    533  HB2 LEU    33      40.818  31.435  42.311  1.00  0.00           H
ATOM    534  HB3 LEU    33      40.959  32.151  40.673  1.00  0.00           H
ATOM    535  CG  LEU    33      39.213  32.871  41.753  1.00  0.00           C
ATOM    536  HG  LEU    33      38.415  32.496  42.394  1.00  0.00           H
ATOM    537  CD1 LEU    33      39.981  33.929  42.425  1.00  0.00           C
ATOM    538 HD11 LEU    33      40.465  33.590  43.340  1.00  0.00           H
ATOM    539 HD12 LEU    33      39.310  34.735  42.725  1.00  0.00           H
ATOM    540 HD13 LEU    33      40.731  34.187  41.680  1.00  0.00           H
ATOM    541  CD2 LEU    33      38.573  33.447  40.506  1.00  0.00           C
ATOM    542 HD21 LEU    33      37.965  34.321  40.738  1.00  0.00           H
ATOM    543 HD22 LEU    33      39.216  33.813  39.704  1.00  0.00           H
ATOM    544 HD23 LEU    33      37.869  32.726  40.092  1.00  0.00           H
ATOM    545  C   LEU    33      40.591  29.545  40.140  1.00  0.00           C
ATOM    546  O   LEU    33      40.678  29.473  38.920  1.00  0.00           O
ATOM    547  N   ILE    34      41.292  28.731  40.968  1.00  0.00           N
ATOM    548  H   ILE    34      41.285  28.901  41.963  1.00  0.00           H
ATOM    549  CA  ILE    34      42.264  27.598  40.586  1.00  0.00           C
ATOM    550  HA  ILE    34      43.033  28.078  39.982  1.00  0.00           H
ATOM    551  CB  ILE    34      42.911  26.943  41.841  1.00  0.00           C
ATOM    552  HB  ILE    34      42.147  26.822  42.609  1.00  0.00           H
ATOM    553  CG2 ILE    34      43.590  25.584  41.429  1.00  0.00           C
ATOM    554 HG21 ILE    34      42.898  24.900  40.938  1.00  0.00           H
ATOM    555 HG22 ILE    34      44.029  25.080  42.291  1.00  0.00           H
ATOM    556 HG23 ILE    34      44.392  25.784  40.718  1.00  0.00           H
ATOM    557  CG1 ILE    34      44.098  27.725  42.547  1.00  0.00           C
ATOM    558 HG12 ILE    34      44.897  27.824  41.813  1.00  0.00           H
ATOM    559 HG13 ILE    34      43.657  28.713  42.679  1.00  0.00           H
ATOM    560  CD1 ILE    34      44.696  27.231  43.874  1.00  0.00           C
ATOM    561 HD11 ILE    34      45.227  26.281  43.799  1.00  0.00           H
ATOM    562 HD12 ILE    34      43.874  26.952  44.533  1.00  0.00           H
ATOM    563 HD13 ILE    34      45.497  27.786  44.362  1.00  0.00           H
ATOM    564  C   ILE    34      41.676  26.622  39.554  1.00  0.00           C
ATOM    565  O   ILE    34      42.395  26.146  38.592  1.00  0.00           O
ATOM    566  N   SER    35      40.370  26.325  39.712  1.00  0.00           N
ATOM    567  H   SER    35      39.834  26.503  40.549  1.00  0.00           H
ATOM    568  CA  SER    35      39.576  25.702  38.666  1.00  0.00           C
ATOM    569  HA  SER    35      40.083  24.770  38.414  1.00  0.00           H
ATOM    570  CB  SER    35      38.139  25.491  39.125  1.00  0.00           C
ATOM    571  HB2 SER    35      38.065  24.966  40.078  1.00  0.00           H
ATOM    572  HB3 SER    35      37.725  26.495  39.219  1.00  0.00           H
ATOM    573  OG  SER    35      37.362  24.810  38.189  1.00  0.00           O
ATOM    574  HG  SER    35      37.616  23.887  38.120  1.00  0.00           H
ATOM    575  C   SER    35      39.581  26.342  37.301  1.00  0.00           C
ATOM    576  O   SER    35      39.551  25.642  36.267  1.00  0.00           O
ATOM    577  N   ASN    36      39.523  27.733  37.315  1.00  0.00           N
ATOM    578  H   ASN    36      39.672  28.178  38.208  1.00  0.00           H
ATOM    579  CA  ASN    36      39.448  28.539  36.071  1.00  0.00           C
ATOM    580  HA  ASN    36      38.920  27.978  35.299  1.00  0.00           H
ATOM    581  CB  ASN    36      38.624  29.756  36.398  1.00  0.00           C
ATOM    582  HB2 ASN    36      38.849  30.293  37.320  1.00  0.00           H
ATOM    583  HB3 ASN    36      38.858  30.541  35.680  1.00  0.00           H
ATOM    584  CG  ASN    36      37.119  29.554  36.472  1.00  0.00           C
ATOM    585  OD1 ASN    36      36.513  28.525  36.342  1.00  0.00           O
ATOM    586  ND2 ASN    36      36.351  30.594  36.632  1.00  0.00           N
ATOM    587 HD21 ASN    36      36.571  31.577  36.567  1.00  0.00           H
ATOM    588 HD22 ASN    36      35.404  30.301  36.437  1.00  0.00           H
ATOM    589  C   ASN    36      40.803  28.888  35.491  1.00  0.00           C
ATOM    590  O   ASN    36      41.030  28.879  34.291  1.00  0.00           O
ATOM    591  N   SER    37      41.835  28.990  36.369  1.00  0.00           N
ATOM    592  H   SER    37      41.736  29.070  37.371  1.00  0.00           H
ATOM    593  CA  SER    37      43.264  28.960  35.940  1.00  0.00           C
ATOM    594  HA  SER    37      43.404  29.759  35.212  1.00  0.00           H
ATOM    595  CB  SER    37      44.183  29.112  37.145  1.00  0.00           C
ATOM    596  HB2 SER    37      44.109  28.212  37.755  1.00  0.00           H
ATOM    597  HB3 SER    37      45.221  29.203  36.825  1.00  0.00           H
ATOM    598  OG  SER    37      43.794  30.247  37.888  1.00  0.00           O
ATOM    599  HG  SER    37      44.252  31.002  37.510  1.00  0.00           H
ATOM    600  C   SER    37      43.579  27.638  35.246  1.00  0.00           C
ATOM    601  O   SER    37      44.420  27.606  34.339  1.00  0.00           O
ATOM    602  N   SER    38      43.090  26.482  35.745  1.00  0.00           N
ATOM    603  H   SER    38      42.535  26.470  36.589  1.00  0.00           H
ATOM    604  CA  SER    38      43.312  25.201  35.016  1.00  0.00           C
ATOM    605  HA  SER    38      44.392  25.053  35.007  1.00  0.00           H
ATOM    606  CB  SER    38      42.911  24.022  35.921  1.00  0.00           C
ATOM    607  HB2 SER    38      43.451  24.083  36.866  1.00  0.00           H
ATOM    608  HB3 SER    38      41.851  24.057  36.177  1.00  0.00           H
ATOM    609  OG  SER    38      43.385  22.844  35.273  1.00  0.00           O
ATOM    610  HG  SER    38      42.700  22.557  34.664  1.00  0.00           H
ATOM    611  C   SER    38      42.576  25.101  33.756  1.00  0.00           C
ATOM    612  O   SER    38      43.254  24.819  32.769  1.00  0.00           O
ATOM    613  N   ASP    39      41.286  25.318  33.728  1.00  0.00           N
ATOM    614  H   ASP    39      40.770  25.630  34.537  1.00  0.00           H
ATOM    615  CA  ASP    39      40.560  25.188  32.477  1.00  0.00           C
ATOM    616  HA  ASP    39      40.765  24.218  32.025  1.00  0.00           H
ATOM    617  CB  ASP    39      39.060  25.252  32.725  1.00  0.00           C
ATOM    618  HB2 ASP    39      38.883  26.257  33.106  1.00  0.00           H
ATOM    619  HB3 ASP    39      38.517  25.108  31.790  1.00  0.00           H
ATOM    620  CG  ASP    39      38.389  24.199  33.633  1.00  0.00           C
ATOM    621  OD1 ASP    39      39.065  23.190  34.039  1.00  0.00           O
ATOM    622  OD2 ASP    39      37.162  24.249  33.835  1.00  0.00           O
ATOM    623  C   ASP    39      41.013  26.151  31.334  1.00  0.00           C
ATOM    624  O   ASP    39      40.637  26.033  30.130  1.00  0.00           O
ATOM    625  N   ALA    40      41.718  27.268  31.719  1.00  0.00           N
ATOM    626  H   ALA    40      41.951  27.452  32.684  1.00  0.00           H
ATOM    627  CA  ALA    40      42.197  28.282  30.792  1.00  0.00           C
ATOM    628  HA  ALA    40      41.442  28.523  30.043  1.00  0.00           H
ATOM    629  CB  ALA    40      42.734  29.541  31.518  1.00  0.00           C
ATOM    630  HB1 ALA    40      43.322  29.206  32.373  1.00  0.00           H
ATOM    631  HB2 ALA    40      41.903  30.171  31.839  1.00  0.00           H
ATOM    632  HB3 ALA    40      43.392  30.128  30.878  1.00  0.00           H
ATOM    633  C   ALA    40      43.355  27.700  30.006  1.00  0.00           C
ATOM    634  O   ALA    40      43.650  28.043  28.844  1.00  0.00           O
ATOM    635  N   LEU    41      44.181  26.961  30.713  1.00  0.00           N
ATOM    636  H   LEU    41      44.004  26.749  31.685  1.00  0.00           H
ATOM    637  CA  LEU    41      45.321  26.185  30.172  1.00  0.00           C
ATOM    638  HA  LEU    41      45.891  26.732  29.420  1.00  0.00           H
ATOM    639  CB  LEU    41      46.234  25.742  31.323  1.00  0.00           C
ATOM    640  HB2 LEU    41      45.614  25.135  31.981  1.00  0.00           H
ATOM    641  HB3 LEU    41      47.017  25.076  30.958  1.00  0.00           H
ATOM    642  CG  LEU    41      46.833  26.828  32.225  1.00  0.00           C
ATOM    643  HG  LEU    41      46.087  27.582  32.478  1.00  0.00           H
ATOM    644  CD1 LEU    41      47.300  26.157  33.491  1.00  0.00           C
ATOM    645 HD11 LEU    41      46.526  25.491  33.873  1.00  0.00           H
ATOM    646 HD12 LEU    41      47.473  26.969  34.198  1.00  0.00           H
ATOM    647 HD13 LEU    41      48.269  25.658  33.489  1.00  0.00           H
ATOM    648  CD2 LEU    41      48.023  27.483  31.522  1.00  0.00           C
ATOM    649 HD21 LEU    41      48.576  26.752  30.932  1.00  0.00           H
ATOM    650 HD22 LEU    41      47.638  28.247  30.847  1.00  0.00           H
ATOM    651 HD23 LEU    41      48.798  27.921  32.151  1.00  0.00           H
ATOM    652  C   LEU    41      44.813  24.921  29.434  1.00  0.00           C
ATOM    653  O   LEU    41      45.391  24.687  28.393  1.00  0.00           O
ATOM    654  N   ASP    42      43.742  24.310  29.881  1.00  0.00           N
ATOM    655  H   ASP    42      43.404  24.487  30.816  1.00  0.00           H
ATOM    656  CA  ASP    42      43.113  23.308  29.005  1.00  0.00           C
ATOM    657  HA  ASP    42      43.916  22.589  28.841  1.00  0.00           H
ATOM    658  CB  ASP    42      41.855  22.616  29.707  1.00  0.00           C
ATOM    659  HB2 ASP    42      41.159  23.409  29.979  1.00  0.00           H
ATOM    660  HB3 ASP    42      41.352  21.959  28.997  1.00  0.00           H
ATOM    661  CG  ASP    42      42.275  21.823  30.963  1.00  0.00           C
ATOM    662  OD1 ASP    42      43.465  21.357  30.999  1.00  0.00           O
ATOM    663  OD2 ASP    42      41.404  21.485  31.821  1.00  0.00           O
ATOM    664  C   ASP    42      42.693  23.857  27.651  1.00  0.00           C
ATOM    665  O   ASP    42      42.721  23.200  26.605  1.00  0.00           O
ATOM    666  N   LYS    43      42.141  25.061  27.588  1.00  0.00           N
ATOM    667  H   LYS    43      41.995  25.549  28.459  1.00  0.00           H
ATOM    668  CA  LYS    43      41.618  25.669  26.344  1.00  0.00           C
ATOM    669  HA  LYS    43      41.031  24.924  25.805  1.00  0.00           H
ATOM    670  CB  LYS    43      40.692  26.834  26.658  1.00  0.00           C
ATOM    671  HB2 LYS    43      41.246  27.601  27.199  1.00  0.00           H
ATOM    672  HB3 LYS    43      40.452  27.430  25.778  1.00  0.00           H
ATOM    673  CG  LYS    43      39.309  26.605  27.425  1.00  0.00           C
ATOM    674  HG2 LYS    43      38.668  26.204  26.641  1.00  0.00           H
ATOM    675  HG3 LYS    43      39.399  25.749  28.094  1.00  0.00           H
ATOM    676  CD  LYS    43      38.712  27.827  28.023  1.00  0.00           C
ATOM    677  HD2 LYS    43      39.550  28.272  28.560  1.00  0.00           H
ATOM    678  HD3 LYS    43      38.397  28.554  27.274  1.00  0.00           H
ATOM    679  CE  LYS    43      37.663  27.645  29.085  1.00  0.00           C
ATOM    680  HE2 LYS    43      36.781  27.349  28.518  1.00  0.00           H
ATOM    681  HE3 LYS    43      37.963  26.875  29.795  1.00  0.00           H
ATOM    682  NZ  LYS    43      37.515  28.897  29.791  1.00  0.00           N
ATOM    683  HZ1 LYS    43      36.711  28.804  30.395  1.00  0.00           H
ATOM    684  HZ2 LYS    43      37.341  29.660  29.151  1.00  0.00           H
ATOM    685  HZ3 LYS    43      38.241  29.081  30.470  1.00  0.00           H
ATOM    686  C   LYS    43      42.700  25.993  25.354  1.00  0.00           C
ATOM    687  O   LYS    43      42.433  25.820  24.171  1.00  0.00           O
ATOM    688  N   ILE    44      43.829  26.589  25.789  1.00  0.00           N
ATOM    689  H   ILE    44      43.903  26.868  26.757  1.00  0.00           H
ATOM    690  CA  ILE    44      44.909  26.652  24.822  1.00  0.00           C
ATOM    691  HA  ILE    44      44.429  27.124  23.964  1.00  0.00           H
ATOM    692  CB  ILE    44      45.924  27.732  25.331  1.00  0.00           C
ATOM    693  HB  ILE    44      45.434  28.652  25.650  1.00  0.00           H
ATOM    694  CG2 ILE    44      46.665  27.121  26.534  1.00  0.00           C
ATOM    695 HG21 ILE    44      45.834  26.977  27.225  1.00  0.00           H
ATOM    696 HG22 ILE    44      47.372  27.874  26.880  1.00  0.00           H
ATOM    697 HG23 ILE    44      47.213  26.234  26.217  1.00  0.00           H
ATOM    698  CG1 ILE    44      47.031  27.997  24.306  1.00  0.00           C
ATOM    699 HG12 ILE    44      47.784  28.668  24.716  1.00  0.00           H
ATOM    700 HG13 ILE    44      47.578  27.082  24.076  1.00  0.00           H
ATOM    701  CD1 ILE    44      46.374  28.678  23.130  1.00  0.00           C
ATOM    702 HD11 ILE    44      45.443  29.148  23.448  1.00  0.00           H
ATOM    703 HD12 ILE    44      46.308  28.017  22.265  1.00  0.00           H
ATOM    704 HD13 ILE    44      47.087  29.469  22.902  1.00  0.00           H
ATOM    705  C   ILE    44      45.510  25.302  24.429  1.00  0.00           C
ATOM    706  O   ILE    44      45.897  25.226  23.238  1.00  0.00           O
ATOM    707  N   ARG    45      45.719  24.389  25.418  1.00  0.00           N
ATOM    708  H   ARG    45      45.471  24.646  26.363  1.00  0.00           H
ATOM    709  CA  ARG    45      45.990  22.971  25.099  1.00  0.00           C
ATOM    710  HA  ARG    45      47.002  22.794  24.733  1.00  0.00           H
ATOM    711  CB  ARG    45      46.030  22.116  26.348  1.00  0.00           C
ATOM    712  HB2 ARG    45      46.760  22.592  27.004  1.00  0.00           H
ATOM    713  HB3 ARG    45      45.111  22.216  26.926  1.00  0.00           H
ATOM    714  CG  ARG    45      46.352  20.577  26.145  1.00  0.00           C
ATOM    715  HG2 ARG    45      45.461  20.131  25.704  1.00  0.00           H
ATOM    716  HG3 ARG    45      47.129  20.579  25.380  1.00  0.00           H
ATOM    717  CD  ARG    45      46.831  19.839  27.387  1.00  0.00           C
ATOM    718  HD2 ARG    45      47.063  18.799  27.160  1.00  0.00           H
ATOM    719  HD3 ARG    45      47.789  20.225  27.733  1.00  0.00           H
ATOM    720  NE  ARG    45      45.768  19.730  28.382  1.00  0.00           N
ATOM    721  HE  ARG    45      45.844  20.376  29.154  1.00  0.00           H
ATOM    722  CZ  ARG    45      44.695  18.949  28.448  1.00  0.00           C
ATOM    723  NH1 ARG    45      44.584  17.995  27.546  1.00  0.00           N
ATOM    724 HH11 ARG    45      45.157  17.953  26.714  1.00  0.00           H
ATOM    725 HH12 ARG    45      43.765  17.422  27.686  1.00  0.00           H
ATOM    726  NH2 ARG    45      43.883  18.973  29.460  1.00  0.00           N
ATOM    727 HH21 ARG    45      43.827  19.748  30.104  1.00  0.00           H
ATOM    728 HH22 ARG    45      43.354  18.140  29.675  1.00  0.00           H
ATOM    729  C   ARG    45      45.053  22.370  24.029  1.00  0.00           C
ATOM    730  O   ARG    45      45.493  21.626  23.163  1.00  0.00           O
ATOM    731  N   TYR    46      43.778  22.719  24.094  1.00  0.00           N
ATOM    732  H   TYR    46      43.474  23.333  24.835  1.00  0.00           H
ATOM    733  CA  TYR    46      42.823  22.262  23.091  1.00  0.00           C
ATOM    734  HA  TYR    46      42.995  21.207  22.875  1.00  0.00           H
ATOM    735  CB  TYR    46      41.360  22.605  23.499  1.00  0.00           C
ATOM    736  HB2 TYR    46      41.113  22.128  24.447  1.00  0.00           H
ATOM    737  HB3 TYR    46      41.323  23.659  23.779  1.00  0.00           H
ATOM    738  CG  TYR    46      40.221  22.226  22.515  1.00  0.00           C
ATOM    739  CD1 TYR    46      40.319  21.273  21.557  1.00  0.00           C
ATOM    740  HD1 TYR    46      41.245  20.749  21.372  1.00  0.00           H
ATOM    741  CE1 TYR    46      39.201  20.830  20.750  1.00  0.00           C
ATOM    742  HE1 TYR    46      39.197  20.017  20.041  1.00  0.00           H
ATOM    743  CZ  TYR    46      37.918  21.420  21.052  1.00  0.00           C
ATOM    744  OH  TYR    46      36.796  20.997  20.449  1.00  0.00           O
ATOM    745  HH  TYR    46      36.104  21.608  20.716  1.00  0.00           H
ATOM    746  CE2 TYR    46      37.814  22.374  22.072  1.00  0.00           C
ATOM    747  HE2 TYR    46      36.885  22.887  22.272  1.00  0.00           H
ATOM    748  CD2 TYR    46      38.977  22.821  22.771  1.00  0.00           C
ATOM    749  HD2 TYR    46      38.884  23.574  23.539  1.00  0.00           H
ATOM    750  C   TYR    46      43.081  22.978  21.735  1.00  0.00           C
ATOM    751  O   TYR    46      43.153  22.356  20.647  1.00  0.00           O
ATOM    752  N   GLU    47      43.039  24.307  21.708  1.00  0.00           N
ATOM    753  H   GLU    47      42.965  24.729  22.623  1.00  0.00           H
ATOM    754  CA  GLU    47      42.928  25.257  20.570  1.00  0.00           C
ATOM    755  HA  GLU    47      42.017  25.086  19.997  1.00  0.00           H
ATOM    756  CB  GLU    47      42.858  26.748  21.223  1.00  0.00           C
ATOM    757  HB2 GLU    47      41.928  26.817  21.787  1.00  0.00           H
ATOM    758  HB3 GLU    47      43.727  26.820  21.877  1.00  0.00           H
ATOM    759  CG  GLU    47      43.004  27.940  20.239  1.00  0.00           C
ATOM    760  HG2 GLU    47      43.458  28.797  20.737  1.00  0.00           H
ATOM    761  HG3 GLU    47      43.698  27.649  19.450  1.00  0.00           H
ATOM    762  CD  GLU    47      41.690  28.340  19.586  1.00  0.00           C
ATOM    763  OE1 GLU    47      41.334  29.525  19.694  1.00  0.00           O
ATOM    764  OE2 GLU    47      41.040  27.437  19.030  1.00  0.00           O
ATOM    765  C   GLU    47      44.171  25.038  19.775  1.00  0.00           C
ATOM    766  O   GLU    47      44.144  24.983  18.532  1.00  0.00           O
ATOM    767  N   SER    48      45.350  24.963  20.447  1.00  0.00           N
ATOM    768  H   SER    48      45.350  25.180  21.432  1.00  0.00           H
ATOM    769  CA  SER    48      46.601  24.715  19.775  1.00  0.00           C
ATOM    770  HA  SER    48      46.532  25.456  18.980  1.00  0.00           H
ATOM    771  CB  SER    48      47.750  25.213  20.700  1.00  0.00           C
ATOM    772  HB2 SER    48      48.681  25.254  20.134  1.00  0.00           H
ATOM    773  HB3 SER    48      47.370  26.189  20.999  1.00  0.00           H
ATOM    774  OG  SER    48      48.013  24.349  21.718  1.00  0.00           O
ATOM    775  HG  SER    48      47.310  24.519  22.347  1.00  0.00           H
ATOM    776  C   SER    48      46.841  23.361  19.181  1.00  0.00           C
ATOM    777  O   SER    48      47.870  23.082  18.555  1.00  0.00           O
ATOM    778  N   LEU    49      45.965  22.348  19.470  1.00  0.00           N
ATOM    779  H   LEU    49      45.182  22.511  20.085  1.00  0.00           H
ATOM    780  CA  LEU    49      46.009  21.139  18.618  1.00  0.00           C
ATOM    781  HA  LEU    49      47.018  20.726  18.628  1.00  0.00           H
ATOM    782  CB  LEU    49      44.937  20.200  19.278  1.00  0.00           C
ATOM    783  HB2 LEU    49      45.145  20.015  20.331  1.00  0.00           H
ATOM    784  HB3 LEU    49      43.987  20.723  19.166  1.00  0.00           H
ATOM    785  CG  LEU    49      44.870  18.789  18.602  1.00  0.00           C
ATOM    786  HG  LEU    49      44.624  18.876  17.545  1.00  0.00           H
ATOM    787  CD1 LEU    49      46.102  17.942  18.641  1.00  0.00           C
ATOM    788 HD11 LEU    49      46.927  18.306  18.028  1.00  0.00           H
ATOM    789 HD12 LEU    49      45.910  16.926  18.297  1.00  0.00           H
ATOM    790 HD13 LEU    49      46.539  17.938  19.640  1.00  0.00           H
ATOM    791  CD2 LEU    49      43.672  17.994  19.214  1.00  0.00           C
ATOM    792 HD21 LEU    49      43.650  16.923  19.011  1.00  0.00           H
ATOM    793 HD22 LEU    49      43.717  18.020  20.304  1.00  0.00           H
ATOM    794 HD23 LEU    49      42.712  18.376  18.864  1.00  0.00           H
ATOM    795  C   LEU    49      45.615  21.403  17.166  1.00  0.00           C
ATOM    796  O   LEU    49      46.330  20.937  16.321  1.00  0.00           O
ATOM    797  N   THR    50      44.638  22.220  16.896  1.00  0.00           N
ATOM    798  H   THR    50      44.086  22.577  17.663  1.00  0.00           H
ATOM    799  CA  THR    50      44.389  22.579  15.471  1.00  0.00           C
ATOM    800  HA  THR    50      44.463  21.646  14.912  1.00  0.00           H
ATOM    801  CB  THR    50      42.979  23.114  15.343  1.00  0.00           C
ATOM    802  HB  THR    50      42.901  23.942  16.046  1.00  0.00           H
ATOM    803  CG2 THR    50      42.574  23.579  13.906  1.00  0.00           C
ATOM    804 HG21 THR    50      43.134  24.439  13.536  1.00  0.00           H
ATOM    805 HG22 THR    50      41.585  23.983  14.122  1.00  0.00           H
ATOM    806 HG23 THR    50      42.583  22.700  13.262  1.00  0.00           H
ATOM    807  OG1 THR    50      42.101  22.107  15.660  1.00  0.00           O
ATOM    808  HG1 THR    50      41.708  22.300  16.514  1.00  0.00           H
ATOM    809  C   THR    50      45.334  23.547  14.894  1.00  0.00           C
ATOM    810  O   THR    50      45.630  23.364  13.769  1.00  0.00           O
ATOM    811  N   ASP    51      45.703  24.582  15.691  1.00  0.00           N
ATOM    812  H   ASP    51      45.283  24.525  16.607  1.00  0.00           H
ATOM    813  CA  ASP    51      46.568  25.718  15.370  1.00  0.00           C
ATOM    814  HA  ASP    51      47.017  25.527  14.396  1.00  0.00           H
ATOM    815  CB  ASP    51      45.636  27.017  15.321  1.00  0.00           C
ATOM    816  HB2 ASP    51      44.757  27.106  14.683  1.00  0.00           H
ATOM    817  HB3 ASP    51      45.286  27.258  16.325  1.00  0.00           H
ATOM    818  CG  ASP    51      46.481  28.162  14.825  1.00  0.00           C
ATOM    819  OD1 ASP    51      47.642  28.034  14.404  1.00  0.00           O
ATOM    820  OD2 ASP    51      45.972  29.276  14.709  1.00  0.00           O
ATOM    821  C   ASP    51      47.759  25.735  16.421  1.00  0.00           C
ATOM    822  O   ASP    51      47.715  26.502  17.404  1.00  0.00           O
ATOM    823  N   PRO    52      48.853  25.035  16.076  1.00  0.00           N
ATOM    824  CD  PRO    52      49.000  24.053  15.066  1.00  0.00           C
ATOM    825  HD2 PRO    52      48.794  24.419  14.061  1.00  0.00           H
ATOM    826  HD3 PRO    52      48.318  23.223  15.248  1.00  0.00           H
ATOM    827  CG  PRO    52      50.392  23.549  15.086  1.00  0.00           C
ATOM    828  HG2 PRO    52      50.978  24.159  14.398  1.00  0.00           H
ATOM    829  HG3 PRO    52      50.544  22.481  14.930  1.00  0.00           H
ATOM    830  CB  PRO    52      50.869  23.913  16.509  1.00  0.00           C
ATOM    831  HB2 PRO    52      51.905  24.235  16.386  1.00  0.00           H
ATOM    832  HB3 PRO    52      50.773  23.041  17.155  1.00  0.00           H
ATOM    833  CA  PRO    52      50.027  25.027  16.967  1.00  0.00           C
ATOM    834  HA  PRO    52      49.778  24.761  17.994  1.00  0.00           H
ATOM    835  C   PRO    52      50.760  26.355  16.863  1.00  0.00           C
ATOM    836  O   PRO    52      51.791  26.521  17.564  1.00  0.00           O
ATOM    837  N   SER    53      50.376  27.373  16.121  1.00  0.00           N
ATOM    838  H   SER    53      49.636  27.225  15.449  1.00  0.00           H
ATOM    839  CA  SER    53      51.034  28.777  16.179  1.00  0.00           C
ATOM    840  HA  SER    53      52.112  28.641  16.254  1.00  0.00           H
ATOM    841  CB  SER    53      50.782  29.625  14.884  1.00  0.00           C
ATOM    842  HB2 SER    53      51.375  30.527  15.040  1.00  0.00           H
ATOM    843  HB3 SER    53      51.000  29.117  13.945  1.00  0.00           H
ATOM    844  OG  SER    53      49.382  29.942  14.880  1.00  0.00           O
ATOM    845  HG  SER    53      48.893  29.117  14.842  1.00  0.00           H
ATOM    846  C   SER    53      50.675  29.686  17.344  1.00  0.00           C
ATOM    847  O   SER    53      51.369  30.703  17.562  1.00  0.00           O
ATOM    848  N   LYS    54      49.671  29.210  18.109  1.00  0.00           N
ATOM    849  H   LYS    54      49.134  28.462  17.694  1.00  0.00           H
ATOM    850  CA  LYS    54      49.129  29.790  19.324  1.00  0.00           C
ATOM    851  HA  LYS    54      49.017  30.848  19.087  1.00  0.00           H
ATOM    852  CB  LYS    54      47.810  29.102  19.797  1.00  0.00           C
ATOM    853  HB2 LYS    54      47.886  28.077  20.155  1.00  0.00           H
ATOM    854  HB3 LYS    54      47.560  29.516  20.773  1.00  0.00           H
ATOM    855  CG  LYS    54      46.588  29.323  18.813  1.00  0.00           C
ATOM    856  HG2 LYS    54      46.632  28.649  17.959  1.00  0.00           H
ATOM    857  HG3 LYS    54      45.780  28.902  19.412  1.00  0.00           H
ATOM    858  CD  LYS    54      46.186  30.757  18.289  1.00  0.00           C
ATOM    859  HD2 LYS    54      46.126  31.372  19.186  1.00  0.00           H
ATOM    860  HD3 LYS    54      47.045  31.193  17.780  1.00  0.00           H
ATOM    861  CE  LYS    54      44.875  30.718  17.477  1.00  0.00           C
ATOM    862  HE2 LYS    54      44.658  29.799  16.932  1.00  0.00           H
ATOM    863  HE3 LYS    54      44.007  30.692  18.137  1.00  0.00           H
ATOM    864  NZ  LYS    54      44.651  31.884  16.604  1.00  0.00           N
ATOM    865  HZ1 LYS    54      43.955  31.676  15.901  1.00  0.00           H
ATOM    866  HZ2 LYS    54      45.484  32.075  16.066  1.00  0.00           H
ATOM    867  HZ3 LYS    54      44.474  32.779  17.038  1.00  0.00           H
ATOM    868  C   LYS    54      50.230  29.900  20.408  1.00  0.00           C
ATOM    869  O   LYS    54      50.258  30.918  21.100  1.00  0.00           O
ATOM    870  N   LEU    55      51.005  28.820  20.579  1.00  0.00           N
ATOM    871  H   LEU    55      50.806  28.053  19.952  1.00  0.00           H
ATOM    872  CA  LEU    55      52.157  28.758  21.525  1.00  0.00           C
ATOM    873  HA  LEU    55      51.818  29.161  22.479  1.00  0.00           H
ATOM    874  CB  LEU    55      52.453  27.291  21.662  1.00  0.00           C
ATOM    875  HB2 LEU    55      52.537  27.008  20.612  1.00  0.00           H
ATOM    876  HB3 LEU    55      53.361  27.137  22.244  1.00  0.00           H
ATOM    877  CG  LEU    55      51.386  26.374  22.242  1.00  0.00           C
ATOM    878  HG  LEU    55      50.492  26.659  21.689  1.00  0.00           H
ATOM    879  CD1 LEU    55      51.864  24.922  21.951  1.00  0.00           C
ATOM    880 HD11 LEU    55      52.720  24.899  22.625  1.00  0.00           H
ATOM    881 HD12 LEU    55      52.201  24.735  20.932  1.00  0.00           H
ATOM    882 HD13 LEU    55      51.091  24.263  22.348  1.00  0.00           H
ATOM    883  CD2 LEU    55      50.936  26.563  23.696  1.00  0.00           C
ATOM    884 HD21 LEU    55      49.984  26.036  23.761  1.00  0.00           H
ATOM    885 HD22 LEU    55      51.643  26.330  24.492  1.00  0.00           H
ATOM    886 HD23 LEU    55      50.604  27.597  23.788  1.00  0.00           H
ATOM    887  C   LEU    55      53.388  29.664  21.138  1.00  0.00           C
ATOM    888  O   LEU    55      54.375  29.701  21.952  1.00  0.00           O
ATOM    889  N   ASP    56      53.362  30.258  19.965  1.00  0.00           N
ATOM    890  H   ASP    56      52.624  30.344  19.282  1.00  0.00           H
ATOM    891  CA  ASP    56      54.548  31.173  19.582  1.00  0.00           C
ATOM    892  HA  ASP    56      55.415  30.514  19.609  1.00  0.00           H
ATOM    893  CB  ASP    56      54.479  31.544  18.157  1.00  0.00           C
ATOM    894  HB2 ASP    56      53.697  32.291  18.021  1.00  0.00           H
ATOM    895  HB3 ASP    56      55.426  32.063  18.003  1.00  0.00           H
ATOM    896  CG  ASP    56      54.344  30.447  17.094  1.00  0.00           C
ATOM    897  OD1 ASP    56      54.174  30.845  15.932  1.00  0.00           O
ATOM    898  OD2 ASP    56      54.689  29.254  17.365  1.00  0.00           O
ATOM    899  C   ASP    56      54.668  32.467  20.379  1.00  0.00           C
ATOM    900  O   ASP    56      55.740  32.950  20.600  1.00  0.00           O
ATOM    901  N   SER    57      53.593  32.919  21.015  1.00  0.00           N
ATOM    902  H   SER    57      52.659  32.709  20.694  1.00  0.00           H
ATOM    903  CA  SER    57      53.637  33.933  22.141  1.00  0.00           C
ATOM    904  HA  SER    57      54.403  34.683  21.943  1.00  0.00           H
ATOM    905  CB  SER    57      52.219  34.566  22.203  1.00  0.00           C
ATOM    906  HB2 SER    57      52.113  35.187  23.092  1.00  0.00           H
ATOM    907  HB3 SER    57      52.148  35.150  21.285  1.00  0.00           H
ATOM    908  OG  SER    57      51.076  33.705  22.168  1.00  0.00           O
ATOM    909  HG  SER    57      50.750  33.652  21.266  1.00  0.00           H
ATOM    910  C   SER    57      54.125  33.357  23.554  1.00  0.00           C
ATOM    911  O   SER    57      54.493  34.104  24.431  1.00  0.00           O
ATOM    912  N   GLY    58      54.262  32.045  23.660  1.00  0.00           N
ATOM    913  H   GLY    58      54.172  31.467  22.837  1.00  0.00           H
ATOM    914  CA  GLY    58      54.828  31.389  24.860  1.00  0.00           C
ATOM    915  HA2 GLY    58      55.913  31.379  24.756  1.00  0.00           H
ATOM    916  HA3 GLY    58      54.564  31.979  25.738  1.00  0.00           H
ATOM    917  C   GLY    58      54.368  29.942  24.907  1.00  0.00           C
ATOM    918  O   GLY    58      53.122  29.819  24.815  1.00  0.00           O
ATOM    919  N   LYS    59      55.240  28.926  25.006  1.00  0.00           N
ATOM    920  H   LYS    59      56.200  29.232  25.067  1.00  0.00           H
ATOM    921  CA  LYS    59      54.892  27.527  24.927  1.00  0.00           C
ATOM    922  HA  LYS    59      54.034  27.482  24.258  1.00  0.00           H
ATOM    923  CB  LYS    59      55.979  26.660  24.346  1.00  0.00           C
ATOM    924  HB2 LYS    59      55.504  25.715  24.086  1.00  0.00           H
ATOM    925  HB3 LYS    59      56.380  27.151  23.459  1.00  0.00           H
ATOM    926  CG  LYS    59      57.209  26.386  25.145  1.00  0.00           C
ATOM    927  HG2 LYS    59      57.868  27.253  25.165  1.00  0.00           H
ATOM    928  HG3 LYS    59      57.044  26.220  26.210  1.00  0.00           H
ATOM    929  CD  LYS    59      58.001  25.221  24.502  1.00  0.00           C
ATOM    930  HD2 LYS    59      57.261  24.438  24.341  1.00  0.00           H
ATOM    931  HD3 LYS    59      58.433  25.480  23.536  1.00  0.00           H
ATOM    932  CE  LYS    59      59.219  24.852  25.337  1.00  0.00           C
ATOM    933  HE2 LYS    59      59.720  25.783  25.601  1.00  0.00           H
ATOM    934  HE3 LYS    59      58.892  24.384  26.265  1.00  0.00           H
ATOM    935  NZ  LYS    59      60.055  23.883  24.604  1.00  0.00           N
ATOM    936  HZ1 LYS    59      60.948  23.850  25.076  1.00  0.00           H
ATOM    937  HZ2 LYS    59      60.176  24.179  23.646  1.00  0.00           H
ATOM    938  HZ3 LYS    59      59.693  22.940  24.603  1.00  0.00           H
ATOM    939  C   LYS    59      54.389  26.724  26.187  1.00  0.00           C
ATOM    940  O   LYS    59      53.709  25.719  26.076  1.00  0.00           O
ATOM    941  N   GLU    60      54.625  27.265  27.385  1.00  0.00           N
ATOM    942  H   GLU    60      54.970  28.207  27.501  1.00  0.00           H
ATOM    943  CA  GLU    60      54.561  26.537  28.624  1.00  0.00           C
ATOM    944  HA  GLU    60      54.762  25.496  28.373  1.00  0.00           H
ATOM    945  CB  GLU    60      55.810  26.984  29.451  1.00  0.00           C
ATOM    946  HB2 GLU    60      56.726  26.746  28.911  1.00  0.00           H
ATOM    947  HB3 GLU    60      55.722  28.062  29.575  1.00  0.00           H
ATOM    948  CG  GLU    60      55.893  26.393  30.933  1.00  0.00           C
ATOM    949  HG2 GLU    60      56.768  26.908  31.332  1.00  0.00           H
ATOM    950  HG3 GLU    60      55.002  26.605  31.525  1.00  0.00           H
ATOM    951  CD  GLU    60      56.111  24.848  30.894  1.00  0.00           C
ATOM    952  OE1 GLU    60      55.194  24.120  30.486  1.00  0.00           O
ATOM    953  OE2 GLU    60      57.225  24.348  31.146  1.00  0.00           O
ATOM    954  C   GLU    60      53.270  26.772  29.344  1.00  0.00           C
ATOM    955  O   GLU    60      52.772  27.909  29.337  1.00  0.00           O
ATOM    956  N   LEU    61      52.708  25.673  29.905  1.00  0.00           N
ATOM    957  H   LEU    61      53.228  24.808  29.925  1.00  0.00           H
ATOM    958  CA  LEU    61      51.387  25.548  30.516  1.00  0.00           C
ATOM    959  HA  LEU    61      50.720  26.402  30.403  1.00  0.00           H
ATOM    960  CB  LEU    61      50.680  24.366  29.823  1.00  0.00           C
ATOM    961  HB2 LEU    61      51.209  23.439  30.038  1.00  0.00           H
ATOM    962  HB3 LEU    61      49.752  24.218  30.376  1.00  0.00           H
ATOM    963  CG  LEU    61      50.352  24.662  28.311  1.00  0.00           C
ATOM    964  HG  LEU    61      51.372  24.895  28.004  1.00  0.00           H
ATOM    965  CD1 LEU    61      49.784  23.477  27.603  1.00  0.00           C
ATOM    966 HD11 LEU    61      50.456  22.628  27.732  1.00  0.00           H
ATOM    967 HD12 LEU    61      49.689  23.639  26.529  1.00  0.00           H
ATOM    968 HD13 LEU    61      48.767  23.264  27.934  1.00  0.00           H
ATOM    969  CD2 LEU    61      49.462  25.842  28.139  1.00  0.00           C
ATOM    970 HD21 LEU    61      48.528  25.815  28.700  1.00  0.00           H
ATOM    971 HD22 LEU    61      49.980  26.800  28.198  1.00  0.00           H
ATOM    972 HD23 LEU    61      49.169  25.788  27.090  1.00  0.00           H
ATOM    973  C   LEU    61      51.517  25.413  32.090  1.00  0.00           C
ATOM    974  O   LEU    61      51.903  24.337  32.557  1.00  0.00           O
ATOM    975  N   HID    62      51.278  26.475  32.869  1.00  0.00           N
ATOM    976  H   HID    62      50.998  27.317  32.385  1.00  0.00           H
ATOM    977  CA  HID    62      51.507  26.460  34.309  1.00  0.00           C
ATOM    978  HA  HID    62      51.230  25.488  34.718  1.00  0.00           H
ATOM    979  CB  HID    62      53.002  26.841  34.624  1.00  0.00           C
ATOM    980  HB2 HID    62      53.322  26.585  35.634  1.00  0.00           H
ATOM    981  HB3 HID    62      53.595  26.188  33.984  1.00  0.00           H
ATOM    982  CG  HID    62      53.591  28.273  34.466  1.00  0.00           C
ATOM    983  ND1 HID    62      53.412  29.083  33.396  1.00  0.00           N
ATOM    984  HD1 HID    62      52.773  28.884  32.640  1.00  0.00           H
ATOM    985  CE1 HID    62      54.262  30.168  33.481  1.00  0.00           C
ATOM    986  HE1 HID    62      54.283  30.985  32.775  1.00  0.00           H
ATOM    987  NE2 HID    62      54.902  30.107  34.655  1.00  0.00           N
ATOM    988  CD2 HID    62      54.580  28.876  35.239  1.00  0.00           C
ATOM    989  HD2 HID    62      54.946  28.482  36.175  1.00  0.00           H
ATOM    990  C   HID    62      50.713  27.451  35.102  1.00  0.00           C
ATOM    991  O   HID    62      50.181  28.464  34.634  1.00  0.00           O
ATOM    992  N   ILE    63      50.645  27.272  36.443  1.00  0.00           N
ATOM    993  H   ILE    63      50.878  26.411  36.917  1.00  0.00           H
ATOM    994  CA  ILE    63      49.811  28.027  37.349  1.00  0.00           C
ATOM    995  HA  ILE    63      49.235  28.814  36.865  1.00  0.00           H
ATOM    996  CB  ILE    63      48.840  27.052  37.950  1.00  0.00           C
ATOM    997  HB  ILE    63      49.375  26.192  38.352  1.00  0.00           H
ATOM    998  CG2 ILE    63      48.103  27.685  39.076  1.00  0.00           C
ATOM    999 HG21 ILE    63      47.740  28.675  38.795  1.00  0.00           H
ATOM   1000 HG22 ILE    63      48.805  27.861  39.891  1.00  0.00           H
ATOM   1001 HG23 ILE    63      47.335  27.007  39.448  1.00  0.00           H
ATOM   1002  CG1 ILE    63      47.746  26.537  36.906  1.00  0.00           C
ATOM   1003 HG12 ILE    63      47.251  27.464  36.616  1.00  0.00           H
ATOM   1004 HG13 ILE    63      48.379  26.094  36.135  1.00  0.00           H
ATOM   1005  CD1 ILE    63      46.792  25.398  37.419  1.00  0.00           C
ATOM   1006 HD11 ILE    63      45.974  25.908  37.927  1.00  0.00           H
ATOM   1007 HD12 ILE    63      47.415  24.674  37.945  1.00  0.00           H
ATOM   1008 HD13 ILE    63      46.243  24.871  36.640  1.00  0.00           H
ATOM   1009  C   ILE    63      50.789  28.656  38.422  1.00  0.00           C
ATOM   1010  O   ILE    63      51.585  27.983  39.016  1.00  0.00           O
ATOM   1011  N   ASN    64      50.778  29.974  38.524  1.00  0.00           N
ATOM   1012  H   ASN    64      50.060  30.413  37.966  1.00  0.00           H
ATOM   1013  CA  ASN    64      51.478  30.662  39.594  1.00  0.00           C
ATOM   1014  HA  ASN    64      52.097  29.952  40.144  1.00  0.00           H
ATOM   1015  CB  ASN    64      52.517  31.662  38.967  1.00  0.00           C
ATOM   1016  HB2 ASN    64      51.947  32.483  38.530  1.00  0.00           H
ATOM   1017  HB3 ASN    64      53.146  32.082  39.751  1.00  0.00           H
ATOM   1018  CG  ASN    64      53.442  30.986  37.973  1.00  0.00           C
ATOM   1019  OD1 ASN    64      53.907  29.832  38.104  1.00  0.00           O
ATOM   1020  ND2 ASN    64      53.690  31.606  36.822  1.00  0.00           N
ATOM   1021 HD21 ASN    64      53.170  32.440  36.588  1.00  0.00           H
ATOM   1022 HD22 ASN    64      54.387  31.081  36.314  1.00  0.00           H
ATOM   1023  C   ASN    64      50.505  31.193  40.641  1.00  0.00           C
ATOM   1024  O   ASN    64      49.345  31.449  40.373  1.00  0.00           O
ATOM   1025  N   LEU    65      50.916  31.321  41.906  1.00  0.00           N
ATOM   1026  H   LEU    65      51.856  31.011  42.109  1.00  0.00           H
ATOM   1027  CA  LEU    65      50.127  32.074  42.919  1.00  0.00           C
ATOM   1028  HA  LEU    65      49.348  32.611  42.377  1.00  0.00           H
ATOM   1029  CB  LEU    65      49.508  31.159  43.946  1.00  0.00           C
ATOM   1030  HB2 LEU    65      50.368  30.704  44.437  1.00  0.00           H
ATOM   1031  HB3 LEU    65      48.938  31.784  44.633  1.00  0.00           H
ATOM   1032  CG  LEU    65      48.524  30.130  43.294  1.00  0.00           C
ATOM   1033  HG  LEU    65      49.016  29.640  42.454  1.00  0.00           H
ATOM   1034  CD1 LEU    65      48.130  29.075  44.302  1.00  0.00           C
ATOM   1035 HD11 LEU    65      47.491  29.584  45.023  1.00  0.00           H
ATOM   1036 HD12 LEU    65      48.921  28.581  44.866  1.00  0.00           H
ATOM   1037 HD13 LEU    65      47.551  28.359  43.716  1.00  0.00           H
ATOM   1038  CD2 LEU    65      47.181  30.722  42.805  1.00  0.00           C
ATOM   1039 HD21 LEU    65      46.663  31.175  43.652  1.00  0.00           H
ATOM   1040 HD22 LEU    65      47.337  31.472  42.029  1.00  0.00           H
ATOM   1041 HD23 LEU    65      46.598  29.893  42.406  1.00  0.00           H
ATOM   1042  C   LEU    65      51.081  33.098  43.632  1.00  0.00           C
ATOM   1043  O   LEU    65      51.991  32.774  44.316  1.00  0.00           O
ATOM   1044  N   ILE    66      50.744  34.391  43.421  1.00  0.00           N
ATOM   1045  H   ILE    66      50.054  34.564  42.704  1.00  0.00           H
ATOM   1046  CA  ILE    66      51.617  35.562  43.730  1.00  0.00           C
ATOM   1047  HA  ILE    66      52.573  35.287  44.176  1.00  0.00           H
ATOM   1048  CB  ILE    66      51.949  36.258  42.483  1.00  0.00           C
ATOM   1049  HB  ILE    66      51.095  36.695  41.967  1.00  0.00           H
ATOM   1050  CG2 ILE    66      53.038  37.398  42.730  1.00  0.00           C
ATOM   1051 HG21 ILE    66      52.578  38.284  43.168  1.00  0.00           H
ATOM   1052 HG22 ILE    66      53.415  37.802  41.790  1.00  0.00           H
ATOM   1053 HG23 ILE    66      53.815  37.089  43.429  1.00  0.00           H
ATOM   1054  CG1 ILE    66      52.651  35.229  41.475  1.00  0.00           C
ATOM   1055 HG12 ILE    66      53.590  34.921  41.935  1.00  0.00           H
ATOM   1056 HG13 ILE    66      52.033  34.335  41.390  1.00  0.00           H
ATOM   1057  CD1 ILE    66      52.826  35.715  40.026  1.00  0.00           C
ATOM   1058 HD11 ILE    66      53.125  34.874  39.399  1.00  0.00           H
ATOM   1059 HD12 ILE    66      53.698  36.366  39.958  1.00  0.00           H
ATOM   1060 HD13 ILE    66      52.001  36.372  39.752  1.00  0.00           H
ATOM   1061  C   ILE    66      50.894  36.508  44.738  1.00  0.00           C
ATOM   1062  O   ILE    66      49.974  37.213  44.306  1.00  0.00           O
ATOM   1063  N   PRO    67      51.260  36.491  46.032  1.00  0.00           N
ATOM   1064  CD  PRO    67      52.220  35.536  46.660  1.00  0.00           C
ATOM   1065  HD2 PRO    67      53.234  35.552  46.262  1.00  0.00           H
ATOM   1066  HD3 PRO    67      51.977  34.474  46.619  1.00  0.00           H
ATOM   1067  CG  PRO    67      52.396  35.969  48.138  1.00  0.00           C
ATOM   1068  HG2 PRO    67      53.262  36.606  47.960  1.00  0.00           H
ATOM   1069  HG3 PRO    67      52.614  35.219  48.899  1.00  0.00           H
ATOM   1070  CB  PRO    67      51.044  36.690  48.386  1.00  0.00           C
ATOM   1071  HB2 PRO    67      51.114  37.344  49.255  1.00  0.00           H
ATOM   1072  HB3 PRO    67      50.250  35.951  48.497  1.00  0.00           H
ATOM   1073  CA  PRO    67      50.803  37.438  47.043  1.00  0.00           C
ATOM   1074  HA  PRO    67      49.758  37.617  46.788  1.00  0.00           H
ATOM   1075  C   PRO    67      51.530  38.791  46.811  1.00  0.00           C
ATOM   1076  O   PRO    67      52.603  38.735  46.196  1.00  0.00           O
ATOM   1077  N   ASN    68      50.993  39.885  47.323  1.00  0.00           N
ATOM   1078  H   ASN    68      50.103  39.788  47.792  1.00  0.00           H
ATOM   1079  CA  ASN    68      51.748  41.150  47.456  1.00  0.00           C
ATOM   1080  HA  ASN    68      52.809  41.117  47.702  1.00  0.00           H
ATOM   1081  CB  ASN    68      51.679  41.938  46.108  1.00  0.00           C
ATOM   1082  HB2 ASN    68      52.083  41.251  45.367  1.00  0.00           H
ATOM   1083  HB3 ASN    68      50.649  42.176  45.840  1.00  0.00           H
ATOM   1084  CG  ASN    68      52.389  43.294  46.207  1.00  0.00           C
ATOM   1085  OD1 ASN    68      51.876  44.372  46.463  1.00  0.00           O
ATOM   1086  ND2 ASN    68      53.722  43.338  46.205  1.00  0.00           N
ATOM   1087 HD21 ASN    68      54.183  42.453  46.047  1.00  0.00           H
ATOM   1088 HD22 ASN    68      54.191  44.170  46.532  1.00  0.00           H
ATOM   1089  C   ASN    68      51.198  41.973  48.519  1.00  0.00           C
ATOM   1090  O   ASN    68      50.030  42.382  48.449  1.00  0.00           O
ATOM   1091  N   LYS    69      51.962  42.296  49.555  1.00  0.00           N
ATOM   1092  H   LYS    69      52.947  42.081  49.488  1.00  0.00           H
ATOM   1093  CA  LYS    69      51.597  42.995  50.777  1.00  0.00           C
ATOM   1094  HA  LYS    69      50.561  42.817  51.067  1.00  0.00           H
ATOM   1095  CB  LYS    69      52.529  42.609  51.966  1.00  0.00           C
ATOM   1096  HB2 LYS    69      53.568  42.653  51.639  1.00  0.00           H
ATOM   1097  HB3 LYS    69      52.362  43.267  52.819  1.00  0.00           H
ATOM   1098  CG  LYS    69      52.146  41.277  52.661  1.00  0.00           C
ATOM   1099  HG2 LYS    69      51.203  41.337  53.207  1.00  0.00           H
ATOM   1100  HG3 LYS    69      52.008  40.564  51.849  1.00  0.00           H
ATOM   1101  CD  LYS    69      53.338  40.680  53.523  1.00  0.00           C
ATOM   1102  HD2 LYS    69      54.115  40.601  52.761  1.00  0.00           H
ATOM   1103  HD3 LYS    69      53.697  41.379  54.279  1.00  0.00           H
ATOM   1104  CE  LYS    69      52.957  39.350  54.196  1.00  0.00           C
ATOM   1105  HE2 LYS    69      52.084  39.591  54.802  1.00  0.00           H
ATOM   1106  HE3 LYS    69      52.921  38.569  53.436  1.00  0.00           H
ATOM   1107  NZ  LYS    69      54.019  38.839  55.044  1.00  0.00           N
ATOM   1108  HZ1 LYS    69      53.629  38.068  55.566  1.00  0.00           H
ATOM   1109  HZ2 LYS    69      54.274  39.543  55.721  1.00  0.00           H
ATOM   1110  HZ3 LYS    69      54.791  38.474  54.504  1.00  0.00           H
ATOM   1111  C   LYS    69      51.632  44.545  50.612  1.00  0.00           C
ATOM   1112  O   LYS    69      50.708  45.184  51.059  1.00  0.00           O
ATOM   1113  N   GLN    70      52.536  45.086  49.830  1.00  0.00           N
ATOM   1114  H   GLN    70      53.167  44.415  49.415  1.00  0.00           H
ATOM   1115  CA  GLN    70      52.459  46.469  49.343  1.00  0.00           C
ATOM   1116  HA  GLN    70      52.791  47.058  50.198  1.00  0.00           H
ATOM   1117  CB  GLN    70      53.670  46.716  48.330  1.00  0.00           C
ATOM   1118  HB2 GLN    70      54.594  46.515  48.875  1.00  0.00           H
ATOM   1119  HB3 GLN    70      53.577  45.995  47.519  1.00  0.00           H
ATOM   1120  CG  GLN    70      53.773  48.147  47.659  1.00  0.00           C
ATOM   1121  HG2 GLN    70      54.608  48.124  46.959  1.00  0.00           H
ATOM   1122  HG3 GLN    70      52.862  48.411  47.124  1.00  0.00           H
ATOM   1123  CD  GLN    70      54.018  49.354  48.635  1.00  0.00           C
ATOM   1124  OE1 GLN    70      54.226  49.276  49.873  1.00  0.00           O
ATOM   1125  NE2 GLN    70      53.963  50.538  48.068  1.00  0.00           N
ATOM   1126 HE21 GLN    70      54.148  51.285  48.722  1.00  0.00           H
ATOM   1127 HE22 GLN    70      53.687  50.802  47.133  1.00  0.00           H
ATOM   1128  C   GLN    70      51.134  47.082  48.950  1.00  0.00           C
ATOM   1129  O   GLN    70      50.653  48.057  49.515  1.00  0.00           O
ATOM   1130  N   ASP    71      50.507  46.537  47.967  1.00  0.00           N
ATOM   1131  H   ASP    71      50.979  45.753  47.541  1.00  0.00           H
ATOM   1132  CA  ASP    71      49.089  46.741  47.597  1.00  0.00           C
ATOM   1133  HA  ASP    71      48.944  47.822  47.632  1.00  0.00           H
ATOM   1134  CB  ASP    71      49.052  46.325  46.105  1.00  0.00           C
ATOM   1135  HB2 ASP    71      49.259  45.256  46.085  1.00  0.00           H
ATOM   1136  HB3 ASP    71      48.019  46.558  45.846  1.00  0.00           H
ATOM   1137  CG  ASP    71      49.911  47.057  45.079  1.00  0.00           C
ATOM   1138  OD1 ASP    71      50.398  46.478  44.082  1.00  0.00           O
ATOM   1139  OD2 ASP    71      50.159  48.286  45.226  1.00  0.00           O
ATOM   1140  C   ASP    71      47.991  46.052  48.416  1.00  0.00           C
ATOM   1141  O   ASP    71      46.796  46.195  48.083  1.00  0.00           O
ATOM   1142  N   ARG    72      48.357  45.132  49.288  1.00  0.00           N
ATOM   1143  H   ARG    72      49.281  45.227  49.685  1.00  0.00           H
ATOM   1144  CA  ARG    72      47.469  44.170  50.033  1.00  0.00           C
ATOM   1145  HA  ARG    72      48.153  43.516  50.574  1.00  0.00           H
ATOM   1146  CB  ARG    72      46.548  45.018  51.039  1.00  0.00           C
ATOM   1147  HB2 ARG    72      47.169  45.713  51.604  1.00  0.00           H
ATOM   1148  HB3 ARG    72      45.921  45.548  50.321  1.00  0.00           H
ATOM   1149  CG  ARG    72      45.732  44.266  52.087  1.00  0.00           C
ATOM   1150  HG2 ARG    72      44.995  43.699  51.519  1.00  0.00           H
ATOM   1151  HG3 ARG    72      46.260  43.522  52.685  1.00  0.00           H
ATOM   1152  CD  ARG    72      45.006  45.139  53.104  1.00  0.00           C
ATOM   1153  HD2 ARG    72      44.503  45.997  52.656  1.00  0.00           H
ATOM   1154  HD3 ARG    72      44.322  44.444  53.592  1.00  0.00           H
ATOM   1155  NE  ARG    72      46.001  45.732  54.052  1.00  0.00           N
ATOM   1156  HE  ARG    72      46.684  45.123  54.477  1.00  0.00           H
ATOM   1157  CZ  ARG    72      46.004  46.951  54.484  1.00  0.00           C
ATOM   1158  NH1 ARG    72      45.011  47.832  54.402  1.00  0.00           N
ATOM   1159 HH11 ARG    72      44.079  47.504  54.192  1.00  0.00           H
ATOM   1160 HH12 ARG    72      45.204  48.812  54.558  1.00  0.00           H
ATOM   1161  NH2 ARG    72      47.064  47.463  55.137  1.00  0.00           N
ATOM   1162 HH21 ARG    72      47.916  46.920  55.149  1.00  0.00           H
ATOM   1163 HH22 ARG    72      47.096  48.289  55.718  1.00  0.00           H
ATOM   1164  C   ARG    72      46.661  43.222  49.104  1.00  0.00           C
ATOM   1165  O   ARG    72      45.412  43.086  49.145  1.00  0.00           O
ATOM   1166  N   THR    73      47.363  42.487  48.195  1.00  0.00           N
ATOM   1167  H   THR    73      48.333  42.738  48.067  1.00  0.00           H
ATOM   1168  CA  THR    73      46.684  41.704  47.144  1.00  0.00           C
ATOM   1169  HA  THR    73      45.615  41.639  47.349  1.00  0.00           H
ATOM   1170  CB  THR    73      46.832  42.346  45.721  1.00  0.00           C
ATOM   1171  HB  THR    73      46.438  41.645  44.987  1.00  0.00           H
ATOM   1172  CG2 THR    73      46.154  43.667  45.571  1.00  0.00           C
ATOM   1173 HG21 THR    73      46.433  44.179  44.650  1.00  0.00           H
ATOM   1174 HG22 THR    73      46.438  44.338  46.382  1.00  0.00           H
ATOM   1175 HG23 THR    73      45.066  43.683  45.626  1.00  0.00           H
ATOM   1176  OG1 THR    73      48.274  42.481  45.438  1.00  0.00           O
ATOM   1177  HG1 THR    73      48.600  41.631  45.132  1.00  0.00           H
ATOM   1178  C   THR    73      47.135  40.266  47.075  1.00  0.00           C
ATOM   1179  O   THR    73      48.134  39.920  47.669  1.00  0.00           O
ATOM   1180  N   LEU    74      46.316  39.424  46.483  1.00  0.00           N
ATOM   1181  H   LEU    74      45.428  39.800  46.180  1.00  0.00           H
ATOM   1182  CA  LEU    74      46.662  38.059  46.049  1.00  0.00           C
ATOM   1183  HA  LEU    74      47.723  37.963  46.275  1.00  0.00           H
ATOM   1184  CB  LEU    74      45.842  37.120  47.015  1.00  0.00           C
ATOM   1185  HB2 LEU    74      46.211  37.281  48.029  1.00  0.00           H
ATOM   1186  HB3 LEU    74      44.780  37.256  46.812  1.00  0.00           H
ATOM   1187  CG  LEU    74      46.195  35.661  46.662  1.00  0.00           C
ATOM   1188  HG  LEU    74      45.848  35.459  45.649  1.00  0.00           H
ATOM   1189  CD1 LEU    74      47.695  35.339  46.861  1.00  0.00           C
ATOM   1190 HD11 LEU    74      48.114  35.730  47.788  1.00  0.00           H
ATOM   1191 HD12 LEU    74      48.228  35.836  46.050  1.00  0.00           H
ATOM   1192 HD13 LEU    74      47.857  34.261  46.895  1.00  0.00           H
ATOM   1193  CD2 LEU    74      45.444  34.851  47.712  1.00  0.00           C
ATOM   1194 HD21 LEU    74      45.790  33.820  47.630  1.00  0.00           H
ATOM   1195 HD22 LEU    74      45.773  35.177  48.699  1.00  0.00           H
ATOM   1196 HD23 LEU    74      44.376  35.058  47.647  1.00  0.00           H
ATOM   1197  C   LEU    74      46.348  37.937  44.602  1.00  0.00           C
ATOM   1198  O   LEU    74      45.345  38.391  44.085  1.00  0.00           O
ATOM   1199  N   THR    75      47.277  37.411  43.889  1.00  0.00           N
ATOM   1200  H   THR    75      48.153  37.135  44.309  1.00  0.00           H
ATOM   1201  CA  THR    75      47.209  37.235  42.408  1.00  0.00           C
ATOM   1202  HA  THR    75      46.242  37.606  42.067  1.00  0.00           H
ATOM   1203  CB  THR    75      48.279  38.203  41.736  1.00  0.00           C
ATOM   1204  HB  THR    75      49.260  38.058  42.187  1.00  0.00           H
ATOM   1205  CG2 THR    75      48.337  38.023  40.218  1.00  0.00           C
ATOM   1206 HG21 THR    75      48.779  37.040  40.058  1.00  0.00           H
ATOM   1207 HG22 THR    75      48.965  38.740  39.690  1.00  0.00           H
ATOM   1208 HG23 THR    75      47.318  38.161  39.857  1.00  0.00           H
ATOM   1209  OG1 THR    75      47.874  39.542  41.991  1.00  0.00           O
ATOM   1210  HG1 THR    75      48.213  39.785  42.855  1.00  0.00           H
ATOM   1211  C   THR    75      47.303  35.814  41.990  1.00  0.00           C
ATOM   1212  O   THR    75      48.170  35.057  42.459  1.00  0.00           O
ATOM   1213  N   ILE    76      46.457  35.416  41.037  1.00  0.00           N
ATOM   1214  H   ILE    76      45.888  36.133  40.613  1.00  0.00           H
ATOM   1215  CA  ILE    76      46.394  34.070  40.472  1.00  0.00           C
ATOM   1216  HA  ILE    76      47.168  33.463  40.943  1.00  0.00           H
ATOM   1217  CB  ILE    76      45.016  33.336  40.598  1.00  0.00           C
ATOM   1218  HB  ILE    76      44.227  33.868  40.067  1.00  0.00           H
ATOM   1219  CG2 ILE    76      45.146  31.907  39.955  1.00  0.00           C
ATOM   1220 HG21 ILE    76      44.295  31.315  40.292  1.00  0.00           H
ATOM   1221 HG22 ILE    76      46.057  31.383  40.248  1.00  0.00           H
ATOM   1222 HG23 ILE    76      45.207  32.108  38.885  1.00  0.00           H
ATOM   1223  CG1 ILE    76      44.521  33.187  42.035  1.00  0.00           C
ATOM   1224 HG12 ILE    76      43.768  32.400  42.082  1.00  0.00           H
ATOM   1225 HG13 ILE    76      45.363  32.955  42.686  1.00  0.00           H
ATOM   1226  CD1 ILE    76      43.876  34.427  42.722  1.00  0.00           C
ATOM   1227 HD11 ILE    76      43.233  35.089  42.141  1.00  0.00           H
ATOM   1228 HD12 ILE    76      44.679  35.081  43.062  1.00  0.00           H
ATOM   1229 HD13 ILE    76      43.186  34.107  43.503  1.00  0.00           H
ATOM   1230  C   ILE    76      46.717  34.261  39.015  1.00  0.00           C
ATOM   1231  O   ILE    76      46.063  35.086  38.381  1.00  0.00           O
ATOM   1232  N   VAL    77      47.637  33.447  38.428  1.00  0.00           N
ATOM   1233  H   VAL    77      47.957  32.666  38.981  1.00  0.00           H
ATOM   1234  CA  VAL    77      48.072  33.539  37.066  1.00  0.00           C
ATOM   1235  HA  VAL    77      47.551  34.319  36.512  1.00  0.00           H
ATOM   1236  CB  VAL    77      49.485  34.147  36.953  1.00  0.00           C
ATOM   1237  HB  VAL    77      50.187  33.375  37.266  1.00  0.00           H
ATOM   1238  CG1 VAL    77      49.884  34.615  35.547  1.00  0.00           C
ATOM   1239 HG11 VAL    77      49.805  33.771  34.862  1.00  0.00           H
ATOM   1240 HG12 VAL    77      49.256  35.440  35.212  1.00  0.00           H
ATOM   1241 HG13 VAL    77      50.856  35.109  35.522  1.00  0.00           H
ATOM   1242  CG2 VAL    77      49.777  35.382  37.825  1.00  0.00           C
ATOM   1243 HG21 VAL    77      50.857  35.503  37.748  1.00  0.00           H
ATOM   1244 HG22 VAL    77      49.645  35.202  38.891  1.00  0.00           H
ATOM   1245 HG23 VAL    77      49.235  36.247  37.442  1.00  0.00           H
ATOM   1246  C   VAL    77      48.055  32.270  36.301  1.00  0.00           C
ATOM   1247  O   VAL    77      48.666  31.232  36.680  1.00  0.00           O
ATOM   1248  N   ASP    78      47.562  32.328  35.122  1.00  0.00           N
ATOM   1249  H   ASP    78      47.253  33.196  34.710  1.00  0.00           H
ATOM   1250  CA  ASP    78      47.634  31.279  34.095  1.00  0.00           C
ATOM   1251  HA  ASP    78      48.327  30.515  34.445  1.00  0.00           H
ATOM   1252  CB  ASP    78      46.221  30.624  33.929  1.00  0.00           C
ATOM   1253  HB2 ASP    78      46.383  29.730  33.325  1.00  0.00           H
ATOM   1254  HB3 ASP    78      45.913  30.208  34.889  1.00  0.00           H
ATOM   1255  CG  ASP    78      45.164  31.526  33.276  1.00  0.00           C
ATOM   1256  OD1 ASP    78      45.254  31.682  32.040  1.00  0.00           O
ATOM   1257  OD2 ASP    78      44.267  32.050  33.977  1.00  0.00           O
ATOM   1258  C   ASP    78      48.097  31.758  32.717  1.00  0.00           C
ATOM   1259  O   ASP    78      48.054  32.948  32.406  1.00  0.00           O
ATOM   1260  N   THR    79      48.776  30.782  32.046  1.00  0.00           N
ATOM   1261  H   THR    79      48.747  29.834  32.394  1.00  0.00           H
ATOM   1262  CA  THR    79      49.427  31.004  30.771  1.00  0.00           C
ATOM   1263  HA  THR    79      49.582  32.072  30.615  1.00  0.00           H
ATOM   1264  CB  THR    79      50.823  30.291  30.686  1.00  0.00           C
ATOM   1265  HB  THR    79      51.257  30.381  29.691  1.00  0.00           H
ATOM   1266  CG2 THR    79      51.812  30.980  31.587  1.00  0.00           C
ATOM   1267 HG21 THR    79      52.802  30.657  31.260  1.00  0.00           H
ATOM   1268 HG22 THR    79      51.587  30.768  32.633  1.00  0.00           H
ATOM   1269 HG23 THR    79      51.659  32.060  31.570  1.00  0.00           H
ATOM   1270  OG1 THR    79      50.837  28.884  31.001  1.00  0.00           O
ATOM   1271  HG1 THR    79      51.483  28.452  30.438  1.00  0.00           H
ATOM   1272  C   THR    79      48.513  30.581  29.659  1.00  0.00           C
ATOM   1273  O   THR    79      49.010  30.268  28.575  1.00  0.00           O
ATOM   1274  N   GLY    80      47.203  30.580  29.917  1.00  0.00           N
ATOM   1275  H   GLY    80      47.017  30.916  30.850  1.00  0.00           H
ATOM   1276  CA  GLY    80      46.118  30.003  29.065  1.00  0.00           C
ATOM   1277  HA2 GLY    80      46.326  28.936  29.135  1.00  0.00           H
ATOM   1278  HA3 GLY    80      45.198  30.208  29.613  1.00  0.00           H
ATOM   1279  C   GLY    80      45.859  30.647  27.664  1.00  0.00           C
ATOM   1280  O   GLY    80      46.698  31.146  26.896  1.00  0.00           O
ATOM   1281  N   ILE    81      44.614  30.672  27.281  1.00  0.00           N
ATOM   1282  H   ILE    81      44.019  30.242  27.974  1.00  0.00           H
ATOM   1283  CA  ILE    81      44.113  31.092  25.936  1.00  0.00           C
ATOM   1284  HA  ILE    81      44.856  30.840  25.180  1.00  0.00           H
ATOM   1285  CB  ILE    81      42.745  30.365  25.611  1.00  0.00           C
ATOM   1286  HB  ILE    81      42.991  29.316  25.772  1.00  0.00           H
ATOM   1287  CG2 ILE    81      41.639  30.544  26.657  1.00  0.00           C
ATOM   1288 HG21 ILE    81      41.923  30.239  27.665  1.00  0.00           H
ATOM   1289 HG22 ILE    81      40.977  29.762  26.285  1.00  0.00           H
ATOM   1290 HG23 ILE    81      41.205  31.539  26.755  1.00  0.00           H
ATOM   1291  CG1 ILE    81      42.402  30.556  24.116  1.00  0.00           C
ATOM   1292 HG12 ILE    81      41.949  31.539  23.980  1.00  0.00           H
ATOM   1293 HG13 ILE    81      43.379  30.604  23.636  1.00  0.00           H
ATOM   1294  CD1 ILE    81      41.475  29.432  23.546  1.00  0.00           C
ATOM   1295 HD11 ILE    81      41.897  28.453  23.770  1.00  0.00           H
ATOM   1296 HD12 ILE    81      41.500  29.500  22.458  1.00  0.00           H
ATOM   1297 HD13 ILE    81      40.498  29.609  23.996  1.00  0.00           H
ATOM   1298  C   ILE    81      43.935  32.598  25.844  1.00  0.00           C
ATOM   1299  O   ILE    81      43.951  33.087  24.712  1.00  0.00           O
ATOM   1300  N   GLY    82      43.733  33.201  27.054  1.00  0.00           N
ATOM   1301  H   GLY    82      43.642  32.569  27.837  1.00  0.00           H
ATOM   1302  CA  GLY    82      43.351  34.565  27.340  1.00  0.00           C
ATOM   1303  HA2 GLY    82      43.578  34.740  28.391  1.00  0.00           H
ATOM   1304  HA3 GLY    82      44.074  35.197  26.825  1.00  0.00           H
ATOM   1305  C   GLY    82      41.927  34.975  26.913  1.00  0.00           C
ATOM   1306  O   GLY    82      41.141  34.112  26.446  1.00  0.00           O
ATOM   1307  N   MET    83      41.520  36.173  27.176  1.00  0.00           N
ATOM   1308  H   MET    83      42.201  36.847  27.493  1.00  0.00           H
ATOM   1309  CA  MET    83      40.230  36.702  26.858  1.00  0.00           C
ATOM   1310  HA  MET    83      39.625  36.098  26.182  1.00  0.00           H
ATOM   1311  CB  MET    83      39.476  36.798  28.207  1.00  0.00           C
ATOM   1312  HB2 MET    83      40.181  37.164  28.954  1.00  0.00           H
ATOM   1313  HB3 MET    83      38.603  37.450  28.240  1.00  0.00           H
ATOM   1314  CG  MET    83      39.058  35.359  28.613  1.00  0.00           C
ATOM   1315  HG2 MET    83      38.380  35.120  27.794  1.00  0.00           H
ATOM   1316  HG3 MET    83      39.923  34.699  28.674  1.00  0.00           H
ATOM   1317  SD  MET    83      38.184  35.331  30.183  1.00  0.00           S
ATOM   1318  CE  MET    83      39.526  35.402  31.348  1.00  0.00           C
ATOM   1319  HE1 MET    83      39.876  36.431  31.259  1.00  0.00           H
ATOM   1320  HE2 MET    83      39.298  35.129  32.380  1.00  0.00           H
ATOM   1321  HE3 MET    83      40.218  34.653  30.963  1.00  0.00           H
ATOM   1322  C   MET    83      40.373  38.023  26.185  1.00  0.00           C
ATOM   1323  O   MET    83      41.461  38.591  26.063  1.00  0.00           O
ATOM   1324  N   THR    84      39.247  38.561  25.697  1.00  0.00           N
ATOM   1325  H   THR    84      38.453  37.937  25.678  1.00  0.00           H
ATOM   1326  CA  THR    84      39.096  39.839  25.085  1.00  0.00           C
ATOM   1327  HA  THR    84      39.998  40.445  25.173  1.00  0.00           H
ATOM   1328  CB  THR    84      38.738  39.611  23.593  1.00  0.00           C
ATOM   1329  HB  THR    84      38.529  40.568  23.112  1.00  0.00           H
ATOM   1330  CG2 THR    84      39.846  38.839  22.800  1.00  0.00           C
ATOM   1331 HG21 THR    84      40.785  39.369  22.963  1.00  0.00           H
ATOM   1332 HG22 THR    84      39.684  38.925  21.726  1.00  0.00           H
ATOM   1333 HG23 THR    84      40.121  37.868  23.214  1.00  0.00           H
ATOM   1334  OG1 THR    84      37.599  38.731  23.529  1.00  0.00           O
ATOM   1335  HG1 THR    84      37.933  37.884  23.833  1.00  0.00           H
ATOM   1336  C   THR    84      37.970  40.753  25.734  1.00  0.00           C
ATOM   1337  O   THR    84      37.236  40.411  26.618  1.00  0.00           O
ATOM   1338  N   LYS    85      37.955  41.982  25.258  1.00  0.00           N
ATOM   1339  H   LYS    85      38.675  42.303  24.626  1.00  0.00           H
ATOM   1340  CA  LYS    85      36.907  42.964  25.718  1.00  0.00           C
ATOM   1341  HA  LYS    85      37.195  43.139  26.755  1.00  0.00           H
ATOM   1342  CB  LYS    85      37.018  44.270  24.835  1.00  0.00           C
ATOM   1343  HB2 LYS    85      38.060  44.410  24.547  1.00  0.00           H
ATOM   1344  HB3 LYS    85      36.393  44.163  23.949  1.00  0.00           H
ATOM   1345  CG  LYS    85      36.602  45.503  25.664  1.00  0.00           C
ATOM   1346  HG2 LYS    85      35.555  45.498  25.969  1.00  0.00           H
ATOM   1347  HG3 LYS    85      37.303  45.604  26.493  1.00  0.00           H
ATOM   1348  CD  LYS    85      36.694  46.731  24.777  1.00  0.00           C
ATOM   1349  HD2 LYS    85      36.403  47.506  25.486  1.00  0.00           H
ATOM   1350  HD3 LYS    85      37.738  46.931  24.533  1.00  0.00           H
ATOM   1351  CE  LYS    85      35.866  46.633  23.497  1.00  0.00           C
ATOM   1352  HE2 LYS    85      36.169  45.883  22.766  1.00  0.00           H
ATOM   1353  HE3 LYS    85      34.931  46.262  23.917  1.00  0.00           H
ATOM   1354  NZ  LYS    85      35.643  48.001  22.828  1.00  0.00           N
ATOM   1355  HZ1 LYS    85      35.465  48.811  23.405  1.00  0.00           H
ATOM   1356  HZ2 LYS    85      34.906  47.949  22.141  1.00  0.00           H
ATOM   1357  HZ3 LYS    85      36.463  48.228  22.284  1.00  0.00           H
ATOM   1358  C   LYS    85      35.518  42.390  25.664  1.00  0.00           C
ATOM   1359  O   LYS    85      34.763  42.601  26.579  1.00  0.00           O
ATOM   1360  N   ALA    86      35.111  41.664  24.653  1.00  0.00           N
ATOM   1361  H   ALA    86      35.784  41.619  23.901  1.00  0.00           H
ATOM   1362  CA  ALA    86      33.833  41.093  24.564  1.00  0.00           C
ATOM   1363  HA  ALA    86      33.148  41.898  24.835  1.00  0.00           H
ATOM   1364  CB  ALA    86      33.530  40.678  23.069  1.00  0.00           C
ATOM   1365  HB1 ALA    86      32.536  40.246  22.959  1.00  0.00           H
ATOM   1366  HB2 ALA    86      34.328  39.983  22.807  1.00  0.00           H
ATOM   1367  HB3 ALA    86      33.548  41.601  22.490  1.00  0.00           H
ATOM   1368  C   ALA    86      33.682  39.935  25.599  1.00  0.00           C
ATOM   1369  O   ALA    86      32.724  40.107  26.366  1.00  0.00           O
ATOM   1370  N   ASP    87      34.633  39.022  25.773  1.00  0.00           N
ATOM   1371  H   ASP    87      35.429  38.993  25.151  1.00  0.00           H
ATOM   1372  CA  ASP    87      34.574  38.044  26.874  1.00  0.00           C
ATOM   1373  HA  ASP    87      33.708  37.391  26.758  1.00  0.00           H
ATOM   1374  CB  ASP    87      35.861  37.265  26.879  1.00  0.00           C
ATOM   1375  HB2 ASP    87      36.679  37.859  27.286  1.00  0.00           H
ATOM   1376  HB3 ASP    87      35.597  36.506  27.616  1.00  0.00           H
ATOM   1377  CG  ASP    87      36.201  36.492  25.603  1.00  0.00           C
ATOM   1378  OD1 ASP    87      35.332  35.716  25.177  1.00  0.00           O
ATOM   1379  OD2 ASP    87      37.377  36.613  25.175  1.00  0.00           O
ATOM   1380  C   ASP    87      34.315  38.605  28.276  1.00  0.00           C
ATOM   1381  O   ASP    87      33.618  38.074  29.109  1.00  0.00           O
ATOM   1382  N   LEU    88      35.023  39.703  28.595  1.00  0.00           N
ATOM   1383  H   LEU    88      35.498  40.107  27.801  1.00  0.00           H
ATOM   1384  CA  LEU    88      34.933  40.522  29.856  1.00  0.00           C
ATOM   1385  HA  LEU    88      34.975  39.777  30.651  1.00  0.00           H
ATOM   1386  CB  LEU    88      36.180  41.384  29.901  1.00  0.00           C
ATOM   1387  HB2 LEU    88      36.154  42.099  29.078  1.00  0.00           H
ATOM   1388  HB3 LEU    88      36.266  42.000  30.797  1.00  0.00           H
ATOM   1389  CG  LEU    88      37.493  40.688  29.852  1.00  0.00           C
ATOM   1390  HG  LEU    88      37.441  40.045  28.974  1.00  0.00           H
ATOM   1391  CD1 LEU    88      38.591  41.698  29.603  1.00  0.00           C
ATOM   1392 HD11 LEU    88      38.520  42.192  28.634  1.00  0.00           H
ATOM   1393 HD12 LEU    88      39.605  41.316  29.713  1.00  0.00           H
ATOM   1394 HD13 LEU    88      38.561  42.459  30.382  1.00  0.00           H
ATOM   1395  CD2 LEU    88      37.837  39.938  31.132  1.00  0.00           C
ATOM   1396 HD21 LEU    88      37.099  39.183  31.402  1.00  0.00           H
ATOM   1397 HD22 LEU    88      38.776  39.385  31.108  1.00  0.00           H
ATOM   1398 HD23 LEU    88      37.884  40.683  31.927  1.00  0.00           H
ATOM   1399  C   LEU    88      33.539  41.208  30.041  1.00  0.00           C
ATOM   1400  O   LEU    88      33.100  41.485  31.166  1.00  0.00           O
ATOM   1401  N   ILE    89      32.768  41.447  28.979  1.00  0.00           N
ATOM   1402  H   ILE    89      33.049  41.254  28.028  1.00  0.00           H
ATOM   1403  CA  ILE    89      31.324  41.892  29.003  1.00  0.00           C
ATOM   1404  HA  ILE    89      31.167  42.469  29.914  1.00  0.00           H
ATOM   1405  CB  ILE    89      31.048  42.700  27.748  1.00  0.00           C
ATOM   1406  HB  ILE    89      31.342  42.092  26.892  1.00  0.00           H
ATOM   1407  CG2 ILE    89      29.569  43.088  27.625  1.00  0.00           C
ATOM   1408 HG21 ILE    89      29.271  43.619  28.529  1.00  0.00           H
ATOM   1409 HG22 ILE    89      28.861  42.270  27.490  1.00  0.00           H
ATOM   1410 HG23 ILE    89      29.467  43.675  26.713  1.00  0.00           H
ATOM   1411  CG1 ILE    89      31.905  43.952  27.783  1.00  0.00           C
ATOM   1412 HG12 ILE    89      31.295  44.718  28.262  1.00  0.00           H
ATOM   1413 HG13 ILE    89      32.898  43.869  28.223  1.00  0.00           H
ATOM   1414  CD1 ILE    89      32.205  44.522  26.426  1.00  0.00           C
ATOM   1415 HD11 ILE    89      32.906  45.353  26.499  1.00  0.00           H
ATOM   1416 HD12 ILE    89      31.247  44.782  25.976  1.00  0.00           H
ATOM   1417 HD13 ILE    89      32.518  43.707  25.776  1.00  0.00           H
ATOM   1418  C   ILE    89      30.391  40.683  29.362  1.00  0.00           C
ATOM   1419  O   ILE    89      29.499  40.846  30.202  1.00  0.00           O
ATOM   1420  N   ASN    90      30.651  39.519  28.773  1.00  0.00           N
ATOM   1421  H   ASN    90      31.432  39.465  28.134  1.00  0.00           H
ATOM   1422  CA  ASN    90      29.974  38.213  28.976  1.00  0.00           C
ATOM   1423  HA  ASN    90      28.942  38.520  28.805  1.00  0.00           H
ATOM   1424  CB  ASN    90      30.480  37.273  27.888  1.00  0.00           C
ATOM   1425  HB2 ASN    90      31.539  37.016  27.899  1.00  0.00           H
ATOM   1426  HB3 ASN    90      29.916  36.347  28.005  1.00  0.00           H
ATOM   1427  CG  ASN    90      30.196  37.765  26.466  1.00  0.00           C
ATOM   1428  OD1 ASN    90      29.113  38.311  26.193  1.00  0.00           O
ATOM   1429  ND2 ASN    90      31.075  37.541  25.495  1.00  0.00           N
ATOM   1430 HD21 ASN    90      31.983  37.114  25.616  1.00  0.00           H
ATOM   1431 HD22 ASN    90      30.651  37.654  24.584  1.00  0.00           H
ATOM   1432  C   ASN    90      30.128  37.600  30.375  1.00  0.00           C
ATOM   1433  O   ASN    90      29.789  36.434  30.591  1.00  0.00           O
ATOM   1434  N   ASN    91      30.570  38.418  31.336  1.00  0.00           N
ATOM   1435  H   ASN    91      30.969  39.289  31.014  1.00  0.00           H
ATOM   1436  CA  ASN    91      30.842  37.915  32.721  1.00  0.00           C
ATOM   1437  HA  ASN    91      31.306  38.697  33.322  1.00  0.00           H
ATOM   1438  CB  ASN    91      29.563  37.600  33.427  1.00  0.00           C
ATOM   1439  HB2 ASN    91      29.311  36.569  33.178  1.00  0.00           H
ATOM   1440  HB3 ASN    91      29.715  37.512  34.503  1.00  0.00           H
ATOM   1441  CG  ASN    91      28.430  38.552  33.167  1.00  0.00           C
ATOM   1442  OD1 ASN    91      28.280  39.640  33.780  1.00  0.00           O
ATOM   1443  ND2 ASN    91      27.521  38.073  32.292  1.00  0.00           N
ATOM   1444 HD21 ASN    91      27.704  37.230  31.767  1.00  0.00           H
ATOM   1445 HD22 ASN    91      26.632  38.548  32.346  1.00  0.00           H
ATOM   1446  C   ASN    91      31.788  36.717  32.726  1.00  0.00           C
ATOM   1447  O   ASN    91      31.602  35.795  33.591  1.00  0.00           O
ATOM   1448  N   LEU    92      32.765  36.659  31.767  1.00  0.00           N
ATOM   1449  H   LEU    92      32.871  37.432  31.125  1.00  0.00           H
ATOM   1450  CA  LEU    92      33.654  35.499  31.571  1.00  0.00           C
ATOM   1451  HA  LEU    92      34.360  35.662  30.758  1.00  0.00           H
ATOM   1452  CB  LEU    92      34.735  35.328  32.661  1.00  0.00           C
ATOM   1453  HB2 LEU    92      34.198  35.204  33.601  1.00  0.00           H
ATOM   1454  HB3 LEU    92      35.261  34.442  32.304  1.00  0.00           H
ATOM   1455  CG  LEU    92      35.643  36.599  32.783  1.00  0.00           C
ATOM   1456  HG  LEU    92      35.948  36.868  31.772  1.00  0.00           H
ATOM   1457  CD1 LEU    92      35.006  37.854  33.463  1.00  0.00           C
ATOM   1458 HD11 LEU    92      34.302  37.545  34.235  1.00  0.00           H
ATOM   1459 HD12 LEU    92      34.472  38.496  32.764  1.00  0.00           H
ATOM   1460 HD13 LEU    92      35.834  38.427  33.884  1.00  0.00           H
ATOM   1461  CD2 LEU    92      36.955  36.384  33.465  1.00  0.00           C
ATOM   1462 HD21 LEU    92      36.857  36.513  34.543  1.00  0.00           H
ATOM   1463 HD22 LEU    92      37.202  35.344  33.250  1.00  0.00           H
ATOM   1464 HD23 LEU    92      37.708  37.126  33.200  1.00  0.00           H
ATOM   1465  C   LEU    92      32.906  34.163  31.226  1.00  0.00           C
ATOM   1466  O   LEU    92      33.406  33.055  31.431  1.00  0.00           O
ATOM   1467  N   GLY    93      31.660  34.259  30.721  1.00  0.00           N
ATOM   1468  H   GLY    93      31.405  35.178  30.388  1.00  0.00           H
ATOM   1469  CA  GLY    93      30.992  33.093  30.130  1.00  0.00           C
ATOM   1470  HA2 GLY    93      31.773  32.478  29.681  1.00  0.00           H
ATOM   1471  HA3 GLY    93      30.503  32.675  31.007  1.00  0.00           H
ATOM   1472  C   GLY    93      29.846  33.359  29.116  1.00  0.00           C
ATOM   1473  O   GLY    93      30.014  33.409  27.882  1.00  0.00           O
ATOM   1474  N   THR    94      28.675  33.448  29.702  1.00  0.00           N
ATOM   1475  H   THR    94      28.676  33.094  30.647  1.00  0.00           H
ATOM   1476  CA  THR    94      27.393  34.039  29.159  1.00  0.00           C
ATOM   1477  HA  THR    94      27.504  34.364  28.124  1.00  0.00           H
ATOM   1478  CB  THR    94      26.270  32.991  29.158  1.00  0.00           C
ATOM   1479  HB  THR    94      25.386  33.440  28.707  1.00  0.00           H
ATOM   1480  CG2 THR    94      26.504  31.659  28.333  1.00  0.00           C
ATOM   1481 HG21 THR    94      27.062  31.865  27.420  1.00  0.00           H
ATOM   1482 HG22 THR    94      25.605  31.125  28.025  1.00  0.00           H
ATOM   1483 HG23 THR    94      27.214  31.034  28.874  1.00  0.00           H
ATOM   1484  OG1 THR    94      26.033  32.685  30.474  1.00  0.00           O
ATOM   1485  HG1 THR    94      26.742  32.075  30.691  1.00  0.00           H
ATOM   1486  C   THR    94      26.859  35.237  29.942  1.00  0.00           C
ATOM   1487  O   THR    94      27.080  35.355  31.187  1.00  0.00           O
ATOM   1488  N   ILE    95      25.900  36.026  29.347  1.00  0.00           N
ATOM   1489  H   ILE    95      25.917  35.997  28.337  1.00  0.00           H
ATOM   1490  CA  ILE    95      24.869  36.861  29.999  1.00  0.00           C
ATOM   1491  HA  ILE    95      25.337  37.292  30.885  1.00  0.00           H
ATOM   1492  CB  ILE    95      24.450  38.133  29.120  1.00  0.00           C
ATOM   1493  HB  ILE    95      23.722  38.706  29.693  1.00  0.00           H
ATOM   1494  CG2 ILE    95      25.671  39.000  28.842  1.00  0.00           C
ATOM   1495 HG21 ILE    95      26.017  39.471  29.762  1.00  0.00           H
ATOM   1496 HG22 ILE    95      25.447  39.896  28.264  1.00  0.00           H
ATOM   1497 HG23 ILE    95      26.434  38.370  28.381  1.00  0.00           H
ATOM   1498  CG1 ILE    95      23.672  37.728  27.823  1.00  0.00           C
ATOM   1499 HG12 ILE    95      24.352  37.413  27.031  1.00  0.00           H
ATOM   1500 HG13 ILE    95      23.053  36.882  28.123  1.00  0.00           H
ATOM   1501  CD1 ILE    95      22.721  38.866  27.195  1.00  0.00           C
ATOM   1502 HD11 ILE    95      22.326  38.485  26.254  1.00  0.00           H
ATOM   1503 HD12 ILE    95      23.281  39.737  26.861  1.00  0.00           H
ATOM   1504 HD13 ILE    95      21.969  39.076  27.956  1.00  0.00           H
ATOM   1505  C   ILE    95      23.643  36.086  30.459  1.00  0.00           C
ATOM   1506  O   ILE    95      22.618  36.617  30.651  1.00  0.00           O
ATOM   1507  N   ALA    96      23.744  34.786  30.337  1.00  0.00           N
ATOM   1508  H   ALA    96      24.664  34.455  30.084  1.00  0.00           H
ATOM   1509  CA  ALA    96      22.673  33.937  30.754  1.00  0.00           C
ATOM   1510  HA  ALA    96      21.711  34.228  30.334  1.00  0.00           H
ATOM   1511  CB  ALA    96      22.710  32.579  30.183  1.00  0.00           C
ATOM   1512  HB1 ALA    96      23.662  32.076  30.351  1.00  0.00           H
ATOM   1513  HB2 ALA    96      22.650  32.629  29.096  1.00  0.00           H
ATOM   1514  HB3 ALA    96      21.866  31.981  30.526  1.00  0.00           H
ATOM   1515  C   ALA    96      22.576  33.889  32.271  1.00  0.00           C
ATOM   1516  O   ALA    96      23.624  33.856  32.954  1.00  0.00           O
ATOM   1517  N   LYS    97      21.354  33.918  32.785  1.00  0.00           N
ATOM   1518  H   LYS    97      20.580  34.046  32.151  1.00  0.00           H
ATOM   1519  CA  LYS    97      21.081  33.755  34.247  1.00  0.00           C
ATOM   1520  HA  LYS    97      21.857  34.154  34.900  1.00  0.00           H
ATOM   1521  CB  LYS    97      19.712  34.413  34.542  1.00  0.00           C
ATOM   1522  HB2 LYS    97      19.039  34.061  33.760  1.00  0.00           H
ATOM   1523  HB3 LYS    97      19.412  34.174  35.562  1.00  0.00           H
ATOM   1524  CG  LYS    97      19.770  35.942  34.468  1.00  0.00           C
ATOM   1525  HG2 LYS    97      20.566  36.326  35.106  1.00  0.00           H
ATOM   1526  HG3 LYS    97      19.912  36.237  33.429  1.00  0.00           H
ATOM   1527  CD  LYS    97      18.426  36.601  34.695  1.00  0.00           C
ATOM   1528  HD2 LYS    97      17.696  35.954  34.210  1.00  0.00           H
ATOM   1529  HD3 LYS    97      18.353  36.785  35.767  1.00  0.00           H
ATOM   1530  CE  LYS    97      18.096  37.913  34.044  1.00  0.00           C
ATOM   1531  HE2 LYS    97      18.804  38.690  34.332  1.00  0.00           H
ATOM   1532  HE3 LYS    97      17.922  37.811  32.973  1.00  0.00           H
ATOM   1533  NZ  LYS    97      16.774  38.373  34.543  1.00  0.00           N
ATOM   1534  HZ1 LYS    97      16.780  38.606  35.525  1.00  0.00           H
ATOM   1535  HZ2 LYS    97      16.052  37.699  34.337  1.00  0.00           H
ATOM   1536  HZ3 LYS    97      16.552  39.195  34.000  1.00  0.00           H
ATOM   1537  C   LYS    97      21.040  32.400  34.799  1.00  0.00           C
ATOM   1538  O   LYS    97      20.910  32.227  35.986  1.00  0.00           O
ATOM   1539  N   SER    98      21.290  31.297  33.979  1.00  0.00           N
ATOM   1540  H   SER    98      21.612  31.452  33.034  1.00  0.00           H
ATOM   1541  CA  SER    98      21.003  29.872  34.323  1.00  0.00           C
ATOM   1542  HA  SER    98      19.937  29.771  34.527  1.00  0.00           H
ATOM   1543  CB  SER    98      21.437  28.923  33.157  1.00  0.00           C
ATOM   1544  HB2 SER    98      21.436  27.910  33.561  1.00  0.00           H
ATOM   1545  HB3 SER    98      20.721  29.030  32.341  1.00  0.00           H
ATOM   1546  OG  SER    98      22.695  29.204  32.637  1.00  0.00           O
ATOM   1547  HG  SER    98      22.992  28.378  32.246  1.00  0.00           H
ATOM   1548  C   SER    98      21.720  29.516  35.613  1.00  0.00           C
ATOM   1549  O   SER    98      20.991  29.131  36.530  1.00  0.00           O
ATOM   1550  N   GLY    99      23.102  29.490  35.717  1.00  0.00           N
ATOM   1551  H   GLY    99      23.665  29.517  34.879  1.00  0.00           H
ATOM   1552  CA  GLY    99      23.825  29.163  36.903  1.00  0.00           C
ATOM   1553  HA2 GLY    99      23.530  28.202  37.324  1.00  0.00           H
ATOM   1554  HA3 GLY    99      24.904  29.124  36.754  1.00  0.00           H
ATOM   1555  C   GLY    99      23.554  30.061  38.023  1.00  0.00           C
ATOM   1556  O   GLY    99      23.234  29.677  39.156  1.00  0.00           O
ATOM   1557  N   THR   100      23.534  31.356  37.720  1.00  0.00           N
ATOM   1558  H   THR   100      23.870  31.591  36.797  1.00  0.00           H
ATOM   1559  CA  THR   100      23.373  32.484  38.630  1.00  0.00           C
ATOM   1560  HA  THR   100      24.194  32.547  39.343  1.00  0.00           H
ATOM   1561  CB  THR   100      23.235  33.839  37.810  1.00  0.00           C
ATOM   1562  HB  THR   100      22.244  33.892  37.360  1.00  0.00           H
ATOM   1563  CG2 THR   100      23.335  35.087  38.665  1.00  0.00           C
ATOM   1564 HG21 THR   100      22.762  35.892  38.205  1.00  0.00           H
ATOM   1565 HG22 THR   100      24.382  35.368  38.782  1.00  0.00           H
ATOM   1566 HG23 THR   100      22.916  35.011  39.668  1.00  0.00           H
ATOM   1567  OG1 THR   100      24.160  33.991  36.789  1.00  0.00           O
ATOM   1568  HG1 THR   100      24.042  33.308  36.125  1.00  0.00           H
ATOM   1569  C   THR   100      22.098  32.254  39.503  1.00  0.00           C
ATOM   1570  O   THR   100      22.205  32.239  40.729  1.00  0.00           O
ATOM   1571  N   LYS   101      20.925  32.070  38.834  1.00  0.00           N
ATOM   1572  H   LYS   101      20.932  31.792  37.863  1.00  0.00           H
ATOM   1573  CA  LYS   101      19.685  31.927  39.548  1.00  0.00           C
ATOM   1574  HA  LYS   101      19.647  32.721  40.294  1.00  0.00           H
ATOM   1575  CB  LYS   101      18.545  32.083  38.492  1.00  0.00           C
ATOM   1576  HB2 LYS   101      18.730  31.479  37.604  1.00  0.00           H
ATOM   1577  HB3 LYS   101      17.639  31.646  38.911  1.00  0.00           H
ATOM   1578  CG  LYS   101      18.312  33.617  37.968  1.00  0.00           C
ATOM   1579  HG2 LYS   101      18.072  34.130  38.898  1.00  0.00           H
ATOM   1580  HG3 LYS   101      19.216  34.106  37.606  1.00  0.00           H
ATOM   1581  CD  LYS   101      17.211  33.667  36.885  1.00  0.00           C
ATOM   1582  HD2 LYS   101      17.184  34.634  36.383  1.00  0.00           H
ATOM   1583  HD3 LYS   101      17.321  32.870  36.150  1.00  0.00           H
ATOM   1584  CE  LYS   101      15.905  33.516  37.601  1.00  0.00           C
ATOM   1585  HE2 LYS   101      16.006  32.495  37.969  1.00  0.00           H
ATOM   1586  HE3 LYS   101      15.808  34.230  38.420  1.00  0.00           H
ATOM   1587  NZ  LYS   101      14.818  33.684  36.563  1.00  0.00           N
ATOM   1588  HZ1 LYS   101      13.921  33.412  36.938  1.00  0.00           H
ATOM   1589  HZ2 LYS   101      14.990  33.137  35.730  1.00  0.00           H
ATOM   1590  HZ3 LYS   101      14.852  34.656  36.292  1.00  0.00           H
ATOM   1591  C   LYS   101      19.587  30.627  40.305  1.00  0.00           C
ATOM   1592  O   LYS   101      19.215  30.680  41.513  1.00  0.00           O
ATOM   1593  N   ALA   102      19.898  29.465  39.723  1.00  0.00           N
ATOM   1594  H   ALA   102      20.259  29.390  38.783  1.00  0.00           H
ATOM   1595  CA  ALA   102      19.809  28.135  40.365  1.00  0.00           C
ATOM   1596  HA  ALA   102      18.763  27.996  40.639  1.00  0.00           H
ATOM   1597  CB  ALA   102      20.123  27.046  39.395  1.00  0.00           C
ATOM   1598  HB1 ALA   102      20.283  26.057  39.824  1.00  0.00           H
ATOM   1599  HB2 ALA   102      20.997  27.182  38.758  1.00  0.00           H
ATOM   1600  HB3 ALA   102      19.329  27.005  38.649  1.00  0.00           H
ATOM   1601  C   ALA   102      20.821  28.057  41.556  1.00  0.00           C
ATOM   1602  O   ALA   102      20.387  27.479  42.549  1.00  0.00           O
ATOM   1603  N   PHE   103      21.978  28.724  41.630  1.00  0.00           N
ATOM   1604  H   PHE   103      22.170  29.255  40.792  1.00  0.00           H
ATOM   1605  CA  PHE   103      22.865  28.776  42.818  1.00  0.00           C
ATOM   1606  HA  PHE   103      22.713  27.783  43.240  1.00  0.00           H
ATOM   1607  CB  PHE   103      24.383  29.100  42.482  1.00  0.00           C
ATOM   1608  HB2 PHE   103      24.740  28.333  41.797  1.00  0.00           H
ATOM   1609  HB3 PHE   103      24.470  30.052  41.957  1.00  0.00           H
ATOM   1610  CG  PHE   103      25.297  29.231  43.651  1.00  0.00           C
ATOM   1611  CD1 PHE   103      25.576  28.187  44.479  1.00  0.00           C
ATOM   1612  HD1 PHE   103      25.227  27.209  44.181  1.00  0.00           H
ATOM   1613  CE1 PHE   103      26.337  28.323  45.626  1.00  0.00           C
ATOM   1614  HE1 PHE   103      26.558  27.476  46.259  1.00  0.00           H
ATOM   1615  CZ  PHE   103      26.924  29.598  45.926  1.00  0.00           C
ATOM   1616  HZ  PHE   103      27.478  29.854  46.817  1.00  0.00           H
ATOM   1617  CE2 PHE   103      26.689  30.630  45.064  1.00  0.00           C
ATOM   1618  HE2 PHE   103      27.150  31.558  45.372  1.00  0.00           H
ATOM   1619  CD2 PHE   103      25.832  30.521  44.008  1.00  0.00           C
ATOM   1620  HD2 PHE   103      25.592  31.294  43.293  1.00  0.00           H
ATOM   1621  C   PHE   103      22.272  29.808  43.799  1.00  0.00           C
ATOM   1622  O   PHE   103      22.354  29.482  44.994  1.00  0.00           O
ATOM   1623  N   MET   104      21.807  30.981  43.420  1.00  0.00           N
ATOM   1624  H   MET   104      21.850  31.050  42.414  1.00  0.00           H
ATOM   1625  CA  MET   104      21.098  31.972  44.280  1.00  0.00           C
ATOM   1626  HA  MET   104      21.901  32.370  44.901  1.00  0.00           H
ATOM   1627  CB  MET   104      20.546  33.081  43.410  1.00  0.00           C
ATOM   1628  HB2 MET   104      21.397  33.548  42.916  1.00  0.00           H
ATOM   1629  HB3 MET   104      19.756  32.762  42.731  1.00  0.00           H
ATOM   1630  CG  MET   104      20.053  34.165  44.394  1.00  0.00           C
ATOM   1631  HG2 MET   104      19.179  33.799  44.933  1.00  0.00           H
ATOM   1632  HG3 MET   104      20.843  34.221  45.143  1.00  0.00           H
ATOM   1633  SD  MET   104      19.681  35.761  43.673  1.00  0.00           S
ATOM   1634  CE  MET   104      18.547  35.312  42.366  1.00  0.00           C
ATOM   1635  HE1 MET   104      17.527  35.168  42.724  1.00  0.00           H
ATOM   1636  HE2 MET   104      18.537  36.165  41.688  1.00  0.00           H
ATOM   1637  HE3 MET   104      18.743  34.482  41.686  1.00  0.00           H
ATOM   1638  C   MET   104      20.049  31.270  45.171  1.00  0.00           C
ATOM   1639  O   MET   104      20.192  31.234  46.353  1.00  0.00           O
ATOM   1640  N   GLU   105      19.178  30.533  44.520  1.00  0.00           N
ATOM   1641  H   GLU   105      19.375  30.438  43.534  1.00  0.00           H
ATOM   1642  CA  GLU   105      18.053  29.780  45.070  1.00  0.00           C
ATOM   1643  HA  GLU   105      17.373  30.455  45.590  1.00  0.00           H
ATOM   1644  CB  GLU   105      17.243  29.117  43.860  1.00  0.00           C
ATOM   1645  HB2 GLU   105      16.927  29.836  43.103  1.00  0.00           H
ATOM   1646  HB3 GLU   105      17.866  28.312  43.472  1.00  0.00           H
ATOM   1647  CG  GLU   105      15.984  28.440  44.384  1.00  0.00           C
ATOM   1648  HG2 GLU   105      15.564  27.973  43.493  1.00  0.00           H
ATOM   1649  HG3 GLU   105      16.212  27.603  45.043  1.00  0.00           H
ATOM   1650  CD  GLU   105      14.950  29.503  44.899  1.00  0.00           C
ATOM   1651  OE1 GLU   105      14.591  30.430  44.168  1.00  0.00           O
ATOM   1652  OE2 GLU   105      14.403  29.335  46.023  1.00  0.00           O
ATOM   1653  C   GLU   105      18.450  28.693  45.999  1.00  0.00           C
ATOM   1654  O   GLU   105      17.949  28.562  47.110  1.00  0.00           O
ATOM   1655  N   ALA   106      19.518  27.976  45.631  1.00  0.00           N
ATOM   1656  H   ALA   106      19.957  28.024  44.723  1.00  0.00           H
ATOM   1657  CA  ALA   106      20.106  27.045  46.620  1.00  0.00           C
ATOM   1658  HA  ALA   106      19.356  26.422  47.109  1.00  0.00           H
ATOM   1659  CB  ALA   106      21.049  26.075  45.872  1.00  0.00           C
ATOM   1660  HB1 ALA   106      21.424  25.369  46.613  1.00  0.00           H
ATOM   1661  HB2 ALA   106      21.854  26.566  45.324  1.00  0.00           H
ATOM   1662  HB3 ALA   106      20.597  25.414  45.131  1.00  0.00           H
ATOM   1663  C   ALA   106      20.871  27.712  47.776  1.00  0.00           C
ATOM   1664  O   ALA   106      20.731  27.236  48.890  1.00  0.00           O
ATOM   1665  N   LEU   107      21.601  28.786  47.578  1.00  0.00           N
ATOM   1666  H   LEU   107      21.652  29.193  46.655  1.00  0.00           H
ATOM   1667  CA  LEU   107      22.155  29.534  48.643  1.00  0.00           C
ATOM   1668  HA  LEU   107      22.751  28.892  49.291  1.00  0.00           H
ATOM   1669  CB  LEU   107      23.225  30.570  48.069  1.00  0.00           C
ATOM   1670  HB2 LEU   107      23.874  30.228  47.265  1.00  0.00           H
ATOM   1671  HB3 LEU   107      22.749  31.406  47.556  1.00  0.00           H
ATOM   1672  CG  LEU   107      24.045  31.212  49.169  1.00  0.00           C
ATOM   1673  HG  LEU   107      23.442  31.947  49.703  1.00  0.00           H
ATOM   1674  CD1 LEU   107      24.738  30.255  50.159  1.00  0.00           C
ATOM   1675 HD11 LEU   107      25.317  29.466  49.679  1.00  0.00           H
ATOM   1676 HD12 LEU   107      24.074  29.769  50.875  1.00  0.00           H
ATOM   1677 HD13 LEU   107      25.420  30.827  50.790  1.00  0.00           H
ATOM   1678  CD2 LEU   107      25.193  32.045  48.501  1.00  0.00           C
ATOM   1679 HD21 LEU   107      25.715  32.523  49.330  1.00  0.00           H
ATOM   1680 HD22 LEU   107      25.920  31.422  47.980  1.00  0.00           H
ATOM   1681 HD23 LEU   107      24.898  32.897  47.888  1.00  0.00           H
ATOM   1682  C   LEU   107      21.069  30.085  49.647  1.00  0.00           C
ATOM   1683  O   LEU   107      21.279  29.893  50.861  1.00  0.00           O
ATOM   1684  N   GLN   108      19.971  30.661  49.141  1.00  0.00           N
ATOM   1685  H   GLN   108      19.854  30.837  48.152  1.00  0.00           H
ATOM   1686  CA  GLN   108      18.771  31.060  49.951  1.00  0.00           C
ATOM   1687  HA  GLN   108      19.042  31.827  50.677  1.00  0.00           H
ATOM   1688  CB  GLN   108      17.734  31.645  48.969  1.00  0.00           C
ATOM   1689  HB2 GLN   108      17.585  30.891  48.195  1.00  0.00           H
ATOM   1690  HB3 GLN   108      16.781  31.793  49.477  1.00  0.00           H
ATOM   1691  CG  GLN   108      18.209  32.986  48.410  1.00  0.00           C
ATOM   1692  HG2 GLN   108      18.217  33.713  49.223  1.00  0.00           H
ATOM   1693  HG3 GLN   108      19.282  32.969  48.217  1.00  0.00           H
ATOM   1694  CD  GLN   108      17.436  33.537  47.222  1.00  0.00           C
ATOM   1695  OE1 GLN   108      16.774  32.830  46.488  1.00  0.00           O
ATOM   1696  NE2 GLN   108      17.417  34.846  47.021  1.00  0.00           N
ATOM   1697 HE21 GLN   108      16.798  35.201  46.305  1.00  0.00           H
ATOM   1698 HE22 GLN   108      17.914  35.473  47.639  1.00  0.00           H
ATOM   1699  C   GLN   108      18.056  29.887  50.560  1.00  0.00           C
ATOM   1700  O   GLN   108      17.298  30.067  51.526  1.00  0.00           O
ATOM   1701  N   ALA   109      18.146  28.666  50.031  1.00  0.00           N
ATOM   1702  H   ALA   109      18.590  28.628  49.125  1.00  0.00           H
ATOM   1703  CA  ALA   109      17.732  27.412  50.679  1.00  0.00           C
ATOM   1704  HA  ALA   109      16.874  27.704  51.284  1.00  0.00           H
ATOM   1705  CB  ALA   109      17.253  26.356  49.679  1.00  0.00           C
ATOM   1706  HB1 ALA   109      16.410  26.712  49.086  1.00  0.00           H
ATOM   1707  HB2 ALA   109      17.039  25.386  50.129  1.00  0.00           H
ATOM   1708  HB3 ALA   109      18.020  26.261  48.910  1.00  0.00           H
ATOM   1709  C   ALA   109      18.743  26.789  51.710  1.00  0.00           C
ATOM   1710  O   ALA   109      18.524  25.620  52.144  1.00  0.00           O
ATOM   1711  N   GLY   110      19.844  27.443  51.990  1.00  0.00           N
ATOM   1712  H   GLY   110      19.932  28.300  51.464  1.00  0.00           H
ATOM   1713  CA  GLY   110      20.875  27.195  52.997  1.00  0.00           C
ATOM   1714  HA2 GLY   110      21.354  28.151  53.208  1.00  0.00           H
ATOM   1715  HA3 GLY   110      20.386  26.876  53.917  1.00  0.00           H
ATOM   1716  C   GLY   110      21.990  26.252  52.630  1.00  0.00           C
ATOM   1717  O   GLY   110      22.555  25.514  53.466  1.00  0.00           O
ATOM   1718  N   ALA   111      22.286  26.029  51.375  1.00  0.00           N
ATOM   1719  H   ALA   111      21.840  26.619  50.687  1.00  0.00           H
ATOM   1720  CA  ALA   111      23.295  25.201  50.826  1.00  0.00           C
ATOM   1721  HA  ALA   111      23.131  24.253  51.338  1.00  0.00           H
ATOM   1722  CB  ALA   111      23.202  25.066  49.310  1.00  0.00           C
ATOM   1723  HB1 ALA   111      23.993  24.380  49.008  1.00  0.00           H
ATOM   1724  HB2 ALA   111      23.436  26.021  48.839  1.00  0.00           H
ATOM   1725  HB3 ALA   111      22.203  24.803  48.964  1.00  0.00           H
ATOM   1726  C   ALA   111      24.673  25.733  51.223  1.00  0.00           C
ATOM   1727  O   ALA   111      24.833  26.902  51.661  1.00  0.00           O
ATOM   1728  N   ASP   112      25.682  24.933  50.903  1.00  0.00           N
ATOM   1729  H   ASP   112      25.473  24.058  50.446  1.00  0.00           H
ATOM   1730  CA  ASP   112      27.026  25.224  51.200  1.00  0.00           C
ATOM   1731  HA  ASP   112      27.001  25.837  52.101  1.00  0.00           H
ATOM   1732  CB  ASP   112      27.797  23.990  51.620  1.00  0.00           C
ATOM   1733  HB2 ASP   112      27.136  23.472  52.314  1.00  0.00           H
ATOM   1734  HB3 ASP   112      27.917  23.345  50.750  1.00  0.00           H
ATOM   1735  CG  ASP   112      29.173  24.308  52.254  1.00  0.00           C
ATOM   1736  OD1 ASP   112      30.126  24.664  51.505  1.00  0.00           O
ATOM   1737  OD2 ASP   112      29.337  24.211  53.398  1.00  0.00           O
ATOM   1738  C   ASP   112      27.622  25.918  50.012  1.00  0.00           C
ATOM   1739  O   ASP   112      27.596  25.429  48.881  1.00  0.00           O
ATOM   1740  N   ILE   113      28.216  27.113  50.244  1.00  0.00           N
ATOM   1741  H   ILE   113      28.350  27.357  51.214  1.00  0.00           H
ATOM   1742  CA  ILE   113      28.645  28.019  49.184  1.00  0.00           C
ATOM   1743  HA  ILE   113      27.768  28.374  48.642  1.00  0.00           H
ATOM   1744  CB  ILE   113      29.379  29.229  49.862  1.00  0.00           C
ATOM   1745  HB  ILE   113      30.117  28.805  50.543  1.00  0.00           H
ATOM   1746  CG2 ILE   113      30.142  29.997  48.759  1.00  0.00           C
ATOM   1747 HG21 ILE   113      31.008  29.450  48.386  1.00  0.00           H
ATOM   1748 HG22 ILE   113      30.482  30.967  49.118  1.00  0.00           H
ATOM   1749 HG23 ILE   113      29.520  30.203  47.887  1.00  0.00           H
ATOM   1750  CG1 ILE   113      28.293  30.147  50.633  1.00  0.00           C
ATOM   1751 HG12 ILE   113      27.475  30.345  49.941  1.00  0.00           H
ATOM   1752 HG13 ILE   113      27.972  29.542  51.481  1.00  0.00           H
ATOM   1753  CD1 ILE   113      28.823  31.499  51.133  1.00  0.00           C
ATOM   1754 HD11 ILE   113      29.832  31.302  51.499  1.00  0.00           H
ATOM   1755 HD12 ILE   113      28.199  31.881  51.941  1.00  0.00           H
ATOM   1756 HD13 ILE   113      28.874  32.097  50.225  1.00  0.00           H
ATOM   1757  C   ILE   113      29.667  27.306  48.290  1.00  0.00           C
ATOM   1758  O   ILE   113      29.567  27.528  47.060  1.00  0.00           O
ATOM   1759  N   SER   114      30.418  26.312  48.733  1.00  0.00           N
ATOM   1760  H   SER   114      30.559  26.290  49.733  1.00  0.00           H
ATOM   1761  CA  SER   114      31.406  25.514  47.887  1.00  0.00           C
ATOM   1762  HA  SER   114      32.097  26.285  47.551  1.00  0.00           H
ATOM   1763  CB  SER   114      32.217  24.613  48.796  1.00  0.00           C
ATOM   1764  HB2 SER   114      32.942  24.005  48.256  1.00  0.00           H
ATOM   1765  HB3 SER   114      32.792  25.180  49.528  1.00  0.00           H
ATOM   1766  OG  SER   114      31.378  23.703  49.373  1.00  0.00           O
ATOM   1767  HG  SER   114      30.767  24.120  49.983  1.00  0.00           H
ATOM   1768  C   SER   114      30.849  24.774  46.696  1.00  0.00           C
ATOM   1769  O   SER   114      31.552  24.570  45.694  1.00  0.00           O
ATOM   1770  N   MET   115      29.517  24.456  46.696  1.00  0.00           N
ATOM   1771  H   MET   115      28.939  24.835  47.432  1.00  0.00           H
ATOM   1772  CA  MET   115      28.815  23.859  45.503  1.00  0.00           C
ATOM   1773  HA  MET   115      29.242  22.898  45.214  1.00  0.00           H
ATOM   1774  CB  MET   115      27.437  23.286  45.903  1.00  0.00           C
ATOM   1775  HB2 MET   115      26.931  24.183  46.258  1.00  0.00           H
ATOM   1776  HB3 MET   115      26.997  22.849  45.005  1.00  0.00           H
ATOM   1777  CG  MET   115      27.597  22.151  46.919  1.00  0.00           C
ATOM   1778  HG2 MET   115      27.617  21.184  46.417  1.00  0.00           H
ATOM   1779  HG3 MET   115      28.540  22.341  47.431  1.00  0.00           H
ATOM   1780  SD  MET   115      26.417  21.983  48.193  1.00  0.00           S
ATOM   1781  CE  MET   115      24.935  21.560  47.293  1.00  0.00           C
ATOM   1782  HE1 MET   115      24.795  22.264  46.474  1.00  0.00           H
ATOM   1783  HE2 MET   115      25.111  20.583  46.843  1.00  0.00           H
ATOM   1784  HE3 MET   115      24.082  21.378  47.949  1.00  0.00           H
ATOM   1785  C   MET   115      28.718  24.856  44.270  1.00  0.00           C
ATOM   1786  O   MET   115      28.311  24.398  43.183  1.00  0.00           O
ATOM   1787  N   ILE   116      29.144  26.095  44.477  1.00  0.00           N
ATOM   1788  H   ILE   116      29.446  26.449  45.374  1.00  0.00           H
ATOM   1789  CA  ILE   116      29.114  27.104  43.428  1.00  0.00           C
ATOM   1790  HA  ILE   116      28.059  27.266  43.208  1.00  0.00           H
ATOM   1791  CB  ILE   116      29.843  28.406  43.901  1.00  0.00           C
ATOM   1792  HB  ILE   116      29.422  28.567  44.892  1.00  0.00           H
ATOM   1793  CG2 ILE   116      31.383  28.134  44.029  1.00  0.00           C
ATOM   1794 HG21 ILE   116      31.824  28.951  44.601  1.00  0.00           H
ATOM   1795 HG22 ILE   116      31.870  28.044  43.056  1.00  0.00           H
ATOM   1796 HG23 ILE   116      31.535  27.201  44.569  1.00  0.00           H
ATOM   1797  CG1 ILE   116      29.386  29.561  42.907  1.00  0.00           C
ATOM   1798 HG12 ILE   116      29.749  29.400  41.891  1.00  0.00           H
ATOM   1799 HG13 ILE   116      28.298  29.553  42.838  1.00  0.00           H
ATOM   1800  CD1 ILE   116      29.950  30.817  43.510  1.00  0.00           C
ATOM   1801 HD11 ILE   116      29.707  31.571  42.761  1.00  0.00           H
ATOM   1802 HD12 ILE   116      31.012  30.683  43.714  1.00  0.00           H
ATOM   1803 HD13 ILE   116      29.421  31.076  44.427  1.00  0.00           H
ATOM   1804  C   ILE   116      29.625  26.681  42.075  1.00  0.00           C
ATOM   1805  O   ILE   116      28.919  26.837  41.049  1.00  0.00           O
ATOM   1806  N   GLY   117      30.747  25.870  41.925  1.00  0.00           N
ATOM   1807  H   GLY   117      31.272  25.618  42.749  1.00  0.00           H
ATOM   1808  CA  GLY   117      31.367  25.587  40.629  1.00  0.00           C
ATOM   1809  HA2 GLY   117      31.385  26.552  40.122  1.00  0.00           H
ATOM   1810  HA3 GLY   117      32.364  25.180  40.798  1.00  0.00           H
ATOM   1811  C   GLY   117      30.509  24.641  39.749  1.00  0.00           C
ATOM   1812  O   GLY   117      30.539  24.582  38.499  1.00  0.00           O
ATOM   1813  N   GLN   118      29.586  23.901  40.378  1.00  0.00           N
ATOM   1814  H   GLN   118      29.495  24.039  41.374  1.00  0.00           H
ATOM   1815  CA  GLN   118      28.683  22.889  39.806  1.00  0.00           C
ATOM   1816  HA  GLN   118      29.155  22.172  39.135  1.00  0.00           H
ATOM   1817  CB  GLN   118      27.965  22.152  40.936  1.00  0.00           C
ATOM   1818  HB2 GLN   118      27.433  22.874  41.555  1.00  0.00           H
ATOM   1819  HB3 GLN   118      27.333  21.453  40.389  1.00  0.00           H
ATOM   1820  CG  GLN   118      28.954  21.291  41.777  1.00  0.00           C
ATOM   1821  HG2 GLN   118      29.441  20.559  41.132  1.00  0.00           H
ATOM   1822  HG3 GLN   118      29.762  21.864  42.229  1.00  0.00           H
ATOM   1823  CD  GLN   118      28.226  20.663  42.985  1.00  0.00           C
ATOM   1824  OE1 GLN   118      26.990  20.863  43.209  1.00  0.00           O
ATOM   1825  NE2 GLN   118      28.955  19.947  43.844  1.00  0.00           N
ATOM   1826 HE21 GLN   118      28.673  19.734  44.790  1.00  0.00           H
ATOM   1827 HE22 GLN   118      29.912  19.707  43.627  1.00  0.00           H
ATOM   1828  C   GLN   118      27.704  23.667  38.881  1.00  0.00           C
ATOM   1829  O   GLN   118      27.638  23.267  37.747  1.00  0.00           O
ATOM   1830  N   PHE   119      27.214  24.778  39.400  1.00  0.00           N
ATOM   1831  H   PHE   119      27.464  25.075  40.333  1.00  0.00           H
ATOM   1832  CA  PHE   119      26.401  25.743  38.538  1.00  0.00           C
ATOM   1833  HA  PHE   119      25.770  25.060  37.970  1.00  0.00           H
ATOM   1834  CB  PHE   119      25.563  26.617  39.501  1.00  0.00           C
ATOM   1835  HB2 PHE   119      26.163  27.392  39.979  1.00  0.00           H
ATOM   1836  HB3 PHE   119      24.732  27.166  39.059  1.00  0.00           H
ATOM   1837  CG  PHE   119      24.887  25.789  40.591  1.00  0.00           C
ATOM   1838  CD1 PHE   119      23.528  25.408  40.452  1.00  0.00           C
ATOM   1839  HD1 PHE   119      23.051  25.590  39.502  1.00  0.00           H
ATOM   1840  CE1 PHE   119      22.806  24.925  41.606  1.00  0.00           C
ATOM   1841  HE1 PHE   119      21.786  24.608  41.448  1.00  0.00           H
ATOM   1842  CZ  PHE   119      23.459  24.706  42.874  1.00  0.00           C
ATOM   1843  HZ  PHE   119      22.983  24.221  43.713  1.00  0.00           H
ATOM   1844  CE2 PHE   119      24.808  24.972  42.935  1.00  0.00           C
ATOM   1845  HE2 PHE   119      25.411  24.842  43.821  1.00  0.00           H
ATOM   1846  CD2 PHE   119      25.525  25.488  41.842  1.00  0.00           C
ATOM   1847  HD2 PHE   119      26.516  25.891  41.984  1.00  0.00           H
ATOM   1848  C   PHE   119      27.045  26.502  37.379  1.00  0.00           C
ATOM   1849  O   PHE   119      26.399  27.274  36.635  1.00  0.00           O
ATOM   1850  N   GLY   120      28.363  26.333  37.359  1.00  0.00           N
ATOM   1851  H   GLY   120      28.741  25.604  37.946  1.00  0.00           H
ATOM   1852  CA  GLY   120      29.306  26.819  36.316  1.00  0.00           C
ATOM   1853  HA2 GLY   120      30.214  26.232  36.454  1.00  0.00           H
ATOM   1854  HA3 GLY   120      28.823  26.717  35.345  1.00  0.00           H
ATOM   1855  C   GLY   120      29.578  28.300  36.421  1.00  0.00           C
ATOM   1856  O   GLY   120      29.761  28.899  35.344  1.00  0.00           O
ATOM   1857  N   VAL   121      29.610  28.884  37.606  1.00  0.00           N
ATOM   1858  H   VAL   121      29.495  28.323  38.437  1.00  0.00           H
ATOM   1859  CA  VAL   121      29.820  30.318  37.890  1.00  0.00           C
ATOM   1860  HA  VAL   121      30.226  30.781  36.991  1.00  0.00           H
ATOM   1861  CB  VAL   121      28.477  31.144  38.082  1.00  0.00           C
ATOM   1862  HB  VAL   121      28.710  32.166  38.381  1.00  0.00           H
ATOM   1863  CG1 VAL   121      27.705  31.257  36.774  1.00  0.00           C
ATOM   1864 HG11 VAL   121      26.872  31.935  36.961  1.00  0.00           H
ATOM   1865 HG12 VAL   121      28.313  31.540  35.914  1.00  0.00           H
ATOM   1866 HG13 VAL   121      27.329  30.251  36.588  1.00  0.00           H
ATOM   1867  CG2 VAL   121      27.537  30.465  39.121  1.00  0.00           C
ATOM   1868 HG21 VAL   121      28.110  30.040  39.946  1.00  0.00           H
ATOM   1869 HG22 VAL   121      27.008  29.602  38.717  1.00  0.00           H
ATOM   1870 HG23 VAL   121      26.781  31.115  39.562  1.00  0.00           H
ATOM   1871  C   VAL   121      30.799  30.612  39.063  1.00  0.00           C
ATOM   1872  O   VAL   121      30.708  31.558  39.802  1.00  0.00           O
ATOM   1873  N   GLY   122      31.791  29.683  39.274  1.00  0.00           N
ATOM   1874  H   GLY   122      31.886  28.962  38.575  1.00  0.00           H
ATOM   1875  CA  GLY   122      32.436  29.466  40.568  1.00  0.00           C
ATOM   1876  HA2 GLY   122      31.572  29.272  41.205  1.00  0.00           H
ATOM   1877  HA3 GLY   122      33.044  28.563  40.513  1.00  0.00           H
ATOM   1878  C   GLY   122      33.183  30.684  41.188  1.00  0.00           C
ATOM   1879  O   GLY   122      33.334  30.889  42.396  1.00  0.00           O
ATOM   1880  N   PHE   123      33.575  31.623  40.270  1.00  0.00           N
ATOM   1881  H   PHE   123      33.521  31.280  39.321  1.00  0.00           H
ATOM   1882  CA  PHE   123      34.315  32.940  40.387  1.00  0.00           C
ATOM   1883  HA  PHE   123      35.330  32.701  40.702  1.00  0.00           H
ATOM   1884  CB  PHE   123      34.418  33.502  38.901  1.00  0.00           C
ATOM   1885  HB2 PHE   123      35.108  32.885  38.325  1.00  0.00           H
ATOM   1886  HB3 PHE   123      33.377  33.406  38.592  1.00  0.00           H
ATOM   1887  CG  PHE   123      34.938  34.933  38.835  1.00  0.00           C
ATOM   1888  CD1 PHE   123      36.290  35.059  38.385  1.00  0.00           C
ATOM   1889  HD1 PHE   123      36.926  34.203  38.213  1.00  0.00           H
ATOM   1890  CE1 PHE   123      36.783  36.392  38.103  1.00  0.00           C
ATOM   1891  HE1 PHE   123      37.790  36.567  37.752  1.00  0.00           H
ATOM   1892  CZ  PHE   123      36.024  37.548  38.327  1.00  0.00           C
ATOM   1893  HZ  PHE   123      36.491  38.516  38.226  1.00  0.00           H
ATOM   1894  CE2 PHE   123      34.734  37.389  38.890  1.00  0.00           C
ATOM   1895  HE2 PHE   123      34.239  38.278  39.252  1.00  0.00           H
ATOM   1896  CD2 PHE   123      34.165  36.110  39.062  1.00  0.00           C
ATOM   1897  HD2 PHE   123      33.163  36.075  39.462  1.00  0.00           H
ATOM   1898  C   PHE   123      33.774  33.946  41.400  1.00  0.00           C
ATOM   1899  O   PHE   123      34.614  34.545  42.081  1.00  0.00           O
ATOM   1900  N   TYR   124      32.487  34.098  41.598  1.00  0.00           N
ATOM   1901  H   TYR   124      31.840  33.469  41.145  1.00  0.00           H
ATOM   1902  CA  TYR   124      31.982  35.011  42.670  1.00  0.00           C
ATOM   1903  HA  TYR   124      32.409  36.014  42.645  1.00  0.00           H
ATOM   1904  CB  TYR   124      30.428  35.184  42.276  1.00  0.00           C
ATOM   1905  HB2 TYR   124      30.011  34.182  42.375  1.00  0.00           H
ATOM   1906  HB3 TYR   124      29.920  35.769  43.044  1.00  0.00           H
ATOM   1907  CG  TYR   124      29.951  35.625  40.889  1.00  0.00           C
ATOM   1908  CD1 TYR   124      30.528  36.796  40.374  1.00  0.00           C
ATOM   1909  HD1 TYR   124      31.346  37.179  40.966  1.00  0.00           H
ATOM   1910  CE1 TYR   124      30.184  37.265  39.062  1.00  0.00           C
ATOM   1911  HE1 TYR   124      30.720  38.120  38.678  1.00  0.00           H
ATOM   1912  CZ  TYR   124      29.098  36.569  38.423  1.00  0.00           C
ATOM   1913  OH  TYR   124      28.606  36.942  37.195  1.00  0.00           O
ATOM   1914  HH  TYR   124      27.767  36.501  37.049  1.00  0.00           H
ATOM   1915  CE2 TYR   124      28.570  35.357  38.897  1.00  0.00           C
ATOM   1916  HE2 TYR   124      27.849  34.758  38.359  1.00  0.00           H
ATOM   1917  CD2 TYR   124      29.033  34.894  40.139  1.00  0.00           C
ATOM   1918  HD2 TYR   124      28.676  33.983  40.595  1.00  0.00           H
ATOM   1919  C   TYR   124      32.184  34.611  44.094  1.00  0.00           C
ATOM   1920  O   TYR   124      32.167  35.495  44.964  1.00  0.00           O
ATOM   1921  N   SER   125      32.561  33.378  44.440  1.00  0.00           N
ATOM   1922  H   SER   125      32.393  32.647  43.763  1.00  0.00           H
ATOM   1923  CA  SER   125      33.293  33.078  45.662  1.00  0.00           C
ATOM   1924  HA  SER   125      32.639  33.357  46.488  1.00  0.00           H
ATOM   1925  CB  SER   125      33.653  31.637  45.656  1.00  0.00           C
ATOM   1926  HB2 SER   125      34.091  31.248  46.574  1.00  0.00           H
ATOM   1927  HB3 SER   125      32.710  31.103  45.540  1.00  0.00           H
ATOM   1928  OG  SER   125      34.620  31.358  44.659  1.00  0.00           O
ATOM   1929  HG  SER   125      34.237  31.303  43.780  1.00  0.00           H
ATOM   1930  C   SER   125      34.626  33.845  45.929  1.00  0.00           C
ATOM   1931  O   SER   125      35.148  33.747  47.047  1.00  0.00           O
ATOM   1932  N   ALA   126      35.198  34.592  45.010  1.00  0.00           N
ATOM   1933  H   ALA   126      34.871  34.564  44.054  1.00  0.00           H
ATOM   1934  CA  ALA   126      36.302  35.437  45.374  1.00  0.00           C
ATOM   1935  HA  ALA   126      37.199  35.103  45.897  1.00  0.00           H
ATOM   1936  CB  ALA   126      36.718  36.186  44.118  1.00  0.00           C
ATOM   1937  HB1 ALA   126      36.915  35.513  43.283  1.00  0.00           H
ATOM   1938  HB2 ALA   126      37.650  36.709  44.337  1.00  0.00           H
ATOM   1939  HB3 ALA   126      36.023  36.979  43.843  1.00  0.00           H
ATOM   1940  C   ALA   126      35.813  36.542  46.349  1.00  0.00           C
ATOM   1941  O   ALA   126      36.579  36.934  47.228  1.00  0.00           O
ATOM   1942  N   TYR   127      34.507  36.861  46.228  1.00  0.00           N
ATOM   1943  H   TYR   127      33.904  36.329  45.619  1.00  0.00           H
ATOM   1944  CA  TYR   127      33.955  37.922  47.142  1.00  0.00           C
ATOM   1945  HA  TYR   127      34.710  38.706  47.199  1.00  0.00           H
ATOM   1946  CB  TYR   127      32.741  38.586  46.441  1.00  0.00           C
ATOM   1947  HB2 TYR   127      32.083  37.781  46.114  1.00  0.00           H
ATOM   1948  HB3 TYR   127      32.214  39.160  47.204  1.00  0.00           H
ATOM   1949  CG  TYR   127      33.178  39.361  45.190  1.00  0.00           C
ATOM   1950  CD1 TYR   127      33.760  40.617  45.271  1.00  0.00           C
ATOM   1951  HD1 TYR   127      33.817  41.002  46.278  1.00  0.00           H
ATOM   1952  CE1 TYR   127      34.158  41.328  44.110  1.00  0.00           C
ATOM   1953  HE1 TYR   127      34.607  42.305  44.213  1.00  0.00           H
ATOM   1954  CZ  TYR   127      33.984  40.765  42.844  1.00  0.00           C
ATOM   1955  OH  TYR   127      34.251  41.437  41.689  1.00  0.00           O
ATOM   1956  HH  TYR   127      34.656  42.271  41.941  1.00  0.00           H
ATOM   1957  CE2 TYR   127      33.357  39.486  42.762  1.00  0.00           C
ATOM   1958  HE2 TYR   127      33.106  39.154  41.766  1.00  0.00           H
ATOM   1959  CD2 TYR   127      32.907  38.792  43.904  1.00  0.00           C
ATOM   1960  HD2 TYR   127      32.315  37.905  43.735  1.00  0.00           H
ATOM   1961  C   TYR   127      33.617  37.428  48.531  1.00  0.00           C
ATOM   1962  O   TYR   127      32.831  38.012  49.230  1.00  0.00           O
ATOM   1963  N   LEU   128      34.154  36.287  48.919  1.00  0.00           N
ATOM   1964  H   LEU   128      34.771  35.934  48.202  1.00  0.00           H
ATOM   1965  CA  LEU   128      34.195  35.720  50.313  1.00  0.00           C
ATOM   1966  HA  LEU   128      33.233  35.831  50.813  1.00  0.00           H
ATOM   1967  CB  LEU   128      34.501  34.210  50.166  1.00  0.00           C
ATOM   1968  HB2 LEU   128      35.397  34.184  49.547  1.00  0.00           H
ATOM   1969  HB3 LEU   128      34.755  33.704  51.099  1.00  0.00           H
ATOM   1970  CG  LEU   128      33.396  33.331  49.545  1.00  0.00           C
ATOM   1971  HG  LEU   128      33.104  33.842  48.628  1.00  0.00           H
ATOM   1972  CD1 LEU   128      33.808  32.005  49.181  1.00  0.00           C
ATOM   1973 HD11 LEU   128      33.820  31.294  50.006  1.00  0.00           H
ATOM   1974 HD12 LEU   128      34.793  32.122  48.729  1.00  0.00           H
ATOM   1975 HD13 LEU   128      33.207  31.791  48.297  1.00  0.00           H
ATOM   1976  CD2 LEU   128      32.151  33.309  50.381  1.00  0.00           C
ATOM   1977 HD21 LEU   128      31.341  32.804  49.854  1.00  0.00           H
ATOM   1978 HD22 LEU   128      32.382  32.785  51.308  1.00  0.00           H
ATOM   1979 HD23 LEU   128      31.824  34.323  50.609  1.00  0.00           H
ATOM   1980  C   LEU   128      35.225  36.432  51.211  1.00  0.00           C
ATOM   1981  O   LEU   128      34.993  36.556  52.402  1.00  0.00           O
ATOM   1982  N   VAL   129      36.302  36.907  50.655  1.00  0.00           N
ATOM   1983  H   VAL   129      36.384  36.725  49.665  1.00  0.00           H
ATOM   1984  CA  VAL   129      37.473  37.440  51.232  1.00  0.00           C
ATOM   1985  HA  VAL   129      37.222  37.771  52.239  1.00  0.00           H
ATOM   1986  CB  VAL   129      38.653  36.412  51.369  1.00  0.00           C
ATOM   1987  HB  VAL   129      39.527  36.796  51.896  1.00  0.00           H
ATOM   1988  CG1 VAL   129      38.153  35.245  52.202  1.00  0.00           C
ATOM   1989 HG11 VAL   129      37.556  35.604  53.041  1.00  0.00           H
ATOM   1990 HG12 VAL   129      37.334  34.757  51.672  1.00  0.00           H
ATOM   1991 HG13 VAL   129      38.946  34.552  52.482  1.00  0.00           H
ATOM   1992  CG2 VAL   129      39.052  35.871  50.012  1.00  0.00           C
ATOM   1993 HG21 VAL   129      38.147  35.508  49.525  1.00  0.00           H
ATOM   1994 HG22 VAL   129      39.814  35.092  50.014  1.00  0.00           H
ATOM   1995 HG23 VAL   129      39.413  36.674  49.368  1.00  0.00           H
ATOM   1996  C   VAL   129      38.005  38.696  50.587  1.00  0.00           C
ATOM   1997  O   VAL   129      38.532  39.594  51.262  1.00  0.00           O
ATOM   1998  N   ALA   130      37.847  38.860  49.297  1.00  0.00           N
ATOM   1999  H   ALA   130      37.598  38.025  48.785  1.00  0.00           H
ATOM   2000  CA  ALA   130      38.215  40.039  48.578  1.00  0.00           C
ATOM   2001  HA  ALA   130      39.053  40.605  48.984  1.00  0.00           H
ATOM   2002  CB  ALA   130      38.440  39.636  47.175  1.00  0.00           C
ATOM   2003  HB1 ALA   130      37.543  39.224  46.710  1.00  0.00           H
ATOM   2004  HB2 ALA   130      39.365  39.081  47.025  1.00  0.00           H
ATOM   2005  HB3 ALA   130      38.523  40.556  46.596  1.00  0.00           H
ATOM   2006  C   ALA   130      37.078  41.156  48.585  1.00  0.00           C
ATOM   2007  O   ALA   130      35.867  40.894  48.566  1.00  0.00           O
ATOM   2008  N   GLU   131      37.552  42.454  48.627  1.00  0.00           N
ATOM   2009  H   GLU   131      38.535  42.545  48.416  1.00  0.00           H
ATOM   2010  CA  GLU   131      36.723  43.653  48.566  1.00  0.00           C
ATOM   2011  HA  GLU   131      35.682  43.406  48.773  1.00  0.00           H
ATOM   2012  CB  GLU   131      37.280  44.642  49.596  1.00  0.00           C
ATOM   2013  HB2 GLU   131      36.585  45.483  49.587  1.00  0.00           H
ATOM   2014  HB3 GLU   131      37.455  44.281  50.609  1.00  0.00           H
ATOM   2015  CG  GLU   131      38.741  45.146  49.263  1.00  0.00           C
ATOM   2016  HG2 GLU   131      39.304  44.215  49.336  1.00  0.00           H
ATOM   2017  HG3 GLU   131      38.805  45.688  48.318  1.00  0.00           H
ATOM   2018  CD  GLU   131      39.106  46.086  50.375  1.00  0.00           C
ATOM   2019  OE1 GLU   131      38.269  46.785  50.956  1.00  0.00           O
ATOM   2020  OE2 GLU   131      40.310  46.226  50.630  1.00  0.00           O
ATOM   2021  C   GLU   131      36.682  44.407  47.194  1.00  0.00           C
ATOM   2022  O   GLU   131      35.916  45.327  47.073  1.00  0.00           O
ATOM   2023  N   LYS   132      37.500  43.946  46.281  1.00  0.00           N
ATOM   2024  H   LYS   132      38.200  43.278  46.570  1.00  0.00           H
ATOM   2025  CA  LYS   132      37.534  44.249  44.865  1.00  0.00           C
ATOM   2026  HA  LYS   132      36.507  44.160  44.512  1.00  0.00           H
ATOM   2027  CB  LYS   132      38.182  45.645  44.577  1.00  0.00           C
ATOM   2028  HB2 LYS   132      37.573  46.300  45.201  1.00  0.00           H
ATOM   2029  HB3 LYS   132      39.206  45.641  44.950  1.00  0.00           H
ATOM   2030  CG  LYS   132      38.162  46.075  43.112  1.00  0.00           C
ATOM   2031  HG2 LYS   132      38.979  45.587  42.581  1.00  0.00           H
ATOM   2032  HG3 LYS   132      37.164  45.931  42.701  1.00  0.00           H
ATOM   2033  CD  LYS   132      38.374  47.535  42.894  1.00  0.00           C
ATOM   2034  HD2 LYS   132      38.264  47.721  41.826  1.00  0.00           H
ATOM   2035  HD3 LYS   132      37.663  48.171  43.423  1.00  0.00           H
ATOM   2036  CE  LYS   132      39.766  47.844  43.402  1.00  0.00           C
ATOM   2037  HE2 LYS   132      39.720  47.988  44.481  1.00  0.00           H
ATOM   2038  HE3 LYS   132      40.499  47.093  43.105  1.00  0.00           H
ATOM   2039  NZ  LYS   132      40.095  49.176  42.695  1.00  0.00           N
ATOM   2040  HZ1 LYS   132      40.162  49.139  41.688  1.00  0.00           H
ATOM   2041  HZ2 LYS   132      41.022  49.494  42.940  1.00  0.00           H
ATOM   2042  HZ3 LYS   132      39.381  49.860  42.901  1.00  0.00           H
ATOM   2043  C   LYS   132      38.188  43.145  44.144  1.00  0.00           C
ATOM   2044  O   LYS   132      39.059  42.426  44.734  1.00  0.00           O
ATOM   2045  N   VAL   133      37.849  42.882  42.885  1.00  0.00           N
ATOM   2046  H   VAL   133      37.190  43.524  42.469  1.00  0.00           H
ATOM   2047  CA  VAL   133      38.432  41.860  41.958  1.00  0.00           C
ATOM   2048  HA  VAL   133      39.340  41.485  42.431  1.00  0.00           H
ATOM   2049  CB  VAL   133      37.528  40.684  41.697  1.00  0.00           C
ATOM   2050  HB  VAL   133      36.583  41.022  41.272  1.00  0.00           H
ATOM   2051  CG1 VAL   133      38.104  39.554  40.781  1.00  0.00           C
ATOM   2052 HG11 VAL   133      38.157  39.879  39.742  1.00  0.00           H
ATOM   2053 HG12 VAL   133      39.119  39.292  41.079  1.00  0.00           H
ATOM   2054 HG13 VAL   133      37.514  38.641  40.858  1.00  0.00           H
ATOM   2055  CG2 VAL   133      37.335  40.156  43.148  1.00  0.00           C
ATOM   2056 HG21 VAL   133      36.673  39.290  43.167  1.00  0.00           H
ATOM   2057 HG22 VAL   133      36.792  40.860  43.779  1.00  0.00           H
ATOM   2058 HG23 VAL   133      38.198  39.802  43.710  1.00  0.00           H
ATOM   2059  C   VAL   133      38.774  42.537  40.596  1.00  0.00           C
ATOM   2060  O   VAL   133      37.869  43.132  39.984  1.00  0.00           O
ATOM   2061  N   THR   134      39.998  42.275  40.193  1.00  0.00           N
ATOM   2062  H   THR   134      40.573  41.851  40.907  1.00  0.00           H
ATOM   2063  CA  THR   134      40.520  42.815  38.899  1.00  0.00           C
ATOM   2064  HA  THR   134      39.693  43.144  38.270  1.00  0.00           H
ATOM   2065  CB  THR   134      41.528  43.998  39.084  1.00  0.00           C
ATOM   2066  HB  THR   134      42.423  43.665  39.609  1.00  0.00           H
ATOM   2067  CG2 THR   134      41.984  44.717  37.774  1.00  0.00           C
ATOM   2068 HG21 THR   134      42.879  45.331  37.869  1.00  0.00           H
ATOM   2069 HG22 THR   134      41.105  45.347  37.626  1.00  0.00           H
ATOM   2070 HG23 THR   134      42.209  43.984  36.999  1.00  0.00           H
ATOM   2071  OG1 THR   134      40.913  44.982  39.837  1.00  0.00           O
ATOM   2072  HG1 THR   134      41.178  44.814  40.743  1.00  0.00           H
ATOM   2073  C   THR   134      41.195  41.713  38.031  1.00  0.00           C
ATOM   2074  O   THR   134      42.217  41.165  38.369  1.00  0.00           O
ATOM   2075  N   VAL   135      40.565  41.316  36.922  1.00  0.00           N
ATOM   2076  H   VAL   135      39.882  42.025  36.695  1.00  0.00           H
ATOM   2077  CA  VAL   135      41.126  40.441  35.823  1.00  0.00           C
ATOM   2078  HA  VAL   135      41.741  39.646  36.245  1.00  0.00           H
ATOM   2079  CB  VAL   135      40.031  39.749  35.000  1.00  0.00           C
ATOM   2080  HB  VAL   135      39.349  40.508  34.616  1.00  0.00           H
ATOM   2081  CG1 VAL   135      40.548  38.987  33.738  1.00  0.00           C
ATOM   2082 HG11 VAL   135      39.825  38.253  33.383  1.00  0.00           H
ATOM   2083 HG12 VAL   135      40.811  39.698  32.955  1.00  0.00           H
ATOM   2084 HG13 VAL   135      41.488  38.527  34.046  1.00  0.00           H
ATOM   2085  CG2 VAL   135      39.222  38.860  35.807  1.00  0.00           C
ATOM   2086 HG21 VAL   135      39.891  38.038  36.061  1.00  0.00           H
ATOM   2087 HG22 VAL   135      38.373  38.456  35.257  1.00  0.00           H
ATOM   2088 HG23 VAL   135      39.021  39.359  36.756  1.00  0.00           H
ATOM   2089  C   VAL   135      42.041  41.273  34.925  1.00  0.00           C
ATOM   2090  O   VAL   135      41.577  42.303  34.577  1.00  0.00           O
ATOM   2091  N   ILE   136      43.225  40.777  34.530  1.00  0.00           N
ATOM   2092  H   ILE   136      43.495  39.881  34.909  1.00  0.00           H
ATOM   2093  CA  ILE   136      43.993  41.383  33.403  1.00  0.00           C
ATOM   2094  HA  ILE   136      43.481  42.148  32.819  1.00  0.00           H
ATOM   2095  CB  ILE   136      45.255  41.993  34.001  1.00  0.00           C
ATOM   2096  HB  ILE   136      45.942  41.297  34.483  1.00  0.00           H
ATOM   2097  CG2 ILE   136      46.109  42.481  32.849  1.00  0.00           C
ATOM   2098 HG21 ILE   136      46.376  41.680  32.160  1.00  0.00           H
ATOM   2099 HG22 ILE   136      47.035  42.973  33.147  1.00  0.00           H
ATOM   2100 HG23 ILE   136      45.546  43.122  32.171  1.00  0.00           H
ATOM   2101  CG1 ILE   136      44.879  43.077  35.036  1.00  0.00           C
ATOM   2102 HG12 ILE   136      44.208  43.765  34.522  1.00  0.00           H
ATOM   2103 HG13 ILE   136      44.169  42.801  35.816  1.00  0.00           H
ATOM   2104  CD1 ILE   136      45.970  43.856  35.649  1.00  0.00           C
ATOM   2105 HD11 ILE   136      46.228  44.610  34.906  1.00  0.00           H
ATOM   2106 HD12 ILE   136      46.781  43.186  35.935  1.00  0.00           H
ATOM   2107 HD13 ILE   136      45.535  44.205  36.587  1.00  0.00           H
ATOM   2108  C   ILE   136      44.380  40.146  32.497  1.00  0.00           C
ATOM   2109  O   ILE   136      44.636  39.086  32.978  1.00  0.00           O
ATOM   2110  N   THR   137      44.181  40.250  31.205  1.00  0.00           N
ATOM   2111  H   THR   137      44.049  41.194  30.870  1.00  0.00           H
ATOM   2112  CA  THR   137      44.190  39.158  30.218  1.00  0.00           C
ATOM   2113  HA  THR   137      44.739  38.311  30.627  1.00  0.00           H
ATOM   2114  CB  THR   137      42.831  38.584  29.994  1.00  0.00           C
ATOM   2115  HB  THR   137      42.351  38.427  30.960  1.00  0.00           H
ATOM   2116  CG2 THR   137      41.891  39.525  29.268  1.00  0.00           C
ATOM   2117 HG21 THR   137      40.880  39.132  29.386  1.00  0.00           H
ATOM   2118 HG22 THR   137      42.096  39.584  28.200  1.00  0.00           H
ATOM   2119 HG23 THR   137      41.917  40.515  29.725  1.00  0.00           H
ATOM   2120  OG1 THR   137      42.820  37.323  29.420  1.00  0.00           O
ATOM   2121  HG1 THR   137      42.871  36.781  30.210  1.00  0.00           H
ATOM   2122  C   THR   137      44.831  39.491  28.901  1.00  0.00           C
ATOM   2123  O   THR   137      44.836  40.681  28.591  1.00  0.00           O
ATOM   2124  N   LYS   138      45.373  38.603  28.002  1.00  0.00           N
ATOM   2125  H   LYS   138      45.472  37.646  28.311  1.00  0.00           H
ATOM   2126  CA  LYS   138      45.810  38.845  26.648  1.00  0.00           C
ATOM   2127  HA  LYS   138      45.235  39.666  26.219  1.00  0.00           H
ATOM   2128  CB  LYS   138      47.301  39.105  26.879  1.00  0.00           C
ATOM   2129  HB2 LYS   138      47.432  40.136  27.209  1.00  0.00           H
ATOM   2130  HB3 LYS   138      47.740  38.453  27.634  1.00  0.00           H
ATOM   2131  CG  LYS   138      48.111  39.156  25.537  1.00  0.00           C
ATOM   2132  HG2 LYS   138      49.099  39.539  25.790  1.00  0.00           H
ATOM   2133  HG3 LYS   138      48.293  38.152  25.152  1.00  0.00           H
ATOM   2134  CD  LYS   138      47.730  40.216  24.486  1.00  0.00           C
ATOM   2135  HD2 LYS   138      46.711  40.033  24.146  1.00  0.00           H
ATOM   2136  HD3 LYS   138      47.808  41.178  24.993  1.00  0.00           H
ATOM   2137  CE  LYS   138      48.696  40.352  23.296  1.00  0.00           C
ATOM   2138  HE2 LYS   138      48.448  41.276  22.773  1.00  0.00           H
ATOM   2139  HE3 LYS   138      49.746  40.303  23.583  1.00  0.00           H
ATOM   2140  NZ  LYS   138      48.350  39.322  22.413  1.00  0.00           N
ATOM   2141  HZ1 LYS   138      48.164  38.440  22.869  1.00  0.00           H
ATOM   2142  HZ2 LYS   138      49.026  39.064  21.708  1.00  0.00           H
ATOM   2143  HZ3 LYS   138      47.534  39.615  21.895  1.00  0.00           H
ATOM   2144  C   LYS   138      45.578  37.641  25.739  1.00  0.00           C
ATOM   2145  O   LYS   138      46.164  36.569  25.922  1.00  0.00           O
ATOM   2146  N   HIE   139      44.717  37.798  24.683  1.00  0.00           N
ATOM   2147  H   HIE   139      44.250  38.686  24.562  1.00  0.00           H
ATOM   2148  CA  HIE   139      44.455  36.754  23.693  1.00  0.00           C
ATOM   2149  HA  HIE   139      44.437  35.706  23.991  1.00  0.00           H
ATOM   2150  CB  HIE   139      43.029  36.973  23.134  1.00  0.00           C
ATOM   2151  HB2 HIE   139      42.308  37.266  23.898  1.00  0.00           H
ATOM   2152  HB3 HIE   139      43.021  37.881  22.531  1.00  0.00           H
ATOM   2153  CG  HIE   139      42.518  35.941  22.289  1.00  0.00           C
ATOM   2154  ND1 HIE   139      42.700  35.931  20.871  1.00  0.00           N
ATOM   2155  CE1 HIE   139      42.242  34.733  20.503  1.00  0.00           C
ATOM   2156  HE1 HIE   139      42.298  34.234  19.546  1.00  0.00           H
ATOM   2157  NE2 HIE   139      41.589  34.142  21.579  1.00  0.00           N
ATOM   2158  HE2 HIE   139      41.204  33.208  21.595  1.00  0.00           H
ATOM   2159  CD2 HIE   139      41.789  34.837  22.672  1.00  0.00           C
ATOM   2160  HD2 HIE   139      41.609  34.580  23.705  1.00  0.00           H
ATOM   2161  C   HIE   139      45.562  36.824  22.541  1.00  0.00           C
ATOM   2162  O   HIE   139      46.057  37.844  22.155  1.00  0.00           O
ATOM   2163  N   ASN   140      46.022  35.620  22.056  1.00  0.00           N
ATOM   2164  H   ASN   140      45.446  34.795  22.133  1.00  0.00           H
ATOM   2165  CA  ASN   140      47.089  35.538  21.042  1.00  0.00           C
ATOM   2166  HA  ASN   140      48.045  35.926  21.393  1.00  0.00           H
ATOM   2167  CB  ASN   140      47.372  34.044  20.611  1.00  0.00           C
ATOM   2168  HB2 ASN   140      47.630  33.401  21.452  1.00  0.00           H
ATOM   2169  HB3 ASN   140      46.395  33.759  20.222  1.00  0.00           H
ATOM   2170  CG  ASN   140      48.356  33.860  19.477  1.00  0.00           C
ATOM   2171  OD1 ASN   140      49.499  33.732  19.740  1.00  0.00           O
ATOM   2172  ND2 ASN   140      48.014  33.944  18.250  1.00  0.00           N
ATOM   2173 HD21 ASN   140      47.065  34.214  18.034  1.00  0.00           H
ATOM   2174 HD22 ASN   140      48.698  34.156  17.538  1.00  0.00           H
ATOM   2175  C   ASN   140      46.766  36.449  19.784  1.00  0.00           C
ATOM   2176  O   ASN   140      47.604  37.020  19.183  1.00  0.00           O
ATOM   2177  N   ASP   141      45.462  36.566  19.523  1.00  0.00           N
ATOM   2178  H   ASP   141      44.736  36.154  20.090  1.00  0.00           H
ATOM   2179  CA  ASP   141      45.035  37.268  18.319  1.00  0.00           C
ATOM   2180  HA  ASP   141      45.840  37.381  17.592  1.00  0.00           H
ATOM   2181  CB  ASP   141      43.995  36.519  17.535  1.00  0.00           C
ATOM   2182  HB2 ASP   141      43.093  36.542  18.148  1.00  0.00           H
ATOM   2183  HB3 ASP   141      43.841  37.016  16.578  1.00  0.00           H
ATOM   2184  CG  ASP   141      44.193  35.011  17.268  1.00  0.00           C
ATOM   2185  OD1 ASP   141      45.279  34.456  17.317  1.00  0.00           O
ATOM   2186  OD2 ASP   141      43.110  34.447  16.902  1.00  0.00           O
ATOM   2187  C   ASP   141      44.601  38.744  18.522  1.00  0.00           C
ATOM   2188  O   ASP   141      44.312  39.416  17.487  1.00  0.00           O
ATOM   2189  N   ASP   142      44.517  39.272  19.774  1.00  0.00           N
ATOM   2190  H   ASP   142      44.809  38.714  20.564  1.00  0.00           H
ATOM   2191  CA  ASP   142      44.068  40.621  20.119  1.00  0.00           C
ATOM   2192  HA  ASP   142      43.975  41.234  19.222  1.00  0.00           H
ATOM   2193  CB  ASP   142      42.589  40.388  20.420  1.00  0.00           C
ATOM   2194  HB2 ASP   142      42.231  39.853  19.540  1.00  0.00           H
ATOM   2195  HB3 ASP   142      42.502  39.784  21.323  1.00  0.00           H
ATOM   2196  CG  ASP   142      41.725  41.665  20.519  1.00  0.00           C
ATOM   2197  OD1 ASP   142      42.062  42.815  20.581  1.00  0.00           O
ATOM   2198  OD2 ASP   142      40.497  41.437  20.600  1.00  0.00           O
ATOM   2199  C   ASP   142      44.869  41.327  21.225  1.00  0.00           C
ATOM   2200  O   ASP   142      45.864  40.815  21.769  1.00  0.00           O
ATOM   2201  N   GLU   143      44.508  42.505  21.690  1.00  0.00           N
ATOM   2202  H   GLU   143      43.640  42.864  21.316  1.00  0.00           H
ATOM   2203  CA  GLU   143      45.239  43.354  22.590  1.00  0.00           C
ATOM   2204  HA  GLU   143      46.281  43.350  22.271  1.00  0.00           H
ATOM   2205  CB  GLU   143      44.735  44.801  22.488  1.00  0.00           C
ATOM   2206  HB2 GLU   143      43.944  44.969  23.219  1.00  0.00           H
ATOM   2207  HB3 GLU   143      45.531  45.440  22.869  1.00  0.00           H
ATOM   2208  CG  GLU   143      44.295  45.322  21.157  1.00  0.00           C
ATOM   2209  HG2 GLU   143      43.363  44.910  20.770  1.00  0.00           H
ATOM   2210  HG3 GLU   143      44.050  46.355  21.402  1.00  0.00           H
ATOM   2211  CD  GLU   143      45.350  45.315  20.002  1.00  0.00           C
ATOM   2212  OE1 GLU   143      46.481  44.911  20.285  1.00  0.00           O
ATOM   2213  OE2 GLU   143      45.046  45.638  18.857  1.00  0.00           O
ATOM   2214  C   GLU   143      45.170  42.776  23.981  1.00  0.00           C
ATOM   2215  O   GLU   143      44.643  41.691  24.296  1.00  0.00           O
ATOM   2216  N   GLN   144      45.808  43.504  24.906  1.00  0.00           N
ATOM   2217  H   GLN   144      46.256  44.340  24.559  1.00  0.00           H
ATOM   2218  CA  GLN   144      45.844  43.331  26.348  1.00  0.00           C
ATOM   2219  HA  GLN   144      45.723  42.252  26.430  1.00  0.00           H
ATOM   2220  CB  GLN   144      47.264  43.595  26.835  1.00  0.00           C
ATOM   2221  HB2 GLN   144      47.945  43.073  26.161  1.00  0.00           H
ATOM   2222  HB3 GLN   144      47.484  44.661  26.788  1.00  0.00           H
ATOM   2223  CG  GLN   144      47.518  43.189  28.328  1.00  0.00           C
ATOM   2224  HG2 GLN   144      47.044  43.850  29.054  1.00  0.00           H
ATOM   2225  HG3 GLN   144      47.045  42.291  28.726  1.00  0.00           H
ATOM   2226  CD  GLN   144      49.014  43.171  28.688  1.00  0.00           C
ATOM   2227  OE1 GLN   144      49.870  42.726  27.927  1.00  0.00           O
ATOM   2228  NE2 GLN   144      49.328  43.548  29.887  1.00  0.00           N
ATOM   2229 HE21 GLN   144      50.228  43.326  30.289  1.00  0.00           H
ATOM   2230 HE22 GLN   144      48.653  44.000  30.488  1.00  0.00           H
ATOM   2231  C   GLN   144      44.638  44.050  27.121  1.00  0.00           C
ATOM   2232  O   GLN   144      44.571  45.311  27.095  1.00  0.00           O
ATOM   2233  N   TYR   145      43.840  43.365  27.953  1.00  0.00           N
ATOM   2234  H   TYR   145      44.005  42.369  27.983  1.00  0.00           H
ATOM   2235  CA  TYR   145      42.608  43.907  28.548  1.00  0.00           C
ATOM   2236  HA  TYR   145      42.607  44.990  28.435  1.00  0.00           H
ATOM   2237  CB  TYR   145      41.397  43.376  27.791  1.00  0.00           C
ATOM   2238  HB2 TYR   145      41.466  42.288  27.767  1.00  0.00           H
ATOM   2239  HB3 TYR   145      40.485  43.722  28.278  1.00  0.00           H
ATOM   2240  CG  TYR   145      41.246  43.711  26.291  1.00  0.00           C
ATOM   2241  CD1 TYR   145      40.700  44.919  25.928  1.00  0.00           C
ATOM   2242  HD1 TYR   145      40.289  45.556  26.697  1.00  0.00           H
ATOM   2243  CE1 TYR   145      40.587  45.245  24.560  1.00  0.00           C
ATOM   2244  HE1 TYR   145      40.218  46.225  24.294  1.00  0.00           H
ATOM   2245  CZ  TYR   145      41.107  44.335  23.578  1.00  0.00           C
ATOM   2246  OH  TYR   145      40.844  44.632  22.240  1.00  0.00           O
ATOM   2247  HH  TYR   145      40.990  43.865  21.682  1.00  0.00           H
ATOM   2248  CE2 TYR   145      41.686  43.100  23.974  1.00  0.00           C
ATOM   2249  HE2 TYR   145      41.865  42.375  23.193  1.00  0.00           H
ATOM   2250  CD2 TYR   145      41.799  42.809  25.337  1.00  0.00           C
ATOM   2251  HD2 TYR   145      42.227  41.862  25.633  1.00  0.00           H
ATOM   2252  C   TYR   145      42.394  43.663  30.032  1.00  0.00           C
ATOM   2253  O   TYR   145      43.133  42.879  30.598  1.00  0.00           O
ATOM   2254  N   ALA   146      41.396  44.255  30.700  1.00  0.00           N
ATOM   2255  H   ALA   146      40.934  45.001  30.199  1.00  0.00           H
ATOM   2256  CA  ALA   146      41.155  44.081  32.118  1.00  0.00           C
ATOM   2257  HA  ALA   146      41.320  43.034  32.373  1.00  0.00           H
ATOM   2258  CB  ALA   146      42.139  45.016  32.903  1.00  0.00           C
ATOM   2259  HB1 ALA   146      41.938  45.023  33.974  1.00  0.00           H
ATOM   2260  HB2 ALA   146      41.997  46.053  32.595  1.00  0.00           H
ATOM   2261  HB3 ALA   146      43.151  44.655  32.723  1.00  0.00           H
ATOM   2262  C   ALA   146      39.693  44.484  32.497  1.00  0.00           C
ATOM   2263  O   ALA   146      39.096  45.267  31.743  1.00  0.00           O
ATOM   2264  N   TRP   147      39.199  43.908  33.585  1.00  0.00           N
ATOM   2265  H   TRP   147      39.831  43.287  34.072  1.00  0.00           H
ATOM   2266  CA  TRP   147      37.801  43.977  34.083  1.00  0.00           C
ATOM   2267  HA  TRP   147      37.352  44.835  33.582  1.00  0.00           H
ATOM   2268  CB  TRP   147      36.905  42.748  33.757  1.00  0.00           C
ATOM   2269  HB2 TRP   147      36.928  42.491  32.698  1.00  0.00           H
ATOM   2270  HB3 TRP   147      37.494  41.905  34.119  1.00  0.00           H
ATOM   2271  CG  TRP   147      35.559  42.609  34.332  1.00  0.00           C
ATOM   2272  CD1 TRP   147      34.436  42.692  33.572  1.00  0.00           C
ATOM   2273  HD1 TRP   147      34.343  42.971  32.533  1.00  0.00           H
ATOM   2274  NE1 TRP   147      33.350  42.364  34.479  1.00  0.00           N
ATOM   2275  HE1 TRP   147      32.382  42.444  34.205  1.00  0.00           H
ATOM   2276  CE2 TRP   147      33.807  41.801  35.657  1.00  0.00           C
ATOM   2277  CZ2 TRP   147      33.178  41.165  36.740  1.00  0.00           C
ATOM   2278  HZ2 TRP   147      32.134  40.900  36.671  1.00  0.00           H
ATOM   2279  CH2 TRP   147      33.857  41.006  37.980  1.00  0.00           C
ATOM   2280  HH2 TRP   147      33.382  40.677  38.892  1.00  0.00           H
ATOM   2281  CZ3 TRP   147      35.242  41.253  37.983  1.00  0.00           C
ATOM   2282  HZ3 TRP   147      35.782  41.025  38.889  1.00  0.00           H
ATOM   2283  CE3 TRP   147      35.950  41.688  36.803  1.00  0.00           C
ATOM   2284  HE3 TRP   147      37.019  41.812  36.897  1.00  0.00           H
ATOM   2285  CD2 TRP   147      35.194  42.017  35.673  1.00  0.00           C
ATOM   2286  C   TRP   147      37.858  44.237  35.587  1.00  0.00           C
ATOM   2287  O   TRP   147      38.641  43.574  36.270  1.00  0.00           O
ATOM   2288  N   GLU   148      37.144  45.167  36.097  1.00  0.00           N
ATOM   2289  H   GLU   148      36.447  45.720  35.619  1.00  0.00           H
ATOM   2290  CA  GLU   148      37.299  45.698  37.422  1.00  0.00           C
ATOM   2291  HA  GLU   148      37.870  44.970  37.999  1.00  0.00           H
ATOM   2292  CB  GLU   148      38.140  47.006  37.321  1.00  0.00           C
ATOM   2293  HB2 GLU   148      39.029  46.742  36.747  1.00  0.00           H
ATOM   2294  HB3 GLU   148      37.664  47.859  36.835  1.00  0.00           H
ATOM   2295  CG  GLU   148      38.512  47.420  38.734  1.00  0.00           C
ATOM   2296  HG2 GLU   148      37.618  47.656  39.311  1.00  0.00           H
ATOM   2297  HG3 GLU   148      38.919  46.634  39.371  1.00  0.00           H
ATOM   2298  CD  GLU   148      39.487  48.655  38.815  1.00  0.00           C
ATOM   2299  OE1 GLU   148      40.009  48.838  39.893  1.00  0.00           O
ATOM   2300  OE2 GLU   148      39.611  49.362  37.807  1.00  0.00           O
ATOM   2301  C   GLU   148      35.947  45.973  38.130  1.00  0.00           C
ATOM   2302  O   GLU   148      35.161  46.736  37.646  1.00  0.00           O
ATOM   2303  N   SER   149      35.678  45.330  39.266  1.00  0.00           N
ATOM   2304  H   SER   149      36.268  44.537  39.469  1.00  0.00           H
ATOM   2305  CA  SER   149      34.501  45.620  40.073  1.00  0.00           C
ATOM   2306  HA  SER   149      34.351  46.699  40.076  1.00  0.00           H
ATOM   2307  CB  SER   149      33.342  44.876  39.560  1.00  0.00           C
ATOM   2308  HB2 SER   149      33.068  45.267  38.582  1.00  0.00           H
ATOM   2309  HB3 SER   149      33.657  43.845  39.391  1.00  0.00           H
ATOM   2310  OG  SER   149      32.261  45.034  40.349  1.00  0.00           O
ATOM   2311  HG  SER   149      31.559  45.330  39.764  1.00  0.00           H
ATOM   2312  C   SER   149      34.736  45.264  41.542  1.00  0.00           C
ATOM   2313  O   SER   149      35.344  44.267  41.950  1.00  0.00           O
ATOM   2314  N   SER   150      34.355  46.184  42.458  1.00  0.00           N
ATOM   2315  H   SER   150      33.986  47.030  42.050  1.00  0.00           H
ATOM   2316  CA  SER   150      34.093  45.951  43.894  1.00  0.00           C
ATOM   2317  HA  SER   150      34.906  45.373  44.334  1.00  0.00           H
ATOM   2318  CB  SER   150      33.972  47.260  44.705  1.00  0.00           C
ATOM   2319  HB2 SER   150      33.202  47.887  44.255  1.00  0.00           H
ATOM   2320  HB3 SER   150      33.803  47.045  45.759  1.00  0.00           H
ATOM   2321  OG  SER   150      35.236  47.902  44.670  1.00  0.00           O
ATOM   2322  HG  SER   150      35.100  48.849  44.580  1.00  0.00           H
ATOM   2323  C   SER   150      32.743  45.080  44.156  1.00  0.00           C
ATOM   2324  O   SER   150      32.136  45.280  45.230  1.00  0.00           O
ATOM   2325  N   ALA   151      32.260  44.316  43.193  1.00  0.00           N
ATOM   2326  H   ALA   151      32.686  44.075  42.309  1.00  0.00           H
ATOM   2327  CA  ALA   151      30.863  43.755  43.271  1.00  0.00           C
ATOM   2328  HA  ALA   151      30.751  43.095  42.411  1.00  0.00           H
ATOM   2329  CB  ALA   151      30.572  42.757  44.533  1.00  0.00           C
ATOM   2330  HB1 ALA   151      30.644  43.239  45.508  1.00  0.00           H
ATOM   2331  HB2 ALA   151      31.214  41.880  44.609  1.00  0.00           H
ATOM   2332  HB3 ALA   151      29.562  42.348  44.481  1.00  0.00           H
ATOM   2333  C   ALA   151      29.835  44.828  43.181  1.00  0.00           C
ATOM   2334  O   ALA   151      30.019  45.979  42.792  1.00  0.00           O
ATOM   2335  N   GLY   152      28.603  44.508  43.605  1.00  0.00           N
ATOM   2336  H   GLY   152      28.518  43.631  44.100  1.00  0.00           H
ATOM   2337  CA  GLY   152      27.504  45.512  43.634  1.00  0.00           C
ATOM   2338  HA2 GLY   152      26.774  45.139  44.352  1.00  0.00           H
ATOM   2339  HA3 GLY   152      27.907  46.494  43.886  1.00  0.00           H
ATOM   2340  C   GLY   152      26.869  45.502  42.278  1.00  0.00           C
ATOM   2341  O   GLY   152      27.009  44.584  41.503  1.00  0.00           O
ATOM   2342  N   GLY   153      26.097  46.632  41.958  1.00  0.00           N
ATOM   2343  H   GLY   153      25.983  47.442  42.550  1.00  0.00           H
ATOM   2344  CA  GLY   153      25.356  46.577  40.679  1.00  0.00           C
ATOM   2345  HA2 GLY   153      25.059  45.537  40.546  1.00  0.00           H
ATOM   2346  HA3 GLY   153      24.491  47.230  40.789  1.00  0.00           H
ATOM   2347  C   GLY   153      26.112  47.031  39.395  1.00  0.00           C
ATOM   2348  O   GLY   153      25.492  47.302  38.373  1.00  0.00           O
ATOM   2349  N   SER   154      27.461  47.188  39.422  1.00  0.00           N
ATOM   2350  H   SER   154      27.933  46.973  40.287  1.00  0.00           H
ATOM   2351  CA  SER   154      28.287  47.869  38.338  1.00  0.00           C
ATOM   2352  HA  SER   154      27.726  47.817  37.404  1.00  0.00           H
ATOM   2353  CB  SER   154      28.364  49.347  38.711  1.00  0.00           C
ATOM   2354  HB2 SER   154      27.318  49.656  38.703  1.00  0.00           H
ATOM   2355  HB3 SER   154      28.835  49.526  39.677  1.00  0.00           H
ATOM   2356  OG  SER   154      29.083  50.070  37.708  1.00  0.00           O
ATOM   2357  HG  SER   154      29.256  50.912  38.137  1.00  0.00           H
ATOM   2358  C   SER   154      29.693  47.267  38.137  1.00  0.00           C
ATOM   2359  O   SER   154      30.312  46.740  39.028  1.00  0.00           O
ATOM   2360  N   PHE   155      30.259  47.278  36.953  1.00  0.00           N
ATOM   2361  H   PHE   155      29.815  47.835  36.237  1.00  0.00           H
ATOM   2362  CA  PHE   155      31.627  46.824  36.623  1.00  0.00           C
ATOM   2363  HA  PHE   155      32.228  46.876  37.531  1.00  0.00           H
ATOM   2364  CB  PHE   155      31.784  45.422  36.131  1.00  0.00           C
ATOM   2365  HB2 PHE   155      32.823  45.117  35.997  1.00  0.00           H
ATOM   2366  HB3 PHE   155      31.543  44.815  37.003  1.00  0.00           H
ATOM   2367  CG  PHE   155      30.953  44.997  34.943  1.00  0.00           C
ATOM   2368  CD1 PHE   155      31.472  45.297  33.642  1.00  0.00           C
ATOM   2369  HD1 PHE   155      32.296  45.988  33.538  1.00  0.00           H
ATOM   2370  CE1 PHE   155      30.967  44.615  32.611  1.00  0.00           C
ATOM   2371  HE1 PHE   155      31.418  44.627  31.630  1.00  0.00           H
ATOM   2372  CZ  PHE   155      29.740  43.923  32.754  1.00  0.00           C
ATOM   2373  HZ  PHE   155      29.325  43.459  31.872  1.00  0.00           H
ATOM   2374  CE2 PHE   155      29.005  43.848  33.957  1.00  0.00           C
ATOM   2375  HE2 PHE   155      28.048  43.347  33.973  1.00  0.00           H
ATOM   2376  CD2 PHE   155      29.662  44.426  35.035  1.00  0.00           C
ATOM   2377  HD2 PHE   155      29.217  44.386  36.018  1.00  0.00           H
ATOM   2378  C   PHE   155      32.241  47.675  35.490  1.00  0.00           C
ATOM   2379  O   PHE   155      31.554  48.380  34.732  1.00  0.00           O
ATOM   2380  N   THR   156      33.540  47.659  35.256  1.00  0.00           N
ATOM   2381  H   THR   156      34.071  47.128  35.932  1.00  0.00           H
ATOM   2382  CA  THR   156      34.298  48.389  34.270  1.00  0.00           C
ATOM   2383  HA  THR   156      33.609  48.946  33.634  1.00  0.00           H
ATOM   2384  CB  THR   156      35.349  49.364  34.982  1.00  0.00           C
ATOM   2385  HB  THR   156      36.120  48.891  35.588  1.00  0.00           H
ATOM   2386  CG2 THR   156      36.152  50.253  33.997  1.00  0.00           C
ATOM   2387 HG21 THR   156      36.482  51.191  34.444  1.00  0.00           H
ATOM   2388 HG22 THR   156      35.448  50.460  33.191  1.00  0.00           H
ATOM   2389 HG23 THR   156      36.997  49.672  33.627  1.00  0.00           H
ATOM   2390  OG1 THR   156      34.639  50.252  35.851  1.00  0.00           O
ATOM   2391  HG1 THR   156      34.456  49.844  36.700  1.00  0.00           H
ATOM   2392  C   THR   156      35.022  47.329  33.429  1.00  0.00           C
ATOM   2393  O   THR   156      35.510  46.391  34.042  1.00  0.00           O
ATOM   2394  N   VAL   157      35.225  47.556  32.153  1.00  0.00           N
ATOM   2395  H   VAL   157      34.844  48.403  31.754  1.00  0.00           H
ATOM   2396  CA  VAL   157      36.202  46.821  31.235  1.00  0.00           C
ATOM   2397  HA  VAL   157      36.846  46.219  31.876  1.00  0.00           H
ATOM   2398  CB  VAL   157      35.542  45.709  30.368  1.00  0.00           C
ATOM   2399  HB  VAL   157      35.059  45.047  31.087  1.00  0.00           H
ATOM   2400  CG1 VAL   157      34.503  46.346  29.467  1.00  0.00           C
ATOM   2401 HG11 VAL   157      33.736  46.831  30.073  1.00  0.00           H
ATOM   2402 HG12 VAL   157      34.944  47.072  28.784  1.00  0.00           H
ATOM   2403 HG13 VAL   157      33.984  45.526  28.973  1.00  0.00           H
ATOM   2404  CG2 VAL   157      36.599  45.001  29.570  1.00  0.00           C
ATOM   2405 HG21 VAL   157      37.065  45.692  28.867  1.00  0.00           H
ATOM   2406 HG22 VAL   157      36.031  44.295  28.964  1.00  0.00           H
ATOM   2407 HG23 VAL   157      37.349  44.597  30.250  1.00  0.00           H
ATOM   2408  C   VAL   157      37.017  47.856  30.446  1.00  0.00           C
ATOM   2409  O   VAL   157      36.503  48.970  30.071  1.00  0.00           O
ATOM   2410  N   ARG   158      38.316  47.517  30.256  1.00  0.00           N
ATOM   2411  H   ARG   158      38.555  46.583  30.560  1.00  0.00           H
ATOM   2412  CA  ARG   158      39.299  48.412  29.596  1.00  0.00           C
ATOM   2413  HA  ARG   158      38.772  49.040  28.876  1.00  0.00           H
ATOM   2414  CB  ARG   158      39.990  49.375  30.519  1.00  0.00           C
ATOM   2415  HB2 ARG   158      40.599  49.983  29.852  1.00  0.00           H
ATOM   2416  HB3 ARG   158      39.222  49.948  31.040  1.00  0.00           H
ATOM   2417  CG  ARG   158      40.874  48.593  31.597  1.00  0.00           C
ATOM   2418  HG2 ARG   158      40.246  47.876  32.125  1.00  0.00           H
ATOM   2419  HG3 ARG   158      41.653  47.936  31.211  1.00  0.00           H
ATOM   2420  CD  ARG   158      41.538  49.627  32.524  1.00  0.00           C
ATOM   2421  HD2 ARG   158      42.478  49.988  32.107  1.00  0.00           H
ATOM   2422  HD3 ARG   158      40.948  50.525  32.702  1.00  0.00           H
ATOM   2423  NE  ARG   158      41.832  49.023  33.836  1.00  0.00           N
ATOM   2424  HE  ARG   158      42.398  48.187  33.801  1.00  0.00           H
ATOM   2425  CZ  ARG   158      41.252  49.216  34.967  1.00  0.00           C
ATOM   2426  NH1 ARG   158      40.189  49.906  35.060  1.00  0.00           N
ATOM   2427 HH11 ARG   158      39.807  50.268  34.197  1.00  0.00           H
ATOM   2428 HH12 ARG   158      39.752  50.005  35.965  1.00  0.00           H
ATOM   2429  NH2 ARG   158      41.648  48.539  36.010  1.00  0.00           N
ATOM   2430 HH21 ARG   158      42.452  47.928  36.005  1.00  0.00           H
ATOM   2431 HH22 ARG   158      41.091  48.787  36.816  1.00  0.00           H
ATOM   2432  C   ARG   158      40.369  47.717  28.805  1.00  0.00           C
ATOM   2433  O   ARG   158      40.772  46.587  29.119  1.00  0.00           O
ATOM   2434  N   THR   159      40.963  48.361  27.807  1.00  0.00           N
ATOM   2435  H   THR   159      40.653  49.242  27.423  1.00  0.00           H
ATOM   2436  CA  THR   159      42.408  48.153  27.505  1.00  0.00           C
ATOM   2437  HA  THR   159      42.451  47.071  27.379  1.00  0.00           H
ATOM   2438  CB  THR   159      42.894  48.862  26.209  1.00  0.00           C
ATOM   2439  HB  THR   159      43.942  48.581  26.105  1.00  0.00           H
ATOM   2440  CG2 THR   159      42.231  48.540  24.844  1.00  0.00           C
ATOM   2441 HG21 THR   159      42.606  47.577  24.498  1.00  0.00           H
ATOM   2442 HG22 THR   159      42.414  49.291  24.075  1.00  0.00           H
ATOM   2443 HG23 THR   159      41.152  48.463  24.987  1.00  0.00           H
ATOM   2444  OG1 THR   159      42.786  50.259  26.377  1.00  0.00           O
ATOM   2445  HG1 THR   159      43.674  50.625  26.364  1.00  0.00           H
ATOM   2446  C   THR   159      43.412  48.403  28.680  1.00  0.00           C
ATOM   2447  O   THR   159      43.382  49.480  29.268  1.00  0.00           O
ATOM   2448  N   ASP   160      44.260  47.472  28.937  1.00  0.00           N
ATOM   2449  H   ASP   160      44.282  46.654  28.346  1.00  0.00           H
ATOM   2450  CA  ASP   160      45.152  47.476  30.049  1.00  0.00           C
ATOM   2451  HA  ASP   160      44.621  47.886  30.909  1.00  0.00           H
ATOM   2452  CB  ASP   160      45.741  46.070  30.367  1.00  0.00           C
ATOM   2453  HB2 ASP   160      44.852  45.497  30.627  1.00  0.00           H
ATOM   2454  HB3 ASP   160      46.185  45.662  29.460  1.00  0.00           H
ATOM   2455  CG  ASP   160      46.857  46.082  31.502  1.00  0.00           C
ATOM   2456  OD1 ASP   160      46.756  46.730  32.594  1.00  0.00           O
ATOM   2457  OD2 ASP   160      47.820  45.281  31.466  1.00  0.00           O
ATOM   2458  C   ASP   160      46.292  48.463  29.692  1.00  0.00           C
ATOM   2459  O   ASP   160      46.970  48.377  28.638  1.00  0.00           O
ATOM   2460  N   THR   161      46.691  49.345  30.560  1.00  0.00           N
ATOM   2461  H   THR   161      46.142  49.517  31.390  1.00  0.00           H
ATOM   2462  CA  THR   161      47.905  50.180  30.380  1.00  0.00           C
ATOM   2463  HA  THR   161      48.248  50.342  29.359  1.00  0.00           H
ATOM   2464  CB  THR   161      47.582  51.597  30.938  1.00  0.00           C
ATOM   2465  HB  THR   161      48.418  52.251  30.682  1.00  0.00           H
ATOM   2466  CG2 THR   161      46.344  52.236  30.321  1.00  0.00           C
ATOM   2467 HG21 THR   161      45.938  53.023  30.955  1.00  0.00           H
ATOM   2468 HG22 THR   161      45.603  51.447  30.199  1.00  0.00           H
ATOM   2469 HG23 THR   161      46.597  52.560  29.311  1.00  0.00           H
ATOM   2470  OG1 THR   161      47.293  51.622  32.367  1.00  0.00           O
ATOM   2471  HG1 THR   161      48.138  51.686  32.819  1.00  0.00           H
ATOM   2472  C   THR   161      49.185  49.630  31.059  1.00  0.00           C
ATOM   2473  O   THR   161      50.249  50.190  30.797  1.00  0.00           O
ATOM   2474  N   GLY   162      49.193  48.585  31.957  1.00  0.00           N
ATOM   2475  H   GLY   162      48.307  48.141  32.153  1.00  0.00           H
ATOM   2476  CA  GLY   162      50.396  48.018  32.522  1.00  0.00           C
ATOM   2477  HA2 GLY   162      51.042  48.763  32.986  1.00  0.00           H
ATOM   2478  HA3 GLY   162      50.132  47.319  33.316  1.00  0.00           H
ATOM   2479  C   GLY   162      51.308  47.261  31.602  1.00  0.00           C
ATOM   2480  O   GLY   162      51.320  47.395  30.387  1.00  0.00           O
ATOM   2481  N   GLU   163      52.275  46.516  32.200  1.00  0.00           N
ATOM   2482  H   GLU   163      52.275  46.540  33.210  1.00  0.00           H
ATOM   2483  CA  GLU   163      53.322  45.734  31.536  1.00  0.00           C
ATOM   2484  HA  GLU   163      53.809  46.385  30.810  1.00  0.00           H
ATOM   2485  CB  GLU   163      54.319  45.281  32.609  1.00  0.00           C
ATOM   2486  HB2 GLU   163      53.922  44.576  33.339  1.00  0.00           H
ATOM   2487  HB3 GLU   163      55.102  44.729  32.092  1.00  0.00           H
ATOM   2488  CG  GLU   163      54.973  46.517  33.363  1.00  0.00           C
ATOM   2489  HG2 GLU   163      54.151  47.016  33.877  1.00  0.00           H
ATOM   2490  HG3 GLU   163      55.666  46.165  34.128  1.00  0.00           H
ATOM   2491  CD  GLU   163      55.612  47.511  32.429  1.00  0.00           C
ATOM   2492  OE1 GLU   163      56.390  47.063  31.568  1.00  0.00           O
ATOM   2493  OE2 GLU   163      55.480  48.727  32.600  1.00  0.00           O
ATOM   2494  C   GLU   163      52.946  44.487  30.662  1.00  0.00           C
ATOM   2495  O   GLU   163      52.041  43.758  31.026  1.00  0.00           O
ATOM   2496  N   PRO   164      53.521  44.233  29.480  1.00  0.00           N
ATOM   2497  CD  PRO   164      54.494  45.026  28.727  1.00  0.00           C
ATOM   2498  HD2 PRO   164      55.164  45.694  29.270  1.00  0.00           H
ATOM   2499  HD3 PRO   164      53.952  45.738  28.105  1.00  0.00           H
ATOM   2500  CG  PRO   164      55.274  44.046  27.812  1.00  0.00           C
ATOM   2501  HG2 PRO   164      55.992  43.476  28.400  1.00  0.00           H
ATOM   2502  HG3 PRO   164      55.735  44.571  26.975  1.00  0.00           H
ATOM   2503  CB  PRO   164      54.097  43.163  27.444  1.00  0.00           C
ATOM   2504  HB2 PRO   164      54.585  42.216  27.208  1.00  0.00           H
ATOM   2505  HB3 PRO   164      53.537  43.640  26.640  1.00  0.00           H
ATOM   2506  CA  PRO   164      53.123  43.130  28.637  1.00  0.00           C
ATOM   2507  HA  PRO   164      52.097  43.334  28.334  1.00  0.00           H
ATOM   2508  C   PRO   164      53.140  41.766  29.300  1.00  0.00           C
ATOM   2509  O   PRO   164      54.224  41.327  29.740  1.00  0.00           O
ATOM   2510  N   MET   165      52.030  40.962  29.276  1.00  0.00           N
ATOM   2511  H   MET   165      51.144  41.334  28.965  1.00  0.00           H
ATOM   2512  CA  MET   165      51.951  39.693  29.902  1.00  0.00           C
ATOM   2513  HA  MET   165      52.687  39.509  30.684  1.00  0.00           H
ATOM   2514  CB  MET   165      50.566  39.498  30.647  1.00  0.00           C
ATOM   2515  HB2 MET   165      50.586  38.568  31.216  1.00  0.00           H
ATOM   2516  HB3 MET   165      50.497  40.359  31.313  1.00  0.00           H
ATOM   2517  CG  MET   165      49.340  39.555  29.765  1.00  0.00           C
ATOM   2518  HG2 MET   165      49.509  40.513  29.273  1.00  0.00           H
ATOM   2519  HG3 MET   165      49.369  38.753  29.026  1.00  0.00           H
ATOM   2520  SD  MET   165      47.797  39.613  30.626  1.00  0.00           S
ATOM   2521  CE  MET   165      47.968  37.922  31.298  1.00  0.00           C
ATOM   2522  HE1 MET   165      48.616  37.843  32.171  1.00  0.00           H
ATOM   2523  HE2 MET   165      46.961  37.615  31.587  1.00  0.00           H
ATOM   2524  HE3 MET   165      48.153  37.315  30.411  1.00  0.00           H
ATOM   2525  C   MET   165      52.175  38.434  29.036  1.00  0.00           C
ATOM   2526  O   MET   165      52.052  37.341  29.522  1.00  0.00           O
ATOM   2527  N   GLY   166      52.474  38.539  27.812  1.00  0.00           N
ATOM   2528  H   GLY   166      52.498  39.459  27.397  1.00  0.00           H
ATOM   2529  CA  GLY   166      52.750  37.377  26.855  1.00  0.00           C
ATOM   2530  HA2 GLY   166      53.362  37.836  26.078  1.00  0.00           H
ATOM   2531  HA3 GLY   166      53.354  36.661  27.410  1.00  0.00           H
ATOM   2532  C   GLY   166      51.421  36.892  26.200  1.00  0.00           C
ATOM   2533  O   GLY   166      51.160  37.281  25.042  1.00  0.00           O
ATOM   2534  N   ARG   167      50.665  36.016  26.905  1.00  0.00           N
ATOM   2535  H   ARG   167      50.983  35.811  27.841  1.00  0.00           H
ATOM   2536  CA  ARG   167      49.342  35.373  26.635  1.00  0.00           C
ATOM   2537  HA  ARG   167      48.636  36.099  26.231  1.00  0.00           H
ATOM   2538  CB  ARG   167      49.474  34.162  25.703  1.00  0.00           C
ATOM   2539  HB2 ARG   167      50.171  34.493  24.933  1.00  0.00           H
ATOM   2540  HB3 ARG   167      49.860  33.305  26.255  1.00  0.00           H
ATOM   2541  CG  ARG   167      48.186  33.820  25.019  1.00  0.00           C
ATOM   2542  HG2 ARG   167      47.403  33.606  25.746  1.00  0.00           H
ATOM   2543  HG3 ARG   167      47.897  34.572  24.286  1.00  0.00           H
ATOM   2544  CD  ARG   167      48.278  32.452  24.236  1.00  0.00           C
ATOM   2545  HD2 ARG   167      47.262  32.312  23.867  1.00  0.00           H
ATOM   2546  HD3 ARG   167      48.971  32.699  23.432  1.00  0.00           H
ATOM   2547  NE  ARG   167      48.790  31.357  25.093  1.00  0.00           N
ATOM   2548  HE  ARG   167      48.152  30.990  25.783  1.00  0.00           H
ATOM   2549  CZ  ARG   167      50.076  31.012  25.191  1.00  0.00           C
ATOM   2550  NH1 ARG   167      50.992  31.467  24.349  1.00  0.00           N
ATOM   2551 HH11 ARG   167      50.717  32.087  23.600  1.00  0.00           H
ATOM   2552 HH12 ARG   167      51.906  31.036  24.336  1.00  0.00           H
ATOM   2553  NH2 ARG   167      50.481  30.125  26.070  1.00  0.00           N
ATOM   2554 HH21 ARG   167      49.844  29.939  26.832  1.00  0.00           H
ATOM   2555 HH22 ARG   167      51.481  29.987  26.042  1.00  0.00           H
ATOM   2556  C   ARG   167      48.675  34.833  27.928  1.00  0.00           C
ATOM   2557  O   ARG   167      49.435  34.313  28.727  1.00  0.00           O
ATOM   2558  N   GLY   168      47.338  34.844  28.034  1.00  0.00           N
ATOM   2559  H   GLY   168      46.795  35.217  27.268  1.00  0.00           H
ATOM   2560  CA  GLY   168      46.680  34.281  29.205  1.00  0.00           C
ATOM   2561  HA2 GLY   168      45.916  33.654  28.744  1.00  0.00           H
ATOM   2562  HA3 GLY   168      47.269  33.563  29.776  1.00  0.00           H
ATOM   2563  C   GLY   168      46.061  35.270  30.179  1.00  0.00           C
ATOM   2564  O   GLY   168      45.702  36.339  29.694  1.00  0.00           O
ATOM   2565  N   THR   169      45.967  34.886  31.440  1.00  0.00           N
ATOM   2566  H   THR   169      46.379  34.016  31.746  1.00  0.00           H
ATOM   2567  CA  THR   169      45.086  35.621  32.399  1.00  0.00           C
ATOM   2568  HA  THR   169      45.067  36.656  32.056  1.00  0.00           H
ATOM   2569  CB  THR   169      43.685  34.983  32.478  1.00  0.00           C
ATOM   2570  HB  THR   169      43.809  33.916  32.658  1.00  0.00           H
ATOM   2571  CG2 THR   169      42.906  35.693  33.567  1.00  0.00           C
ATOM   2572 HG21 THR   169      42.947  36.765  33.372  1.00  0.00           H
ATOM   2573 HG22 THR   169      43.294  35.447  34.554  1.00  0.00           H
ATOM   2574 HG23 THR   169      41.855  35.409  33.610  1.00  0.00           H
ATOM   2575  OG1 THR   169      43.060  35.091  31.219  1.00  0.00           O
ATOM   2576  HG1 THR   169      43.384  34.395  30.642  1.00  0.00           H
ATOM   2577  C   THR   169      45.799  35.645  33.749  1.00  0.00           C
ATOM   2578  O   THR   169      46.198  34.577  34.195  1.00  0.00           O
ATOM   2579  N   LYS   170      45.711  36.741  34.499  1.00  0.00           N
ATOM   2580  H   LYS   170      45.425  37.541  33.953  1.00  0.00           H
ATOM   2581  CA  LYS   170      45.823  36.915  35.936  1.00  0.00           C
ATOM   2582  HA  LYS   170      46.030  35.896  36.263  1.00  0.00           H
ATOM   2583  CB  LYS   170      46.986  37.794  36.205  1.00  0.00           C
ATOM   2584  HB2 LYS   170      47.212  37.737  37.270  1.00  0.00           H
ATOM   2585  HB3 LYS   170      47.860  37.392  35.693  1.00  0.00           H
ATOM   2586  CG  LYS   170      46.755  39.285  35.802  1.00  0.00           C
ATOM   2587  HG2 LYS   170      46.460  39.427  34.762  1.00  0.00           H
ATOM   2588  HG3 LYS   170      46.049  39.633  36.555  1.00  0.00           H
ATOM   2589  CD  LYS   170      48.079  40.089  35.816  1.00  0.00           C
ATOM   2590  HD2 LYS   170      48.691  39.720  34.992  1.00  0.00           H
ATOM   2591  HD3 LYS   170      47.759  41.129  35.766  1.00  0.00           H
ATOM   2592  CE  LYS   170      48.914  39.981  37.114  1.00  0.00           C
ATOM   2593  HE2 LYS   170      48.221  40.311  37.888  1.00  0.00           H
ATOM   2594  HE3 LYS   170      49.271  38.958  37.245  1.00  0.00           H
ATOM   2595  NZ  LYS   170      50.082  40.865  37.114  1.00  0.00           N
ATOM   2596  HZ1 LYS   170      50.644  40.721  36.287  1.00  0.00           H
ATOM   2597  HZ2 LYS   170      50.635  40.781  37.954  1.00  0.00           H
ATOM   2598  HZ3 LYS   170      49.694  41.794  37.021  1.00  0.00           H
ATOM   2599  C   LYS   170      44.515  37.456  36.533  1.00  0.00           C
ATOM   2600  O   LYS   170      43.839  38.302  35.942  1.00  0.00           O
ATOM   2601  N   VAL   171      44.178  36.990  37.731  1.00  0.00           N
ATOM   2602  H   VAL   171      44.746  36.226  38.070  1.00  0.00           H
ATOM   2603  CA  VAL   171      43.145  37.562  38.582  1.00  0.00           C
ATOM   2604  HA  VAL   171      42.572  38.295  38.012  1.00  0.00           H
ATOM   2605  CB  VAL   171      42.144  36.476  39.036  1.00  0.00           C
ATOM   2606  HB  VAL   171      42.578  35.879  39.838  1.00  0.00           H
ATOM   2607  CG1 VAL   171      40.927  37.154  39.597  1.00  0.00           C
ATOM   2608 HG11 VAL   171      41.254  37.809  40.404  1.00  0.00           H
ATOM   2609 HG12 VAL   171      40.472  37.721  38.784  1.00  0.00           H
ATOM   2610 HG13 VAL   171      40.202  36.453  40.011  1.00  0.00           H
ATOM   2611  CG2 VAL   171      41.842  35.499  37.903  1.00  0.00           C
ATOM   2612 HG21 VAL   171      41.112  34.794  38.301  1.00  0.00           H
ATOM   2613 HG22 VAL   171      42.741  34.905  37.739  1.00  0.00           H
ATOM   2614 HG23 VAL   171      41.616  36.101  37.023  1.00  0.00           H
ATOM   2615  C   VAL   171      43.837  38.156  39.797  1.00  0.00           C
ATOM   2616  O   VAL   171      44.586  37.388  40.400  1.00  0.00           O
ATOM   2617  N   ILE   172      43.777  39.446  39.922  1.00  0.00           N
ATOM   2618  H   ILE   172      43.252  39.952  39.224  1.00  0.00           H
ATOM   2619  CA  ILE   172      44.095  40.203  41.120  1.00  0.00           C
ATOM   2620  HA  ILE   172      44.976  39.726  41.547  1.00  0.00           H
ATOM   2621  CB  ILE   172      44.440  41.650  40.781  1.00  0.00           C
ATOM   2622  HB  ILE   172      43.604  42.143  40.285  1.00  0.00           H
ATOM   2623  CG2 ILE   172      44.598  42.622  42.011  1.00  0.00           C
ATOM   2624 HG21 ILE   172      43.715  42.734  42.641  1.00  0.00           H
ATOM   2625 HG22 ILE   172      44.838  43.626  41.661  1.00  0.00           H
ATOM   2626 HG23 ILE   172      45.448  42.308  42.616  1.00  0.00           H
ATOM   2627  CG1 ILE   172      45.626  41.868  39.781  1.00  0.00           C
ATOM   2628 HG12 ILE   172      46.081  42.847  39.931  1.00  0.00           H
ATOM   2629 HG13 ILE   172      46.451  41.207  40.048  1.00  0.00           H
ATOM   2630  CD1 ILE   172      45.285  41.784  38.268  1.00  0.00           C
ATOM   2631 HD11 ILE   172      44.768  40.875  37.960  1.00  0.00           H
ATOM   2632 HD12 ILE   172      46.246  41.800  37.754  1.00  0.00           H
ATOM   2633 HD13 ILE   172      44.647  42.633  38.026  1.00  0.00           H
ATOM   2634  C   ILE   172      42.856  40.167  42.049  1.00  0.00           C
ATOM   2635  O   ILE   172      41.772  40.479  41.672  1.00  0.00           O
ATOM   2636  N   LEU   173      43.154  39.821  43.282  1.00  0.00           N
ATOM   2637  H   LEU   173      44.104  39.632  43.569  1.00  0.00           H
ATOM   2638  CA  LEU   173      42.272  39.994  44.435  1.00  0.00           C
ATOM   2639  HA  LEU   173      41.304  40.309  44.045  1.00  0.00           H
ATOM   2640  CB  LEU   173      42.103  38.663  45.185  1.00  0.00           C
ATOM   2641  HB2 LEU   173      42.865  38.447  45.933  1.00  0.00           H
ATOM   2642  HB3 LEU   173      41.182  38.855  45.735  1.00  0.00           H
ATOM   2643  CG  LEU   173      42.017  37.391  44.390  1.00  0.00           C
ATOM   2644  HG  LEU   173      42.874  37.233  43.735  1.00  0.00           H
ATOM   2645  CD1 LEU   173      41.860  36.235  45.346  1.00  0.00           C
ATOM   2646 HD11 LEU   173      41.667  35.324  44.779  1.00  0.00           H
ATOM   2647 HD12 LEU   173      40.968  36.360  45.959  1.00  0.00           H
ATOM   2648 HD13 LEU   173      42.745  36.158  45.978  1.00  0.00           H
ATOM   2649  CD2 LEU   173      40.907  37.343  43.347  1.00  0.00           C
ATOM   2650 HD21 LEU   173      39.984  37.490  43.909  1.00  0.00           H
ATOM   2651 HD22 LEU   173      41.189  38.174  42.702  1.00  0.00           H
ATOM   2652 HD23 LEU   173      40.809  36.432  42.756  1.00  0.00           H
ATOM   2653  C   LEU   173      42.753  41.167  45.349  1.00  0.00           C
ATOM   2654  O   LEU   173      43.830  41.095  45.964  1.00  0.00           O
ATOM   2655  N   HID   174      41.903  42.196  45.534  1.00  0.00           N
ATOM   2656  H   HID   174      40.994  42.229  45.095  1.00  0.00           H
ATOM   2657  CA  HID   174      42.080  43.215  46.550  1.00  0.00           C
ATOM   2658  HA  HID   174      43.143  43.357  46.745  1.00  0.00           H
ATOM   2659  CB  HID   174      41.547  44.500  46.022  1.00  0.00           C
ATOM   2660  HB2 HID   174      40.460  44.421  46.002  1.00  0.00           H
ATOM   2661  HB3 HID   174      41.636  45.337  46.715  1.00  0.00           H
ATOM   2662  CG  HID   174      42.057  44.942  44.609  1.00  0.00           C
ATOM   2663  ND1 HID   174      43.167  45.664  44.275  1.00  0.00           N
ATOM   2664  HD1 HID   174      43.777  46.042  44.985  1.00  0.00           H
ATOM   2665  CE1 HID   174      43.247  45.847  42.960  1.00  0.00           C
ATOM   2666  HE1 HID   174      44.050  46.298  42.395  1.00  0.00           H
ATOM   2667  NE2 HID   174      42.155  45.222  42.384  1.00  0.00           N
ATOM   2668  CD2 HID   174      41.428  44.576  43.433  1.00  0.00           C
ATOM   2669  HD2 HID   174      40.603  43.905  43.247  1.00  0.00           H
ATOM   2670  C   HID   174      41.512  42.696  47.876  1.00  0.00           C
ATOM   2671  O   HID   174      40.294  42.560  48.046  1.00  0.00           O
ATOM   2672  N   LEU   175      42.425  42.378  48.853  1.00  0.00           N
ATOM   2673  H   LEU   175      43.420  42.447  48.692  1.00  0.00           H
ATOM   2674  CA  LEU   175      41.881  41.724  50.107  1.00  0.00           C
ATOM   2675  HA  LEU   175      41.089  41.030  49.824  1.00  0.00           H
ATOM   2676  CB  LEU   175      43.007  40.946  50.717  1.00  0.00           C
ATOM   2677  HB2 LEU   175      43.902  41.568  50.732  1.00  0.00           H
ATOM   2678  HB3 LEU   175      42.821  40.688  51.760  1.00  0.00           H
ATOM   2679  CG  LEU   175      43.461  39.598  50.012  1.00  0.00           C
ATOM   2680  HG  LEU   175      44.062  39.884  49.149  1.00  0.00           H
ATOM   2681  CD1 LEU   175      44.332  38.681  50.924  1.00  0.00           C
ATOM   2682 HD11 LEU   175      45.036  38.106  50.324  1.00  0.00           H
ATOM   2683 HD12 LEU   175      43.706  38.015  51.518  1.00  0.00           H
ATOM   2684 HD13 LEU   175      44.888  39.277  51.647  1.00  0.00           H
ATOM   2685  CD2 LEU   175      42.394  38.593  49.584  1.00  0.00           C
ATOM   2686 HD21 LEU   175      41.799  38.317  50.455  1.00  0.00           H
ATOM   2687 HD22 LEU   175      41.873  39.038  48.736  1.00  0.00           H
ATOM   2688 HD23 LEU   175      42.818  37.625  49.318  1.00  0.00           H
ATOM   2689  C   LEU   175      41.249  42.667  51.139  1.00  0.00           C
ATOM   2690  O   LEU   175      41.842  43.639  51.536  1.00  0.00           O
ATOM   2691  N   LYS   176      40.156  42.271  51.712  1.00  0.00           N
ATOM   2692  H   LYS   176      39.692  41.410  51.455  1.00  0.00           H
ATOM   2693  CA  LYS   176      39.605  42.896  52.907  1.00  0.00           C
ATOM   2694  HA  LYS   176      39.285  43.917  52.699  1.00  0.00           H
ATOM   2695  CB  LYS   176      38.352  42.065  53.259  1.00  0.00           C
ATOM   2696  HB2 LYS   176      38.618  41.013  53.364  1.00  0.00           H
ATOM   2697  HB3 LYS   176      38.050  42.340  54.270  1.00  0.00           H
ATOM   2698  CG  LYS   176      37.145  42.269  52.329  1.00  0.00           C
ATOM   2699  HG2 LYS   176      36.743  43.281  52.387  1.00  0.00           H
ATOM   2700  HG3 LYS   176      37.482  41.999  51.328  1.00  0.00           H
ATOM   2701  CD  LYS   176      35.870  41.501  52.782  1.00  0.00           C
ATOM   2702  HD2 LYS   176      35.812  40.526  52.299  1.00  0.00           H
ATOM   2703  HD3 LYS   176      35.967  41.360  53.859  1.00  0.00           H
ATOM   2704  CE  LYS   176      34.512  42.071  52.528  1.00  0.00           C
ATOM   2705  HE2 LYS   176      34.400  42.161  51.447  1.00  0.00           H
ATOM   2706  HE3 LYS   176      33.733  41.431  52.940  1.00  0.00           H
ATOM   2707  NZ  LYS   176      34.308  43.345  53.330  1.00  0.00           N
ATOM   2708  HZ1 LYS   176      33.342  43.636  53.301  1.00  0.00           H
ATOM   2709  HZ2 LYS   176      34.785  44.139  52.927  1.00  0.00           H
ATOM   2710  HZ3 LYS   176      34.595  43.073  54.260  1.00  0.00           H
ATOM   2711  C   LYS   176      40.606  42.875  54.087  1.00  0.00           C
ATOM   2712  O   LYS   176      41.264  41.855  54.305  1.00  0.00           O
ATOM   2713  N   GLU   177      40.763  43.967  54.803  1.00  0.00           N
ATOM   2714  H   GLU   177      40.228  44.786  54.553  1.00  0.00           H
ATOM   2715  CA  GLU   177      41.656  44.088  55.964  1.00  0.00           C
ATOM   2716  HA  GLU   177      42.696  44.041  55.642  1.00  0.00           H
ATOM   2717  CB  GLU   177      41.432  45.458  56.646  1.00  0.00           C
ATOM   2718  HB2 GLU   177      40.357  45.619  56.723  1.00  0.00           H
ATOM   2719  HB3 GLU   177      41.888  45.374  57.632  1.00  0.00           H
ATOM   2720  CG  GLU   177      42.037  46.693  56.022  1.00  0.00           C
ATOM   2721  HG2 GLU   177      41.756  47.549  56.636  1.00  0.00           H
ATOM   2722  HG3 GLU   177      43.124  46.767  56.042  1.00  0.00           H
ATOM   2723  CD  GLU   177      41.496  46.976  54.651  1.00  0.00           C
ATOM   2724  OE1 GLU   177      40.303  46.724  54.313  1.00  0.00           O
ATOM   2725  OE2 GLU   177      42.278  47.307  53.719  1.00  0.00           O
ATOM   2726  C   GLU   177      41.651  42.989  57.054  1.00  0.00           C
ATOM   2727  O   GLU   177      42.684  42.588  57.609  1.00  0.00           O
ATOM   2728  N   ASP   178      40.523  42.337  57.304  1.00  0.00           N
ATOM   2729  H   ASP   178      39.774  42.617  56.686  1.00  0.00           H
ATOM   2730  CA  ASP   178      40.338  41.221  58.237  1.00  0.00           C
ATOM   2731  HA  ASP   178      40.912  41.420  59.142  1.00  0.00           H
ATOM   2732  CB  ASP   178      38.901  41.003  58.678  1.00  0.00           C
ATOM   2733  HB2 ASP   178      38.974  40.074  59.241  1.00  0.00           H
ATOM   2734  HB3 ASP   178      38.592  41.761  59.399  1.00  0.00           H
ATOM   2735  CG  ASP   178      37.821  40.784  57.620  1.00  0.00           C
ATOM   2736  OD1 ASP   178      37.873  41.530  56.623  1.00  0.00           O
ATOM   2737  OD2 ASP   178      36.829  40.034  57.900  1.00  0.00           O
ATOM   2738  C   ASP   178      40.949  39.906  57.665  1.00  0.00           C
ATOM   2739  O   ASP   178      41.221  39.010  58.430  1.00  0.00           O
ATOM   2740  N   GLN   179      41.156  39.836  56.348  1.00  0.00           N
ATOM   2741  H   GLN   179      40.899  40.598  55.737  1.00  0.00           H
ATOM   2742  CA  GLN   179      41.352  38.559  55.624  1.00  0.00           C
ATOM   2743  HA  GLN   179      41.239  37.736  56.329  1.00  0.00           H
ATOM   2744  CB  GLN   179      40.236  38.300  54.515  1.00  0.00           C
ATOM   2745  HB2 GLN   179      40.272  39.106  53.782  1.00  0.00           H
ATOM   2746  HB3 GLN   179      40.474  37.430  53.904  1.00  0.00           H
ATOM   2747  CG  GLN   179      38.849  38.209  55.149  1.00  0.00           C
ATOM   2748  HG2 GLN   179      38.598  39.209  55.506  1.00  0.00           H
ATOM   2749  HG3 GLN   179      38.150  38.101  54.319  1.00  0.00           H
ATOM   2750  CD  GLN   179      38.625  37.065  56.128  1.00  0.00           C
ATOM   2751  OE1 GLN   179      39.217  36.000  56.062  1.00  0.00           O
ATOM   2752  NE2 GLN   179      37.786  37.300  57.152  1.00  0.00           N
ATOM   2753 HE21 GLN   179      37.753  36.585  57.865  1.00  0.00           H
ATOM   2754 HE22 GLN   179      37.405  38.220  57.322  1.00  0.00           H
ATOM   2755  C   GLN   179      42.804  38.590  54.955  1.00  0.00           C
ATOM   2756  O   GLN   179      43.072  37.875  53.954  1.00  0.00           O
ATOM   2757  N   THR   180      43.748  39.375  55.534  1.00  0.00           N
ATOM   2758  H   THR   180      43.601  39.741  56.464  1.00  0.00           H
ATOM   2759  CA  THR   180      45.164  39.338  55.071  1.00  0.00           C
ATOM   2760  HA  THR   180      45.284  39.414  53.991  1.00  0.00           H
ATOM   2761  CB  THR   180      45.947  40.499  55.618  1.00  0.00           C
ATOM   2762  HB  THR   180      46.992  40.387  55.332  1.00  0.00           H
ATOM   2763  CG2 THR   180      45.424  41.925  55.360  1.00  0.00           C
ATOM   2764 HG21 THR   180      46.107  42.629  55.837  1.00  0.00           H
ATOM   2765 HG22 THR   180      44.359  41.984  55.581  1.00  0.00           H
ATOM   2766 HG23 THR   180      45.617  42.013  54.291  1.00  0.00           H
ATOM   2767  OG1 THR   180      46.064  40.346  57.029  1.00  0.00           O
ATOM   2768  HG1 THR   180      46.375  41.206  57.320  1.00  0.00           H
ATOM   2769  C   THR   180      45.938  38.033  55.376  1.00  0.00           C
ATOM   2770  O   THR   180      47.103  37.936  54.969  1.00  0.00           O
ATOM   2771  N   GLU   181      45.403  37.003  56.059  1.00  0.00           N
ATOM   2772  H   GLU   181      44.571  37.258  56.571  1.00  0.00           H
ATOM   2773  CA  GLU   181      46.102  35.743  56.296  1.00  0.00           C
ATOM   2774  HA  GLU   181      47.062  35.958  56.768  1.00  0.00           H
ATOM   2775  CB  GLU   181      45.455  34.850  57.332  1.00  0.00           C
ATOM   2776  HB2 GLU   181      46.114  34.062  57.694  1.00  0.00           H
ATOM   2777  HB3 GLU   181      45.292  35.546  58.155  1.00  0.00           H
ATOM   2778  CG  GLU   181      44.131  34.243  56.799  1.00  0.00           C
ATOM   2779  HG2 GLU   181      43.450  35.061  56.566  1.00  0.00           H
ATOM   2780  HG3 GLU   181      44.344  33.663  55.900  1.00  0.00           H
ATOM   2781  CD  GLU   181      43.463  33.347  57.924  1.00  0.00           C
ATOM   2782  OE1 GLU   181      43.157  32.238  57.620  1.00  0.00           O
ATOM   2783  OE2 GLU   181      43.261  33.724  59.106  1.00  0.00           O
ATOM   2784  C   GLU   181      46.546  35.023  55.043  1.00  0.00           C
ATOM   2785  O   GLU   181      47.483  34.145  55.075  1.00  0.00           O
ATOM   2786  N   TYR   182      45.860  35.241  53.942  1.00  0.00           N
ATOM   2787  H   TYR   182      45.120  35.924  54.024  1.00  0.00           H
ATOM   2788  CA  TYR   182      46.105  34.600  52.645  1.00  0.00           C
ATOM   2789  HA  TYR   182      46.374  33.552  52.783  1.00  0.00           H
ATOM   2790  CB  TYR   182      44.821  34.499  51.794  1.00  0.00           C
ATOM   2791  HB2 TYR   182      44.619  35.440  51.283  1.00  0.00           H
ATOM   2792  HB3 TYR   182      45.044  33.814  50.976  1.00  0.00           H
ATOM   2793  CG  TYR   182      43.588  33.933  52.607  1.00  0.00           C
ATOM   2794  CD1 TYR   182      43.675  32.552  52.904  1.00  0.00           C
ATOM   2795  HD1 TYR   182      44.541  31.955  52.663  1.00  0.00           H
ATOM   2796  CE1 TYR   182      42.610  31.959  53.539  1.00  0.00           C
ATOM   2797  HE1 TYR   182      42.648  30.920  53.828  1.00  0.00           H
ATOM   2798  CZ  TYR   182      41.538  32.729  53.965  1.00  0.00           C
ATOM   2799  OH  TYR   182      40.512  32.105  54.603  1.00  0.00           O
ATOM   2800  HH  TYR   182      40.380  32.513  55.462  1.00  0.00           H
ATOM   2801  CE2 TYR   182      41.420  34.133  53.621  1.00  0.00           C
ATOM   2802  HE2 TYR   182      40.580  34.742  53.922  1.00  0.00           H
ATOM   2803  CD2 TYR   182      42.480  34.708  52.959  1.00  0.00           C
ATOM   2804  HD2 TYR   182      42.477  35.764  52.732  1.00  0.00           H
ATOM   2805  C   TYR   182      47.257  35.320  51.966  1.00  0.00           C
ATOM   2806  O   TYR   182      47.607  34.983  50.872  1.00  0.00           O
ATOM   2807  N   LEU   183      47.888  36.327  52.533  1.00  0.00           N
ATOM   2808  H   LEU   183      47.593  36.616  53.455  1.00  0.00           H
ATOM   2809  CA  LEU   183      49.085  36.919  51.915  1.00  0.00           C
ATOM   2810  HA  LEU   183      48.941  36.945  50.836  1.00  0.00           H
ATOM   2811  CB  LEU   183      49.225  38.392  52.450  1.00  0.00           C
ATOM   2812  HB2 LEU   183      49.180  38.389  53.538  1.00  0.00           H
ATOM   2813  HB3 LEU   183      50.161  38.818  52.087  1.00  0.00           H
ATOM   2814  CG  LEU   183      48.100  39.413  52.028  1.00  0.00           C
ATOM   2815  HG  LEU   183      47.172  39.044  52.464  1.00  0.00           H
ATOM   2816  CD1 LEU   183      48.423  40.878  52.398  1.00  0.00           C
ATOM   2817 HD11 LEU   183      48.571  41.061  53.463  1.00  0.00           H
ATOM   2818 HD12 LEU   183      47.591  41.493  52.054  1.00  0.00           H
ATOM   2819 HD13 LEU   183      49.331  41.095  51.834  1.00  0.00           H
ATOM   2820  CD2 LEU   183      47.968  39.458  50.516  1.00  0.00           C
ATOM   2821 HD21 LEU   183      47.490  38.561  50.126  1.00  0.00           H
ATOM   2822 HD22 LEU   183      47.524  40.338  50.051  1.00  0.00           H
ATOM   2823 HD23 LEU   183      48.916  39.385  49.982  1.00  0.00           H
ATOM   2824  C   LEU   183      50.332  36.175  52.278  1.00  0.00           C
ATOM   2825  O   LEU   183      51.437  36.570  51.823  1.00  0.00           O
ATOM   2826  N   GLU   184      50.261  35.104  53.157  1.00  0.00           N
ATOM   2827  H   GLU   184      49.400  34.608  53.335  1.00  0.00           H
ATOM   2828  CA  GLU   184      51.431  34.348  53.640  1.00  0.00           C
ATOM   2829  HA  GLU   184      52.347  34.911  53.459  1.00  0.00           H
ATOM   2830  CB  GLU   184      51.314  34.097  55.148  1.00  0.00           C
ATOM   2831  HB2 GLU   184      50.512  33.383  55.339  1.00  0.00           H
ATOM   2832  HB3 GLU   184      52.227  33.657  55.549  1.00  0.00           H
ATOM   2833  CG  GLU   184      50.885  35.384  55.953  1.00  0.00           C
ATOM   2834  HG2 GLU   184      49.935  35.710  55.530  1.00  0.00           H
ATOM   2835  HG3 GLU   184      50.539  35.121  56.953  1.00  0.00           H
ATOM   2836  CD  GLU   184      51.845  36.536  56.139  1.00  0.00           C
ATOM   2837  OE1 GLU   184      53.039  36.380  55.728  1.00  0.00           O
ATOM   2838  OE2 GLU   184      51.523  37.648  56.661  1.00  0.00           O
ATOM   2839  C   GLU   184      51.535  33.020  52.905  1.00  0.00           C
ATOM   2840  O   GLU   184      50.713  32.103  53.128  1.00  0.00           O
ATOM   2841  N   GLU   185      52.626  32.829  52.200  1.00  0.00           N
ATOM   2842  H   GLU   185      53.174  33.669  52.077  1.00  0.00           H
ATOM   2843  CA  GLU   185      53.116  31.620  51.516  1.00  0.00           C
ATOM   2844  HA  GLU   185      52.551  31.440  50.600  1.00  0.00           H
ATOM   2845  CB  GLU   185      54.507  31.741  51.008  1.00  0.00           C
ATOM   2846  HB2 GLU   185      54.621  32.695  50.493  1.00  0.00           H
ATOM   2847  HB3 GLU   185      55.188  31.730  51.859  1.00  0.00           H
ATOM   2848  CG  GLU   185      55.005  30.598  50.091  1.00  0.00           C
ATOM   2849  HG2 GLU   185      54.263  30.582  49.293  1.00  0.00           H
ATOM   2850  HG3 GLU   185      55.973  30.909  49.699  1.00  0.00           H
ATOM   2851  CD  GLU   185      55.316  29.308  50.849  1.00  0.00           C
ATOM   2852  OE1 GLU   185      54.972  28.160  50.421  1.00  0.00           O
ATOM   2853  OE2 GLU   185      56.044  29.464  51.852  1.00  0.00           O
ATOM   2854  C   GLU   185      52.821  30.363  52.329  1.00  0.00           C
ATOM   2855  O   GLU   185      52.247  29.439  51.745  1.00  0.00           O
ATOM   2856  N   ARG   186      53.179  30.302  53.600  1.00  0.00           N
ATOM   2857  H   ARG   186      53.635  31.044  54.113  1.00  0.00           H
ATOM   2858  CA  ARG   186      52.934  29.032  54.374  1.00  0.00           C
ATOM   2859  HA  ARG   186      53.386  28.237  53.781  1.00  0.00           H
ATOM   2860  CB  ARG   186      53.697  29.202  55.695  1.00  0.00           C
ATOM   2861  HB2 ARG   186      53.915  28.279  56.231  1.00  0.00           H
ATOM   2862  HB3 ARG   186      54.724  29.505  55.492  1.00  0.00           H
ATOM   2863  CG  ARG   186      53.089  30.290  56.577  1.00  0.00           C
ATOM   2864  HG2 ARG   186      53.045  31.255  56.073  1.00  0.00           H
ATOM   2865  HG3 ARG   186      52.096  30.096  56.982  1.00  0.00           H
ATOM   2866  CD  ARG   186      54.065  30.598  57.744  1.00  0.00           C
ATOM   2867  HD2 ARG   186      54.047  29.742  58.418  1.00  0.00           H
ATOM   2868  HD3 ARG   186      55.064  30.876  57.410  1.00  0.00           H
ATOM   2869  NE  ARG   186      53.421  31.555  58.520  1.00  0.00           N
ATOM   2870  HE  ARG   186      52.995  31.211  59.370  1.00  0.00           H
ATOM   2871  CZ  ARG   186      53.489  32.890  58.443  1.00  0.00           C
ATOM   2872  NH1 ARG   186      54.021  33.515  57.442  1.00  0.00           N
ATOM   2873 HH11 ARG   186      54.517  33.060  56.689  1.00  0.00           H
ATOM   2874 HH12 ARG   186      54.093  34.522  57.463  1.00  0.00           H
ATOM   2875  NH2 ARG   186      53.020  33.685  59.399  1.00  0.00           N
ATOM   2876 HH21 ARG   186      52.486  33.261  60.145  1.00  0.00           H
ATOM   2877 HH22 ARG   186      53.177  34.680  59.332  1.00  0.00           H
ATOM   2878  C   ARG   186      51.456  28.670  54.546  1.00  0.00           C
ATOM   2879  O   ARG   186      51.227  27.479  54.657  1.00  0.00           O
ATOM   2880  N   ARG   187      50.526  29.653  54.483  1.00  0.00           N
ATOM   2881  H   ARG   187      50.820  30.615  54.395  1.00  0.00           H
ATOM   2882  CA  ARG   187      49.058  29.438  54.591  1.00  0.00           C
ATOM   2883  HA  ARG   187      48.943  28.554  55.219  1.00  0.00           H
ATOM   2884  CB  ARG   187      48.466  30.629  55.232  1.00  0.00           C
ATOM   2885  HB2 ARG   187      48.674  30.643  56.301  1.00  0.00           H
ATOM   2886  HB3 ARG   187      48.861  31.501  54.712  1.00  0.00           H
ATOM   2887  CG  ARG   187      46.958  30.750  55.156  1.00  0.00           C
ATOM   2888  HG2 ARG   187      46.740  31.757  55.514  1.00  0.00           H
ATOM   2889  HG3 ARG   187      46.654  30.675  54.112  1.00  0.00           H
ATOM   2890  CD  ARG   187      46.246  29.594  55.923  1.00  0.00           C
ATOM   2891  HD2 ARG   187      46.314  28.604  55.471  1.00  0.00           H
ATOM   2892  HD3 ARG   187      46.728  29.493  56.895  1.00  0.00           H
ATOM   2893  NE  ARG   187      44.794  29.965  56.192  1.00  0.00           N
ATOM   2894  HE  ARG   187      44.586  30.777  56.755  1.00  0.00           H
ATOM   2895  CZ  ARG   187      43.696  29.319  55.872  1.00  0.00           C
ATOM   2896  NH1 ARG   187      43.537  28.185  55.299  1.00  0.00           N
ATOM   2897 HH11 ARG   187      44.314  27.545  55.230  1.00  0.00           H
ATOM   2898 HH12 ARG   187      42.633  27.778  55.099  1.00  0.00           H
ATOM   2899  NH2 ARG   187      42.639  30.033  56.136  1.00  0.00           N
ATOM   2900 HH21 ARG   187      42.788  30.836  56.730  1.00  0.00           H
ATOM   2901 HH22 ARG   187      41.764  29.540  56.247  1.00  0.00           H
ATOM   2902  C   ARG   187      48.514  29.146  53.185  1.00  0.00           C
ATOM   2903  O   ARG   187      47.658  28.266  53.070  1.00  0.00           O
ATOM   2904  N   ILE   188      49.083  29.748  52.188  1.00  0.00           N
ATOM   2905  H   ILE   188      49.942  30.263  52.315  1.00  0.00           H
ATOM   2906  CA  ILE   188      48.692  29.497  50.846  1.00  0.00           C
ATOM   2907  HA  ILE   188      47.603  29.535  50.846  1.00  0.00           H
ATOM   2908  CB  ILE   188      49.341  30.429  49.850  1.00  0.00           C
ATOM   2909  HB  ILE   188      50.424  30.378  49.960  1.00  0.00           H
ATOM   2910  CG2 ILE   188      48.880  30.206  48.410  1.00  0.00           C
ATOM   2911 HG21 ILE   188      49.204  29.193  48.175  1.00  0.00           H
ATOM   2912 HG22 ILE   188      49.394  30.893  47.737  1.00  0.00           H
ATOM   2913 HG23 ILE   188      47.802  30.366  48.378  1.00  0.00           H
ATOM   2914  CG1 ILE   188      48.943  31.923  50.131  1.00  0.00           C
ATOM   2915 HG12 ILE   188      47.874  32.103  50.255  1.00  0.00           H
ATOM   2916 HG13 ILE   188      49.510  32.223  51.013  1.00  0.00           H
ATOM   2917  CD1 ILE   188      49.723  32.914  49.233  1.00  0.00           C
ATOM   2918 HD11 ILE   188      49.833  33.829  49.815  1.00  0.00           H
ATOM   2919 HD12 ILE   188      49.328  33.102  48.235  1.00  0.00           H
ATOM   2920 HD13 ILE   188      50.681  32.439  49.022  1.00  0.00           H
ATOM   2921  C   ILE   188      49.119  28.092  50.545  1.00  0.00           C
ATOM   2922  O   ILE   188      48.329  27.294  49.956  1.00  0.00           O
ATOM   2923  N   LYS   189      50.316  27.609  50.867  1.00  0.00           N
ATOM   2924  H   LYS   189      50.961  28.194  51.380  1.00  0.00           H
ATOM   2925  CA  LYS   189      50.753  26.261  50.569  1.00  0.00           C
ATOM   2926  HA  LYS   189      50.660  26.246  49.483  1.00  0.00           H
ATOM   2927  CB  LYS   189      52.172  26.138  51.126  1.00  0.00           C
ATOM   2928  HB2 LYS   189      52.742  27.017  50.826  1.00  0.00           H
ATOM   2929  HB3 LYS   189      52.038  26.174  52.207  1.00  0.00           H
ATOM   2930  CG  LYS   189      52.862  24.807  50.737  1.00  0.00           C
ATOM   2931  HG2 LYS   189      53.608  24.525  51.481  1.00  0.00           H
ATOM   2932  HG3 LYS   189      52.103  24.024  50.760  1.00  0.00           H
ATOM   2933  CD  LYS   189      53.378  24.826  49.329  1.00  0.00           C
ATOM   2934  HD2 LYS   189      52.573  25.016  48.619  1.00  0.00           H
ATOM   2935  HD3 LYS   189      53.958  25.726  49.125  1.00  0.00           H
ATOM   2936  CE  LYS   189      54.089  23.588  48.895  1.00  0.00           C
ATOM   2937  HE2 LYS   189      54.857  23.201  49.564  1.00  0.00           H
ATOM   2938  HE3 LYS   189      53.396  22.747  48.913  1.00  0.00           H
ATOM   2939  NZ  LYS   189      54.718  23.748  47.546  1.00  0.00           N
ATOM   2940  HZ1 LYS   189      54.064  23.743  46.777  1.00  0.00           H
ATOM   2941  HZ2 LYS   189      55.570  23.225  47.400  1.00  0.00           H
ATOM   2942  HZ3 LYS   189      55.164  24.647  47.423  1.00  0.00           H
ATOM   2943  C   LYS   189      49.869  25.084  51.102  1.00  0.00           C
ATOM   2944  O   LYS   189      49.661  24.211  50.309  1.00  0.00           O
ATOM   2945  N   GLU   190      49.347  25.205  52.338  1.00  0.00           N
ATOM   2946  H   GLU   190      49.817  25.903  52.897  1.00  0.00           H
ATOM   2947  CA  GLU   190      48.426  24.248  52.861  1.00  0.00           C
ATOM   2948  HA  GLU   190      48.876  23.284  52.622  1.00  0.00           H
ATOM   2949  CB  GLU   190      48.304  24.530  54.365  1.00  0.00           C
ATOM   2950  HB2 GLU   190      49.315  24.565  54.770  1.00  0.00           H
ATOM   2951  HB3 GLU   190      47.923  25.547  54.460  1.00  0.00           H
ATOM   2952  CG  GLU   190      47.660  23.537  55.197  1.00  0.00           C
ATOM   2953  HG2 GLU   190      47.667  23.897  56.225  1.00  0.00           H
ATOM   2954  HG3 GLU   190      46.613  23.493  54.898  1.00  0.00           H
ATOM   2955  CD  GLU   190      48.271  22.143  55.120  1.00  0.00           C
ATOM   2956  OE1 GLU   190      49.363  21.849  54.675  1.00  0.00           O
ATOM   2957  OE2 GLU   190      47.698  21.209  55.714  1.00  0.00           O
ATOM   2958  C   GLU   190      47.097  24.240  52.079  1.00  0.00           C
ATOM   2959  O   GLU   190      46.545  23.154  51.874  1.00  0.00           O
ATOM   2960  N   ILE   191      46.593  25.414  51.626  1.00  0.00           N
ATOM   2961  H   ILE   191      47.171  26.241  51.688  1.00  0.00           H
ATOM   2962  CA  ILE   191      45.389  25.450  50.779  1.00  0.00           C
ATOM   2963  HA  ILE   191      44.589  24.992  51.361  1.00  0.00           H
ATOM   2964  CB  ILE   191      44.982  26.902  50.442  1.00  0.00           C
ATOM   2965  HB  ILE   191      45.886  27.423  50.129  1.00  0.00           H
ATOM   2966  CG2 ILE   191      43.830  26.859  49.450  1.00  0.00           C
ATOM   2967 HG21 ILE   191      42.916  26.325  49.711  1.00  0.00           H
ATOM   2968 HG22 ILE   191      44.188  26.439  48.510  1.00  0.00           H
ATOM   2969 HG23 ILE   191      43.434  27.857  49.266  1.00  0.00           H
ATOM   2970  CG1 ILE   191      44.444  27.641  51.726  1.00  0.00           C
ATOM   2971 HG12 ILE   191      43.479  27.196  51.969  1.00  0.00           H
ATOM   2972 HG13 ILE   191      45.144  27.362  52.514  1.00  0.00           H
ATOM   2973  CD1 ILE   191      44.498  29.202  51.748  1.00  0.00           C
ATOM   2974 HD11 ILE   191      45.570  29.393  51.791  1.00  0.00           H
ATOM   2975 HD12 ILE   191      43.978  29.517  52.653  1.00  0.00           H
ATOM   2976 HD13 ILE   191      43.987  29.562  50.854  1.00  0.00           H
ATOM   2977  C   ILE   191      45.665  24.566  49.598  1.00  0.00           C
ATOM   2978  O   ILE   191      44.837  23.740  49.196  1.00  0.00           O
ATOM   2979  N   VAL   192      46.791  24.759  48.917  1.00  0.00           N
ATOM   2980  H   VAL   192      47.420  25.491  49.212  1.00  0.00           H
ATOM   2981  CA  VAL   192      47.182  24.065  47.734  1.00  0.00           C
ATOM   2982  HA  VAL   192      46.473  24.212  46.920  1.00  0.00           H
ATOM   2983  CB  VAL   192      48.553  24.736  47.149  1.00  0.00           C
ATOM   2984  HB  VAL   192      49.288  24.798  47.951  1.00  0.00           H
ATOM   2985  CG1 VAL   192      49.132  23.891  46.036  1.00  0.00           C
ATOM   2986 HG11 VAL   192      48.341  23.484  45.405  1.00  0.00           H
ATOM   2987 HG12 VAL   192      49.776  24.471  45.375  1.00  0.00           H
ATOM   2988 HG13 VAL   192      49.772  23.140  46.499  1.00  0.00           H
ATOM   2989  CG2 VAL   192      48.296  26.127  46.611  1.00  0.00           C
ATOM   2990 HG21 VAL   192      47.661  26.756  47.234  1.00  0.00           H
ATOM   2991 HG22 VAL   192      47.859  26.113  45.613  1.00  0.00           H
ATOM   2992 HG23 VAL   192      49.256  26.642  46.608  1.00  0.00           H
ATOM   2993  C   VAL   192      47.410  22.524  47.874  1.00  0.00           C
ATOM   2994  O   VAL   192      47.008  21.765  47.021  1.00  0.00           O
ATOM   2995  N   LYS   193      47.983  22.079  48.977  1.00  0.00           N
ATOM   2996  H   LYS   193      48.139  22.779  49.688  1.00  0.00           H
ATOM   2997  CA  LYS   193      48.016  20.651  49.421  1.00  0.00           C
ATOM   2998  HA  LYS   193      48.444  20.059  48.612  1.00  0.00           H
ATOM   2999  CB  LYS   193      48.989  20.601  50.606  1.00  0.00           C
ATOM   3000  HB2 LYS   193      48.843  21.334  51.400  1.00  0.00           H
ATOM   3001  HB3 LYS   193      48.799  19.686  51.167  1.00  0.00           H
ATOM   3002  CG  LYS   193      50.480  20.774  50.264  1.00  0.00           C
ATOM   3003  HG2 LYS   193      50.875  19.858  49.825  1.00  0.00           H
ATOM   3004  HG3 LYS   193      50.598  21.659  49.639  1.00  0.00           H
ATOM   3005  CD  LYS   193      51.422  20.885  51.517  1.00  0.00           C
ATOM   3006  HD2 LYS   193      51.099  21.811  51.991  1.00  0.00           H
ATOM   3007  HD3 LYS   193      51.197  20.013  52.130  1.00  0.00           H
ATOM   3008  CE  LYS   193      52.963  21.014  51.229  1.00  0.00           C
ATOM   3009  HE2 LYS   193      53.339  20.022  50.979  1.00  0.00           H
ATOM   3010  HE3 LYS   193      53.134  21.606  50.330  1.00  0.00           H
ATOM   3011  NZ  LYS   193      53.661  21.519  52.458  1.00  0.00           N
ATOM   3012  HZ1 LYS   193      54.408  22.170  52.265  1.00  0.00           H
ATOM   3013  HZ2 LYS   193      54.064  20.726  52.936  1.00  0.00           H
ATOM   3014  HZ3 LYS   193      52.997  21.953  53.083  1.00  0.00           H
ATOM   3015  C   LYS   193      46.647  20.063  49.746  1.00  0.00           C
ATOM   3016  O   LYS   193      46.582  18.834  49.875  1.00  0.00           O
ATOM   3017  N   LYS   194      45.624  20.905  49.949  1.00  0.00           N
ATOM   3018  H   LYS   194      45.853  21.889  49.920  1.00  0.00           H
ATOM   3019  CA  LYS   194      44.281  20.454  50.472  1.00  0.00           C
ATOM   3020  HA  LYS   194      44.397  19.379  50.334  1.00  0.00           H
ATOM   3021  CB  LYS   194      44.157  20.715  51.968  1.00  0.00           C
ATOM   3022  HB2 LYS   194      44.121  21.800  52.061  1.00  0.00           H
ATOM   3023  HB3 LYS   194      43.239  20.266  52.347  1.00  0.00           H
ATOM   3024  CG  LYS   194      45.379  20.056  52.719  1.00  0.00           C
ATOM   3025  HG2 LYS   194      45.451  19.073  52.253  1.00  0.00           H
ATOM   3026  HG3 LYS   194      46.333  20.582  52.660  1.00  0.00           H
ATOM   3027  CD  LYS   194      45.099  19.804  54.118  1.00  0.00           C
ATOM   3028  HD2 LYS   194      44.348  19.021  54.223  1.00  0.00           H
ATOM   3029  HD3 LYS   194      45.982  19.495  54.678  1.00  0.00           H
ATOM   3030  CE  LYS   194      44.762  21.124  54.780  1.00  0.00           C
ATOM   3031  HE2 LYS   194      45.382  21.915  54.359  1.00  0.00           H
ATOM   3032  HE3 LYS   194      43.729  21.331  54.502  1.00  0.00           H
ATOM   3033  NZ  LYS   194      44.888  21.041  56.239  1.00  0.00           N
ATOM   3034  HZ1 LYS   194      44.298  20.325  56.640  1.00  0.00           H
ATOM   3035  HZ2 LYS   194      44.714  21.935  56.672  1.00  0.00           H
ATOM   3036  HZ3 LYS   194      45.856  20.782  56.373  1.00  0.00           H
ATOM   3037  C   LYS   194      43.049  20.863  49.768  1.00  0.00           C
ATOM   3038  O   LYS   194      41.997  20.225  50.004  1.00  0.00           O
ATOM   3039  N   HIE   195      43.113  21.786  48.801  1.00  0.00           N
ATOM   3040  H   HIE   195      43.987  22.275  48.663  1.00  0.00           H
ATOM   3041  CA  HIE   195      42.052  22.173  47.860  1.00  0.00           C
ATOM   3042  HA  HIE   195      41.242  21.458  48.006  1.00  0.00           H
ATOM   3043  CB  HIE   195      41.542  23.605  48.207  1.00  0.00           C
ATOM   3044  HB2 HIE   195      42.460  24.191  48.241  1.00  0.00           H
ATOM   3045  HB3 HIE   195      40.894  24.038  47.445  1.00  0.00           H
ATOM   3046  CG  HIE   195      40.784  23.694  49.533  1.00  0.00           C
ATOM   3047  ND1 HIE   195      39.435  23.611  49.649  1.00  0.00           N
ATOM   3048  CE1 HIE   195      39.095  24.021  50.903  1.00  0.00           C
ATOM   3049  HE1 HIE   195      38.123  24.095  51.369  1.00  0.00           H
ATOM   3050  NE2 HIE   195      40.210  24.227  51.615  1.00  0.00           N
ATOM   3051  HE2 HIE   195      40.257  24.633  52.538  1.00  0.00           H
ATOM   3052  CD2 HIE   195      41.305  24.081  50.774  1.00  0.00           C
ATOM   3053  HD2 HIE   195      42.362  24.220  50.945  1.00  0.00           H
ATOM   3054  C   HIE   195      42.385  22.063  46.337  1.00  0.00           C
ATOM   3055  O   HIE   195      41.461  22.181  45.557  1.00  0.00           O
ATOM   3056  N   SER   196      43.668  21.845  45.989  1.00  0.00           N
ATOM   3057  H   SER   196      44.379  21.739  46.698  1.00  0.00           H
ATOM   3058  CA  SER   196      44.179  21.802  44.569  1.00  0.00           C
ATOM   3059  HA  SER   196      43.350  21.785  43.861  1.00  0.00           H
ATOM   3060  CB  SER   196      44.944  23.186  44.357  1.00  0.00           C
ATOM   3061  HB2 SER   196      45.913  23.033  44.831  1.00  0.00           H
ATOM   3062  HB3 SER   196      45.173  23.328  43.301  1.00  0.00           H
ATOM   3063  OG  SER   196      44.195  24.317  44.896  1.00  0.00           O
ATOM   3064  HG  SER   196      43.363  24.281  44.419  1.00  0.00           H
ATOM   3065  C   SER   196      45.056  20.535  44.255  1.00  0.00           C
ATOM   3066  O   SER   196      45.732  20.416  43.253  1.00  0.00           O
ATOM   3067  N   GLN   197      45.064  19.624  45.190  1.00  0.00           N
ATOM   3068  H   GLN   197      44.397  19.718  45.942  1.00  0.00           H
ATOM   3069  CA  GLN   197      45.952  18.405  45.180  1.00  0.00           C
ATOM   3070  HA  GLN   197      46.962  18.798  45.295  1.00  0.00           H
ATOM   3071  CB  GLN   197      45.806  17.642  46.520  1.00  0.00           C
ATOM   3072  HB2 GLN   197      46.554  16.848  46.504  1.00  0.00           H
ATOM   3073  HB3 GLN   197      46.150  18.347  47.277  1.00  0.00           H
ATOM   3074  CG  GLN   197      44.405  17.078  46.774  1.00  0.00           C
ATOM   3075  HG2 GLN   197      44.050  16.692  45.819  1.00  0.00           H
ATOM   3076  HG3 GLN   197      44.494  16.179  47.383  1.00  0.00           H
ATOM   3077  CD  GLN   197      43.352  18.016  47.502  1.00  0.00           C
ATOM   3078  OE1 GLN   197      42.989  19.052  46.969  1.00  0.00           O
ATOM   3079  NE2 GLN   197      42.734  17.712  48.601  1.00  0.00           N
ATOM   3080 HE21 GLN   197      42.069  18.373  48.979  1.00  0.00           H
ATOM   3081 HE22 GLN   197      42.809  16.763  48.937  1.00  0.00           H
ATOM   3082  C   GLN   197      45.849  17.531  43.868  1.00  0.00           C
ATOM   3083  O   GLN   197      46.854  17.076  43.288  1.00  0.00           O
ATOM   3084  N   PHE   198      44.667  17.486  43.298  1.00  0.00           N
ATOM   3085  H   PHE   198      43.941  17.925  43.846  1.00  0.00           H
ATOM   3086  CA  PHE   198      44.327  16.687  42.017  1.00  0.00           C
ATOM   3087  HA  PHE   198      44.981  15.831  42.186  1.00  0.00           H
ATOM   3088  CB  PHE   198      42.889  16.180  42.110  1.00  0.00           C
ATOM   3089  HB2 PHE   198      42.276  17.078  42.052  1.00  0.00           H
ATOM   3090  HB3 PHE   198      42.750  15.552  41.230  1.00  0.00           H
ATOM   3091  CG  PHE   198      42.557  15.348  43.289  1.00  0.00           C
ATOM   3092  CD1 PHE   198      43.356  14.267  43.721  1.00  0.00           C
ATOM   3093  HD1 PHE   198      44.166  13.938  43.086  1.00  0.00           H
ATOM   3094  CE1 PHE   198      43.247  13.791  45.023  1.00  0.00           C
ATOM   3095  HE1 PHE   198      43.954  13.032  45.327  1.00  0.00           H
ATOM   3096  CZ  PHE   198      42.231  14.325  45.885  1.00  0.00           C
ATOM   3097  HZ  PHE   198      42.180  14.112  46.943  1.00  0.00           H
ATOM   3098  CE2 PHE   198      41.319  15.259  45.360  1.00  0.00           C
ATOM   3099  HE2 PHE   198      40.594  15.649  46.060  1.00  0.00           H
ATOM   3100  CD2 PHE   198      41.505  15.852  44.101  1.00  0.00           C
ATOM   3101  HD2 PHE   198      40.894  16.664  43.734  1.00  0.00           H
ATOM   3102  C   PHE   198      44.655  17.422  40.750  1.00  0.00           C
ATOM   3103  O   PHE   198      44.647  16.855  39.669  1.00  0.00           O
ATOM   3104  N   ILE   199      45.166  18.673  40.835  1.00  0.00           N
ATOM   3105  H   ILE   199      45.171  19.058  41.768  1.00  0.00           H
ATOM   3106  CA  ILE   199      45.536  19.464  39.668  1.00  0.00           C
ATOM   3107  HA  ILE   199      44.762  19.509  38.900  1.00  0.00           H
ATOM   3108  CB  ILE   199      45.790  20.979  39.908  1.00  0.00           C
ATOM   3109  HB  ILE   199      46.542  21.068  40.691  1.00  0.00           H
ATOM   3110  CG2 ILE   199      46.336  21.789  38.671  1.00  0.00           C
ATOM   3111 HG21 ILE   199      46.455  22.840  38.935  1.00  0.00           H
ATOM   3112 HG22 ILE   199      45.724  21.682  37.774  1.00  0.00           H
ATOM   3113 HG23 ILE   199      47.356  21.468  38.458  1.00  0.00           H
ATOM   3114  CG1 ILE   199      44.577  21.720  40.490  1.00  0.00           C
ATOM   3115 HG12 ILE   199      44.285  21.202  41.404  1.00  0.00           H
ATOM   3116 HG13 ILE   199      44.935  22.670  40.889  1.00  0.00           H
ATOM   3117  CD1 ILE   199      43.424  21.763  39.493  1.00  0.00           C
ATOM   3118 HD11 ILE   199      43.732  22.403  38.667  1.00  0.00           H
ATOM   3119 HD12 ILE   199      42.603  22.327  39.935  1.00  0.00           H
ATOM   3120 HD13 ILE   199      43.032  20.816  39.123  1.00  0.00           H
ATOM   3121  C   ILE   199      46.737  18.733  38.980  1.00  0.00           C
ATOM   3122  O   ILE   199      47.638  18.071  39.556  1.00  0.00           O
ATOM   3123  N   GLY   200      46.657  18.772  37.658  1.00  0.00           N
ATOM   3124  H   GLY   200      45.967  19.424  37.314  1.00  0.00           H
ATOM   3125  CA  GLY   200      47.680  18.288  36.648  1.00  0.00           C
ATOM   3126  HA2 GLY   200      48.032  17.287  36.900  1.00  0.00           H
ATOM   3127  HA3 GLY   200      47.323  18.297  35.619  1.00  0.00           H
ATOM   3128  C   GLY   200      48.906  19.244  36.467  1.00  0.00           C
ATOM   3129  O   GLY   200      50.014  18.800  36.481  1.00  0.00           O
ATOM   3130  N   TYR   201      48.635  20.500  36.198  1.00  0.00           N
ATOM   3131  H   TYR   201      47.673  20.800  36.250  1.00  0.00           H
ATOM   3132  CA  TYR   201      49.601  21.602  36.034  1.00  0.00           C
ATOM   3133  HA  TYR   201      50.314  21.326  35.259  1.00  0.00           H
ATOM   3134  CB  TYR   201      48.792  22.789  35.641  1.00  0.00           C
ATOM   3135  HB2 TYR   201      48.125  22.948  36.488  1.00  0.00           H
ATOM   3136  HB3 TYR   201      49.541  23.581  35.618  1.00  0.00           H
ATOM   3137  CG  TYR   201      48.043  22.650  34.337  1.00  0.00           C
ATOM   3138  CD1 TYR   201      48.710  22.543  33.133  1.00  0.00           C
ATOM   3139  HD1 TYR   201      49.784  22.432  33.170  1.00  0.00           H
ATOM   3140  CE1 TYR   201      48.000  22.370  31.939  1.00  0.00           C
ATOM   3141  HE1 TYR   201      48.542  22.134  31.035  1.00  0.00           H
ATOM   3142  CZ  TYR   201      46.614  22.425  31.972  1.00  0.00           C
ATOM   3143  OH  TYR   201      45.991  22.131  30.797  1.00  0.00           O
ATOM   3144  HH  TYR   201      45.044  22.088  30.945  1.00  0.00           H
ATOM   3145  CE2 TYR   201      45.922  22.712  33.173  1.00  0.00           C
ATOM   3146  HE2 TYR   201      44.864  22.896  33.286  1.00  0.00           H
ATOM   3147  CD2 TYR   201      46.653  22.783  34.344  1.00  0.00           C
ATOM   3148  HD2 TYR   201      46.125  22.957  35.270  1.00  0.00           H
ATOM   3149  C   TYR   201      50.368  22.024  37.283  1.00  0.00           C
ATOM   3150  O   TYR   201      49.922  21.979  38.438  1.00  0.00           O
ATOM   3151  N   PRO   202      51.704  22.398  37.185  1.00  0.00           N
ATOM   3152  CD  PRO   202      52.344  22.662  35.909  1.00  0.00           C
ATOM   3153  HD2 PRO   202      51.763  23.330  35.272  1.00  0.00           H
ATOM   3154  HD3 PRO   202      52.489  21.718  35.383  1.00  0.00           H
ATOM   3155  CG  PRO   202      53.682  23.295  36.266  1.00  0.00           C
ATOM   3156  HG2 PRO   202      53.679  24.351  35.998  1.00  0.00           H
ATOM   3157  HG3 PRO   202      54.499  22.825  35.718  1.00  0.00           H
ATOM   3158  CB  PRO   202      53.942  23.160  37.729  1.00  0.00           C
ATOM   3159  HB2 PRO   202      54.378  24.059  38.164  1.00  0.00           H
ATOM   3160  HB3 PRO   202      54.543  22.263  37.874  1.00  0.00           H
ATOM   3161  CA  PRO   202      52.566  22.877  38.308  1.00  0.00           C
ATOM   3162  HA  PRO   202      52.755  22.117  39.066  1.00  0.00           H
ATOM   3163  C   PRO   202      52.041  24.088  38.974  1.00  0.00           C
ATOM   3164  O   PRO   202      51.673  25.043  38.294  1.00  0.00           O
ATOM   3165  N   ILE   203      52.035  24.117  40.319  1.00  0.00           N
ATOM   3166  H   ILE   203      52.357  23.332  40.866  1.00  0.00           H
ATOM   3167  CA  ILE   203      51.528  25.278  41.112  1.00  0.00           C
ATOM   3168  HA  ILE   203      51.248  26.074  40.421  1.00  0.00           H
ATOM   3169  CB  ILE   203      50.267  24.941  41.993  1.00  0.00           C
ATOM   3170  HB  ILE   203      50.518  24.148  42.697  1.00  0.00           H
ATOM   3171  CG2 ILE   203      49.745  26.224  42.839  1.00  0.00           C
ATOM   3172 HG21 ILE   203      50.488  26.342  43.628  1.00  0.00           H
ATOM   3173 HG22 ILE   203      48.763  26.058  43.285  1.00  0.00           H
ATOM   3174 HG23 ILE   203      49.705  27.097  42.188  1.00  0.00           H
ATOM   3175  CG1 ILE   203      49.144  24.460  41.045  1.00  0.00           C
ATOM   3176 HG12 ILE   203      49.115  25.306  40.359  1.00  0.00           H
ATOM   3177 HG13 ILE   203      49.435  23.589  40.460  1.00  0.00           H
ATOM   3178  CD1 ILE   203      47.813  24.109  41.712  1.00  0.00           C
ATOM   3179 HD11 ILE   203      48.046  23.600  42.647  1.00  0.00           H
ATOM   3180 HD12 ILE   203      47.256  23.519  40.984  1.00  0.00           H
ATOM   3181 HD13 ILE   203      47.196  25.003  41.808  1.00  0.00           H
ATOM   3182  C   ILE   203      52.588  25.945  42.018  1.00  0.00           C
ATOM   3183  O   ILE   203      52.694  25.475  43.188  1.00  0.00           O
ATOM   3184  N   THR   204      53.398  26.935  41.505  1.00  0.00           N
ATOM   3185  H   THR   204      53.164  27.254  40.576  1.00  0.00           H
ATOM   3186  CA  THR   204      54.495  27.570  42.186  1.00  0.00           C
ATOM   3187  HA  THR   204      55.057  26.938  42.874  1.00  0.00           H
ATOM   3188  CB  THR   204      55.585  27.913  41.171  1.00  0.00           C
ATOM   3189  HB  THR   204      55.025  28.218  40.288  1.00  0.00           H
ATOM   3190  CG2 THR   204      56.551  29.006  41.456  1.00  0.00           C
ATOM   3191 HG21 THR   204      57.280  28.966  40.647  1.00  0.00           H
ATOM   3192 HG22 THR   204      57.079  28.895  42.402  1.00  0.00           H
ATOM   3193 HG23 THR   204      56.098  29.997  41.438  1.00  0.00           H
ATOM   3194  OG1 THR   204      56.389  26.703  40.860  1.00  0.00           O
ATOM   3195  HG1 THR   204      55.980  26.352  40.066  1.00  0.00           H
ATOM   3196  C   THR   204      54.004  28.835  42.912  1.00  0.00           C
ATOM   3197  O   THR   204      53.236  29.619  42.343  1.00  0.00           O
ATOM   3198  N   LEU   205      54.453  28.996  44.104  1.00  0.00           N
ATOM   3199  H   LEU   205      55.178  28.424  44.514  1.00  0.00           H
ATOM   3200  CA  LEU   205      54.077  30.125  44.927  1.00  0.00           C
ATOM   3201  HA  LEU   205      53.266  30.697  44.477  1.00  0.00           H
ATOM   3202  CB  LEU   205      53.708  29.621  46.327  1.00  0.00           C
ATOM   3203  HB2 LEU   205      54.471  28.899  46.615  1.00  0.00           H
ATOM   3204  HB3 LEU   205      53.751  30.499  46.971  1.00  0.00           H
ATOM   3205  CG  LEU   205      52.313  28.909  46.555  1.00  0.00           C
ATOM   3206  HG  LEU   205      51.576  29.591  46.130  1.00  0.00           H
ATOM   3207  CD1 LEU   205      52.168  27.506  45.875  1.00  0.00           C
ATOM   3208 HD11 LEU   205      51.273  27.010  46.250  1.00  0.00           H
ATOM   3209 HD12 LEU   205      53.067  26.959  46.164  1.00  0.00           H
ATOM   3210 HD13 LEU   205      52.078  27.642  44.798  1.00  0.00           H
ATOM   3211  CD2 LEU   205      52.065  28.840  48.073  1.00  0.00           C
ATOM   3212 HD21 LEU   205      51.048  28.505  48.275  1.00  0.00           H
ATOM   3213 HD22 LEU   205      52.739  28.070  48.447  1.00  0.00           H
ATOM   3214 HD23 LEU   205      52.260  29.766  48.614  1.00  0.00           H
ATOM   3215  C   LEU   205      55.275  31.062  45.065  1.00  0.00           C
ATOM   3216  O   LEU   205      56.460  30.662  44.916  1.00  0.00           O
ATOM   3217  N   PHE   206      55.006  32.340  45.263  1.00  0.00           N
ATOM   3218  H   PHE   206      54.039  32.635  45.236  1.00  0.00           H
ATOM   3219  CA  PHE   206      56.036  33.291  45.742  1.00  0.00           C
ATOM   3220  HA  PHE   206      57.032  32.866  45.855  1.00  0.00           H
ATOM   3221  CB  PHE   206      56.022  34.487  44.774  1.00  0.00           C
ATOM   3222  HB2 PHE   206      55.006  34.866  44.657  1.00  0.00           H
ATOM   3223  HB3 PHE   206      56.610  35.263  45.264  1.00  0.00           H
ATOM   3224  CG  PHE   206      56.649  34.019  43.488  1.00  0.00           C
ATOM   3225  CD1 PHE   206      58.020  34.250  43.215  1.00  0.00           C
ATOM   3226  HD1 PHE   206      58.632  34.451  44.082  1.00  0.00           H
ATOM   3227  CE1 PHE   206      58.587  33.967  41.996  1.00  0.00           C
ATOM   3228  HE1 PHE   206      59.649  33.926  41.800  1.00  0.00           H
ATOM   3229  CZ  PHE   206      57.726  33.436  41.036  1.00  0.00           C
ATOM   3230  HZ  PHE   206      58.169  33.220  40.075  1.00  0.00           H
ATOM   3231  CE2 PHE   206      56.375  33.203  41.294  1.00  0.00           C
ATOM   3232  HE2 PHE   206      55.724  32.820  40.522  1.00  0.00           H
ATOM   3233  CD2 PHE   206      55.774  33.470  42.549  1.00  0.00           C
ATOM   3234  HD2 PHE   206      54.768  33.156  42.782  1.00  0.00           H
ATOM   3235  C   PHE   206      55.597  33.654  47.160  1.00  0.00           C
ATOM   3236  O   PHE   206      54.632  33.087  47.698  1.00  0.00           O
ATOM   3237  N   VAL   207      56.586  34.315  47.784  1.00  0.00           N
ATOM   3238  H   VAL   207      57.268  34.763  47.189  1.00  0.00           H
ATOM   3239  CA  VAL   207      56.583  34.623  49.178  1.00  0.00           C
ATOM   3240  HA  VAL   207      55.585  34.504  49.600  1.00  0.00           H
ATOM   3241  CB  VAL   207      57.500  33.671  50.041  1.00  0.00           C
ATOM   3242  HB  VAL   207      57.180  32.654  49.812  1.00  0.00           H
ATOM   3243  CG1 VAL   207      58.968  33.838  49.641  1.00  0.00           C
ATOM   3244 HG11 VAL   207      59.255  34.858  49.387  1.00  0.00           H
ATOM   3245 HG12 VAL   207      59.540  33.456  50.488  1.00  0.00           H
ATOM   3246 HG13 VAL   207      59.108  33.287  48.711  1.00  0.00           H
ATOM   3247  CG2 VAL   207      57.309  34.007  51.550  1.00  0.00           C
ATOM   3248 HG21 VAL   207      56.246  34.082  51.779  1.00  0.00           H
ATOM   3249 HG22 VAL   207      57.719  34.990  51.782  1.00  0.00           H
ATOM   3250 HG23 VAL   207      57.858  33.226  52.077  1.00  0.00           H
ATOM   3251  C   VAL   207      56.889  36.097  49.310  1.00  0.00           C
ATOM   3252  O   VAL   207      57.785  36.630  48.702  1.00  0.00           O
ATOM   3253  N   GLU   208      56.195  36.765  50.203  1.00  0.00           N
ATOM   3254  H   GLU   208      55.415  36.213  50.529  1.00  0.00           H
ATOM   3255  CA  GLU   208      56.420  38.104  50.814  1.00  0.00           C
ATOM   3256  HA  GLU   208      57.399  38.510  50.562  1.00  0.00           H
ATOM   3257  CB  GLU   208      55.377  39.096  50.351  1.00  0.00           C
ATOM   3258  HB2 GLU   208      54.460  38.517  50.475  1.00  0.00           H
ATOM   3259  HB3 GLU   208      55.335  39.989  50.975  1.00  0.00           H
ATOM   3260  CG  GLU   208      55.244  39.451  48.831  1.00  0.00           C
ATOM   3261  HG2 GLU   208      54.894  38.555  48.318  1.00  0.00           H
ATOM   3262  HG3 GLU   208      54.451  40.184  48.677  1.00  0.00           H
ATOM   3263  CD  GLU   208      56.452  40.003  48.119  1.00  0.00           C
ATOM   3264  OE1 GLU   208      56.852  41.201  48.315  1.00  0.00           O
ATOM   3265  OE2 GLU   208      57.143  39.213  47.426  1.00  0.00           O
ATOM   3266  C   GLU   208      56.309  38.160  52.351  1.00  0.00           C
ATOM   3267  O   GLU   208      55.464  37.552  53.034  1.00  0.00           O
ATOM   3268  OXT GLU   208      57.103  38.925  52.975  1.00  0.00           O
END
