# Supplementary material for: Worth the Weight: Sub-Pocket EXplorer (SubPEx), a Weighted Ensemble Method to Enhance Binding-Pocket Conformational Sampling
Source: J Chem Theory Comput. 2023 Aug 16;19(17):5677–89. doi: 10.1021/acs.jctc.3c00478 (PMC10500992; doi:10.1021/acs.jctc.3c00478)
Supplement: Supplementary file 2 — ct3c00478_si_002.zip [file ct3c00478_si_002.zip › clustered_structures/HSP90/subpex/rep.c16.aligned.pdb]

HELIX    1   1 ALA      9  ASN     20  1                                  12
HELIX    2   2 LYS     26  GLU     47  1                                  22
HELIX    3   3 PRO     52  LEU     55  1                                   4
HELIX    4   4 LYS     85  ILE     89  1                                   5
HELIX    5   5 ASN     91  GLY     93  1                                   3
HELIX    6   6 SER     98  ALA    109  1                                  12
HELIX    7   7 ILE    113  MET    115  1                                   3
HELIX    8   8 GLY    122  LEU    128  1                                   7
HELIX    9   9 THR    180  LEU    183  1                                   4
HELIX   10  10 GLU    185  HIE    195  1                                  11
SHEET    1   1 1 GLU     3  ALA     6  0
SHEET    2   2 1 ILE    63  PRO    67  0
SHEET    3   3 1 THR    73  ASP    78  0
SHEET    4   4 1 ALA   130  LYS   138  0
SHEET    5   5 1 GLN   144  SER   150  0
SHEET    6   6 1 SER   154  THR   159  0
SHEET    7   7 1 GLY   168  LEU   175  0
SHEET    8   8 1 ILE   203  LEU   205  0
CRYST1   70.174   64.383   72.443  90.00  90.00  90.00               1
ATOM      1  N   ALA     1      37.285  54.991  24.110  1.00  0.00           N
ATOM      2  H1  ALA     1      38.116  54.420  24.065  1.00  0.00           H
ATOM      3  H2  ALA     1      36.485  54.449  23.815  1.00  0.00           H
ATOM      4  H3  ALA     1      37.447  55.674  23.383  1.00  0.00           H
ATOM      5  CA  ALA     1      37.077  55.547  25.429  1.00  0.00           C
ATOM      6  HA  ALA     1      37.849  56.243  25.757  1.00  0.00           H
ATOM      7  CB  ALA     1      35.622  56.152  25.731  1.00  0.00           C
ATOM      8  HB1 ALA     1      34.842  55.424  25.506  1.00  0.00           H
ATOM      9  HB2 ALA     1      35.500  57.059  25.139  1.00  0.00           H
ATOM     10  HB3 ALA     1      35.488  56.637  26.697  1.00  0.00           H
ATOM     11  C   ALA     1      37.294  54.438  26.476  1.00  0.00           C
ATOM     12  O   ALA     1      37.093  53.264  26.140  1.00  0.00           O
ATOM     13  N   VAL     2      37.567  54.759  27.733  1.00  0.00           N
ATOM     14  H   VAL     2      37.627  55.714  28.055  1.00  0.00           H
ATOM     15  CA  VAL     2      37.386  53.744  28.886  1.00  0.00           C
ATOM     16  HA  VAL     2      37.734  52.760  28.570  1.00  0.00           H
ATOM     17  CB  VAL     2      38.196  54.131  30.103  1.00  0.00           C
ATOM     18  HB  VAL     2      38.096  55.177  30.394  1.00  0.00           H
ATOM     19  CG1 VAL     2      37.815  53.196  31.268  1.00  0.00           C
ATOM     20 HG11 VAL     2      36.933  53.726  31.627  1.00  0.00           H
ATOM     21 HG12 VAL     2      37.518  52.200  30.937  1.00  0.00           H
ATOM     22 HG13 VAL     2      38.585  53.160  32.037  1.00  0.00           H
ATOM     23  CG2 VAL     2      39.695  53.883  29.686  1.00  0.00           C
ATOM     24 HG21 VAL     2      39.804  52.910  29.207  1.00  0.00           H
ATOM     25 HG22 VAL     2      40.385  53.908  30.530  1.00  0.00           H
ATOM     26 HG23 VAL     2      39.952  54.624  28.930  1.00  0.00           H
ATOM     27  C   VAL     2      35.866  53.663  29.097  1.00  0.00           C
ATOM     28  O   VAL     2      35.231  54.752  29.023  1.00  0.00           O
ATOM     29  N   GLU     3      35.250  52.513  29.366  1.00  0.00           N
ATOM     30  H   GLU     3      35.724  51.634  29.517  1.00  0.00           H
ATOM     31  CA  GLU     3      33.837  52.397  29.565  1.00  0.00           C
ATOM     32  HA  GLU     3      33.545  53.439  29.695  1.00  0.00           H
ATOM     33  CB  GLU     3      33.077  51.938  28.265  1.00  0.00           C
ATOM     34  HB2 GLU     3      33.337  50.894  28.090  1.00  0.00           H
ATOM     35  HB3 GLU     3      32.004  52.001  28.449  1.00  0.00           H
ATOM     36  CG  GLU     3      33.469  52.672  26.968  1.00  0.00           C
ATOM     37  HG2 GLU     3      33.448  53.716  27.278  1.00  0.00           H
ATOM     38  HG3 GLU     3      34.529  52.491  26.794  1.00  0.00           H
ATOM     39  CD  GLU     3      32.582  52.348  25.733  1.00  0.00           C
ATOM     40  OE1 GLU     3      32.032  51.239  25.625  1.00  0.00           O
ATOM     41  OE2 GLU     3      32.499  53.353  25.006  1.00  0.00           O
ATOM     42  C   GLU     3      33.382  51.547  30.697  1.00  0.00           C
ATOM     43  O   GLU     3      33.947  50.483  30.925  1.00  0.00           O
ATOM     44  N   THR     4      32.423  51.998  31.481  1.00  0.00           N
ATOM     45  H   THR     4      32.231  52.986  31.389  1.00  0.00           H
ATOM     46  CA  THR     4      31.702  51.258  32.523  1.00  0.00           C
ATOM     47  HA  THR     4      32.468  50.699  33.061  1.00  0.00           H
ATOM     48  CB  THR     4      31.077  52.233  33.592  1.00  0.00           C
ATOM     49  HB  THR     4      30.175  52.666  33.157  1.00  0.00           H
ATOM     50  CG2 THR     4      30.810  51.483  34.908  1.00  0.00           C
ATOM     51 HG21 THR     4      31.782  51.129  35.250  1.00  0.00           H
ATOM     52 HG22 THR     4      30.009  50.747  34.827  1.00  0.00           H
ATOM     53 HG23 THR     4      30.439  52.161  35.676  1.00  0.00           H
ATOM     54  OG1 THR     4      32.008  53.266  33.922  1.00  0.00           O
ATOM     55  HG1 THR     4      32.005  53.786  33.114  1.00  0.00           H
ATOM     56  C   THR     4      30.634  50.326  31.939  1.00  0.00           C
ATOM     57  O   THR     4      29.914  50.769  31.045  1.00  0.00           O
ATOM     58  N   PHE     5      30.418  49.250  32.600  1.00  0.00           N
ATOM     59  H   PHE     5      30.965  49.133  33.441  1.00  0.00           H
ATOM     60  CA  PHE     5      29.567  48.156  32.264  1.00  0.00           C
ATOM     61  HA  PHE     5      28.715  48.445  31.648  1.00  0.00           H
ATOM     62  CB  PHE     5      30.399  47.120  31.454  1.00  0.00           C
ATOM     63  HB2 PHE     5      31.436  47.022  31.773  1.00  0.00           H
ATOM     64  HB3 PHE     5      29.946  46.134  31.564  1.00  0.00           H
ATOM     65  CG  PHE     5      30.366  47.428  30.023  1.00  0.00           C
ATOM     66  CD1 PHE     5      31.368  48.176  29.487  1.00  0.00           C
ATOM     67  HD1 PHE     5      32.098  48.635  30.137  1.00  0.00           H
ATOM     68  CE1 PHE     5      31.423  48.385  28.080  1.00  0.00           C
ATOM     69  HE1 PHE     5      32.258  48.906  27.635  1.00  0.00           H
ATOM     70  CZ  PHE     5      30.462  47.852  27.233  1.00  0.00           C
ATOM     71  HZ  PHE     5      30.560  48.101  26.187  1.00  0.00           H
ATOM     72  CE2 PHE     5      29.357  47.182  27.793  1.00  0.00           C
ATOM     73  HE2 PHE     5      28.589  46.801  27.137  1.00  0.00           H
ATOM     74  CD2 PHE     5      29.294  46.992  29.171  1.00  0.00           C
ATOM     75  HD2 PHE     5      28.415  46.539  29.607  1.00  0.00           H
ATOM     76  C   PHE     5      28.973  47.528  33.544  1.00  0.00           C
ATOM     77  O   PHE     5      29.285  47.932  34.679  1.00  0.00           O
ATOM     78  N   ALA     6      27.975  46.620  33.506  1.00  0.00           N
ATOM     79  H   ALA     6      27.736  46.207  32.615  1.00  0.00           H
ATOM     80  CA  ALA     6      27.252  46.072  34.628  1.00  0.00           C
ATOM     81  HA  ALA     6      27.877  45.950  35.513  1.00  0.00           H
ATOM     82  CB  ALA     6      26.092  46.942  35.140  1.00  0.00           C
ATOM     83  HB1 ALA     6      25.802  46.597  36.132  1.00  0.00           H
ATOM     84  HB2 ALA     6      25.295  46.763  34.419  1.00  0.00           H
ATOM     85  HB3 ALA     6      26.371  47.993  35.212  1.00  0.00           H
ATOM     86  C   ALA     6      26.736  44.640  34.453  1.00  0.00           C
ATOM     87  O   ALA     6      26.341  44.211  33.386  1.00  0.00           O
ATOM     88  N   PHE     7      26.726  43.864  35.547  1.00  0.00           N
ATOM     89  H   PHE     7      27.088  44.324  36.370  1.00  0.00           H
ATOM     90  CA  PHE     7      26.233  42.467  35.636  1.00  0.00           C
ATOM     91  HA  PHE     7      26.658  41.927  34.791  1.00  0.00           H
ATOM     92  CB  PHE     7      26.717  41.880  36.969  1.00  0.00           C
ATOM     93  HB2 PHE     7      26.238  42.491  37.734  1.00  0.00           H
ATOM     94  HB3 PHE     7      26.260  40.901  37.114  1.00  0.00           H
ATOM     95  CG  PHE     7      28.245  41.835  37.258  1.00  0.00           C
ATOM     96  CD1 PHE     7      29.180  41.668  36.221  1.00  0.00           C
ATOM     97  HD1 PHE     7      28.800  41.487  35.226  1.00  0.00           H
ATOM     98  CE1 PHE     7      30.570  41.704  36.500  1.00  0.00           C
ATOM     99  HE1 PHE     7      31.239  41.448  35.691  1.00  0.00           H
ATOM    100  CZ  PHE     7      31.028  42.008  37.809  1.00  0.00           C
ATOM    101  HZ  PHE     7      32.082  42.025  38.047  1.00  0.00           H
ATOM    102  CE2 PHE     7      30.052  42.144  38.822  1.00  0.00           C
ATOM    103  HE2 PHE     7      30.386  42.346  39.829  1.00  0.00           H
ATOM    104  CD2 PHE     7      28.725  42.155  38.576  1.00  0.00           C
ATOM    105  HD2 PHE     7      28.039  42.294  39.399  1.00  0.00           H
ATOM    106  C   PHE     7      24.669  42.482  35.569  1.00  0.00           C
ATOM    107  O   PHE     7      24.033  43.454  35.937  1.00  0.00           O
ATOM    108  N   GLN     8      24.050  41.416  34.986  1.00  0.00           N
ATOM    109  H   GLN     8      24.595  40.644  34.630  1.00  0.00           H
ATOM    110  CA  GLN     8      22.588  41.182  35.107  1.00  0.00           C
ATOM    111  HA  GLN     8      22.064  42.046  34.700  1.00  0.00           H
ATOM    112  CB  GLN     8      22.264  39.951  34.240  1.00  0.00           C
ATOM    113  HB2 GLN     8      23.022  39.219  34.519  1.00  0.00           H
ATOM    114  HB3 GLN     8      21.283  39.497  34.381  1.00  0.00           H
ATOM    115  CG  GLN     8      22.279  40.202  32.740  1.00  0.00           C
ATOM    116  HG2 GLN     8      21.646  41.046  32.466  1.00  0.00           H
ATOM    117  HG3 GLN     8      23.276  40.433  32.366  1.00  0.00           H
ATOM    118  CD  GLN     8      21.731  38.938  32.001  1.00  0.00           C
ATOM    119  OE1 GLN     8      20.563  38.826  31.736  1.00  0.00           O
ATOM    120  NE2 GLN     8      22.561  37.909  31.858  1.00  0.00           N
ATOM    121 HE21 GLN     8      22.370  37.100  31.286  1.00  0.00           H
ATOM    122 HE22 GLN     8      23.510  38.085  32.155  1.00  0.00           H
ATOM    123  C   GLN     8      22.131  40.913  36.590  1.00  0.00           C
ATOM    124  O   GLN     8      22.941  40.450  37.393  1.00  0.00           O
ATOM    125  N   ALA     9      20.870  41.317  36.890  1.00  0.00           N
ATOM    126  H   ALA     9      20.331  41.798  36.184  1.00  0.00           H
ATOM    127  CA  ALA     9      20.261  41.319  38.231  1.00  0.00           C
ATOM    128  HA  ALA     9      20.894  42.041  38.748  1.00  0.00           H
ATOM    129  CB  ALA     9      18.783  41.811  38.122  1.00  0.00           C
ATOM    130  HB1 ALA     9      18.411  41.459  37.160  1.00  0.00           H
ATOM    131  HB2 ALA     9      18.661  42.890  38.219  1.00  0.00           H
ATOM    132  HB3 ALA     9      18.193  41.300  38.881  1.00  0.00           H
ATOM    133  C   ALA     9      20.482  40.072  39.155  1.00  0.00           C
ATOM    134  O   ALA     9      20.718  40.226  40.367  1.00  0.00           O
ATOM    135  N   GLU    10      20.516  38.898  38.568  1.00  0.00           N
ATOM    136  H   GLU    10      20.468  38.762  37.568  1.00  0.00           H
ATOM    137  CA  GLU    10      20.684  37.722  39.444  1.00  0.00           C
ATOM    138  HA  GLU    10      20.000  37.818  40.287  1.00  0.00           H
ATOM    139  CB  GLU    10      20.467  36.478  38.594  1.00  0.00           C
ATOM    140  HB2 GLU    10      21.190  36.506  37.779  1.00  0.00           H
ATOM    141  HB3 GLU    10      20.665  35.635  39.256  1.00  0.00           H
ATOM    142  CG  GLU    10      19.052  36.101  38.106  1.00  0.00           C
ATOM    143  HG2 GLU    10      18.684  36.926  37.496  1.00  0.00           H
ATOM    144  HG3 GLU    10      19.043  35.209  37.480  1.00  0.00           H
ATOM    145  CD  GLU    10      18.038  35.865  39.225  1.00  0.00           C
ATOM    146  OE1 GLU    10      16.929  35.365  38.960  1.00  0.00           O
ATOM    147  OE2 GLU    10      18.276  36.315  40.385  1.00  0.00           O
ATOM    148  C   GLU    10      22.085  37.572  40.070  1.00  0.00           C
ATOM    149  O   GLU    10      22.259  36.874  41.068  1.00  0.00           O
ATOM    150  N   ILE    11      23.007  38.203  39.373  1.00  0.00           N
ATOM    151  H   ILE    11      22.710  38.705  38.549  1.00  0.00           H
ATOM    152  CA  ILE    11      24.403  38.133  39.755  1.00  0.00           C
ATOM    153  HA  ILE    11      24.656  37.153  40.158  1.00  0.00           H
ATOM    154  CB  ILE    11      25.336  38.306  38.544  1.00  0.00           C
ATOM    155  HB  ILE    11      25.124  39.251  38.045  1.00  0.00           H
ATOM    156  CG2 ILE    11      26.765  38.586  38.849  1.00  0.00           C
ATOM    157 HG21 ILE    11      26.814  39.417  39.553  1.00  0.00           H
ATOM    158 HG22 ILE    11      27.283  38.919  37.949  1.00  0.00           H
ATOM    159 HG23 ILE    11      27.261  37.670  39.171  1.00  0.00           H
ATOM    160  CG1 ILE    11      25.410  37.026  37.588  1.00  0.00           C
ATOM    161 HG12 ILE    11      26.104  37.313  36.797  1.00  0.00           H
ATOM    162 HG13 ILE    11      25.758  36.166  38.162  1.00  0.00           H
ATOM    163  CD1 ILE    11      24.183  36.635  36.826  1.00  0.00           C
ATOM    164 HD11 ILE    11      23.441  36.002  37.312  1.00  0.00           H
ATOM    165 HD12 ILE    11      24.520  36.171  35.900  1.00  0.00           H
ATOM    166 HD13 ILE    11      23.714  37.580  36.553  1.00  0.00           H
ATOM    167  C   ILE    11      24.690  39.224  40.770  1.00  0.00           C
ATOM    168  O   ILE    11      25.289  38.905  41.773  1.00  0.00           O
ATOM    169  N   ALA    12      24.124  40.422  40.550  1.00  0.00           N
ATOM    170  H   ALA    12      23.625  40.628  39.696  1.00  0.00           H
ATOM    171  CA  ALA    12      24.140  41.468  41.557  1.00  0.00           C
ATOM    172  HA  ALA    12      25.147  41.882  41.625  1.00  0.00           H
ATOM    173  CB  ALA    12      23.257  42.567  40.969  1.00  0.00           C
ATOM    174  HB1 ALA    12      23.770  42.890  40.064  1.00  0.00           H
ATOM    175  HB2 ALA    12      23.104  43.261  41.797  1.00  0.00           H
ATOM    176  HB3 ALA    12      22.326  42.077  40.683  1.00  0.00           H
ATOM    177  C   ALA    12      23.587  40.924  42.893  1.00  0.00           C
ATOM    178  O   ALA    12      24.277  40.965  43.921  1.00  0.00           O
ATOM    179  N   GLN    13      22.374  40.294  42.936  1.00  0.00           N
ATOM    180  H   GLN    13      21.875  40.346  42.060  1.00  0.00           H
ATOM    181  CA  GLN    13      21.692  39.650  44.085  1.00  0.00           C
ATOM    182  HA  GLN    13      21.624  40.412  44.861  1.00  0.00           H
ATOM    183  CB  GLN    13      20.243  39.331  43.688  1.00  0.00           C
ATOM    184  HB2 GLN    13      20.225  38.902  42.686  1.00  0.00           H
ATOM    185  HB3 GLN    13      19.737  38.767  44.472  1.00  0.00           H
ATOM    186  CG  GLN    13      19.398  40.649  43.581  1.00  0.00           C
ATOM    187  HG2 GLN    13      19.318  41.086  44.576  1.00  0.00           H
ATOM    188  HG3 GLN    13      20.026  41.325  43.001  1.00  0.00           H
ATOM    189  CD  GLN    13      18.028  40.426  42.906  1.00  0.00           C
ATOM    190  OE1 GLN    13      17.434  39.375  42.946  1.00  0.00           O
ATOM    191  NE2 GLN    13      17.567  41.431  42.153  1.00  0.00           N
ATOM    192 HE21 GLN    13      16.608  41.274  41.881  1.00  0.00           H
ATOM    193 HE22 GLN    13      17.967  42.356  42.085  1.00  0.00           H
ATOM    194  C   GLN    13      22.341  38.372  44.571  1.00  0.00           C
ATOM    195  O   GLN    13      22.433  38.166  45.806  1.00  0.00           O
ATOM    196  N   LEU    14      22.973  37.630  43.689  1.00  0.00           N
ATOM    197  H   LEU    14      22.902  37.800  42.696  1.00  0.00           H
ATOM    198  CA  LEU    14      23.872  36.546  44.256  1.00  0.00           C
ATOM    199  HA  LEU    14      23.293  36.054  45.037  1.00  0.00           H
ATOM    200  CB  LEU    14      24.238  35.409  43.195  1.00  0.00           C
ATOM    201  HB2 LEU    14      23.380  34.992  42.668  1.00  0.00           H
ATOM    202  HB3 LEU    14      24.829  35.938  42.447  1.00  0.00           H
ATOM    203  CG  LEU    14      25.134  34.270  43.909  1.00  0.00           C
ATOM    204  HG  LEU    14      25.940  34.703  44.502  1.00  0.00           H
ATOM    205  CD1 LEU    14      24.323  33.382  44.840  1.00  0.00           C
ATOM    206 HD11 LEU    14      25.052  32.688  45.259  1.00  0.00           H
ATOM    207 HD12 LEU    14      23.583  32.788  44.302  1.00  0.00           H
ATOM    208 HD13 LEU    14      23.797  34.008  45.561  1.00  0.00           H
ATOM    209  CD2 LEU    14      25.988  33.432  42.978  1.00  0.00           C
ATOM    210 HD21 LEU    14      26.616  32.739  43.537  1.00  0.00           H
ATOM    211 HD22 LEU    14      25.356  32.958  42.226  1.00  0.00           H
ATOM    212 HD23 LEU    14      26.731  34.037  42.458  1.00  0.00           H
ATOM    213  C   LEU    14      25.136  37.140  44.958  1.00  0.00           C
ATOM    214  O   LEU    14      25.482  36.697  46.006  1.00  0.00           O
ATOM    215  N   MET    15      25.850  38.056  44.321  1.00  0.00           N
ATOM    216  H   MET    15      25.658  38.231  43.345  1.00  0.00           H
ATOM    217  CA  MET    15      26.799  38.808  45.095  1.00  0.00           C
ATOM    218  HA  MET    15      27.569  38.142  45.485  1.00  0.00           H
ATOM    219  CB  MET    15      27.521  39.817  44.243  1.00  0.00           C
ATOM    220  HB2 MET    15      27.954  39.233  43.431  1.00  0.00           H
ATOM    221  HB3 MET    15      26.761  40.497  43.858  1.00  0.00           H
ATOM    222  CG  MET    15      28.701  40.619  44.930  1.00  0.00           C
ATOM    223  HG2 MET    15      28.182  41.255  45.646  1.00  0.00           H
ATOM    224  HG3 MET    15      29.390  39.917  45.399  1.00  0.00           H
ATOM    225  SD  MET    15      29.580  41.843  44.004  1.00  0.00           S
ATOM    226  CE  MET    15      30.000  40.883  42.438  1.00  0.00           C
ATOM    227  HE1 MET    15      29.104  40.587  41.893  1.00  0.00           H
ATOM    228  HE2 MET    15      30.642  41.514  41.824  1.00  0.00           H
ATOM    229  HE3 MET    15      30.496  39.982  42.800  1.00  0.00           H
ATOM    230  C   MET    15      26.248  39.579  46.299  1.00  0.00           C
ATOM    231  O   MET    15      26.954  39.599  47.324  1.00  0.00           O
ATOM    232  N   SER    16      24.997  40.017  46.338  1.00  0.00           N
ATOM    233  H   SER    16      24.368  40.009  45.547  1.00  0.00           H
ATOM    234  CA  SER    16      24.393  40.494  47.554  1.00  0.00           C
ATOM    235  HA  SER    16      25.093  41.168  48.047  1.00  0.00           H
ATOM    236  CB  SER    16      23.072  41.218  47.187  1.00  0.00           C
ATOM    237  HB2 SER    16      23.270  42.132  46.628  1.00  0.00           H
ATOM    238  HB3 SER    16      22.359  40.573  46.673  1.00  0.00           H
ATOM    239  OG  SER    16      22.457  41.709  48.371  1.00  0.00           O
ATOM    240  HG  SER    16      21.511  41.654  48.217  1.00  0.00           H
ATOM    241  C   SER    16      24.109  39.344  48.557  1.00  0.00           C
ATOM    242  O   SER    16      24.188  39.616  49.712  1.00  0.00           O
ATOM    243  N   LEU    17      23.981  38.099  48.120  1.00  0.00           N
ATOM    244  H   LEU    17      23.969  37.934  47.123  1.00  0.00           H
ATOM    245  CA  LEU    17      23.979  37.016  49.031  1.00  0.00           C
ATOM    246  HA  LEU    17      23.302  37.343  49.819  1.00  0.00           H
ATOM    247  CB  LEU    17      23.164  35.900  48.400  1.00  0.00           C
ATOM    248  HB2 LEU    17      22.179  36.349  48.282  1.00  0.00           H
ATOM    249  HB3 LEU    17      23.474  35.696  47.375  1.00  0.00           H
ATOM    250  CG  LEU    17      23.172  34.578  49.152  1.00  0.00           C
ATOM    251  HG  LEU    17      22.947  34.776  50.201  1.00  0.00           H
ATOM    252  CD1 LEU    17      22.108  33.558  48.811  1.00  0.00           C
ATOM    253 HD11 LEU    17      22.150  33.257  47.764  1.00  0.00           H
ATOM    254 HD12 LEU    17      21.079  33.904  48.717  1.00  0.00           H
ATOM    255 HD13 LEU    17      22.134  32.729  49.520  1.00  0.00           H
ATOM    256  CD2 LEU    17      24.485  33.813  49.015  1.00  0.00           C
ATOM    257 HD21 LEU    17      25.077  34.210  49.839  1.00  0.00           H
ATOM    258 HD22 LEU    17      24.341  32.760  49.258  1.00  0.00           H
ATOM    259 HD23 LEU    17      25.062  33.975  48.106  1.00  0.00           H
ATOM    260  C   LEU    17      25.415  36.760  49.515  1.00  0.00           C
ATOM    261  O   LEU    17      25.576  36.670  50.752  1.00  0.00           O
ATOM    262  N   ILE    18      26.394  36.641  48.675  1.00  0.00           N
ATOM    263  H   ILE    18      26.167  36.902  47.727  1.00  0.00           H
ATOM    264  CA  ILE    18      27.816  36.431  49.129  1.00  0.00           C
ATOM    265  HA  ILE    18      27.881  35.516  49.716  1.00  0.00           H
ATOM    266  CB  ILE    18      28.734  36.353  47.862  1.00  0.00           C
ATOM    267  HB  ILE    18      28.543  37.252  47.275  1.00  0.00           H
ATOM    268  CG2 ILE    18      30.265  36.364  48.112  1.00  0.00           C
ATOM    269 HG21 ILE    18      30.519  35.371  48.484  1.00  0.00           H
ATOM    270 HG22 ILE    18      30.681  37.030  48.868  1.00  0.00           H
ATOM    271 HG23 ILE    18      30.761  36.489  47.149  1.00  0.00           H
ATOM    272  CG1 ILE    18      28.324  35.138  47.006  1.00  0.00           C
ATOM    273 HG12 ILE    18      28.701  34.217  47.451  1.00  0.00           H
ATOM    274 HG13 ILE    18      27.245  35.014  46.921  1.00  0.00           H
ATOM    275  CD1 ILE    18      28.732  35.223  45.539  1.00  0.00           C
ATOM    276 HD11 ILE    18      28.427  36.205  45.177  1.00  0.00           H
ATOM    277 HD12 ILE    18      28.104  34.515  44.997  1.00  0.00           H
ATOM    278 HD13 ILE    18      29.795  35.074  45.349  1.00  0.00           H
ATOM    279  C   ILE    18      28.301  37.579  50.075  1.00  0.00           C
ATOM    280  O   ILE    18      29.125  37.276  50.970  1.00  0.00           O
ATOM    281  N   ILE    19      27.856  38.805  49.993  1.00  0.00           N
ATOM    282  H   ILE    19      27.023  38.978  49.448  1.00  0.00           H
ATOM    283  CA  ILE    19      28.124  39.808  51.008  1.00  0.00           C
ATOM    284  HA  ILE    19      29.185  39.757  51.248  1.00  0.00           H
ATOM    285  CB  ILE    19      27.934  41.221  50.528  1.00  0.00           C
ATOM    286  HB  ILE    19      26.937  41.235  50.085  1.00  0.00           H
ATOM    287  CG2 ILE    19      27.996  42.218  51.667  1.00  0.00           C
ATOM    288 HG21 ILE    19      28.154  43.179  51.178  1.00  0.00           H
ATOM    289 HG22 ILE    19      28.711  41.998  52.460  1.00  0.00           H
ATOM    290 HG23 ILE    19      27.026  42.253  52.160  1.00  0.00           H
ATOM    291  CG1 ILE    19      28.914  41.460  49.318  1.00  0.00           C
ATOM    292 HG12 ILE    19      28.801  40.720  48.525  1.00  0.00           H
ATOM    293 HG13 ILE    19      28.724  42.408  48.814  1.00  0.00           H
ATOM    294  CD1 ILE    19      30.374  41.361  49.677  1.00  0.00           C
ATOM    295 HD11 ILE    19      30.583  42.056  50.491  1.00  0.00           H
ATOM    296 HD12 ILE    19      30.919  41.726  48.806  1.00  0.00           H
ATOM    297 HD13 ILE    19      30.625  40.346  49.984  1.00  0.00           H
ATOM    298  C   ILE    19      27.350  39.415  52.317  1.00  0.00           C
ATOM    299  O   ILE    19      27.973  39.348  53.351  1.00  0.00           O
ATOM    300  N   ASN    20      25.986  39.336  52.366  1.00  0.00           N
ATOM    301  H   ASN    20      25.453  39.321  51.509  1.00  0.00           H
ATOM    302  CA  ASN    20      25.141  39.391  53.540  1.00  0.00           C
ATOM    303  HA  ASN    20      25.622  39.972  54.327  1.00  0.00           H
ATOM    304  CB  ASN    20      23.786  40.100  53.215  1.00  0.00           C
ATOM    305  HB2 ASN    20      23.246  39.760  52.331  1.00  0.00           H
ATOM    306  HB3 ASN    20      23.081  40.015  54.041  1.00  0.00           H
ATOM    307  CG  ASN    20      24.099  41.547  52.855  1.00  0.00           C
ATOM    308  OD1 ASN    20      24.294  42.434  53.625  1.00  0.00           O
ATOM    309  ND2 ASN    20      23.979  41.896  51.632  1.00  0.00           N
ATOM    310 HD21 ASN    20      23.561  41.279  50.950  1.00  0.00           H
ATOM    311 HD22 ASN    20      24.284  42.835  51.417  1.00  0.00           H
ATOM    312  C   ASN    20      24.869  38.032  54.199  1.00  0.00           C
ATOM    313  O   ASN    20      24.521  38.052  55.402  1.00  0.00           O
ATOM    314  N   THR    21      24.984  36.904  53.434  1.00  0.00           N
ATOM    315  H   THR    21      25.417  37.042  52.532  1.00  0.00           H
ATOM    316  CA  THR    21      24.875  35.533  54.065  1.00  0.00           C
ATOM    317  HA  THR    21      24.185  35.693  54.893  1.00  0.00           H
ATOM    318  CB  THR    21      24.163  34.564  53.035  1.00  0.00           C
ATOM    319  HB  THR    21      24.203  34.918  52.005  1.00  0.00           H
ATOM    320  CG2 THR    21      24.667  33.142  52.888  1.00  0.00           C
ATOM    321 HG21 THR    21      24.585  32.602  53.832  1.00  0.00           H
ATOM    322 HG22 THR    21      25.695  33.124  52.527  1.00  0.00           H
ATOM    323 HG23 THR    21      24.026  32.625  52.172  1.00  0.00           H
ATOM    324  OG1 THR    21      22.822  34.390  53.364  1.00  0.00           O
ATOM    325  HG1 THR    21      22.435  35.261  53.469  1.00  0.00           H
ATOM    326  C   THR    21      26.297  35.097  54.603  1.00  0.00           C
ATOM    327  O   THR    21      27.332  35.381  54.007  1.00  0.00           O
ATOM    328  N   PHE    22      26.328  34.209  55.628  1.00  0.00           N
ATOM    329  H   PHE    22      25.419  34.077  56.050  1.00  0.00           H
ATOM    330  CA  PHE    22      27.541  33.756  56.442  1.00  0.00           C
ATOM    331  HA  PHE    22      28.386  34.394  56.187  1.00  0.00           H
ATOM    332  CB  PHE    22      27.340  33.834  57.904  1.00  0.00           C
ATOM    333  HB2 PHE    22      27.171  34.894  58.098  1.00  0.00           H
ATOM    334  HB3 PHE    22      26.395  33.308  58.033  1.00  0.00           H
ATOM    335  CG  PHE    22      28.406  33.253  58.888  1.00  0.00           C
ATOM    336  CD1 PHE    22      29.529  34.064  59.345  1.00  0.00           C
ATOM    337  HD1 PHE    22      29.587  35.021  58.849  1.00  0.00           H
ATOM    338  CE1 PHE    22      30.453  33.640  60.312  1.00  0.00           C
ATOM    339  HE1 PHE    22      31.254  34.303  60.605  1.00  0.00           H
ATOM    340  CZ  PHE    22      30.174  32.382  60.908  1.00  0.00           C
ATOM    341  HZ  PHE    22      30.784  31.895  61.655  1.00  0.00           H
ATOM    342  CE2 PHE    22      29.048  31.624  60.461  1.00  0.00           C
ATOM    343  HE2 PHE    22      28.835  30.641  60.854  1.00  0.00           H
ATOM    344  CD2 PHE    22      28.171  32.041  59.516  1.00  0.00           C
ATOM    345  HD2 PHE    22      27.295  31.469  59.246  1.00  0.00           H
ATOM    346  C   PHE    22      28.113  32.356  56.053  1.00  0.00           C
ATOM    347  O   PHE    22      27.395  31.432  55.592  1.00  0.00           O
ATOM    348  N   TYR    23      29.445  32.159  56.306  1.00  0.00           N
ATOM    349  H   TYR    23      30.012  32.921  56.649  1.00  0.00           H
ATOM    350  CA  TYR    23      30.163  30.964  55.916  1.00  0.00           C
ATOM    351  HA  TYR    23      29.581  30.054  56.066  1.00  0.00           H
ATOM    352  CB  TYR    23      30.484  31.100  54.447  1.00  0.00           C
ATOM    353  HB2 TYR    23      29.617  31.496  53.918  1.00  0.00           H
ATOM    354  HB3 TYR    23      31.211  31.876  54.208  1.00  0.00           H
ATOM    355  CG  TYR    23      30.990  29.821  53.781  1.00  0.00           C
ATOM    356  CD1 TYR    23      30.195  28.683  53.747  1.00  0.00           C
ATOM    357  HD1 TYR    23      29.156  28.534  53.999  1.00  0.00           H
ATOM    358  CE1 TYR    23      30.741  27.478  53.141  1.00  0.00           C
ATOM    359  HE1 TYR    23      30.215  26.535  53.127  1.00  0.00           H
ATOM    360  CZ  TYR    23      32.009  27.516  52.529  1.00  0.00           C
ATOM    361  OH  TYR    23      32.330  26.494  51.723  1.00  0.00           O
ATOM    362  HH  TYR    23      31.675  25.796  51.795  1.00  0.00           H
ATOM    363  CE2 TYR    23      32.773  28.685  52.663  1.00  0.00           C
ATOM    364  HE2 TYR    23      33.659  28.859  52.071  1.00  0.00           H
ATOM    365  CD2 TYR    23      32.308  29.801  53.374  1.00  0.00           C
ATOM    366  HD2 TYR    23      32.919  30.692  53.390  1.00  0.00           H
ATOM    367  C   TYR    23      31.418  30.701  56.744  1.00  0.00           C
ATOM    368  O   TYR    23      32.252  31.553  57.064  1.00  0.00           O
ATOM    369  N   SER    24      31.529  29.464  57.171  1.00  0.00           N
ATOM    370  H   SER    24      30.912  28.747  56.815  1.00  0.00           H
ATOM    371  CA  SER    24      32.586  28.952  58.090  1.00  0.00           C
ATOM    372  HA  SER    24      33.076  29.820  58.530  1.00  0.00           H
ATOM    373  CB  SER    24      31.914  28.203  59.226  1.00  0.00           C
ATOM    374  HB2 SER    24      31.472  27.306  58.791  1.00  0.00           H
ATOM    375  HB3 SER    24      32.669  27.863  59.934  1.00  0.00           H
ATOM    376  OG  SER    24      31.021  29.047  59.824  1.00  0.00           O
ATOM    377  HG  SER    24      30.570  29.411  59.058  1.00  0.00           H
ATOM    378  C   SER    24      33.700  28.081  57.465  1.00  0.00           C
ATOM    379  O   SER    24      34.419  27.436  58.206  1.00  0.00           O
ATOM    380  N   ASN    25      33.886  28.122  56.146  1.00  0.00           N
ATOM    381  H   ASN    25      33.267  28.772  55.683  1.00  0.00           H
ATOM    382  CA  ASN    25      34.848  27.377  55.340  1.00  0.00           C
ATOM    383  HA  ASN    25      35.708  27.184  55.982  1.00  0.00           H
ATOM    384  CB  ASN    25      34.164  26.049  54.989  1.00  0.00           C
ATOM    385  HB2 ASN    25      34.004  25.406  55.855  1.00  0.00           H
ATOM    386  HB3 ASN    25      33.245  26.369  54.500  1.00  0.00           H
ATOM    387  CG  ASN    25      34.984  25.147  54.120  1.00  0.00           C
ATOM    388  OD1 ASN    25      36.196  25.097  54.168  1.00  0.00           O
ATOM    389  ND2 ASN    25      34.400  24.299  53.268  1.00  0.00           N
ATOM    390 HD21 ASN    25      33.397  24.304  53.147  1.00  0.00           H
ATOM    391 HD22 ASN    25      35.032  23.865  52.610  1.00  0.00           H
ATOM    392  C   ASN    25      35.433  28.244  54.187  1.00  0.00           C
ATOM    393  O   ASN    25      35.673  27.696  53.053  1.00  0.00           O
ATOM    394  N   LYS    26      35.775  29.526  54.495  1.00  0.00           N
ATOM    395  H   LYS    26      35.593  29.826  55.442  1.00  0.00           H
ATOM    396  CA  LYS    26      36.044  30.697  53.586  1.00  0.00           C
ATOM    397  HA  LYS    26      35.136  30.973  53.048  1.00  0.00           H
ATOM    398  CB  LYS    26      36.509  31.927  54.371  1.00  0.00           C
ATOM    399  HB2 LYS    26      37.184  31.700  55.196  1.00  0.00           H
ATOM    400  HB3 LYS    26      37.020  32.596  53.679  1.00  0.00           H
ATOM    401  CG  LYS    26      35.482  32.788  55.089  1.00  0.00           C
ATOM    402  HG2 LYS    26      34.792  33.256  54.387  1.00  0.00           H
ATOM    403  HG3 LYS    26      34.932  32.048  55.671  1.00  0.00           H
ATOM    404  CD  LYS    26      36.014  33.823  56.125  1.00  0.00           C
ATOM    405  HD2 LYS    26      36.586  33.219  56.827  1.00  0.00           H
ATOM    406  HD3 LYS    26      36.640  34.490  55.531  1.00  0.00           H
ATOM    407  CE  LYS    26      34.886  34.550  56.895  1.00  0.00           C
ATOM    408  HE2 LYS    26      35.332  35.329  57.512  1.00  0.00           H
ATOM    409  HE3 LYS    26      34.098  34.938  56.250  1.00  0.00           H
ATOM    410  NZ  LYS    26      34.159  33.617  57.756  1.00  0.00           N
ATOM    411  HZ1 LYS    26      34.735  33.453  58.569  1.00  0.00           H
ATOM    412  HZ2 LYS    26      33.912  32.699  57.413  1.00  0.00           H
ATOM    413  HZ3 LYS    26      33.352  34.106  58.120  1.00  0.00           H
ATOM    414  C   LYS    26      37.110  30.340  52.524  1.00  0.00           C
ATOM    415  O   LYS    26      37.061  30.897  51.459  1.00  0.00           O
ATOM    416  N   GLU    27      38.037  29.442  52.854  1.00  0.00           N
ATOM    417  H   GLU    27      37.941  29.003  53.759  1.00  0.00           H
ATOM    418  CA  GLU    27      39.230  29.059  52.164  1.00  0.00           C
ATOM    419  HA  GLU    27      39.714  29.975  51.827  1.00  0.00           H
ATOM    420  CB  GLU    27      40.122  28.273  53.131  1.00  0.00           C
ATOM    421  HB2 GLU    27      41.084  28.135  52.637  1.00  0.00           H
ATOM    422  HB3 GLU    27      40.298  28.812  54.062  1.00  0.00           H
ATOM    423  CG  GLU    27      39.439  26.947  53.455  1.00  0.00           C
ATOM    424  HG2 GLU    27      38.575  27.163  54.083  1.00  0.00           H
ATOM    425  HG3 GLU    27      39.117  26.416  52.559  1.00  0.00           H
ATOM    426  CD  GLU    27      40.415  26.051  54.243  1.00  0.00           C
ATOM    427  OE1 GLU    27      40.044  24.915  54.618  1.00  0.00           O
ATOM    428  OE2 GLU    27      41.496  26.368  54.773  1.00  0.00           O
ATOM    429  C   GLU    27      39.105  28.320  50.906  1.00  0.00           C
ATOM    430  O   GLU    27      40.020  28.295  50.092  1.00  0.00           O
ATOM    431  N   ILE    28      37.873  27.852  50.565  1.00  0.00           N
ATOM    432  H   ILE    28      37.150  27.933  51.267  1.00  0.00           H
ATOM    433  CA  ILE    28      37.531  27.159  49.261  1.00  0.00           C
ATOM    434  HA  ILE    28      38.252  26.341  49.229  1.00  0.00           H
ATOM    435  CB  ILE    28      36.207  26.445  49.182  1.00  0.00           C
ATOM    436  HB  ILE    28      36.256  25.792  48.310  1.00  0.00           H
ATOM    437  CG2 ILE    28      35.945  25.473  50.358  1.00  0.00           C
ATOM    438 HG21 ILE    28      35.018  24.929  50.182  1.00  0.00           H
ATOM    439 HG22 ILE    28      36.056  25.967  51.322  1.00  0.00           H
ATOM    440 HG23 ILE    28      36.755  24.746  50.402  1.00  0.00           H
ATOM    441  CG1 ILE    28      35.071  27.462  49.047  1.00  0.00           C
ATOM    442 HG12 ILE    28      34.300  27.002  49.665  1.00  0.00           H
ATOM    443 HG13 ILE    28      35.258  28.406  49.557  1.00  0.00           H
ATOM    444  CD1 ILE    28      34.450  27.719  47.679  1.00  0.00           C
ATOM    445 HD11 ILE    28      34.029  26.837  47.198  1.00  0.00           H
ATOM    446 HD12 ILE    28      35.234  28.100  47.024  1.00  0.00           H
ATOM    447 HD13 ILE    28      33.614  28.393  47.862  1.00  0.00           H
ATOM    448  C   ILE    28      37.874  28.077  48.015  1.00  0.00           C
ATOM    449  O   ILE    28      38.344  27.548  47.008  1.00  0.00           O
ATOM    450  N   PHE    29      37.778  29.430  48.040  1.00  0.00           N
ATOM    451  H   PHE    29      37.350  29.861  48.846  1.00  0.00           H
ATOM    452  CA  PHE    29      37.877  30.343  46.940  1.00  0.00           C
ATOM    453  HA  PHE    29      37.004  30.095  46.335  1.00  0.00           H
ATOM    454  CB  PHE    29      37.791  31.824  47.337  1.00  0.00           C
ATOM    455  HB2 PHE    29      37.625  32.297  46.370  1.00  0.00           H
ATOM    456  HB3 PHE    29      36.931  32.019  47.978  1.00  0.00           H
ATOM    457  CG  PHE    29      38.990  32.464  47.956  1.00  0.00           C
ATOM    458  CD1 PHE    29      39.345  32.203  49.269  1.00  0.00           C
ATOM    459  HD1 PHE    29      38.636  31.607  49.825  1.00  0.00           H
ATOM    460  CE1 PHE    29      40.621  32.507  49.780  1.00  0.00           C
ATOM    461  HE1 PHE    29      40.845  32.176  50.784  1.00  0.00           H
ATOM    462  CZ  PHE    29      41.597  33.227  49.057  1.00  0.00           C
ATOM    463  HZ  PHE    29      42.525  33.572  49.489  1.00  0.00           H
ATOM    464  CE2 PHE    29      41.254  33.494  47.766  1.00  0.00           C
ATOM    465  HE2 PHE    29      41.892  34.080  47.121  1.00  0.00           H
ATOM    466  CD2 PHE    29      39.963  33.114  47.223  1.00  0.00           C
ATOM    467  HD2 PHE    29      39.667  33.329  46.206  1.00  0.00           H
ATOM    468  C   PHE    29      39.094  30.194  45.995  1.00  0.00           C
ATOM    469  O   PHE    29      38.975  30.062  44.772  1.00  0.00           O
ATOM    470  N   LEU    30      40.346  30.113  46.505  1.00  0.00           N
ATOM    471  H   LEU    30      40.378  30.064  47.513  1.00  0.00           H
ATOM    472  CA  LEU    30      41.604  29.705  45.859  1.00  0.00           C
ATOM    473  HA  LEU    30      41.805  30.556  45.208  1.00  0.00           H
ATOM    474  CB  LEU    30      42.679  29.555  46.962  1.00  0.00           C
ATOM    475  HB2 LEU    30      42.471  30.467  47.522  1.00  0.00           H
ATOM    476  HB3 LEU    30      42.637  28.642  47.555  1.00  0.00           H
ATOM    477  CG  LEU    30      44.062  29.447  46.409  1.00  0.00           C
ATOM    478  HG  LEU    30      44.014  28.612  45.709  1.00  0.00           H
ATOM    479  CD1 LEU    30      44.761  30.667  45.731  1.00  0.00           C
ATOM    480 HD11 LEU    30      44.222  30.949  44.826  1.00  0.00           H
ATOM    481 HD12 LEU    30      45.777  30.347  45.503  1.00  0.00           H
ATOM    482 HD13 LEU    30      44.714  31.487  46.448  1.00  0.00           H
ATOM    483  CD2 LEU    30      45.018  29.183  47.549  1.00  0.00           C
ATOM    484 HD21 LEU    30      45.021  30.061  48.195  1.00  0.00           H
ATOM    485 HD22 LEU    30      44.672  28.358  48.172  1.00  0.00           H
ATOM    486 HD23 LEU    30      46.026  28.944  47.213  1.00  0.00           H
ATOM    487  C   LEU    30      41.373  28.470  44.945  1.00  0.00           C
ATOM    488  O   LEU    30      41.672  28.498  43.794  1.00  0.00           O
ATOM    489  N   ARG    31      40.891  27.322  45.463  1.00  0.00           N
ATOM    490  H   ARG    31      40.646  27.308  46.443  1.00  0.00           H
ATOM    491  CA  ARG    31      40.639  26.046  44.768  1.00  0.00           C
ATOM    492  HA  ARG    31      41.553  25.563  44.426  1.00  0.00           H
ATOM    493  CB  ARG    31      39.924  25.046  45.798  1.00  0.00           C
ATOM    494  HB2 ARG    31      40.528  24.138  45.804  1.00  0.00           H
ATOM    495  HB3 ARG    31      39.982  25.460  46.804  1.00  0.00           H
ATOM    496  CG  ARG    31      38.493  24.577  45.364  1.00  0.00           C
ATOM    497  HG2 ARG    31      37.834  25.434  45.221  1.00  0.00           H
ATOM    498  HG3 ARG    31      38.619  24.017  44.438  1.00  0.00           H
ATOM    499  CD  ARG    31      37.838  23.600  46.286  1.00  0.00           C
ATOM    500  HD2 ARG    31      38.433  22.687  46.275  1.00  0.00           H
ATOM    501  HD3 ARG    31      37.829  23.895  47.335  1.00  0.00           H
ATOM    502  NE  ARG    31      36.382  23.348  45.845  1.00  0.00           N
ATOM    503  HE  ARG    31      35.881  23.809  45.100  1.00  0.00           H
ATOM    504  CZ  ARG    31      35.571  22.567  46.478  1.00  0.00           C
ATOM    505  NH1 ARG    31      35.848  21.893  47.555  1.00  0.00           N
ATOM    506 HH11 ARG    31      36.837  21.905  47.761  1.00  0.00           H
ATOM    507 HH12 ARG    31      35.257  21.128  47.848  1.00  0.00           H
ATOM    508  NH2 ARG    31      34.404  22.451  45.946  1.00  0.00           N
ATOM    509 HH21 ARG    31      34.230  23.004  45.119  1.00  0.00           H
ATOM    510 HH22 ARG    31      33.674  22.047  46.514  1.00  0.00           H
ATOM    511  C   ARG    31      39.914  26.292  43.428  1.00  0.00           C
ATOM    512  O   ARG    31      40.368  26.030  42.345  1.00  0.00           O
ATOM    513  N   GLU    32      38.763  26.992  43.545  1.00  0.00           N
ATOM    514  H   GLU    32      38.577  27.408  44.446  1.00  0.00           H
ATOM    515  CA  GLU    32      37.873  27.331  42.379  1.00  0.00           C
ATOM    516  HA  GLU    32      37.720  26.412  41.814  1.00  0.00           H
ATOM    517  CB  GLU    32      36.468  27.945  42.812  1.00  0.00           C
ATOM    518  HB2 GLU    32      36.584  28.889  43.343  1.00  0.00           H
ATOM    519  HB3 GLU    32      35.913  28.153  41.897  1.00  0.00           H
ATOM    520  CG  GLU    32      35.588  26.977  43.673  1.00  0.00           C
ATOM    521  HG2 GLU    32      36.153  26.798  44.587  1.00  0.00           H
ATOM    522  HG3 GLU    32      34.631  27.478  43.816  1.00  0.00           H
ATOM    523  CD  GLU    32      35.340  25.585  43.025  1.00  0.00           C
ATOM    524  OE1 GLU    32      35.076  24.632  43.779  1.00  0.00           O
ATOM    525  OE2 GLU    32      35.367  25.543  41.751  1.00  0.00           O
ATOM    526  C   GLU    32      38.414  28.438  41.447  1.00  0.00           C
ATOM    527  O   GLU    32      38.119  28.445  40.254  1.00  0.00           O
ATOM    528  N   LEU    33      39.185  29.419  41.894  1.00  0.00           N
ATOM    529  H   LEU    33      39.408  29.385  42.879  1.00  0.00           H
ATOM    530  CA  LEU    33      40.052  30.154  41.026  1.00  0.00           C
ATOM    531  HA  LEU    33      39.376  30.615  40.305  1.00  0.00           H
ATOM    532  CB  LEU    33      40.642  31.249  41.895  1.00  0.00           C
ATOM    533  HB2 LEU    33      41.103  30.971  42.843  1.00  0.00           H
ATOM    534  HB3 LEU    33      41.367  31.689  41.212  1.00  0.00           H
ATOM    535  CG  LEU    33      39.630  32.347  42.326  1.00  0.00           C
ATOM    536  HG  LEU    33      38.864  31.790  42.866  1.00  0.00           H
ATOM    537  CD1 LEU    33      40.208  33.352  43.322  1.00  0.00           C
ATOM    538 HD11 LEU    33      40.980  33.997  42.902  1.00  0.00           H
ATOM    539 HD12 LEU    33      40.598  32.737  44.133  1.00  0.00           H
ATOM    540 HD13 LEU    33      39.505  34.028  43.810  1.00  0.00           H
ATOM    541  CD2 LEU    33      39.036  33.157  41.210  1.00  0.00           C
ATOM    542 HD21 LEU    33      39.904  33.458  40.622  1.00  0.00           H
ATOM    543 HD22 LEU    33      38.382  32.545  40.588  1.00  0.00           H
ATOM    544 HD23 LEU    33      38.411  33.956  41.611  1.00  0.00           H
ATOM    545  C   LEU    33      41.149  29.422  40.263  1.00  0.00           C
ATOM    546  O   LEU    33      41.125  29.468  39.082  1.00  0.00           O
ATOM    547  N   ILE    34      42.015  28.672  40.951  1.00  0.00           N
ATOM    548  H   ILE    34      41.812  28.462  41.918  1.00  0.00           H
ATOM    549  CA  ILE    34      43.024  27.850  40.255  1.00  0.00           C
ATOM    550  HA  ILE    34      43.656  28.477  39.626  1.00  0.00           H
ATOM    551  CB  ILE    34      44.000  27.166  41.279  1.00  0.00           C
ATOM    552  HB  ILE    34      43.281  26.720  41.965  1.00  0.00           H
ATOM    553  CG2 ILE    34      44.812  25.978  40.678  1.00  0.00           C
ATOM    554 HG21 ILE    34      44.180  25.230  40.200  1.00  0.00           H
ATOM    555 HG22 ILE    34      45.282  25.496  41.535  1.00  0.00           H
ATOM    556 HG23 ILE    34      45.634  26.355  40.071  1.00  0.00           H
ATOM    557  CG1 ILE    34      44.849  28.090  42.268  1.00  0.00           C
ATOM    558 HG12 ILE    34      45.397  28.817  41.670  1.00  0.00           H
ATOM    559 HG13 ILE    34      44.097  28.643  42.829  1.00  0.00           H
ATOM    560  CD1 ILE    34      45.902  27.573  43.217  1.00  0.00           C
ATOM    561 HD11 ILE    34      46.844  27.436  42.685  1.00  0.00           H
ATOM    562 HD12 ILE    34      45.597  26.644  43.697  1.00  0.00           H
ATOM    563 HD13 ILE    34      46.172  28.305  43.978  1.00  0.00           H
ATOM    564  C   ILE    34      42.390  26.832  39.284  1.00  0.00           C
ATOM    565  O   ILE    34      42.941  26.533  38.159  1.00  0.00           O
ATOM    566  N   SER    35      41.164  26.360  39.619  1.00  0.00           N
ATOM    567  H   SER    35      40.958  26.523  40.595  1.00  0.00           H
ATOM    568  CA  SER    35      40.408  25.428  38.756  1.00  0.00           C
ATOM    569  HA  SER    35      41.098  24.662  38.402  1.00  0.00           H
ATOM    570  CB  SER    35      39.329  24.695  39.563  1.00  0.00           C
ATOM    571  HB2 SER    35      38.612  25.383  40.011  1.00  0.00           H
ATOM    572  HB3 SER    35      38.863  24.006  38.859  1.00  0.00           H
ATOM    573  OG  SER    35      39.941  23.963  40.529  1.00  0.00           O
ATOM    574  HG  SER    35      40.124  24.487  41.313  1.00  0.00           H
ATOM    575  C   SER    35      39.797  26.102  37.567  1.00  0.00           C
ATOM    576  O   SER    35      39.839  25.619  36.462  1.00  0.00           O
ATOM    577  N   ASN    36      39.315  27.356  37.657  1.00  0.00           N
ATOM    578  H   ASN    36      39.370  27.766  38.578  1.00  0.00           H
ATOM    579  CA  ASN    36      38.902  28.118  36.482  1.00  0.00           C
ATOM    580  HA  ASN    36      38.165  27.566  35.898  1.00  0.00           H
ATOM    581  CB  ASN    36      38.181  29.350  37.075  1.00  0.00           C
ATOM    582  HB2 ASN    36      37.368  28.858  37.609  1.00  0.00           H
ATOM    583  HB3 ASN    36      38.859  29.851  37.765  1.00  0.00           H
ATOM    584  CG  ASN    36      37.624  30.311  36.020  1.00  0.00           C
ATOM    585  OD1 ASN    36      36.649  30.027  35.319  1.00  0.00           O
ATOM    586  ND2 ASN    36      38.154  31.539  35.891  1.00  0.00           N
ATOM    587 HD21 ASN    36      38.962  31.860  36.406  1.00  0.00           H
ATOM    588 HD22 ASN    36      37.661  32.130  35.239  1.00  0.00           H
ATOM    589  C   ASN    36      40.137  28.529  35.575  1.00  0.00           C
ATOM    590  O   ASN    36      39.982  28.622  34.365  1.00  0.00           O
ATOM    591  N   SER    37      41.362  28.630  36.098  1.00  0.00           N
ATOM    592  H   SER    37      41.562  28.583  37.087  1.00  0.00           H
ATOM    593  CA  SER    37      42.582  28.750  35.263  1.00  0.00           C
ATOM    594  HA  SER    37      42.577  29.540  34.512  1.00  0.00           H
ATOM    595  CB  SER    37      43.740  29.130  36.214  1.00  0.00           C
ATOM    596  HB2 SER    37      43.704  28.491  37.095  1.00  0.00           H
ATOM    597  HB3 SER    37      44.655  29.045  35.627  1.00  0.00           H
ATOM    598  OG  SER    37      43.531  30.477  36.680  1.00  0.00           O
ATOM    599  HG  SER    37      44.100  30.927  36.052  1.00  0.00           H
ATOM    600  C   SER    37      42.995  27.430  34.599  1.00  0.00           C
ATOM    601  O   SER    37      43.426  27.381  33.442  1.00  0.00           O
ATOM    602  N   SER    38      42.769  26.359  35.330  1.00  0.00           N
ATOM    603  H   SER    38      42.756  26.465  36.334  1.00  0.00           H
ATOM    604  CA  SER    38      43.037  24.996  34.792  1.00  0.00           C
ATOM    605  HA  SER    38      44.058  24.942  34.415  1.00  0.00           H
ATOM    606  CB  SER    38      43.012  24.059  35.925  1.00  0.00           C
ATOM    607  HB2 SER    38      43.787  24.355  36.632  1.00  0.00           H
ATOM    608  HB3 SER    38      42.017  23.978  36.364  1.00  0.00           H
ATOM    609  OG  SER    38      43.176  22.666  35.594  1.00  0.00           O
ATOM    610  HG  SER    38      42.345  22.312  35.269  1.00  0.00           H
ATOM    611  C   SER    38      41.980  24.668  33.723  1.00  0.00           C
ATOM    612  O   SER    38      42.320  24.134  32.661  1.00  0.00           O
ATOM    613  N   ASP    39      40.716  24.979  33.925  1.00  0.00           N
ATOM    614  H   ASP    39      40.507  25.366  34.834  1.00  0.00           H
ATOM    615  CA  ASP    39      39.731  24.990  32.847  1.00  0.00           C
ATOM    616  HA  ASP    39      39.706  23.947  32.529  1.00  0.00           H
ATOM    617  CB  ASP    39      38.347  25.348  33.243  1.00  0.00           C
ATOM    618  HB2 ASP    39      38.433  26.200  33.916  1.00  0.00           H
ATOM    619  HB3 ASP    39      37.817  25.744  32.377  1.00  0.00           H
ATOM    620  CG  ASP    39      37.604  24.160  33.945  1.00  0.00           C
ATOM    621  OD1 ASP    39      37.955  22.968  33.861  1.00  0.00           O
ATOM    622  OD2 ASP    39      36.478  24.370  34.517  1.00  0.00           O
ATOM    623  C   ASP    39      40.126  25.796  31.589  1.00  0.00           C
ATOM    624  O   ASP    39      40.050  25.416  30.444  1.00  0.00           O
ATOM    625  N   ALA    40      40.638  27.020  31.761  1.00  0.00           N
ATOM    626  H   ALA    40      40.542  27.465  32.662  1.00  0.00           H
ATOM    627  CA  ALA    40      41.145  27.877  30.588  1.00  0.00           C
ATOM    628  HA  ALA    40      40.387  27.805  29.808  1.00  0.00           H
ATOM    629  CB  ALA    40      41.292  29.255  31.180  1.00  0.00           C
ATOM    630  HB1 ALA    40      40.317  29.649  31.470  1.00  0.00           H
ATOM    631  HB2 ALA    40      41.730  29.983  30.498  1.00  0.00           H
ATOM    632  HB3 ALA    40      41.942  29.138  32.046  1.00  0.00           H
ATOM    633  C   ALA    40      42.406  27.342  29.955  1.00  0.00           C
ATOM    634  O   ALA    40      42.502  27.380  28.698  1.00  0.00           O
ATOM    635  N   LEU    41      43.255  26.748  30.718  1.00  0.00           N
ATOM    636  H   LEU    41      42.990  26.662  31.689  1.00  0.00           H
ATOM    637  CA  LEU    41      44.487  26.037  30.244  1.00  0.00           C
ATOM    638  HA  LEU    41      45.009  26.827  29.705  1.00  0.00           H
ATOM    639  CB  LEU    41      45.392  25.653  31.471  1.00  0.00           C
ATOM    640  HB2 LEU    41      44.710  25.258  32.225  1.00  0.00           H
ATOM    641  HB3 LEU    41      46.034  24.844  31.121  1.00  0.00           H
ATOM    642  CG  LEU    41      46.242  26.836  31.965  1.00  0.00           C
ATOM    643  HG  LEU    41      45.767  27.815  32.026  1.00  0.00           H
ATOM    644  CD1 LEU    41      46.684  26.667  33.423  1.00  0.00           C
ATOM    645 HD11 LEU    41      47.307  25.774  33.481  1.00  0.00           H
ATOM    646 HD12 LEU    41      45.814  26.549  34.069  1.00  0.00           H
ATOM    647 HD13 LEU    41      47.245  27.579  33.626  1.00  0.00           H
ATOM    648  CD2 LEU    41      47.564  26.988  31.129  1.00  0.00           C
ATOM    649 HD21 LEU    41      48.148  27.865  31.404  1.00  0.00           H
ATOM    650 HD22 LEU    41      48.141  26.085  31.327  1.00  0.00           H
ATOM    651 HD23 LEU    41      47.318  26.995  30.068  1.00  0.00           H
ATOM    652  C   LEU    41      44.105  24.819  29.408  1.00  0.00           C
ATOM    653  O   LEU    41      44.569  24.648  28.278  1.00  0.00           O
ATOM    654  N   ASP    42      43.121  24.093  29.878  1.00  0.00           N
ATOM    655  H   ASP    42      42.587  24.452  30.657  1.00  0.00           H
ATOM    656  CA  ASP    42      42.666  22.891  29.166  1.00  0.00           C
ATOM    657  HA  ASP    42      43.538  22.249  29.044  1.00  0.00           H
ATOM    658  CB  ASP    42      41.578  22.130  29.980  1.00  0.00           C
ATOM    659  HB2 ASP    42      40.859  22.810  30.436  1.00  0.00           H
ATOM    660  HB3 ASP    42      40.891  21.563  29.353  1.00  0.00           H
ATOM    661  CG  ASP    42      42.069  21.267  31.157  1.00  0.00           C
ATOM    662  OD1 ASP    42      43.282  21.000  31.309  1.00  0.00           O
ATOM    663  OD2 ASP    42      41.277  20.722  31.870  1.00  0.00           O
ATOM    664  C   ASP    42      42.150  23.198  27.758  1.00  0.00           C
ATOM    665  O   ASP    42      42.304  22.415  26.813  1.00  0.00           O
ATOM    666  N   LYS    43      41.547  24.366  27.559  1.00  0.00           N
ATOM    667  H   LYS    43      41.457  24.907  28.408  1.00  0.00           H
ATOM    668  CA  LYS    43      41.018  24.792  26.318  1.00  0.00           C
ATOM    669  HA  LYS    43      40.538  23.908  25.898  1.00  0.00           H
ATOM    670  CB  LYS    43      40.021  25.953  26.621  1.00  0.00           C
ATOM    671  HB2 LYS    43      39.481  25.726  27.540  1.00  0.00           H
ATOM    672  HB3 LYS    43      40.512  26.927  26.620  1.00  0.00           H
ATOM    673  CG  LYS    43      39.050  26.000  25.472  1.00  0.00           C
ATOM    674  HG2 LYS    43      38.621  27.001  25.506  1.00  0.00           H
ATOM    675  HG3 LYS    43      39.587  25.859  24.534  1.00  0.00           H
ATOM    676  CD  LYS    43      37.893  25.008  25.698  1.00  0.00           C
ATOM    677  HD2 LYS    43      38.213  23.984  25.508  1.00  0.00           H
ATOM    678  HD3 LYS    43      37.462  24.993  26.699  1.00  0.00           H
ATOM    679  CE  LYS    43      37.019  25.352  24.512  1.00  0.00           C
ATOM    680  HE2 LYS    43      36.540  26.299  24.756  1.00  0.00           H
ATOM    681  HE3 LYS    43      37.572  25.486  23.582  1.00  0.00           H
ATOM    682  NZ  LYS    43      35.964  24.381  24.204  1.00  0.00           N
ATOM    683  HZ1 LYS    43      35.338  24.532  23.425  1.00  0.00           H
ATOM    684  HZ2 LYS    43      35.467  24.276  25.077  1.00  0.00           H
ATOM    685  HZ3 LYS    43      36.428  23.501  24.031  1.00  0.00           H
ATOM    686  C   LYS    43      42.085  25.177  25.323  1.00  0.00           C
ATOM    687  O   LYS    43      41.916  24.728  24.188  1.00  0.00           O
ATOM    688  N   ILE    44      43.134  25.847  25.719  1.00  0.00           N
ATOM    689  H   ILE    44      43.265  26.077  26.695  1.00  0.00           H
ATOM    690  CA  ILE    44      44.255  26.075  24.831  1.00  0.00           C
ATOM    691  HA  ILE    44      43.773  26.390  23.905  1.00  0.00           H
ATOM    692  CB  ILE    44      45.090  27.311  25.169  1.00  0.00           C
ATOM    693  HB  ILE    44      44.470  28.207  25.187  1.00  0.00           H
ATOM    694  CG2 ILE    44      45.755  27.134  26.553  1.00  0.00           C
ATOM    695 HG21 ILE    44      46.487  27.915  26.760  1.00  0.00           H
ATOM    696 HG22 ILE    44      46.308  26.198  26.630  1.00  0.00           H
ATOM    697 HG23 ILE    44      45.072  27.295  27.388  1.00  0.00           H
ATOM    698  CG1 ILE    44      46.286  27.761  24.174  1.00  0.00           C
ATOM    699 HG12 ILE    44      46.689  28.678  24.604  1.00  0.00           H
ATOM    700 HG13 ILE    44      47.048  26.981  24.170  1.00  0.00           H
ATOM    701  CD1 ILE    44      45.835  28.093  22.798  1.00  0.00           C
ATOM    702 HD11 ILE    44      45.643  27.128  22.329  1.00  0.00           H
ATOM    703 HD12 ILE    44      46.587  28.696  22.291  1.00  0.00           H
ATOM    704 HD13 ILE    44      44.872  28.584  22.928  1.00  0.00           H
ATOM    705  C   ILE    44      44.997  24.842  24.546  1.00  0.00           C
ATOM    706  O   ILE    44      45.253  24.618  23.371  1.00  0.00           O
ATOM    707  N   ARG    45      45.214  23.975  25.543  1.00  0.00           N
ATOM    708  H   ARG    45      44.937  24.262  26.470  1.00  0.00           H
ATOM    709  CA  ARG    45      45.633  22.592  25.288  1.00  0.00           C
ATOM    710  HA  ARG    45      46.673  22.655  24.965  1.00  0.00           H
ATOM    711  CB  ARG    45      45.553  21.763  26.603  1.00  0.00           C
ATOM    712  HB2 ARG    45      46.205  22.244  27.332  1.00  0.00           H
ATOM    713  HB3 ARG    45      44.524  21.652  26.944  1.00  0.00           H
ATOM    714  CG  ARG    45      46.149  20.372  26.453  1.00  0.00           C
ATOM    715  HG2 ARG    45      45.426  19.691  26.006  1.00  0.00           H
ATOM    716  HG3 ARG    45      46.930  20.418  25.694  1.00  0.00           H
ATOM    717  CD  ARG    45      46.615  19.742  27.719  1.00  0.00           C
ATOM    718  HD2 ARG    45      46.983  18.733  27.525  1.00  0.00           H
ATOM    719  HD3 ARG    45      47.409  20.314  28.199  1.00  0.00           H
ATOM    720  NE  ARG    45      45.404  19.613  28.673  1.00  0.00           N
ATOM    721  HE  ARG    45      45.423  20.101  29.557  1.00  0.00           H
ATOM    722  CZ  ARG    45      44.405  18.838  28.504  1.00  0.00           C
ATOM    723  NH1 ARG    45      44.438  17.858  27.581  1.00  0.00           N
ATOM    724 HH11 ARG    45      45.183  17.779  26.903  1.00  0.00           H
ATOM    725 HH12 ARG    45      43.652  17.240  27.437  1.00  0.00           H
ATOM    726  NH2 ARG    45      43.443  18.765  29.383  1.00  0.00           N
ATOM    727 HH21 ARG    45      43.380  19.462  30.112  1.00  0.00           H
ATOM    728 HH22 ARG    45      42.603  18.255  29.149  1.00  0.00           H
ATOM    729  C   ARG    45      44.898  21.930  24.159  1.00  0.00           C
ATOM    730  O   ARG    45      45.593  21.531  23.190  1.00  0.00           O
ATOM    731  N   TYR    46      43.598  21.671  24.244  1.00  0.00           N
ATOM    732  H   TYR    46      43.146  21.882  25.122  1.00  0.00           H
ATOM    733  CA  TYR    46      42.750  21.116  23.067  1.00  0.00           C
ATOM    734  HA  TYR    46      43.214  20.186  22.737  1.00  0.00           H
ATOM    735  CB  TYR    46      41.339  20.819  23.527  1.00  0.00           C
ATOM    736  HB2 TYR    46      41.373  20.290  24.479  1.00  0.00           H
ATOM    737  HB3 TYR    46      40.798  21.702  23.870  1.00  0.00           H
ATOM    738  CG  TYR    46      40.502  20.031  22.513  1.00  0.00           C
ATOM    739  CD1 TYR    46      40.682  18.630  22.328  1.00  0.00           C
ATOM    740  HD1 TYR    46      41.449  18.105  22.878  1.00  0.00           H
ATOM    741  CE1 TYR    46      40.070  17.969  21.302  1.00  0.00           C
ATOM    742  HE1 TYR    46      40.351  16.962  21.030  1.00  0.00           H
ATOM    743  CZ  TYR    46      39.119  18.666  20.489  1.00  0.00           C
ATOM    744  OH  TYR    46      38.477  18.068  19.411  1.00  0.00           O
ATOM    745  HH  TYR    46      37.707  18.593  19.185  1.00  0.00           H
ATOM    746  CE2 TYR    46      38.875  20.018  20.700  1.00  0.00           C
ATOM    747  HE2 TYR    46      38.119  20.562  20.154  1.00  0.00           H
ATOM    748  CD2 TYR    46      39.681  20.741  21.644  1.00  0.00           C
ATOM    749  HD2 TYR    46      39.541  21.805  21.767  1.00  0.00           H
ATOM    750  C   TYR    46      42.722  21.991  21.790  1.00  0.00           C
ATOM    751  O   TYR    46      43.022  21.569  20.703  1.00  0.00           O
ATOM    752  N   GLU    47      42.517  23.306  21.840  1.00  0.00           N
ATOM    753  H   GLU    47      42.298  23.758  22.715  1.00  0.00           H
ATOM    754  CA  GLU    47      42.552  24.198  20.614  1.00  0.00           C
ATOM    755  HA  GLU    47      41.768  23.936  19.903  1.00  0.00           H
ATOM    756  CB  GLU    47      42.298  25.680  21.042  1.00  0.00           C
ATOM    757  HB2 GLU    47      41.315  25.703  21.511  1.00  0.00           H
ATOM    758  HB3 GLU    47      43.087  25.984  21.730  1.00  0.00           H
ATOM    759  CG  GLU    47      42.228  26.722  19.926  1.00  0.00           C
ATOM    760  HG2 GLU    47      42.274  27.708  20.389  1.00  0.00           H
ATOM    761  HG3 GLU    47      43.055  26.665  19.218  1.00  0.00           H
ATOM    762  CD  GLU    47      40.850  26.715  19.189  1.00  0.00           C
ATOM    763  OE1 GLU    47      40.378  25.663  18.683  1.00  0.00           O
ATOM    764  OE2 GLU    47      40.444  27.817  18.948  1.00  0.00           O
ATOM    765  C   GLU    47      43.880  24.116  19.905  1.00  0.00           C
ATOM    766  O   GLU    47      43.973  24.234  18.737  1.00  0.00           O
ATOM    767  N   SER    48      44.959  23.938  20.655  1.00  0.00           N
ATOM    768  H   SER    48      44.759  23.738  21.625  1.00  0.00           H
ATOM    769  CA  SER    48      46.337  23.749  20.151  1.00  0.00           C
ATOM    770  HA  SER    48      46.330  24.156  19.140  1.00  0.00           H
ATOM    771  CB  SER    48      47.307  24.556  21.043  1.00  0.00           C
ATOM    772  HB2 SER    48      48.231  24.693  20.479  1.00  0.00           H
ATOM    773  HB3 SER    48      46.736  25.459  21.255  1.00  0.00           H
ATOM    774  OG  SER    48      47.452  23.861  22.238  1.00  0.00           O
ATOM    775  HG  SER    48      46.614  23.985  22.689  1.00  0.00           H
ATOM    776  C   SER    48      46.776  22.344  19.890  1.00  0.00           C
ATOM    777  O   SER    48      47.968  22.102  19.641  1.00  0.00           O
ATOM    778  N   LEU    49      45.892  21.338  19.896  1.00  0.00           N
ATOM    779  H   LEU    49      44.973  21.513  20.278  1.00  0.00           H
ATOM    780  CA  LEU    49      46.268  19.886  19.684  1.00  0.00           C
ATOM    781  HA  LEU    49      46.972  19.627  20.475  1.00  0.00           H
ATOM    782  CB  LEU    49      44.969  19.141  19.963  1.00  0.00           C
ATOM    783  HB2 LEU    49      44.601  19.408  20.954  1.00  0.00           H
ATOM    784  HB3 LEU    49      44.251  19.429  19.194  1.00  0.00           H
ATOM    785  CG  LEU    49      45.119  17.632  19.862  1.00  0.00           C
ATOM    786  HG  LEU    49      45.711  17.296  19.011  1.00  0.00           H
ATOM    787  CD1 LEU    49      45.852  17.179  21.148  1.00  0.00           C
ATOM    788 HD11 LEU    49      46.862  17.569  21.272  1.00  0.00           H
ATOM    789 HD12 LEU    49      45.909  16.092  21.214  1.00  0.00           H
ATOM    790 HD13 LEU    49      45.360  17.526  22.057  1.00  0.00           H
ATOM    791  CD2 LEU    49      43.777  16.888  19.909  1.00  0.00           C
ATOM    792 HD21 LEU    49      43.072  17.295  19.183  1.00  0.00           H
ATOM    793 HD22 LEU    49      43.818  15.843  19.602  1.00  0.00           H
ATOM    794 HD23 LEU    49      43.384  17.124  20.898  1.00  0.00           H
ATOM    795  C   LEU    49      46.946  19.562  18.295  1.00  0.00           C
ATOM    796  O   LEU    49      47.885  18.727  18.276  1.00  0.00           O
ATOM    797  N   THR    50      46.412  20.048  17.190  1.00  0.00           N
ATOM    798  H   THR    50      45.586  20.626  17.249  1.00  0.00           H
ATOM    799  CA  THR    50      46.823  19.691  15.791  1.00  0.00           C
ATOM    800  HA  THR    50      47.367  18.747  15.782  1.00  0.00           H
ATOM    801  CB  THR    50      45.545  19.282  14.935  1.00  0.00           C
ATOM    802  HB  THR    50      45.843  18.601  14.137  1.00  0.00           H
ATOM    803  CG2 THR    50      44.324  18.693  15.823  1.00  0.00           C
ATOM    804 HG21 THR    50      44.834  18.043  16.534  1.00  0.00           H
ATOM    805 HG22 THR    50      43.559  18.201  15.222  1.00  0.00           H
ATOM    806 HG23 THR    50      43.659  19.408  16.309  1.00  0.00           H
ATOM    807  OG1 THR    50      44.983  20.477  14.373  1.00  0.00           O
ATOM    808  HG1 THR    50      45.154  21.160  15.026  1.00  0.00           H
ATOM    809  C   THR    50      47.845  20.755  15.207  1.00  0.00           C
ATOM    810  O   THR    50      48.612  20.402  14.319  1.00  0.00           O
ATOM    811  N   ASP    51      47.987  21.890  15.910  1.00  0.00           N
ATOM    812  H   ASP    51      47.270  22.079  16.596  1.00  0.00           H
ATOM    813  CA  ASP    51      48.940  23.016  15.786  1.00  0.00           C
ATOM    814  HA  ASP    51      49.851  22.673  15.294  1.00  0.00           H
ATOM    815  CB  ASP    51      48.278  24.089  14.916  1.00  0.00           C
ATOM    816  HB2 ASP    51      47.959  23.613  13.989  1.00  0.00           H
ATOM    817  HB3 ASP    51      47.376  24.405  15.440  1.00  0.00           H
ATOM    818  CG  ASP    51      49.165  25.256  14.559  1.00  0.00           C
ATOM    819  OD1 ASP    51      50.430  25.209  14.850  1.00  0.00           O
ATOM    820  OD2 ASP    51      48.634  26.207  13.933  1.00  0.00           O
ATOM    821  C   ASP    51      49.379  23.688  17.097  1.00  0.00           C
ATOM    822  O   ASP    51      48.816  24.727  17.494  1.00  0.00           O
ATOM    823  N   PRO    52      50.472  23.164  17.662  1.00  0.00           N
ATOM    824  CD  PRO    52      51.299  22.047  17.150  1.00  0.00           C
ATOM    825  HD2 PRO    52      51.779  22.153  16.177  1.00  0.00           H
ATOM    826  HD3 PRO    52      50.709  21.144  16.997  1.00  0.00           H
ATOM    827  CG  PRO    52      52.367  21.713  18.145  1.00  0.00           C
ATOM    828  HG2 PRO    52      53.309  22.121  17.778  1.00  0.00           H
ATOM    829  HG3 PRO    52      52.449  20.648  18.357  1.00  0.00           H
ATOM    830  CB  PRO    52      51.905  22.422  19.384  1.00  0.00           C
ATOM    831  HB2 PRO    52      52.733  22.739  20.018  1.00  0.00           H
ATOM    832  HB3 PRO    52      51.323  21.699  19.956  1.00  0.00           H
ATOM    833  CA  PRO    52      51.007  23.531  18.929  1.00  0.00           C
ATOM    834  HA  PRO    52      50.131  23.537  19.577  1.00  0.00           H
ATOM    835  C   PRO    52      51.646  24.901  19.016  1.00  0.00           C
ATOM    836  O   PRO    52      51.900  25.391  20.113  1.00  0.00           O
ATOM    837  N   SER    53      51.946  25.547  17.890  1.00  0.00           N
ATOM    838  H   SER    53      51.831  25.116  16.984  1.00  0.00           H
ATOM    839  CA  SER    53      52.446  26.940  17.811  1.00  0.00           C
ATOM    840  HA  SER    53      53.455  26.953  18.224  1.00  0.00           H
ATOM    841  CB  SER    53      52.689  27.346  16.263  1.00  0.00           C
ATOM    842  HB2 SER    53      53.233  28.290  16.313  1.00  0.00           H
ATOM    843  HB3 SER    53      53.284  26.598  15.738  1.00  0.00           H
ATOM    844  OG  SER    53      51.470  27.500  15.638  1.00  0.00           O
ATOM    845  HG  SER    53      51.145  26.636  15.372  1.00  0.00           H
ATOM    846  C   SER    53      51.598  28.002  18.501  1.00  0.00           C
ATOM    847  O   SER    53      52.122  28.980  18.918  1.00  0.00           O
ATOM    848  N   LYS    54      50.278  27.822  18.636  1.00  0.00           N
ATOM    849  H   LYS    54      49.909  27.007  18.168  1.00  0.00           H
ATOM    850  CA  LYS    54      49.253  28.620  19.298  1.00  0.00           C
ATOM    851  HA  LYS    54      49.087  29.573  18.798  1.00  0.00           H
ATOM    852  CB  LYS    54      47.845  28.126  19.063  1.00  0.00           C
ATOM    853  HB2 LYS    54      47.754  27.108  19.444  1.00  0.00           H
ATOM    854  HB3 LYS    54      47.128  28.813  19.512  1.00  0.00           H
ATOM    855  CG  LYS    54      47.455  28.081  17.539  1.00  0.00           C
ATOM    856  HG2 LYS    54      47.488  29.082  17.108  1.00  0.00           H
ATOM    857  HG3 LYS    54      48.037  27.327  17.010  1.00  0.00           H
ATOM    858  CD  LYS    54      45.990  27.736  17.241  1.00  0.00           C
ATOM    859  HD2 LYS    54      45.892  26.772  17.739  1.00  0.00           H
ATOM    860  HD3 LYS    54      45.331  28.508  17.638  1.00  0.00           H
ATOM    861  CE  LYS    54      45.856  27.574  15.708  1.00  0.00           C
ATOM    862  HE2 LYS    54      46.117  28.523  15.240  1.00  0.00           H
ATOM    863  HE3 LYS    54      46.524  26.858  15.230  1.00  0.00           H
ATOM    864  NZ  LYS    54      44.456  27.315  15.272  1.00  0.00           N
ATOM    865  HZ1 LYS    54      44.245  27.716  14.369  1.00  0.00           H
ATOM    866  HZ2 LYS    54      43.756  27.681  15.902  1.00  0.00           H
ATOM    867  HZ3 LYS    54      44.289  26.319  15.256  1.00  0.00           H
ATOM    868  C   LYS    54      49.693  28.869  20.723  1.00  0.00           C
ATOM    869  O   LYS    54      49.073  29.736  21.379  1.00  0.00           O
ATOM    870  N   LEU    55      50.597  28.061  21.288  1.00  0.00           N
ATOM    871  H   LEU    55      50.893  27.328  20.659  1.00  0.00           H
ATOM    872  CA  LEU    55      51.327  28.261  22.543  1.00  0.00           C
ATOM    873  HA  LEU    55      50.551  28.613  23.224  1.00  0.00           H
ATOM    874  CB  LEU    55      51.891  26.932  23.175  1.00  0.00           C
ATOM    875  HB2 LEU    55      52.574  26.465  22.465  1.00  0.00           H
ATOM    876  HB3 LEU    55      52.400  27.104  24.123  1.00  0.00           H
ATOM    877  CG  LEU    55      50.712  25.940  23.344  1.00  0.00           C
ATOM    878  HG  LEU    55      49.975  26.005  22.543  1.00  0.00           H
ATOM    879  CD1 LEU    55      51.170  24.487  23.525  1.00  0.00           C
ATOM    880 HD11 LEU    55      51.985  24.306  22.826  1.00  0.00           H
ATOM    881 HD12 LEU    55      50.307  23.847  23.342  1.00  0.00           H
ATOM    882 HD13 LEU    55      51.669  24.455  24.494  1.00  0.00           H
ATOM    883  CD2 LEU    55      49.908  26.169  24.680  1.00  0.00           C
ATOM    884 HD21 LEU    55      49.135  25.403  24.736  1.00  0.00           H
ATOM    885 HD22 LEU    55      50.495  26.170  25.598  1.00  0.00           H
ATOM    886 HD23 LEU    55      49.347  27.099  24.583  1.00  0.00           H
ATOM    887  C   LEU    55      52.478  29.315  22.618  1.00  0.00           C
ATOM    888  O   LEU    55      52.773  29.827  23.696  1.00  0.00           O
ATOM    889  N   ASP    56      53.082  29.727  21.512  1.00  0.00           N
ATOM    890  H   ASP    56      52.837  29.302  20.628  1.00  0.00           H
ATOM    891  CA  ASP    56      54.311  30.611  21.581  1.00  0.00           C
ATOM    892  HA  ASP    56      54.892  30.278  22.441  1.00  0.00           H
ATOM    893  CB  ASP    56      55.019  30.559  20.187  1.00  0.00           C
ATOM    894  HB2 ASP    56      54.343  30.825  19.375  1.00  0.00           H
ATOM    895  HB3 ASP    56      55.897  31.201  20.271  1.00  0.00           H
ATOM    896  CG  ASP    56      55.511  29.183  19.820  1.00  0.00           C
ATOM    897  OD1 ASP    56      56.026  29.018  18.707  1.00  0.00           O
ATOM    898  OD2 ASP    56      55.446  28.227  20.631  1.00  0.00           O
ATOM    899  C   ASP    56      53.931  32.096  22.012  1.00  0.00           C
ATOM    900  O   ASP    56      54.826  32.889  22.300  1.00  0.00           O
ATOM    901  N   SER    57      52.645  32.340  22.329  1.00  0.00           N
ATOM    902  H   SER    57      51.945  31.672  22.041  1.00  0.00           H
ATOM    903  CA  SER    57      52.238  33.521  23.092  1.00  0.00           C
ATOM    904  HA  SER    57      52.791  34.400  22.761  1.00  0.00           H
ATOM    905  CB  SER    57      50.775  33.847  22.670  1.00  0.00           C
ATOM    906  HB2 SER    57      50.324  34.658  23.242  1.00  0.00           H
ATOM    907  HB3 SER    57      50.871  34.208  21.647  1.00  0.00           H
ATOM    908  OG  SER    57      49.945  32.693  22.798  1.00  0.00           O
ATOM    909  HG  SER    57      49.059  32.986  22.575  1.00  0.00           H
ATOM    910  C   SER    57      52.437  33.453  24.626  1.00  0.00           C
ATOM    911  O   SER    57      52.298  34.473  25.347  1.00  0.00           O
ATOM    912  N   GLY    58      52.743  32.232  25.144  1.00  0.00           N
ATOM    913  H   GLY    58      52.806  31.464  24.492  1.00  0.00           H
ATOM    914  CA  GLY    58      53.080  31.962  26.527  1.00  0.00           C
ATOM    915  HA2 GLY    58      53.978  32.483  26.860  1.00  0.00           H
ATOM    916  HA3 GLY    58      52.288  32.158  27.249  1.00  0.00           H
ATOM    917  C   GLY    58      53.335  30.460  26.664  1.00  0.00           C
ATOM    918  O   GLY    58      52.390  29.698  26.893  1.00  0.00           O
ATOM    919  N   LYS    59      54.567  30.008  26.321  1.00  0.00           N
ATOM    920  H   LYS    59      55.227  30.750  26.140  1.00  0.00           H
ATOM    921  CA  LYS    59      54.771  28.647  25.899  1.00  0.00           C
ATOM    922  HA  LYS    59      54.150  28.449  25.025  1.00  0.00           H
ATOM    923  CB  LYS    59      56.235  28.546  25.479  1.00  0.00           C
ATOM    924  HB2 LYS    59      56.265  29.170  24.586  1.00  0.00           H
ATOM    925  HB3 LYS    59      56.806  28.929  26.325  1.00  0.00           H
ATOM    926  CG  LYS    59      56.684  27.137  25.146  1.00  0.00           C
ATOM    927  HG2 LYS    59      57.746  27.235  24.920  1.00  0.00           H
ATOM    928  HG3 LYS    59      56.568  26.325  25.863  1.00  0.00           H
ATOM    929  CD  LYS    59      56.097  26.560  23.882  1.00  0.00           C
ATOM    930  HD2 LYS    59      55.046  26.350  24.079  1.00  0.00           H
ATOM    931  HD3 LYS    59      56.164  27.224  23.018  1.00  0.00           H
ATOM    932  CE  LYS    59      57.019  25.323  23.478  1.00  0.00           C
ATOM    933  HE2 LYS    59      58.056  25.632  23.343  1.00  0.00           H
ATOM    934  HE3 LYS    59      57.097  24.706  24.373  1.00  0.00           H
ATOM    935  NZ  LYS    59      56.529  24.502  22.370  1.00  0.00           N
ATOM    936  HZ1 LYS    59      55.710  23.975  22.639  1.00  0.00           H
ATOM    937  HZ2 LYS    59      57.227  23.919  21.930  1.00  0.00           H
ATOM    938  HZ3 LYS    59      56.204  25.097  21.621  1.00  0.00           H
ATOM    939  C   LYS    59      54.482  27.676  26.989  1.00  0.00           C
ATOM    940  O   LYS    59      54.039  26.539  26.766  1.00  0.00           O
ATOM    941  N   GLU    60      54.575  27.976  28.293  1.00  0.00           N
ATOM    942  H   GLU    60      54.903  28.898  28.542  1.00  0.00           H
ATOM    943  CA  GLU    60      54.459  26.978  29.327  1.00  0.00           C
ATOM    944  HA  GLU    60      54.681  25.978  28.954  1.00  0.00           H
ATOM    945  CB  GLU    60      55.475  27.284  30.430  1.00  0.00           C
ATOM    946  HB2 GLU    60      55.219  28.288  30.768  1.00  0.00           H
ATOM    947  HB3 GLU    60      55.224  26.566  31.209  1.00  0.00           H
ATOM    948  CG  GLU    60      56.906  27.268  30.022  1.00  0.00           C
ATOM    949  HG2 GLU    60      57.043  28.079  29.306  1.00  0.00           H
ATOM    950  HG3 GLU    60      57.512  27.567  30.876  1.00  0.00           H
ATOM    951  CD  GLU    60      57.442  25.930  29.515  1.00  0.00           C
ATOM    952  OE1 GLU    60      56.905  24.830  29.843  1.00  0.00           O
ATOM    953  OE2 GLU    60      58.403  25.947  28.684  1.00  0.00           O
ATOM    954  C   GLU    60      53.051  26.960  29.890  1.00  0.00           C
ATOM    955  O   GLU    60      52.539  28.003  30.315  1.00  0.00           O
ATOM    956  N   LEU    61      52.439  25.774  29.974  1.00  0.00           N
ATOM    957  H   LEU    61      52.835  24.943  29.560  1.00  0.00           H
ATOM    958  CA  LEU    61      51.120  25.609  30.681  1.00  0.00           C
ATOM    959  HA  LEU    61      50.424  26.429  30.506  1.00  0.00           H
ATOM    960  CB  LEU    61      50.313  24.394  30.195  1.00  0.00           C
ATOM    961  HB2 LEU    61      50.869  23.476  30.386  1.00  0.00           H
ATOM    962  HB3 LEU    61      49.434  24.314  30.835  1.00  0.00           H
ATOM    963  CG  LEU    61      49.834  24.381  28.725  1.00  0.00           C
ATOM    964  HG  LEU    61      50.760  24.458  28.154  1.00  0.00           H
ATOM    965  CD1 LEU    61      49.237  23.085  28.240  1.00  0.00           C
ATOM    966 HD11 LEU    61      49.903  22.281  28.554  1.00  0.00           H
ATOM    967 HD12 LEU    61      49.075  23.029  27.164  1.00  0.00           H
ATOM    968 HD13 LEU    61      48.235  22.806  28.567  1.00  0.00           H
ATOM    969  CD2 LEU    61      48.926  25.622  28.341  1.00  0.00           C
ATOM    970 HD21 LEU    61      47.965  25.564  28.852  1.00  0.00           H
ATOM    971 HD22 LEU    61      49.250  26.608  28.673  1.00  0.00           H
ATOM    972 HD23 LEU    61      48.699  25.524  27.280  1.00  0.00           H
ATOM    973  C   LEU    61      51.296  25.487  32.269  1.00  0.00           C
ATOM    974  O   LEU    61      51.855  24.495  32.783  1.00  0.00           O
ATOM    975  N   HID    62      50.959  26.523  33.055  1.00  0.00           N
ATOM    976  H   HID    62      50.495  27.345  32.695  1.00  0.00           H
ATOM    977  CA  HID    62      51.192  26.515  34.489  1.00  0.00           C
ATOM    978  HA  HID    62      50.791  25.627  34.978  1.00  0.00           H
ATOM    979  CB  HID    62      52.728  26.608  34.754  1.00  0.00           C
ATOM    980  HB2 HID    62      52.937  26.392  35.803  1.00  0.00           H
ATOM    981  HB3 HID    62      53.295  25.843  34.223  1.00  0.00           H
ATOM    982  CG  HID    62      53.178  28.025  34.434  1.00  0.00           C
ATOM    983  ND1 HID    62      53.477  28.585  33.173  1.00  0.00           N
ATOM    984  HD1 HID    62      53.200  28.276  32.252  1.00  0.00           H
ATOM    985  CE1 HID    62      54.027  29.816  33.371  1.00  0.00           C
ATOM    986  HE1 HID    62      54.377  30.399  32.533  1.00  0.00           H
ATOM    987  NE2 HID    62      53.980  30.133  34.673  1.00  0.00           N
ATOM    988  CD2 HID    62      53.573  28.951  35.386  1.00  0.00           C
ATOM    989  HD2 HID    62      53.644  28.842  36.459  1.00  0.00           H
ATOM    990  C   HID    62      50.445  27.736  35.152  1.00  0.00           C
ATOM    991  O   HID    62      50.147  28.686  34.438  1.00  0.00           O
ATOM    992  N   ILE    63      50.230  27.783  36.440  1.00  0.00           N
ATOM    993  H   ILE    63      50.678  27.098  37.031  1.00  0.00           H
ATOM    994  CA  ILE    63      49.661  28.854  37.260  1.00  0.00           C
ATOM    995  HA  ILE    63      49.208  29.610  36.619  1.00  0.00           H
ATOM    996  CB  ILE    63      48.592  28.095  38.055  1.00  0.00           C
ATOM    997  HB  ILE    63      49.066  27.154  38.337  1.00  0.00           H
ATOM    998  CG2 ILE    63      48.210  28.826  39.354  1.00  0.00           C
ATOM    999 HG21 ILE    63      49.087  29.121  39.930  1.00  0.00           H
ATOM   1000 HG22 ILE    63      47.618  28.132  39.951  1.00  0.00           H
ATOM   1001 HG23 ILE    63      47.492  29.633  39.208  1.00  0.00           H
ATOM   1002  CG1 ILE    63      47.254  27.899  37.232  1.00  0.00           C
ATOM   1003 HG12 ILE    63      46.399  28.312  37.768  1.00  0.00           H
ATOM   1004 HG13 ILE    63      47.342  28.529  36.346  1.00  0.00           H
ATOM   1005  CD1 ILE    63      47.064  26.419  36.932  1.00  0.00           C
ATOM   1006 HD11 ILE    63      47.912  26.106  36.323  1.00  0.00           H
ATOM   1007 HD12 ILE    63      46.144  26.425  36.350  1.00  0.00           H
ATOM   1008 HD13 ILE    63      46.904  25.809  37.821  1.00  0.00           H
ATOM   1009  C   ILE    63      50.782  29.468  38.154  1.00  0.00           C
ATOM   1010  O   ILE    63      51.618  28.755  38.735  1.00  0.00           O
ATOM   1011  N   ASN    64      50.531  30.749  38.450  1.00  0.00           N
ATOM   1012  H   ASN    64      49.738  31.241  38.065  1.00  0.00           H
ATOM   1013  CA  ASN    64      51.326  31.548  39.365  1.00  0.00           C
ATOM   1014  HA  ASN    64      51.885  30.915  40.054  1.00  0.00           H
ATOM   1015  CB  ASN    64      52.400  32.342  38.522  1.00  0.00           C
ATOM   1016  HB2 ASN    64      53.138  31.658  38.105  1.00  0.00           H
ATOM   1017  HB3 ASN    64      51.971  32.838  37.651  1.00  0.00           H
ATOM   1018  CG  ASN    64      53.230  33.343  39.348  1.00  0.00           C
ATOM   1019  OD1 ASN    64      53.475  34.459  38.958  1.00  0.00           O
ATOM   1020  ND2 ASN    64      53.910  32.875  40.363  1.00  0.00           N
ATOM   1021 HD21 ASN    64      53.565  32.001  40.733  1.00  0.00           H
ATOM   1022 HD22 ASN    64      54.500  33.497  40.896  1.00  0.00           H
ATOM   1023  C   ASN    64      50.527  32.336  40.432  1.00  0.00           C
ATOM   1024  O   ASN    64      49.335  32.596  40.210  1.00  0.00           O
ATOM   1025  N   LEU    65      51.082  32.573  41.634  1.00  0.00           N
ATOM   1026  H   LEU    65      51.979  32.131  41.776  1.00  0.00           H
ATOM   1027  CA  LEU    65      50.542  33.194  42.843  1.00  0.00           C
ATOM   1028  HA  LEU    65      49.697  33.801  42.519  1.00  0.00           H
ATOM   1029  CB  LEU    65      50.152  32.054  43.814  1.00  0.00           C
ATOM   1030  HB2 LEU    65      51.004  31.376  43.855  1.00  0.00           H
ATOM   1031  HB3 LEU    65      49.986  32.527  44.782  1.00  0.00           H
ATOM   1032  CG  LEU    65      48.910  31.337  43.342  1.00  0.00           C
ATOM   1033  HG  LEU    65      48.498  31.796  42.443  1.00  0.00           H
ATOM   1034  CD1 LEU    65      49.203  29.867  43.083  1.00  0.00           C
ATOM   1035 HD11 LEU    65      48.301  29.373  42.720  1.00  0.00           H
ATOM   1036 HD12 LEU    65      49.528  29.376  44.001  1.00  0.00           H
ATOM   1037 HD13 LEU    65      50.058  29.717  42.424  1.00  0.00           H
ATOM   1038  CD2 LEU    65      47.793  31.554  44.400  1.00  0.00           C
ATOM   1039 HD21 LEU    65      47.857  30.733  45.112  1.00  0.00           H
ATOM   1040 HD22 LEU    65      48.031  32.439  44.991  1.00  0.00           H
ATOM   1041 HD23 LEU    65      46.790  31.667  43.987  1.00  0.00           H
ATOM   1042  C   LEU    65      51.555  34.181  43.467  1.00  0.00           C
ATOM   1043  O   LEU    65      52.644  33.787  43.818  1.00  0.00           O
ATOM   1044  N   ILE    66      51.172  35.448  43.597  1.00  0.00           N
ATOM   1045  H   ILE    66      50.225  35.709  43.363  1.00  0.00           H
ATOM   1046  CA  ILE    66      52.002  36.576  43.905  1.00  0.00           C
ATOM   1047  HA  ILE    66      52.818  36.114  44.461  1.00  0.00           H
ATOM   1048  CB  ILE    66      52.641  37.346  42.712  1.00  0.00           C
ATOM   1049  HB  ILE    66      52.078  38.249  42.478  1.00  0.00           H
ATOM   1050  CG2 ILE    66      54.065  37.745  43.235  1.00  0.00           C
ATOM   1051 HG21 ILE    66      54.043  38.319  44.161  1.00  0.00           H
ATOM   1052 HG22 ILE    66      54.627  38.313  42.493  1.00  0.00           H
ATOM   1053 HG23 ILE    66      54.571  36.797  43.419  1.00  0.00           H
ATOM   1054  CG1 ILE    66      52.841  36.499  41.411  1.00  0.00           C
ATOM   1055 HG12 ILE    66      53.487  37.046  40.725  1.00  0.00           H
ATOM   1056 HG13 ILE    66      53.226  35.500  41.615  1.00  0.00           H
ATOM   1057  CD1 ILE    66      51.575  36.427  40.633  1.00  0.00           C
ATOM   1058 HD11 ILE    66      51.766  36.261  39.573  1.00  0.00           H
ATOM   1059 HD12 ILE    66      50.975  37.326  40.774  1.00  0.00           H
ATOM   1060 HD13 ILE    66      50.968  35.577  40.943  1.00  0.00           H
ATOM   1061  C   ILE    66      51.410  37.579  44.904  1.00  0.00           C
ATOM   1062  O   ILE    66      50.745  38.496  44.567  1.00  0.00           O
ATOM   1063  N   PRO    67      51.451  37.246  46.165  1.00  0.00           N
ATOM   1064  CD  PRO    67      51.650  35.935  46.803  1.00  0.00           C
ATOM   1065  HD2 PRO    67      52.667  35.620  46.572  1.00  0.00           H
ATOM   1066  HD3 PRO    67      50.926  35.216  46.419  1.00  0.00           H
ATOM   1067  CG  PRO    67      51.675  36.093  48.328  1.00  0.00           C
ATOM   1068  HG2 PRO    67      52.648  36.372  48.734  1.00  0.00           H
ATOM   1069  HG3 PRO    67      51.257  35.208  48.809  1.00  0.00           H
ATOM   1070  CB  PRO    67      50.743  37.301  48.437  1.00  0.00           C
ATOM   1071  HB2 PRO    67      50.879  37.812  49.391  1.00  0.00           H
ATOM   1072  HB3 PRO    67      49.720  36.926  48.396  1.00  0.00           H
ATOM   1073  CA  PRO    67      51.033  38.125  47.243  1.00  0.00           C
ATOM   1074  HA  PRO    67      50.087  38.567  46.931  1.00  0.00           H
ATOM   1075  C   PRO    67      52.121  39.203  47.455  1.00  0.00           C
ATOM   1076  O   PRO    67      53.324  38.934  47.506  1.00  0.00           O
ATOM   1077  N   ASN    68      51.591  40.426  47.506  1.00  0.00           N
ATOM   1078  H   ASN    68      50.609  40.610  47.357  1.00  0.00           H
ATOM   1079  CA  ASN    68      52.342  41.569  47.915  1.00  0.00           C
ATOM   1080  HA  ASN    68      53.408  41.346  47.886  1.00  0.00           H
ATOM   1081  CB  ASN    68      52.145  42.627  46.858  1.00  0.00           C
ATOM   1082  HB2 ASN    68      52.303  42.210  45.863  1.00  0.00           H
ATOM   1083  HB3 ASN    68      51.120  42.991  46.910  1.00  0.00           H
ATOM   1084  CG  ASN    68      53.125  43.780  47.050  1.00  0.00           C
ATOM   1085  OD1 ASN    68      52.959  44.630  47.891  1.00  0.00           O
ATOM   1086  ND2 ASN    68      54.243  43.733  46.424  1.00  0.00           N
ATOM   1087 HD21 ASN    68      54.448  43.029  45.729  1.00  0.00           H
ATOM   1088 HD22 ASN    68      54.913  44.473  46.579  1.00  0.00           H
ATOM   1089  C   ASN    68      51.862  42.041  49.255  1.00  0.00           C
ATOM   1090  O   ASN    68      50.718  42.321  49.437  1.00  0.00           O
ATOM   1091  N   LYS    69      52.744  42.061  50.246  1.00  0.00           N
ATOM   1092  H   LYS    69      53.676  41.707  50.082  1.00  0.00           H
ATOM   1093  CA  LYS    69      52.487  42.328  51.636  1.00  0.00           C
ATOM   1094  HA  LYS    69      51.463  42.048  51.888  1.00  0.00           H
ATOM   1095  CB  LYS    69      53.453  41.472  52.437  1.00  0.00           C
ATOM   1096  HB2 LYS    69      54.501  41.765  52.505  1.00  0.00           H
ATOM   1097  HB3 LYS    69      53.184  41.485  53.494  1.00  0.00           H
ATOM   1098  CG  LYS    69      53.468  39.997  52.129  1.00  0.00           C
ATOM   1099  HG2 LYS    69      52.486  39.590  52.366  1.00  0.00           H
ATOM   1100  HG3 LYS    69      53.759  39.769  51.104  1.00  0.00           H
ATOM   1101  CD  LYS    69      54.519  39.247  53.042  1.00  0.00           C
ATOM   1102  HD2 LYS    69      55.473  39.706  52.786  1.00  0.00           H
ATOM   1103  HD3 LYS    69      54.364  39.561  54.074  1.00  0.00           H
ATOM   1104  CE  LYS    69      54.516  37.686  52.978  1.00  0.00           C
ATOM   1105  HE2 LYS    69      53.604  37.350  53.469  1.00  0.00           H
ATOM   1106  HE3 LYS    69      54.419  37.411  51.928  1.00  0.00           H
ATOM   1107  NZ  LYS    69      55.777  37.099  53.551  1.00  0.00           N
ATOM   1108  HZ1 LYS    69      55.850  36.145  53.224  1.00  0.00           H
ATOM   1109  HZ2 LYS    69      55.749  37.045  54.559  1.00  0.00           H
ATOM   1110  HZ3 LYS    69      56.596  37.600  53.235  1.00  0.00           H
ATOM   1111  C   LYS    69      52.552  43.804  52.046  1.00  0.00           C
ATOM   1112  O   LYS    69      52.183  44.153  53.177  1.00  0.00           O
ATOM   1113  N   GLN    70      53.016  44.642  51.148  1.00  0.00           N
ATOM   1114  H   GLN    70      53.537  44.340  50.338  1.00  0.00           H
ATOM   1115  CA  GLN    70      52.882  46.139  51.234  1.00  0.00           C
ATOM   1116  HA  GLN    70      53.049  46.377  52.285  1.00  0.00           H
ATOM   1117  CB  GLN    70      54.091  46.771  50.443  1.00  0.00           C
ATOM   1118  HB2 GLN    70      54.036  46.534  49.381  1.00  0.00           H
ATOM   1119  HB3 GLN    70      54.047  47.860  50.472  1.00  0.00           H
ATOM   1120  CG  GLN    70      55.394  46.322  51.007  1.00  0.00           C
ATOM   1121  HG2 GLN    70      56.190  46.950  50.608  1.00  0.00           H
ATOM   1122  HG3 GLN    70      55.591  46.507  52.063  1.00  0.00           H
ATOM   1123  CD  GLN    70      55.883  44.895  50.740  1.00  0.00           C
ATOM   1124  OE1 GLN    70      56.508  44.248  51.456  1.00  0.00           O
ATOM   1125  NE2 GLN    70      55.524  44.351  49.616  1.00  0.00           N
ATOM   1126 HE21 GLN    70      55.949  43.494  49.294  1.00  0.00           H
ATOM   1127 HE22 GLN    70      54.932  44.845  48.962  1.00  0.00           H
ATOM   1128  C   GLN    70      51.504  46.669  50.702  1.00  0.00           C
ATOM   1129  O   GLN    70      50.926  47.551  51.368  1.00  0.00           O
ATOM   1130  N   ASP    71      50.933  46.025  49.711  1.00  0.00           N
ATOM   1131  H   ASP    71      51.549  45.452  49.152  1.00  0.00           H
ATOM   1132  CA  ASP    71      49.747  46.410  48.902  1.00  0.00           C
ATOM   1133  HA  ASP    71      49.566  47.484  48.913  1.00  0.00           H
ATOM   1134  CB  ASP    71      50.055  46.051  47.400  1.00  0.00           C
ATOM   1135  HB2 ASP    71      50.256  44.981  47.361  1.00  0.00           H
ATOM   1136  HB3 ASP    71      49.225  46.399  46.786  1.00  0.00           H
ATOM   1137  CG  ASP    71      51.231  46.711  46.755  1.00  0.00           C
ATOM   1138  OD1 ASP    71      51.779  47.578  47.478  1.00  0.00           O
ATOM   1139  OD2 ASP    71      51.645  46.353  45.588  1.00  0.00           O
ATOM   1140  C   ASP    71      48.462  45.732  49.334  1.00  0.00           C
ATOM   1141  O   ASP    71      47.330  46.057  48.887  1.00  0.00           O
ATOM   1142  N   ARG    72      48.587  44.666  50.171  1.00  0.00           N
ATOM   1143  H   ARG    72      49.541  44.403  50.372  1.00  0.00           H
ATOM   1144  CA  ARG    72      47.587  43.727  50.710  1.00  0.00           C
ATOM   1145  HA  ARG    72      48.182  43.069  51.342  1.00  0.00           H
ATOM   1146  CB  ARG    72      46.524  44.498  51.540  1.00  0.00           C
ATOM   1147  HB2 ARG    72      46.954  45.370  52.031  1.00  0.00           H
ATOM   1148  HB3 ARG    72      45.756  44.818  50.837  1.00  0.00           H
ATOM   1149  CG  ARG    72      45.892  43.672  52.689  1.00  0.00           C
ATOM   1150  HG2 ARG    72      45.618  42.704  52.270  1.00  0.00           H
ATOM   1151  HG3 ARG    72      46.692  43.577  53.424  1.00  0.00           H
ATOM   1152  CD  ARG    72      44.667  44.363  53.285  1.00  0.00           C
ATOM   1153  HD2 ARG    72      43.819  44.272  52.607  1.00  0.00           H
ATOM   1154  HD3 ARG    72      44.431  43.796  54.185  1.00  0.00           H
ATOM   1155  NE  ARG    72      44.852  45.682  53.785  1.00  0.00           N
ATOM   1156  HE  ARG    72      45.137  45.740  54.752  1.00  0.00           H
ATOM   1157  CZ  ARG    72      44.686  46.854  53.254  1.00  0.00           C
ATOM   1158  NH1 ARG    72      44.388  47.102  52.023  1.00  0.00           N
ATOM   1159 HH11 ARG    72      44.172  46.343  51.394  1.00  0.00           H
ATOM   1160 HH12 ARG    72      44.283  48.049  51.688  1.00  0.00           H
ATOM   1161  NH2 ARG    72      44.788  47.900  54.000  1.00  0.00           N
ATOM   1162 HH21 ARG    72      44.998  47.884  54.989  1.00  0.00           H
ATOM   1163 HH22 ARG    72      44.585  48.717  53.440  1.00  0.00           H
ATOM   1164  C   ARG    72      46.928  42.888  49.607  1.00  0.00           C
ATOM   1165  O   ARG    72      45.943  42.127  49.917  1.00  0.00           O
ATOM   1166  N   THR    73      47.431  42.898  48.384  1.00  0.00           N
ATOM   1167  H   THR    73      48.202  43.546  48.320  1.00  0.00           H
ATOM   1168  CA  THR    73      47.020  42.174  47.158  1.00  0.00           C
ATOM   1169  HA  THR    73      45.930  42.150  47.177  1.00  0.00           H
ATOM   1170  CB  THR    73      47.420  42.866  45.864  1.00  0.00           C
ATOM   1171  HB  THR    73      47.230  42.288  44.959  1.00  0.00           H
ATOM   1172  CG2 THR    73      46.706  44.233  45.692  1.00  0.00           C
ATOM   1173 HG21 THR    73      45.637  44.163  45.891  1.00  0.00           H
ATOM   1174 HG22 THR    73      46.923  44.560  44.675  1.00  0.00           H
ATOM   1175 HG23 THR    73      47.062  44.980  46.401  1.00  0.00           H
ATOM   1176  OG1 THR    73      48.832  43.196  45.866  1.00  0.00           O
ATOM   1177  HG1 THR    73      49.208  42.368  45.558  1.00  0.00           H
ATOM   1178  C   THR    73      47.442  40.707  47.148  1.00  0.00           C
ATOM   1179  O   THR    73      48.679  40.442  47.281  1.00  0.00           O
ATOM   1180  N   LEU    74      46.539  39.742  46.889  1.00  0.00           N
ATOM   1181  H   LEU    74      45.622  40.094  46.651  1.00  0.00           H
ATOM   1182  CA  LEU    74      46.846  38.365  46.597  1.00  0.00           C
ATOM   1183  HA  LEU    74      47.897  38.318  46.884  1.00  0.00           H
ATOM   1184  CB  LEU    74      46.012  37.358  47.357  1.00  0.00           C
ATOM   1185  HB2 LEU    74      46.240  37.400  48.422  1.00  0.00           H
ATOM   1186  HB3 LEU    74      44.983  37.717  47.390  1.00  0.00           H
ATOM   1187  CG  LEU    74      45.884  35.851  47.068  1.00  0.00           C
ATOM   1188  HG  LEU    74      45.363  35.661  46.130  1.00  0.00           H
ATOM   1189  CD1 LEU    74      47.217  35.190  46.918  1.00  0.00           C
ATOM   1190 HD11 LEU    74      47.099  34.108  46.868  1.00  0.00           H
ATOM   1191 HD12 LEU    74      47.799  35.381  47.820  1.00  0.00           H
ATOM   1192 HD13 LEU    74      47.745  35.518  46.023  1.00  0.00           H
ATOM   1193  CD2 LEU    74      45.144  35.121  48.247  1.00  0.00           C
ATOM   1194 HD21 LEU    74      45.071  34.061  48.006  1.00  0.00           H
ATOM   1195 HD22 LEU    74      45.695  35.250  49.178  1.00  0.00           H
ATOM   1196 HD23 LEU    74      44.132  35.527  48.272  1.00  0.00           H
ATOM   1197  C   LEU    74      46.801  38.168  45.032  1.00  0.00           C
ATOM   1198  O   LEU    74      45.660  38.210  44.567  1.00  0.00           O
ATOM   1199  N   THR    75      47.915  38.170  44.216  1.00  0.00           N
ATOM   1200  H   THR    75      48.841  38.294  44.596  1.00  0.00           H
ATOM   1201  CA  THR    75      47.722  38.089  42.739  1.00  0.00           C
ATOM   1202  HA  THR    75      46.749  38.393  42.352  1.00  0.00           H
ATOM   1203  CB  THR    75      48.648  38.924  41.906  1.00  0.00           C
ATOM   1204  HB  THR    75      49.677  38.607  42.073  1.00  0.00           H
ATOM   1205  CG2 THR    75      48.496  38.957  40.351  1.00  0.00           C
ATOM   1206 HG21 THR    75      48.756  37.948  40.032  1.00  0.00           H
ATOM   1207 HG22 THR    75      49.014  39.855  40.014  1.00  0.00           H
ATOM   1208 HG23 THR    75      47.463  39.157  40.069  1.00  0.00           H
ATOM   1209  OG1 THR    75      48.450  40.322  42.160  1.00  0.00           O
ATOM   1210  HG1 THR    75      48.906  40.599  42.958  1.00  0.00           H
ATOM   1211  C   THR    75      47.853  36.616  42.243  1.00  0.00           C
ATOM   1212  O   THR    75      48.429  35.715  42.872  1.00  0.00           O
ATOM   1213  N   ILE    76      47.137  36.291  41.146  1.00  0.00           N
ATOM   1214  H   ILE    76      46.607  37.055  40.755  1.00  0.00           H
ATOM   1215  CA  ILE    76      47.137  34.940  40.461  1.00  0.00           C
ATOM   1216  HA  ILE    76      47.957  34.327  40.837  1.00  0.00           H
ATOM   1217  CB  ILE    76      45.812  34.168  40.777  1.00  0.00           C
ATOM   1218  HB  ILE    76      45.152  34.682  40.078  1.00  0.00           H
ATOM   1219  CG2 ILE    76      45.989  32.700  40.368  1.00  0.00           C
ATOM   1220 HG21 ILE    76      45.012  32.274  40.602  1.00  0.00           H
ATOM   1221 HG22 ILE    76      46.826  32.205  40.860  1.00  0.00           H
ATOM   1222 HG23 ILE    76      46.185  32.635  39.299  1.00  0.00           H
ATOM   1223  CG1 ILE    76      45.274  34.317  42.240  1.00  0.00           C
ATOM   1224 HG12 ILE    76      45.840  33.581  42.811  1.00  0.00           H
ATOM   1225 HG13 ILE    76      45.353  35.324  42.649  1.00  0.00           H
ATOM   1226  CD1 ILE    76      43.753  34.038  42.448  1.00  0.00           C
ATOM   1227 HD11 ILE    76      43.249  34.621  41.678  1.00  0.00           H
ATOM   1228 HD12 ILE    76      43.600  34.480  43.433  1.00  0.00           H
ATOM   1229 HD13 ILE    76      43.424  33.001  42.378  1.00  0.00           H
ATOM   1230  C   ILE    76      47.241  35.196  38.953  1.00  0.00           C
ATOM   1231  O   ILE    76      46.507  36.024  38.459  1.00  0.00           O
ATOM   1232  N   VAL    77      48.058  34.441  38.226  1.00  0.00           N
ATOM   1233  H   VAL    77      48.625  33.784  38.742  1.00  0.00           H
ATOM   1234  CA  VAL    77      48.275  34.459  36.781  1.00  0.00           C
ATOM   1235  HA  VAL    77      47.575  35.103  36.250  1.00  0.00           H
ATOM   1236  CB  VAL    77      49.764  34.966  36.494  1.00  0.00           C
ATOM   1237  HB  VAL    77      50.423  34.192  36.884  1.00  0.00           H
ATOM   1238  CG1 VAL    77      49.922  35.097  34.916  1.00  0.00           C
ATOM   1239 HG11 VAL    77      49.102  35.747  34.612  1.00  0.00           H
ATOM   1240 HG12 VAL    77      50.863  35.633  34.789  1.00  0.00           H
ATOM   1241 HG13 VAL    77      49.956  34.142  34.389  1.00  0.00           H
ATOM   1242  CG2 VAL    77      50.104  36.361  37.097  1.00  0.00           C
ATOM   1243 HG21 VAL    77      49.826  36.374  38.151  1.00  0.00           H
ATOM   1244 HG22 VAL    77      49.524  37.082  36.522  1.00  0.00           H
ATOM   1245 HG23 VAL    77      51.172  36.521  36.954  1.00  0.00           H
ATOM   1246  C   VAL    77      48.039  33.031  36.184  1.00  0.00           C
ATOM   1247  O   VAL    77      48.181  32.134  36.983  1.00  0.00           O
ATOM   1248  N   ASP    78      47.641  32.890  34.955  1.00  0.00           N
ATOM   1249  H   ASP    78      47.530  33.760  34.455  1.00  0.00           H
ATOM   1250  CA  ASP    78      47.682  31.702  34.202  1.00  0.00           C
ATOM   1251  HA  ASP    78      48.516  31.135  34.618  1.00  0.00           H
ATOM   1252  CB  ASP    78      46.427  30.800  34.292  1.00  0.00           C
ATOM   1253  HB2 ASP    78      46.569  29.856  33.768  1.00  0.00           H
ATOM   1254  HB3 ASP    78      46.293  30.524  35.338  1.00  0.00           H
ATOM   1255  CG  ASP    78      45.186  31.460  33.743  1.00  0.00           C
ATOM   1256  OD1 ASP    78      45.005  31.614  32.510  1.00  0.00           O
ATOM   1257  OD2 ASP    78      44.360  31.903  34.575  1.00  0.00           O
ATOM   1258  C   ASP    78      48.028  32.018  32.749  1.00  0.00           C
ATOM   1259  O   ASP    78      47.757  33.106  32.209  1.00  0.00           O
ATOM   1260  N   THR    79      48.597  31.044  32.108  1.00  0.00           N
ATOM   1261  H   THR    79      48.706  30.138  32.540  1.00  0.00           H
ATOM   1262  CA  THR    79      48.822  31.081  30.638  1.00  0.00           C
ATOM   1263  HA  THR    79      48.870  32.090  30.226  1.00  0.00           H
ATOM   1264  CB  THR    79      50.294  30.517  30.382  1.00  0.00           C
ATOM   1265  HB  THR    79      50.438  30.288  29.326  1.00  0.00           H
ATOM   1266  CG2 THR    79      51.381  31.547  30.817  1.00  0.00           C
ATOM   1267 HG21 THR    79      51.237  32.531  30.372  1.00  0.00           H
ATOM   1268 HG22 THR    79      52.329  31.127  30.481  1.00  0.00           H
ATOM   1269 HG23 THR    79      51.346  31.635  31.902  1.00  0.00           H
ATOM   1270  OG1 THR    79      50.468  29.288  31.100  1.00  0.00           O
ATOM   1271  HG1 THR    79      51.327  28.917  30.886  1.00  0.00           H
ATOM   1272  C   THR    79      47.776  30.194  29.928  1.00  0.00           C
ATOM   1273  O   THR    79      48.076  29.552  28.948  1.00  0.00           O
ATOM   1274  N   GLY    80      46.499  30.223  30.356  1.00  0.00           N
ATOM   1275  H   GLY    80      46.249  30.837  31.117  1.00  0.00           H
ATOM   1276  CA  GLY    80      45.427  29.581  29.586  1.00  0.00           C
ATOM   1277  HA2 GLY    80      45.757  28.606  29.227  1.00  0.00           H
ATOM   1278  HA3 GLY    80      44.526  29.439  30.183  1.00  0.00           H
ATOM   1279  C   GLY    80      45.007  30.308  28.283  1.00  0.00           C
ATOM   1280  O   GLY    80      45.760  30.933  27.605  1.00  0.00           O
ATOM   1281  N   ILE    81      43.735  30.062  27.840  1.00  0.00           N
ATOM   1282  H   ILE    81      43.142  29.413  28.337  1.00  0.00           H
ATOM   1283  CA  ILE    81      43.219  30.598  26.590  1.00  0.00           C
ATOM   1284  HA  ILE    81      44.012  30.340  25.888  1.00  0.00           H
ATOM   1285  CB  ILE    81      41.989  29.705  26.129  1.00  0.00           C
ATOM   1286  HB  ILE    81      42.036  28.621  26.235  1.00  0.00           H
ATOM   1287  CG2 ILE    81      40.728  29.945  26.911  1.00  0.00           C
ATOM   1288 HG21 ILE    81      39.854  29.356  26.630  1.00  0.00           H
ATOM   1289 HG22 ILE    81      40.529  31.012  27.008  1.00  0.00           H
ATOM   1290 HG23 ILE    81      40.894  29.472  27.878  1.00  0.00           H
ATOM   1291  CG1 ILE    81      41.680  29.952  24.645  1.00  0.00           C
ATOM   1292 HG12 ILE    81      40.885  30.687  24.524  1.00  0.00           H
ATOM   1293 HG13 ILE    81      42.630  30.194  24.169  1.00  0.00           H
ATOM   1294  CD1 ILE    81      41.205  28.719  23.929  1.00  0.00           C
ATOM   1295 HD11 ILE    81      41.675  27.791  24.254  1.00  0.00           H
ATOM   1296 HD12 ILE    81      41.383  28.632  22.858  1.00  0.00           H
ATOM   1297 HD13 ILE    81      40.115  28.685  23.925  1.00  0.00           H
ATOM   1298  C   ILE    81      42.904  32.066  26.558  1.00  0.00           C
ATOM   1299  O   ILE    81      42.715  32.576  25.424  1.00  0.00           O
ATOM   1300  N   GLY    82      42.882  32.765  27.679  1.00  0.00           N
ATOM   1301  H   GLY    82      43.069  32.248  28.527  1.00  0.00           H
ATOM   1302  CA  GLY    82      42.546  34.257  27.880  1.00  0.00           C
ATOM   1303  HA2 GLY    82      42.674  34.599  28.906  1.00  0.00           H
ATOM   1304  HA3 GLY    82      43.288  34.767  27.265  1.00  0.00           H
ATOM   1305  C   GLY    82      41.122  34.642  27.518  1.00  0.00           C
ATOM   1306  O   GLY    82      40.531  33.885  26.719  1.00  0.00           O
ATOM   1307  N   MET    83      40.618  35.783  28.069  1.00  0.00           N
ATOM   1308  H   MET    83      41.207  36.322  28.689  1.00  0.00           H
ATOM   1309  CA  MET    83      39.209  36.246  27.707  1.00  0.00           C
ATOM   1310  HA  MET    83      38.710  35.399  27.238  1.00  0.00           H
ATOM   1311  CB  MET    83      38.519  36.818  28.995  1.00  0.00           C
ATOM   1312  HB2 MET    83      39.328  37.266  29.570  1.00  0.00           H
ATOM   1313  HB3 MET    83      37.854  37.631  28.702  1.00  0.00           H
ATOM   1314  CG  MET    83      37.752  35.725  29.766  1.00  0.00           C
ATOM   1315  HG2 MET    83      36.790  35.472  29.320  1.00  0.00           H
ATOM   1316  HG3 MET    83      38.434  34.876  29.814  1.00  0.00           H
ATOM   1317  SD  MET    83      37.275  36.271  31.426  1.00  0.00           S
ATOM   1318  CE  MET    83      38.679  35.763  32.456  1.00  0.00           C
ATOM   1319  HE1 MET    83      38.813  34.682  32.431  1.00  0.00           H
ATOM   1320  HE2 MET    83      39.526  36.325  32.064  1.00  0.00           H
ATOM   1321  HE3 MET    83      38.509  35.994  33.508  1.00  0.00           H
ATOM   1322  C   MET    83      39.244  37.334  26.622  1.00  0.00           C
ATOM   1323  O   MET    83      40.115  38.200  26.713  1.00  0.00           O
ATOM   1324  N   THR    84      38.381  37.360  25.657  1.00  0.00           N
ATOM   1325  H   THR    84      37.733  36.588  25.583  1.00  0.00           H
ATOM   1326  CA  THR    84      38.200  38.438  24.678  1.00  0.00           C
ATOM   1327  HA  THR    84      39.168  38.843  24.382  1.00  0.00           H
ATOM   1328  CB  THR    84      37.500  37.964  23.415  1.00  0.00           C
ATOM   1329  HB  THR    84      37.410  38.783  22.701  1.00  0.00           H
ATOM   1330  CG2 THR    84      38.281  36.837  22.721  1.00  0.00           C
ATOM   1331 HG21 THR    84      38.699  36.154  23.461  1.00  0.00           H
ATOM   1332 HG22 THR    84      39.126  37.263  22.181  1.00  0.00           H
ATOM   1333 HG23 THR    84      37.628  36.360  21.990  1.00  0.00           H
ATOM   1334  OG1 THR    84      36.190  37.384  23.719  1.00  0.00           O
ATOM   1335  HG1 THR    84      36.289  36.652  24.333  1.00  0.00           H
ATOM   1336  C   THR    84      37.417  39.548  25.316  1.00  0.00           C
ATOM   1337  O   THR    84      36.796  39.307  26.345  1.00  0.00           O
ATOM   1338  N   LYS    85      37.449  40.750  24.781  1.00  0.00           N
ATOM   1339  H   LYS    85      37.990  40.757  23.927  1.00  0.00           H
ATOM   1340  CA  LYS    85      36.633  41.913  25.251  1.00  0.00           C
ATOM   1341  HA  LYS    85      36.834  41.978  26.320  1.00  0.00           H
ATOM   1342  CB  LYS    85      37.154  43.291  24.669  1.00  0.00           C
ATOM   1343  HB2 LYS    85      38.131  43.495  25.107  1.00  0.00           H
ATOM   1344  HB3 LYS    85      37.139  43.251  23.579  1.00  0.00           H
ATOM   1345  CG  LYS    85      36.229  44.411  24.988  1.00  0.00           C
ATOM   1346  HG2 LYS    85      35.187  44.203  24.744  1.00  0.00           H
ATOM   1347  HG3 LYS    85      36.323  44.542  26.066  1.00  0.00           H
ATOM   1348  CD  LYS    85      36.777  45.650  24.225  1.00  0.00           C
ATOM   1349  HD2 LYS    85      37.776  46.036  24.427  1.00  0.00           H
ATOM   1350  HD3 LYS    85      36.867  45.570  23.142  1.00  0.00           H
ATOM   1351  CE  LYS    85      35.788  46.843  24.361  1.00  0.00           C
ATOM   1352  HE2 LYS    85      34.799  46.483  24.078  1.00  0.00           H
ATOM   1353  HE3 LYS    85      35.818  47.132  25.411  1.00  0.00           H
ATOM   1354  NZ  LYS    85      36.317  47.900  23.480  1.00  0.00           N
ATOM   1355  HZ1 LYS    85      37.260  48.170  23.722  1.00  0.00           H
ATOM   1356  HZ2 LYS    85      35.703  48.701  23.509  1.00  0.00           H
ATOM   1357  HZ3 LYS    85      36.524  47.638  22.527  1.00  0.00           H
ATOM   1358  C   LYS    85      35.162  41.663  25.076  1.00  0.00           C
ATOM   1359  O   LYS    85      34.421  41.996  25.944  1.00  0.00           O
ATOM   1360  N   ALA    86      34.747  40.747  24.154  1.00  0.00           N
ATOM   1361  H   ALA    86      35.406  40.440  23.452  1.00  0.00           H
ATOM   1362  CA  ALA    86      33.376  40.242  24.140  1.00  0.00           C
ATOM   1363  HA  ALA    86      32.630  41.022  24.294  1.00  0.00           H
ATOM   1364  CB  ALA    86      33.143  39.539  22.785  1.00  0.00           C
ATOM   1365  HB1 ALA    86      33.542  40.119  21.954  1.00  0.00           H
ATOM   1366  HB2 ALA    86      32.080  39.381  22.604  1.00  0.00           H
ATOM   1367  HB3 ALA    86      33.644  38.570  22.794  1.00  0.00           H
ATOM   1368  C   ALA    86      33.074  39.282  25.260  1.00  0.00           C
ATOM   1369  O   ALA    86      32.009  39.457  25.881  1.00  0.00           O
ATOM   1370  N   ASP    87      33.997  38.502  25.766  1.00  0.00           N
ATOM   1371  H   ASP    87      34.843  38.315  25.247  1.00  0.00           H
ATOM   1372  CA  ASP    87      33.720  37.676  27.043  1.00  0.00           C
ATOM   1373  HA  ASP    87      32.848  37.043  26.887  1.00  0.00           H
ATOM   1374  CB  ASP    87      34.797  36.669  27.331  1.00  0.00           C
ATOM   1375  HB2 ASP    87      35.741  37.195  27.481  1.00  0.00           H
ATOM   1376  HB3 ASP    87      34.434  36.093  28.183  1.00  0.00           H
ATOM   1377  CG  ASP    87      35.038  35.738  26.154  1.00  0.00           C
ATOM   1378  OD1 ASP    87      34.097  35.152  25.634  1.00  0.00           O
ATOM   1379  OD2 ASP    87      36.270  35.468  25.809  1.00  0.00           O
ATOM   1380  C   ASP    87      33.592  38.553  28.277  1.00  0.00           C
ATOM   1381  O   ASP    87      32.742  38.384  29.120  1.00  0.00           O
ATOM   1382  N   LEU    88      34.501  39.502  28.395  1.00  0.00           N
ATOM   1383  H   LEU    88      35.306  39.517  27.786  1.00  0.00           H
ATOM   1384  CA  LEU    88      34.331  40.586  29.376  1.00  0.00           C
ATOM   1385  HA  LEU    88      34.364  40.064  30.333  1.00  0.00           H
ATOM   1386  CB  LEU    88      35.534  41.602  29.341  1.00  0.00           C
ATOM   1387  HB2 LEU    88      35.414  42.029  28.345  1.00  0.00           H
ATOM   1388  HB3 LEU    88      35.261  42.346  30.088  1.00  0.00           H
ATOM   1389  CG  LEU    88      36.997  41.184  29.457  1.00  0.00           C
ATOM   1390  HG  LEU    88      37.276  40.498  28.656  1.00  0.00           H
ATOM   1391  CD1 LEU    88      37.838  42.389  29.368  1.00  0.00           C
ATOM   1392 HD11 LEU    88      37.769  43.173  30.122  1.00  0.00           H
ATOM   1393 HD12 LEU    88      37.702  42.801  28.368  1.00  0.00           H
ATOM   1394 HD13 LEU    88      38.900  42.145  29.326  1.00  0.00           H
ATOM   1395  CD2 LEU    88      37.356  40.677  30.848  1.00  0.00           C
ATOM   1396 HD21 LEU    88      37.005  39.648  30.920  1.00  0.00           H
ATOM   1397 HD22 LEU    88      38.430  40.769  31.010  1.00  0.00           H
ATOM   1398 HD23 LEU    88      36.798  41.275  31.568  1.00  0.00           H
ATOM   1399  C   LEU    88      32.966  41.319  29.343  1.00  0.00           C
ATOM   1400  O   LEU    88      32.405  41.542  30.362  1.00  0.00           O
ATOM   1401  N   ILE    89      32.488  41.749  28.223  1.00  0.00           N
ATOM   1402  H   ILE    89      33.054  41.631  27.394  1.00  0.00           H
ATOM   1403  CA  ILE    89      31.262  42.456  28.166  1.00  0.00           C
ATOM   1404  HA  ILE    89      31.216  43.179  28.980  1.00  0.00           H
ATOM   1405  CB  ILE    89      31.291  43.219  26.812  1.00  0.00           C
ATOM   1406  HB  ILE    89      31.507  42.502  26.020  1.00  0.00           H
ATOM   1407  CG2 ILE    89      29.915  43.783  26.680  1.00  0.00           C
ATOM   1408 HG21 ILE    89      29.612  44.394  27.531  1.00  0.00           H
ATOM   1409 HG22 ILE    89      29.189  43.015  26.415  1.00  0.00           H
ATOM   1410 HG23 ILE    89      29.805  44.421  25.803  1.00  0.00           H
ATOM   1411  CG1 ILE    89      32.310  44.356  26.845  1.00  0.00           C
ATOM   1412 HG12 ILE    89      31.969  45.026  27.634  1.00  0.00           H
ATOM   1413 HG13 ILE    89      33.298  43.964  27.086  1.00  0.00           H
ATOM   1414  CD1 ILE    89      32.563  45.177  25.554  1.00  0.00           C
ATOM   1415 HD11 ILE    89      33.439  45.805  25.713  1.00  0.00           H
ATOM   1416 HD12 ILE    89      31.686  45.823  25.509  1.00  0.00           H
ATOM   1417 HD13 ILE    89      32.716  44.446  24.761  1.00  0.00           H
ATOM   1418  C   ILE    89      30.086  41.464  28.362  1.00  0.00           C
ATOM   1419  O   ILE    89      29.200  41.798  29.133  1.00  0.00           O
ATOM   1420  N   ASN    90      30.311  40.184  27.972  1.00  0.00           N
ATOM   1421  H   ASN    90      31.158  39.997  27.454  1.00  0.00           H
ATOM   1422  CA  ASN    90      29.341  39.078  28.269  1.00  0.00           C
ATOM   1423  HA  ASN    90      28.335  39.487  28.170  1.00  0.00           H
ATOM   1424  CB  ASN    90      29.568  38.009  27.233  1.00  0.00           C
ATOM   1425  HB2 ASN    90      30.630  37.761  27.238  1.00  0.00           H
ATOM   1426  HB3 ASN    90      29.010  37.142  27.584  1.00  0.00           H
ATOM   1427  CG  ASN    90      28.833  38.313  25.886  1.00  0.00           C
ATOM   1428  OD1 ASN    90      28.154  39.311  25.701  1.00  0.00           O
ATOM   1429  ND2 ASN    90      29.004  37.443  24.947  1.00  0.00           N
ATOM   1430 HD21 ASN    90      29.519  36.586  25.086  1.00  0.00           H
ATOM   1431 HD22 ASN    90      28.701  37.648  24.005  1.00  0.00           H
ATOM   1432  C   ASN    90      29.411  38.603  29.738  1.00  0.00           C
ATOM   1433  O   ASN    90      29.215  37.412  30.001  1.00  0.00           O
ATOM   1434  N   ASN    91      29.674  39.498  30.653  1.00  0.00           N
ATOM   1435  H   ASN    91      29.784  40.461  30.369  1.00  0.00           H
ATOM   1436  CA  ASN    91      29.691  39.257  32.100  1.00  0.00           C
ATOM   1437  HA  ASN    91      30.063  40.201  32.499  1.00  0.00           H
ATOM   1438  CB  ASN    91      28.242  39.154  32.621  1.00  0.00           C
ATOM   1439  HB2 ASN    91      27.952  38.151  32.307  1.00  0.00           H
ATOM   1440  HB3 ASN    91      28.372  39.102  33.702  1.00  0.00           H
ATOM   1441  CG  ASN    91      27.304  40.299  32.211  1.00  0.00           C
ATOM   1442  OD1 ASN    91      27.685  41.396  31.792  1.00  0.00           O
ATOM   1443  ND2 ASN    91      25.956  40.147  32.391  1.00  0.00           N
ATOM   1444 HD21 ASN    91      25.576  39.227  32.561  1.00  0.00           H
ATOM   1445 HD22 ASN    91      25.466  40.896  31.922  1.00  0.00           H
ATOM   1446  C   ASN    91      30.687  38.189  32.597  1.00  0.00           C
ATOM   1447  O   ASN    91      30.481  37.538  33.617  1.00  0.00           O
ATOM   1448  N   LEU    92      31.827  38.013  31.879  1.00  0.00           N
ATOM   1449  H   LEU    92      32.034  38.510  31.025  1.00  0.00           H
ATOM   1450  CA  LEU    92      32.721  36.833  32.138  1.00  0.00           C
ATOM   1451  HA  LEU    92      33.522  37.064  31.435  1.00  0.00           H
ATOM   1452  CB  LEU    92      33.381  36.895  33.560  1.00  0.00           C
ATOM   1453  HB2 LEU    92      32.651  36.509  34.270  1.00  0.00           H
ATOM   1454  HB3 LEU    92      34.169  36.157  33.714  1.00  0.00           H
ATOM   1455  CG  LEU    92      33.793  38.262  34.004  1.00  0.00           C
ATOM   1456  HG  LEU    92      32.910  38.895  34.092  1.00  0.00           H
ATOM   1457  CD1 LEU    92      34.510  38.167  35.392  1.00  0.00           C
ATOM   1458 HD11 LEU    92      34.781  39.176  35.702  1.00  0.00           H
ATOM   1459 HD12 LEU    92      35.421  37.568  35.375  1.00  0.00           H
ATOM   1460 HD13 LEU    92      33.852  37.727  36.141  1.00  0.00           H
ATOM   1461  CD2 LEU    92      34.895  38.883  33.087  1.00  0.00           C
ATOM   1462 HD21 LEU    92      34.965  39.961  33.231  1.00  0.00           H
ATOM   1463 HD22 LEU    92      35.896  38.463  33.181  1.00  0.00           H
ATOM   1464 HD23 LEU    92      34.657  38.673  32.044  1.00  0.00           H
ATOM   1465  C   LEU    92      32.022  35.491  31.820  1.00  0.00           C
ATOM   1466  O   LEU    92      32.359  34.458  32.327  1.00  0.00           O
ATOM   1467  N   GLY    93      31.152  35.495  30.824  1.00  0.00           N
ATOM   1468  H   GLY    93      31.057  36.342  30.282  1.00  0.00           H
ATOM   1469  CA  GLY    93      30.491  34.327  30.284  1.00  0.00           C
ATOM   1470  HA2 GLY    93      30.364  34.410  29.205  1.00  0.00           H
ATOM   1471  HA3 GLY    93      31.162  33.514  30.563  1.00  0.00           H
ATOM   1472  C   GLY    93      29.185  34.002  31.046  1.00  0.00           C
ATOM   1473  O   GLY    93      28.424  33.226  30.504  1.00  0.00           O
ATOM   1474  N   THR    94      28.854  34.650  32.125  1.00  0.00           N
ATOM   1475  H   THR    94      29.501  35.385  32.370  1.00  0.00           H
ATOM   1476  CA  THR    94      27.615  34.505  32.975  1.00  0.00           C
ATOM   1477  HA  THR    94      27.534  33.448  33.227  1.00  0.00           H
ATOM   1478  CB  THR    94      27.859  35.084  34.383  1.00  0.00           C
ATOM   1479  HB  THR    94      27.064  34.733  35.040  1.00  0.00           H
ATOM   1480  CG2 THR    94      29.157  34.615  35.118  1.00  0.00           C
ATOM   1481 HG21 THR    94      29.120  34.794  36.192  1.00  0.00           H
ATOM   1482 HG22 THR    94      29.940  35.115  34.546  1.00  0.00           H
ATOM   1483 HG23 THR    94      29.384  33.552  35.047  1.00  0.00           H
ATOM   1484  OG1 THR    94      27.963  36.495  34.306  1.00  0.00           O
ATOM   1485  HG1 THR    94      28.570  36.856  34.955  1.00  0.00           H
ATOM   1486  C   THR    94      26.264  34.904  32.230  1.00  0.00           C
ATOM   1487  O   THR    94      25.262  34.834  32.906  1.00  0.00           O
ATOM   1488  N   ILE    95      26.301  35.276  30.918  1.00  0.00           N
ATOM   1489  H   ILE    95      27.154  35.574  30.467  1.00  0.00           H
ATOM   1490  CA  ILE    95      25.096  35.192  30.129  1.00  0.00           C
ATOM   1491  HA  ILE    95      24.344  35.865  30.540  1.00  0.00           H
ATOM   1492  CB  ILE    95      25.307  35.729  28.708  1.00  0.00           C
ATOM   1493  HB  ILE    95      24.334  35.732  28.216  1.00  0.00           H
ATOM   1494  CG2 ILE    95      25.558  37.231  28.804  1.00  0.00           C
ATOM   1495 HG21 ILE    95      25.572  37.629  27.790  1.00  0.00           H
ATOM   1496 HG22 ILE    95      26.597  37.369  29.106  1.00  0.00           H
ATOM   1497 HG23 ILE    95      24.938  37.802  29.494  1.00  0.00           H
ATOM   1498  CG1 ILE    95      26.478  35.128  27.974  1.00  0.00           C
ATOM   1499 HG12 ILE    95      27.409  35.395  28.475  1.00  0.00           H
ATOM   1500 HG13 ILE    95      26.351  34.044  27.976  1.00  0.00           H
ATOM   1501  CD1 ILE    95      26.413  35.468  26.430  1.00  0.00           C
ATOM   1502 HD11 ILE    95      27.038  34.729  25.929  1.00  0.00           H
ATOM   1503 HD12 ILE    95      26.826  36.461  26.251  1.00  0.00           H
ATOM   1504 HD13 ILE    95      25.408  35.289  26.044  1.00  0.00           H
ATOM   1505  C   ILE    95      24.378  33.811  30.112  1.00  0.00           C
ATOM   1506  O   ILE    95      23.237  33.804  29.640  1.00  0.00           O
ATOM   1507  N   ALA    96      25.066  32.761  30.427  1.00  0.00           N
ATOM   1508  H   ALA    96      26.062  32.848  30.577  1.00  0.00           H
ATOM   1509  CA  ALA    96      24.519  31.443  30.796  1.00  0.00           C
ATOM   1510  HA  ALA    96      23.792  31.148  30.038  1.00  0.00           H
ATOM   1511  CB  ALA    96      25.719  30.528  30.760  1.00  0.00           C
ATOM   1512  HB1 ALA    96      25.328  29.573  31.114  1.00  0.00           H
ATOM   1513  HB2 ALA    96      26.492  30.929  31.416  1.00  0.00           H
ATOM   1514  HB3 ALA    96      26.057  30.476  29.724  1.00  0.00           H
ATOM   1515  C   ALA    96      23.766  31.427  32.130  1.00  0.00           C
ATOM   1516  O   ALA    96      24.132  30.782  33.067  1.00  0.00           O
ATOM   1517  N   LYS    97      22.867  32.461  32.304  1.00  0.00           N
ATOM   1518  H   LYS    97      22.518  32.854  31.442  1.00  0.00           H
ATOM   1519  CA  LYS    97      22.353  32.835  33.672  1.00  0.00           C
ATOM   1520  HA  LYS    97      23.162  33.120  34.343  1.00  0.00           H
ATOM   1521  CB  LYS    97      21.494  34.089  33.515  1.00  0.00           C
ATOM   1522  HB2 LYS    97      22.172  34.833  33.096  1.00  0.00           H
ATOM   1523  HB3 LYS    97      20.746  33.854  32.758  1.00  0.00           H
ATOM   1524  CG  LYS    97      20.837  34.764  34.720  1.00  0.00           C
ATOM   1525  HG2 LYS    97      20.019  34.180  35.143  1.00  0.00           H
ATOM   1526  HG3 LYS    97      21.590  35.059  35.449  1.00  0.00           H
ATOM   1527  CD  LYS    97      20.162  36.098  34.272  1.00  0.00           C
ATOM   1528  HD2 LYS    97      19.730  36.604  35.136  1.00  0.00           H
ATOM   1529  HD3 LYS    97      20.925  36.788  33.909  1.00  0.00           H
ATOM   1530  CE  LYS    97      19.221  36.020  33.095  1.00  0.00           C
ATOM   1531  HE2 LYS    97      19.832  35.785  32.223  1.00  0.00           H
ATOM   1532  HE3 LYS    97      18.475  35.273  33.367  1.00  0.00           H
ATOM   1533  NZ  LYS    97      18.452  37.311  32.863  1.00  0.00           N
ATOM   1534  HZ1 LYS    97      17.672  37.260  32.224  1.00  0.00           H
ATOM   1535  HZ2 LYS    97      19.070  38.028  32.508  1.00  0.00           H
ATOM   1536  HZ3 LYS    97      18.139  37.694  33.744  1.00  0.00           H
ATOM   1537  C   LYS    97      21.612  31.690  34.393  1.00  0.00           C
ATOM   1538  O   LYS    97      21.530  31.746  35.613  1.00  0.00           O
ATOM   1539  N   SER    98      21.137  30.651  33.755  1.00  0.00           N
ATOM   1540  H   SER    98      21.240  30.629  32.750  1.00  0.00           H
ATOM   1541  CA  SER    98      20.549  29.358  34.275  1.00  0.00           C
ATOM   1542  HA  SER    98      19.577  29.664  34.663  1.00  0.00           H
ATOM   1543  CB  SER    98      20.310  28.443  33.041  1.00  0.00           C
ATOM   1544  HB2 SER    98      19.743  27.605  33.447  1.00  0.00           H
ATOM   1545  HB3 SER    98      19.669  28.892  32.283  1.00  0.00           H
ATOM   1546  OG  SER    98      21.583  28.080  32.578  1.00  0.00           O
ATOM   1547  HG  SER    98      21.666  28.391  31.674  1.00  0.00           H
ATOM   1548  C   SER    98      21.460  28.791  35.461  1.00  0.00           C
ATOM   1549  O   SER    98      20.941  28.157  36.277  1.00  0.00           O
ATOM   1550  N   GLY    99      22.821  28.892  35.411  1.00  0.00           N
ATOM   1551  H   GLY    99      23.208  29.233  34.542  1.00  0.00           H
ATOM   1552  CA  GLY    99      23.636  28.333  36.452  1.00  0.00           C
ATOM   1553  HA2 GLY    99      23.385  27.309  36.729  1.00  0.00           H
ATOM   1554  HA3 GLY    99      24.633  28.264  36.018  1.00  0.00           H
ATOM   1555  C   GLY    99      23.591  29.207  37.743  1.00  0.00           C
ATOM   1556  O   GLY    99      23.431  28.645  38.832  1.00  0.00           O
ATOM   1557  N   THR   100      23.700  30.510  37.672  1.00  0.00           N
ATOM   1558  H   THR   100      23.783  30.993  36.789  1.00  0.00           H
ATOM   1559  CA  THR   100      23.706  31.347  38.926  1.00  0.00           C
ATOM   1560  HA  THR   100      24.490  31.002  39.601  1.00  0.00           H
ATOM   1561  CB  THR   100      23.750  32.939  38.486  1.00  0.00           C
ATOM   1562  HB  THR   100      23.034  33.105  37.680  1.00  0.00           H
ATOM   1563  CG2 THR   100      23.394  33.955  39.650  1.00  0.00           C
ATOM   1564 HG21 THR   100      22.313  34.093  39.655  1.00  0.00           H
ATOM   1565 HG22 THR   100      24.031  34.834  39.553  1.00  0.00           H
ATOM   1566 HG23 THR   100      23.692  33.509  40.598  1.00  0.00           H
ATOM   1567  OG1 THR   100      25.176  33.103  38.214  1.00  0.00           O
ATOM   1568  HG1 THR   100      25.548  32.445  37.622  1.00  0.00           H
ATOM   1569  C   THR   100      22.364  31.160  39.549  1.00  0.00           C
ATOM   1570  O   THR   100      22.353  30.901  40.728  1.00  0.00           O
ATOM   1571  N   LYS   101      21.308  31.223  38.777  1.00  0.00           N
ATOM   1572  H   LYS   101      21.484  31.360  37.793  1.00  0.00           H
ATOM   1573  CA  LYS   101      19.959  30.659  39.209  1.00  0.00           C
ATOM   1574  HA  LYS   101      19.635  31.277  40.046  1.00  0.00           H
ATOM   1575  CB  LYS   101      19.047  30.835  37.978  1.00  0.00           C
ATOM   1576  HB2 LYS   101      19.472  30.418  37.065  1.00  0.00           H
ATOM   1577  HB3 LYS   101      18.152  30.266  38.231  1.00  0.00           H
ATOM   1578  CG  LYS   101      18.680  32.293  37.734  1.00  0.00           C
ATOM   1579  HG2 LYS   101      18.659  32.834  38.679  1.00  0.00           H
ATOM   1580  HG3 LYS   101      19.420  32.693  37.040  1.00  0.00           H
ATOM   1581  CD  LYS   101      17.236  32.428  37.114  1.00  0.00           C
ATOM   1582  HD2 LYS   101      17.041  31.656  36.370  1.00  0.00           H
ATOM   1583  HD3 LYS   101      16.453  32.402  37.871  1.00  0.00           H
ATOM   1584  CE  LYS   101      17.127  33.756  36.404  1.00  0.00           C
ATOM   1585  HE2 LYS   101      17.463  34.547  37.074  1.00  0.00           H
ATOM   1586  HE3 LYS   101      17.918  33.792  35.656  1.00  0.00           H
ATOM   1587  NZ  LYS   101      15.753  34.053  35.903  1.00  0.00           N
ATOM   1588  HZ1 LYS   101      15.740  35.020  35.613  1.00  0.00           H
ATOM   1589  HZ2 LYS   101      15.006  33.749  36.512  1.00  0.00           H
ATOM   1590  HZ3 LYS   101      15.553  33.393  35.165  1.00  0.00           H
ATOM   1591  C   LYS   101      19.984  29.220  39.765  1.00  0.00           C
ATOM   1592  O   LYS   101      19.498  29.022  40.938  1.00  0.00           O
ATOM   1593  N   ALA   102      20.585  28.208  39.190  1.00  0.00           N
ATOM   1594  H   ALA   102      20.695  28.394  38.203  1.00  0.00           H
ATOM   1595  CA  ALA   102      20.693  26.780  39.738  1.00  0.00           C
ATOM   1596  HA  ALA   102      19.725  26.390  40.051  1.00  0.00           H
ATOM   1597  CB  ALA   102      21.248  25.868  38.682  1.00  0.00           C
ATOM   1598  HB1 ALA   102      22.242  26.220  38.404  1.00  0.00           H
ATOM   1599  HB2 ALA   102      20.615  25.759  37.802  1.00  0.00           H
ATOM   1600  HB3 ALA   102      21.415  24.855  39.047  1.00  0.00           H
ATOM   1601  C   ALA   102      21.547  26.585  41.067  1.00  0.00           C
ATOM   1602  O   ALA   102      21.320  25.657  41.826  1.00  0.00           O
ATOM   1603  N   PHE   103      22.497  27.479  41.379  1.00  0.00           N
ATOM   1604  H   PHE   103      22.690  28.150  40.650  1.00  0.00           H
ATOM   1605  CA  PHE   103      23.201  27.599  42.626  1.00  0.00           C
ATOM   1606  HA  PHE   103      23.418  26.604  43.015  1.00  0.00           H
ATOM   1607  CB  PHE   103      24.586  28.278  42.293  1.00  0.00           C
ATOM   1608  HB2 PHE   103      25.020  27.567  41.590  1.00  0.00           H
ATOM   1609  HB3 PHE   103      24.408  29.193  41.728  1.00  0.00           H
ATOM   1610  CG  PHE   103      25.506  28.507  43.468  1.00  0.00           C
ATOM   1611  CD1 PHE   103      25.719  27.522  44.371  1.00  0.00           C
ATOM   1612  HD1 PHE   103      25.330  26.525  44.223  1.00  0.00           H
ATOM   1613  CE1 PHE   103      26.519  27.768  45.485  1.00  0.00           C
ATOM   1614  HE1 PHE   103      26.754  26.952  46.151  1.00  0.00           H
ATOM   1615  CZ  PHE   103      27.019  29.040  45.750  1.00  0.00           C
ATOM   1616  HZ  PHE   103      27.620  29.217  46.631  1.00  0.00           H
ATOM   1617  CE2 PHE   103      26.800  30.117  44.878  1.00  0.00           C
ATOM   1618  HE2 PHE   103      27.226  31.069  45.161  1.00  0.00           H
ATOM   1619  CD2 PHE   103      26.068  29.778  43.679  1.00  0.00           C
ATOM   1620  HD2 PHE   103      25.918  30.604  42.999  1.00  0.00           H
ATOM   1621  C   PHE   103      22.322  28.363  43.623  1.00  0.00           C
ATOM   1622  O   PHE   103      22.398  28.000  44.780  1.00  0.00           O
ATOM   1623  N   MET   104      21.606  29.399  43.234  1.00  0.00           N
ATOM   1624  H   MET   104      21.933  29.774  42.354  1.00  0.00           H
ATOM   1625  CA  MET   104      20.598  30.052  44.140  1.00  0.00           C
ATOM   1626  HA  MET   104      21.031  30.467  45.049  1.00  0.00           H
ATOM   1627  CB  MET   104      19.920  31.208  43.386  1.00  0.00           C
ATOM   1628  HB2 MET   104      19.722  30.973  42.340  1.00  0.00           H
ATOM   1629  HB3 MET   104      18.997  31.438  43.919  1.00  0.00           H
ATOM   1630  CG  MET   104      20.798  32.467  43.422  1.00  0.00           C
ATOM   1631  HG2 MET   104      21.840  32.172  43.298  1.00  0.00           H
ATOM   1632  HG3 MET   104      20.599  33.132  42.581  1.00  0.00           H
ATOM   1633  SD  MET   104      20.881  33.600  44.870  1.00  0.00           S
ATOM   1634  CE  MET   104      19.221  33.988  45.051  1.00  0.00           C
ATOM   1635  HE1 MET   104      19.057  34.581  44.151  1.00  0.00           H
ATOM   1636  HE2 MET   104      18.529  33.164  44.880  1.00  0.00           H
ATOM   1637  HE3 MET   104      19.092  34.621  45.929  1.00  0.00           H
ATOM   1638  C   MET   104      19.541  29.012  44.528  1.00  0.00           C
ATOM   1639  O   MET   104      19.059  29.122  45.699  1.00  0.00           O
ATOM   1640  N   GLU   105      19.160  28.063  43.614  1.00  0.00           N
ATOM   1641  H   GLU   105      19.621  28.090  42.714  1.00  0.00           H
ATOM   1642  CA  GLU   105      18.326  26.964  43.982  1.00  0.00           C
ATOM   1643  HA  GLU   105      17.461  27.387  44.492  1.00  0.00           H
ATOM   1644  CB  GLU   105      17.937  26.240  42.722  1.00  0.00           C
ATOM   1645  HB2 GLU   105      17.297  26.909  42.150  1.00  0.00           H
ATOM   1646  HB3 GLU   105      18.841  26.027  42.152  1.00  0.00           H
ATOM   1647  CG  GLU   105      17.313  24.874  42.839  1.00  0.00           C
ATOM   1648  HG2 GLU   105      17.610  24.314  41.950  1.00  0.00           H
ATOM   1649  HG3 GLU   105      17.746  24.231  43.605  1.00  0.00           H
ATOM   1650  CD  GLU   105      15.770  25.009  43.067  1.00  0.00           C
ATOM   1651  OE1 GLU   105      14.994  24.653  42.158  1.00  0.00           O
ATOM   1652  OE2 GLU   105      15.432  25.696  44.087  1.00  0.00           O
ATOM   1653  C   GLU   105      19.103  26.079  45.020  1.00  0.00           C
ATOM   1654  O   GLU   105      18.550  25.786  46.072  1.00  0.00           O
ATOM   1655  N   ALA   106      20.403  25.780  44.853  1.00  0.00           N
ATOM   1656  H   ALA   106      20.852  26.217  44.060  1.00  0.00           H
ATOM   1657  CA  ALA   106      21.090  24.743  45.665  1.00  0.00           C
ATOM   1658  HA  ALA   106      20.495  23.847  45.840  1.00  0.00           H
ATOM   1659  CB  ALA   106      22.397  24.358  44.934  1.00  0.00           C
ATOM   1660  HB1 ALA   106      22.886  23.494  45.384  1.00  0.00           H
ATOM   1661  HB2 ALA   106      23.166  25.125  45.034  1.00  0.00           H
ATOM   1662  HB3 ALA   106      22.342  24.161  43.863  1.00  0.00           H
ATOM   1663  C   ALA   106      21.383  25.298  47.134  1.00  0.00           C
ATOM   1664  O   ALA   106      21.067  24.587  48.131  1.00  0.00           O
ATOM   1665  N   LEU   107      21.597  26.585  47.297  1.00  0.00           N
ATOM   1666  H   LEU   107      21.726  27.128  46.455  1.00  0.00           H
ATOM   1667  CA  LEU   107      21.701  27.235  48.593  1.00  0.00           C
ATOM   1668  HA  LEU   107      22.492  26.826  49.223  1.00  0.00           H
ATOM   1669  CB  LEU   107      22.147  28.722  48.411  1.00  0.00           C
ATOM   1670  HB2 LEU   107      21.395  29.169  47.760  1.00  0.00           H
ATOM   1671  HB3 LEU   107      22.063  29.217  49.378  1.00  0.00           H
ATOM   1672  CG  LEU   107      23.558  28.992  47.750  1.00  0.00           C
ATOM   1673  HG  LEU   107      23.726  28.370  46.871  1.00  0.00           H
ATOM   1674  CD1 LEU   107      23.746  30.428  47.296  1.00  0.00           C
ATOM   1675 HD11 LEU   107      23.264  30.418  46.318  1.00  0.00           H
ATOM   1676 HD12 LEU   107      24.780  30.712  47.099  1.00  0.00           H
ATOM   1677 HD13 LEU   107      23.272  31.092  48.019  1.00  0.00           H
ATOM   1678  CD2 LEU   107      24.608  28.645  48.747  1.00  0.00           C
ATOM   1679 HD21 LEU   107      24.692  29.409  49.520  1.00  0.00           H
ATOM   1680 HD22 LEU   107      24.299  27.697  49.185  1.00  0.00           H
ATOM   1681 HD23 LEU   107      25.515  28.506  48.160  1.00  0.00           H
ATOM   1682  C   LEU   107      20.327  27.052  49.385  1.00  0.00           C
ATOM   1683  O   LEU   107      20.348  26.783  50.563  1.00  0.00           O
ATOM   1684  N   GLN   108      19.175  27.300  48.707  1.00  0.00           N
ATOM   1685  H   GLN   108      19.301  27.363  47.707  1.00  0.00           H
ATOM   1686  CA  GLN   108      17.828  27.244  49.202  1.00  0.00           C
ATOM   1687  HA  GLN   108      17.690  27.758  50.154  1.00  0.00           H
ATOM   1688  CB  GLN   108      16.950  27.962  48.225  1.00  0.00           C
ATOM   1689  HB2 GLN   108      17.216  29.019  48.239  1.00  0.00           H
ATOM   1690  HB3 GLN   108      16.994  27.576  47.206  1.00  0.00           H
ATOM   1691  CG  GLN   108      15.488  27.904  48.632  1.00  0.00           C
ATOM   1692  HG2 GLN   108      15.135  26.883  48.490  1.00  0.00           H
ATOM   1693  HG3 GLN   108      15.421  28.197  49.680  1.00  0.00           H
ATOM   1694  CD  GLN   108      14.615  28.816  47.722  1.00  0.00           C
ATOM   1695  OE1 GLN   108      14.967  29.169  46.576  1.00  0.00           O
ATOM   1696  NE2 GLN   108      13.477  29.212  48.165  1.00  0.00           N
ATOM   1697 HE21 GLN   108      12.929  29.745  47.505  1.00  0.00           H
ATOM   1698 HE22 GLN   108      13.218  29.062  49.130  1.00  0.00           H
ATOM   1699  C   GLN   108      17.387  25.828  49.542  1.00  0.00           C
ATOM   1700  O   GLN   108      16.922  25.534  50.596  1.00  0.00           O
ATOM   1701  N   ALA   109      17.848  24.877  48.700  1.00  0.00           N
ATOM   1702  H   ALA   109      18.389  25.236  47.925  1.00  0.00           H
ATOM   1703  CA  ALA   109      17.554  23.439  48.845  1.00  0.00           C
ATOM   1704  HA  ALA   109      16.525  23.427  49.207  1.00  0.00           H
ATOM   1705  CB  ALA   109      17.579  22.847  47.411  1.00  0.00           C
ATOM   1706  HB1 ALA   109      17.312  21.793  47.336  1.00  0.00           H
ATOM   1707  HB2 ALA   109      18.535  22.942  46.896  1.00  0.00           H
ATOM   1708  HB3 ALA   109      16.884  23.375  46.759  1.00  0.00           H
ATOM   1709  C   ALA   109      18.432  22.676  49.861  1.00  0.00           C
ATOM   1710  O   ALA   109      18.045  21.603  50.322  1.00  0.00           O
ATOM   1711  N   GLY   110      19.599  23.317  50.265  1.00  0.00           N
ATOM   1712  H   GLY   110      19.702  24.279  49.975  1.00  0.00           H
ATOM   1713  CA  GLY   110      20.389  22.754  51.320  1.00  0.00           C
ATOM   1714  HA2 GLY   110      19.997  23.185  52.241  1.00  0.00           H
ATOM   1715  HA3 GLY   110      20.116  21.715  51.500  1.00  0.00           H
ATOM   1716  C   GLY   110      21.914  22.852  51.275  1.00  0.00           C
ATOM   1717  O   GLY   110      22.647  22.795  52.288  1.00  0.00           O
ATOM   1718  N   ALA   111      22.436  22.922  50.006  1.00  0.00           N
ATOM   1719  H   ALA   111      21.883  23.101  49.181  1.00  0.00           H
ATOM   1720  CA  ALA   111      23.942  22.870  49.802  1.00  0.00           C
ATOM   1721  HA  ALA   111      24.364  22.036  50.363  1.00  0.00           H
ATOM   1722  CB  ALA   111      24.068  22.436  48.298  1.00  0.00           C
ATOM   1723  HB1 ALA   111      23.629  23.222  47.683  1.00  0.00           H
ATOM   1724  HB2 ALA   111      23.664  21.426  48.236  1.00  0.00           H
ATOM   1725  HB3 ALA   111      25.144  22.403  48.136  1.00  0.00           H
ATOM   1726  C   ALA   111      24.613  24.177  50.141  1.00  0.00           C
ATOM   1727  O   ALA   111      24.019  25.216  49.914  1.00  0.00           O
ATOM   1728  N   ASP   112      25.805  24.059  50.750  1.00  0.00           N
ATOM   1729  H   ASP   112      26.097  23.138  51.043  1.00  0.00           H
ATOM   1730  CA  ASP   112      26.720  25.145  51.160  1.00  0.00           C
ATOM   1731  HA  ASP   112      26.126  25.851  51.739  1.00  0.00           H
ATOM   1732  CB  ASP   112      27.851  24.656  52.141  1.00  0.00           C
ATOM   1733  HB2 ASP   112      28.313  25.489  52.671  1.00  0.00           H
ATOM   1734  HB3 ASP   112      27.424  24.123  52.990  1.00  0.00           H
ATOM   1735  CG  ASP   112      28.973  23.924  51.460  1.00  0.00           C
ATOM   1736  OD1 ASP   112      28.836  22.672  51.266  1.00  0.00           O
ATOM   1737  OD2 ASP   112      30.029  24.454  51.275  1.00  0.00           O
ATOM   1738  C   ASP   112      27.426  25.837  49.970  1.00  0.00           C
ATOM   1739  O   ASP   112      27.609  25.191  48.954  1.00  0.00           O
ATOM   1740  N   ILE   113      28.119  27.020  50.209  1.00  0.00           N
ATOM   1741  H   ILE   113      28.038  27.426  51.131  1.00  0.00           H
ATOM   1742  CA  ILE   113      28.837  27.836  49.135  1.00  0.00           C
ATOM   1743  HA  ILE   113      28.056  27.865  48.375  1.00  0.00           H
ATOM   1744  CB  ILE   113      29.216  29.270  49.630  1.00  0.00           C
ATOM   1745  HB  ILE   113      29.498  29.325  50.681  1.00  0.00           H
ATOM   1746  CG2 ILE   113      30.288  30.050  48.826  1.00  0.00           C
ATOM   1747 HG21 ILE   113      30.521  31.013  49.279  1.00  0.00           H
ATOM   1748 HG22 ILE   113      30.029  30.230  47.783  1.00  0.00           H
ATOM   1749 HG23 ILE   113      31.200  29.453  48.811  1.00  0.00           H
ATOM   1750  CG1 ILE   113      27.973  30.233  49.482  1.00  0.00           C
ATOM   1751 HG12 ILE   113      27.834  30.653  48.487  1.00  0.00           H
ATOM   1752 HG13 ILE   113      27.053  29.684  49.687  1.00  0.00           H
ATOM   1753  CD1 ILE   113      27.972  31.490  50.508  1.00  0.00           C
ATOM   1754 HD11 ILE   113      28.675  32.253  50.171  1.00  0.00           H
ATOM   1755 HD12 ILE   113      28.211  31.135  51.510  1.00  0.00           H
ATOM   1756 HD13 ILE   113      27.003  31.979  50.400  1.00  0.00           H
ATOM   1757  C   ILE   113      29.932  27.043  48.381  1.00  0.00           C
ATOM   1758  O   ILE   113      30.262  27.411  47.231  1.00  0.00           O
ATOM   1759  N   SER   114      30.488  25.877  48.851  1.00  0.00           N
ATOM   1760  H   SER   114      30.232  25.591  49.785  1.00  0.00           H
ATOM   1761  CA  SER   114      31.542  25.054  48.226  1.00  0.00           C
ATOM   1762  HA  SER   114      32.327  25.653  47.767  1.00  0.00           H
ATOM   1763  CB  SER   114      32.124  24.057  49.205  1.00  0.00           C
ATOM   1764  HB2 SER   114      33.010  23.696  48.684  1.00  0.00           H
ATOM   1765  HB3 SER   114      32.352  24.531  50.161  1.00  0.00           H
ATOM   1766  OG  SER   114      31.134  23.114  49.392  1.00  0.00           O
ATOM   1767  HG  SER   114      30.688  23.477  50.160  1.00  0.00           H
ATOM   1768  C   SER   114      31.018  24.397  46.945  1.00  0.00           C
ATOM   1769  O   SER   114      31.859  23.925  46.163  1.00  0.00           O
ATOM   1770  N   MET   115      29.742  24.644  46.553  1.00  0.00           N
ATOM   1771  H   MET   115      29.096  25.106  47.176  1.00  0.00           H
ATOM   1772  CA  MET   115      29.228  24.202  45.257  1.00  0.00           C
ATOM   1773  HA  MET   115      29.836  23.323  45.044  1.00  0.00           H
ATOM   1774  CB  MET   115      27.860  23.642  45.540  1.00  0.00           C
ATOM   1775  HB2 MET   115      27.823  22.954  46.384  1.00  0.00           H
ATOM   1776  HB3 MET   115      27.240  24.484  45.849  1.00  0.00           H
ATOM   1777  CG  MET   115      27.344  22.795  44.307  1.00  0.00           C
ATOM   1778  HG2 MET   115      27.201  23.483  43.474  1.00  0.00           H
ATOM   1779  HG3 MET   115      28.131  22.071  44.097  1.00  0.00           H
ATOM   1780  SD  MET   115      25.791  22.012  44.802  1.00  0.00           S
ATOM   1781  CE  MET   115      26.476  20.408  45.351  1.00  0.00           C
ATOM   1782  HE1 MET   115      25.668  19.735  45.639  1.00  0.00           H
ATOM   1783  HE2 MET   115      27.105  19.955  44.586  1.00  0.00           H
ATOM   1784  HE3 MET   115      26.995  20.633  46.283  1.00  0.00           H
ATOM   1785  C   MET   115      29.375  25.281  44.114  1.00  0.00           C
ATOM   1786  O   MET   115      28.995  25.031  42.979  1.00  0.00           O
ATOM   1787  N   ILE   116      29.866  26.462  44.497  1.00  0.00           N
ATOM   1788  H   ILE   116      30.038  26.580  45.485  1.00  0.00           H
ATOM   1789  CA  ILE   116      30.006  27.636  43.538  1.00  0.00           C
ATOM   1790  HA  ILE   116      28.970  27.911  43.339  1.00  0.00           H
ATOM   1791  CB  ILE   116      30.519  28.846  44.357  1.00  0.00           C
ATOM   1792  HB  ILE   116      30.013  28.917  45.319  1.00  0.00           H
ATOM   1793  CG2 ILE   116      32.019  28.750  44.585  1.00  0.00           C
ATOM   1794 HG21 ILE   116      32.657  28.785  43.702  1.00  0.00           H
ATOM   1795 HG22 ILE   116      32.146  27.826  45.149  1.00  0.00           H
ATOM   1796 HG23 ILE   116      32.314  29.418  45.394  1.00  0.00           H
ATOM   1797  CG1 ILE   116      30.157  30.068  43.594  1.00  0.00           C
ATOM   1798 HG12 ILE   116      30.753  30.126  42.683  1.00  0.00           H
ATOM   1799 HG13 ILE   116      29.093  29.969  43.376  1.00  0.00           H
ATOM   1800  CD1 ILE   116      30.337  31.295  44.537  1.00  0.00           C
ATOM   1801 HD11 ILE   116      29.754  32.136  44.161  1.00  0.00           H
ATOM   1802 HD12 ILE   116      31.373  31.629  44.479  1.00  0.00           H
ATOM   1803 HD13 ILE   116      29.909  31.046  45.507  1.00  0.00           H
ATOM   1804  C   ILE   116      30.567  27.296  42.094  1.00  0.00           C
ATOM   1805  O   ILE   116      30.014  27.861  41.145  1.00  0.00           O
ATOM   1806  N   GLY   117      31.573  26.462  41.949  1.00  0.00           N
ATOM   1807  H   GLY   117      31.938  26.026  42.784  1.00  0.00           H
ATOM   1808  CA  GLY   117      32.168  26.102  40.659  1.00  0.00           C
ATOM   1809  HA2 GLY   117      32.351  26.964  40.016  1.00  0.00           H
ATOM   1810  HA3 GLY   117      33.131  25.633  40.863  1.00  0.00           H
ATOM   1811  C   GLY   117      31.531  24.959  39.887  1.00  0.00           C
ATOM   1812  O   GLY   117      31.956  24.809  38.748  1.00  0.00           O
ATOM   1813  N   GLN   118      30.593  24.189  40.445  1.00  0.00           N
ATOM   1814  H   GLN   118      30.352  24.383  41.406  1.00  0.00           H
ATOM   1815  CA  GLN   118      29.744  23.225  39.745  1.00  0.00           C
ATOM   1816  HA  GLN   118      30.359  22.622  39.077  1.00  0.00           H
ATOM   1817  CB  GLN   118      28.963  22.357  40.759  1.00  0.00           C
ATOM   1818  HB2 GLN   118      29.733  21.801  41.293  1.00  0.00           H
ATOM   1819  HB3 GLN   118      28.608  22.993  41.570  1.00  0.00           H
ATOM   1820  CG  GLN   118      28.012  21.272  40.120  1.00  0.00           C
ATOM   1821  HG2 GLN   118      27.239  21.820  39.583  1.00  0.00           H
ATOM   1822  HG3 GLN   118      28.543  20.530  39.522  1.00  0.00           H
ATOM   1823  CD  GLN   118      27.385  20.472  41.202  1.00  0.00           C
ATOM   1824  OE1 GLN   118      27.869  20.333  42.335  1.00  0.00           O
ATOM   1825  NE2 GLN   118      26.231  19.865  40.949  1.00  0.00           N
ATOM   1826 HE21 GLN   118      25.845  19.266  41.665  1.00  0.00           H
ATOM   1827 HE22 GLN   118      25.776  19.963  40.052  1.00  0.00           H
ATOM   1828  C   GLN   118      28.764  24.002  38.838  1.00  0.00           C
ATOM   1829  O   GLN   118      28.374  23.538  37.810  1.00  0.00           O
ATOM   1830  N   PHE   119      28.281  25.193  39.238  1.00  0.00           N
ATOM   1831  H   PHE   119      28.456  25.560  40.162  1.00  0.00           H
ATOM   1832  CA  PHE   119      27.341  25.986  38.485  1.00  0.00           C
ATOM   1833  HA  PHE   119      26.825  25.309  37.805  1.00  0.00           H
ATOM   1834  CB  PHE   119      26.238  26.531  39.373  1.00  0.00           C
ATOM   1835  HB2 PHE   119      26.717  27.079  40.184  1.00  0.00           H
ATOM   1836  HB3 PHE   119      25.575  27.138  38.758  1.00  0.00           H
ATOM   1837  CG  PHE   119      25.426  25.321  39.973  1.00  0.00           C
ATOM   1838  CD1 PHE   119      24.628  24.564  39.090  1.00  0.00           C
ATOM   1839  HD1 PHE   119      24.545  24.848  38.052  1.00  0.00           H
ATOM   1840  CE1 PHE   119      23.750  23.533  39.647  1.00  0.00           C
ATOM   1841  HE1 PHE   119      23.134  23.044  38.907  1.00  0.00           H
ATOM   1842  CZ  PHE   119      23.693  23.286  40.985  1.00  0.00           C
ATOM   1843  HZ  PHE   119      22.975  22.559  41.336  1.00  0.00           H
ATOM   1844  CE2 PHE   119      24.509  23.989  41.889  1.00  0.00           C
ATOM   1845  HE2 PHE   119      24.471  23.810  42.954  1.00  0.00           H
ATOM   1846  CD2 PHE   119      25.422  25.006  41.396  1.00  0.00           C
ATOM   1847  HD2 PHE   119      26.063  25.545  42.078  1.00  0.00           H
ATOM   1848  C   PHE   119      27.994  27.057  37.582  1.00  0.00           C
ATOM   1849  O   PHE   119      27.345  27.971  37.197  1.00  0.00           O
ATOM   1850  N   GLY   120      29.312  27.028  37.364  1.00  0.00           N
ATOM   1851  H   GLY   120      29.796  26.252  37.793  1.00  0.00           H
ATOM   1852  CA  GLY   120      30.129  27.968  36.570  1.00  0.00           C
ATOM   1853  HA2 GLY   120      31.127  27.541  36.465  1.00  0.00           H
ATOM   1854  HA3 GLY   120      29.719  27.851  35.567  1.00  0.00           H
ATOM   1855  C   GLY   120      30.398  29.398  37.058  1.00  0.00           C
ATOM   1856  O   GLY   120      30.921  30.260  36.343  1.00  0.00           O
ATOM   1857  N   VAL   121      29.996  29.613  38.300  1.00  0.00           N
ATOM   1858  H   VAL   121      29.401  28.947  38.772  1.00  0.00           H
ATOM   1859  CA  VAL   121      30.056  30.876  38.978  1.00  0.00           C
ATOM   1860  HA  VAL   121      30.258  31.710  38.307  1.00  0.00           H
ATOM   1861  CB  VAL   121      28.793  30.980  39.890  1.00  0.00           C
ATOM   1862  HB  VAL   121      29.076  30.585  40.866  1.00  0.00           H
ATOM   1863  CG1 VAL   121      28.201  32.358  39.915  1.00  0.00           C
ATOM   1864 HG11 VAL   121      28.755  32.902  40.680  1.00  0.00           H
ATOM   1865 HG12 VAL   121      28.311  32.823  38.934  1.00  0.00           H
ATOM   1866 HG13 VAL   121      27.165  32.409  40.250  1.00  0.00           H
ATOM   1867  CG2 VAL   121      27.515  30.084  39.460  1.00  0.00           C
ATOM   1868 HG21 VAL   121      27.749  29.020  39.490  1.00  0.00           H
ATOM   1869 HG22 VAL   121      27.235  30.260  38.422  1.00  0.00           H
ATOM   1870 HG23 VAL   121      26.623  30.371  40.015  1.00  0.00           H
ATOM   1871  C   VAL   121      31.234  31.103  39.880  1.00  0.00           C
ATOM   1872  O   VAL   121      31.289  32.036  40.759  1.00  0.00           O
ATOM   1873  N   GLY   122      32.247  30.281  39.781  1.00  0.00           N
ATOM   1874  H   GLY   122      32.033  29.551  39.116  1.00  0.00           H
ATOM   1875  CA  GLY   122      33.324  30.052  40.798  1.00  0.00           C
ATOM   1876  HA2 GLY   122      32.852  29.910  41.771  1.00  0.00           H
ATOM   1877  HA3 GLY   122      33.891  29.207  40.407  1.00  0.00           H
ATOM   1878  C   GLY   122      34.373  31.176  40.909  1.00  0.00           C
ATOM   1879  O   GLY   122      34.958  31.368  41.950  1.00  0.00           O
ATOM   1880  N   PHE   123      34.427  31.987  39.862  1.00  0.00           N
ATOM   1881  H   PHE   123      34.100  31.753  38.936  1.00  0.00           H
ATOM   1882  CA  PHE   123      35.238  33.217  39.919  1.00  0.00           C
ATOM   1883  HA  PHE   123      36.259  33.034  40.257  1.00  0.00           H
ATOM   1884  CB  PHE   123      35.352  33.809  38.504  1.00  0.00           C
ATOM   1885  HB2 PHE   123      35.973  33.138  37.911  1.00  0.00           H
ATOM   1886  HB3 PHE   123      34.400  33.781  37.973  1.00  0.00           H
ATOM   1887  CG  PHE   123      35.899  35.184  38.312  1.00  0.00           C
ATOM   1888  CD1 PHE   123      37.296  35.502  38.245  1.00  0.00           C
ATOM   1889  HD1 PHE   123      38.006  34.689  38.224  1.00  0.00           H
ATOM   1890  CE1 PHE   123      37.706  36.824  38.252  1.00  0.00           C
ATOM   1891  HE1 PHE   123      38.767  36.967  38.392  1.00  0.00           H
ATOM   1892  CZ  PHE   123      36.775  37.870  38.237  1.00  0.00           C
ATOM   1893  HZ  PHE   123      37.160  38.877  38.167  1.00  0.00           H
ATOM   1894  CE2 PHE   123      35.420  37.620  38.308  1.00  0.00           C
ATOM   1895  HE2 PHE   123      34.687  38.411  38.351  1.00  0.00           H
ATOM   1896  CD2 PHE   123      35.014  36.317  38.368  1.00  0.00           C
ATOM   1897  HD2 PHE   123      33.962  36.193  38.573  1.00  0.00           H
ATOM   1898  C   PHE   123      34.666  34.275  40.953  1.00  0.00           C
ATOM   1899  O   PHE   123      35.378  34.999  41.611  1.00  0.00           O
ATOM   1900  N   TYR   124      33.378  34.254  41.112  1.00  0.00           N
ATOM   1901  H   TYR   124      32.775  33.742  40.484  1.00  0.00           H
ATOM   1902  CA  TYR   124      32.579  35.086  42.021  1.00  0.00           C
ATOM   1903  HA  TYR   124      33.027  36.078  41.954  1.00  0.00           H
ATOM   1904  CB  TYR   124      31.152  35.267  41.494  1.00  0.00           C
ATOM   1905  HB2 TYR   124      30.677  34.287  41.489  1.00  0.00           H
ATOM   1906  HB3 TYR   124      30.485  35.741  42.215  1.00  0.00           H
ATOM   1907  CG  TYR   124      31.081  36.028  40.143  1.00  0.00           C
ATOM   1908  CD1 TYR   124      30.641  37.340  40.163  1.00  0.00           C
ATOM   1909  HD1 TYR   124      30.458  37.766  41.138  1.00  0.00           H
ATOM   1910  CE1 TYR   124      30.479  38.044  38.965  1.00  0.00           C
ATOM   1911  HE1 TYR   124      30.093  39.051  39.029  1.00  0.00           H
ATOM   1912  CZ  TYR   124      30.688  37.431  37.774  1.00  0.00           C
ATOM   1913  OH  TYR   124      30.439  38.040  36.511  1.00  0.00           O
ATOM   1914  HH  TYR   124      30.129  37.429  35.838  1.00  0.00           H
ATOM   1915  CE2 TYR   124      31.174  36.128  37.735  1.00  0.00           C
ATOM   1916  HE2 TYR   124      31.412  35.683  36.780  1.00  0.00           H
ATOM   1917  CD2 TYR   124      31.177  35.380  38.916  1.00  0.00           C
ATOM   1918  HD2 TYR   124      31.473  34.341  38.905  1.00  0.00           H
ATOM   1919  C   TYR   124      32.729  34.700  43.537  1.00  0.00           C
ATOM   1920  O   TYR   124      32.437  35.511  44.414  1.00  0.00           O
ATOM   1921  N   SER   125      33.175  33.493  43.918  1.00  0.00           N
ATOM   1922  H   SER   125      33.341  32.860  43.148  1.00  0.00           H
ATOM   1923  CA  SER   125      33.651  33.209  45.305  1.00  0.00           C
ATOM   1924  HA  SER   125      32.722  33.177  45.873  1.00  0.00           H
ATOM   1925  CB  SER   125      34.168  31.811  45.394  1.00  0.00           C
ATOM   1926  HB2 SER   125      34.260  31.587  46.457  1.00  0.00           H
ATOM   1927  HB3 SER   125      33.403  31.118  45.044  1.00  0.00           H
ATOM   1928  OG  SER   125      35.440  31.475  44.846  1.00  0.00           O
ATOM   1929  HG  SER   125      35.286  31.549  43.901  1.00  0.00           H
ATOM   1930  C   SER   125      34.647  34.301  45.783  1.00  0.00           C
ATOM   1931  O   SER   125      34.903  34.442  46.953  1.00  0.00           O
ATOM   1932  N   ALA   126      35.274  35.089  44.890  1.00  0.00           N
ATOM   1933  H   ALA   126      35.176  35.034  43.887  1.00  0.00           H
ATOM   1934  CA  ALA   126      36.393  36.030  45.295  1.00  0.00           C
ATOM   1935  HA  ALA   126      37.187  35.414  45.716  1.00  0.00           H
ATOM   1936  CB  ALA   126      36.795  36.863  44.030  1.00  0.00           C
ATOM   1937  HB1 ALA   126      37.711  37.429  44.208  1.00  0.00           H
ATOM   1938  HB2 ALA   126      36.005  37.520  43.665  1.00  0.00           H
ATOM   1939  HB3 ALA   126      37.114  36.137  43.283  1.00  0.00           H
ATOM   1940  C   ALA   126      35.978  37.064  46.395  1.00  0.00           C
ATOM   1941  O   ALA   126      36.821  37.458  47.214  1.00  0.00           O
ATOM   1942  N   TYR   127      34.654  37.421  46.390  1.00  0.00           N
ATOM   1943  H   TYR   127      34.166  37.074  45.578  1.00  0.00           H
ATOM   1944  CA  TYR   127      34.070  38.319  47.336  1.00  0.00           C
ATOM   1945  HA  TYR   127      34.705  39.200  47.437  1.00  0.00           H
ATOM   1946  CB  TYR   127      32.728  38.804  46.613  1.00  0.00           C
ATOM   1947  HB2 TYR   127      32.121  37.924  46.396  1.00  0.00           H
ATOM   1948  HB3 TYR   127      32.235  39.508  47.285  1.00  0.00           H
ATOM   1949  CG  TYR   127      33.022  39.580  45.333  1.00  0.00           C
ATOM   1950  CD1 TYR   127      33.654  40.840  45.473  1.00  0.00           C
ATOM   1951  HD1 TYR   127      33.884  41.249  46.445  1.00  0.00           H
ATOM   1952  CE1 TYR   127      33.967  41.605  44.278  1.00  0.00           C
ATOM   1953  HE1 TYR   127      34.199  42.656  44.357  1.00  0.00           H
ATOM   1954  CZ  TYR   127      33.725  41.014  43.027  1.00  0.00           C
ATOM   1955  OH  TYR   127      34.001  41.757  41.967  1.00  0.00           O
ATOM   1956  HH  TYR   127      33.744  42.663  42.157  1.00  0.00           H
ATOM   1957  CE2 TYR   127      33.328  39.697  42.928  1.00  0.00           C
ATOM   1958  HE2 TYR   127      33.214  39.276  41.940  1.00  0.00           H
ATOM   1959  CD2 TYR   127      32.964  38.968  44.053  1.00  0.00           C
ATOM   1960  HD2 TYR   127      32.627  37.943  44.004  1.00  0.00           H
ATOM   1961  C   TYR   127      33.713  37.812  48.781  1.00  0.00           C
ATOM   1962  O   TYR   127      33.239  38.561  49.640  1.00  0.00           O
ATOM   1963  N   LEU   128      34.056  36.583  49.198  1.00  0.00           N
ATOM   1964  H   LEU   128      34.389  35.958  48.479  1.00  0.00           H
ATOM   1965  CA  LEU   128      34.213  36.110  50.569  1.00  0.00           C
ATOM   1966  HA  LEU   128      33.381  36.433  51.194  1.00  0.00           H
ATOM   1967  CB  LEU   128      34.380  34.628  50.615  1.00  0.00           C
ATOM   1968  HB2 LEU   128      35.318  34.357  50.129  1.00  0.00           H
ATOM   1969  HB3 LEU   128      34.500  34.191  51.606  1.00  0.00           H
ATOM   1970  CG  LEU   128      33.273  33.646  50.105  1.00  0.00           C
ATOM   1971  HG  LEU   128      32.936  34.005  49.133  1.00  0.00           H
ATOM   1972  CD1 LEU   128      33.851  32.299  49.994  1.00  0.00           C
ATOM   1973 HD11 LEU   128      33.085  31.606  49.647  1.00  0.00           H
ATOM   1974 HD12 LEU   128      34.313  31.785  50.838  1.00  0.00           H
ATOM   1975 HD13 LEU   128      34.592  32.418  49.204  1.00  0.00           H
ATOM   1976  CD2 LEU   128      31.958  33.577  50.904  1.00  0.00           C
ATOM   1977 HD21 LEU   128      32.259  33.375  51.932  1.00  0.00           H
ATOM   1978 HD22 LEU   128      31.338  34.467  50.795  1.00  0.00           H
ATOM   1979 HD23 LEU   128      31.253  32.810  50.583  1.00  0.00           H
ATOM   1980  C   LEU   128      35.447  36.724  51.330  1.00  0.00           C
ATOM   1981  O   LEU   128      35.317  36.846  52.590  1.00  0.00           O
ATOM   1982  N   VAL   129      36.545  36.934  50.611  1.00  0.00           N
ATOM   1983  H   VAL   129      36.524  36.822  49.608  1.00  0.00           H
ATOM   1984  CA  VAL   129      37.854  37.294  51.188  1.00  0.00           C
ATOM   1985  HA  VAL   129      37.646  37.524  52.233  1.00  0.00           H
ATOM   1986  CB  VAL   129      38.929  36.197  51.136  1.00  0.00           C
ATOM   1987  HB  VAL   129      39.760  36.466  51.787  1.00  0.00           H
ATOM   1988  CG1 VAL   129      38.411  34.834  51.608  1.00  0.00           C
ATOM   1989 HG11 VAL   129      39.278  34.193  51.764  1.00  0.00           H
ATOM   1990 HG12 VAL   129      37.959  35.060  52.574  1.00  0.00           H
ATOM   1991 HG13 VAL   129      37.646  34.434  50.942  1.00  0.00           H
ATOM   1992  CG2 VAL   129      39.470  36.079  49.649  1.00  0.00           C
ATOM   1993 HG21 VAL   129      39.711  36.994  49.108  1.00  0.00           H
ATOM   1994 HG22 VAL   129      38.821  35.462  49.028  1.00  0.00           H
ATOM   1995 HG23 VAL   129      40.409  35.535  49.755  1.00  0.00           H
ATOM   1996  C   VAL   129      38.316  38.704  50.627  1.00  0.00           C
ATOM   1997  O   VAL   129      39.097  39.370  51.292  1.00  0.00           O
ATOM   1998  N   ALA   130      37.955  39.113  49.402  1.00  0.00           N
ATOM   1999  H   ALA   130      37.532  38.371  48.863  1.00  0.00           H
ATOM   2000  CA  ALA   130      38.200  40.451  48.843  1.00  0.00           C
ATOM   2001  HA  ALA   130      38.959  40.967  49.431  1.00  0.00           H
ATOM   2002  CB  ALA   130      38.931  40.312  47.511  1.00  0.00           C
ATOM   2003  HB1 ALA   130      38.306  39.932  46.704  1.00  0.00           H
ATOM   2004  HB2 ALA   130      39.659  39.501  47.498  1.00  0.00           H
ATOM   2005  HB3 ALA   130      39.429  41.223  47.181  1.00  0.00           H
ATOM   2006  C   ALA   130      37.102  41.529  48.798  1.00  0.00           C
ATOM   2007  O   ALA   130      35.934  41.226  48.756  1.00  0.00           O
ATOM   2008  N   GLU   131      37.532  42.805  48.840  1.00  0.00           N
ATOM   2009  H   GLU   131      38.519  42.970  48.979  1.00  0.00           H
ATOM   2010  CA  GLU   131      36.816  44.055  48.656  1.00  0.00           C
ATOM   2011  HA  GLU   131      35.873  43.909  49.186  1.00  0.00           H
ATOM   2012  CB  GLU   131      37.624  45.160  49.388  1.00  0.00           C
ATOM   2013  HB2 GLU   131      38.514  45.348  48.790  1.00  0.00           H
ATOM   2014  HB3 GLU   131      37.164  46.142  49.265  1.00  0.00           H
ATOM   2015  CG  GLU   131      37.928  44.912  50.890  1.00  0.00           C
ATOM   2016  HG2 GLU   131      38.488  44.001  51.101  1.00  0.00           H
ATOM   2017  HG3 GLU   131      38.578  45.736  51.180  1.00  0.00           H
ATOM   2018  CD  GLU   131      36.725  44.923  51.843  1.00  0.00           C
ATOM   2019  OE1 GLU   131      35.579  44.791  51.436  1.00  0.00           O
ATOM   2020  OE2 GLU   131      36.974  45.304  53.071  1.00  0.00           O
ATOM   2021  C   GLU   131      36.618  44.316  47.152  1.00  0.00           C
ATOM   2022  O   GLU   131      35.653  45.014  46.732  1.00  0.00           O
ATOM   2023  N   LYS   132      37.557  43.937  46.312  1.00  0.00           N
ATOM   2024  H   LYS   132      38.276  43.316  46.652  1.00  0.00           H
ATOM   2025  CA  LYS   132      37.722  44.259  44.858  1.00  0.00           C
ATOM   2026  HA  LYS   132      36.702  44.372  44.491  1.00  0.00           H
ATOM   2027  CB  LYS   132      38.565  45.566  44.623  1.00  0.00           C
ATOM   2028  HB2 LYS   132      38.150  46.219  45.390  1.00  0.00           H
ATOM   2029  HB3 LYS   132      39.627  45.425  44.822  1.00  0.00           H
ATOM   2030  CG  LYS   132      38.567  46.039  43.139  1.00  0.00           C
ATOM   2031  HG2 LYS   132      39.194  45.384  42.534  1.00  0.00           H
ATOM   2032  HG3 LYS   132      37.552  46.102  42.746  1.00  0.00           H
ATOM   2033  CD  LYS   132      39.119  47.445  42.930  1.00  0.00           C
ATOM   2034  HD2 LYS   132      39.274  47.598  41.862  1.00  0.00           H
ATOM   2035  HD3 LYS   132      38.365  48.185  43.200  1.00  0.00           H
ATOM   2036  CE  LYS   132      40.455  47.665  43.569  1.00  0.00           C
ATOM   2037  HE2 LYS   132      40.428  47.487  44.645  1.00  0.00           H
ATOM   2038  HE3 LYS   132      41.117  46.897  43.169  1.00  0.00           H
ATOM   2039  NZ  LYS   132      41.123  48.998  43.426  1.00  0.00           N
ATOM   2040  HZ1 LYS   132      40.509  49.792  43.537  1.00  0.00           H
ATOM   2041  HZ2 LYS   132      41.404  49.149  42.468  1.00  0.00           H
ATOM   2042  HZ3 LYS   132      41.897  49.111  44.064  1.00  0.00           H
ATOM   2043  C   LYS   132      38.307  43.019  44.191  1.00  0.00           C
ATOM   2044  O   LYS   132      39.209  42.310  44.684  1.00  0.00           O
ATOM   2045  N   VAL   133      37.866  42.850  42.987  1.00  0.00           N
ATOM   2046  H   VAL   133      37.163  43.526  42.728  1.00  0.00           H
ATOM   2047  CA  VAL   133      38.515  42.044  41.936  1.00  0.00           C
ATOM   2048  HA  VAL   133      39.418  41.582  42.338  1.00  0.00           H
ATOM   2049  CB  VAL   133      37.746  40.784  41.473  1.00  0.00           C
ATOM   2050  HB  VAL   133      36.888  41.142  40.903  1.00  0.00           H
ATOM   2051  CG1 VAL   133      38.794  39.954  40.742  1.00  0.00           C
ATOM   2052 HG11 VAL   133      38.336  39.152  40.162  1.00  0.00           H
ATOM   2053 HG12 VAL   133      39.445  40.507  40.065  1.00  0.00           H
ATOM   2054 HG13 VAL   133      39.537  39.532  41.419  1.00  0.00           H
ATOM   2055  CG2 VAL   133      37.251  39.789  42.580  1.00  0.00           C
ATOM   2056 HG21 VAL   133      38.136  39.481  43.136  1.00  0.00           H
ATOM   2057 HG22 VAL   133      36.645  39.037  42.074  1.00  0.00           H
ATOM   2058 HG23 VAL   133      36.589  40.414  43.180  1.00  0.00           H
ATOM   2059  C   VAL   133      39.032  43.009  40.801  1.00  0.00           C
ATOM   2060  O   VAL   133      38.242  43.667  40.104  1.00  0.00           O
ATOM   2061  N   THR   134      40.381  43.077  40.646  1.00  0.00           N
ATOM   2062  H   THR   134      41.066  42.547  41.166  1.00  0.00           H
ATOM   2063  CA  THR   134      40.868  43.610  39.334  1.00  0.00           C
ATOM   2064  HA  THR   134      40.079  44.146  38.807  1.00  0.00           H
ATOM   2065  CB  THR   134      42.026  44.631  39.668  1.00  0.00           C
ATOM   2066  HB  THR   134      42.965  44.100  39.820  1.00  0.00           H
ATOM   2067  CG2 THR   134      42.269  45.551  38.500  1.00  0.00           C
ATOM   2068 HG21 THR   134      42.946  46.374  38.732  1.00  0.00           H
ATOM   2069 HG22 THR   134      41.313  45.897  38.108  1.00  0.00           H
ATOM   2070 HG23 THR   134      42.686  45.071  37.614  1.00  0.00           H
ATOM   2071  OG1 THR   134      41.816  45.492  40.791  1.00  0.00           O
ATOM   2072  HG1 THR   134      42.253  44.987  41.480  1.00  0.00           H
ATOM   2073  C   THR   134      41.436  42.502  38.472  1.00  0.00           C
ATOM   2074  O   THR   134      41.765  41.500  39.125  1.00  0.00           O
ATOM   2075  N   VAL   135      41.348  42.574  37.156  1.00  0.00           N
ATOM   2076  H   VAL   135      41.053  43.466  36.784  1.00  0.00           H
ATOM   2077  CA  VAL   135      41.794  41.572  36.191  1.00  0.00           C
ATOM   2078  HA  VAL   135      42.552  40.889  36.578  1.00  0.00           H
ATOM   2079  CB  VAL   135      40.534  40.741  35.765  1.00  0.00           C
ATOM   2080  HB  VAL   135      39.816  41.422  35.309  1.00  0.00           H
ATOM   2081  CG1 VAL   135      40.791  39.612  34.770  1.00  0.00           C
ATOM   2082 HG11 VAL   135      41.233  40.169  33.943  1.00  0.00           H
ATOM   2083 HG12 VAL   135      41.429  38.863  35.240  1.00  0.00           H
ATOM   2084 HG13 VAL   135      39.920  39.052  34.430  1.00  0.00           H
ATOM   2085  CG2 VAL   135      39.854  40.077  36.978  1.00  0.00           C
ATOM   2086 HG21 VAL   135      40.683  39.588  37.490  1.00  0.00           H
ATOM   2087 HG22 VAL   135      39.141  39.318  36.654  1.00  0.00           H
ATOM   2088 HG23 VAL   135      39.508  40.767  37.746  1.00  0.00           H
ATOM   2089  C   VAL   135      42.452  42.222  34.977  1.00  0.00           C
ATOM   2090  O   VAL   135      41.951  43.131  34.327  1.00  0.00           O
ATOM   2091  N   ILE   136      43.419  41.493  34.467  1.00  0.00           N
ATOM   2092  H   ILE   136      43.833  40.784  35.055  1.00  0.00           H
ATOM   2093  CA  ILE   136      44.092  41.689  33.166  1.00  0.00           C
ATOM   2094  HA  ILE   136      43.500  42.434  32.635  1.00  0.00           H
ATOM   2095  CB  ILE   136      45.369  42.423  33.400  1.00  0.00           C
ATOM   2096  HB  ILE   136      46.129  41.767  33.823  1.00  0.00           H
ATOM   2097  CG2 ILE   136      45.878  42.666  31.969  1.00  0.00           C
ATOM   2098 HG21 ILE   136      46.755  43.313  31.976  1.00  0.00           H
ATOM   2099 HG22 ILE   136      45.183  43.321  31.446  1.00  0.00           H
ATOM   2100 HG23 ILE   136      46.085  41.829  31.301  1.00  0.00           H
ATOM   2101  CG1 ILE   136      45.288  43.840  34.089  1.00  0.00           C
ATOM   2102 HG12 ILE   136      45.980  44.545  33.628  1.00  0.00           H
ATOM   2103 HG13 ILE   136      44.236  44.110  34.178  1.00  0.00           H
ATOM   2104  CD1 ILE   136      45.731  43.736  35.584  1.00  0.00           C
ATOM   2105 HD11 ILE   136      45.523  44.637  36.160  1.00  0.00           H
ATOM   2106 HD12 ILE   136      46.794  43.494  35.570  1.00  0.00           H
ATOM   2107 HD13 ILE   136      45.192  42.983  36.157  1.00  0.00           H
ATOM   2108  C   ILE   136      44.189  40.401  32.320  1.00  0.00           C
ATOM   2109  O   ILE   136      44.543  39.350  32.825  1.00  0.00           O
ATOM   2110  N   THR   137      43.812  40.431  31.080  1.00  0.00           N
ATOM   2111  H   THR   137      43.547  41.285  30.610  1.00  0.00           H
ATOM   2112  CA  THR   137      43.646  39.219  30.271  1.00  0.00           C
ATOM   2113  HA  THR   137      44.284  38.359  30.469  1.00  0.00           H
ATOM   2114  CB  THR   137      42.287  38.640  30.541  1.00  0.00           C
ATOM   2115  HB  THR   137      42.329  38.504  31.621  1.00  0.00           H
ATOM   2116  CG2 THR   137      41.041  39.578  30.239  1.00  0.00           C
ATOM   2117 HG21 THR   137      41.222  40.636  30.428  1.00  0.00           H
ATOM   2118 HG22 THR   137      40.169  39.385  30.862  1.00  0.00           H
ATOM   2119 HG23 THR   137      40.687  39.300  29.247  1.00  0.00           H
ATOM   2120  OG1 THR   137      42.165  37.313  29.905  1.00  0.00           O
ATOM   2121  HG1 THR   137      42.558  36.722  30.550  1.00  0.00           H
ATOM   2122  C   THR   137      43.777  39.474  28.741  1.00  0.00           C
ATOM   2123  O   THR   137      43.205  40.411  28.198  1.00  0.00           O
ATOM   2124  N   LYS   138      44.454  38.502  28.120  1.00  0.00           N
ATOM   2125  H   LYS   138      44.718  37.708  28.684  1.00  0.00           H
ATOM   2126  CA  LYS   138      44.799  38.454  26.692  1.00  0.00           C
ATOM   2127  HA  LYS   138      44.257  39.222  26.140  1.00  0.00           H
ATOM   2128  CB  LYS   138      46.349  38.760  26.558  1.00  0.00           C
ATOM   2129  HB2 LYS   138      46.592  39.723  27.008  1.00  0.00           H
ATOM   2130  HB3 LYS   138      46.839  37.954  27.105  1.00  0.00           H
ATOM   2131  CG  LYS   138      46.939  38.704  25.119  1.00  0.00           C
ATOM   2132  HG2 LYS   138      48.015  38.878  25.096  1.00  0.00           H
ATOM   2133  HG3 LYS   138      46.914  37.763  24.569  1.00  0.00           H
ATOM   2134  CD  LYS   138      46.242  39.751  24.253  1.00  0.00           C
ATOM   2135  HD2 LYS   138      45.179  39.522  24.176  1.00  0.00           H
ATOM   2136  HD3 LYS   138      46.306  40.660  24.852  1.00  0.00           H
ATOM   2137  CE  LYS   138      46.925  40.093  22.952  1.00  0.00           C
ATOM   2138  HE2 LYS   138      46.671  41.108  22.650  1.00  0.00           H
ATOM   2139  HE3 LYS   138      48.000  40.094  23.137  1.00  0.00           H
ATOM   2140  NZ  LYS   138      46.712  39.086  21.910  1.00  0.00           N
ATOM   2141  HZ1 LYS   138      47.442  38.391  21.976  1.00  0.00           H
ATOM   2142  HZ2 LYS   138      46.871  39.547  21.026  1.00  0.00           H
ATOM   2143  HZ3 LYS   138      45.771  38.721  21.868  1.00  0.00           H
ATOM   2144  C   LYS   138      44.430  37.115  26.054  1.00  0.00           C
ATOM   2145  O   LYS   138      45.112  36.181  26.217  1.00  0.00           O
ATOM   2146  N   HIE   139      43.432  37.046  25.206  1.00  0.00           N
ATOM   2147  H   HIE   139      42.949  37.927  25.101  1.00  0.00           H
ATOM   2148  CA  HIE   139      43.225  36.030  24.211  1.00  0.00           C
ATOM   2149  HA  HIE   139      43.464  35.058  24.645  1.00  0.00           H
ATOM   2150  CB  HIE   139      41.711  35.924  23.868  1.00  0.00           C
ATOM   2151  HB2 HIE   139      41.101  35.772  24.757  1.00  0.00           H
ATOM   2152  HB3 HIE   139      41.370  36.755  23.252  1.00  0.00           H
ATOM   2153  CG  HIE   139      41.409  34.717  22.949  1.00  0.00           C
ATOM   2154  ND1 HIE   139      41.604  34.653  21.546  1.00  0.00           N
ATOM   2155  CE1 HIE   139      41.300  33.392  21.227  1.00  0.00           C
ATOM   2156  HE1 HIE   139      41.107  33.059  20.219  1.00  0.00           H
ATOM   2157  NE2 HIE   139      40.873  32.666  22.339  1.00  0.00           N
ATOM   2158  HE2 HIE   139      40.642  31.683  22.388  1.00  0.00           H
ATOM   2159  CD2 HIE   139      40.925  33.558  23.402  1.00  0.00           C
ATOM   2160  HD2 HIE   139      40.685  33.284  24.419  1.00  0.00           H
ATOM   2161  C   HIE   139      44.086  36.218  22.935  1.00  0.00           C
ATOM   2162  O   HIE   139      44.208  37.317  22.475  1.00  0.00           O
ATOM   2163  N   ASN   140      44.603  35.154  22.172  1.00  0.00           N
ATOM   2164  H   ASN   140      44.523  34.268  22.650  1.00  0.00           H
ATOM   2165  CA  ASN   140      45.301  35.234  20.927  1.00  0.00           C
ATOM   2166  HA  ASN   140      46.201  35.812  21.140  1.00  0.00           H
ATOM   2167  CB  ASN   140      45.737  33.852  20.401  1.00  0.00           C
ATOM   2168  HB2 ASN   140      44.869  33.219  20.582  1.00  0.00           H
ATOM   2169  HB3 ASN   140      46.060  33.853  19.360  1.00  0.00           H
ATOM   2170  CG  ASN   140      46.836  33.176  21.231  1.00  0.00           C
ATOM   2171  OD1 ASN   140      47.599  33.705  22.118  1.00  0.00           O
ATOM   2172  ND2 ASN   140      46.987  31.874  21.051  1.00  0.00           N
ATOM   2173 HD21 ASN   140      46.510  31.482  20.251  1.00  0.00           H
ATOM   2174 HD22 ASN   140      47.687  31.331  21.535  1.00  0.00           H
ATOM   2175  C   ASN   140      44.684  36.090  19.813  1.00  0.00           C
ATOM   2176  O   ASN   140      45.389  36.907  19.189  1.00  0.00           O
ATOM   2177  N   ASP   141      43.405  35.997  19.652  1.00  0.00           N
ATOM   2178  H   ASP   141      42.915  35.446  20.342  1.00  0.00           H
ATOM   2179  CA  ASP   141      42.524  36.720  18.670  1.00  0.00           C
ATOM   2180  HA  ASP   141      43.267  36.966  17.911  1.00  0.00           H
ATOM   2181  CB  ASP   141      41.489  35.718  17.981  1.00  0.00           C
ATOM   2182  HB2 ASP   141      40.769  35.356  18.715  1.00  0.00           H
ATOM   2183  HB3 ASP   141      41.054  36.328  17.190  1.00  0.00           H
ATOM   2184  CG  ASP   141      42.124  34.499  17.318  1.00  0.00           C
ATOM   2185  OD1 ASP   141      43.192  34.601  16.684  1.00  0.00           O
ATOM   2186  OD2 ASP   141      41.514  33.470  17.332  1.00  0.00           O
ATOM   2187  C   ASP   141      41.862  38.097  19.099  1.00  0.00           C
ATOM   2188  O   ASP   141      41.065  38.648  18.377  1.00  0.00           O
ATOM   2189  N   ASP   142      42.410  38.747  20.147  1.00  0.00           N
ATOM   2190  H   ASP   142      43.145  38.260  20.639  1.00  0.00           H
ATOM   2191  CA  ASP   142      41.976  40.042  20.626  1.00  0.00           C
ATOM   2192  HA  ASP   142      41.661  40.712  19.826  1.00  0.00           H
ATOM   2193  CB  ASP   142      40.881  39.751  21.636  1.00  0.00           C
ATOM   2194  HB2 ASP   142      40.429  38.783  21.421  1.00  0.00           H
ATOM   2195  HB3 ASP   142      41.262  39.622  22.649  1.00  0.00           H
ATOM   2196  CG  ASP   142      39.810  40.856  21.559  1.00  0.00           C
ATOM   2197  OD1 ASP   142      38.783  40.691  22.257  1.00  0.00           O
ATOM   2198  OD2 ASP   142      40.025  41.973  21.011  1.00  0.00           O
ATOM   2199  C   ASP   142      43.203  40.791  21.157  1.00  0.00           C
ATOM   2200  O   ASP   142      44.317  40.368  21.055  1.00  0.00           O
ATOM   2201  N   GLU   143      43.021  41.930  21.868  1.00  0.00           N
ATOM   2202  H   GLU   143      42.101  42.346  21.836  1.00  0.00           H
ATOM   2203  CA  GLU   143      44.096  42.651  22.615  1.00  0.00           C
ATOM   2204  HA  GLU   143      45.054  42.458  22.132  1.00  0.00           H
ATOM   2205  CB  GLU   143      43.916  44.190  22.473  1.00  0.00           C
ATOM   2206  HB2 GLU   143      43.088  44.517  23.102  1.00  0.00           H
ATOM   2207  HB3 GLU   143      44.840  44.746  22.628  1.00  0.00           H
ATOM   2208  CG  GLU   143      43.534  44.705  21.104  1.00  0.00           C
ATOM   2209  HG2 GLU   143      42.478  44.475  20.966  1.00  0.00           H
ATOM   2210  HG3 GLU   143      43.617  45.793  21.103  1.00  0.00           H
ATOM   2211  CD  GLU   143      44.301  44.217  19.924  1.00  0.00           C
ATOM   2212  OE1 GLU   143      43.857  44.576  18.788  1.00  0.00           O
ATOM   2213  OE2 GLU   143      45.317  43.545  19.965  1.00  0.00           O
ATOM   2214  C   GLU   143      44.116  42.267  24.084  1.00  0.00           C
ATOM   2215  O   GLU   143      43.367  41.381  24.539  1.00  0.00           O
ATOM   2216  N   GLN   144      44.988  42.865  24.888  1.00  0.00           N
ATOM   2217  H   GLN   144      45.586  43.560  24.467  1.00  0.00           H
ATOM   2218  CA  GLN   144      45.013  42.780  26.376  1.00  0.00           C
ATOM   2219  HA  GLN   144      44.666  41.801  26.709  1.00  0.00           H
ATOM   2220  CB  GLN   144      46.473  42.906  26.948  1.00  0.00           C
ATOM   2221  HB2 GLN   144      47.129  42.267  26.357  1.00  0.00           H
ATOM   2222  HB3 GLN   144      46.810  43.907  26.678  1.00  0.00           H
ATOM   2223  CG  GLN   144      46.678  42.490  28.411  1.00  0.00           C
ATOM   2224  HG2 GLN   144      46.084  43.163  29.031  1.00  0.00           H
ATOM   2225  HG3 GLN   144      46.230  41.512  28.578  1.00  0.00           H
ATOM   2226  CD  GLN   144      48.191  42.508  28.766  1.00  0.00           C
ATOM   2227  OE1 GLN   144      48.968  41.718  28.254  1.00  0.00           O
ATOM   2228  NE2 GLN   144      48.619  43.362  29.662  1.00  0.00           N
ATOM   2229 HE21 GLN   144      49.551  43.236  30.029  1.00  0.00           H
ATOM   2230 HE22 GLN   144      47.966  43.965  30.144  1.00  0.00           H
ATOM   2231  C   GLN   144      44.188  43.955  26.907  1.00  0.00           C
ATOM   2232  O   GLN   144      44.402  45.110  26.577  1.00  0.00           O
ATOM   2233  N   TYR   145      43.205  43.663  27.759  1.00  0.00           N
ATOM   2234  H   TYR   145      43.128  42.685  27.997  1.00  0.00           H
ATOM   2235  CA  TYR   145      42.236  44.586  28.315  1.00  0.00           C
ATOM   2236  HA  TYR   145      42.374  45.621  28.002  1.00  0.00           H
ATOM   2237  CB  TYR   145      40.840  44.091  27.897  1.00  0.00           C
ATOM   2238  HB2 TYR   145      40.839  43.050  28.215  1.00  0.00           H
ATOM   2239  HB3 TYR   145      40.072  44.711  28.361  1.00  0.00           H
ATOM   2240  CG  TYR   145      40.506  44.089  26.436  1.00  0.00           C
ATOM   2241  CD1 TYR   145      40.376  45.282  25.736  1.00  0.00           C
ATOM   2242  HD1 TYR   145      40.391  46.117  26.419  1.00  0.00           H
ATOM   2243  CE1 TYR   145      40.547  45.350  24.315  1.00  0.00           C
ATOM   2244  HE1 TYR   145      40.312  46.242  23.753  1.00  0.00           H
ATOM   2245  CZ  TYR   145      40.442  44.142  23.589  1.00  0.00           C
ATOM   2246  OH  TYR   145      40.278  44.174  22.222  1.00  0.00           O
ATOM   2247  HH  TYR   145      40.292  43.290  21.848  1.00  0.00           H
ATOM   2248  CE2 TYR   145      40.560  42.891  24.275  1.00  0.00           C
ATOM   2249  HE2 TYR   145      40.493  41.977  23.704  1.00  0.00           H
ATOM   2250  CD2 TYR   145      40.565  42.872  25.706  1.00  0.00           C
ATOM   2251  HD2 TYR   145      40.669  41.922  26.209  1.00  0.00           H
ATOM   2252  C   TYR   145      42.395  44.597  29.869  1.00  0.00           C
ATOM   2253  O   TYR   145      42.762  43.597  30.469  1.00  0.00           O
ATOM   2254  N   ALA   146      42.179  45.791  30.459  1.00  0.00           N
ATOM   2255  H   ALA   146      41.841  46.508  29.833  1.00  0.00           H
ATOM   2256  CA  ALA   146      42.057  45.890  31.995  1.00  0.00           C
ATOM   2257  HA  ALA   146      42.532  45.018  32.445  1.00  0.00           H
ATOM   2258  CB  ALA   146      42.919  47.037  32.498  1.00  0.00           C
ATOM   2259  HB1 ALA   146      43.959  46.861  32.222  1.00  0.00           H
ATOM   2260  HB2 ALA   146      42.736  47.126  33.568  1.00  0.00           H
ATOM   2261  HB3 ALA   146      42.504  47.896  31.971  1.00  0.00           H
ATOM   2262  C   ALA   146      40.539  45.933  32.388  1.00  0.00           C
ATOM   2263  O   ALA   146      39.750  46.665  31.773  1.00  0.00           O
ATOM   2264  N   TRP   147      40.231  45.116  33.389  1.00  0.00           N
ATOM   2265  H   TRP   147      41.018  44.599  33.753  1.00  0.00           H
ATOM   2266  CA  TRP   147      38.932  45.011  33.994  1.00  0.00           C
ATOM   2267  HA  TRP   147      38.266  45.780  33.602  1.00  0.00           H
ATOM   2268  CB  TRP   147      38.379  43.713  33.581  1.00  0.00           C
ATOM   2269  HB2 TRP   147      38.305  43.668  32.494  1.00  0.00           H
ATOM   2270  HB3 TRP   147      39.109  42.973  33.907  1.00  0.00           H
ATOM   2271  CG  TRP   147      37.102  43.223  34.159  1.00  0.00           C
ATOM   2272  CD1 TRP   147      35.982  43.168  33.452  1.00  0.00           C
ATOM   2273  HD1 TRP   147      35.764  43.492  32.445  1.00  0.00           H
ATOM   2274  NE1 TRP   147      35.043  42.604  34.231  1.00  0.00           N
ATOM   2275  HE1 TRP   147      34.115  42.452  33.863  1.00  0.00           H
ATOM   2276  CE2 TRP   147      35.417  42.295  35.554  1.00  0.00           C
ATOM   2277  CZ2 TRP   147      34.754  41.775  36.648  1.00  0.00           C
ATOM   2278  HZ2 TRP   147      33.733  41.430  36.577  1.00  0.00           H
ATOM   2279  CH2 TRP   147      35.426  41.466  37.865  1.00  0.00           C
ATOM   2280  HH2 TRP   147      35.025  40.921  38.706  1.00  0.00           H
ATOM   2281  CZ3 TRP   147      36.830  41.757  37.888  1.00  0.00           C
ATOM   2282  HZ3 TRP   147      37.385  41.491  38.776  1.00  0.00           H
ATOM   2283  CE3 TRP   147      37.498  42.323  36.727  1.00  0.00           C
ATOM   2284  HE3 TRP   147      38.544  42.568  36.840  1.00  0.00           H
ATOM   2285  CD2 TRP   147      36.778  42.625  35.503  1.00  0.00           C
ATOM   2286  C   TRP   147      38.998  45.195  35.486  1.00  0.00           C
ATOM   2287  O   TRP   147      40.044  44.955  36.089  1.00  0.00           O
ATOM   2288  N   GLU   148      37.974  45.721  36.072  1.00  0.00           N
ATOM   2289  H   GLU   148      37.179  46.002  35.515  1.00  0.00           H
ATOM   2290  CA  GLU   148      38.016  46.093  37.481  1.00  0.00           C
ATOM   2291  HA  GLU   148      38.447  45.315  38.112  1.00  0.00           H
ATOM   2292  CB  GLU   148      38.649  47.503  37.672  1.00  0.00           C
ATOM   2293  HB2 GLU   148      39.608  47.560  37.156  1.00  0.00           H
ATOM   2294  HB3 GLU   148      37.900  48.145  37.211  1.00  0.00           H
ATOM   2295  CG  GLU   148      38.907  47.836  39.102  1.00  0.00           C
ATOM   2296  HG2 GLU   148      38.002  47.770  39.705  1.00  0.00           H
ATOM   2297  HG3 GLU   148      39.687  47.195  39.512  1.00  0.00           H
ATOM   2298  CD  GLU   148      39.444  49.229  39.237  1.00  0.00           C
ATOM   2299  OE1 GLU   148      38.980  49.916  40.132  1.00  0.00           O
ATOM   2300  OE2 GLU   148      40.480  49.616  38.662  1.00  0.00           O
ATOM   2301  C   GLU   148      36.569  46.205  38.072  1.00  0.00           C
ATOM   2302  O   GLU   148      35.706  46.907  37.529  1.00  0.00           O
ATOM   2303  N   SER   149      36.259  45.608  39.203  1.00  0.00           N
ATOM   2304  H   SER   149      37.056  45.166  39.639  1.00  0.00           H
ATOM   2305  CA  SER   149      35.012  45.616  39.903  1.00  0.00           C
ATOM   2306  HA  SER   149      34.543  46.579  39.698  1.00  0.00           H
ATOM   2307  CB  SER   149      34.010  44.508  39.279  1.00  0.00           C
ATOM   2308  HB2 SER   149      33.559  44.805  38.333  1.00  0.00           H
ATOM   2309  HB3 SER   149      34.518  43.551  39.149  1.00  0.00           H
ATOM   2310  OG  SER   149      32.914  44.424  40.098  1.00  0.00           O
ATOM   2311  HG  SER   149      32.331  45.183  40.012  1.00  0.00           H
ATOM   2312  C   SER   149      35.181  45.605  41.482  1.00  0.00           C
ATOM   2313  O   SER   149      35.658  44.606  42.029  1.00  0.00           O
ATOM   2314  N   SER   150      34.754  46.643  42.183  1.00  0.00           N
ATOM   2315  H   SER   150      34.218  47.384  41.757  1.00  0.00           H
ATOM   2316  CA  SER   150      34.496  46.342  43.626  1.00  0.00           C
ATOM   2317  HA  SER   150      35.331  45.725  43.958  1.00  0.00           H
ATOM   2318  CB  SER   150      34.639  47.602  44.453  1.00  0.00           C
ATOM   2319  HB2 SER   150      33.820  48.294  44.262  1.00  0.00           H
ATOM   2320  HB3 SER   150      34.501  47.264  45.479  1.00  0.00           H
ATOM   2321  OG  SER   150      35.925  48.292  44.364  1.00  0.00           O
ATOM   2322  HG  SER   150      36.108  48.427  43.432  1.00  0.00           H
ATOM   2323  C   SER   150      33.097  45.716  43.976  1.00  0.00           C
ATOM   2324  O   SER   150      32.210  45.690  43.101  1.00  0.00           O
ATOM   2325  N   ALA   151      32.840  45.372  45.193  1.00  0.00           N
ATOM   2326  H   ALA   151      33.641  45.437  45.805  1.00  0.00           H
ATOM   2327  CA  ALA   151      31.553  44.797  45.653  1.00  0.00           C
ATOM   2328  HA  ALA   151      31.468  43.842  45.137  1.00  0.00           H
ATOM   2329  CB  ALA   151      31.706  44.439  47.123  1.00  0.00           C
ATOM   2330  HB1 ALA   151      32.049  45.254  47.761  1.00  0.00           H
ATOM   2331  HB2 ALA   151      32.395  43.596  47.166  1.00  0.00           H
ATOM   2332  HB3 ALA   151      30.739  44.104  47.500  1.00  0.00           H
ATOM   2333  C   ALA   151      30.335  45.679  45.293  1.00  0.00           C
ATOM   2334  O   ALA   151      30.326  46.872  45.573  1.00  0.00           O
ATOM   2335  N   GLY   152      29.365  45.164  44.507  1.00  0.00           N
ATOM   2336  H   GLY   152      29.522  44.222  44.180  1.00  0.00           H
ATOM   2337  CA  GLY   152      28.132  45.883  44.079  1.00  0.00           C
ATOM   2338  HA2 GLY   152      27.443  45.839  44.922  1.00  0.00           H
ATOM   2339  HA3 GLY   152      28.451  46.909  43.897  1.00  0.00           H
ATOM   2340  C   GLY   152      27.379  45.273  42.908  1.00  0.00           C
ATOM   2341  O   GLY   152      26.593  44.360  43.067  1.00  0.00           O
ATOM   2342  N   GLY   153      27.587  45.783  41.701  1.00  0.00           N
ATOM   2343  H   GLY   153      28.337  46.456  41.623  1.00  0.00           H
ATOM   2344  CA  GLY   153      26.688  45.484  40.598  1.00  0.00           C
ATOM   2345  HA2 GLY   153      26.399  44.441  40.470  1.00  0.00           H
ATOM   2346  HA3 GLY   153      25.783  46.061  40.791  1.00  0.00           H
ATOM   2347  C   GLY   153      27.324  45.939  39.215  1.00  0.00           C
ATOM   2348  O   GLY   153      26.742  45.586  38.154  1.00  0.00           O
ATOM   2349  N   SER   154      28.518  46.569  39.179  1.00  0.00           N
ATOM   2350  H   SER   154      28.963  46.748  40.068  1.00  0.00           H
ATOM   2351  CA  SER   154      29.135  47.135  37.937  1.00  0.00           C
ATOM   2352  HA  SER   154      28.727  46.639  37.056  1.00  0.00           H
ATOM   2353  CB  SER   154      28.878  48.686  37.957  1.00  0.00           C
ATOM   2354  HB2 SER   154      27.811  48.830  37.787  1.00  0.00           H
ATOM   2355  HB3 SER   154      29.050  49.230  38.886  1.00  0.00           H
ATOM   2356  OG  SER   154      29.644  49.444  37.076  1.00  0.00           O
ATOM   2357  HG  SER   154      29.277  49.567  36.197  1.00  0.00           H
ATOM   2358  C   SER   154      30.681  46.935  37.748  1.00  0.00           C
ATOM   2359  O   SER   154      31.411  46.675  38.733  1.00  0.00           O
ATOM   2360  N   PHE   155      31.230  47.035  36.525  1.00  0.00           N
ATOM   2361  H   PHE   155      30.647  47.320  35.751  1.00  0.00           H
ATOM   2362  CA  PHE   155      32.690  46.851  36.218  1.00  0.00           C
ATOM   2363  HA  PHE   155      33.321  47.012  37.092  1.00  0.00           H
ATOM   2364  CB  PHE   155      32.876  45.406  35.806  1.00  0.00           C
ATOM   2365  HB2 PHE   155      33.926  45.231  35.572  1.00  0.00           H
ATOM   2366  HB3 PHE   155      32.642  44.771  36.660  1.00  0.00           H
ATOM   2367  CG  PHE   155      32.095  44.861  34.587  1.00  0.00           C
ATOM   2368  CD1 PHE   155      32.712  44.822  33.313  1.00  0.00           C
ATOM   2369  HD1 PHE   155      33.738  45.152  33.251  1.00  0.00           H
ATOM   2370  CE1 PHE   155      32.002  44.388  32.185  1.00  0.00           C
ATOM   2371  HE1 PHE   155      32.367  44.402  31.169  1.00  0.00           H
ATOM   2372  CZ  PHE   155      30.713  43.926  32.453  1.00  0.00           C
ATOM   2373  HZ  PHE   155      30.142  43.521  31.630  1.00  0.00           H
ATOM   2374  CE2 PHE   155      30.019  43.886  33.628  1.00  0.00           C
ATOM   2375  HE2 PHE   155      29.053  43.406  33.591  1.00  0.00           H
ATOM   2376  CD2 PHE   155      30.773  44.299  34.788  1.00  0.00           C
ATOM   2377  HD2 PHE   155      30.300  44.343  35.759  1.00  0.00           H
ATOM   2378  C   PHE   155      33.171  47.806  35.116  1.00  0.00           C
ATOM   2379  O   PHE   155      32.397  48.417  34.402  1.00  0.00           O
ATOM   2380  N   THR   156      34.467  47.979  34.962  1.00  0.00           N
ATOM   2381  H   THR   156      35.117  47.483  35.556  1.00  0.00           H
ATOM   2382  CA  THR   156      35.035  48.881  33.980  1.00  0.00           C
ATOM   2383  HA  THR   156      34.186  49.271  33.419  1.00  0.00           H
ATOM   2384  CB  THR   156      35.777  50.100  34.614  1.00  0.00           C
ATOM   2385  HB  THR   156      35.997  50.794  33.803  1.00  0.00           H
ATOM   2386  CG2 THR   156      34.911  50.841  35.678  1.00  0.00           C
ATOM   2387 HG21 THR   156      35.594  51.529  36.176  1.00  0.00           H
ATOM   2388 HG22 THR   156      34.404  50.192  36.393  1.00  0.00           H
ATOM   2389 HG23 THR   156      34.197  51.356  35.035  1.00  0.00           H
ATOM   2390  OG1 THR   156      37.005  49.684  35.156  1.00  0.00           O
ATOM   2391  HG1 THR   156      37.355  50.312  35.792  1.00  0.00           H
ATOM   2392  C   THR   156      35.918  48.186  32.966  1.00  0.00           C
ATOM   2393  O   THR   156      36.506  47.161  33.343  1.00  0.00           O
ATOM   2394  N   VAL   157      35.940  48.612  31.708  1.00  0.00           N
ATOM   2395  H   VAL   157      35.417  49.434  31.443  1.00  0.00           H
ATOM   2396  CA  VAL   157      36.601  47.865  30.570  1.00  0.00           C
ATOM   2397  HA  VAL   157      37.345  47.200  31.010  1.00  0.00           H
ATOM   2398  CB  VAL   157      35.517  47.167  29.786  1.00  0.00           C
ATOM   2399  HB  VAL   157      34.832  47.988  29.570  1.00  0.00           H
ATOM   2400  CG1 VAL   157      35.967  46.645  28.387  1.00  0.00           C
ATOM   2401 HG11 VAL   157      36.770  45.909  28.447  1.00  0.00           H
ATOM   2402 HG12 VAL   157      35.144  46.169  27.852  1.00  0.00           H
ATOM   2403 HG13 VAL   157      36.381  47.437  27.763  1.00  0.00           H
ATOM   2404  CG2 VAL   157      34.843  45.981  30.570  1.00  0.00           C
ATOM   2405 HG21 VAL   157      34.388  46.436  31.451  1.00  0.00           H
ATOM   2406 HG22 VAL   157      35.665  45.366  30.936  1.00  0.00           H
ATOM   2407 HG23 VAL   157      34.093  45.604  29.875  1.00  0.00           H
ATOM   2408  C   VAL   157      37.406  48.904  29.743  1.00  0.00           C
ATOM   2409  O   VAL   157      36.973  50.024  29.362  1.00  0.00           O
ATOM   2410  N   ARG   158      38.661  48.523  29.473  1.00  0.00           N
ATOM   2411  H   ARG   158      39.126  47.723  29.879  1.00  0.00           H
ATOM   2412  CA  ARG   158      39.652  49.372  28.801  1.00  0.00           C
ATOM   2413  HA  ARG   158      39.098  50.054  28.157  1.00  0.00           H
ATOM   2414  CB  ARG   158      40.250  50.402  29.833  1.00  0.00           C
ATOM   2415  HB2 ARG   158      40.751  51.162  29.234  1.00  0.00           H
ATOM   2416  HB3 ARG   158      39.429  50.964  30.278  1.00  0.00           H
ATOM   2417  CG  ARG   158      41.084  49.775  30.884  1.00  0.00           C
ATOM   2418  HG2 ARG   158      40.524  49.104  31.534  1.00  0.00           H
ATOM   2419  HG3 ARG   158      41.886  49.176  30.450  1.00  0.00           H
ATOM   2420  CD  ARG   158      41.653  51.066  31.647  1.00  0.00           C
ATOM   2421  HD2 ARG   158      42.429  51.631  31.131  1.00  0.00           H
ATOM   2422  HD3 ARG   158      40.812  51.741  31.803  1.00  0.00           H
ATOM   2423  NE  ARG   158      42.112  50.692  33.011  1.00  0.00           N
ATOM   2424  HE  ARG   158      41.418  50.706  33.745  1.00  0.00           H
ATOM   2425  CZ  ARG   158      43.383  50.427  33.330  1.00  0.00           C
ATOM   2426  NH1 ARG   158      44.405  50.472  32.553  1.00  0.00           N
ATOM   2427 HH11 ARG   158      44.252  50.676  31.575  1.00  0.00           H
ATOM   2428 HH12 ARG   158      45.134  49.817  32.796  1.00  0.00           H
ATOM   2429  NH2 ARG   158      43.587  49.964  34.575  1.00  0.00           N
ATOM   2430 HH21 ARG   158      42.827  49.764  35.210  1.00  0.00           H
ATOM   2431 HH22 ARG   158      44.523  49.654  34.793  1.00  0.00           H
ATOM   2432  C   ARG   158      40.728  48.651  28.032  1.00  0.00           C
ATOM   2433  O   ARG   158      40.927  47.499  28.388  1.00  0.00           O
ATOM   2434  N   THR   159      41.436  49.094  26.983  1.00  0.00           N
ATOM   2435  H   THR   159      41.143  49.926  26.492  1.00  0.00           H
ATOM   2436  CA  THR   159      42.606  48.353  26.371  1.00  0.00           C
ATOM   2437  HA  THR   159      42.554  47.271  26.492  1.00  0.00           H
ATOM   2438  CB  THR   159      42.780  48.754  24.899  1.00  0.00           C
ATOM   2439  HB  THR   159      43.106  49.776  24.713  1.00  0.00           H
ATOM   2440  CG2 THR   159      43.728  47.970  24.088  1.00  0.00           C
ATOM   2441 HG21 THR   159      43.518  48.163  23.037  1.00  0.00           H
ATOM   2442 HG22 THR   159      43.546  46.931  24.362  1.00  0.00           H
ATOM   2443 HG23 THR   159      44.783  48.208  24.222  1.00  0.00           H
ATOM   2444  OG1 THR   159      41.490  48.617  24.256  1.00  0.00           O
ATOM   2445  HG1 THR   159      41.475  49.183  23.482  1.00  0.00           H
ATOM   2446  C   THR   159      43.905  48.709  27.148  1.00  0.00           C
ATOM   2447  O   THR   159      44.270  49.885  27.428  1.00  0.00           O
ATOM   2448  N   ASP   160      44.630  47.737  27.686  1.00  0.00           N
ATOM   2449  H   ASP   160      44.503  46.794  27.346  1.00  0.00           H
ATOM   2450  CA  ASP   160      45.649  47.962  28.701  1.00  0.00           C
ATOM   2451  HA  ASP   160      45.342  48.511  29.592  1.00  0.00           H
ATOM   2452  CB  ASP   160      46.021  46.618  29.299  1.00  0.00           C
ATOM   2453  HB2 ASP   160      45.158  46.017  29.583  1.00  0.00           H
ATOM   2454  HB3 ASP   160      46.555  46.071  28.522  1.00  0.00           H
ATOM   2455  CG  ASP   160      46.754  46.654  30.606  1.00  0.00           C
ATOM   2456  OD1 ASP   160      46.665  47.691  31.321  1.00  0.00           O
ATOM   2457  OD2 ASP   160      47.503  45.731  30.964  1.00  0.00           O
ATOM   2458  C   ASP   160      46.875  48.570  28.106  1.00  0.00           C
ATOM   2459  O   ASP   160      47.607  48.049  27.267  1.00  0.00           O
ATOM   2460  N   THR   161      47.142  49.694  28.605  1.00  0.00           N
ATOM   2461  H   THR   161      46.453  50.031  29.265  1.00  0.00           H
ATOM   2462  CA  THR   161      48.373  50.485  28.353  1.00  0.00           C
ATOM   2463  HA  THR   161      48.713  50.374  27.323  1.00  0.00           H
ATOM   2464  CB  THR   161      48.263  51.965  28.568  1.00  0.00           C
ATOM   2465  HB  THR   161      49.144  52.536  28.273  1.00  0.00           H
ATOM   2466  CG2 THR   161      47.148  52.403  27.602  1.00  0.00           C
ATOM   2467 HG21 THR   161      46.899  53.430  27.871  1.00  0.00           H
ATOM   2468 HG22 THR   161      46.210  51.882  27.796  1.00  0.00           H
ATOM   2469 HG23 THR   161      47.446  52.288  26.560  1.00  0.00           H
ATOM   2470  OG1 THR   161      47.803  52.374  29.845  1.00  0.00           O
ATOM   2471  HG1 THR   161      48.472  52.200  30.511  1.00  0.00           H
ATOM   2472  C   THR   161      49.587  49.938  29.224  1.00  0.00           C
ATOM   2473  O   THR   161      50.762  50.302  29.040  1.00  0.00           O
ATOM   2474  N   GLY   162      49.252  49.077  30.199  1.00  0.00           N
ATOM   2475  H   GLY   162      48.287  48.801  30.310  1.00  0.00           H
ATOM   2476  CA  GLY   162      50.148  48.297  31.023  1.00  0.00           C
ATOM   2477  HA2 GLY   162      50.814  48.813  31.716  1.00  0.00           H
ATOM   2478  HA3 GLY   162      49.453  47.761  31.669  1.00  0.00           H
ATOM   2479  C   GLY   162      50.990  47.299  30.177  1.00  0.00           C
ATOM   2480  O   GLY   162      50.797  47.155  28.949  1.00  0.00           O
ATOM   2481  N   GLU   163      51.992  46.619  30.775  1.00  0.00           N
ATOM   2482  H   GLU   163      52.228  46.825  31.736  1.00  0.00           H
ATOM   2483  CA  GLU   163      52.915  45.757  30.096  1.00  0.00           C
ATOM   2484  HA  GLU   163      53.186  46.161  29.120  1.00  0.00           H
ATOM   2485  CB  GLU   163      54.115  45.622  31.027  1.00  0.00           C
ATOM   2486  HB2 GLU   163      54.902  45.059  30.524  1.00  0.00           H
ATOM   2487  HB3 GLU   163      54.584  46.600  31.127  1.00  0.00           H
ATOM   2488  CG  GLU   163      53.862  44.962  32.387  1.00  0.00           C
ATOM   2489  HG2 GLU   163      52.908  44.443  32.474  1.00  0.00           H
ATOM   2490  HG3 GLU   163      54.643  44.221  32.558  1.00  0.00           H
ATOM   2491  CD  GLU   163      53.950  46.028  33.543  1.00  0.00           C
ATOM   2492  OE1 GLU   163      54.988  46.246  34.239  1.00  0.00           O
ATOM   2493  OE2 GLU   163      52.974  46.785  33.623  1.00  0.00           O
ATOM   2494  C   GLU   163      52.281  44.353  29.791  1.00  0.00           C
ATOM   2495  O   GLU   163      51.249  43.963  30.405  1.00  0.00           O
ATOM   2496  N   PRO   164      52.813  43.617  28.856  1.00  0.00           N
ATOM   2497  CD  PRO   164      53.872  43.950  27.969  1.00  0.00           C
ATOM   2498  HD2 PRO   164      54.768  44.180  28.545  1.00  0.00           H
ATOM   2499  HD3 PRO   164      53.479  44.779  27.381  1.00  0.00           H
ATOM   2500  CG  PRO   164      54.108  42.749  27.032  1.00  0.00           C
ATOM   2501  HG2 PRO   164      54.711  42.061  27.623  1.00  0.00           H
ATOM   2502  HG3 PRO   164      54.532  43.067  26.079  1.00  0.00           H
ATOM   2503  CB  PRO   164      52.672  42.267  26.942  1.00  0.00           C
ATOM   2504  HB2 PRO   164      52.539  41.259  26.551  1.00  0.00           H
ATOM   2505  HB3 PRO   164      52.164  42.938  26.249  1.00  0.00           H
ATOM   2506  CA  PRO   164      52.102  42.430  28.315  1.00  0.00           C
ATOM   2507  HA  PRO   164      51.031  42.629  28.259  1.00  0.00           H
ATOM   2508  C   PRO   164      52.447  41.144  29.103  1.00  0.00           C
ATOM   2509  O   PRO   164      53.588  40.697  29.306  1.00  0.00           O
ATOM   2510  N   MET   165      51.414  40.345  29.292  1.00  0.00           N
ATOM   2511  H   MET   165      50.483  40.724  29.194  1.00  0.00           H
ATOM   2512  CA  MET   165      51.358  38.977  29.643  1.00  0.00           C
ATOM   2513  HA  MET   165      52.230  38.830  30.280  1.00  0.00           H
ATOM   2514  CB  MET   165      50.114  38.691  30.536  1.00  0.00           C
ATOM   2515  HB2 MET   165      50.356  37.817  31.140  1.00  0.00           H
ATOM   2516  HB3 MET   165      49.953  39.507  31.239  1.00  0.00           H
ATOM   2517  CG  MET   165      48.800  38.334  29.794  1.00  0.00           C
ATOM   2518  HG2 MET   165      48.752  38.938  28.888  1.00  0.00           H
ATOM   2519  HG3 MET   165      48.775  37.281  29.513  1.00  0.00           H
ATOM   2520  SD  MET   165      47.300  38.875  30.498  1.00  0.00           S
ATOM   2521  CE  MET   165      47.345  38.093  32.113  1.00  0.00           C
ATOM   2522  HE1 MET   165      47.002  37.059  32.089  1.00  0.00           H
ATOM   2523  HE2 MET   165      48.409  38.142  32.341  1.00  0.00           H
ATOM   2524  HE3 MET   165      46.795  38.634  32.882  1.00  0.00           H
ATOM   2525  C   MET   165      51.494  37.993  28.450  1.00  0.00           C
ATOM   2526  O   MET   165      51.847  36.852  28.719  1.00  0.00           O
ATOM   2527  N   GLY   166      51.365  38.402  27.211  1.00  0.00           N
ATOM   2528  H   GLY   166      51.199  39.397  27.154  1.00  0.00           H
ATOM   2529  CA  GLY   166      51.404  37.589  26.011  1.00  0.00           C
ATOM   2530  HA2 GLY   166      51.469  38.318  25.203  1.00  0.00           H
ATOM   2531  HA3 GLY   166      52.277  36.966  26.204  1.00  0.00           H
ATOM   2532  C   GLY   166      50.149  36.777  25.730  1.00  0.00           C
ATOM   2533  O   GLY   166      49.549  36.789  24.629  1.00  0.00           O
ATOM   2534  N   ARG   167      49.643  36.045  26.670  1.00  0.00           N
ATOM   2535  H   ARG   167      50.250  35.856  27.454  1.00  0.00           H
ATOM   2536  CA  ARG   167      48.396  35.212  26.624  1.00  0.00           C
ATOM   2537  HA  ARG   167      47.735  35.885  26.077  1.00  0.00           H
ATOM   2538  CB  ARG   167      48.515  33.929  25.762  1.00  0.00           C
ATOM   2539  HB2 ARG   167      49.027  34.205  24.839  1.00  0.00           H
ATOM   2540  HB3 ARG   167      49.134  33.239  26.334  1.00  0.00           H
ATOM   2541  CG  ARG   167      47.189  33.224  25.409  1.00  0.00           C
ATOM   2542  HG2 ARG   167      46.390  33.128  26.145  1.00  0.00           H
ATOM   2543  HG3 ARG   167      46.665  33.881  24.716  1.00  0.00           H
ATOM   2544  CD  ARG   167      47.371  31.796  24.921  1.00  0.00           C
ATOM   2545  HD2 ARG   167      46.402  31.352  24.698  1.00  0.00           H
ATOM   2546  HD3 ARG   167      47.959  31.762  24.002  1.00  0.00           H
ATOM   2547  NE  ARG   167      48.066  30.929  25.881  1.00  0.00           N
ATOM   2548  HE  ARG   167      47.401  30.512  26.516  1.00  0.00           H
ATOM   2549  CZ  ARG   167      49.316  30.426  25.814  1.00  0.00           C
ATOM   2550  NH1 ARG   167      50.139  30.756  24.835  1.00  0.00           N
ATOM   2551 HH11 ARG   167      49.837  31.589  24.354  1.00  0.00           H
ATOM   2552 HH12 ARG   167      51.109  30.479  24.774  1.00  0.00           H
ATOM   2553  NH2 ARG   167      49.653  29.586  26.652  1.00  0.00           N
ATOM   2554 HH21 ARG   167      48.939  29.366  27.332  1.00  0.00           H
ATOM   2555 HH22 ARG   167      50.621  29.395  26.871  1.00  0.00           H
ATOM   2556  C   ARG   167      47.816  34.829  27.939  1.00  0.00           C
ATOM   2557  O   ARG   167      48.668  34.422  28.750  1.00  0.00           O
ATOM   2558  N   GLY   168      46.513  34.853  28.239  1.00  0.00           N
ATOM   2559  H   GLY   168      45.900  35.096  27.475  1.00  0.00           H
ATOM   2560  CA  GLY   168      45.891  34.271  29.421  1.00  0.00           C
ATOM   2561  HA2 GLY   168      45.220  33.508  29.029  1.00  0.00           H
ATOM   2562  HA3 GLY   168      46.696  33.736  29.925  1.00  0.00           H
ATOM   2563  C   GLY   168      45.271  35.303  30.328  1.00  0.00           C
ATOM   2564  O   GLY   168      44.741  36.303  29.809  1.00  0.00           O
ATOM   2565  N   THR   169      45.240  35.016  31.655  1.00  0.00           N
ATOM   2566  H   THR   169      45.953  34.406  32.027  1.00  0.00           H
ATOM   2567  CA  THR   169      44.538  35.814  32.674  1.00  0.00           C
ATOM   2568  HA  THR   169      44.303  36.793  32.255  1.00  0.00           H
ATOM   2569  CB  THR   169      43.174  35.125  32.984  1.00  0.00           C
ATOM   2570  HB  THR   169      43.327  34.102  33.325  1.00  0.00           H
ATOM   2571  CG2 THR   169      42.430  35.859  34.086  1.00  0.00           C
ATOM   2572 HG21 THR   169      42.894  35.602  35.038  1.00  0.00           H
ATOM   2573 HG22 THR   169      41.392  35.525  34.106  1.00  0.00           H
ATOM   2574 HG23 THR   169      42.513  36.924  33.869  1.00  0.00           H
ATOM   2575  OG1 THR   169      42.361  35.272  31.878  1.00  0.00           O
ATOM   2576  HG1 THR   169      41.727  34.552  31.909  1.00  0.00           H
ATOM   2577  C   THR   169      45.333  36.065  33.966  1.00  0.00           C
ATOM   2578  O   THR   169      46.064  35.211  34.495  1.00  0.00           O
ATOM   2579  N   LYS   170      45.274  37.261  34.523  1.00  0.00           N
ATOM   2580  H   LYS   170      44.683  37.924  34.042  1.00  0.00           H
ATOM   2581  CA  LYS   170      45.741  37.686  35.835  1.00  0.00           C
ATOM   2582  HA  LYS   170      46.171  36.905  36.462  1.00  0.00           H
ATOM   2583  CB  LYS   170      46.821  38.772  35.704  1.00  0.00           C
ATOM   2584  HB2 LYS   170      47.630  38.276  35.167  1.00  0.00           H
ATOM   2585  HB3 LYS   170      46.490  39.603  35.080  1.00  0.00           H
ATOM   2586  CG  LYS   170      47.472  39.300  36.989  1.00  0.00           C
ATOM   2587  HG2 LYS   170      46.616  39.485  37.637  1.00  0.00           H
ATOM   2588  HG3 LYS   170      48.096  38.471  37.324  1.00  0.00           H
ATOM   2589  CD  LYS   170      48.361  40.603  36.904  1.00  0.00           C
ATOM   2590  HD2 LYS   170      47.887  41.494  36.492  1.00  0.00           H
ATOM   2591  HD3 LYS   170      48.852  40.912  37.827  1.00  0.00           H
ATOM   2592  CE  LYS   170      49.414  40.402  35.896  1.00  0.00           C
ATOM   2593  HE2 LYS   170      50.052  39.641  36.349  1.00  0.00           H
ATOM   2594  HE3 LYS   170      48.983  40.131  34.932  1.00  0.00           H
ATOM   2595  NZ  LYS   170      50.365  41.510  35.730  1.00  0.00           N
ATOM   2596  HZ1 LYS   170      50.919  41.654  36.562  1.00  0.00           H
ATOM   2597  HZ2 LYS   170      49.893  42.354  35.439  1.00  0.00           H
ATOM   2598  HZ3 LYS   170      50.908  41.157  34.955  1.00  0.00           H
ATOM   2599  C   LYS   170      44.610  38.265  36.638  1.00  0.00           C
ATOM   2600  O   LYS   170      43.915  39.149  36.071  1.00  0.00           O
ATOM   2601  N   VAL   171      44.380  37.712  37.816  1.00  0.00           N
ATOM   2602  H   VAL   171      45.129  37.115  38.139  1.00  0.00           H
ATOM   2603  CA  VAL   171      43.386  38.129  38.780  1.00  0.00           C
ATOM   2604  HA  VAL   171      42.797  38.946  38.364  1.00  0.00           H
ATOM   2605  CB  VAL   171      42.429  36.992  39.084  1.00  0.00           C
ATOM   2606  HB  VAL   171      43.032  36.155  39.437  1.00  0.00           H
ATOM   2607  CG1 VAL   171      41.397  37.441  40.148  1.00  0.00           C
ATOM   2608 HG11 VAL   171      41.907  37.744  41.062  1.00  0.00           H
ATOM   2609 HG12 VAL   171      40.724  38.255  39.877  1.00  0.00           H
ATOM   2610 HG13 VAL   171      40.833  36.537  40.380  1.00  0.00           H
ATOM   2611  CG2 VAL   171      41.652  36.512  37.920  1.00  0.00           C
ATOM   2612 HG21 VAL   171      42.331  36.096  37.174  1.00  0.00           H
ATOM   2613 HG22 VAL   171      41.196  37.357  37.406  1.00  0.00           H
ATOM   2614 HG23 VAL   171      40.848  35.853  38.246  1.00  0.00           H
ATOM   2615  C   VAL   171      44.130  38.723  39.978  1.00  0.00           C
ATOM   2616  O   VAL   171      45.059  38.108  40.480  1.00  0.00           O
ATOM   2617  N   ILE   172      43.856  39.955  40.316  1.00  0.00           N
ATOM   2618  H   ILE   172      43.110  40.375  39.781  1.00  0.00           H
ATOM   2619  CA  ILE   172      44.286  40.619  41.535  1.00  0.00           C
ATOM   2620  HA  ILE   172      45.104  40.119  42.054  1.00  0.00           H
ATOM   2621  CB  ILE   172      44.821  42.058  41.288  1.00  0.00           C
ATOM   2622  HB  ILE   172      43.921  42.632  41.068  1.00  0.00           H
ATOM   2623  CG2 ILE   172      45.501  42.538  42.630  1.00  0.00           C
ATOM   2624 HG21 ILE   172      46.459  42.087  42.892  1.00  0.00           H
ATOM   2625 HG22 ILE   172      44.821  42.431  43.475  1.00  0.00           H
ATOM   2626 HG23 ILE   172      45.651  43.614  42.539  1.00  0.00           H
ATOM   2627  CG1 ILE   172      45.724  42.271  39.998  1.00  0.00           C
ATOM   2628 HG12 ILE   172      46.636  41.678  40.056  1.00  0.00           H
ATOM   2629 HG13 ILE   172      45.145  41.993  39.116  1.00  0.00           H
ATOM   2630  CD1 ILE   172      46.174  43.731  39.736  1.00  0.00           C
ATOM   2631 HD11 ILE   172      45.336  44.383  39.983  1.00  0.00           H
ATOM   2632 HD12 ILE   172      46.416  43.922  38.691  1.00  0.00           H
ATOM   2633 HD13 ILE   172      47.038  44.015  40.338  1.00  0.00           H
ATOM   2634  C   ILE   172      43.132  40.752  42.507  1.00  0.00           C
ATOM   2635  O   ILE   172      42.079  41.304  42.301  1.00  0.00           O
ATOM   2636  N   LEU   173      43.410  40.127  43.663  1.00  0.00           N
ATOM   2637  H   LEU   173      44.332  39.736  43.796  1.00  0.00           H
ATOM   2638  CA  LEU   173      42.481  40.195  44.830  1.00  0.00           C
ATOM   2639  HA  LEU   173      41.454  40.349  44.497  1.00  0.00           H
ATOM   2640  CB  LEU   173      42.572  38.833  45.526  1.00  0.00           C
ATOM   2641  HB2 LEU   173      43.613  38.559  45.694  1.00  0.00           H
ATOM   2642  HB3 LEU   173      41.920  38.947  46.392  1.00  0.00           H
ATOM   2643  CG  LEU   173      41.983  37.668  44.682  1.00  0.00           C
ATOM   2644  HG  LEU   173      42.489  37.506  43.730  1.00  0.00           H
ATOM   2645  CD1 LEU   173      42.199  36.287  45.377  1.00  0.00           C
ATOM   2646 HD11 LEU   173      43.239  36.098  45.643  1.00  0.00           H
ATOM   2647 HD12 LEU   173      41.797  35.468  44.781  1.00  0.00           H
ATOM   2648 HD13 LEU   173      41.681  36.311  46.336  1.00  0.00           H
ATOM   2649  CD2 LEU   173      40.492  37.853  44.347  1.00  0.00           C
ATOM   2650 HD21 LEU   173      40.015  36.938  43.996  1.00  0.00           H
ATOM   2651 HD22 LEU   173      40.005  38.131  45.281  1.00  0.00           H
ATOM   2652 HD23 LEU   173      40.230  38.517  43.523  1.00  0.00           H
ATOM   2653  C   LEU   173      42.895  41.281  45.858  1.00  0.00           C
ATOM   2654  O   LEU   173      44.044  41.183  46.387  1.00  0.00           O
ATOM   2655  N   HID   174      41.963  42.221  46.197  1.00  0.00           N
ATOM   2656  H   HID   174      41.071  42.192  45.726  1.00  0.00           H
ATOM   2657  CA  HID   174      42.100  43.307  47.213  1.00  0.00           C
ATOM   2658  HA  HID   174      43.167  43.530  47.257  1.00  0.00           H
ATOM   2659  CB  HID   174      41.491  44.525  46.569  1.00  0.00           C
ATOM   2660  HB2 HID   174      40.486  44.189  46.314  1.00  0.00           H
ATOM   2661  HB3 HID   174      41.500  45.217  47.410  1.00  0.00           H
ATOM   2662  CG  HID   174      42.184  45.073  45.362  1.00  0.00           C
ATOM   2663  ND1 HID   174      43.173  45.942  45.437  1.00  0.00           N
ATOM   2664  HD1 HID   174      43.516  46.330  46.304  1.00  0.00           H
ATOM   2665  CE1 HID   174      43.704  46.080  44.214  1.00  0.00           C
ATOM   2666  HE1 HID   174      44.652  46.584  44.098  1.00  0.00           H
ATOM   2667  NE2 HID   174      43.040  45.302  43.325  1.00  0.00           N
ATOM   2668  CD2 HID   174      42.063  44.692  44.051  1.00  0.00           C
ATOM   2669  HD2 HID   174      41.430  43.880  43.724  1.00  0.00           H
ATOM   2670  C   HID   174      41.486  42.866  48.501  1.00  0.00           C
ATOM   2671  O   HID   174      40.267  43.057  48.736  1.00  0.00           O
ATOM   2672  N   LEU   175      42.282  42.105  49.197  1.00  0.00           N
ATOM   2673  H   LEU   175      43.238  41.952  48.911  1.00  0.00           H
ATOM   2674  CA  LEU   175      41.840  41.299  50.349  1.00  0.00           C
ATOM   2675  HA  LEU   175      41.054  40.576  50.131  1.00  0.00           H
ATOM   2676  CB  LEU   175      42.946  40.476  51.057  1.00  0.00           C
ATOM   2677  HB2 LEU   175      43.857  41.053  51.218  1.00  0.00           H
ATOM   2678  HB3 LEU   175      42.609  40.248  52.067  1.00  0.00           H
ATOM   2679  CG  LEU   175      43.360  39.183  50.333  1.00  0.00           C
ATOM   2680  HG  LEU   175      43.562  39.386  49.281  1.00  0.00           H
ATOM   2681  CD1 LEU   175      44.597  38.509  51.071  1.00  0.00           C
ATOM   2682 HD11 LEU   175      44.212  38.317  52.072  1.00  0.00           H
ATOM   2683 HD12 LEU   175      45.432  39.211  51.090  1.00  0.00           H
ATOM   2684 HD13 LEU   175      44.915  37.621  50.524  1.00  0.00           H
ATOM   2685  CD2 LEU   175      42.267  38.149  50.500  1.00  0.00           C
ATOM   2686 HD21 LEU   175      41.884  38.094  51.519  1.00  0.00           H
ATOM   2687 HD22 LEU   175      41.457  38.490  49.855  1.00  0.00           H
ATOM   2688 HD23 LEU   175      42.613  37.165  50.185  1.00  0.00           H
ATOM   2689  C   LEU   175      41.314  42.289  51.453  1.00  0.00           C
ATOM   2690  O   LEU   175      41.819  43.333  51.711  1.00  0.00           O
ATOM   2691  N   LYS   176      40.280  41.871  52.163  1.00  0.00           N
ATOM   2692  H   LYS   176      39.975  40.924  51.989  1.00  0.00           H
ATOM   2693  CA  LYS   176      39.738  42.574  53.410  1.00  0.00           C
ATOM   2694  HA  LYS   176      39.201  43.472  53.107  1.00  0.00           H
ATOM   2695  CB  LYS   176      38.613  41.590  53.933  1.00  0.00           C
ATOM   2696  HB2 LYS   176      38.985  40.569  53.842  1.00  0.00           H
ATOM   2697  HB3 LYS   176      38.561  41.666  55.019  1.00  0.00           H
ATOM   2698  CG  LYS   176      37.258  41.806  53.339  1.00  0.00           C
ATOM   2699  HG2 LYS   176      36.894  42.830  53.262  1.00  0.00           H
ATOM   2700  HG3 LYS   176      37.341  41.489  52.300  1.00  0.00           H
ATOM   2701  CD  LYS   176      36.244  41.031  54.157  1.00  0.00           C
ATOM   2702  HD2 LYS   176      36.512  39.985  54.306  1.00  0.00           H
ATOM   2703  HD3 LYS   176      36.278  41.476  55.152  1.00  0.00           H
ATOM   2704  CE  LYS   176      34.785  41.137  53.710  1.00  0.00           C
ATOM   2705  HE2 LYS   176      34.616  40.449  52.880  1.00  0.00           H
ATOM   2706  HE3 LYS   176      34.118  40.765  54.488  1.00  0.00           H
ATOM   2707  NZ  LYS   176      34.407  42.509  53.230  1.00  0.00           N
ATOM   2708  HZ1 LYS   176      33.505  42.509  52.776  1.00  0.00           H
ATOM   2709  HZ2 LYS   176      34.980  42.785  52.445  1.00  0.00           H
ATOM   2710  HZ3 LYS   176      34.569  43.223  53.924  1.00  0.00           H
ATOM   2711  C   LYS   176      40.818  42.620  54.607  1.00  0.00           C
ATOM   2712  O   LYS   176      41.603  41.665  54.673  1.00  0.00           O
ATOM   2713  N   GLU   177      40.774  43.636  55.472  1.00  0.00           N
ATOM   2714  H   GLU   177      40.073  44.321  55.228  1.00  0.00           H
ATOM   2715  CA  GLU   177      41.666  43.890  56.556  1.00  0.00           C
ATOM   2716  HA  GLU   177      42.662  43.904  56.111  1.00  0.00           H
ATOM   2717  CB  GLU   177      41.431  45.303  57.166  1.00  0.00           C
ATOM   2718  HB2 GLU   177      40.505  45.319  57.739  1.00  0.00           H
ATOM   2719  HB3 GLU   177      42.153  45.528  57.950  1.00  0.00           H
ATOM   2720  CG  GLU   177      41.486  46.428  56.126  1.00  0.00           C
ATOM   2721  HG2 GLU   177      41.861  47.325  56.621  1.00  0.00           H
ATOM   2722  HG3 GLU   177      42.205  46.038  55.406  1.00  0.00           H
ATOM   2723  CD  GLU   177      40.080  46.669  55.528  1.00  0.00           C
ATOM   2724  OE1 GLU   177      39.769  46.035  54.478  1.00  0.00           O
ATOM   2725  OE2 GLU   177      39.266  47.312  56.194  1.00  0.00           O
ATOM   2726  C   GLU   177      41.754  42.857  57.691  1.00  0.00           C
ATOM   2727  O   GLU   177      42.649  42.902  58.560  1.00  0.00           O
ATOM   2728  N   ASP   178      40.808  41.935  57.615  1.00  0.00           N
ATOM   2729  H   ASP   178      40.176  41.907  56.829  1.00  0.00           H
ATOM   2730  CA  ASP   178      40.558  40.903  58.640  1.00  0.00           C
ATOM   2731  HA  ASP   178      41.365  40.900  59.374  1.00  0.00           H
ATOM   2732  CB  ASP   178      39.148  41.077  59.293  1.00  0.00           C
ATOM   2733  HB2 ASP   178      39.010  40.261  60.002  1.00  0.00           H
ATOM   2734  HB3 ASP   178      39.034  41.996  59.868  1.00  0.00           H
ATOM   2735  CG  ASP   178      38.032  41.042  58.238  1.00  0.00           C
ATOM   2736  OD1 ASP   178      37.595  39.917  57.914  1.00  0.00           O
ATOM   2737  OD2 ASP   178      37.590  42.141  57.677  1.00  0.00           O
ATOM   2738  C   ASP   178      40.734  39.526  57.896  1.00  0.00           C
ATOM   2739  O   ASP   178      40.562  38.537  58.582  1.00  0.00           O
ATOM   2740  N   GLN   179      41.023  39.376  56.589  1.00  0.00           N
ATOM   2741  H   GLN   179      41.293  40.182  56.044  1.00  0.00           H
ATOM   2742  CA  GLN   179      41.185  38.130  55.951  1.00  0.00           C
ATOM   2743  HA  GLN   179      41.109  37.309  56.664  1.00  0.00           H
ATOM   2744  CB  GLN   179      40.226  37.926  54.760  1.00  0.00           C
ATOM   2745  HB2 GLN   179      40.290  38.587  53.895  1.00  0.00           H
ATOM   2746  HB3 GLN   179      40.399  36.958  54.289  1.00  0.00           H
ATOM   2747  CG  GLN   179      38.739  38.028  55.290  1.00  0.00           C
ATOM   2748  HG2 GLN   179      38.598  38.929  55.888  1.00  0.00           H
ATOM   2749  HG3 GLN   179      38.022  38.119  54.474  1.00  0.00           H
ATOM   2750  CD  GLN   179      38.448  36.769  56.057  1.00  0.00           C
ATOM   2751  OE1 GLN   179      38.891  35.677  55.716  1.00  0.00           O
ATOM   2752  NE2 GLN   179      37.573  36.900  57.045  1.00  0.00           N
ATOM   2753 HE21 GLN   179      37.454  36.195  57.758  1.00  0.00           H
ATOM   2754 HE22 GLN   179      37.215  37.822  57.252  1.00  0.00           H
ATOM   2755  C   GLN   179      42.654  38.024  55.471  1.00  0.00           C
ATOM   2756  O   GLN   179      42.964  37.346  54.487  1.00  0.00           O
ATOM   2757  N   THR   180      43.610  38.803  56.027  1.00  0.00           N
ATOM   2758  H   THR   180      43.208  39.365  56.764  1.00  0.00           H
ATOM   2759  CA  THR   180      44.957  39.088  55.540  1.00  0.00           C
ATOM   2760  HA  THR   180      44.973  39.186  54.454  1.00  0.00           H
ATOM   2761  CB  THR   180      45.468  40.408  56.240  1.00  0.00           C
ATOM   2762  HB  THR   180      46.512  40.507  55.938  1.00  0.00           H
ATOM   2763  CG2 THR   180      44.666  41.618  55.880  1.00  0.00           C
ATOM   2764 HG21 THR   180      44.624  41.746  54.798  1.00  0.00           H
ATOM   2765 HG22 THR   180      45.278  42.430  56.274  1.00  0.00           H
ATOM   2766 HG23 THR   180      43.692  41.612  56.369  1.00  0.00           H
ATOM   2767  OG1 THR   180      45.517  40.274  57.649  1.00  0.00           O
ATOM   2768  HG1 THR   180      46.441  40.165  57.888  1.00  0.00           H
ATOM   2769  C   THR   180      45.956  37.941  55.788  1.00  0.00           C
ATOM   2770  O   THR   180      47.076  37.981  55.251  1.00  0.00           O
ATOM   2771  N   GLU   181      45.588  36.911  56.540  1.00  0.00           N
ATOM   2772  H   GLU   181      44.647  36.833  56.899  1.00  0.00           H
ATOM   2773  CA  GLU   181      46.405  35.709  56.662  1.00  0.00           C
ATOM   2774  HA  GLU   181      47.406  35.967  57.009  1.00  0.00           H
ATOM   2775  CB  GLU   181      45.735  34.846  57.799  1.00  0.00           C
ATOM   2776  HB2 GLU   181      46.317  33.946  58.000  1.00  0.00           H
ATOM   2777  HB3 GLU   181      45.805  35.411  58.730  1.00  0.00           H
ATOM   2778  CG  GLU   181      44.281  34.378  57.594  1.00  0.00           C
ATOM   2779  HG2 GLU   181      44.092  34.238  56.530  1.00  0.00           H
ATOM   2780  HG3 GLU   181      44.132  33.372  57.991  1.00  0.00           H
ATOM   2781  CD  GLU   181      43.184  35.329  58.161  1.00  0.00           C
ATOM   2782  OE1 GLU   181      42.083  34.910  58.614  1.00  0.00           O
ATOM   2783  OE2 GLU   181      43.555  36.510  58.383  1.00  0.00           O
ATOM   2784  C   GLU   181      46.547  34.913  55.337  1.00  0.00           C
ATOM   2785  O   GLU   181      47.501  34.214  55.074  1.00  0.00           O
ATOM   2786  N   TYR   182      45.619  35.206  54.377  1.00  0.00           N
ATOM   2787  H   TYR   182      44.913  35.907  54.550  1.00  0.00           H
ATOM   2788  CA  TYR   182      45.734  34.729  52.989  1.00  0.00           C
ATOM   2789  HA  TYR   182      45.909  33.654  53.015  1.00  0.00           H
ATOM   2790  CB  TYR   182      44.430  34.924  52.245  1.00  0.00           C
ATOM   2791  HB2 TYR   182      44.090  35.955  52.336  1.00  0.00           H
ATOM   2792  HB3 TYR   182      44.623  34.685  51.200  1.00  0.00           H
ATOM   2793  CG  TYR   182      43.249  34.103  52.840  1.00  0.00           C
ATOM   2794  CD1 TYR   182      43.328  32.688  52.836  1.00  0.00           C
ATOM   2795  HD1 TYR   182      44.207  32.174  52.478  1.00  0.00           H
ATOM   2796  CE1 TYR   182      42.355  31.886  53.486  1.00  0.00           C
ATOM   2797  HE1 TYR   182      42.517  30.831  53.660  1.00  0.00           H
ATOM   2798  CZ  TYR   182      41.227  32.510  54.086  1.00  0.00           C
ATOM   2799  OH  TYR   182      40.373  31.651  54.764  1.00  0.00           O
ATOM   2800  HH  TYR   182      39.690  32.140  55.230  1.00  0.00           H
ATOM   2801  CE2 TYR   182      41.052  33.914  53.937  1.00  0.00           C
ATOM   2802  HE2 TYR   182      40.148  34.421  54.238  1.00  0.00           H
ATOM   2803  CD2 TYR   182      42.037  34.602  53.198  1.00  0.00           C
ATOM   2804  HD2 TYR   182      41.928  35.675  53.127  1.00  0.00           H
ATOM   2805  C   TYR   182      46.952  35.275  52.247  1.00  0.00           C
ATOM   2806  O   TYR   182      47.120  34.979  51.086  1.00  0.00           O
ATOM   2807  N   LEU   183      47.826  36.099  52.849  1.00  0.00           N
ATOM   2808  H   LEU   183      47.623  36.515  53.748  1.00  0.00           H
ATOM   2809  CA  LEU   183      49.123  36.480  52.295  1.00  0.00           C
ATOM   2810  HA  LEU   183      49.166  36.317  51.219  1.00  0.00           H
ATOM   2811  CB  LEU   183      49.378  37.937  52.478  1.00  0.00           C
ATOM   2812  HB2 LEU   183      49.531  38.185  53.528  1.00  0.00           H
ATOM   2813  HB3 LEU   183      50.342  38.218  52.053  1.00  0.00           H
ATOM   2814  CG  LEU   183      48.243  38.804  51.836  1.00  0.00           C
ATOM   2815  HG  LEU   183      47.306  38.510  52.308  1.00  0.00           H
ATOM   2816  CD1 LEU   183      48.425  40.257  52.276  1.00  0.00           C
ATOM   2817 HD11 LEU   183      49.295  40.736  51.827  1.00  0.00           H
ATOM   2818 HD12 LEU   183      48.595  40.342  53.349  1.00  0.00           H
ATOM   2819 HD13 LEU   183      47.577  40.916  52.088  1.00  0.00           H
ATOM   2820  CD2 LEU   183      48.051  38.762  50.328  1.00  0.00           C
ATOM   2821 HD21 LEU   183      47.307  39.527  50.104  1.00  0.00           H
ATOM   2822 HD22 LEU   183      48.945  38.974  49.742  1.00  0.00           H
ATOM   2823 HD23 LEU   183      47.829  37.704  50.188  1.00  0.00           H
ATOM   2824  C   LEU   183      50.238  35.647  52.865  1.00  0.00           C
ATOM   2825  O   LEU   183      51.433  35.891  52.585  1.00  0.00           O
ATOM   2826  N   GLU   184      50.005  34.666  53.766  1.00  0.00           N
ATOM   2827  H   GLU   184      49.046  34.457  54.008  1.00  0.00           H
ATOM   2828  CA  GLU   184      51.016  33.737  54.333  1.00  0.00           C
ATOM   2829  HA  GLU   184      51.997  34.211  54.344  1.00  0.00           H
ATOM   2830  CB  GLU   184      50.545  33.254  55.707  1.00  0.00           C
ATOM   2831  HB2 GLU   184      49.712  32.573  55.536  1.00  0.00           H
ATOM   2832  HB3 GLU   184      51.387  32.714  56.140  1.00  0.00           H
ATOM   2833  CG  GLU   184      50.220  34.270  56.822  1.00  0.00           C
ATOM   2834  HG2 GLU   184      51.116  34.884  56.924  1.00  0.00           H
ATOM   2835  HG3 GLU   184      49.390  34.939  56.595  1.00  0.00           H
ATOM   2836  CD  GLU   184      49.988  33.524  58.167  1.00  0.00           C
ATOM   2837  OE1 GLU   184      50.115  34.141  59.234  1.00  0.00           O
ATOM   2838  OE2 GLU   184      49.562  32.372  58.163  1.00  0.00           O
ATOM   2839  C   GLU   184      51.258  32.547  53.381  1.00  0.00           C
ATOM   2840  O   GLU   184      50.342  31.814  53.058  1.00  0.00           O
ATOM   2841  N   GLU   185      52.568  32.313  53.126  1.00  0.00           N
ATOM   2842  H   GLU   185      53.281  32.954  53.442  1.00  0.00           H
ATOM   2843  CA  GLU   185      52.997  31.273  52.182  1.00  0.00           C
ATOM   2844  HA  GLU   185      52.436  31.361  51.251  1.00  0.00           H
ATOM   2845  CB  GLU   185      54.570  31.445  52.034  1.00  0.00           C
ATOM   2846  HB2 GLU   185      55.130  31.078  52.895  1.00  0.00           H
ATOM   2847  HB3 GLU   185      54.823  30.802  51.191  1.00  0.00           H
ATOM   2848  CG  GLU   185      55.017  32.867  51.678  1.00  0.00           C
ATOM   2849  HG2 GLU   185      55.757  33.020  50.894  1.00  0.00           H
ATOM   2850  HG3 GLU   185      54.193  33.348  51.151  1.00  0.00           H
ATOM   2851  CD  GLU   185      55.429  33.677  52.881  1.00  0.00           C
ATOM   2852  OE1 GLU   185      56.336  34.516  52.758  1.00  0.00           O
ATOM   2853  OE2 GLU   185      54.689  33.687  53.903  1.00  0.00           O
ATOM   2854  C   GLU   185      52.686  29.800  52.674  1.00  0.00           C
ATOM   2855  O   GLU   185      52.324  29.022  51.829  1.00  0.00           O
ATOM   2856  N   ARG   186      52.616  29.586  53.994  1.00  0.00           N
ATOM   2857  H   ARG   186      52.814  30.369  54.601  1.00  0.00           H
ATOM   2858  CA  ARG   186      52.078  28.403  54.616  1.00  0.00           C
ATOM   2859  HA  ARG   186      52.579  27.490  54.293  1.00  0.00           H
ATOM   2860  CB  ARG   186      52.337  28.465  56.158  1.00  0.00           C
ATOM   2861  HB2 ARG   186      51.881  27.601  56.641  1.00  0.00           H
ATOM   2862  HB3 ARG   186      53.416  28.370  56.284  1.00  0.00           H
ATOM   2863  CG  ARG   186      51.674  29.644  56.937  1.00  0.00           C
ATOM   2864  HG2 ARG   186      52.153  30.575  56.636  1.00  0.00           H
ATOM   2865  HG3 ARG   186      50.643  29.881  56.676  1.00  0.00           H
ATOM   2866  CD  ARG   186      51.891  29.550  58.463  1.00  0.00           C
ATOM   2867  HD2 ARG   186      51.459  28.606  58.795  1.00  0.00           H
ATOM   2868  HD3 ARG   186      52.921  29.405  58.791  1.00  0.00           H
ATOM   2869  NE  ARG   186      51.350  30.700  59.230  1.00  0.00           N
ATOM   2870  HE  ARG   186      50.733  31.403  58.850  1.00  0.00           H
ATOM   2871  CZ  ARG   186      51.512  30.720  60.566  1.00  0.00           C
ATOM   2872  NH1 ARG   186      52.067  29.788  61.226  1.00  0.00           N
ATOM   2873 HH11 ARG   186      52.354  28.990  60.678  1.00  0.00           H
ATOM   2874 HH12 ARG   186      52.071  29.698  62.232  1.00  0.00           H
ATOM   2875  NH2 ARG   186      51.129  31.760  61.218  1.00  0.00           N
ATOM   2876 HH21 ARG   186      50.669  32.527  60.750  1.00  0.00           H
ATOM   2877 HH22 ARG   186      51.615  32.032  62.062  1.00  0.00           H
ATOM   2878  C   ARG   186      50.579  28.141  54.391  1.00  0.00           C
ATOM   2879  O   ARG   186      50.192  27.015  54.174  1.00  0.00           O
ATOM   2880  N   ARG   187      49.735  29.187  54.361  1.00  0.00           N
ATOM   2881  H   ARG   187      50.120  30.116  54.459  1.00  0.00           H
ATOM   2882  CA  ARG   187      48.315  29.243  54.303  1.00  0.00           C
ATOM   2883  HA  ARG   187      48.028  28.375  54.896  1.00  0.00           H
ATOM   2884  CB  ARG   187      47.765  30.584  54.939  1.00  0.00           C
ATOM   2885  HB2 ARG   187      48.138  30.622  55.962  1.00  0.00           H
ATOM   2886  HB3 ARG   187      48.172  31.326  54.251  1.00  0.00           H
ATOM   2887  CG  ARG   187      46.209  30.609  54.945  1.00  0.00           C
ATOM   2888  HG2 ARG   187      45.949  31.649  55.142  1.00  0.00           H
ATOM   2889  HG3 ARG   187      45.666  30.408  54.021  1.00  0.00           H
ATOM   2890  CD  ARG   187      45.602  29.941  56.215  1.00  0.00           C
ATOM   2891  HD2 ARG   187      46.152  29.001  56.181  1.00  0.00           H
ATOM   2892  HD3 ARG   187      45.835  30.657  57.003  1.00  0.00           H
ATOM   2893  NE  ARG   187      44.159  29.901  56.058  1.00  0.00           N
ATOM   2894  HE  ARG   187      43.525  30.666  56.242  1.00  0.00           H
ATOM   2895  CZ  ARG   187      43.408  28.821  55.826  1.00  0.00           C
ATOM   2896  NH1 ARG   187      43.849  27.644  55.572  1.00  0.00           N
ATOM   2897 HH11 ARG   187      44.822  27.389  55.662  1.00  0.00           H
ATOM   2898 HH12 ARG   187      43.207  26.872  55.461  1.00  0.00           H
ATOM   2899  NH2 ARG   187      42.097  28.881  55.916  1.00  0.00           N
ATOM   2900 HH21 ARG   187      41.751  29.830  55.877  1.00  0.00           H
ATOM   2901 HH22 ARG   187      41.511  28.104  55.647  1.00  0.00           H
ATOM   2902  C   ARG   187      47.874  28.874  52.866  1.00  0.00           C
ATOM   2903  O   ARG   187      47.073  27.959  52.650  1.00  0.00           O
ATOM   2904  N   ILE   188      48.598  29.403  51.897  1.00  0.00           N
ATOM   2905  H   ILE   188      49.118  30.223  52.177  1.00  0.00           H
ATOM   2906  CA  ILE   188      48.490  29.172  50.455  1.00  0.00           C
ATOM   2907  HA  ILE   188      47.420  29.265  50.268  1.00  0.00           H
ATOM   2908  CB  ILE   188      49.289  30.095  49.616  1.00  0.00           C
ATOM   2909  HB  ILE   188      50.322  30.063  49.960  1.00  0.00           H
ATOM   2910  CG2 ILE   188      49.260  29.660  48.146  1.00  0.00           C
ATOM   2911 HG21 ILE   188      49.807  28.721  48.079  1.00  0.00           H
ATOM   2912 HG22 ILE   188      49.857  30.315  47.511  1.00  0.00           H
ATOM   2913 HG23 ILE   188      48.200  29.499  47.951  1.00  0.00           H
ATOM   2914  CG1 ILE   188      48.781  31.530  49.718  1.00  0.00           C
ATOM   2915 HG12 ILE   188      47.846  31.520  49.158  1.00  0.00           H
ATOM   2916 HG13 ILE   188      48.488  31.805  50.731  1.00  0.00           H
ATOM   2917  CD1 ILE   188      49.658  32.687  49.126  1.00  0.00           C
ATOM   2918 HD11 ILE   188      49.641  32.656  48.036  1.00  0.00           H
ATOM   2919 HD12 ILE   188      50.652  32.511  49.538  1.00  0.00           H
ATOM   2920 HD13 ILE   188      49.281  33.681  49.367  1.00  0.00           H
ATOM   2921  C   ILE   188      48.815  27.712  50.207  1.00  0.00           C
ATOM   2922  O   ILE   188      48.031  26.923  49.620  1.00  0.00           O
ATOM   2923  N   LYS   189      49.992  27.195  50.699  1.00  0.00           N
ATOM   2924  H   LYS   189      50.721  27.835  50.978  1.00  0.00           H
ATOM   2925  CA  LYS   189      50.338  25.768  50.599  1.00  0.00           C
ATOM   2926  HA  LYS   189      50.457  25.486  49.552  1.00  0.00           H
ATOM   2927  CB  LYS   189      51.670  25.600  51.356  1.00  0.00           C
ATOM   2928  HB2 LYS   189      51.670  26.187  52.275  1.00  0.00           H
ATOM   2929  HB3 LYS   189      51.819  24.566  51.668  1.00  0.00           H
ATOM   2930  CG  LYS   189      52.817  25.994  50.442  1.00  0.00           C
ATOM   2931  HG2 LYS   189      52.733  25.347  49.568  1.00  0.00           H
ATOM   2932  HG3 LYS   189      52.700  27.067  50.284  1.00  0.00           H
ATOM   2933  CD  LYS   189      54.091  25.852  51.205  1.00  0.00           C
ATOM   2934  HD2 LYS   189      53.881  26.217  52.210  1.00  0.00           H
ATOM   2935  HD3 LYS   189      54.310  24.805  51.415  1.00  0.00           H
ATOM   2936  CE  LYS   189      55.304  26.638  50.673  1.00  0.00           C
ATOM   2937  HE2 LYS   189      55.440  26.419  49.613  1.00  0.00           H
ATOM   2938  HE3 LYS   189      55.133  27.715  50.658  1.00  0.00           H
ATOM   2939  NZ  LYS   189      56.553  26.340  51.482  1.00  0.00           N
ATOM   2940  HZ1 LYS   189      57.269  26.963  51.138  1.00  0.00           H
ATOM   2941  HZ2 LYS   189      56.871  25.385  51.406  1.00  0.00           H
ATOM   2942  HZ3 LYS   189      56.470  26.538  52.469  1.00  0.00           H
ATOM   2943  C   LYS   189      49.281  24.698  51.082  1.00  0.00           C
ATOM   2944  O   LYS   189      48.878  23.888  50.301  1.00  0.00           O
ATOM   2945  N   GLU   190      48.834  24.757  52.353  1.00  0.00           N
ATOM   2946  H   GLU   190      49.158  25.608  52.790  1.00  0.00           H
ATOM   2947  CA  GLU   190      47.728  24.007  52.899  1.00  0.00           C
ATOM   2948  HA  GLU   190      48.157  23.005  52.912  1.00  0.00           H
ATOM   2949  CB  GLU   190      47.311  24.569  54.263  1.00  0.00           C
ATOM   2950  HB2 GLU   190      48.135  24.359  54.944  1.00  0.00           H
ATOM   2951  HB3 GLU   190      47.332  25.658  54.285  1.00  0.00           H
ATOM   2952  CG  GLU   190      45.947  24.204  54.822  1.00  0.00           C
ATOM   2953  HG2 GLU   190      45.124  24.610  54.234  1.00  0.00           H
ATOM   2954  HG3 GLU   190      45.810  23.130  54.945  1.00  0.00           H
ATOM   2955  CD  GLU   190      45.765  24.652  56.211  1.00  0.00           C
ATOM   2956  OE1 GLU   190      45.105  24.059  57.016  1.00  0.00           O
ATOM   2957  OE2 GLU   190      46.344  25.695  56.473  1.00  0.00           O
ATOM   2958  C   GLU   190      46.498  23.956  51.985  1.00  0.00           C
ATOM   2959  O   GLU   190      45.852  22.964  51.774  1.00  0.00           O
ATOM   2960  N   ILE   191      46.117  25.127  51.458  1.00  0.00           N
ATOM   2961  H   ILE   191      46.705  25.922  51.664  1.00  0.00           H
ATOM   2962  CA  ILE   191      44.788  25.122  50.791  1.00  0.00           C
ATOM   2963  HA  ILE   191      44.078  24.585  51.420  1.00  0.00           H
ATOM   2964  CB  ILE   191      44.301  26.567  50.655  1.00  0.00           C
ATOM   2965  HB  ILE   191      45.116  27.133  50.201  1.00  0.00           H
ATOM   2966  CG2 ILE   191      43.088  26.515  49.688  1.00  0.00           C
ATOM   2967 HG21 ILE   191      42.503  25.682  50.078  1.00  0.00           H
ATOM   2968 HG22 ILE   191      43.458  26.299  48.686  1.00  0.00           H
ATOM   2969 HG23 ILE   191      42.589  27.467  49.513  1.00  0.00           H
ATOM   2970  CG1 ILE   191      43.952  27.120  51.958  1.00  0.00           C
ATOM   2971 HG12 ILE   191      43.134  26.498  52.320  1.00  0.00           H
ATOM   2972 HG13 ILE   191      44.856  26.856  52.508  1.00  0.00           H
ATOM   2973  CD1 ILE   191      43.617  28.627  51.933  1.00  0.00           C
ATOM   2974 HD11 ILE   191      43.472  28.821  52.996  1.00  0.00           H
ATOM   2975 HD12 ILE   191      42.752  28.865  51.314  1.00  0.00           H
ATOM   2976 HD13 ILE   191      44.494  29.155  51.560  1.00  0.00           H
ATOM   2977  C   ILE   191      44.976  24.319  49.514  1.00  0.00           C
ATOM   2978  O   ILE   191      43.967  23.672  49.078  1.00  0.00           O
ATOM   2979  N   VAL   192      46.075  24.379  48.752  1.00  0.00           N
ATOM   2980  H   VAL   192      46.708  25.155  48.887  1.00  0.00           H
ATOM   2981  CA  VAL   192      46.421  23.393  47.675  1.00  0.00           C
ATOM   2982  HA  VAL   192      45.718  23.528  46.852  1.00  0.00           H
ATOM   2983  CB  VAL   192      47.787  23.702  47.048  1.00  0.00           C
ATOM   2984  HB  VAL   192      48.663  23.654  47.695  1.00  0.00           H
ATOM   2985  CG1 VAL   192      48.075  22.716  45.922  1.00  0.00           C
ATOM   2986 HG11 VAL   192      49.004  22.998  45.424  1.00  0.00           H
ATOM   2987 HG12 VAL   192      48.202  21.743  46.398  1.00  0.00           H
ATOM   2988 HG13 VAL   192      47.355  22.682  45.106  1.00  0.00           H
ATOM   2989  CG2 VAL   192      47.748  25.078  46.337  1.00  0.00           C
ATOM   2990 HG21 VAL   192      48.717  25.217  45.859  1.00  0.00           H
ATOM   2991 HG22 VAL   192      47.662  25.899  47.048  1.00  0.00           H
ATOM   2992 HG23 VAL   192      46.956  25.015  45.590  1.00  0.00           H
ATOM   2993  C   VAL   192      46.369  21.966  48.200  1.00  0.00           C
ATOM   2994  O   VAL   192      45.775  21.036  47.578  1.00  0.00           O
ATOM   2995  N   LYS   193      47.010  21.752  49.340  1.00  0.00           N
ATOM   2996  H   LYS   193      47.553  22.522  49.705  1.00  0.00           H
ATOM   2997  CA  LYS   193      47.236  20.373  49.919  1.00  0.00           C
ATOM   2998  HA  LYS   193      47.746  19.745  49.190  1.00  0.00           H
ATOM   2999  CB  LYS   193      48.295  20.543  51.034  1.00  0.00           C
ATOM   3000  HB2 LYS   193      49.063  21.208  50.637  1.00  0.00           H
ATOM   3001  HB3 LYS   193      47.841  21.169  51.802  1.00  0.00           H
ATOM   3002  CG  LYS   193      48.933  19.238  51.558  1.00  0.00           C
ATOM   3003  HG2 LYS   193      49.672  19.551  52.296  1.00  0.00           H
ATOM   3004  HG3 LYS   193      48.204  18.664  52.130  1.00  0.00           H
ATOM   3005  CD  LYS   193      49.559  18.374  50.422  1.00  0.00           C
ATOM   3006  HD2 LYS   193      48.683  18.060  49.854  1.00  0.00           H
ATOM   3007  HD3 LYS   193      50.320  18.934  49.877  1.00  0.00           H
ATOM   3008  CE  LYS   193      50.165  17.034  50.744  1.00  0.00           C
ATOM   3009  HE2 LYS   193      51.223  17.259  50.881  1.00  0.00           H
ATOM   3010  HE3 LYS   193      49.784  16.594  51.665  1.00  0.00           H
ATOM   3011  NZ  LYS   193      49.998  16.128  49.619  1.00  0.00           N
ATOM   3012  HZ1 LYS   193      50.661  15.387  49.792  1.00  0.00           H
ATOM   3013  HZ2 LYS   193      50.181  16.472  48.688  1.00  0.00           H
ATOM   3014  HZ3 LYS   193      49.046  15.793  49.635  1.00  0.00           H
ATOM   3015  C   LYS   193      45.924  19.763  50.323  1.00  0.00           C
ATOM   3016  O   LYS   193      45.732  18.571  50.330  1.00  0.00           O
ATOM   3017  N   LYS   194      44.888  20.541  50.646  1.00  0.00           N
ATOM   3018  H   LYS   194      45.109  21.515  50.795  1.00  0.00           H
ATOM   3019  CA  LYS   194      43.542  20.136  50.810  1.00  0.00           C
ATOM   3020  HA  LYS   194      43.377  19.242  51.411  1.00  0.00           H
ATOM   3021  CB  LYS   194      42.724  21.300  51.502  1.00  0.00           C
ATOM   3022  HB2 LYS   194      43.066  22.230  51.048  1.00  0.00           H
ATOM   3023  HB3 LYS   194      41.649  21.180  51.372  1.00  0.00           H
ATOM   3024  CG  LYS   194      43.141  21.460  53.030  1.00  0.00           C
ATOM   3025  HG2 LYS   194      43.303  20.495  53.511  1.00  0.00           H
ATOM   3026  HG3 LYS   194      44.012  22.104  53.148  1.00  0.00           H
ATOM   3027  CD  LYS   194      42.040  22.133  53.780  1.00  0.00           C
ATOM   3028  HD2 LYS   194      41.677  22.945  53.151  1.00  0.00           H
ATOM   3029  HD3 LYS   194      41.199  21.453  53.914  1.00  0.00           H
ATOM   3030  CE  LYS   194      42.572  22.562  55.157  1.00  0.00           C
ATOM   3031  HE2 LYS   194      43.024  21.687  55.623  1.00  0.00           H
ATOM   3032  HE3 LYS   194      43.419  23.230  54.998  1.00  0.00           H
ATOM   3033  NZ  LYS   194      41.488  23.112  55.962  1.00  0.00           N
ATOM   3034  HZ1 LYS   194      41.957  23.520  56.757  1.00  0.00           H
ATOM   3035  HZ2 LYS   194      40.724  22.523  56.260  1.00  0.00           H
ATOM   3036  HZ3 LYS   194      41.040  23.906  55.525  1.00  0.00           H
ATOM   3037  C   LYS   194      42.837  19.841  49.466  1.00  0.00           C
ATOM   3038  O   LYS   194      42.315  18.736  49.339  1.00  0.00           O
ATOM   3039  N   HIE   195      42.864  20.792  48.543  1.00  0.00           N
ATOM   3040  H   HIE   195      43.279  21.631  48.922  1.00  0.00           H
ATOM   3041  CA  HIE   195      41.924  20.790  47.399  1.00  0.00           C
ATOM   3042  HA  HIE   195      41.164  20.042  47.627  1.00  0.00           H
ATOM   3043  CB  HIE   195      41.144  22.100  47.574  1.00  0.00           C
ATOM   3044  HB2 HIE   195      41.880  22.903  47.552  1.00  0.00           H
ATOM   3045  HB3 HIE   195      40.408  22.243  46.782  1.00  0.00           H
ATOM   3046  CG  HIE   195      40.284  22.238  48.822  1.00  0.00           C
ATOM   3047  ND1 HIE   195      39.186  21.420  49.075  1.00  0.00           N
ATOM   3048  CE1 HIE   195      38.668  21.807  50.286  1.00  0.00           C
ATOM   3049  HE1 HIE   195      37.828  21.300  50.738  1.00  0.00           H
ATOM   3050  NE2 HIE   195      39.311  22.884  50.740  1.00  0.00           N
ATOM   3051  HE2 HIE   195      39.062  23.440  51.545  1.00  0.00           H
ATOM   3052  CD2 HIE   195      40.455  23.040  49.905  1.00  0.00           C
ATOM   3053  HD2 HIE   195      41.235  23.785  49.969  1.00  0.00           H
ATOM   3054  C   HIE   195      42.420  20.676  45.953  1.00  0.00           C
ATOM   3055  O   HIE   195      41.569  20.405  45.106  1.00  0.00           O
ATOM   3056  N   SER   196      43.676  21.001  45.648  1.00  0.00           N
ATOM   3057  H   SER   196      44.243  21.200  46.459  1.00  0.00           H
ATOM   3058  CA  SER   196      44.268  21.244  44.336  1.00  0.00           C
ATOM   3059  HA  SER   196      43.504  20.912  43.633  1.00  0.00           H
ATOM   3060  CB  SER   196      44.557  22.694  43.956  1.00  0.00           C
ATOM   3061  HB2 SER   196      45.387  22.911  44.628  1.00  0.00           H
ATOM   3062  HB3 SER   196      44.887  22.724  42.918  1.00  0.00           H
ATOM   3063  OG  SER   196      43.456  23.594  44.192  1.00  0.00           O
ATOM   3064  HG  SER   196      42.654  23.265  43.779  1.00  0.00           H
ATOM   3065  C   SER   196      45.624  20.487  44.054  1.00  0.00           C
ATOM   3066  O   SER   196      46.330  20.778  43.032  1.00  0.00           O
ATOM   3067  N   GLN   197      45.859  19.352  44.715  1.00  0.00           N
ATOM   3068  H   GLN   197      45.125  19.029  45.329  1.00  0.00           H
ATOM   3069  CA  GLN   197      47.021  18.551  44.664  1.00  0.00           C
ATOM   3070  HA  GLN   197      47.907  19.171  44.535  1.00  0.00           H
ATOM   3071  CB  GLN   197      47.190  17.722  45.956  1.00  0.00           C
ATOM   3072  HB2 GLN   197      48.214  17.357  45.899  1.00  0.00           H
ATOM   3073  HB3 GLN   197      46.972  18.301  46.853  1.00  0.00           H
ATOM   3074  CG  GLN   197      46.362  16.403  46.182  1.00  0.00           C
ATOM   3075  HG2 GLN   197      45.285  16.527  46.063  1.00  0.00           H
ATOM   3076  HG3 GLN   197      46.700  15.689  45.432  1.00  0.00           H
ATOM   3077  CD  GLN   197      46.721  15.561  47.437  1.00  0.00           C
ATOM   3078  OE1 GLN   197      47.899  15.549  47.887  1.00  0.00           O
ATOM   3079  NE2 GLN   197      45.714  14.937  48.075  1.00  0.00           N
ATOM   3080 HE21 GLN   197      45.912  14.631  49.016  1.00  0.00           H
ATOM   3081 HE22 GLN   197      44.776  15.048  47.718  1.00  0.00           H
ATOM   3082  C   GLN   197      46.949  17.573  43.417  1.00  0.00           C
ATOM   3083  O   GLN   197      48.035  17.076  43.075  1.00  0.00           O
ATOM   3084  N   PHE   198      45.810  17.317  42.757  1.00  0.00           N
ATOM   3085  H   PHE   198      44.961  17.694  43.152  1.00  0.00           H
ATOM   3086  CA  PHE   198      45.696  16.445  41.569  1.00  0.00           C
ATOM   3087  HA  PHE   198      46.616  15.865  41.504  1.00  0.00           H
ATOM   3088  CB  PHE   198      44.599  15.421  41.849  1.00  0.00           C
ATOM   3089  HB2 PHE   198      43.627  15.899  41.722  1.00  0.00           H
ATOM   3090  HB3 PHE   198      44.553  14.824  40.938  1.00  0.00           H
ATOM   3091  CG  PHE   198      44.534  14.494  43.065  1.00  0.00           C
ATOM   3092  CD1 PHE   198      45.693  13.751  43.447  1.00  0.00           C
ATOM   3093  HD1 PHE   198      46.570  13.732  42.818  1.00  0.00           H
ATOM   3094  CE1 PHE   198      45.712  12.981  44.585  1.00  0.00           C
ATOM   3095  HE1 PHE   198      46.613  12.428  44.803  1.00  0.00           H
ATOM   3096  CZ  PHE   198      44.603  12.977  45.406  1.00  0.00           C
ATOM   3097  HZ  PHE   198      44.624  12.524  46.387  1.00  0.00           H
ATOM   3098  CE2 PHE   198      43.466  13.637  45.045  1.00  0.00           C
ATOM   3099  HE2 PHE   198      42.595  13.522  45.673  1.00  0.00           H
ATOM   3100  CD2 PHE   198      43.426  14.336  43.812  1.00  0.00           C
ATOM   3101  HD2 PHE   198      42.499  14.817  43.536  1.00  0.00           H
ATOM   3102  C   PHE   198      45.384  17.204  40.251  1.00  0.00           C
ATOM   3103  O   PHE   198      45.385  16.668  39.159  1.00  0.00           O
ATOM   3104  N   ILE   199      45.254  18.565  40.331  1.00  0.00           N
ATOM   3105  H   ILE   199      45.200  18.844  41.300  1.00  0.00           H
ATOM   3106  CA  ILE   199      45.348  19.497  39.164  1.00  0.00           C
ATOM   3107  HA  ILE   199      44.556  19.204  38.476  1.00  0.00           H
ATOM   3108  CB  ILE   199      45.134  20.956  39.661  1.00  0.00           C
ATOM   3109  HB  ILE   199      45.760  21.066  40.546  1.00  0.00           H
ATOM   3110  CG2 ILE   199      45.680  21.968  38.615  1.00  0.00           C
ATOM   3111 HG21 ILE   199      46.760  22.084  38.533  1.00  0.00           H
ATOM   3112 HG22 ILE   199      45.427  22.992  38.888  1.00  0.00           H
ATOM   3113 HG23 ILE   199      45.250  21.776  37.632  1.00  0.00           H
ATOM   3114  CG1 ILE   199      43.813  21.380  40.175  1.00  0.00           C
ATOM   3115 HG12 ILE   199      43.527  20.858  41.088  1.00  0.00           H
ATOM   3116 HG13 ILE   199      43.933  22.343  40.670  1.00  0.00           H
ATOM   3117  CD1 ILE   199      42.597  21.364  39.196  1.00  0.00           C
ATOM   3118 HD11 ILE   199      42.391  20.425  38.682  1.00  0.00           H
ATOM   3119 HD12 ILE   199      42.666  22.118  38.413  1.00  0.00           H
ATOM   3120 HD13 ILE   199      41.652  21.626  39.672  1.00  0.00           H
ATOM   3121  C   ILE   199      46.687  19.185  38.471  1.00  0.00           C
ATOM   3122  O   ILE   199      47.698  19.300  39.172  1.00  0.00           O
ATOM   3123  N   GLY   200      46.681  18.910  37.187  1.00  0.00           N
ATOM   3124  H   GLY   200      45.764  18.823  36.774  1.00  0.00           H
ATOM   3125  CA  GLY   200      47.859  18.525  36.442  1.00  0.00           C
ATOM   3126  HA2 GLY   200      48.477  17.809  36.983  1.00  0.00           H
ATOM   3127  HA3 GLY   200      47.500  17.941  35.595  1.00  0.00           H
ATOM   3128  C   GLY   200      48.800  19.651  35.949  1.00  0.00           C
ATOM   3129  O   GLY   200      49.672  19.483  35.063  1.00  0.00           O
ATOM   3130  N   TYR   201      48.615  20.891  36.370  1.00  0.00           N
ATOM   3131  H   TYR   201      47.747  21.136  36.824  1.00  0.00           H
ATOM   3132  CA  TYR   201      49.430  22.040  35.902  1.00  0.00           C
ATOM   3133  HA  TYR   201      50.119  21.792  35.095  1.00  0.00           H
ATOM   3134  CB  TYR   201      48.479  23.155  35.397  1.00  0.00           C
ATOM   3135  HB2 TYR   201      47.745  23.332  36.183  1.00  0.00           H
ATOM   3136  HB3 TYR   201      49.072  24.054  35.229  1.00  0.00           H
ATOM   3137  CG  TYR   201      47.707  22.770  34.122  1.00  0.00           C
ATOM   3138  CD1 TYR   201      48.450  22.374  33.011  1.00  0.00           C
ATOM   3139  HD1 TYR   201      49.529  22.402  32.964  1.00  0.00           H
ATOM   3140  CE1 TYR   201      47.802  21.866  31.900  1.00  0.00           C
ATOM   3141  HE1 TYR   201      48.458  21.456  31.145  1.00  0.00           H
ATOM   3142  CZ  TYR   201      46.386  21.937  31.769  1.00  0.00           C
ATOM   3143  OH  TYR   201      45.654  21.443  30.752  1.00  0.00           O
ATOM   3144  HH  TYR   201      44.720  21.549  30.946  1.00  0.00           H
ATOM   3145  CE2 TYR   201      45.676  22.399  32.923  1.00  0.00           C
ATOM   3146  HE2 TYR   201      44.604  22.442  33.051  1.00  0.00           H
ATOM   3147  CD2 TYR   201      46.296  22.709  34.079  1.00  0.00           C
ATOM   3148  HD2 TYR   201      45.743  22.951  34.974  1.00  0.00           H
ATOM   3149  C   TYR   201      50.198  22.664  37.090  1.00  0.00           C
ATOM   3150  O   TYR   201      49.563  22.866  38.136  1.00  0.00           O
ATOM   3151  N   PRO   202      51.470  23.120  36.962  1.00  0.00           N
ATOM   3152  CD  PRO   202      52.330  23.021  35.793  1.00  0.00           C
ATOM   3153  HD2 PRO   202      52.077  23.839  35.119  1.00  0.00           H
ATOM   3154  HD3 PRO   202      52.235  22.040  35.328  1.00  0.00           H
ATOM   3155  CG  PRO   202      53.755  23.177  36.251  1.00  0.00           C
ATOM   3156  HG2 PRO   202      54.396  23.704  35.545  1.00  0.00           H
ATOM   3157  HG3 PRO   202      54.233  22.216  36.438  1.00  0.00           H
ATOM   3158  CB  PRO   202      53.674  24.165  37.443  1.00  0.00           C
ATOM   3159  HB2 PRO   202      53.599  25.185  37.068  1.00  0.00           H
ATOM   3160  HB3 PRO   202      54.470  23.942  38.153  1.00  0.00           H
ATOM   3161  CA  PRO   202      52.294  23.670  38.048  1.00  0.00           C
ATOM   3162  HA  PRO   202      52.490  22.808  38.684  1.00  0.00           H
ATOM   3163  C   PRO   202      51.550  24.803  38.808  1.00  0.00           C
ATOM   3164  O   PRO   202      51.067  25.698  38.175  1.00  0.00           O
ATOM   3165  N   ILE   203      51.656  24.759  40.126  1.00  0.00           N
ATOM   3166  H   ILE   203      52.079  24.025  40.675  1.00  0.00           H
ATOM   3167  CA  ILE   203      51.150  25.792  40.964  1.00  0.00           C
ATOM   3168  HA  ILE   203      50.708  26.550  40.318  1.00  0.00           H
ATOM   3169  CB  ILE   203      50.026  25.159  41.894  1.00  0.00           C
ATOM   3170  HB  ILE   203      50.448  24.277  42.377  1.00  0.00           H
ATOM   3171  CG2 ILE   203      49.589  26.099  43.074  1.00  0.00           C
ATOM   3172 HG21 ILE   203      50.457  26.250  43.715  1.00  0.00           H
ATOM   3173 HG22 ILE   203      48.746  25.717  43.649  1.00  0.00           H
ATOM   3174 HG23 ILE   203      49.478  27.052  42.558  1.00  0.00           H
ATOM   3175  CG1 ILE   203      48.795  24.747  41.050  1.00  0.00           C
ATOM   3176 HG12 ILE   203      48.433  25.654  40.564  1.00  0.00           H
ATOM   3177 HG13 ILE   203      49.013  23.971  40.317  1.00  0.00           H
ATOM   3178  CD1 ILE   203      47.741  24.069  41.930  1.00  0.00           C
ATOM   3179 HD11 ILE   203      47.119  24.822  42.414  1.00  0.00           H
ATOM   3180 HD12 ILE   203      48.127  23.371  42.674  1.00  0.00           H
ATOM   3181 HD13 ILE   203      47.003  23.596  41.284  1.00  0.00           H
ATOM   3182  C   ILE   203      52.326  26.576  41.649  1.00  0.00           C
ATOM   3183  O   ILE   203      52.786  26.100  42.693  1.00  0.00           O
ATOM   3184  N   THR   204      52.748  27.705  41.109  1.00  0.00           N
ATOM   3185  H   THR   204      52.233  27.959  40.277  1.00  0.00           H
ATOM   3186  CA  THR   204      53.969  28.323  41.390  1.00  0.00           C
ATOM   3187  HA  THR   204      54.643  27.606  41.859  1.00  0.00           H
ATOM   3188  CB  THR   204      54.593  28.774  40.058  1.00  0.00           C
ATOM   3189  HB  THR   204      54.006  29.637  39.744  1.00  0.00           H
ATOM   3190  CG2 THR   204      56.006  29.244  40.379  1.00  0.00           C
ATOM   3191 HG21 THR   204      56.627  28.407  40.701  1.00  0.00           H
ATOM   3192 HG22 THR   204      56.132  30.063  41.089  1.00  0.00           H
ATOM   3193 HG23 THR   204      56.442  29.756  39.521  1.00  0.00           H
ATOM   3194  OG1 THR   204      54.555  27.784  39.000  1.00  0.00           O
ATOM   3195  HG1 THR   204      53.647  27.731  38.693  1.00  0.00           H
ATOM   3196  C   THR   204      53.722  29.531  42.314  1.00  0.00           C
ATOM   3197  O   THR   204      53.229  30.581  41.880  1.00  0.00           O
ATOM   3198  N   LEU   205      54.139  29.416  43.585  1.00  0.00           N
ATOM   3199  H   LEU   205      54.614  28.543  43.762  1.00  0.00           H
ATOM   3200  CA  LEU   205      54.224  30.606  44.545  1.00  0.00           C
ATOM   3201  HA  LEU   205      53.467  31.325  44.233  1.00  0.00           H
ATOM   3202  CB  LEU   205      53.813  30.132  45.961  1.00  0.00           C
ATOM   3203  HB2 LEU   205      52.895  29.549  45.889  1.00  0.00           H
ATOM   3204  HB3 LEU   205      54.515  29.416  46.390  1.00  0.00           H
ATOM   3205  CG  LEU   205      53.705  31.120  47.124  1.00  0.00           C
ATOM   3206  HG  LEU   205      54.750  31.360  47.320  1.00  0.00           H
ATOM   3207  CD1 LEU   205      52.801  32.361  47.072  1.00  0.00           C
ATOM   3208 HD11 LEU   205      53.505  33.090  46.671  1.00  0.00           H
ATOM   3209 HD12 LEU   205      52.615  32.719  48.085  1.00  0.00           H
ATOM   3210 HD13 LEU   205      51.911  32.279  46.448  1.00  0.00           H
ATOM   3211  CD2 LEU   205      53.117  30.293  48.277  1.00  0.00           C
ATOM   3212 HD21 LEU   205      52.165  29.803  48.069  1.00  0.00           H
ATOM   3213 HD22 LEU   205      53.793  29.480  48.542  1.00  0.00           H
ATOM   3214 HD23 LEU   205      53.044  30.914  49.170  1.00  0.00           H
ATOM   3215  C   LEU   205      55.545  31.415  44.426  1.00  0.00           C
ATOM   3216  O   LEU   205      56.597  30.897  44.253  1.00  0.00           O
ATOM   3217  N   PHE   206      55.386  32.679  44.306  1.00  0.00           N
ATOM   3218  H   PHE   206      54.461  33.077  44.389  1.00  0.00           H
ATOM   3219  CA  PHE   206      56.470  33.689  44.020  1.00  0.00           C
ATOM   3220  HA  PHE   206      57.410  33.278  44.389  1.00  0.00           H
ATOM   3221  CB  PHE   206      56.447  33.844  42.489  1.00  0.00           C
ATOM   3222  HB2 PHE   206      56.518  32.826  42.105  1.00  0.00           H
ATOM   3223  HB3 PHE   206      55.454  34.227  42.253  1.00  0.00           H
ATOM   3224  CG  PHE   206      57.488  34.782  41.900  1.00  0.00           C
ATOM   3225  CD1 PHE   206      58.845  34.577  41.949  1.00  0.00           C
ATOM   3226  HD1 PHE   206      59.305  33.783  42.519  1.00  0.00           H
ATOM   3227  CE1 PHE   206      59.744  35.287  41.086  1.00  0.00           C
ATOM   3228  HE1 PHE   206      60.805  35.102  41.174  1.00  0.00           H
ATOM   3229  CZ  PHE   206      59.308  36.394  40.386  1.00  0.00           C
ATOM   3230  HZ  PHE   206      59.970  37.045  39.834  1.00  0.00           H
ATOM   3231  CE2 PHE   206      57.909  36.623  40.320  1.00  0.00           C
ATOM   3232  HE2 PHE   206      57.526  37.375  39.645  1.00  0.00           H
ATOM   3233  CD2 PHE   206      57.001  35.829  41.027  1.00  0.00           C
ATOM   3234  HD2 PHE   206      55.929  35.946  40.968  1.00  0.00           H
ATOM   3235  C   PHE   206      56.242  34.950  44.739  1.00  0.00           C
ATOM   3236  O   PHE   206      55.283  35.108  45.541  1.00  0.00           O
ATOM   3237  N   VAL   207      57.074  35.940  44.453  1.00  0.00           N
ATOM   3238  H   VAL   207      57.890  35.853  43.865  1.00  0.00           H
ATOM   3239  CA  VAL   207      57.174  37.143  45.403  1.00  0.00           C
ATOM   3240  HA  VAL   207      56.195  37.298  45.859  1.00  0.00           H
ATOM   3241  CB  VAL   207      58.137  36.958  46.623  1.00  0.00           C
ATOM   3242  HB  VAL   207      57.490  36.398  47.299  1.00  0.00           H
ATOM   3243  CG1 VAL   207      59.300  36.016  46.137  1.00  0.00           C
ATOM   3244 HG11 VAL   207      59.789  36.422  45.252  1.00  0.00           H
ATOM   3245 HG12 VAL   207      60.009  35.991  46.965  1.00  0.00           H
ATOM   3246 HG13 VAL   207      58.997  35.012  45.841  1.00  0.00           H
ATOM   3247  CG2 VAL   207      58.593  38.246  47.218  1.00  0.00           C
ATOM   3248 HG21 VAL   207      57.729  38.885  47.395  1.00  0.00           H
ATOM   3249 HG22 VAL   207      59.280  38.757  46.543  1.00  0.00           H
ATOM   3250 HG23 VAL   207      59.008  38.076  48.212  1.00  0.00           H
ATOM   3251  C   VAL   207      57.529  38.301  44.437  1.00  0.00           C
ATOM   3252  O   VAL   207      58.499  38.139  43.715  1.00  0.00           O
ATOM   3253  N   GLU   208      56.793  39.447  44.468  1.00  0.00           N
ATOM   3254  H   GLU   208      56.114  39.557  45.207  1.00  0.00           H
ATOM   3255  CA  GLU   208      57.116  40.666  43.653  1.00  0.00           C
ATOM   3256  HA  GLU   208      58.189  40.860  43.639  1.00  0.00           H
ATOM   3257  CB  GLU   208      56.697  40.488  42.210  1.00  0.00           C
ATOM   3258  HB2 GLU   208      57.191  39.578  41.870  1.00  0.00           H
ATOM   3259  HB3 GLU   208      55.628  40.304  42.113  1.00  0.00           H
ATOM   3260  CG  GLU   208      56.978  41.700  41.188  1.00  0.00           C
ATOM   3261  HG2 GLU   208      57.710  42.269  41.760  1.00  0.00           H
ATOM   3262  HG3 GLU   208      57.462  41.194  40.352  1.00  0.00           H
ATOM   3263  CD  GLU   208      55.778  42.520  40.791  1.00  0.00           C
ATOM   3264  OE1 GLU   208      54.581  42.178  40.948  1.00  0.00           O
ATOM   3265  OE2 GLU   208      55.915  43.608  40.183  1.00  0.00           O
ATOM   3266  C   GLU   208      56.328  41.806  44.322  1.00  0.00           C
ATOM   3267  O   GLU   208      57.126  42.714  44.814  1.00  0.00           O
ATOM   3268  OXT GLU   208      55.134  41.844  44.317  1.00  0.00           O
END
