# Supplementary material for: Worth the Weight: Sub-Pocket EXplorer (SubPEx), a Weighted Ensemble Method to Enhance Binding-Pocket Conformational Sampling
Source: J Chem Theory Comput. 2023 Aug 16;19(17):5677–89. doi: 10.1021/acs.jctc.3c00478 (PMC10500992; doi:10.1021/acs.jctc.3c00478)
Supplement: Supplementary file 2 — ct3c00478_si_002.zip [file ct3c00478_si_002.zip › clustered_structures/HSP90/subpex/rep.c8.aligned.pdb]

HELIX    1   1 ALA      9  ASN     20  1                                  12
HELIX    2   2 LYS     26  THR     50  1                                  25
HELIX    3   3 PRO     52  LEU     55  1                                   4
HELIX    4   4 LYS     85  ILE     89  1                                   5
HELIX    5   5 ASN     91  GLY     93  1                                   3
HELIX    6   6 LYS     97  ALA    109  1                                  13
HELIX    7   7 ILE    113  MET    115  1                                   3
HELIX    8   8 GLY    122  LEU    128  1                                   7
HELIX    9   9 GLU    181  LEU    183  1                                   3
HELIX   10  10 GLU    185  LYS    194  1                                  10
SHEET    1   1 1 GLU     3  ALA     6  0
SHEET    2   2 1 ILE    63  ASN    68  0
SHEET    3   3 1 THR    73  ASP    78  0
SHEET    4   4 1 ALA   130  LYS   138  0
SHEET    5   5 1 GLN   144  SER   149  0
SHEET    6   6 1 SER   154  THR   159  0
SHEET    7   7 1 GLY   168  LEU   175  0
SHEET    8   8 1 ILE   203  LEU   205  0
CRYST1   70.199   64.405   72.468  90.00  90.00  90.00               1
ATOM      1  N   ALA     1      39.052  55.754  26.688  1.00  0.00           N
ATOM      2  H1  ALA     1      38.171  55.815  26.196  1.00  0.00           H
ATOM      3  H2  ALA     1      39.140  56.390  27.466  1.00  0.00           H
ATOM      4  H3  ALA     1      39.842  55.966  26.096  1.00  0.00           H
ATOM      5  CA  ALA     1      39.414  54.389  27.101  1.00  0.00           C
ATOM      6  HA  ALA     1      39.518  53.786  26.199  1.00  0.00           H
ATOM      7  CB  ALA     1      40.821  54.263  27.767  1.00  0.00           C
ATOM      8  HB1 ALA     1      41.147  53.224  27.810  1.00  0.00           H
ATOM      9  HB2 ALA     1      40.612  54.690  28.748  1.00  0.00           H
ATOM     10  HB3 ALA     1      41.469  54.865  27.131  1.00  0.00           H
ATOM     11  C   ALA     1      38.244  53.775  27.978  1.00  0.00           C
ATOM     12  O   ALA     1      37.626  52.723  27.774  1.00  0.00           O
ATOM     13  N   VAL     2      38.063  54.449  29.107  1.00  0.00           N
ATOM     14  H   VAL     2      38.578  55.259  29.421  1.00  0.00           H
ATOM     15  CA  VAL     2      37.098  54.177  30.123  1.00  0.00           C
ATOM     16  HA  VAL     2      37.253  53.140  30.424  1.00  0.00           H
ATOM     17  CB  VAL     2      37.397  54.932  31.396  1.00  0.00           C
ATOM     18  HB  VAL     2      37.458  56.013  31.271  1.00  0.00           H
ATOM     19  CG1 VAL     2      36.264  54.662  32.445  1.00  0.00           C
ATOM     20 HG11 VAL     2      35.272  55.077  32.260  1.00  0.00           H
ATOM     21 HG12 VAL     2      36.131  53.588  32.572  1.00  0.00           H
ATOM     22 HG13 VAL     2      36.667  54.944  33.418  1.00  0.00           H
ATOM     23  CG2 VAL     2      38.670  54.297  31.990  1.00  0.00           C
ATOM     24 HG21 VAL     2      38.576  53.217  31.873  1.00  0.00           H
ATOM     25 HG22 VAL     2      38.847  54.588  33.025  1.00  0.00           H
ATOM     26 HG23 VAL     2      39.556  54.557  31.412  1.00  0.00           H
ATOM     27  C   VAL     2      35.622  54.210  29.610  1.00  0.00           C
ATOM     28  O   VAL     2      35.109  55.278  29.130  1.00  0.00           O
ATOM     29  N   GLU     3      35.013  53.063  29.850  1.00  0.00           N
ATOM     30  H   GLU     3      35.563  52.346  30.301  1.00  0.00           H
ATOM     31  CA  GLU     3      33.520  52.841  29.703  1.00  0.00           C
ATOM     32  HA  GLU     3      33.058  53.825  29.624  1.00  0.00           H
ATOM     33  CB  GLU     3      33.424  52.135  28.297  1.00  0.00           C
ATOM     34  HB2 GLU     3      33.936  52.735  27.546  1.00  0.00           H
ATOM     35  HB3 GLU     3      34.061  51.260  28.425  1.00  0.00           H
ATOM     36  CG  GLU     3      31.998  51.708  27.901  1.00  0.00           C
ATOM     37  HG2 GLU     3      32.052  51.130  26.979  1.00  0.00           H
ATOM     38  HG3 GLU     3      31.604  50.978  28.607  1.00  0.00           H
ATOM     39  CD  GLU     3      31.024  52.942  27.899  1.00  0.00           C
ATOM     40  OE1 GLU     3      30.708  53.597  28.927  1.00  0.00           O
ATOM     41  OE2 GLU     3      30.510  53.331  26.802  1.00  0.00           O
ATOM     42  C   GLU     3      32.994  51.992  30.947  1.00  0.00           C
ATOM     43  O   GLU     3      33.764  51.353  31.644  1.00  0.00           O
ATOM     44  N   THR     4      31.686  52.023  31.190  1.00  0.00           N
ATOM     45  H   THR     4      31.164  52.646  30.590  1.00  0.00           H
ATOM     46  CA  THR     4      31.129  51.422  32.380  1.00  0.00           C
ATOM     47  HA  THR     4      31.823  50.803  32.949  1.00  0.00           H
ATOM     48  CB  THR     4      30.649  52.512  33.293  1.00  0.00           C
ATOM     49  HB  THR     4      30.047  52.049  34.075  1.00  0.00           H
ATOM     50  CG2 THR     4      31.787  53.379  33.701  1.00  0.00           C
ATOM     51 HG21 THR     4      31.336  54.047  34.435  1.00  0.00           H
ATOM     52 HG22 THR     4      32.160  53.908  32.824  1.00  0.00           H
ATOM     53 HG23 THR     4      32.524  52.764  34.219  1.00  0.00           H
ATOM     54  OG1 THR     4      29.636  53.377  32.769  1.00  0.00           O
ATOM     55  HG1 THR     4      28.777  52.993  32.962  1.00  0.00           H
ATOM     56  C   THR     4      29.902  50.544  31.959  1.00  0.00           C
ATOM     57  O   THR     4      29.259  50.837  31.007  1.00  0.00           O
ATOM     58  N   PHE     5      29.683  49.463  32.688  1.00  0.00           N
ATOM     59  H   PHE     5      30.300  49.393  33.485  1.00  0.00           H
ATOM     60  CA  PHE     5      28.708  48.393  32.403  1.00  0.00           C
ATOM     61  HA  PHE     5      27.823  48.698  31.846  1.00  0.00           H
ATOM     62  CB  PHE     5      29.394  47.251  31.649  1.00  0.00           C
ATOM     63  HB2 PHE     5      30.208  46.850  32.253  1.00  0.00           H
ATOM     64  HB3 PHE     5      28.666  46.449  31.524  1.00  0.00           H
ATOM     65  CG  PHE     5      30.031  47.705  30.341  1.00  0.00           C
ATOM     66  CD1 PHE     5      31.378  48.195  30.418  1.00  0.00           C
ATOM     67  HD1 PHE     5      31.860  48.364  31.369  1.00  0.00           H
ATOM     68  CE1 PHE     5      32.125  48.553  29.238  1.00  0.00           C
ATOM     69  HE1 PHE     5      33.136  48.893  29.409  1.00  0.00           H
ATOM     70  CZ  PHE     5      31.531  48.277  27.961  1.00  0.00           C
ATOM     71  HZ  PHE     5      31.942  48.621  27.022  1.00  0.00           H
ATOM     72  CE2 PHE     5      30.217  47.727  27.944  1.00  0.00           C
ATOM     73  HE2 PHE     5      29.817  47.497  26.967  1.00  0.00           H
ATOM     74  CD2 PHE     5      29.448  47.448  29.106  1.00  0.00           C
ATOM     75  HD2 PHE     5      28.457  47.044  28.956  1.00  0.00           H
ATOM     76  C   PHE     5      28.129  47.846  33.722  1.00  0.00           C
ATOM     77  O   PHE     5      28.540  48.221  34.814  1.00  0.00           O
ATOM     78  N   ALA     6      27.191  46.916  33.621  1.00  0.00           N
ATOM     79  H   ALA     6      26.940  46.661  32.677  1.00  0.00           H
ATOM     80  CA  ALA     6      26.722  46.132  34.734  1.00  0.00           C
ATOM     81  HA  ALA     6      27.520  46.061  35.474  1.00  0.00           H
ATOM     82  CB  ALA     6      25.469  46.853  35.361  1.00  0.00           C
ATOM     83  HB1 ALA     6      25.834  47.756  35.850  1.00  0.00           H
ATOM     84  HB2 ALA     6      25.127  46.164  36.132  1.00  0.00           H
ATOM     85  HB3 ALA     6      24.664  46.919  34.628  1.00  0.00           H
ATOM     86  C   ALA     6      26.575  44.668  34.266  1.00  0.00           C
ATOM     87  O   ALA     6      26.448  44.405  33.100  1.00  0.00           O
ATOM     88  N   PHE     7      26.724  43.743  35.324  1.00  0.00           N
ATOM     89  H   PHE     7      26.874  44.075  36.266  1.00  0.00           H
ATOM     90  CA  PHE     7      26.363  42.334  35.155  1.00  0.00           C
ATOM     91  HA  PHE     7      26.947  41.838  34.379  1.00  0.00           H
ATOM     92  CB  PHE     7      26.648  41.586  36.434  1.00  0.00           C
ATOM     93  HB2 PHE     7      26.330  42.193  37.281  1.00  0.00           H
ATOM     94  HB3 PHE     7      26.157  40.614  36.449  1.00  0.00           H
ATOM     95  CG  PHE     7      28.035  41.300  36.636  1.00  0.00           C
ATOM     96  CD1 PHE     7      28.589  40.103  36.150  1.00  0.00           C
ATOM     97  HD1 PHE     7      27.916  39.376  35.718  1.00  0.00           H
ATOM     98  CE1 PHE     7      29.974  39.805  36.295  1.00  0.00           C
ATOM     99  HE1 PHE     7      30.419  38.923  35.860  1.00  0.00           H
ATOM    100  CZ  PHE     7      30.762  40.726  36.940  1.00  0.00           C
ATOM    101  HZ  PHE     7      31.802  40.468  37.077  1.00  0.00           H
ATOM    102  CE2 PHE     7      30.253  41.961  37.364  1.00  0.00           C
ATOM    103  HE2 PHE     7      30.801  42.680  37.956  1.00  0.00           H
ATOM    104  CD2 PHE     7      28.890  42.263  37.216  1.00  0.00           C
ATOM    105  HD2 PHE     7      28.484  43.158  37.664  1.00  0.00           H
ATOM    106  C   PHE     7      24.912  42.123  34.654  1.00  0.00           C
ATOM    107  O   PHE     7      24.064  43.063  34.746  1.00  0.00           O
ATOM    108  N   GLN     8      24.666  40.956  34.187  1.00  0.00           N
ATOM    109  H   GLN     8      25.451  40.330  34.078  1.00  0.00           H
ATOM    110  CA  GLN     8      23.348  40.399  34.251  1.00  0.00           C
ATOM    111  HA  GLN     8      22.650  41.017  33.686  1.00  0.00           H
ATOM    112  CB  GLN     8      23.372  38.980  33.552  1.00  0.00           C
ATOM    113  HB2 GLN     8      23.681  39.065  32.510  1.00  0.00           H
ATOM    114  HB3 GLN     8      24.153  38.359  33.990  1.00  0.00           H
ATOM    115  CG  GLN     8      22.071  38.106  33.547  1.00  0.00           C
ATOM    116  HG2 GLN     8      22.511  37.173  33.190  1.00  0.00           H
ATOM    117  HG3 GLN     8      21.649  38.060  34.550  1.00  0.00           H
ATOM    118  CD  GLN     8      21.013  38.567  32.560  1.00  0.00           C
ATOM    119  OE1 GLN     8      21.306  39.265  31.565  1.00  0.00           O
ATOM    120  NE2 GLN     8      19.755  38.440  32.934  1.00  0.00           N
ATOM    121 HE21 GLN     8      18.972  38.876  32.467  1.00  0.00           H
ATOM    122 HE22 GLN     8      19.661  37.942  33.806  1.00  0.00           H
ATOM    123  C   GLN     8      22.840  40.243  35.630  1.00  0.00           C
ATOM    124  O   GLN     8      23.425  39.719  36.538  1.00  0.00           O
ATOM    125  N   ALA     9      21.585  40.678  35.744  1.00  0.00           N
ATOM    126  H   ALA     9      21.187  41.172  34.959  1.00  0.00           H
ATOM    127  CA  ALA     9      20.802  40.670  36.900  1.00  0.00           C
ATOM    128  HA  ALA     9      21.096  41.573  37.434  1.00  0.00           H
ATOM    129  CB  ALA     9      19.322  40.839  36.437  1.00  0.00           C
ATOM    130  HB1 ALA     9      19.008  39.973  35.857  1.00  0.00           H
ATOM    131  HB2 ALA     9      18.992  41.689  35.840  1.00  0.00           H
ATOM    132  HB3 ALA     9      18.755  40.943  37.363  1.00  0.00           H
ATOM    133  C   ALA     9      20.828  39.413  37.859  1.00  0.00           C
ATOM    134  O   ALA     9      21.101  39.490  39.046  1.00  0.00           O
ATOM    135  N   GLU    10      20.670  38.228  37.326  1.00  0.00           N
ATOM    136  H   GLU    10      20.447  38.133  36.346  1.00  0.00           H
ATOM    137  CA  GLU    10      20.754  36.983  38.179  1.00  0.00           C
ATOM    138  HA  GLU    10      20.160  37.101  39.085  1.00  0.00           H
ATOM    139  CB  GLU    10      20.181  35.804  37.510  1.00  0.00           C
ATOM    140  HB2 GLU    10      20.816  35.651  36.637  1.00  0.00           H
ATOM    141  HB3 GLU    10      20.222  34.968  38.208  1.00  0.00           H
ATOM    142  CG  GLU    10      18.634  35.762  37.211  1.00  0.00           C
ATOM    143  HG2 GLU    10      18.309  34.780  36.867  1.00  0.00           H
ATOM    144  HG3 GLU    10      18.132  35.902  38.168  1.00  0.00           H
ATOM    145  CD  GLU    10      18.275  36.845  36.199  1.00  0.00           C
ATOM    146  OE1 GLU    10      19.136  37.148  35.335  1.00  0.00           O
ATOM    147  OE2 GLU    10      17.074  37.279  36.121  1.00  0.00           O
ATOM    148  C   GLU    10      22.219  36.635  38.686  1.00  0.00           C
ATOM    149  O   GLU    10      22.344  36.098  39.762  1.00  0.00           O
ATOM    150  N   ILE    11      23.172  37.040  37.894  1.00  0.00           N
ATOM    151  H   ILE    11      22.959  37.597  37.078  1.00  0.00           H
ATOM    152  CA  ILE    11      24.551  37.060  38.432  1.00  0.00           C
ATOM    153  HA  ILE    11      24.722  36.132  38.977  1.00  0.00           H
ATOM    154  CB  ILE    11      25.620  37.168  37.278  1.00  0.00           C
ATOM    155  HB  ILE    11      25.150  37.910  36.632  1.00  0.00           H
ATOM    156  CG2 ILE    11      27.032  37.419  37.851  1.00  0.00           C
ATOM    157 HG21 ILE    11      27.046  38.462  38.172  1.00  0.00           H
ATOM    158 HG22 ILE    11      27.792  37.404  37.070  1.00  0.00           H
ATOM    159 HG23 ILE    11      27.271  36.716  38.650  1.00  0.00           H
ATOM    160  CG1 ILE    11      25.578  35.852  36.458  1.00  0.00           C
ATOM    161 HG12 ILE    11      25.769  35.043  37.162  1.00  0.00           H
ATOM    162 HG13 ILE    11      24.582  35.659  36.058  1.00  0.00           H
ATOM    163  CD1 ILE    11      26.585  35.679  35.301  1.00  0.00           C
ATOM    164 HD11 ILE    11      26.753  36.676  34.893  1.00  0.00           H
ATOM    165 HD12 ILE    11      26.207  35.018  34.522  1.00  0.00           H
ATOM    166 HD13 ILE    11      27.517  35.280  35.704  1.00  0.00           H
ATOM    167  C   ILE    11      24.679  38.153  39.474  1.00  0.00           C
ATOM    168  O   ILE    11      25.288  37.979  40.532  1.00  0.00           O
ATOM    169  N   ALA    12      24.196  39.358  39.196  1.00  0.00           N
ATOM    170  H   ALA    12      23.901  39.466  38.235  1.00  0.00           H
ATOM    171  CA  ALA    12      24.318  40.478  40.115  1.00  0.00           C
ATOM    172  HA  ALA    12      25.385  40.593  40.302  1.00  0.00           H
ATOM    173  CB  ALA    12      23.887  41.779  39.455  1.00  0.00           C
ATOM    174  HB1 ALA    12      22.865  41.651  39.098  1.00  0.00           H
ATOM    175  HB2 ALA    12      24.616  42.050  38.692  1.00  0.00           H
ATOM    176  HB3 ALA    12      23.829  42.672  40.076  1.00  0.00           H
ATOM    177  C   ALA    12      23.677  40.211  41.465  1.00  0.00           C
ATOM    178  O   ALA    12      24.034  40.679  42.633  1.00  0.00           O
ATOM    179  N   GLN    13      22.597  39.414  41.375  1.00  0.00           N
ATOM    180  H   GLN    13      22.319  39.139  40.444  1.00  0.00           H
ATOM    181  CA  GLN    13      21.890  38.821  42.497  1.00  0.00           C
ATOM    182  HA  GLN    13      21.685  39.679  43.137  1.00  0.00           H
ATOM    183  CB  GLN    13      20.501  38.382  41.968  1.00  0.00           C
ATOM    184  HB2 GLN    13      20.145  39.290  41.481  1.00  0.00           H
ATOM    185  HB3 GLN    13      20.626  37.628  41.191  1.00  0.00           H
ATOM    186  CG  GLN    13      19.433  37.844  42.979  1.00  0.00           C
ATOM    187  HG2 GLN    13      19.737  36.951  43.527  1.00  0.00           H
ATOM    188  HG3 GLN    13      19.276  38.609  43.739  1.00  0.00           H
ATOM    189  CD  GLN    13      18.114  37.624  42.296  1.00  0.00           C
ATOM    190  OE1 GLN    13      17.335  36.765  42.780  1.00  0.00           O
ATOM    191  NE2 GLN    13      17.754  38.411  41.232  1.00  0.00           N
ATOM    192 HE21 GLN    13      16.966  38.168  40.651  1.00  0.00           H
ATOM    193 HE22 GLN    13      18.300  39.207  40.932  1.00  0.00           H
ATOM    194  C   GLN    13      22.671  37.736  43.159  1.00  0.00           C
ATOM    195  O   GLN    13      22.648  37.755  44.394  1.00  0.00           O
ATOM    196  N   LEU    14      23.396  36.825  42.427  1.00  0.00           N
ATOM    197  H   LEU    14      23.314  36.753  41.422  1.00  0.00           H
ATOM    198  CA  LEU    14      24.277  35.774  42.984  1.00  0.00           C
ATOM    199  HA  LEU    14      23.824  35.158  43.760  1.00  0.00           H
ATOM    200  CB  LEU    14      24.722  34.867  41.813  1.00  0.00           C
ATOM    201  HB2 LEU    14      23.799  34.461  41.400  1.00  0.00           H
ATOM    202  HB3 LEU    14      25.131  35.455  40.990  1.00  0.00           H
ATOM    203  CG  LEU    14      25.524  33.577  41.947  1.00  0.00           C
ATOM    204  HG  LEU    14      25.474  33.344  43.010  1.00  0.00           H
ATOM    205  CD1 LEU    14      25.263  32.278  41.182  1.00  0.00           C
ATOM    206 HD11 LEU    14      25.890  31.459  41.536  1.00  0.00           H
ATOM    207 HD12 LEU    14      25.599  32.364  40.150  1.00  0.00           H
ATOM    208 HD13 LEU    14      24.181  32.155  41.139  1.00  0.00           H
ATOM    209  CD2 LEU    14      27.014  33.777  41.694  1.00  0.00           C
ATOM    210 HD21 LEU    14      27.266  34.792  41.998  1.00  0.00           H
ATOM    211 HD22 LEU    14      27.619  33.151  42.350  1.00  0.00           H
ATOM    212 HD23 LEU    14      27.274  33.474  40.679  1.00  0.00           H
ATOM    213  C   LEU    14      25.499  36.391  43.688  1.00  0.00           C
ATOM    214  O   LEU    14      25.974  35.875  44.664  1.00  0.00           O
ATOM    215  N   MET    15      25.910  37.548  43.119  1.00  0.00           N
ATOM    216  H   MET    15      25.570  37.827  42.210  1.00  0.00           H
ATOM    217  CA  MET    15      27.010  38.344  43.788  1.00  0.00           C
ATOM    218  HA  MET    15      27.822  37.669  44.059  1.00  0.00           H
ATOM    219  CB  MET    15      27.597  39.380  42.818  1.00  0.00           C
ATOM    220  HB2 MET    15      26.844  39.875  42.205  1.00  0.00           H
ATOM    221  HB3 MET    15      28.098  40.139  43.420  1.00  0.00           H
ATOM    222  CG  MET    15      28.658  38.746  41.937  1.00  0.00           C
ATOM    223  HG2 MET    15      29.090  37.900  42.470  1.00  0.00           H
ATOM    224  HG3 MET    15      28.038  38.255  41.187  1.00  0.00           H
ATOM    225  SD  MET    15      29.878  39.803  41.196  1.00  0.00           S
ATOM    226  CE  MET    15      28.789  41.034  40.498  1.00  0.00           C
ATOM    227  HE1 MET    15      28.098  41.492  41.206  1.00  0.00           H
ATOM    228  HE2 MET    15      29.381  41.771  39.956  1.00  0.00           H
ATOM    229  HE3 MET    15      28.095  40.648  39.751  1.00  0.00           H
ATOM    230  C   MET    15      26.482  38.978  45.040  1.00  0.00           C
ATOM    231  O   MET    15      27.277  39.080  46.016  1.00  0.00           O
ATOM    232  N   SER    16      25.217  39.402  45.123  1.00  0.00           N
ATOM    233  H   SER    16      24.628  39.373  44.303  1.00  0.00           H
ATOM    234  CA  SER    16      24.597  39.912  46.362  1.00  0.00           C
ATOM    235  HA  SER    16      25.153  40.782  46.709  1.00  0.00           H
ATOM    236  CB  SER    16      23.240  40.550  46.008  1.00  0.00           C
ATOM    237  HB2 SER    16      23.449  41.432  45.404  1.00  0.00           H
ATOM    238  HB3 SER    16      22.639  39.780  45.525  1.00  0.00           H
ATOM    239  OG  SER    16      22.578  41.016  47.218  1.00  0.00           O
ATOM    240  HG  SER    16      21.676  41.175  46.929  1.00  0.00           H
ATOM    241  C   SER    16      24.451  38.817  47.355  1.00  0.00           C
ATOM    242  O   SER    16      24.805  38.992  48.507  1.00  0.00           O
ATOM    243  N   LEU    17      23.940  37.586  46.992  1.00  0.00           N
ATOM    244  H   LEU    17      23.620  37.599  46.033  1.00  0.00           H
ATOM    245  CA  LEU    17      23.721  36.502  47.942  1.00  0.00           C
ATOM    246  HA  LEU    17      23.058  36.893  48.714  1.00  0.00           H
ATOM    247  CB  LEU    17      22.958  35.374  47.182  1.00  0.00           C
ATOM    248  HB2 LEU    17      21.924  35.618  46.934  1.00  0.00           H
ATOM    249  HB3 LEU    17      23.465  35.251  46.224  1.00  0.00           H
ATOM    250  CG  LEU    17      22.917  34.034  47.842  1.00  0.00           C
ATOM    251  HG  LEU    17      23.893  33.579  48.012  1.00  0.00           H
ATOM    252  CD1 LEU    17      22.200  34.114  49.206  1.00  0.00           C
ATOM    253 HD11 LEU    17      22.452  35.084  49.636  1.00  0.00           H
ATOM    254 HD12 LEU    17      22.508  33.318  49.885  1.00  0.00           H
ATOM    255 HD13 LEU    17      21.128  34.158  49.020  1.00  0.00           H
ATOM    256  CD2 LEU    17      22.213  33.095  46.900  1.00  0.00           C
ATOM    257 HD21 LEU    17      22.679  33.135  45.915  1.00  0.00           H
ATOM    258 HD22 LEU    17      22.434  32.085  47.243  1.00  0.00           H
ATOM    259 HD23 LEU    17      21.171  33.366  46.732  1.00  0.00           H
ATOM    260  C   LEU    17      25.089  36.013  48.534  1.00  0.00           C
ATOM    261  O   LEU    17      25.173  35.830  49.724  1.00  0.00           O
ATOM    262  N   ILE    18      26.169  35.874  47.804  1.00  0.00           N
ATOM    263  H   ILE    18      26.056  36.086  46.823  1.00  0.00           H
ATOM    264  CA  ILE    18      27.445  35.471  48.399  1.00  0.00           C
ATOM    265  HA  ILE    18      27.372  34.491  48.871  1.00  0.00           H
ATOM    266  CB  ILE    18      28.495  35.187  47.256  1.00  0.00           C
ATOM    267  HB  ILE    18      28.391  35.957  46.491  1.00  0.00           H
ATOM    268  CG2 ILE    18      30.026  35.073  47.570  1.00  0.00           C
ATOM    269 HG21 ILE    18      30.611  34.707  46.726  1.00  0.00           H
ATOM    270 HG22 ILE    18      30.133  34.294  48.326  1.00  0.00           H
ATOM    271 HG23 ILE    18      30.371  36.058  47.884  1.00  0.00           H
ATOM    272  CG1 ILE    18      27.972  33.990  46.363  1.00  0.00           C
ATOM    273 HG12 ILE    18      28.075  33.038  46.881  1.00  0.00           H
ATOM    274 HG13 ILE    18      26.893  34.043  46.218  1.00  0.00           H
ATOM    275  CD1 ILE    18      28.610  33.801  44.961  1.00  0.00           C
ATOM    276 HD11 ILE    18      28.204  34.516  44.247  1.00  0.00           H
ATOM    277 HD12 ILE    18      28.287  32.788  44.719  1.00  0.00           H
ATOM    278 HD13 ILE    18      29.698  33.800  45.030  1.00  0.00           H
ATOM    279  C   ILE    18      28.056  36.428  49.413  1.00  0.00           C
ATOM    280  O   ILE    18      28.581  35.970  50.392  1.00  0.00           O
ATOM    281  N   ILE    19      27.883  37.690  49.193  1.00  0.00           N
ATOM    282  H   ILE    19      27.312  37.931  48.396  1.00  0.00           H
ATOM    283  CA  ILE    19      28.497  38.763  50.044  1.00  0.00           C
ATOM    284  HA  ILE    19      29.430  38.333  50.408  1.00  0.00           H
ATOM    285  CB  ILE    19      28.753  39.990  49.109  1.00  0.00           C
ATOM    286  HB  ILE    19      27.816  40.162  48.579  1.00  0.00           H
ATOM    287  CG2 ILE    19      29.092  41.337  49.855  1.00  0.00           C
ATOM    288 HG21 ILE    19      28.245  41.607  50.486  1.00  0.00           H
ATOM    289 HG22 ILE    19      28.959  42.125  49.113  1.00  0.00           H
ATOM    290 HG23 ILE    19      30.073  41.369  50.328  1.00  0.00           H
ATOM    291  CG1 ILE    19      29.751  39.590  47.975  1.00  0.00           C
ATOM    292 HG12 ILE    19      30.706  39.246  48.371  1.00  0.00           H
ATOM    293 HG13 ILE    19      29.396  38.709  47.439  1.00  0.00           H
ATOM    294  CD1 ILE    19      30.027  40.715  46.926  1.00  0.00           C
ATOM    295 HD11 ILE    19      30.656  40.337  46.121  1.00  0.00           H
ATOM    296 HD12 ILE    19      30.484  41.557  47.445  1.00  0.00           H
ATOM    297 HD13 ILE    19      29.110  41.068  46.455  1.00  0.00           H
ATOM    298  C   ILE    19      27.690  39.016  51.304  1.00  0.00           C
ATOM    299  O   ILE    19      28.214  39.590  52.286  1.00  0.00           O
ATOM    300  N   ASN    20      26.483  38.455  51.350  1.00  0.00           N
ATOM    301  H   ASN    20      26.190  37.860  50.589  1.00  0.00           H
ATOM    302  CA  ASN    20      25.480  38.595  52.414  1.00  0.00           C
ATOM    303  HA  ASN    20      25.780  39.364  53.125  1.00  0.00           H
ATOM    304  CB  ASN    20      24.214  39.157  51.849  1.00  0.00           C
ATOM    305  HB2 ASN    20      23.927  38.589  50.963  1.00  0.00           H
ATOM    306  HB3 ASN    20      23.362  38.928  52.490  1.00  0.00           H
ATOM    307  CG  ASN    20      24.312  40.653  51.707  1.00  0.00           C
ATOM    308  OD1 ASN    20      24.153  41.432  52.606  1.00  0.00           O
ATOM    309  ND2 ASN    20      24.588  41.202  50.509  1.00  0.00           N
ATOM    310 HD21 ASN    20      24.575  40.537  49.748  1.00  0.00           H
ATOM    311 HD22 ASN    20      24.961  42.138  50.456  1.00  0.00           H
ATOM    312  C   ASN    20      25.230  37.275  53.255  1.00  0.00           C
ATOM    313  O   ASN    20      24.827  37.426  54.387  1.00  0.00           O
ATOM    314  N   THR    21      25.394  36.118  52.684  1.00  0.00           N
ATOM    315  H   THR    21      25.643  36.040  51.708  1.00  0.00           H
ATOM    316  CA  THR    21      25.256  34.751  53.320  1.00  0.00           C
ATOM    317  HA  THR    21      24.247  34.700  53.730  1.00  0.00           H
ATOM    318  CB  THR    21      25.479  33.699  52.165  1.00  0.00           C
ATOM    319  HB  THR    21      26.279  33.943  51.466  1.00  0.00           H
ATOM    320  CG2 THR    21      25.912  32.394  52.855  1.00  0.00           C
ATOM    321 HG21 THR    21      25.388  32.241  53.799  1.00  0.00           H
ATOM    322 HG22 THR    21      26.980  32.307  53.056  1.00  0.00           H
ATOM    323 HG23 THR    21      25.681  31.544  52.213  1.00  0.00           H
ATOM    324  OG1 THR    21      24.289  33.548  51.520  1.00  0.00           O
ATOM    325  HG1 THR    21      24.215  34.074  50.719  1.00  0.00           H
ATOM    326  C   THR    21      26.355  34.668  54.415  1.00  0.00           C
ATOM    327  O   THR    21      27.593  34.669  54.025  1.00  0.00           O
ATOM    328  N   PHE    22      26.043  34.615  55.650  1.00  0.00           N
ATOM    329  H   PHE    22      25.127  34.622  56.075  1.00  0.00           H
ATOM    330  CA  PHE    22      27.022  34.109  56.611  1.00  0.00           C
ATOM    331  HA  PHE    22      27.798  34.868  56.707  1.00  0.00           H
ATOM    332  CB  PHE    22      26.350  33.889  58.025  1.00  0.00           C
ATOM    333  HB2 PHE    22      25.994  34.885  58.286  1.00  0.00           H
ATOM    334  HB3 PHE    22      25.528  33.179  57.931  1.00  0.00           H
ATOM    335  CG  PHE    22      27.485  33.497  58.990  1.00  0.00           C
ATOM    336  CD1 PHE    22      28.262  34.546  59.543  1.00  0.00           C
ATOM    337  HD1 PHE    22      27.985  35.567  59.323  1.00  0.00           H
ATOM    338  CE1 PHE    22      29.400  34.295  60.365  1.00  0.00           C
ATOM    339  HE1 PHE    22      29.982  35.095  60.797  1.00  0.00           H
ATOM    340  CZ  PHE    22      29.640  32.951  60.674  1.00  0.00           C
ATOM    341  HZ  PHE    22      30.370  32.602  61.388  1.00  0.00           H
ATOM    342  CE2 PHE    22      28.823  31.910  60.173  1.00  0.00           C
ATOM    343  HE2 PHE    22      29.036  30.859  60.297  1.00  0.00           H
ATOM    344  CD2 PHE    22      27.781  32.187  59.337  1.00  0.00           C
ATOM    345  HD2 PHE    22      27.226  31.314  59.026  1.00  0.00           H
ATOM    346  C   PHE    22      27.677  32.749  56.221  1.00  0.00           C
ATOM    347  O   PHE    22      26.915  31.808  55.844  1.00  0.00           O
ATOM    348  N   TYR    23      29.047  32.629  56.155  1.00  0.00           N
ATOM    349  H   TYR    23      29.590  33.478  56.211  1.00  0.00           H
ATOM    350  CA  TYR    23      29.853  31.452  55.792  1.00  0.00           C
ATOM    351  HA  TYR    23      29.339  30.574  56.185  1.00  0.00           H
ATOM    352  CB  TYR    23      29.904  31.346  54.252  1.00  0.00           C
ATOM    353  HB2 TYR    23      28.941  31.528  53.778  1.00  0.00           H
ATOM    354  HB3 TYR    23      30.495  32.195  53.907  1.00  0.00           H
ATOM    355  CG  TYR    23      30.491  30.020  53.579  1.00  0.00           C
ATOM    356  CD1 TYR    23      29.993  28.716  53.769  1.00  0.00           C
ATOM    357  HD1 TYR    23      29.184  28.536  54.462  1.00  0.00           H
ATOM    358  CE1 TYR    23      30.462  27.557  53.126  1.00  0.00           C
ATOM    359  HE1 TYR    23      29.917  26.642  53.308  1.00  0.00           H
ATOM    360  CZ  TYR    23      31.630  27.663  52.363  1.00  0.00           C
ATOM    361  OH  TYR    23      32.058  26.551  51.822  1.00  0.00           O
ATOM    362  HH  TYR    23      32.240  25.814  52.408  1.00  0.00           H
ATOM    363  CE2 TYR    23      32.266  28.980  52.246  1.00  0.00           C
ATOM    364  HE2 TYR    23      33.176  29.042  51.667  1.00  0.00           H
ATOM    365  CD2 TYR    23      31.576  30.152  52.679  1.00  0.00           C
ATOM    366  HD2 TYR    23      31.952  31.134  52.431  1.00  0.00           H
ATOM    367  C   TYR    23      31.309  31.398  56.282  1.00  0.00           C
ATOM    368  O   TYR    23      32.060  32.391  56.134  1.00  0.00           O
ATOM    369  N   SER    24      31.699  30.329  56.849  1.00  0.00           N
ATOM    370  H   SER    24      30.990  29.609  56.827  1.00  0.00           H
ATOM    371  CA  SER    24      32.821  30.239  57.754  1.00  0.00           C
ATOM    372  HA  SER    24      33.116  31.268  57.955  1.00  0.00           H
ATOM    373  CB  SER    24      32.455  29.501  59.052  1.00  0.00           C
ATOM    374  HB2 SER    24      32.100  28.473  58.982  1.00  0.00           H
ATOM    375  HB3 SER    24      33.312  29.425  59.721  1.00  0.00           H
ATOM    376  OG  SER    24      31.446  30.171  59.775  1.00  0.00           O
ATOM    377  HG  SER    24      31.911  30.969  60.035  1.00  0.00           H
ATOM    378  C   SER    24      34.005  29.553  57.022  1.00  0.00           C
ATOM    379  O   SER    24      35.154  29.766  57.443  1.00  0.00           O
ATOM    380  N   ASN    25      33.829  28.684  56.019  1.00  0.00           N
ATOM    381  H   ASN    25      32.925  28.430  55.647  1.00  0.00           H
ATOM    382  CA  ASN    25      34.929  28.021  55.345  1.00  0.00           C
ATOM    383  HA  ASN    25      35.782  27.868  56.006  1.00  0.00           H
ATOM    384  CB  ASN    25      34.431  26.555  55.053  1.00  0.00           C
ATOM    385  HB2 ASN    25      33.946  26.084  55.908  1.00  0.00           H
ATOM    386  HB3 ASN    25      33.684  26.742  54.281  1.00  0.00           H
ATOM    387  CG  ASN    25      35.517  25.652  54.416  1.00  0.00           C
ATOM    388  OD1 ASN    25      36.675  25.806  54.681  1.00  0.00           O
ATOM    389  ND2 ASN    25      35.124  24.791  53.572  1.00  0.00           N
ATOM    390 HD21 ASN    25      34.166  24.501  53.437  1.00  0.00           H
ATOM    391 HD22 ASN    25      35.915  24.207  53.339  1.00  0.00           H
ATOM    392  C   ASN    25      35.458  28.830  54.109  1.00  0.00           C
ATOM    393  O   ASN    25      35.466  28.284  53.023  1.00  0.00           O
ATOM    394  N   LYS    26      35.843  30.039  54.351  1.00  0.00           N
ATOM    395  H   LYS    26      35.829  30.338  55.316  1.00  0.00           H
ATOM    396  CA  LYS    26      36.234  30.982  53.294  1.00  0.00           C
ATOM    397  HA  LYS    26      35.439  30.952  52.548  1.00  0.00           H
ATOM    398  CB  LYS    26      36.362  32.411  53.749  1.00  0.00           C
ATOM    399  HB2 LYS    26      37.288  32.402  54.324  1.00  0.00           H
ATOM    400  HB3 LYS    26      36.490  33.040  52.867  1.00  0.00           H
ATOM    401  CG  LYS    26      35.265  33.077  54.522  1.00  0.00           C
ATOM    402  HG2 LYS    26      34.520  33.393  53.792  1.00  0.00           H
ATOM    403  HG3 LYS    26      34.875  32.348  55.233  1.00  0.00           H
ATOM    404  CD  LYS    26      35.704  34.277  55.284  1.00  0.00           C
ATOM    405  HD2 LYS    26      36.567  34.048  55.909  1.00  0.00           H
ATOM    406  HD3 LYS    26      36.089  35.049  54.619  1.00  0.00           H
ATOM    407  CE  LYS    26      34.636  34.928  56.059  1.00  0.00           C
ATOM    408  HE2 LYS    26      34.964  35.911  56.396  1.00  0.00           H
ATOM    409  HE3 LYS    26      33.832  35.150  55.358  1.00  0.00           H
ATOM    410  NZ  LYS    26      34.091  34.100  57.187  1.00  0.00           N
ATOM    411  HZ1 LYS    26      33.568  33.322  56.808  1.00  0.00           H
ATOM    412  HZ2 LYS    26      33.494  34.715  57.721  1.00  0.00           H
ATOM    413  HZ3 LYS    26      34.826  33.707  57.757  1.00  0.00           H
ATOM    414  C   LYS    26      37.374  30.569  52.392  1.00  0.00           C
ATOM    415  O   LYS    26      37.349  30.997  51.225  1.00  0.00           O
ATOM    416  N   GLU    27      38.374  29.777  52.857  1.00  0.00           N
ATOM    417  H   GLU    27      38.314  29.490  53.824  1.00  0.00           H
ATOM    418  CA  GLU    27      39.589  29.384  52.160  1.00  0.00           C
ATOM    419  HA  GLU    27      40.158  30.294  51.971  1.00  0.00           H
ATOM    420  CB  GLU    27      40.364  28.363  53.077  1.00  0.00           C
ATOM    421  HB2 GLU    27      41.318  28.166  52.587  1.00  0.00           H
ATOM    422  HB3 GLU    27      40.454  28.820  54.063  1.00  0.00           H
ATOM    423  CG  GLU    27      39.782  26.988  53.453  1.00  0.00           C
ATOM    424  HG2 GLU    27      38.918  27.221  54.076  1.00  0.00           H
ATOM    425  HG3 GLU    27      39.212  26.599  52.609  1.00  0.00           H
ATOM    426  CD  GLU    27      40.715  25.911  54.068  1.00  0.00           C
ATOM    427  OE1 GLU    27      40.833  24.784  53.607  1.00  0.00           O
ATOM    428  OE2 GLU    27      41.373  26.243  55.040  1.00  0.00           O
ATOM    429  C   GLU    27      39.382  28.638  50.850  1.00  0.00           C
ATOM    430  O   GLU    27      40.161  28.750  49.939  1.00  0.00           O
ATOM    431  N   ILE    28      38.196  28.135  50.687  1.00  0.00           N
ATOM    432  H   ILE    28      37.516  28.321  51.410  1.00  0.00           H
ATOM    433  CA  ILE    28      37.711  27.655  49.345  1.00  0.00           C
ATOM    434  HA  ILE    28      38.244  26.760  49.027  1.00  0.00           H
ATOM    435  CB  ILE    28      36.236  27.114  49.404  1.00  0.00           C
ATOM    436  HB  ILE    28      36.073  26.672  48.422  1.00  0.00           H
ATOM    437  CG2 ILE    28      36.223  25.970  50.479  1.00  0.00           C
ATOM    438 HG21 ILE    28      36.562  26.247  51.477  1.00  0.00           H
ATOM    439 HG22 ILE    28      36.937  25.194  50.202  1.00  0.00           H
ATOM    440 HG23 ILE    28      35.234  25.512  50.425  1.00  0.00           H
ATOM    441  CG1 ILE    28      35.174  28.169  49.720  1.00  0.00           C
ATOM    442 HG12 ILE    28      34.431  27.669  50.339  1.00  0.00           H
ATOM    443 HG13 ILE    28      35.525  29.043  50.267  1.00  0.00           H
ATOM    444  CD1 ILE    28      34.508  28.650  48.460  1.00  0.00           C
ATOM    445 HD11 ILE    28      34.178  27.825  47.828  1.00  0.00           H
ATOM    446 HD12 ILE    28      35.243  29.205  47.876  1.00  0.00           H
ATOM    447 HD13 ILE    28      33.584  29.172  48.706  1.00  0.00           H
ATOM    448  C   ILE    28      37.840  28.740  48.253  1.00  0.00           C
ATOM    449  O   ILE    28      37.893  28.237  47.110  1.00  0.00           O
ATOM    450  N   PHE    29      37.916  30.022  48.498  1.00  0.00           N
ATOM    451  H   PHE    29      37.915  30.408  49.431  1.00  0.00           H
ATOM    452  CA  PHE    29      37.978  30.979  47.350  1.00  0.00           C
ATOM    453  HA  PHE    29      37.204  30.806  46.602  1.00  0.00           H
ATOM    454  CB  PHE    29      38.016  32.464  47.821  1.00  0.00           C
ATOM    455  HB2 PHE    29      37.860  33.131  46.973  1.00  0.00           H
ATOM    456  HB3 PHE    29      37.202  32.644  48.522  1.00  0.00           H
ATOM    457  CG  PHE    29      39.374  32.859  48.433  1.00  0.00           C
ATOM    458  CD1 PHE    29      39.916  32.562  49.690  1.00  0.00           C
ATOM    459  HD1 PHE    29      39.304  32.023  50.398  1.00  0.00           H
ATOM    460  CE1 PHE    29      41.232  32.814  50.020  1.00  0.00           C
ATOM    461  HE1 PHE    29      41.626  32.496  50.974  1.00  0.00           H
ATOM    462  CZ  PHE    29      42.053  33.502  49.092  1.00  0.00           C
ATOM    463  HZ  PHE    29      43.090  33.633  49.361  1.00  0.00           H
ATOM    464  CE2 PHE    29      41.534  33.990  47.850  1.00  0.00           C
ATOM    465  HE2 PHE    29      42.212  34.348  47.090  1.00  0.00           H
ATOM    466  CD2 PHE    29      40.242  33.578  47.519  1.00  0.00           C
ATOM    467  HD2 PHE    29      39.902  33.766  46.512  1.00  0.00           H
ATOM    468  C   PHE    29      39.239  30.694  46.505  1.00  0.00           C
ATOM    469  O   PHE    29      39.293  30.814  45.298  1.00  0.00           O
ATOM    470  N   LEU    30      40.317  30.315  47.167  1.00  0.00           N
ATOM    471  H   LEU    30      40.333  30.314  48.177  1.00  0.00           H
ATOM    472  CA  LEU    30      41.597  29.973  46.509  1.00  0.00           C
ATOM    473  HA  LEU    30      41.806  30.726  45.749  1.00  0.00           H
ATOM    474  CB  LEU    30      42.790  30.142  47.512  1.00  0.00           C
ATOM    475  HB2 LEU    30      42.716  31.080  48.062  1.00  0.00           H
ATOM    476  HB3 LEU    30      42.764  29.316  48.222  1.00  0.00           H
ATOM    477  CG  LEU    30      44.157  30.073  46.814  1.00  0.00           C
ATOM    478  HG  LEU    30      44.123  29.201  46.161  1.00  0.00           H
ATOM    479  CD1 LEU    30      44.450  31.367  45.945  1.00  0.00           C
ATOM    480 HD11 LEU    30      43.765  31.473  45.102  1.00  0.00           H
ATOM    481 HD12 LEU    30      45.481  31.298  45.598  1.00  0.00           H
ATOM    482 HD13 LEU    30      44.316  32.242  46.581  1.00  0.00           H
ATOM    483  CD2 LEU    30      45.346  29.867  47.793  1.00  0.00           C
ATOM    484 HD21 LEU    30      45.659  30.834  48.184  1.00  0.00           H
ATOM    485 HD22 LEU    30      45.017  29.266  48.641  1.00  0.00           H
ATOM    486 HD23 LEU    30      46.191  29.418  47.272  1.00  0.00           H
ATOM    487  C   LEU    30      41.602  28.662  45.648  1.00  0.00           C
ATOM    488  O   LEU    30      42.040  28.738  44.508  1.00  0.00           O
ATOM    489  N   ARG    31      40.904  27.604  46.184  1.00  0.00           N
ATOM    490  H   ARG    31      40.407  27.708  47.058  1.00  0.00           H
ATOM    491  CA  ARG    31      40.724  26.395  45.449  1.00  0.00           C
ATOM    492  HA  ARG    31      41.676  26.018  45.076  1.00  0.00           H
ATOM    493  CB  ARG    31      40.249  25.207  46.399  1.00  0.00           C
ATOM    494  HB2 ARG    31      40.577  24.262  45.966  1.00  0.00           H
ATOM    495  HB3 ARG    31      40.605  25.322  47.422  1.00  0.00           H
ATOM    496  CG  ARG    31      38.776  24.997  46.397  1.00  0.00           C
ATOM    497  HG2 ARG    31      38.311  25.968  46.570  1.00  0.00           H
ATOM    498  HG3 ARG    31      38.602  24.664  45.374  1.00  0.00           H
ATOM    499  CD  ARG    31      38.285  23.884  47.311  1.00  0.00           C
ATOM    500  HD2 ARG    31      38.749  22.937  47.037  1.00  0.00           H
ATOM    501  HD3 ARG    31      38.652  24.130  48.308  1.00  0.00           H
ATOM    502  NE  ARG    31      36.846  23.720  47.337  1.00  0.00           N
ATOM    503  HE  ARG    31      36.429  24.169  46.534  1.00  0.00           H
ATOM    504  CZ  ARG    31      36.141  23.008  48.219  1.00  0.00           C
ATOM    505  NH1 ARG    31      36.654  22.356  49.208  1.00  0.00           N
ATOM    506 HH11 ARG    31      37.599  22.004  49.163  1.00  0.00           H
ATOM    507 HH12 ARG    31      36.078  21.841  49.858  1.00  0.00           H
ATOM    508  NH2 ARG    31      34.878  23.025  48.202  1.00  0.00           N
ATOM    509 HH21 ARG    31      34.389  23.545  47.489  1.00  0.00           H
ATOM    510 HH22 ARG    31      34.390  22.472  48.893  1.00  0.00           H
ATOM    511  C   ARG    31      39.872  26.687  44.236  1.00  0.00           C
ATOM    512  O   ARG    31      40.186  26.096  43.217  1.00  0.00           O
ATOM    513  N   GLU    32      38.815  27.508  44.317  1.00  0.00           N
ATOM    514  H   GLU    32      38.874  28.095  45.137  1.00  0.00           H
ATOM    515  CA  GLU    32      37.842  27.839  43.275  1.00  0.00           C
ATOM    516  HA  GLU    32      37.603  26.916  42.748  1.00  0.00           H
ATOM    517  CB  GLU    32      36.602  28.343  43.920  1.00  0.00           C
ATOM    518  HB2 GLU    32      36.812  29.035  44.736  1.00  0.00           H
ATOM    519  HB3 GLU    32      35.967  28.874  43.211  1.00  0.00           H
ATOM    520  CG  GLU    32      35.724  27.132  44.390  1.00  0.00           C
ATOM    521  HG2 GLU    32      36.162  26.789  45.327  1.00  0.00           H
ATOM    522  HG3 GLU    32      34.766  27.513  44.744  1.00  0.00           H
ATOM    523  CD  GLU    32      35.570  25.985  43.445  1.00  0.00           C
ATOM    524  OE1 GLU    32      35.196  26.102  42.300  1.00  0.00           O
ATOM    525  OE2 GLU    32      35.872  24.854  43.856  1.00  0.00           O
ATOM    526  C   GLU    32      38.391  28.776  42.226  1.00  0.00           C
ATOM    527  O   GLU    32      38.235  28.522  41.035  1.00  0.00           O
ATOM    528  N   LEU    33      39.164  29.826  42.548  1.00  0.00           N
ATOM    529  H   LEU    33      39.322  30.117  43.502  1.00  0.00           H
ATOM    530  CA  LEU    33      39.842  30.590  41.476  1.00  0.00           C
ATOM    531  HA  LEU    33      39.045  30.858  40.782  1.00  0.00           H
ATOM    532  CB  LEU    33      40.475  31.831  42.156  1.00  0.00           C
ATOM    533  HB2 LEU    33      41.250  31.496  42.846  1.00  0.00           H
ATOM    534  HB3 LEU    33      40.987  32.374  41.360  1.00  0.00           H
ATOM    535  CG  LEU    33      39.410  32.751  42.760  1.00  0.00           C
ATOM    536  HG  LEU    33      38.729  32.151  43.366  1.00  0.00           H
ATOM    537  CD1 LEU    33      40.050  33.826  43.708  1.00  0.00           C
ATOM    538 HD11 LEU    33      39.200  34.160  44.304  1.00  0.00           H
ATOM    539 HD12 LEU    33      40.398  34.615  43.043  1.00  0.00           H
ATOM    540 HD13 LEU    33      40.822  33.331  44.298  1.00  0.00           H
ATOM    541  CD2 LEU    33      38.600  33.530  41.721  1.00  0.00           C
ATOM    542 HD21 LEU    33      39.300  34.150  41.160  1.00  0.00           H
ATOM    543 HD22 LEU    33      38.137  32.792  41.067  1.00  0.00           H
ATOM    544 HD23 LEU    33      37.950  34.135  42.352  1.00  0.00           H
ATOM    545  C   LEU    33      40.988  29.817  40.840  1.00  0.00           C
ATOM    546  O   LEU    33      41.094  30.008  39.619  1.00  0.00           O
ATOM    547  N   ILE    34      41.744  28.994  41.570  1.00  0.00           N
ATOM    548  H   ILE    34      41.518  28.820  42.538  1.00  0.00           H
ATOM    549  CA  ILE    34      42.666  28.051  40.941  1.00  0.00           C
ATOM    550  HA  ILE    34      43.391  28.619  40.356  1.00  0.00           H
ATOM    551  CB  ILE    34      43.508  27.310  42.011  1.00  0.00           C
ATOM    552  HB  ILE    34      42.787  27.140  42.811  1.00  0.00           H
ATOM    553  CG2 ILE    34      44.138  26.022  41.373  1.00  0.00           C
ATOM    554 HG21 ILE    34      44.864  26.326  40.619  1.00  0.00           H
ATOM    555 HG22 ILE    34      43.401  25.301  41.019  1.00  0.00           H
ATOM    556 HG23 ILE    34      44.784  25.486  42.069  1.00  0.00           H
ATOM    557  CG1 ILE    34      44.734  28.162  42.501  1.00  0.00           C
ATOM    558 HG12 ILE    34      45.541  28.211  41.771  1.00  0.00           H
ATOM    559 HG13 ILE    34      44.434  29.199  42.660  1.00  0.00           H
ATOM    560  CD1 ILE    34      45.285  27.772  43.874  1.00  0.00           C
ATOM    561 HD11 ILE    34      44.436  27.686  44.551  1.00  0.00           H
ATOM    562 HD12 ILE    34      46.005  28.535  44.166  1.00  0.00           H
ATOM    563 HD13 ILE    34      45.862  26.851  43.789  1.00  0.00           H
ATOM    564  C   ILE    34      41.898  27.148  39.983  1.00  0.00           C
ATOM    565  O   ILE    34      42.426  26.809  38.883  1.00  0.00           O
ATOM    566  N   SER    35      40.738  26.655  40.399  1.00  0.00           N
ATOM    567  H   SER    35      40.414  26.815  41.343  1.00  0.00           H
ATOM    568  CA  SER    35      39.941  25.783  39.459  1.00  0.00           C
ATOM    569  HA  SER    35      40.518  24.924  39.117  1.00  0.00           H
ATOM    570  CB  SER    35      38.757  25.271  40.247  1.00  0.00           C
ATOM    571  HB2 SER    35      39.080  24.683  41.106  1.00  0.00           H
ATOM    572  HB3 SER    35      38.074  26.029  40.631  1.00  0.00           H
ATOM    573  OG  SER    35      37.996  24.425  39.441  1.00  0.00           O
ATOM    574  HG  SER    35      37.689  23.720  40.017  1.00  0.00           H
ATOM    575  C   SER    35      39.306  26.450  38.207  1.00  0.00           C
ATOM    576  O   SER    35      39.335  25.845  37.165  1.00  0.00           O
ATOM    577  N   ASN    36      38.969  27.728  38.251  1.00  0.00           N
ATOM    578  H   ASN    36      38.984  28.173  39.158  1.00  0.00           H
ATOM    579  CA  ASN    36      38.817  28.625  37.127  1.00  0.00           C
ATOM    580  HA  ASN    36      38.031  28.176  36.521  1.00  0.00           H
ATOM    581  CB  ASN    36      38.214  29.916  37.735  1.00  0.00           C
ATOM    582  HB2 ASN    36      37.309  29.754  38.320  1.00  0.00           H
ATOM    583  HB3 ASN    36      38.952  30.381  38.389  1.00  0.00           H
ATOM    584  CG  ASN    36      37.749  30.799  36.589  1.00  0.00           C
ATOM    585  OD1 ASN    36      36.611  30.821  36.081  1.00  0.00           O
ATOM    586  ND2 ASN    36      38.669  31.714  36.261  1.00  0.00           N
ATOM    587 HD21 ASN    36      39.504  31.787  36.823  1.00  0.00           H
ATOM    588 HD22 ASN    36      38.544  32.297  35.445  1.00  0.00           H
ATOM    589  C   ASN    36      40.068  28.863  36.235  1.00  0.00           C
ATOM    590  O   ASN    36      39.921  28.973  35.011  1.00  0.00           O
ATOM    591  N   SER    37      41.294  28.943  36.780  1.00  0.00           N
ATOM    592  H   SER    37      41.402  29.120  37.768  1.00  0.00           H
ATOM    593  CA  SER    37      42.613  28.927  36.174  1.00  0.00           C
ATOM    594  HA  SER    37      42.601  29.718  35.424  1.00  0.00           H
ATOM    595  CB  SER    37      43.647  29.395  37.232  1.00  0.00           C
ATOM    596  HB2 SER    37      43.525  28.999  38.240  1.00  0.00           H
ATOM    597  HB3 SER    37      44.696  29.234  36.981  1.00  0.00           H
ATOM    598  OG  SER    37      43.513  30.761  37.319  1.00  0.00           O
ATOM    599  HG  SER    37      43.937  31.032  36.502  1.00  0.00           H
ATOM    600  C   SER    37      42.979  27.699  35.396  1.00  0.00           C
ATOM    601  O   SER    37      43.730  27.674  34.398  1.00  0.00           O
ATOM    602  N   SER    38      42.548  26.542  36.005  1.00  0.00           N
ATOM    603  H   SER    38      42.117  26.702  36.904  1.00  0.00           H
ATOM    604  CA  SER    38      42.848  25.245  35.487  1.00  0.00           C
ATOM    605  HA  SER    38      43.882  25.179  35.149  1.00  0.00           H
ATOM    606  CB  SER    38      42.509  24.160  36.559  1.00  0.00           C
ATOM    607  HB2 SER    38      43.200  24.251  37.398  1.00  0.00           H
ATOM    608  HB3 SER    38      41.517  24.367  36.963  1.00  0.00           H
ATOM    609  OG  SER    38      42.762  22.801  36.094  1.00  0.00           O
ATOM    610  HG  SER    38      42.059  22.463  35.533  1.00  0.00           H
ATOM    611  C   SER    38      41.953  24.853  34.241  1.00  0.00           C
ATOM    612  O   SER    38      42.487  24.543  33.188  1.00  0.00           O
ATOM    613  N   ASP    39      40.668  25.189  34.305  1.00  0.00           N
ATOM    614  H   ASP    39      40.289  25.457  35.201  1.00  0.00           H
ATOM    615  CA  ASP    39      39.750  25.275  33.193  1.00  0.00           C
ATOM    616  HA  ASP    39      39.624  24.289  32.743  1.00  0.00           H
ATOM    617  CB  ASP    39      38.361  25.625  33.611  1.00  0.00           C
ATOM    618  HB2 ASP    39      38.305  26.657  33.959  1.00  0.00           H
ATOM    619  HB3 ASP    39      37.725  25.557  32.728  1.00  0.00           H
ATOM    620  CG  ASP    39      37.746  24.733  34.716  1.00  0.00           C
ATOM    621  OD1 ASP    39      38.151  23.532  34.877  1.00  0.00           O
ATOM    622  OD2 ASP    39      36.915  25.316  35.417  1.00  0.00           O
ATOM    623  C   ASP    39      40.185  26.294  32.189  1.00  0.00           C
ATOM    624  O   ASP    39      39.911  26.019  31.002  1.00  0.00           O
ATOM    625  N   ALA    40      40.796  27.398  32.555  1.00  0.00           N
ATOM    626  H   ALA    40      40.867  27.663  33.526  1.00  0.00           H
ATOM    627  CA  ALA    40      41.403  28.268  31.538  1.00  0.00           C
ATOM    628  HA  ALA    40      40.665  28.482  30.765  1.00  0.00           H
ATOM    629  CB  ALA    40      41.760  29.574  32.164  1.00  0.00           C
ATOM    630  HB1 ALA    40      42.335  29.436  33.079  1.00  0.00           H
ATOM    631  HB2 ALA    40      40.894  30.190  32.405  1.00  0.00           H
ATOM    632  HB3 ALA    40      42.440  30.077  31.476  1.00  0.00           H
ATOM    633  C   ALA    40      42.690  27.687  30.780  1.00  0.00           C
ATOM    634  O   ALA    40      42.851  27.823  29.586  1.00  0.00           O
ATOM    635  N   LEU    41      43.545  26.929  31.553  1.00  0.00           N
ATOM    636  H   LEU    41      43.277  26.709  32.501  1.00  0.00           H
ATOM    637  CA  LEU    41      44.658  26.168  30.921  1.00  0.00           C
ATOM    638  HA  LEU    41      45.258  26.878  30.351  1.00  0.00           H
ATOM    639  CB  LEU    41      45.654  25.731  31.987  1.00  0.00           C
ATOM    640  HB2 LEU    41      45.080  25.234  32.770  1.00  0.00           H
ATOM    641  HB3 LEU    41      46.315  24.956  31.601  1.00  0.00           H
ATOM    642  CG  LEU    41      46.410  26.989  32.502  1.00  0.00           C
ATOM    643  HG  LEU    41      45.782  27.863  32.671  1.00  0.00           H
ATOM    644  CD1 LEU    41      46.843  26.522  33.863  1.00  0.00           C
ATOM    645 HD11 LEU    41      45.966  26.394  34.496  1.00  0.00           H
ATOM    646 HD12 LEU    41      47.490  27.252  34.350  1.00  0.00           H
ATOM    647 HD13 LEU    41      47.358  25.562  33.880  1.00  0.00           H
ATOM    648  CD2 LEU    41      47.686  27.320  31.737  1.00  0.00           C
ATOM    649 HD21 LEU    41      48.156  26.347  31.594  1.00  0.00           H
ATOM    650 HD22 LEU    41      47.427  27.726  30.759  1.00  0.00           H
ATOM    651 HD23 LEU    41      48.351  28.095  32.116  1.00  0.00           H
ATOM    652  C   LEU    41      44.276  25.040  29.980  1.00  0.00           C
ATOM    653  O   LEU    41      44.811  24.955  28.898  1.00  0.00           O
ATOM    654  N   ASP    42      43.340  24.207  30.426  1.00  0.00           N
ATOM    655  H   ASP    42      42.951  24.430  31.332  1.00  0.00           H
ATOM    656  CA  ASP    42      42.616  23.267  29.582  1.00  0.00           C
ATOM    657  HA  ASP    42      43.303  22.460  29.330  1.00  0.00           H
ATOM    658  CB  ASP    42      41.445  22.649  30.376  1.00  0.00           C
ATOM    659  HB2 ASP    42      41.011  23.519  30.868  1.00  0.00           H
ATOM    660  HB3 ASP    42      40.735  22.081  29.775  1.00  0.00           H
ATOM    661  CG  ASP    42      41.837  21.624  31.451  1.00  0.00           C
ATOM    662  OD1 ASP    42      42.902  20.972  31.273  1.00  0.00           O
ATOM    663  OD2 ASP    42      41.090  21.315  32.453  1.00  0.00           O
ATOM    664  C   ASP    42      41.950  23.764  28.311  1.00  0.00           C
ATOM    665  O   ASP    42      42.154  23.046  27.312  1.00  0.00           O
ATOM    666  N   LYS    43      41.315  24.901  28.331  1.00  0.00           N
ATOM    667  H   LYS    43      41.245  25.413  29.199  1.00  0.00           H
ATOM    668  CA  LYS    43      40.610  25.486  27.187  1.00  0.00           C
ATOM    669  HA  LYS    43      40.007  24.753  26.652  1.00  0.00           H
ATOM    670  CB  LYS    43      39.613  26.504  27.684  1.00  0.00           C
ATOM    671  HB2 LYS    43      38.997  25.993  28.423  1.00  0.00           H
ATOM    672  HB3 LYS    43      40.210  27.243  28.217  1.00  0.00           H
ATOM    673  CG  LYS    43      38.692  27.237  26.736  1.00  0.00           C
ATOM    674  HG2 LYS    43      38.333  28.128  27.249  1.00  0.00           H
ATOM    675  HG3 LYS    43      39.326  27.657  25.954  1.00  0.00           H
ATOM    676  CD  LYS    43      37.653  26.336  26.046  1.00  0.00           C
ATOM    677  HD2 LYS    43      38.200  25.745  25.310  1.00  0.00           H
ATOM    678  HD3 LYS    43      37.333  25.646  26.828  1.00  0.00           H
ATOM    679  CE  LYS    43      36.357  27.148  25.610  1.00  0.00           C
ATOM    680  HE2 LYS    43      35.929  27.692  26.452  1.00  0.00           H
ATOM    681  HE3 LYS    43      36.763  27.976  25.030  1.00  0.00           H
ATOM    682  NZ  LYS    43      35.370  26.402  24.776  1.00  0.00           N
ATOM    683  HZ1 LYS    43      35.519  26.538  23.786  1.00  0.00           H
ATOM    684  HZ2 LYS    43      34.543  26.945  24.977  1.00  0.00           H
ATOM    685  HZ3 LYS    43      35.175  25.438  25.004  1.00  0.00           H
ATOM    686  C   LYS    43      41.620  26.048  26.137  1.00  0.00           C
ATOM    687  O   LYS    43      41.450  25.812  24.963  1.00  0.00           O
ATOM    688  N   ILE    44      42.810  26.465  26.548  1.00  0.00           N
ATOM    689  H   ILE    44      43.138  26.567  27.498  1.00  0.00           H
ATOM    690  CA  ILE    44      43.844  26.665  25.478  1.00  0.00           C
ATOM    691  HA  ILE    44      43.405  27.269  24.684  1.00  0.00           H
ATOM    692  CB  ILE    44      44.886  27.680  25.908  1.00  0.00           C
ATOM    693  HB  ILE    44      44.353  28.617  26.065  1.00  0.00           H
ATOM    694  CG2 ILE    44      45.522  27.348  27.256  1.00  0.00           C
ATOM    695 HG21 ILE    44      46.297  28.046  27.574  1.00  0.00           H
ATOM    696 HG22 ILE    44      46.001  26.373  27.165  1.00  0.00           H
ATOM    697 HG23 ILE    44      44.688  27.328  27.957  1.00  0.00           H
ATOM    698  CG1 ILE    44      46.007  28.050  24.938  1.00  0.00           C
ATOM    699 HG12 ILE    44      46.815  28.615  25.403  1.00  0.00           H
ATOM    700 HG13 ILE    44      46.483  27.125  24.611  1.00  0.00           H
ATOM    701  CD1 ILE    44      45.537  29.024  23.840  1.00  0.00           C
ATOM    702 HD11 ILE    44      45.191  29.935  24.329  1.00  0.00           H
ATOM    703 HD12 ILE    44      44.695  28.544  23.341  1.00  0.00           H
ATOM    704 HD13 ILE    44      46.356  29.280  23.169  1.00  0.00           H
ATOM    705  C   ILE    44      44.374  25.380  24.920  1.00  0.00           C
ATOM    706  O   ILE    44      44.521  25.227  23.728  1.00  0.00           O
ATOM    707  N   ARG    45      44.578  24.300  25.707  1.00  0.00           N
ATOM    708  H   ARG    45      44.544  24.445  26.707  1.00  0.00           H
ATOM    709  CA  ARG    45      44.891  22.908  25.341  1.00  0.00           C
ATOM    710  HA  ARG    45      45.823  22.946  24.776  1.00  0.00           H
ATOM    711  CB  ARG    45      45.092  22.087  26.637  1.00  0.00           C
ATOM    712  HB2 ARG    45      45.710  22.592  27.380  1.00  0.00           H
ATOM    713  HB3 ARG    45      44.083  21.981  27.034  1.00  0.00           H
ATOM    714  CG  ARG    45      45.813  20.750  26.466  1.00  0.00           C
ATOM    715  HG2 ARG    45      45.170  20.176  25.799  1.00  0.00           H
ATOM    716  HG3 ARG    45      46.778  20.979  26.013  1.00  0.00           H
ATOM    717  CD  ARG    45      46.011  19.987  27.839  1.00  0.00           C
ATOM    718  HD2 ARG    45      46.575  19.067  27.687  1.00  0.00           H
ATOM    719  HD3 ARG    45      46.707  20.555  28.457  1.00  0.00           H
ATOM    720  NE  ARG    45      44.715  19.850  28.641  1.00  0.00           N
ATOM    721  HE  ARG    45      44.536  20.567  29.330  1.00  0.00           H
ATOM    722  CZ  ARG    45      43.948  18.749  28.667  1.00  0.00           C
ATOM    723  NH1 ARG    45      44.224  17.741  27.939  1.00  0.00           N
ATOM    724 HH11 ARG    45      44.998  17.897  27.310  1.00  0.00           H
ATOM    725 HH12 ARG    45      43.550  16.992  27.860  1.00  0.00           H
ATOM    726  NH2 ARG    45      42.894  18.701  29.418  1.00  0.00           N
ATOM    727 HH21 ARG    45      42.841  19.401  30.144  1.00  0.00           H
ATOM    728 HH22 ARG    45      42.326  17.869  29.490  1.00  0.00           H
ATOM    729  C   ARG    45      43.852  22.336  24.421  1.00  0.00           C
ATOM    730  O   ARG    45      44.283  21.628  23.443  1.00  0.00           O
ATOM    731  N   TYR    46      42.566  22.620  24.545  1.00  0.00           N
ATOM    732  H   TYR    46      42.363  23.174  25.364  1.00  0.00           H
ATOM    733  CA  TYR    46      41.475  22.178  23.594  1.00  0.00           C
ATOM    734  HA  TYR    46      41.682  21.151  23.293  1.00  0.00           H
ATOM    735  CB  TYR    46      40.104  22.034  24.303  1.00  0.00           C
ATOM    736  HB2 TYR    46      40.236  21.506  25.247  1.00  0.00           H
ATOM    737  HB3 TYR    46      39.659  23.018  24.455  1.00  0.00           H
ATOM    738  CG  TYR    46      39.201  21.247  23.389  1.00  0.00           C
ATOM    739  CD1 TYR    46      39.275  19.824  23.266  1.00  0.00           C
ATOM    740  HD1 TYR    46      40.035  19.227  23.749  1.00  0.00           H
ATOM    741  CE1 TYR    46      38.295  19.106  22.627  1.00  0.00           C
ATOM    742  HE1 TYR    46      38.320  18.034  22.487  1.00  0.00           H
ATOM    743  CZ  TYR    46      37.243  19.811  22.013  1.00  0.00           C
ATOM    744  OH  TYR    46      36.228  19.167  21.401  1.00  0.00           O
ATOM    745  HH  TYR    46      35.616  19.739  20.932  1.00  0.00           H
ATOM    746  CE2 TYR    46      37.115  21.223  22.136  1.00  0.00           C
ATOM    747  HE2 TYR    46      36.207  21.633  21.720  1.00  0.00           H
ATOM    748  CD2 TYR    46      38.149  21.948  22.790  1.00  0.00           C
ATOM    749  HD2 TYR    46      37.981  23.014  22.785  1.00  0.00           H
ATOM    750  C   TYR    46      41.438  23.040  22.276  1.00  0.00           C
ATOM    751  O   TYR    46      41.262  22.430  21.247  1.00  0.00           O
ATOM    752  N   GLU    47      41.561  24.331  22.322  1.00  0.00           N
ATOM    753  H   GLU    47      41.378  24.810  23.192  1.00  0.00           H
ATOM    754  CA  GLU    47      41.648  25.228  21.180  1.00  0.00           C
ATOM    755  HA  GLU    47      40.711  25.209  20.623  1.00  0.00           H
ATOM    756  CB  GLU    47      41.776  26.694  21.707  1.00  0.00           C
ATOM    757  HB2 GLU    47      40.815  26.814  22.206  1.00  0.00           H
ATOM    758  HB3 GLU    47      42.623  26.768  22.389  1.00  0.00           H
ATOM    759  CG  GLU    47      41.823  27.815  20.678  1.00  0.00           C
ATOM    760  HG2 GLU    47      41.700  28.785  21.160  1.00  0.00           H
ATOM    761  HG3 GLU    47      42.683  27.750  20.013  1.00  0.00           H
ATOM    762  CD  GLU    47      40.601  27.788  19.680  1.00  0.00           C
ATOM    763  OE1 GLU    47      40.677  28.379  18.557  1.00  0.00           O
ATOM    764  OE2 GLU    47      39.546  27.204  20.063  1.00  0.00           O
ATOM    765  C   GLU    47      42.870  24.942  20.247  1.00  0.00           C
ATOM    766  O   GLU    47      42.681  24.865  19.024  1.00  0.00           O
ATOM    767  N   SER    48      43.984  24.576  20.885  1.00  0.00           N
ATOM    768  H   SER    48      44.109  24.677  21.882  1.00  0.00           H
ATOM    769  CA  SER    48      45.190  24.258  20.226  1.00  0.00           C
ATOM    770  HA  SER    48      45.174  24.744  19.251  1.00  0.00           H
ATOM    771  CB  SER    48      46.395  24.799  21.015  1.00  0.00           C
ATOM    772  HB2 SER    48      47.306  24.738  20.420  1.00  0.00           H
ATOM    773  HB3 SER    48      46.161  25.819  21.321  1.00  0.00           H
ATOM    774  OG  SER    48      46.464  24.148  22.294  1.00  0.00           O
ATOM    775  HG  SER    48      45.865  24.596  22.896  1.00  0.00           H
ATOM    776  C   SER    48      45.303  22.778  19.818  1.00  0.00           C
ATOM    777  O   SER    48      46.305  22.398  19.158  1.00  0.00           O
ATOM    778  N   LEU    49      44.238  22.013  20.098  1.00  0.00           N
ATOM    779  H   LEU    49      43.547  22.359  20.748  1.00  0.00           H
ATOM    780  CA  LEU    49      44.207  20.583  19.809  1.00  0.00           C
ATOM    781  HA  LEU    49      45.145  20.267  20.265  1.00  0.00           H
ATOM    782  CB  LEU    49      43.051  19.967  20.571  1.00  0.00           C
ATOM    783  HB2 LEU    49      43.138  20.043  21.656  1.00  0.00           H
ATOM    784  HB3 LEU    49      42.068  20.410  20.414  1.00  0.00           H
ATOM    785  CG  LEU    49      42.851  18.491  20.281  1.00  0.00           C
ATOM    786  HG  LEU    49      42.918  18.215  19.229  1.00  0.00           H
ATOM    787  CD1 LEU    49      43.906  17.549  21.034  1.00  0.00           C
ATOM    788 HD11 LEU    49      44.883  18.026  20.950  1.00  0.00           H
ATOM    789 HD12 LEU    49      43.985  16.533  20.648  1.00  0.00           H
ATOM    790 HD13 LEU    49      43.839  17.546  22.122  1.00  0.00           H
ATOM    791  CD2 LEU    49      41.465  18.090  20.823  1.00  0.00           C
ATOM    792 HD21 LEU    49      40.670  18.722  20.426  1.00  0.00           H
ATOM    793 HD22 LEU    49      41.257  17.117  20.377  1.00  0.00           H
ATOM    794 HD23 LEU    49      41.410  17.870  21.889  1.00  0.00           H
ATOM    795  C   LEU    49      44.199  20.345  18.316  1.00  0.00           C
ATOM    796  O   LEU    49      44.870  19.365  17.911  1.00  0.00           O
ATOM    797  N   THR    50      43.649  21.255  17.469  1.00  0.00           N
ATOM    798  H   THR    50      43.151  22.072  17.792  1.00  0.00           H
ATOM    799  CA  THR    50      43.793  21.124  15.960  1.00  0.00           C
ATOM    800  HA  THR    50      44.368  20.212  15.799  1.00  0.00           H
ATOM    801  CB  THR    50      42.495  20.936  15.257  1.00  0.00           C
ATOM    802  HB  THR    50      42.650  20.915  14.179  1.00  0.00           H
ATOM    803  CG2 THR    50      41.780  19.726  15.663  1.00  0.00           C
ATOM    804 HG21 THR    50      41.481  19.744  16.711  1.00  0.00           H
ATOM    805 HG22 THR    50      42.418  18.847  15.559  1.00  0.00           H
ATOM    806 HG23 THR    50      40.833  19.570  15.149  1.00  0.00           H
ATOM    807  OG1 THR    50      41.817  22.133  15.510  1.00  0.00           O
ATOM    808  HG1 THR    50      41.785  22.161  16.468  1.00  0.00           H
ATOM    809  C   THR    50      44.628  22.341  15.342  1.00  0.00           C
ATOM    810  O   THR    50      44.679  22.559  14.149  1.00  0.00           O
ATOM    811  N   ASP    51      45.251  23.130  16.163  1.00  0.00           N
ATOM    812  H   ASP    51      45.305  22.822  17.124  1.00  0.00           H
ATOM    813  CA  ASP    51      45.936  24.403  15.700  1.00  0.00           C
ATOM    814  HA  ASP    51      46.350  24.265  14.701  1.00  0.00           H
ATOM    815  CB  ASP    51      44.866  25.557  15.753  1.00  0.00           C
ATOM    816  HB2 ASP    51      43.924  25.296  15.271  1.00  0.00           H
ATOM    817  HB3 ASP    51      44.600  25.780  16.787  1.00  0.00           H
ATOM    818  CG  ASP    51      45.387  26.869  15.087  1.00  0.00           C
ATOM    819  OD1 ASP    51      46.546  26.935  14.611  1.00  0.00           O
ATOM    820  OD2 ASP    51      44.573  27.774  14.963  1.00  0.00           O
ATOM    821  C   ASP    51      47.186  24.713  16.533  1.00  0.00           C
ATOM    822  O   ASP    51      47.043  25.513  17.496  1.00  0.00           O
ATOM    823  N   PRO    52      48.371  24.160  16.256  1.00  0.00           N
ATOM    824  CD  PRO    52      48.605  22.980  15.407  1.00  0.00           C
ATOM    825  HD2 PRO    52      48.548  23.301  14.366  1.00  0.00           H
ATOM    826  HD3 PRO    52      47.802  22.276  15.623  1.00  0.00           H
ATOM    827  CG  PRO    52      49.940  22.422  15.745  1.00  0.00           C
ATOM    828  HG2 PRO    52      50.346  22.036  14.810  1.00  0.00           H
ATOM    829  HG3 PRO    52      49.767  21.737  16.577  1.00  0.00           H
ATOM    830  CB  PRO    52      50.734  23.654  16.228  1.00  0.00           C
ATOM    831  HB2 PRO    52      51.188  24.092  15.339  1.00  0.00           H
ATOM    832  HB3 PRO    52      51.467  23.365  16.981  1.00  0.00           H
ATOM    833  CA  PRO    52      49.618  24.494  16.896  1.00  0.00           C
ATOM    834  HA  PRO    52      49.607  24.155  17.932  1.00  0.00           H
ATOM    835  C   PRO    52      49.957  25.971  16.893  1.00  0.00           C
ATOM    836  O   PRO    52      50.678  26.430  17.781  1.00  0.00           O
ATOM    837  N   SER    53      49.426  26.775  16.016  1.00  0.00           N
ATOM    838  H   SER    53      48.688  26.430  15.419  1.00  0.00           H
ATOM    839  CA  SER    53      49.752  28.229  16.015  1.00  0.00           C
ATOM    840  HA  SER    53      50.841  28.226  16.074  1.00  0.00           H
ATOM    841  CB  SER    53      49.301  28.795  14.604  1.00  0.00           C
ATOM    842  HB2 SER    53      49.910  29.643  14.290  1.00  0.00           H
ATOM    843  HB3 SER    53      49.519  28.035  13.854  1.00  0.00           H
ATOM    844  OG  SER    53      47.923  29.123  14.607  1.00  0.00           O
ATOM    845  HG  SER    53      47.455  28.289  14.527  1.00  0.00           H
ATOM    846  C   SER    53      49.224  29.075  17.074  1.00  0.00           C
ATOM    847  O   SER    53      49.751  30.177  17.368  1.00  0.00           O
ATOM    848  N   LYS    54      48.122  28.698  17.714  1.00  0.00           N
ATOM    849  H   LYS    54      47.646  27.832  17.505  1.00  0.00           H
ATOM    850  CA  LYS    54      47.598  29.364  18.943  1.00  0.00           C
ATOM    851  HA  LYS    54      47.373  30.430  18.917  1.00  0.00           H
ATOM    852  CB  LYS    54      46.284  28.612  19.359  1.00  0.00           C
ATOM    853  HB2 LYS    54      46.650  27.585  19.346  1.00  0.00           H
ATOM    854  HB3 LYS    54      45.918  28.912  20.340  1.00  0.00           H
ATOM    855  CG  LYS    54      45.217  28.743  18.335  1.00  0.00           C
ATOM    856  HG2 LYS    54      45.512  28.160  17.462  1.00  0.00           H
ATOM    857  HG3 LYS    54      44.284  28.298  18.678  1.00  0.00           H
ATOM    858  CD  LYS    54      44.870  30.133  17.886  1.00  0.00           C
ATOM    859  HD2 LYS    54      44.946  30.753  18.779  1.00  0.00           H
ATOM    860  HD3 LYS    54      45.612  30.552  17.208  1.00  0.00           H
ATOM    861  CE  LYS    54      43.441  30.438  17.363  1.00  0.00           C
ATOM    862  HE2 LYS    54      42.686  30.045  18.045  1.00  0.00           H
ATOM    863  HE3 LYS    54      43.198  31.501  17.387  1.00  0.00           H
ATOM    864  NZ  LYS    54      43.158  29.809  16.062  1.00  0.00           N
ATOM    865  HZ1 LYS    54      43.784  29.029  15.921  1.00  0.00           H
ATOM    866  HZ2 LYS    54      43.357  30.431  15.291  1.00  0.00           H
ATOM    867  HZ3 LYS    54      42.223  29.429  16.033  1.00  0.00           H
ATOM    868  C   LYS    54      48.578  29.183  20.124  1.00  0.00           C
ATOM    869  O   LYS    54      48.308  29.701  21.206  1.00  0.00           O
ATOM    870  N   LEU    55      49.798  28.603  19.943  1.00  0.00           N
ATOM    871  H   LEU    55      49.907  28.116  19.064  1.00  0.00           H
ATOM    872  CA  LEU    55      50.857  28.467  20.989  1.00  0.00           C
ATOM    873  HA  LEU    55      50.634  29.051  21.881  1.00  0.00           H
ATOM    874  CB  LEU    55      51.069  26.974  21.390  1.00  0.00           C
ATOM    875  HB2 LEU    55      51.522  26.480  20.532  1.00  0.00           H
ATOM    876  HB3 LEU    55      51.784  26.943  22.213  1.00  0.00           H
ATOM    877  CG  LEU    55      49.853  26.173  21.893  1.00  0.00           C
ATOM    878  HG  LEU    55      49.200  26.042  21.030  1.00  0.00           H
ATOM    879  CD1 LEU    55      50.201  24.794  22.432  1.00  0.00           C
ATOM    880 HD11 LEU    55      50.981  24.716  23.188  1.00  0.00           H
ATOM    881 HD12 LEU    55      50.798  24.360  21.630  1.00  0.00           H
ATOM    882 HD13 LEU    55      49.319  24.243  22.758  1.00  0.00           H
ATOM    883  CD2 LEU    55      49.110  26.848  23.060  1.00  0.00           C
ATOM    884 HD21 LEU    55      48.147  26.356  23.195  1.00  0.00           H
ATOM    885 HD22 LEU    55      49.754  26.874  23.940  1.00  0.00           H
ATOM    886 HD23 LEU    55      48.906  27.907  22.899  1.00  0.00           H
ATOM    887  C   LEU    55      52.169  29.037  20.519  1.00  0.00           C
ATOM    888  O   LEU    55      53.249  28.846  21.138  1.00  0.00           O
ATOM    889  N   ASP    56      52.125  29.881  19.450  1.00  0.00           N
ATOM    890  H   ASP    56      51.295  29.918  18.877  1.00  0.00           H
ATOM    891  CA  ASP    56      53.204  30.861  19.151  1.00  0.00           C
ATOM    892  HA  ASP    56      54.177  30.374  19.092  1.00  0.00           H
ATOM    893  CB  ASP    56      52.886  31.482  17.814  1.00  0.00           C
ATOM    894  HB2 ASP    56      51.934  32.011  17.853  1.00  0.00           H
ATOM    895  HB3 ASP    56      53.710  32.172  17.634  1.00  0.00           H
ATOM    896  CG  ASP    56      52.873  30.545  16.633  1.00  0.00           C
ATOM    897  OD1 ASP    56      53.210  29.321  16.758  1.00  0.00           O
ATOM    898  OD2 ASP    56      52.691  30.927  15.440  1.00  0.00           O
ATOM    899  C   ASP    56      53.385  31.908  20.252  1.00  0.00           C
ATOM    900  O   ASP    56      54.526  32.328  20.605  1.00  0.00           O
ATOM    901  N   SER    57      52.283  32.266  20.859  1.00  0.00           N
ATOM    902  H   SER    57      51.420  31.909  20.474  1.00  0.00           H
ATOM    903  CA  SER    57      52.282  33.000  22.140  1.00  0.00           C
ATOM    904  HA  SER    57      52.924  33.879  22.116  1.00  0.00           H
ATOM    905  CB  SER    57      50.825  33.498  22.430  1.00  0.00           C
ATOM    906  HB2 SER    57      50.683  34.035  23.369  1.00  0.00           H
ATOM    907  HB3 SER    57      50.588  34.194  21.625  1.00  0.00           H
ATOM    908  OG  SER    57      49.913  32.469  22.386  1.00  0.00           O
ATOM    909  HG  SER    57      49.450  32.473  21.545  1.00  0.00           H
ATOM    910  C   SER    57      52.780  32.276  23.430  1.00  0.00           C
ATOM    911  O   SER    57      52.792  32.801  24.549  1.00  0.00           O
ATOM    912  N   GLY    58      53.199  31.069  23.255  1.00  0.00           N
ATOM    913  H   GLY    58      53.245  30.869  22.266  1.00  0.00           H
ATOM    914  CA  GLY    58      53.832  30.109  24.221  1.00  0.00           C
ATOM    915  HA2 GLY    58      54.824  29.919  23.813  1.00  0.00           H
ATOM    916  HA3 GLY    58      53.930  30.495  25.236  1.00  0.00           H
ATOM    917  C   GLY    58      53.149  28.772  24.316  1.00  0.00           C
ATOM    918  O   GLY    58      51.903  28.660  24.192  1.00  0.00           O
ATOM    919  N   LYS    59      54.060  27.762  24.522  1.00  0.00           N
ATOM    920  H   LYS    59      55.035  27.982  24.667  1.00  0.00           H
ATOM    921  CA  LYS    59      53.775  26.306  24.575  1.00  0.00           C
ATOM    922  HA  LYS    59      52.704  26.289  24.377  1.00  0.00           H
ATOM    923  CB  LYS    59      54.502  25.634  23.423  1.00  0.00           C
ATOM    924  HB2 LYS    59      54.133  24.614  23.314  1.00  0.00           H
ATOM    925  HB3 LYS    59      54.143  26.138  22.527  1.00  0.00           H
ATOM    926  CG  LYS    59      56.034  25.635  23.516  1.00  0.00           C
ATOM    927  HG2 LYS    59      56.546  25.337  22.600  1.00  0.00           H
ATOM    928  HG3 LYS    59      56.293  26.694  23.539  1.00  0.00           H
ATOM    929  CD  LYS    59      56.649  24.806  24.583  1.00  0.00           C
ATOM    930  HD2 LYS    59      56.460  25.189  25.586  1.00  0.00           H
ATOM    931  HD3 LYS    59      56.094  23.881  24.422  1.00  0.00           H
ATOM    932  CE  LYS    59      58.151  24.613  24.407  1.00  0.00           C
ATOM    933  HE2 LYS    59      58.355  24.148  23.443  1.00  0.00           H
ATOM    934  HE3 LYS    59      58.611  25.601  24.430  1.00  0.00           H
ATOM    935  NZ  LYS    59      58.676  23.923  25.579  1.00  0.00           N
ATOM    936  HZ1 LYS    59      58.185  23.041  25.544  1.00  0.00           H
ATOM    937  HZ2 LYS    59      58.361  24.435  26.391  1.00  0.00           H
ATOM    938  HZ3 LYS    59      59.674  23.833  25.451  1.00  0.00           H
ATOM    939  C   LYS    59      53.874  25.758  26.020  1.00  0.00           C
ATOM    940  O   LYS    59      53.790  24.525  26.239  1.00  0.00           O
ATOM    941  N   GLU    60      53.925  26.597  27.099  1.00  0.00           N
ATOM    942  H   GLU    60      53.988  27.578  26.867  1.00  0.00           H
ATOM    943  CA  GLU    60      53.982  26.160  28.545  1.00  0.00           C
ATOM    944  HA  GLU    60      54.267  25.109  28.584  1.00  0.00           H
ATOM    945  CB  GLU    60      55.103  26.827  29.318  1.00  0.00           C
ATOM    946  HB2 GLU    60      54.865  27.883  29.447  1.00  0.00           H
ATOM    947  HB3 GLU    60      55.139  26.408  30.323  1.00  0.00           H
ATOM    948  CG  GLU    60      56.493  26.859  28.674  1.00  0.00           C
ATOM    949  HG2 GLU    60      56.523  27.395  27.725  1.00  0.00           H
ATOM    950  HG3 GLU    60      57.165  27.380  29.355  1.00  0.00           H
ATOM    951  CD  GLU    60      57.137  25.534  28.510  1.00  0.00           C
ATOM    952  OE1 GLU    60      58.177  25.510  27.796  1.00  0.00           O
ATOM    953  OE2 GLU    60      56.749  24.503  29.202  1.00  0.00           O
ATOM    954  C   GLU    60      52.641  26.401  29.273  1.00  0.00           C
ATOM    955  O   GLU    60      52.076  27.448  29.010  1.00  0.00           O
ATOM    956  N   LEU    61      52.187  25.429  30.031  1.00  0.00           N
ATOM    957  H   LEU    61      52.675  24.560  30.193  1.00  0.00           H
ATOM    958  CA  LEU    61      50.875  25.459  30.717  1.00  0.00           C
ATOM    959  HA  LEU    61      50.532  26.489  30.609  1.00  0.00           H
ATOM    960  CB  LEU    61      49.814  24.525  30.153  1.00  0.00           C
ATOM    961  HB2 LEU    61      50.162  23.493  30.160  1.00  0.00           H
ATOM    962  HB3 LEU    61      48.936  24.581  30.795  1.00  0.00           H
ATOM    963  CG  LEU    61      49.396  24.721  28.685  1.00  0.00           C
ATOM    964  HG  LEU    61      50.304  24.537  28.109  1.00  0.00           H
ATOM    965  CD1 LEU    61      48.314  23.782  28.116  1.00  0.00           C
ATOM    966 HD11 LEU    61      48.162  23.977  27.054  1.00  0.00           H
ATOM    967 HD12 LEU    61      47.393  23.963  28.668  1.00  0.00           H
ATOM    968 HD13 LEU    61      48.604  22.736  28.217  1.00  0.00           H
ATOM    969  CD2 LEU    61      48.840  26.154  28.447  1.00  0.00           C
ATOM    970 HD21 LEU    61      49.691  26.809  28.634  1.00  0.00           H
ATOM    971 HD22 LEU    61      48.476  26.152  27.421  1.00  0.00           H
ATOM    972 HD23 LEU    61      48.078  26.215  29.224  1.00  0.00           H
ATOM    973  C   LEU    61      51.001  25.354  32.246  1.00  0.00           C
ATOM    974  O   LEU    61      51.257  24.273  32.762  1.00  0.00           O
ATOM    975  N   HID    62      50.577  26.434  32.985  1.00  0.00           N
ATOM    976  H   HID    62      50.275  27.276  32.514  1.00  0.00           H
ATOM    977  CA  HID    62      50.592  26.579  34.493  1.00  0.00           C
ATOM    978  HA  HID    62      50.062  25.736  34.938  1.00  0.00           H
ATOM    979  CB  HID    62      52.031  26.530  34.978  1.00  0.00           C
ATOM    980  HB2 HID    62      52.100  26.673  36.057  1.00  0.00           H
ATOM    981  HB3 HID    62      52.473  25.549  34.802  1.00  0.00           H
ATOM    982  CG  HID    62      53.012  27.538  34.403  1.00  0.00           C
ATOM    983  ND1 HID    62      53.203  28.789  35.003  1.00  0.00           N
ATOM    984  HD1 HID    62      52.953  29.127  35.921  1.00  0.00           H
ATOM    985  CE1 HID    62      53.859  29.501  34.108  1.00  0.00           C
ATOM    986  HE1 HID    62      54.097  30.543  34.253  1.00  0.00           H
ATOM    987  NE2 HID    62      54.183  28.815  32.983  1.00  0.00           N
ATOM    988  CD2 HID    62      53.549  27.576  33.174  1.00  0.00           C
ATOM    989  HD2 HID    62      53.206  26.868  32.433  1.00  0.00           H
ATOM    990  C   HID    62      50.074  27.828  35.200  1.00  0.00           C
ATOM    991  O   HID    62      49.687  28.840  34.622  1.00  0.00           O
ATOM    992  N   ILE    63      49.972  27.715  36.519  1.00  0.00           N
ATOM    993  H   ILE    63      50.178  26.818  36.936  1.00  0.00           H
ATOM    994  CA  ILE    63      49.405  28.725  37.497  1.00  0.00           C
ATOM    995  HA  ILE    63      49.116  29.612  36.935  1.00  0.00           H
ATOM    996  CB  ILE    63      48.184  28.156  38.318  1.00  0.00           C
ATOM    997  HB  ILE    63      48.594  27.374  38.957  1.00  0.00           H
ATOM    998  CG2 ILE    63      47.593  29.209  39.352  1.00  0.00           C
ATOM    999 HG21 ILE    63      47.027  29.874  38.700  1.00  0.00           H
ATOM   1000 HG22 ILE    63      48.347  29.841  39.821  1.00  0.00           H
ATOM   1001 HG23 ILE    63      47.032  28.711  40.143  1.00  0.00           H
ATOM   1002  CG1 ILE    63      47.120  27.532  37.376  1.00  0.00           C
ATOM   1003 HG12 ILE    63      46.698  28.370  36.820  1.00  0.00           H
ATOM   1004 HG13 ILE    63      47.564  26.777  36.728  1.00  0.00           H
ATOM   1005  CD1 ILE    63      46.057  26.874  38.207  1.00  0.00           C
ATOM   1006 HD11 ILE    63      46.588  26.169  38.845  1.00  0.00           H
ATOM   1007 HD12 ILE    63      45.264  26.417  37.616  1.00  0.00           H
ATOM   1008 HD13 ILE    63      45.421  27.529  38.803  1.00  0.00           H
ATOM   1009  C   ILE    63      50.461  29.201  38.443  1.00  0.00           C
ATOM   1010  O   ILE    63      51.155  28.321  39.027  1.00  0.00           O
ATOM   1011  N   ASN    64      50.527  30.553  38.587  1.00  0.00           N
ATOM   1012  H   ASN    64      49.852  31.085  38.058  1.00  0.00           H
ATOM   1013  CA  ASN    64      51.505  31.258  39.388  1.00  0.00           C
ATOM   1014  HA  ASN    64      51.967  30.408  39.890  1.00  0.00           H
ATOM   1015  CB  ASN    64      52.445  32.032  38.416  1.00  0.00           C
ATOM   1016  HB2 ASN    64      51.793  32.536  37.703  1.00  0.00           H
ATOM   1017  HB3 ASN    64      53.003  32.798  38.955  1.00  0.00           H
ATOM   1018  CG  ASN    64      53.457  31.134  37.686  1.00  0.00           C
ATOM   1019  OD1 ASN    64      53.411  29.915  37.766  1.00  0.00           O
ATOM   1020  ND2 ASN    64      54.259  31.767  36.962  1.00  0.00           N
ATOM   1021 HD21 ASN    64      54.095  32.754  36.816  1.00  0.00           H
ATOM   1022 HD22 ASN    64      55.023  31.329  36.468  1.00  0.00           H
ATOM   1023  C   ASN    64      50.712  32.153  40.355  1.00  0.00           C
ATOM   1024  O   ASN    64      49.653  32.652  40.005  1.00  0.00           O
ATOM   1025  N   LEU    65      51.179  32.351  41.559  1.00  0.00           N
ATOM   1026  H   LEU    65      51.961  31.780  41.844  1.00  0.00           H
ATOM   1027  CA  LEU    65      50.571  33.206  42.608  1.00  0.00           C
ATOM   1028  HA  LEU    65      49.790  33.865  42.228  1.00  0.00           H
ATOM   1029  CB  LEU    65      49.947  32.348  43.772  1.00  0.00           C
ATOM   1030  HB2 LEU    65      50.766  31.756  44.182  1.00  0.00           H
ATOM   1031  HB3 LEU    65      49.679  33.065  44.547  1.00  0.00           H
ATOM   1032  CG  LEU    65      48.790  31.385  43.468  1.00  0.00           C
ATOM   1033  HG  LEU    65      48.161  31.835  42.699  1.00  0.00           H
ATOM   1034  CD1 LEU    65      49.162  29.988  42.979  1.00  0.00           C
ATOM   1035 HD11 LEU    65      49.523  29.331  43.770  1.00  0.00           H
ATOM   1036 HD12 LEU    65      49.940  30.103  42.225  1.00  0.00           H
ATOM   1037 HD13 LEU    65      48.351  29.411  42.533  1.00  0.00           H
ATOM   1038  CD2 LEU    65      48.018  31.044  44.714  1.00  0.00           C
ATOM   1039 HD21 LEU    65      47.158  30.428  44.450  1.00  0.00           H
ATOM   1040 HD22 LEU    65      48.599  30.495  45.456  1.00  0.00           H
ATOM   1041 HD23 LEU    65      47.794  32.003  45.183  1.00  0.00           H
ATOM   1042  C   LEU    65      51.593  34.157  43.280  1.00  0.00           C
ATOM   1043  O   LEU    65      52.726  33.780  43.598  1.00  0.00           O
ATOM   1044  N   ILE    66      51.117  35.419  43.582  1.00  0.00           N
ATOM   1045  H   ILE    66      50.183  35.772  43.429  1.00  0.00           H
ATOM   1046  CA  ILE    66      51.950  36.369  44.233  1.00  0.00           C
ATOM   1047  HA  ILE    66      52.860  35.857  44.549  1.00  0.00           H
ATOM   1048  CB  ILE    66      52.371  37.483  43.240  1.00  0.00           C
ATOM   1049  HB  ILE    66      51.471  38.084  43.118  1.00  0.00           H
ATOM   1050  CG2 ILE    66      53.557  38.209  43.886  1.00  0.00           C
ATOM   1051 HG21 ILE    66      53.200  38.662  44.811  1.00  0.00           H
ATOM   1052 HG22 ILE    66      53.798  39.051  43.236  1.00  0.00           H
ATOM   1053 HG23 ILE    66      54.411  37.539  43.977  1.00  0.00           H
ATOM   1054  CG1 ILE    66      52.973  36.955  41.891  1.00  0.00           C
ATOM   1055 HG12 ILE    66      53.967  37.332  41.655  1.00  0.00           H
ATOM   1056 HG13 ILE    66      53.102  35.873  41.895  1.00  0.00           H
ATOM   1057  CD1 ILE    66      52.133  37.169  40.603  1.00  0.00           C
ATOM   1058 HD11 ILE    66      51.812  38.207  40.516  1.00  0.00           H
ATOM   1059 HD12 ILE    66      51.262  36.514  40.642  1.00  0.00           H
ATOM   1060 HD13 ILE    66      52.799  36.839  39.806  1.00  0.00           H
ATOM   1061  C   ILE    66      51.197  37.057  45.414  1.00  0.00           C
ATOM   1062  O   ILE    66      50.290  37.892  45.209  1.00  0.00           O
ATOM   1063  N   PRO    67      51.442  36.681  46.696  1.00  0.00           N
ATOM   1064  CD  PRO    67      52.084  35.474  47.180  1.00  0.00           C
ATOM   1065  HD2 PRO    67      52.979  35.193  46.625  1.00  0.00           H
ATOM   1066  HD3 PRO    67      51.429  34.603  47.149  1.00  0.00           H
ATOM   1067  CG  PRO    67      52.354  35.600  48.719  1.00  0.00           C
ATOM   1068  HG2 PRO    67      53.300  36.129  48.841  1.00  0.00           H
ATOM   1069  HG3 PRO    67      52.283  34.665  49.273  1.00  0.00           H
ATOM   1070  CB  PRO    67      51.302  36.620  49.129  1.00  0.00           C
ATOM   1071  HB2 PRO    67      51.676  37.149  50.006  1.00  0.00           H
ATOM   1072  HB3 PRO    67      50.460  35.955  49.317  1.00  0.00           H
ATOM   1073  CA  PRO    67      50.968  37.413  47.886  1.00  0.00           C
ATOM   1074  HA  PRO    67      49.918  37.702  47.834  1.00  0.00           H
ATOM   1075  C   PRO    67      51.651  38.755  48.022  1.00  0.00           C
ATOM   1076  O   PRO    67      52.778  38.888  47.574  1.00  0.00           O
ATOM   1077  N   ASN    68      51.007  39.672  48.734  1.00  0.00           N
ATOM   1078  H   ASN    68      50.016  39.595  48.914  1.00  0.00           H
ATOM   1079  CA  ASN    68      51.709  40.930  49.097  1.00  0.00           C
ATOM   1080  HA  ASN    68      52.792  40.832  49.170  1.00  0.00           H
ATOM   1081  CB  ASN    68      51.464  41.875  47.865  1.00  0.00           C
ATOM   1082  HB2 ASN    68      51.669  41.307  46.956  1.00  0.00           H
ATOM   1083  HB3 ASN    68      50.438  42.238  47.804  1.00  0.00           H
ATOM   1084  CG  ASN    68      52.323  43.139  47.993  1.00  0.00           C
ATOM   1085  OD1 ASN    68      52.753  43.570  49.037  1.00  0.00           O
ATOM   1086  ND2 ASN    68      52.447  43.857  46.898  1.00  0.00           N
ATOM   1087 HD21 ASN    68      51.913  43.678  46.059  1.00  0.00           H
ATOM   1088 HD22 ASN    68      52.754  44.801  47.078  1.00  0.00           H
ATOM   1089  C   ASN    68      51.180  41.487  50.415  1.00  0.00           C
ATOM   1090  O   ASN    68      50.309  42.320  50.457  1.00  0.00           O
ATOM   1091  N   LYS    69      51.762  41.123  51.558  1.00  0.00           N
ATOM   1092  H   LYS    69      52.562  40.511  51.484  1.00  0.00           H
ATOM   1093  CA  LYS    69      51.558  41.662  52.944  1.00  0.00           C
ATOM   1094  HA  LYS    69      50.600  41.265  53.277  1.00  0.00           H
ATOM   1095  CB  LYS    69      52.579  41.150  53.953  1.00  0.00           C
ATOM   1096  HB2 LYS    69      53.565  41.248  53.498  1.00  0.00           H
ATOM   1097  HB3 LYS    69      52.587  41.809  54.822  1.00  0.00           H
ATOM   1098  CG  LYS    69      52.180  39.731  54.384  1.00  0.00           C
ATOM   1099  HG2 LYS    69      51.222  39.695  54.903  1.00  0.00           H
ATOM   1100  HG3 LYS    69      52.177  39.093  53.500  1.00  0.00           H
ATOM   1101  CD  LYS    69      53.247  39.204  55.405  1.00  0.00           C
ATOM   1102  HD2 LYS    69      54.133  38.731  54.981  1.00  0.00           H
ATOM   1103  HD3 LYS    69      53.485  40.029  56.076  1.00  0.00           H
ATOM   1104  CE  LYS    69      52.652  38.037  56.168  1.00  0.00           C
ATOM   1105  HE2 LYS    69      51.800  38.414  56.733  1.00  0.00           H
ATOM   1106  HE3 LYS    69      52.432  37.183  55.529  1.00  0.00           H
ATOM   1107  NZ  LYS    69      53.596  37.644  57.282  1.00  0.00           N
ATOM   1108  HZ1 LYS    69      53.584  38.312  58.039  1.00  0.00           H
ATOM   1109  HZ2 LYS    69      54.556  37.548  56.981  1.00  0.00           H
ATOM   1110  HZ3 LYS    69      53.243  36.781  57.669  1.00  0.00           H
ATOM   1111  C   LYS    69      51.391  43.192  52.963  1.00  0.00           C
ATOM   1112  O   LYS    69      50.393  43.784  53.385  1.00  0.00           O
ATOM   1113  N   GLN    70      52.446  43.812  52.379  1.00  0.00           N
ATOM   1114  H   GLN    70      53.234  43.239  52.111  1.00  0.00           H
ATOM   1115  CA  GLN    70      52.675  45.256  52.527  1.00  0.00           C
ATOM   1116  HA  GLN    70      52.604  45.554  53.574  1.00  0.00           H
ATOM   1117  CB  GLN    70      54.094  45.468  51.999  1.00  0.00           C
ATOM   1118  HB2 GLN    70      54.253  45.101  50.985  1.00  0.00           H
ATOM   1119  HB3 GLN    70      54.309  46.532  52.092  1.00  0.00           H
ATOM   1120  CG  GLN    70      55.093  44.786  52.951  1.00  0.00           C
ATOM   1121  HG2 GLN    70      55.961  45.445  52.917  1.00  0.00           H
ATOM   1122  HG3 GLN    70      54.784  44.762  53.996  1.00  0.00           H
ATOM   1123  CD  GLN    70      55.627  43.394  52.580  1.00  0.00           C
ATOM   1124  OE1 GLN    70      54.968  42.603  51.957  1.00  0.00           O
ATOM   1125  NE2 GLN    70      56.809  43.078  53.073  1.00  0.00           N
ATOM   1126 HE21 GLN    70      57.193  42.266  52.612  1.00  0.00           H
ATOM   1127 HE22 GLN    70      57.465  43.665  53.569  1.00  0.00           H
ATOM   1128  C   GLN    70      51.705  46.181  51.691  1.00  0.00           C
ATOM   1129  O   GLN    70      51.392  47.238  52.216  1.00  0.00           O
ATOM   1130  N   ASP    71      51.232  45.719  50.487  1.00  0.00           N
ATOM   1131  H   ASP    71      51.762  45.009  50.002  1.00  0.00           H
ATOM   1132  CA  ASP    71      50.085  46.353  49.797  1.00  0.00           C
ATOM   1133  HA  ASP    71      50.055  47.406  50.080  1.00  0.00           H
ATOM   1134  CB  ASP    71      50.339  46.294  48.289  1.00  0.00           C
ATOM   1135  HB2 ASP    71      50.518  45.255  48.014  1.00  0.00           H
ATOM   1136  HB3 ASP    71      49.450  46.501  47.693  1.00  0.00           H
ATOM   1137  CG  ASP    71      51.481  47.135  47.728  1.00  0.00           C
ATOM   1138  OD1 ASP    71      52.332  46.529  47.091  1.00  0.00           O
ATOM   1139  OD2 ASP    71      51.422  48.364  47.950  1.00  0.00           O
ATOM   1140  C   ASP    71      48.747  45.781  50.115  1.00  0.00           C
ATOM   1141  O   ASP    71      47.688  46.419  49.855  1.00  0.00           O
ATOM   1142  N   ARG    72      48.737  44.575  50.739  1.00  0.00           N
ATOM   1143  H   ARG    72      49.604  44.070  50.847  1.00  0.00           H
ATOM   1144  CA  ARG    72      47.627  43.838  51.174  1.00  0.00           C
ATOM   1145  HA  ARG    72      48.117  42.989  51.650  1.00  0.00           H
ATOM   1146  CB  ARG    72      46.801  44.527  52.291  1.00  0.00           C
ATOM   1147  HB2 ARG    72      47.524  45.018  52.942  1.00  0.00           H
ATOM   1148  HB3 ARG    72      46.275  45.421  51.955  1.00  0.00           H
ATOM   1149  CG  ARG    72      45.878  43.561  53.080  1.00  0.00           C
ATOM   1150  HG2 ARG    72      45.338  42.951  52.356  1.00  0.00           H
ATOM   1151  HG3 ARG    72      46.495  42.900  53.689  1.00  0.00           H
ATOM   1152  CD  ARG    72      44.937  44.385  53.914  1.00  0.00           C
ATOM   1153  HD2 ARG    72      44.383  45.075  53.278  1.00  0.00           H
ATOM   1154  HD3 ARG    72      44.173  43.739  54.348  1.00  0.00           H
ATOM   1155  NE  ARG    72      45.680  44.918  55.003  1.00  0.00           N
ATOM   1156  HE  ARG    72      46.401  44.312  55.368  1.00  0.00           H
ATOM   1157  CZ  ARG    72      45.650  46.153  55.536  1.00  0.00           C
ATOM   1158  NH1 ARG    72      44.971  47.126  54.985  1.00  0.00           N
ATOM   1159 HH11 ARG    72      44.550  46.852  54.109  1.00  0.00           H
ATOM   1160 HH12 ARG    72      45.103  48.077  55.297  1.00  0.00           H
ATOM   1161  NH2 ARG    72      46.444  46.382  56.491  1.00  0.00           N
ATOM   1162 HH21 ARG    72      46.904  45.699  57.076  1.00  0.00           H
ATOM   1163 HH22 ARG    72      46.530  47.330  56.831  1.00  0.00           H
ATOM   1164  C   ARG    72      46.820  43.244  50.036  1.00  0.00           C
ATOM   1165  O   ARG    72      45.601  43.533  49.938  1.00  0.00           O
ATOM   1166  N   THR    73      47.549  42.432  49.252  1.00  0.00           N
ATOM   1167  H   THR    73      48.515  42.304  49.517  1.00  0.00           H
ATOM   1168  CA  THR    73      46.959  41.937  48.048  1.00  0.00           C
ATOM   1169  HA  THR    73      45.886  41.943  48.239  1.00  0.00           H
ATOM   1170  CB  THR    73      47.104  42.873  46.775  1.00  0.00           C
ATOM   1171  HB  THR    73      46.506  42.424  45.983  1.00  0.00           H
ATOM   1172  CG2 THR    73      46.627  44.249  47.036  1.00  0.00           C
ATOM   1173 HG21 THR    73      45.637  44.196  47.489  1.00  0.00           H
ATOM   1174 HG22 THR    73      46.539  44.931  46.191  1.00  0.00           H
ATOM   1175 HG23 THR    73      47.291  44.744  47.746  1.00  0.00           H
ATOM   1176  OG1 THR    73      48.390  43.001  46.213  1.00  0.00           O
ATOM   1177  HG1 THR    73      48.720  42.108  46.087  1.00  0.00           H
ATOM   1178  C   THR    73      47.395  40.528  47.760  1.00  0.00           C
ATOM   1179  O   THR    73      48.299  39.932  48.376  1.00  0.00           O
ATOM   1180  N   LEU    74      46.665  39.987  46.800  1.00  0.00           N
ATOM   1181  H   LEU    74      45.791  40.391  46.494  1.00  0.00           H
ATOM   1182  CA  LEU    74      46.923  38.651  46.355  1.00  0.00           C
ATOM   1183  HA  LEU    74      47.977  38.408  46.486  1.00  0.00           H
ATOM   1184  CB  LEU    74      46.124  37.652  47.169  1.00  0.00           C
ATOM   1185  HB2 LEU    74      46.383  37.867  48.205  1.00  0.00           H
ATOM   1186  HB3 LEU    74      45.093  38.006  47.141  1.00  0.00           H
ATOM   1187  CG  LEU    74      46.196  36.183  46.771  1.00  0.00           C
ATOM   1188  HG  LEU    74      45.851  36.014  45.751  1.00  0.00           H
ATOM   1189  CD1 LEU    74      47.681  35.735  46.934  1.00  0.00           C
ATOM   1190 HD11 LEU    74      48.233  36.341  46.216  1.00  0.00           H
ATOM   1191 HD12 LEU    74      47.786  34.654  46.835  1.00  0.00           H
ATOM   1192 HD13 LEU    74      48.064  36.052  47.904  1.00  0.00           H
ATOM   1193  CD2 LEU    74      45.335  35.369  47.710  1.00  0.00           C
ATOM   1194 HD21 LEU    74      45.394  34.318  47.425  1.00  0.00           H
ATOM   1195 HD22 LEU    74      45.673  35.614  48.717  1.00  0.00           H
ATOM   1196 HD23 LEU    74      44.262  35.549  47.633  1.00  0.00           H
ATOM   1197  C   LEU    74      46.738  38.553  44.842  1.00  0.00           C
ATOM   1198  O   LEU    74      45.642  38.677  44.326  1.00  0.00           O
ATOM   1199  N   THR    75      47.824  38.337  44.083  1.00  0.00           N
ATOM   1200  H   THR    75      48.766  38.266  44.439  1.00  0.00           H
ATOM   1201  CA  THR    75      47.708  38.267  42.548  1.00  0.00           C
ATOM   1202  HA  THR    75      46.741  38.729  42.350  1.00  0.00           H
ATOM   1203  CB  THR    75      48.866  39.136  41.858  1.00  0.00           C
ATOM   1204  HB  THR    75      49.771  38.735  42.313  1.00  0.00           H
ATOM   1205  CG2 THR    75      49.005  39.178  40.365  1.00  0.00           C
ATOM   1206 HG21 THR    75      49.824  39.862  40.144  1.00  0.00           H
ATOM   1207 HG22 THR    75      48.043  39.408  39.907  1.00  0.00           H
ATOM   1208 HG23 THR    75      49.318  38.205  39.986  1.00  0.00           H
ATOM   1209  OG1 THR    75      48.790  40.509  42.370  1.00  0.00           O
ATOM   1210  HG1 THR    75      48.975  40.527  43.313  1.00  0.00           H
ATOM   1211  C   THR    75      47.853  36.891  42.017  1.00  0.00           C
ATOM   1212  O   THR    75      48.777  36.197  42.480  1.00  0.00           O
ATOM   1213  N   ILE    76      47.018  36.429  41.076  1.00  0.00           N
ATOM   1214  H   ILE    76      46.356  37.128  40.771  1.00  0.00           H
ATOM   1215  CA  ILE    76      46.971  35.123  40.481  1.00  0.00           C
ATOM   1216  HA  ILE    76      47.783  34.526  40.898  1.00  0.00           H
ATOM   1217  CB  ILE    76      45.617  34.395  40.820  1.00  0.00           C
ATOM   1218  HB  ILE    76      44.760  34.897  40.373  1.00  0.00           H
ATOM   1219  CG2 ILE    76      45.714  32.953  40.256  1.00  0.00           C
ATOM   1220 HG21 ILE    76      44.709  32.542  40.361  1.00  0.00           H
ATOM   1221 HG22 ILE    76      46.473  32.362  40.769  1.00  0.00           H
ATOM   1222 HG23 ILE    76      45.839  32.835  39.180  1.00  0.00           H
ATOM   1223  CG1 ILE    76      45.117  34.321  42.297  1.00  0.00           C
ATOM   1224 HG12 ILE    76      45.700  33.543  42.791  1.00  0.00           H
ATOM   1225 HG13 ILE    76      45.198  35.269  42.827  1.00  0.00           H
ATOM   1226  CD1 ILE    76      43.604  33.946  42.291  1.00  0.00           C
ATOM   1227 HD11 ILE    76      43.303  34.071  43.331  1.00  0.00           H
ATOM   1228 HD12 ILE    76      43.405  32.918  41.986  1.00  0.00           H
ATOM   1229 HD13 ILE    76      43.014  34.643  41.696  1.00  0.00           H
ATOM   1230  C   ILE    76      47.211  35.290  38.978  1.00  0.00           C
ATOM   1231  O   ILE    76      46.630  36.138  38.406  1.00  0.00           O
ATOM   1232  N   VAL    77      48.052  34.445  38.422  1.00  0.00           N
ATOM   1233  H   VAL    77      48.402  33.729  39.042  1.00  0.00           H
ATOM   1234  CA  VAL    77      48.380  34.461  36.987  1.00  0.00           C
ATOM   1235  HA  VAL    77      47.591  35.040  36.506  1.00  0.00           H
ATOM   1236  CB  VAL    77      49.816  35.108  36.796  1.00  0.00           C
ATOM   1237  HB  VAL    77      50.490  34.358  37.208  1.00  0.00           H
ATOM   1238  CG1 VAL    77      50.108  35.415  35.294  1.00  0.00           C
ATOM   1239 HG11 VAL    77      50.930  36.111  35.121  1.00  0.00           H
ATOM   1240 HG12 VAL    77      50.388  34.529  34.726  1.00  0.00           H
ATOM   1241 HG13 VAL    77      49.183  35.829  34.895  1.00  0.00           H
ATOM   1242  CG2 VAL    77      50.021  36.450  37.562  1.00  0.00           C
ATOM   1243 HG21 VAL    77      50.021  36.343  38.647  1.00  0.00           H
ATOM   1244 HG22 VAL    77      49.189  37.108  37.308  1.00  0.00           H
ATOM   1245 HG23 VAL    77      50.991  36.853  37.269  1.00  0.00           H
ATOM   1246  C   VAL    77      48.356  33.026  36.326  1.00  0.00           C
ATOM   1247  O   VAL    77      49.077  32.198  36.804  1.00  0.00           O
ATOM   1248  N   ASP    78      47.638  32.804  35.210  1.00  0.00           N
ATOM   1249  H   ASP    78      47.253  33.633  34.780  1.00  0.00           H
ATOM   1250  CA  ASP    78      47.755  31.641  34.290  1.00  0.00           C
ATOM   1251  HA  ASP    78      48.671  31.165  34.644  1.00  0.00           H
ATOM   1252  CB  ASP    78      46.578  30.686  34.540  1.00  0.00           C
ATOM   1253  HB2 ASP    78      46.764  29.761  33.996  1.00  0.00           H
ATOM   1254  HB3 ASP    78      46.570  30.452  35.605  1.00  0.00           H
ATOM   1255  CG  ASP    78      45.195  31.257  34.127  1.00  0.00           C
ATOM   1256  OD1 ASP    78      44.907  31.438  32.916  1.00  0.00           O
ATOM   1257  OD2 ASP    78      44.352  31.528  35.069  1.00  0.00           O
ATOM   1258  C   ASP    78      47.918  31.934  32.838  1.00  0.00           C
ATOM   1259  O   ASP    78      47.465  32.967  32.282  1.00  0.00           O
ATOM   1260  N   THR    79      48.570  31.093  32.072  1.00  0.00           N
ATOM   1261  H   THR    79      48.942  30.294  32.564  1.00  0.00           H
ATOM   1262  CA  THR    79      48.928  31.125  30.618  1.00  0.00           C
ATOM   1263  HA  THR    79      48.818  32.118  30.182  1.00  0.00           H
ATOM   1264  CB  THR    79      50.293  30.545  30.497  1.00  0.00           C
ATOM   1265  HB  THR    79      50.587  30.616  29.450  1.00  0.00           H
ATOM   1266  CG2 THR    79      51.406  31.299  31.256  1.00  0.00           C
ATOM   1267 HG21 THR    79      51.378  32.383  31.143  1.00  0.00           H
ATOM   1268 HG22 THR    79      52.344  30.976  30.804  1.00  0.00           H
ATOM   1269 HG23 THR    79      51.377  30.981  32.298  1.00  0.00           H
ATOM   1270  OG1 THR    79      50.244  29.213  30.759  1.00  0.00           O
ATOM   1271  HG1 THR    79      50.734  28.788  30.052  1.00  0.00           H
ATOM   1272  C   THR    79      47.836  30.358  29.868  1.00  0.00           C
ATOM   1273  O   THR    79      48.079  29.755  28.799  1.00  0.00           O
ATOM   1274  N   GLY    80      46.614  30.462  30.415  1.00  0.00           N
ATOM   1275  H   GLY    80      46.514  31.043  31.236  1.00  0.00           H
ATOM   1276  CA  GLY    80      45.398  29.923  29.880  1.00  0.00           C
ATOM   1277  HA2 GLY    80      45.616  28.858  29.815  1.00  0.00           H
ATOM   1278  HA3 GLY    80      44.637  30.154  30.626  1.00  0.00           H
ATOM   1279  C   GLY    80      44.883  30.551  28.570  1.00  0.00           C
ATOM   1280  O   GLY    80      45.588  31.108  27.734  1.00  0.00           O
ATOM   1281  N   ILE    81      43.631  30.372  28.322  1.00  0.00           N
ATOM   1282  H   ILE    81      43.096  29.734  28.892  1.00  0.00           H
ATOM   1283  CA  ILE    81      42.858  30.919  27.151  1.00  0.00           C
ATOM   1284  HA  ILE    81      43.473  30.585  26.316  1.00  0.00           H
ATOM   1285  CB  ILE    81      41.482  30.213  27.053  1.00  0.00           C
ATOM   1286  HB  ILE    81      41.677  29.148  27.188  1.00  0.00           H
ATOM   1287  CG2 ILE    81      40.525  30.553  28.237  1.00  0.00           C
ATOM   1288 HG21 ILE    81      39.642  29.917  28.270  1.00  0.00           H
ATOM   1289 HG22 ILE    81      40.103  31.508  27.924  1.00  0.00           H
ATOM   1290 HG23 ILE    81      41.021  30.582  29.208  1.00  0.00           H
ATOM   1291  CG1 ILE    81      40.871  30.467  25.670  1.00  0.00           C
ATOM   1292 HG12 ILE    81      39.822  30.211  25.824  1.00  0.00           H
ATOM   1293 HG13 ILE    81      40.899  31.510  25.356  1.00  0.00           H
ATOM   1294  CD1 ILE    81      41.503  29.620  24.559  1.00  0.00           C
ATOM   1295 HD11 ILE    81      41.337  28.559  24.375  1.00  0.00           H
ATOM   1296 HD12 ILE    81      42.562  29.879  24.535  1.00  0.00           H
ATOM   1297 HD13 ILE    81      41.117  30.184  23.710  1.00  0.00           H
ATOM   1298  C   ILE    81      42.779  32.461  27.094  1.00  0.00           C
ATOM   1299  O   ILE    81      42.689  33.086  26.039  1.00  0.00           O
ATOM   1300  N   GLY    82      42.742  33.096  28.250  1.00  0.00           N
ATOM   1301  H   GLY    82      42.997  32.719  29.152  1.00  0.00           H
ATOM   1302  CA  GLY    82      42.485  34.588  28.403  1.00  0.00           C
ATOM   1303  HA2 GLY    82      42.727  34.909  29.416  1.00  0.00           H
ATOM   1304  HA3 GLY    82      43.126  35.168  27.739  1.00  0.00           H
ATOM   1305  C   GLY    82      41.024  34.903  28.125  1.00  0.00           C
ATOM   1306  O   GLY    82      40.120  34.079  28.041  1.00  0.00           O
ATOM   1307  N   MET    83      40.757  36.211  27.762  1.00  0.00           N
ATOM   1308  H   MET    83      41.516  36.871  27.855  1.00  0.00           H
ATOM   1309  CA  MET    83      39.388  36.645  27.471  1.00  0.00           C
ATOM   1310  HA  MET    83      38.815  35.918  26.895  1.00  0.00           H
ATOM   1311  CB  MET    83      38.639  37.087  28.702  1.00  0.00           C
ATOM   1312  HB2 MET    83      39.441  37.588  29.247  1.00  0.00           H
ATOM   1313  HB3 MET    83      37.813  37.743  28.427  1.00  0.00           H
ATOM   1314  CG  MET    83      38.003  36.026  29.555  1.00  0.00           C
ATOM   1315  HG2 MET    83      37.213  35.520  28.999  1.00  0.00           H
ATOM   1316  HG3 MET    83      38.782  35.368  29.940  1.00  0.00           H
ATOM   1317  SD  MET    83      37.139  36.611  30.982  1.00  0.00           S
ATOM   1318  CE  MET    83      38.402  36.569  32.323  1.00  0.00           C
ATOM   1319  HE1 MET    83      37.951  36.461  33.309  1.00  0.00           H
ATOM   1320  HE2 MET    83      39.015  35.674  32.217  1.00  0.00           H
ATOM   1321  HE3 MET    83      39.176  37.337  32.323  1.00  0.00           H
ATOM   1322  C   MET    83      39.449  37.830  26.453  1.00  0.00           C
ATOM   1323  O   MET    83      40.350  38.686  26.449  1.00  0.00           O
ATOM   1324  N   THR    84      38.450  37.933  25.542  1.00  0.00           N
ATOM   1325  H   THR    84      37.692  37.269  25.615  1.00  0.00           H
ATOM   1326  CA  THR    84      38.326  39.137  24.594  1.00  0.00           C
ATOM   1327  HA  THR    84      39.281  39.458  24.181  1.00  0.00           H
ATOM   1328  CB  THR    84      37.391  38.761  23.462  1.00  0.00           C
ATOM   1329  HB  THR    84      37.085  39.627  22.875  1.00  0.00           H
ATOM   1330  CG2 THR    84      37.964  37.730  22.494  1.00  0.00           C
ATOM   1331 HG21 THR    84      37.375  37.634  21.581  1.00  0.00           H
ATOM   1332 HG22 THR    84      37.944  36.706  22.866  1.00  0.00           H
ATOM   1333 HG23 THR    84      38.975  37.882  22.118  1.00  0.00           H
ATOM   1334  OG1 THR    84      36.209  38.185  23.988  1.00  0.00           O
ATOM   1335  HG1 THR    84      36.535  37.352  24.337  1.00  0.00           H
ATOM   1336  C   THR    84      37.685  40.350  25.376  1.00  0.00           C
ATOM   1337  O   THR    84      37.253  40.234  26.562  1.00  0.00           O
ATOM   1338  N   LYS    85      37.559  41.493  24.737  1.00  0.00           N
ATOM   1339  H   LYS    85      37.867  41.471  23.775  1.00  0.00           H
ATOM   1340  CA  LYS    85      36.703  42.531  25.208  1.00  0.00           C
ATOM   1341  HA  LYS    85      36.918  42.758  26.253  1.00  0.00           H
ATOM   1342  CB  LYS    85      36.809  43.835  24.365  1.00  0.00           C
ATOM   1343  HB2 LYS    85      37.873  43.943  24.161  1.00  0.00           H
ATOM   1344  HB3 LYS    85      36.291  43.692  23.417  1.00  0.00           H
ATOM   1345  CG  LYS    85      36.269  45.134  24.989  1.00  0.00           C
ATOM   1346  HG2 LYS    85      35.193  44.961  25.021  1.00  0.00           H
ATOM   1347  HG3 LYS    85      36.670  45.198  26.000  1.00  0.00           H
ATOM   1348  CD  LYS    85      36.634  46.275  24.023  1.00  0.00           C
ATOM   1349  HD2 LYS    85      37.657  46.548  24.277  1.00  0.00           H
ATOM   1350  HD3 LYS    85      36.679  45.927  22.991  1.00  0.00           H
ATOM   1351  CE  LYS    85      35.762  47.556  24.162  1.00  0.00           C
ATOM   1352  HE2 LYS    85      34.758  47.248  24.450  1.00  0.00           H
ATOM   1353  HE3 LYS    85      36.198  48.208  24.919  1.00  0.00           H
ATOM   1354  NZ  LYS    85      35.692  48.287  22.877  1.00  0.00           N
ATOM   1355  HZ1 LYS    85      35.211  47.757  22.164  1.00  0.00           H
ATOM   1356  HZ2 LYS    85      36.606  48.419  22.468  1.00  0.00           H
ATOM   1357  HZ3 LYS    85      35.317  49.225  22.885  1.00  0.00           H
ATOM   1358  C   LYS    85      35.243  41.974  25.278  1.00  0.00           C
ATOM   1359  O   LYS    85      34.515  42.195  26.233  1.00  0.00           O
ATOM   1360  N   ALA    86      34.812  41.311  24.202  1.00  0.00           N
ATOM   1361  H   ALA    86      35.480  41.269  23.446  1.00  0.00           H
ATOM   1362  CA  ALA    86      33.468  40.750  24.177  1.00  0.00           C
ATOM   1363  HA  ALA    86      32.733  41.541  24.322  1.00  0.00           H
ATOM   1364  CB  ALA    86      33.162  40.011  22.842  1.00  0.00           C
ATOM   1365  HB1 ALA    86      32.104  39.757  22.903  1.00  0.00           H
ATOM   1366  HB2 ALA    86      33.859  39.189  22.681  1.00  0.00           H
ATOM   1367  HB3 ALA    86      33.309  40.830  22.137  1.00  0.00           H
ATOM   1368  C   ALA    86      33.184  39.784  25.336  1.00  0.00           C
ATOM   1369  O   ALA    86      32.169  39.943  26.056  1.00  0.00           O
ATOM   1370  N   ASP    87      34.139  38.885  25.693  1.00  0.00           N
ATOM   1371  H   ASP    87      34.829  38.717  24.975  1.00  0.00           H
ATOM   1372  CA  ASP    87      34.010  38.089  26.870  1.00  0.00           C
ATOM   1373  HA  ASP    87      33.034  37.611  26.946  1.00  0.00           H
ATOM   1374  CB  ASP    87      35.168  37.031  26.808  1.00  0.00           C
ATOM   1375  HB2 ASP    87      36.032  37.661  26.596  1.00  0.00           H
ATOM   1376  HB3 ASP    87      35.228  36.558  27.788  1.00  0.00           H
ATOM   1377  CG  ASP    87      35.082  36.078  25.645  1.00  0.00           C
ATOM   1378  OD1 ASP    87      33.967  35.680  25.264  1.00  0.00           O
ATOM   1379  OD2 ASP    87      36.115  35.650  25.129  1.00  0.00           O
ATOM   1380  C   ASP    87      34.121  38.904  28.191  1.00  0.00           C
ATOM   1381  O   ASP    87      33.389  38.512  29.080  1.00  0.00           O
ATOM   1382  N   LEU    88      34.917  39.955  28.343  1.00  0.00           N
ATOM   1383  H   LEU    88      35.477  40.309  27.581  1.00  0.00           H
ATOM   1384  CA  LEU    88      34.835  40.878  29.520  1.00  0.00           C
ATOM   1385  HA  LEU    88      34.964  40.328  30.453  1.00  0.00           H
ATOM   1386  CB  LEU    88      36.065  41.695  29.413  1.00  0.00           C
ATOM   1387  HB2 LEU    88      36.081  42.328  28.526  1.00  0.00           H
ATOM   1388  HB3 LEU    88      36.060  42.312  30.312  1.00  0.00           H
ATOM   1389  CG  LEU    88      37.428  40.995  29.614  1.00  0.00           C
ATOM   1390  HG  LEU    88      37.555  40.149  28.937  1.00  0.00           H
ATOM   1391  CD1 LEU    88      38.588  42.018  29.507  1.00  0.00           C
ATOM   1392 HD11 LEU    88      38.427  42.823  30.224  1.00  0.00           H
ATOM   1393 HD12 LEU    88      38.602  42.520  28.540  1.00  0.00           H
ATOM   1394 HD13 LEU    88      39.543  41.575  29.788  1.00  0.00           H
ATOM   1395  CD2 LEU    88      37.493  40.468  31.002  1.00  0.00           C
ATOM   1396 HD21 LEU    88      36.859  39.590  31.123  1.00  0.00           H
ATOM   1397 HD22 LEU    88      38.468  40.021  31.196  1.00  0.00           H
ATOM   1398 HD23 LEU    88      37.265  41.214  31.763  1.00  0.00           H
ATOM   1399  C   LEU    88      33.510  41.717  29.616  1.00  0.00           C
ATOM   1400  O   LEU    88      32.931  41.985  30.657  1.00  0.00           O
ATOM   1401  N   ILE    89      32.804  41.958  28.472  1.00  0.00           N
ATOM   1402  H   ILE    89      33.332  41.956  27.610  1.00  0.00           H
ATOM   1403  CA  ILE    89      31.393  42.443  28.517  1.00  0.00           C
ATOM   1404  HA  ILE    89      31.355  43.301  29.188  1.00  0.00           H
ATOM   1405  CB  ILE    89      30.976  42.958  27.127  1.00  0.00           C
ATOM   1406  HB  ILE    89      31.147  42.202  26.361  1.00  0.00           H
ATOM   1407  CG2 ILE    89      29.469  43.256  26.948  1.00  0.00           C
ATOM   1408 HG21 ILE    89      29.271  43.279  25.876  1.00  0.00           H
ATOM   1409 HG22 ILE    89      29.081  44.205  27.318  1.00  0.00           H
ATOM   1410 HG23 ILE    89      28.823  42.424  27.230  1.00  0.00           H
ATOM   1411  CG1 ILE    89      31.783  44.270  26.772  1.00  0.00           C
ATOM   1412 HG12 ILE    89      31.520  45.119  27.403  1.00  0.00           H
ATOM   1413 HG13 ILE    89      32.853  44.101  26.897  1.00  0.00           H
ATOM   1414  CD1 ILE    89      31.586  44.723  25.347  1.00  0.00           C
ATOM   1415 HD11 ILE    89      32.319  45.513  25.188  1.00  0.00           H
ATOM   1416 HD12 ILE    89      30.643  45.250  25.199  1.00  0.00           H
ATOM   1417 HD13 ILE    89      31.754  43.824  24.752  1.00  0.00           H
ATOM   1418  C   ILE    89      30.384  41.385  28.952  1.00  0.00           C
ATOM   1419  O   ILE    89      29.486  41.716  29.725  1.00  0.00           O
ATOM   1420  N   ASN    90      30.415  40.173  28.432  1.00  0.00           N
ATOM   1421  H   ASN    90      31.024  39.874  27.684  1.00  0.00           H
ATOM   1422  CA  ASN    90      29.450  39.093  28.832  1.00  0.00           C
ATOM   1423  HA  ASN    90      28.471  39.543  28.997  1.00  0.00           H
ATOM   1424  CB  ASN    90      29.268  38.192  27.650  1.00  0.00           C
ATOM   1425  HB2 ASN    90      30.247  37.969  27.225  1.00  0.00           H
ATOM   1426  HB3 ASN    90      28.776  37.246  27.876  1.00  0.00           H
ATOM   1427  CG  ASN    90      28.485  38.783  26.511  1.00  0.00           C
ATOM   1428  OD1 ASN    90      27.338  38.349  26.367  1.00  0.00           O
ATOM   1429  ND2 ASN    90      28.979  39.492  25.547  1.00  0.00           N
ATOM   1430 HD21 ASN    90      29.918  39.861  25.569  1.00  0.00           H
ATOM   1431 HD22 ASN    90      28.333  39.699  24.799  1.00  0.00           H
ATOM   1432  C   ASN    90      29.914  38.343  30.075  1.00  0.00           C
ATOM   1433  O   ASN    90      30.271  37.206  30.137  1.00  0.00           O
ATOM   1434  N   ASN    91      29.875  39.021  31.213  1.00  0.00           N
ATOM   1435  H   ASN    91      29.579  39.986  31.236  1.00  0.00           H
ATOM   1436  CA  ASN    91      29.800  38.445  32.537  1.00  0.00           C
ATOM   1437  HA  ASN    91      29.712  39.283  33.227  1.00  0.00           H
ATOM   1438  CB  ASN    91      28.476  37.701  32.842  1.00  0.00           C
ATOM   1439  HB2 ASN    91      28.462  36.798  32.232  1.00  0.00           H
ATOM   1440  HB3 ASN    91      28.442  37.316  33.861  1.00  0.00           H
ATOM   1441  CG  ASN    91      27.281  38.514  32.564  1.00  0.00           C
ATOM   1442  OD1 ASN    91      27.039  39.525  33.140  1.00  0.00           O
ATOM   1443  ND2 ASN    91      26.412  37.994  31.733  1.00  0.00           N
ATOM   1444 HD21 ASN    91      26.590  37.241  31.084  1.00  0.00           H
ATOM   1445 HD22 ASN    91      25.667  38.636  31.508  1.00  0.00           H
ATOM   1446  C   ASN    91      31.046  37.538  32.793  1.00  0.00           C
ATOM   1447  O   ASN    91      30.934  36.432  33.280  1.00  0.00           O
ATOM   1448  N   LEU    92      32.296  37.964  32.468  1.00  0.00           N
ATOM   1449  H   LEU    92      32.272  38.783  31.877  1.00  0.00           H
ATOM   1450  CA  LEU    92      33.582  37.216  32.550  1.00  0.00           C
ATOM   1451  HA  LEU    92      34.395  37.772  32.084  1.00  0.00           H
ATOM   1452  CB  LEU    92      34.106  37.134  33.960  1.00  0.00           C
ATOM   1453  HB2 LEU    92      33.296  36.646  34.501  1.00  0.00           H
ATOM   1454  HB3 LEU    92      34.931  36.433  34.092  1.00  0.00           H
ATOM   1455  CG  LEU    92      34.479  38.469  34.712  1.00  0.00           C
ATOM   1456  HG  LEU    92      33.611  39.110  34.555  1.00  0.00           H
ATOM   1457  CD1 LEU    92      34.559  38.141  36.192  1.00  0.00           C
ATOM   1458 HD11 LEU    92      34.971  39.010  36.706  1.00  0.00           H
ATOM   1459 HD12 LEU    92      35.254  37.313  36.321  1.00  0.00           H
ATOM   1460 HD13 LEU    92      33.605  37.936  36.679  1.00  0.00           H
ATOM   1461  CD2 LEU    92      35.776  39.090  34.132  1.00  0.00           C
ATOM   1462 HD21 LEU    92      35.629  39.443  33.110  1.00  0.00           H
ATOM   1463 HD22 LEU    92      36.048  39.860  34.853  1.00  0.00           H
ATOM   1464 HD23 LEU    92      36.479  38.268  34.001  1.00  0.00           H
ATOM   1465  C   LEU    92      33.594  35.854  31.876  1.00  0.00           C
ATOM   1466  O   LEU    92      33.932  34.824  32.521  1.00  0.00           O
ATOM   1467  N   GLY    93      32.888  35.807  30.749  1.00  0.00           N
ATOM   1468  H   GLY    93      32.336  36.619  30.514  1.00  0.00           H
ATOM   1469  CA  GLY    93      32.613  34.545  29.917  1.00  0.00           C
ATOM   1470  HA2 GLY    93      31.897  34.796  29.133  1.00  0.00           H
ATOM   1471  HA3 GLY    93      33.583  34.126  29.651  1.00  0.00           H
ATOM   1472  C   GLY    93      31.975  33.475  30.743  1.00  0.00           C
ATOM   1473  O   GLY    93      32.203  32.307  30.445  1.00  0.00           O
ATOM   1474  N   THR    94      31.165  33.790  31.785  1.00  0.00           N
ATOM   1475  H   THR    94      31.004  34.760  32.012  1.00  0.00           H
ATOM   1476  CA  THR    94      30.436  32.729  32.554  1.00  0.00           C
ATOM   1477  HA  THR    94      30.991  31.791  32.571  1.00  0.00           H
ATOM   1478  CB  THR    94      30.183  33.072  33.999  1.00  0.00           C
ATOM   1479  HB  THR    94      29.419  32.395  34.380  1.00  0.00           H
ATOM   1480  CG2 THR    94      31.409  33.001  34.926  1.00  0.00           C
ATOM   1481 HG21 THR    94      32.272  33.471  34.453  1.00  0.00           H
ATOM   1482 HG22 THR    94      31.712  31.960  35.036  1.00  0.00           H
ATOM   1483 HG23 THR    94      31.194  33.374  35.926  1.00  0.00           H
ATOM   1484  OG1 THR    94      29.558  34.371  34.159  1.00  0.00           O
ATOM   1485  HG1 THR    94      30.206  35.028  33.897  1.00  0.00           H
ATOM   1486  C   THR    94      29.067  32.467  31.851  1.00  0.00           C
ATOM   1487  O   THR    94      28.386  33.398  31.465  1.00  0.00           O
ATOM   1488  N   ILE    95      28.766  31.195  31.713  1.00  0.00           N
ATOM   1489  H   ILE    95      29.378  30.518  32.143  1.00  0.00           H
ATOM   1490  CA  ILE    95      27.653  30.584  30.881  1.00  0.00           C
ATOM   1491  HA  ILE    95      26.876  31.323  30.686  1.00  0.00           H
ATOM   1492  CB  ILE    95      28.108  30.216  29.438  1.00  0.00           C
ATOM   1493  HB  ILE    95      27.238  30.046  28.804  1.00  0.00           H
ATOM   1494  CG2 ILE    95      28.818  31.344  28.729  1.00  0.00           C
ATOM   1495 HG21 ILE    95      29.610  31.743  29.363  1.00  0.00           H
ATOM   1496 HG22 ILE    95      28.062  32.092  28.490  1.00  0.00           H
ATOM   1497 HG23 ILE    95      29.343  31.030  27.827  1.00  0.00           H
ATOM   1498  CG1 ILE    95      29.031  28.954  29.286  1.00  0.00           C
ATOM   1499 HG12 ILE    95      30.059  29.096  29.622  1.00  0.00           H
ATOM   1500 HG13 ILE    95      28.563  28.318  30.038  1.00  0.00           H
ATOM   1501  CD1 ILE    95      29.003  28.277  27.946  1.00  0.00           C
ATOM   1502 HD11 ILE    95      28.887  27.196  28.019  1.00  0.00           H
ATOM   1503 HD12 ILE    95      29.959  28.426  27.444  1.00  0.00           H
ATOM   1504 HD13 ILE    95      28.211  28.595  27.268  1.00  0.00           H
ATOM   1505  C   ILE    95      26.920  29.439  31.560  1.00  0.00           C
ATOM   1506  O   ILE    95      26.054  28.802  30.934  1.00  0.00           O
ATOM   1507  N   ALA    96      27.087  29.164  32.858  1.00  0.00           N
ATOM   1508  H   ALA    96      27.855  29.608  33.338  1.00  0.00           H
ATOM   1509  CA  ALA    96      26.303  28.272  33.742  1.00  0.00           C
ATOM   1510  HA  ALA    96      26.025  27.364  33.208  1.00  0.00           H
ATOM   1511  CB  ALA    96      27.108  27.940  34.998  1.00  0.00           C
ATOM   1512  HB1 ALA    96      28.010  27.396  34.717  1.00  0.00           H
ATOM   1513  HB2 ALA    96      26.483  27.324  35.646  1.00  0.00           H
ATOM   1514  HB3 ALA    96      27.352  28.869  35.514  1.00  0.00           H
ATOM   1515  C   ALA    96      24.942  28.909  34.100  1.00  0.00           C
ATOM   1516  O   ALA    96      24.833  29.507  35.182  1.00  0.00           O
ATOM   1517  N   LYS    97      23.985  28.921  33.166  1.00  0.00           N
ATOM   1518  H   LYS    97      24.211  28.682  32.210  1.00  0.00           H
ATOM   1519  CA  LYS    97      22.730  29.651  33.279  1.00  0.00           C
ATOM   1520  HA  LYS    97      22.905  30.649  33.681  1.00  0.00           H
ATOM   1521  CB  LYS    97      22.129  29.825  31.932  1.00  0.00           C
ATOM   1522  HB2 LYS    97      22.282  28.910  31.360  1.00  0.00           H
ATOM   1523  HB3 LYS    97      21.068  30.065  32.005  1.00  0.00           H
ATOM   1524  CG  LYS    97      22.883  30.936  31.174  1.00  0.00           C
ATOM   1525  HG2 LYS    97      22.606  31.922  31.548  1.00  0.00           H
ATOM   1526  HG3 LYS    97      23.948  30.735  31.285  1.00  0.00           H
ATOM   1527  CD  LYS    97      22.458  30.992  29.694  1.00  0.00           C
ATOM   1528  HD2 LYS    97      22.910  31.912  29.324  1.00  0.00           H
ATOM   1529  HD3 LYS    97      22.905  30.099  29.255  1.00  0.00           H
ATOM   1530  CE  LYS    97      20.960  31.122  29.330  1.00  0.00           C
ATOM   1531  HE2 LYS    97      20.455  30.209  29.644  1.00  0.00           H
ATOM   1532  HE3 LYS    97      20.501  32.040  29.698  1.00  0.00           H
ATOM   1533  NZ  LYS    97      20.760  30.980  27.915  1.00  0.00           N
ATOM   1534  HZ1 LYS    97      21.300  31.670  27.413  1.00  0.00           H
ATOM   1535  HZ2 LYS    97      19.802  30.944  27.595  1.00  0.00           H
ATOM   1536  HZ3 LYS    97      21.135  30.055  27.759  1.00  0.00           H
ATOM   1537  C   LYS    97      21.618  29.044  34.227  1.00  0.00           C
ATOM   1538  O   LYS    97      21.051  29.745  35.072  1.00  0.00           O
ATOM   1539  N   SER    98      21.403  27.753  34.006  1.00  0.00           N
ATOM   1540  H   SER    98      21.835  27.281  33.225  1.00  0.00           H
ATOM   1541  CA  SER    98      20.708  26.878  34.980  1.00  0.00           C
ATOM   1542  HA  SER    98      19.744  27.348  35.170  1.00  0.00           H
ATOM   1543  CB  SER    98      20.550  25.407  34.438  1.00  0.00           C
ATOM   1544  HB2 SER    98      20.236  24.745  35.244  1.00  0.00           H
ATOM   1545  HB3 SER    98      19.824  25.297  33.633  1.00  0.00           H
ATOM   1546  OG  SER    98      21.801  24.937  34.021  1.00  0.00           O
ATOM   1547  HG  SER    98      21.842  23.983  33.919  1.00  0.00           H
ATOM   1548  C   SER    98      21.467  26.861  36.317  1.00  0.00           C
ATOM   1549  O   SER    98      20.932  27.370  37.306  1.00  0.00           O
ATOM   1550  N   GLY    99      22.779  26.569  36.325  1.00  0.00           N
ATOM   1551  H   GLY    99      23.068  25.999  35.543  1.00  0.00           H
ATOM   1552  CA  GLY    99      23.630  26.581  37.492  1.00  0.00           C
ATOM   1553  HA2 GLY    99      23.381  25.707  38.094  1.00  0.00           H
ATOM   1554  HA3 GLY    99      24.691  26.551  37.243  1.00  0.00           H
ATOM   1555  C   GLY    99      23.479  27.863  38.407  1.00  0.00           C
ATOM   1556  O   GLY    99      23.195  27.795  39.661  1.00  0.00           O
ATOM   1557  N   THR   100      23.488  29.061  37.749  1.00  0.00           N
ATOM   1558  H   THR   100      23.937  29.064  36.845  1.00  0.00           H
ATOM   1559  CA  THR   100      23.355  30.326  38.475  1.00  0.00           C
ATOM   1560  HA  THR   100      24.151  30.299  39.219  1.00  0.00           H
ATOM   1561  CB  THR   100      23.356  31.552  37.527  1.00  0.00           C
ATOM   1562  HB  THR   100      22.625  31.362  36.742  1.00  0.00           H
ATOM   1563  CG2 THR   100      23.078  32.978  38.105  1.00  0.00           C
ATOM   1564 HG21 THR   100      23.741  33.268  38.920  1.00  0.00           H
ATOM   1565 HG22 THR   100      22.071  32.945  38.519  1.00  0.00           H
ATOM   1566 HG23 THR   100      23.125  33.762  37.350  1.00  0.00           H
ATOM   1567  OG1 THR   100      24.623  31.599  36.925  1.00  0.00           O
ATOM   1568  HG1 THR   100      24.820  30.745  36.533  1.00  0.00           H
ATOM   1569  C   THR   100      22.150  30.467  39.364  1.00  0.00           C
ATOM   1570  O   THR   100      22.121  30.904  40.483  1.00  0.00           O
ATOM   1571  N   LYS   101      20.981  30.104  38.691  1.00  0.00           N
ATOM   1572  H   LYS   101      21.049  29.567  37.837  1.00  0.00           H
ATOM   1573  CA  LYS   101      19.659  30.148  39.312  1.00  0.00           C
ATOM   1574  HA  LYS   101      19.441  31.053  39.877  1.00  0.00           H
ATOM   1575  CB  LYS   101      18.551  30.022  38.288  1.00  0.00           C
ATOM   1576  HB2 LYS   101      18.641  29.059  37.788  1.00  0.00           H
ATOM   1577  HB3 LYS   101      17.644  30.176  38.873  1.00  0.00           H
ATOM   1578  CG  LYS   101      18.537  31.182  37.270  1.00  0.00           C
ATOM   1579  HG2 LYS   101      18.104  32.071  37.729  1.00  0.00           H
ATOM   1580  HG3 LYS   101      19.509  31.318  36.796  1.00  0.00           H
ATOM   1581  CD  LYS   101      17.694  30.822  36.083  1.00  0.00           C
ATOM   1582  HD2 LYS   101      17.953  29.811  35.771  1.00  0.00           H
ATOM   1583  HD3 LYS   101      16.654  30.853  36.411  1.00  0.00           H
ATOM   1584  CE  LYS   101      17.735  31.809  34.889  1.00  0.00           C
ATOM   1585  HE2 LYS   101      16.831  31.532  34.346  1.00  0.00           H
ATOM   1586  HE3 LYS   101      17.718  32.830  35.270  1.00  0.00           H
ATOM   1587  NZ  LYS   101      18.930  31.576  34.100  1.00  0.00           N
ATOM   1588  HZ1 LYS   101      18.944  32.180  33.290  1.00  0.00           H
ATOM   1589  HZ2 LYS   101      18.930  30.633  33.736  1.00  0.00           H
ATOM   1590  HZ3 LYS   101      19.838  31.738  34.511  1.00  0.00           H
ATOM   1591  C   LYS   101      19.508  29.083  40.343  1.00  0.00           C
ATOM   1592  O   LYS   101      19.113  29.417  41.496  1.00  0.00           O
ATOM   1593  N   ALA   102      19.902  27.850  40.074  1.00  0.00           N
ATOM   1594  H   ALA   102      20.308  27.643  39.172  1.00  0.00           H
ATOM   1595  CA  ALA   102      19.940  26.747  41.111  1.00  0.00           C
ATOM   1596  HA  ALA   102      18.913  26.590  41.443  1.00  0.00           H
ATOM   1597  CB  ALA   102      20.473  25.463  40.388  1.00  0.00           C
ATOM   1598  HB1 ALA   102      20.257  24.582  40.993  1.00  0.00           H
ATOM   1599  HB2 ALA   102      21.529  25.580  40.143  1.00  0.00           H
ATOM   1600  HB3 ALA   102      19.882  25.426  39.474  1.00  0.00           H
ATOM   1601  C   ALA   102      20.845  26.963  42.347  1.00  0.00           C
ATOM   1602  O   ALA   102      20.662  26.385  43.424  1.00  0.00           O
ATOM   1603  N   PHE   103      21.903  27.817  42.184  1.00  0.00           N
ATOM   1604  H   PHE   103      22.122  27.933  41.205  1.00  0.00           H
ATOM   1605  CA  PHE   103      22.782  28.193  43.248  1.00  0.00           C
ATOM   1606  HA  PHE   103      23.281  27.348  43.721  1.00  0.00           H
ATOM   1607  CB  PHE   103      23.996  28.994  42.810  1.00  0.00           C
ATOM   1608  HB2 PHE   103      24.527  28.239  42.231  1.00  0.00           H
ATOM   1609  HB3 PHE   103      23.754  29.919  42.287  1.00  0.00           H
ATOM   1610  CG  PHE   103      24.893  29.469  43.968  1.00  0.00           C
ATOM   1611  CD1 PHE   103      25.991  28.703  44.416  1.00  0.00           C
ATOM   1612  HD1 PHE   103      26.139  27.709  44.018  1.00  0.00           H
ATOM   1613  CE1 PHE   103      26.886  29.240  45.363  1.00  0.00           C
ATOM   1614  HE1 PHE   103      27.688  28.610  45.719  1.00  0.00           H
ATOM   1615  CZ  PHE   103      26.852  30.605  45.750  1.00  0.00           C
ATOM   1616  HZ  PHE   103      27.562  31.065  46.420  1.00  0.00           H
ATOM   1617  CE2 PHE   103      25.805  31.412  45.265  1.00  0.00           C
ATOM   1618  HE2 PHE   103      25.624  32.418  45.618  1.00  0.00           H
ATOM   1619  CD2 PHE   103      24.822  30.847  44.364  1.00  0.00           C
ATOM   1620  HD2 PHE   103      23.936  31.340  43.993  1.00  0.00           H
ATOM   1621  C   PHE   103      22.072  28.949  44.334  1.00  0.00           C
ATOM   1622  O   PHE   103      21.888  28.402  45.446  1.00  0.00           O
ATOM   1623  N   MET   104      21.430  30.084  43.909  1.00  0.00           N
ATOM   1624  H   MET   104      21.729  30.443  43.014  1.00  0.00           H
ATOM   1625  CA  MET   104      20.702  30.990  44.710  1.00  0.00           C
ATOM   1626  HA  MET   104      21.405  31.387  45.442  1.00  0.00           H
ATOM   1627  CB  MET   104      20.061  32.098  43.836  1.00  0.00           C
ATOM   1628  HB2 MET   104      19.461  31.541  43.117  1.00  0.00           H
ATOM   1629  HB3 MET   104      19.452  32.710  44.500  1.00  0.00           H
ATOM   1630  CG  MET   104      21.158  32.899  43.150  1.00  0.00           C
ATOM   1631  HG2 MET   104      21.884  33.138  43.926  1.00  0.00           H
ATOM   1632  HG3 MET   104      21.657  32.304  42.384  1.00  0.00           H
ATOM   1633  SD  MET   104      20.518  34.357  42.399  1.00  0.00           S
ATOM   1634  CE  MET   104      19.859  33.778  40.901  1.00  0.00           C
ATOM   1635  HE1 MET   104      19.084  33.021  41.024  1.00  0.00           H
ATOM   1636  HE2 MET   104      19.533  34.566  40.222  1.00  0.00           H
ATOM   1637  HE3 MET   104      20.697  33.266  40.428  1.00  0.00           H
ATOM   1638  C   MET   104      19.578  30.335  45.471  1.00  0.00           C
ATOM   1639  O   MET   104      19.310  30.683  46.593  1.00  0.00           O
ATOM   1640  N   GLU   105      18.976  29.390  44.755  1.00  0.00           N
ATOM   1641  H   GLU   105      19.243  29.213  43.797  1.00  0.00           H
ATOM   1642  CA  GLU   105      17.854  28.570  45.155  1.00  0.00           C
ATOM   1643  HA  GLU   105      17.039  29.212  45.490  1.00  0.00           H
ATOM   1644  CB  GLU   105      17.341  27.783  43.929  1.00  0.00           C
ATOM   1645  HB2 GLU   105      17.376  28.352  43.000  1.00  0.00           H
ATOM   1646  HB3 GLU   105      18.017  27.003  43.579  1.00  0.00           H
ATOM   1647  CG  GLU   105      15.916  27.114  44.024  1.00  0.00           C
ATOM   1648  HG2 GLU   105      15.794  26.831  45.069  1.00  0.00           H
ATOM   1649  HG3 GLU   105      15.156  27.827  43.701  1.00  0.00           H
ATOM   1650  CD  GLU   105      15.746  25.869  43.163  1.00  0.00           C
ATOM   1651  OE1 GLU   105      14.579  25.732  42.717  1.00  0.00           O
ATOM   1652  OE2 GLU   105      16.557  24.900  43.106  1.00  0.00           O
ATOM   1653  C   GLU   105      18.278  27.525  46.199  1.00  0.00           C
ATOM   1654  O   GLU   105      17.770  27.400  47.285  1.00  0.00           O
ATOM   1655  N   ALA   106      19.250  26.697  45.961  1.00  0.00           N
ATOM   1656  H   ALA   106      19.822  26.855  45.143  1.00  0.00           H
ATOM   1657  CA  ALA   106      19.718  25.682  46.891  1.00  0.00           C
ATOM   1658  HA  ALA   106      18.786  25.235  47.237  1.00  0.00           H
ATOM   1659  CB  ALA   106      20.637  24.593  46.235  1.00  0.00           C
ATOM   1660  HB1 ALA   106      21.587  25.122  46.169  1.00  0.00           H
ATOM   1661  HB2 ALA   106      20.372  24.373  45.202  1.00  0.00           H
ATOM   1662  HB3 ALA   106      20.775  23.682  46.819  1.00  0.00           H
ATOM   1663  C   ALA   106      20.369  26.229  48.147  1.00  0.00           C
ATOM   1664  O   ALA   106      20.157  25.761  49.268  1.00  0.00           O
ATOM   1665  N   LEU   107      21.113  27.348  48.072  1.00  0.00           N
ATOM   1666  H   LEU   107      21.221  27.795  47.172  1.00  0.00           H
ATOM   1667  CA  LEU   107      21.632  28.102  49.266  1.00  0.00           C
ATOM   1668  HA  LEU   107      22.360  27.541  49.850  1.00  0.00           H
ATOM   1669  CB  LEU   107      22.531  29.269  48.871  1.00  0.00           C
ATOM   1670  HB2 LEU   107      22.284  29.756  47.928  1.00  0.00           H
ATOM   1671  HB3 LEU   107      22.314  29.958  49.687  1.00  0.00           H
ATOM   1672  CG  LEU   107      24.054  28.969  48.950  1.00  0.00           C
ATOM   1673  HG  LEU   107      24.240  28.540  49.934  1.00  0.00           H
ATOM   1674  CD1 LEU   107      24.413  28.017  47.833  1.00  0.00           C
ATOM   1675 HD11 LEU   107      25.458  27.959  47.528  1.00  0.00           H
ATOM   1676 HD12 LEU   107      23.881  28.310  46.928  1.00  0.00           H
ATOM   1677 HD13 LEU   107      24.228  26.991  48.153  1.00  0.00           H
ATOM   1678  CD2 LEU   107      24.862  30.257  48.773  1.00  0.00           C
ATOM   1679 HD21 LEU   107      24.654  30.980  49.561  1.00  0.00           H
ATOM   1680 HD22 LEU   107      25.896  30.064  49.058  1.00  0.00           H
ATOM   1681 HD23 LEU   107      24.872  30.571  47.729  1.00  0.00           H
ATOM   1682  C   LEU   107      20.527  28.604  50.265  1.00  0.00           C
ATOM   1683  O   LEU   107      20.681  28.510  51.510  1.00  0.00           O
ATOM   1684  N   GLN   108      19.415  29.044  49.749  1.00  0.00           N
ATOM   1685  H   GLN   108      19.355  29.128  48.745  1.00  0.00           H
ATOM   1686  CA  GLN   108      18.231  29.365  50.534  1.00  0.00           C
ATOM   1687  HA  GLN   108      18.540  30.021  51.347  1.00  0.00           H
ATOM   1688  CB  GLN   108      17.144  29.975  49.642  1.00  0.00           C
ATOM   1689  HB2 GLN   108      17.573  30.755  49.014  1.00  0.00           H
ATOM   1690  HB3 GLN   108      16.872  29.294  48.833  1.00  0.00           H
ATOM   1691  CG  GLN   108      16.109  30.695  50.540  1.00  0.00           C
ATOM   1692  HG2 GLN   108      16.534  30.672  51.544  1.00  0.00           H
ATOM   1693  HG3 GLN   108      15.835  31.689  50.186  1.00  0.00           H
ATOM   1694  CD  GLN   108      14.731  29.981  50.665  1.00  0.00           C
ATOM   1695  OE1 GLN   108      14.383  28.987  50.005  1.00  0.00           O
ATOM   1696  NE2 GLN   108      13.963  30.472  51.587  1.00  0.00           N
ATOM   1697 HE21 GLN   108      13.034  30.143  51.811  1.00  0.00           H
ATOM   1698 HE22 GLN   108      14.354  31.304  52.006  1.00  0.00           H
ATOM   1699  C   GLN   108      17.648  28.067  51.159  1.00  0.00           C
ATOM   1700  O   GLN   108      17.114  28.098  52.279  1.00  0.00           O
ATOM   1701  N   ALA   109      17.529  26.997  50.426  1.00  0.00           N
ATOM   1702  H   ALA   109      18.003  27.014  49.535  1.00  0.00           H
ATOM   1703  CA  ALA   109      16.796  25.775  50.828  1.00  0.00           C
ATOM   1704  HA  ALA   109      15.821  25.983  51.266  1.00  0.00           H
ATOM   1705  CB  ALA   109      16.707  24.765  49.636  1.00  0.00           C
ATOM   1706  HB1 ALA   109      17.625  24.718  49.052  1.00  0.00           H
ATOM   1707  HB2 ALA   109      15.961  25.090  48.910  1.00  0.00           H
ATOM   1708  HB3 ALA   109      16.413  23.763  49.948  1.00  0.00           H
ATOM   1709  C   ALA   109      17.581  24.869  51.840  1.00  0.00           C
ATOM   1710  O   ALA   109      17.034  23.953  52.347  1.00  0.00           O
ATOM   1711  N   GLY   110      18.858  25.259  52.067  1.00  0.00           N
ATOM   1712  H   GLY   110      19.250  25.964  51.460  1.00  0.00           H
ATOM   1713  CA  GLY   110      19.610  24.656  53.191  1.00  0.00           C
ATOM   1714  HA2 GLY   110      19.543  25.199  54.135  1.00  0.00           H
ATOM   1715  HA3 GLY   110      19.267  23.657  53.463  1.00  0.00           H
ATOM   1716  C   GLY   110      21.117  24.442  52.976  1.00  0.00           C
ATOM   1717  O   GLY   110      21.900  24.218  53.918  1.00  0.00           O
ATOM   1718  N   ALA   111      21.657  24.731  51.726  1.00  0.00           N
ATOM   1719  H   ALA   111      21.037  25.084  51.010  1.00  0.00           H
ATOM   1720  CA  ALA   111      23.035  24.511  51.330  1.00  0.00           C
ATOM   1721  HA  ALA   111      23.448  23.674  51.893  1.00  0.00           H
ATOM   1722  CB  ALA   111      23.155  24.180  49.828  1.00  0.00           C
ATOM   1723  HB1 ALA   111      23.054  25.086  49.229  1.00  0.00           H
ATOM   1724  HB2 ALA   111      22.332  23.517  49.564  1.00  0.00           H
ATOM   1725  HB3 ALA   111      24.155  23.796  49.634  1.00  0.00           H
ATOM   1726  C   ALA   111      23.845  25.765  51.706  1.00  0.00           C
ATOM   1727  O   ALA   111      23.335  26.789  52.126  1.00  0.00           O
ATOM   1728  N   ASP   112      25.164  25.719  51.433  1.00  0.00           N
ATOM   1729  H   ASP   112      25.590  24.862  51.110  1.00  0.00           H
ATOM   1730  CA  ASP   112      26.080  26.812  51.538  1.00  0.00           C
ATOM   1731  HA  ASP   112      25.568  27.751  51.747  1.00  0.00           H
ATOM   1732  CB  ASP   112      26.811  26.545  52.837  1.00  0.00           C
ATOM   1733  HB2 ASP   112      27.449  27.397  53.073  1.00  0.00           H
ATOM   1734  HB3 ASP   112      26.087  26.334  53.624  1.00  0.00           H
ATOM   1735  CG  ASP   112      27.629  25.342  52.762  1.00  0.00           C
ATOM   1736  OD1 ASP   112      28.380  25.137  51.777  1.00  0.00           O
ATOM   1737  OD2 ASP   112      27.651  24.468  53.687  1.00  0.00           O
ATOM   1738  C   ASP   112      27.005  26.951  50.328  1.00  0.00           C
ATOM   1739  O   ASP   112      26.985  26.157  49.389  1.00  0.00           O
ATOM   1740  N   ILE   113      27.888  27.930  50.434  1.00  0.00           N
ATOM   1741  H   ILE   113      27.884  28.502  51.266  1.00  0.00           H
ATOM   1742  CA  ILE   113      28.768  28.398  49.336  1.00  0.00           C
ATOM   1743  HA  ILE   113      28.038  28.847  48.663  1.00  0.00           H
ATOM   1744  CB  ILE   113      29.591  29.650  49.733  1.00  0.00           C
ATOM   1745  HB  ILE   113      29.897  29.642  50.779  1.00  0.00           H
ATOM   1746  CG2 ILE   113      30.667  30.056  48.679  1.00  0.00           C
ATOM   1747 HG21 ILE   113      31.057  31.042  48.929  1.00  0.00           H
ATOM   1748 HG22 ILE   113      30.082  30.088  47.760  1.00  0.00           H
ATOM   1749 HG23 ILE   113      31.470  29.337  48.842  1.00  0.00           H
ATOM   1750  CG1 ILE   113      28.535  30.793  49.838  1.00  0.00           C
ATOM   1751 HG12 ILE   113      28.117  31.160  48.901  1.00  0.00           H
ATOM   1752 HG13 ILE   113      27.753  30.403  50.490  1.00  0.00           H
ATOM   1753  CD1 ILE   113      29.030  32.138  50.494  1.00  0.00           C
ATOM   1754 HD11 ILE   113      28.901  32.077  51.574  1.00  0.00           H
ATOM   1755 HD12 ILE   113      28.516  32.998  50.064  1.00  0.00           H
ATOM   1756 HD13 ILE   113      30.114  32.184  50.403  1.00  0.00           H
ATOM   1757  C   ILE   113      29.573  27.251  48.577  1.00  0.00           C
ATOM   1758  O   ILE   113      29.866  27.444  47.380  1.00  0.00           O
ATOM   1759  N   SER   114      30.103  26.262  49.320  1.00  0.00           N
ATOM   1760  H   SER   114      29.937  26.267  50.317  1.00  0.00           H
ATOM   1761  CA  SER   114      30.758  25.047  48.662  1.00  0.00           C
ATOM   1762  HA  SER   114      31.745  25.379  48.340  1.00  0.00           H
ATOM   1763  CB  SER   114      30.962  23.865  49.681  1.00  0.00           C
ATOM   1764  HB2 SER   114      31.420  23.083  49.074  1.00  0.00           H
ATOM   1765  HB3 SER   114      31.726  24.159  50.400  1.00  0.00           H
ATOM   1766  OG  SER   114      29.757  23.375  50.281  1.00  0.00           O
ATOM   1767  HG  SER   114      29.272  24.096  50.691  1.00  0.00           H
ATOM   1768  C   SER   114      30.053  24.497  47.400  1.00  0.00           C
ATOM   1769  O   SER   114      30.686  23.670  46.767  1.00  0.00           O
ATOM   1770  N   MET   115      28.791  24.738  47.138  1.00  0.00           N
ATOM   1771  H   MET   115      28.194  25.129  47.851  1.00  0.00           H
ATOM   1772  CA  MET   115      28.121  24.274  45.867  1.00  0.00           C
ATOM   1773  HA  MET   115      28.430  23.252  45.646  1.00  0.00           H
ATOM   1774  CB  MET   115      26.620  24.187  46.052  1.00  0.00           C
ATOM   1775  HB2 MET   115      26.272  25.122  46.492  1.00  0.00           H
ATOM   1776  HB3 MET   115      26.246  24.050  45.037  1.00  0.00           H
ATOM   1777  CG  MET   115      26.098  23.107  46.934  1.00  0.00           C
ATOM   1778  HG2 MET   115      26.483  22.146  46.591  1.00  0.00           H
ATOM   1779  HG3 MET   115      26.448  23.398  47.925  1.00  0.00           H
ATOM   1780  SD  MET   115      24.313  22.933  46.822  1.00  0.00           S
ATOM   1781  CE  MET   115      24.019  21.585  47.903  1.00  0.00           C
ATOM   1782  HE1 MET   115      24.465  21.950  48.828  1.00  0.00           H
ATOM   1783  HE2 MET   115      22.946  21.396  47.867  1.00  0.00           H
ATOM   1784  HE3 MET   115      24.671  20.779  47.566  1.00  0.00           H
ATOM   1785  C   MET   115      28.538  25.149  44.640  1.00  0.00           C
ATOM   1786  O   MET   115      28.132  24.823  43.554  1.00  0.00           O
ATOM   1787  N   ILE   116      29.279  26.240  44.808  1.00  0.00           N
ATOM   1788  H   ILE   116      29.396  26.540  45.765  1.00  0.00           H
ATOM   1789  CA  ILE   116      29.685  27.191  43.733  1.00  0.00           C
ATOM   1790  HA  ILE   116      28.759  27.583  43.314  1.00  0.00           H
ATOM   1791  CB  ILE   116      30.435  28.426  44.291  1.00  0.00           C
ATOM   1792  HB  ILE   116      29.959  28.784  45.205  1.00  0.00           H
ATOM   1793  CG2 ILE   116      31.910  28.162  44.586  1.00  0.00           C
ATOM   1794 HG21 ILE   116      31.845  27.316  45.270  1.00  0.00           H
ATOM   1795 HG22 ILE   116      32.269  29.071  45.067  1.00  0.00           H
ATOM   1796 HG23 ILE   116      32.425  27.871  43.670  1.00  0.00           H
ATOM   1797  CG1 ILE   116      30.170  29.524  43.273  1.00  0.00           C
ATOM   1798 HG12 ILE   116      30.420  29.192  42.266  1.00  0.00           H
ATOM   1799 HG13 ILE   116      29.105  29.736  43.165  1.00  0.00           H
ATOM   1800  CD1 ILE   116      30.899  30.897  43.471  1.00  0.00           C
ATOM   1801 HD11 ILE   116      31.936  30.846  43.139  1.00  0.00           H
ATOM   1802 HD12 ILE   116      31.027  31.099  44.535  1.00  0.00           H
ATOM   1803 HD13 ILE   116      30.337  31.665  42.939  1.00  0.00           H
ATOM   1804  C   ILE   116      30.564  26.475  42.615  1.00  0.00           C
ATOM   1805  O   ILE   116      30.585  26.822  41.442  1.00  0.00           O
ATOM   1806  N   GLY   117      31.316  25.417  43.011  1.00  0.00           N
ATOM   1807  H   GLY   117      31.190  25.086  43.957  1.00  0.00           H
ATOM   1808  CA  GLY   117      32.114  24.535  42.167  1.00  0.00           C
ATOM   1809  HA2 GLY   117      32.743  25.012  41.414  1.00  0.00           H
ATOM   1810  HA3 GLY   117      32.699  23.928  42.858  1.00  0.00           H
ATOM   1811  C   GLY   117      31.243  23.634  41.323  1.00  0.00           C
ATOM   1812  O   GLY   117      31.451  23.479  40.128  1.00  0.00           O
ATOM   1813  N   GLN   118      30.115  23.216  41.820  1.00  0.00           N
ATOM   1814  H   GLN   118      30.099  23.046  42.815  1.00  0.00           H
ATOM   1815  CA  GLN   118      29.145  22.403  41.157  1.00  0.00           C
ATOM   1816  HA  GLN   118      29.774  21.611  40.749  1.00  0.00           H
ATOM   1817  CB  GLN   118      28.161  21.688  42.142  1.00  0.00           C
ATOM   1818  HB2 GLN   118      28.711  21.085  42.865  1.00  0.00           H
ATOM   1819  HB3 GLN   118      27.622  22.391  42.778  1.00  0.00           H
ATOM   1820  CG  GLN   118      27.098  20.789  41.572  1.00  0.00           C
ATOM   1821  HG2 GLN   118      26.618  20.184  42.342  1.00  0.00           H
ATOM   1822  HG3 GLN   118      26.284  21.391  41.169  1.00  0.00           H
ATOM   1823  CD  GLN   118      27.541  19.747  40.527  1.00  0.00           C
ATOM   1824  OE1 GLN   118      28.728  19.579  40.322  1.00  0.00           O
ATOM   1825  NE2 GLN   118      26.598  19.080  39.888  1.00  0.00           N
ATOM   1826 HE21 GLN   118      26.950  18.446  39.184  1.00  0.00           H
ATOM   1827 HE22 GLN   118      25.634  19.235  40.149  1.00  0.00           H
ATOM   1828  C   GLN   118      28.337  23.088  40.069  1.00  0.00           C
ATOM   1829  O   GLN   118      28.346  22.644  38.892  1.00  0.00           O
ATOM   1830  N   PHE   119      27.788  24.200  40.576  1.00  0.00           N
ATOM   1831  H   PHE   119      27.906  24.348  41.567  1.00  0.00           H
ATOM   1832  CA  PHE   119      26.945  25.072  39.742  1.00  0.00           C
ATOM   1833  HA  PHE   119      26.366  24.405  39.103  1.00  0.00           H
ATOM   1834  CB  PHE   119      26.000  25.941  40.656  1.00  0.00           C
ATOM   1835  HB2 PHE   119      26.599  26.573  41.312  1.00  0.00           H
ATOM   1836  HB3 PHE   119      25.378  26.563  40.012  1.00  0.00           H
ATOM   1837  CG  PHE   119      24.973  25.112  41.377  1.00  0.00           C
ATOM   1838  CD1 PHE   119      24.118  24.170  40.733  1.00  0.00           C
ATOM   1839  HD1 PHE   119      24.174  24.032  39.664  1.00  0.00           H
ATOM   1840  CE1 PHE   119      23.233  23.371  41.468  1.00  0.00           C
ATOM   1841  HE1 PHE   119      22.618  22.583  41.059  1.00  0.00           H
ATOM   1842  CZ  PHE   119      23.107  23.542  42.885  1.00  0.00           C
ATOM   1843  HZ  PHE   119      22.442  22.857  43.390  1.00  0.00           H
ATOM   1844  CE2 PHE   119      23.903  24.490  43.541  1.00  0.00           C
ATOM   1845  HE2 PHE   119      23.867  24.559  44.619  1.00  0.00           H
ATOM   1846  CD2 PHE   119      24.784  25.247  42.798  1.00  0.00           C
ATOM   1847  HD2 PHE   119      25.390  25.934  43.369  1.00  0.00           H
ATOM   1848  C   PHE   119      27.687  25.939  38.756  1.00  0.00           C
ATOM   1849  O   PHE   119      27.061  26.759  38.135  1.00  0.00           O
ATOM   1850  N   GLY   120      29.036  25.729  38.510  1.00  0.00           N
ATOM   1851  H   GLY   120      29.526  25.224  39.235  1.00  0.00           H
ATOM   1852  CA  GLY   120      29.740  26.192  37.327  1.00  0.00           C
ATOM   1853  HA2 GLY   120      30.463  25.421  37.061  1.00  0.00           H
ATOM   1854  HA3 GLY   120      29.007  26.213  36.521  1.00  0.00           H
ATOM   1855  C   GLY   120      30.240  27.595  37.312  1.00  0.00           C
ATOM   1856  O   GLY   120      30.455  28.224  36.275  1.00  0.00           O
ATOM   1857  N   VAL   121      30.397  28.221  38.505  1.00  0.00           N
ATOM   1858  H   VAL   121      30.155  27.660  39.310  1.00  0.00           H
ATOM   1859  CA  VAL   121      30.402  29.643  38.750  1.00  0.00           C
ATOM   1860  HA  VAL   121      30.573  30.101  37.776  1.00  0.00           H
ATOM   1861  CB  VAL   121      28.988  30.200  39.041  1.00  0.00           C
ATOM   1862  HB  VAL   121      29.086  31.260  39.274  1.00  0.00           H
ATOM   1863  CG1 VAL   121      28.071  30.240  37.882  1.00  0.00           C
ATOM   1864 HG11 VAL   121      27.226  30.920  37.990  1.00  0.00           H
ATOM   1865 HG12 VAL   121      28.475  30.572  36.926  1.00  0.00           H
ATOM   1866 HG13 VAL   121      27.776  29.218  37.640  1.00  0.00           H
ATOM   1867  CG2 VAL   121      28.244  29.585  40.246  1.00  0.00           C
ATOM   1868 HG21 VAL   121      28.598  30.040  41.172  1.00  0.00           H
ATOM   1869 HG22 VAL   121      28.313  28.500  40.315  1.00  0.00           H
ATOM   1870 HG23 VAL   121      27.226  29.964  40.151  1.00  0.00           H
ATOM   1871  C   VAL   121      31.490  30.119  39.757  1.00  0.00           C
ATOM   1872  O   VAL   121      31.275  31.060  40.504  1.00  0.00           O
ATOM   1873  N   GLY   122      32.579  29.353  39.866  1.00  0.00           N
ATOM   1874  H   GLY   122      32.674  28.538  39.276  1.00  0.00           H
ATOM   1875  CA  GLY   122      33.432  29.509  41.003  1.00  0.00           C
ATOM   1876  HA2 GLY   122      32.937  29.319  41.956  1.00  0.00           H
ATOM   1877  HA3 GLY   122      34.182  28.723  40.910  1.00  0.00           H
ATOM   1878  C   GLY   122      34.270  30.796  41.049  1.00  0.00           C
ATOM   1879  O   GLY   122      34.840  31.027  42.089  1.00  0.00           O
ATOM   1880  N   PHE   123      34.436  31.577  39.986  1.00  0.00           N
ATOM   1881  H   PHE   123      34.121  31.263  39.079  1.00  0.00           H
ATOM   1882  CA  PHE   123      35.065  32.917  40.026  1.00  0.00           C
ATOM   1883  HA  PHE   123      36.072  32.734  40.402  1.00  0.00           H
ATOM   1884  CB  PHE   123      35.151  33.563  38.608  1.00  0.00           C
ATOM   1885  HB2 PHE   123      35.819  33.009  37.948  1.00  0.00           H
ATOM   1886  HB3 PHE   123      34.152  33.586  38.173  1.00  0.00           H
ATOM   1887  CG  PHE   123      35.753  34.957  38.741  1.00  0.00           C
ATOM   1888  CD1 PHE   123      37.109  35.145  38.858  1.00  0.00           C
ATOM   1889  HD1 PHE   123      37.765  34.301  38.706  1.00  0.00           H
ATOM   1890  CE1 PHE   123      37.724  36.445  38.967  1.00  0.00           C
ATOM   1891  HE1 PHE   123      38.793  36.530  38.838  1.00  0.00           H
ATOM   1892  CZ  PHE   123      36.920  37.571  39.116  1.00  0.00           C
ATOM   1893  HZ  PHE   123      37.343  38.535  39.357  1.00  0.00           H
ATOM   1894  CE2 PHE   123      35.504  37.407  39.073  1.00  0.00           C
ATOM   1895  HE2 PHE   123      34.886  38.268  39.282  1.00  0.00           H
ATOM   1896  CD2 PHE   123      34.945  36.154  38.810  1.00  0.00           C
ATOM   1897  HD2 PHE   123      33.865  36.105  38.809  1.00  0.00           H
ATOM   1898  C   PHE   123      34.375  33.842  41.073  1.00  0.00           C
ATOM   1899  O   PHE   123      35.089  34.642  41.747  1.00  0.00           O
ATOM   1900  N   TYR   124      33.062  33.720  41.356  1.00  0.00           N
ATOM   1901  H   TYR   124      32.511  33.019  40.884  1.00  0.00           H
ATOM   1902  CA  TYR   124      32.374  34.674  42.201  1.00  0.00           C
ATOM   1903  HA  TYR   124      32.830  35.633  41.957  1.00  0.00           H
ATOM   1904  CB  TYR   124      30.886  34.799  41.908  1.00  0.00           C
ATOM   1905  HB2 TYR   124      30.496  33.803  42.117  1.00  0.00           H
ATOM   1906  HB3 TYR   124      30.404  35.547  42.538  1.00  0.00           H
ATOM   1907  CG  TYR   124      30.620  35.138  40.448  1.00  0.00           C
ATOM   1908  CD1 TYR   124      31.053  36.453  40.025  1.00  0.00           C
ATOM   1909  HD1 TYR   124      31.514  37.172  40.686  1.00  0.00           H
ATOM   1910  CE1 TYR   124      30.970  36.805  38.628  1.00  0.00           C
ATOM   1911  HE1 TYR   124      31.206  37.820  38.348  1.00  0.00           H
ATOM   1912  CZ  TYR   124      30.405  35.880  37.787  1.00  0.00           C
ATOM   1913  OH  TYR   124      30.448  36.219  36.472  1.00  0.00           O
ATOM   1914  HH  TYR   124      30.215  35.493  35.889  1.00  0.00           H
ATOM   1915  CE2 TYR   124      29.971  34.553  38.178  1.00  0.00           C
ATOM   1916  HE2 TYR   124      29.584  33.860  37.445  1.00  0.00           H
ATOM   1917  CD2 TYR   124      30.009  34.276  39.580  1.00  0.00           C
ATOM   1918  HD2 TYR   124      29.722  33.311  39.970  1.00  0.00           H
ATOM   1919  C   TYR   124      32.636  34.469  43.719  1.00  0.00           C
ATOM   1920  O   TYR   124      32.317  35.371  44.555  1.00  0.00           O
ATOM   1921  N   SER   125      33.469  33.475  44.010  1.00  0.00           N
ATOM   1922  H   SER   125      33.805  32.868  43.276  1.00  0.00           H
ATOM   1923  CA  SER   125      34.262  33.324  45.230  1.00  0.00           C
ATOM   1924  HA  SER   125      33.584  33.220  46.076  1.00  0.00           H
ATOM   1925  CB  SER   125      35.038  32.005  45.129  1.00  0.00           C
ATOM   1926  HB2 SER   125      35.271  31.801  46.174  1.00  0.00           H
ATOM   1927  HB3 SER   125      34.341  31.220  44.833  1.00  0.00           H
ATOM   1928  OG  SER   125      36.123  32.021  44.233  1.00  0.00           O
ATOM   1929  HG  SER   125      35.855  31.724  43.360  1.00  0.00           H
ATOM   1930  C   SER   125      35.303  34.350  45.600  1.00  0.00           C
ATOM   1931  O   SER   125      35.625  34.463  46.772  1.00  0.00           O
ATOM   1932  N   ALA   126      35.856  35.054  44.658  1.00  0.00           N
ATOM   1933  H   ALA   126      35.551  34.906  43.705  1.00  0.00           H
ATOM   1934  CA  ALA   126      36.944  36.062  44.899  1.00  0.00           C
ATOM   1935  HA  ALA   126      37.913  35.584  45.048  1.00  0.00           H
ATOM   1936  CB  ALA   126      37.034  36.863  43.537  1.00  0.00           C
ATOM   1937  HB1 ALA   126      37.961  37.431  43.449  1.00  0.00           H
ATOM   1938  HB2 ALA   126      36.181  37.540  43.522  1.00  0.00           H
ATOM   1939  HB3 ALA   126      37.046  36.195  42.675  1.00  0.00           H
ATOM   1940  C   ALA   126      36.582  37.039  46.025  1.00  0.00           C
ATOM   1941  O   ALA   126      37.438  37.257  46.871  1.00  0.00           O
ATOM   1942  N   TYR   127      35.328  37.490  46.048  1.00  0.00           N
ATOM   1943  H   TYR   127      34.722  37.069  45.358  1.00  0.00           H
ATOM   1944  CA  TYR   127      34.635  38.404  46.957  1.00  0.00           C
ATOM   1945  HA  TYR   127      35.248  39.283  47.157  1.00  0.00           H
ATOM   1946  CB  TYR   127      33.373  38.886  46.370  1.00  0.00           C
ATOM   1947  HB2 TYR   127      32.701  38.074  46.099  1.00  0.00           H
ATOM   1948  HB3 TYR   127      32.868  39.519  47.100  1.00  0.00           H
ATOM   1949  CG  TYR   127      33.453  39.680  45.123  1.00  0.00           C
ATOM   1950  CD1 TYR   127      33.840  41.061  45.178  1.00  0.00           C
ATOM   1951  HD1 TYR   127      33.995  41.551  46.129  1.00  0.00           H
ATOM   1952  CE1 TYR   127      33.906  41.718  43.921  1.00  0.00           C
ATOM   1953  HE1 TYR   127      33.970  42.795  43.851  1.00  0.00           H
ATOM   1954  CZ  TYR   127      33.651  41.104  42.690  1.00  0.00           C
ATOM   1955  OH  TYR   127      33.711  41.677  41.479  1.00  0.00           O
ATOM   1956  HH  TYR   127      34.007  42.588  41.402  1.00  0.00           H
ATOM   1957  CE2 TYR   127      33.169  39.782  42.686  1.00  0.00           C
ATOM   1958  HE2 TYR   127      32.702  39.387  41.795  1.00  0.00           H
ATOM   1959  CD2 TYR   127      33.022  39.162  43.912  1.00  0.00           C
ATOM   1960  HD2 TYR   127      32.587  38.173  43.915  1.00  0.00           H
ATOM   1961  C   TYR   127      34.409  37.797  48.369  1.00  0.00           C
ATOM   1962  O   TYR   127      33.798  38.444  49.220  1.00  0.00           O
ATOM   1963  N   LEU   128      34.932  36.563  48.705  1.00  0.00           N
ATOM   1964  H   LEU   128      35.441  36.085  47.975  1.00  0.00           H
ATOM   1965  CA  LEU   128      34.942  36.028  50.103  1.00  0.00           C
ATOM   1966  HA  LEU   128      34.069  36.401  50.637  1.00  0.00           H
ATOM   1967  CB  LEU   128      35.084  34.473  50.073  1.00  0.00           C
ATOM   1968  HB2 LEU   128      35.942  34.195  49.461  1.00  0.00           H
ATOM   1969  HB3 LEU   128      35.152  34.043  51.072  1.00  0.00           H
ATOM   1970  CG  LEU   128      33.897  33.735  49.411  1.00  0.00           C
ATOM   1971  HG  LEU   128      33.837  33.873  48.331  1.00  0.00           H
ATOM   1972  CD1 LEU   128      34.168  32.186  49.501  1.00  0.00           C
ATOM   1973 HD11 LEU   128      34.375  31.761  50.483  1.00  0.00           H
ATOM   1974 HD12 LEU   128      35.005  31.901  48.864  1.00  0.00           H
ATOM   1975 HD13 LEU   128      33.284  31.614  49.219  1.00  0.00           H
ATOM   1976  CD2 LEU   128      32.630  34.089  50.107  1.00  0.00           C
ATOM   1977 HD21 LEU   128      32.388  35.150  50.144  1.00  0.00           H
ATOM   1978 HD22 LEU   128      31.784  33.494  49.763  1.00  0.00           H
ATOM   1979 HD23 LEU   128      32.640  33.714  51.130  1.00  0.00           H
ATOM   1980  C   LEU   128      36.054  36.706  50.935  1.00  0.00           C
ATOM   1981  O   LEU   128      36.124  36.741  52.198  1.00  0.00           O
ATOM   1982  N   VAL   129      37.055  37.298  50.259  1.00  0.00           N
ATOM   1983  H   VAL   129      37.126  37.134  49.265  1.00  0.00           H
ATOM   1984  CA  VAL   129      38.147  37.988  50.900  1.00  0.00           C
ATOM   1985  HA  VAL   129      37.908  38.160  51.949  1.00  0.00           H
ATOM   1986  CB  VAL   129      39.480  37.121  50.930  1.00  0.00           C
ATOM   1987  HB  VAL   129      40.261  37.794  51.281  1.00  0.00           H
ATOM   1988  CG1 VAL   129      39.389  35.815  51.716  1.00  0.00           C
ATOM   1989 HG11 VAL   129      40.353  35.451  52.074  1.00  0.00           H
ATOM   1990 HG12 VAL   129      38.778  35.890  52.614  1.00  0.00           H
ATOM   1991 HG13 VAL   129      38.853  35.094  51.099  1.00  0.00           H
ATOM   1992  CG2 VAL   129      40.021  36.720  49.519  1.00  0.00           C
ATOM   1993 HG21 VAL   129      39.177  36.239  49.025  1.00  0.00           H
ATOM   1994 HG22 VAL   129      40.842  36.003  49.534  1.00  0.00           H
ATOM   1995 HG23 VAL   129      40.386  37.618  49.020  1.00  0.00           H
ATOM   1996  C   VAL   129      38.496  39.348  50.304  1.00  0.00           C
ATOM   1997  O   VAL   129      39.109  40.181  50.964  1.00  0.00           O
ATOM   1998  N   ALA   130      38.085  39.575  49.074  1.00  0.00           N
ATOM   1999  H   ALA   130      37.406  38.938  48.682  1.00  0.00           H
ATOM   2000  CA  ALA   130      38.326  40.865  48.345  1.00  0.00           C
ATOM   2001  HA  ALA   130      39.317  41.230  48.617  1.00  0.00           H
ATOM   2002  CB  ALA   130      38.347  40.618  46.768  1.00  0.00           C
ATOM   2003  HB1 ALA   130      37.334  40.541  46.373  1.00  0.00           H
ATOM   2004  HB2 ALA   130      38.922  39.720  46.541  1.00  0.00           H
ATOM   2005  HB3 ALA   130      38.675  41.574  46.362  1.00  0.00           H
ATOM   2006  C   ALA   130      37.391  42.036  48.767  1.00  0.00           C
ATOM   2007  O   ALA   130      36.175  41.874  48.678  1.00  0.00           O
ATOM   2008  N   GLU   131      37.891  43.225  49.179  1.00  0.00           N
ATOM   2009  H   GLU   131      38.898  43.296  49.190  1.00  0.00           H
ATOM   2010  CA  GLU   131      37.187  44.571  49.232  1.00  0.00           C
ATOM   2011  HA  GLU   131      36.266  44.554  49.814  1.00  0.00           H
ATOM   2012  CB  GLU   131      38.093  45.585  49.957  1.00  0.00           C
ATOM   2013  HB2 GLU   131      38.091  45.327  51.017  1.00  0.00           H
ATOM   2014  HB3 GLU   131      39.061  45.489  49.467  1.00  0.00           H
ATOM   2015  CG  GLU   131      37.643  47.085  49.854  1.00  0.00           C
ATOM   2016  HG2 GLU   131      38.281  47.815  50.351  1.00  0.00           H
ATOM   2017  HG3 GLU   131      37.829  47.390  48.824  1.00  0.00           H
ATOM   2018  CD  GLU   131      36.184  47.313  50.159  1.00  0.00           C
ATOM   2019  OE1 GLU   131      35.871  46.870  51.273  1.00  0.00           O
ATOM   2020  OE2 GLU   131      35.389  48.017  49.475  1.00  0.00           O
ATOM   2021  C   GLU   131      36.905  44.891  47.771  1.00  0.00           C
ATOM   2022  O   GLU   131      35.914  45.518  47.477  1.00  0.00           O
ATOM   2023  N   LYS   132      37.757  44.629  46.806  1.00  0.00           N
ATOM   2024  H   LYS   132      38.660  44.323  47.139  1.00  0.00           H
ATOM   2025  CA  LYS   132      37.542  44.632  45.366  1.00  0.00           C
ATOM   2026  HA  LYS   132      36.574  44.159  45.202  1.00  0.00           H
ATOM   2027  CB  LYS   132      37.599  46.095  44.899  1.00  0.00           C
ATOM   2028  HB2 LYS   132      37.487  46.204  43.820  1.00  0.00           H
ATOM   2029  HB3 LYS   132      36.760  46.668  45.293  1.00  0.00           H
ATOM   2030  CG  LYS   132      38.902  46.867  45.332  1.00  0.00           C
ATOM   2031  HG2 LYS   132      39.053  46.658  46.391  1.00  0.00           H
ATOM   2032  HG3 LYS   132      39.788  46.517  44.800  1.00  0.00           H
ATOM   2033  CD  LYS   132      38.747  48.377  45.234  1.00  0.00           C
ATOM   2034  HD2 LYS   132      37.984  48.754  45.915  1.00  0.00           H
ATOM   2035  HD3 LYS   132      39.739  48.711  45.536  1.00  0.00           H
ATOM   2036  CE  LYS   132      38.451  48.935  43.824  1.00  0.00           C
ATOM   2037  HE2 LYS   132      37.714  48.251  43.402  1.00  0.00           H
ATOM   2038  HE3 LYS   132      37.853  49.842  43.919  1.00  0.00           H
ATOM   2039  NZ  LYS   132      39.647  49.092  42.937  1.00  0.00           N
ATOM   2040  HZ1 LYS   132      39.468  49.439  42.005  1.00  0.00           H
ATOM   2041  HZ2 LYS   132      40.183  48.237  42.884  1.00  0.00           H
ATOM   2042  HZ3 LYS   132      40.133  49.864  43.369  1.00  0.00           H
ATOM   2043  C   LYS   132      38.563  43.780  44.550  1.00  0.00           C
ATOM   2044  O   LYS   132      39.613  43.471  45.067  1.00  0.00           O
ATOM   2045  N   VAL   133      38.127  43.504  43.289  1.00  0.00           N
ATOM   2046  H   VAL   133      37.249  43.892  42.975  1.00  0.00           H
ATOM   2047  CA  VAL   133      38.938  42.681  42.409  1.00  0.00           C
ATOM   2048  HA  VAL   133      39.961  42.568  42.765  1.00  0.00           H
ATOM   2049  CB  VAL   133      38.367  41.230  42.166  1.00  0.00           C
ATOM   2050  HB  VAL   133      37.508  41.320  41.502  1.00  0.00           H
ATOM   2051  CG1 VAL   133      39.362  40.405  41.500  1.00  0.00           C
ATOM   2052 HG11 VAL   133      39.577  40.772  40.496  1.00  0.00           H
ATOM   2053 HG12 VAL   133      40.310  40.432  42.037  1.00  0.00           H
ATOM   2054 HG13 VAL   133      38.886  39.429  41.407  1.00  0.00           H
ATOM   2055  CG2 VAL   133      37.918  40.499  43.426  1.00  0.00           C
ATOM   2056 HG21 VAL   133      37.424  39.577  43.121  1.00  0.00           H
ATOM   2057 HG22 VAL   133      37.235  41.179  43.934  1.00  0.00           H
ATOM   2058 HG23 VAL   133      38.756  40.275  44.087  1.00  0.00           H
ATOM   2059  C   VAL   133      39.100  43.398  41.082  1.00  0.00           C
ATOM   2060  O   VAL   133      38.177  43.861  40.463  1.00  0.00           O
ATOM   2061  N   THR   134      40.315  43.435  40.651  1.00  0.00           N
ATOM   2062  H   THR   134      40.988  42.990  41.260  1.00  0.00           H
ATOM   2063  CA  THR   134      40.931  43.856  39.334  1.00  0.00           C
ATOM   2064  HA  THR   134      40.187  44.433  38.784  1.00  0.00           H
ATOM   2065  CB  THR   134      42.194  44.796  39.542  1.00  0.00           C
ATOM   2066  HB  THR   134      42.819  44.376  40.331  1.00  0.00           H
ATOM   2067  CG2 THR   134      43.067  45.121  38.343  1.00  0.00           C
ATOM   2068 HG21 THR   134      42.443  45.497  37.533  1.00  0.00           H
ATOM   2069 HG22 THR   134      43.555  44.205  38.012  1.00  0.00           H
ATOM   2070 HG23 THR   134      43.846  45.828  38.631  1.00  0.00           H
ATOM   2071  OG1 THR   134      41.570  46.050  39.964  1.00  0.00           O
ATOM   2072  HG1 THR   134      41.873  46.831  39.497  1.00  0.00           H
ATOM   2073  C   THR   134      41.326  42.630  38.555  1.00  0.00           C
ATOM   2074  O   THR   134      41.737  41.639  39.117  1.00  0.00           O
ATOM   2075  N   VAL   135      41.280  42.675  37.184  1.00  0.00           N
ATOM   2076  H   VAL   135      40.738  43.418  36.767  1.00  0.00           H
ATOM   2077  CA  VAL   135      41.710  41.576  36.288  1.00  0.00           C
ATOM   2078  HA  VAL   135      42.423  40.913  36.780  1.00  0.00           H
ATOM   2079  CB  VAL   135      40.486  40.854  35.704  1.00  0.00           C
ATOM   2080  HB  VAL   135      39.795  41.553  35.232  1.00  0.00           H
ATOM   2081  CG1 VAL   135      40.757  39.723  34.622  1.00  0.00           C
ATOM   2082 HG11 VAL   135      41.550  39.082  35.006  1.00  0.00           H
ATOM   2083 HG12 VAL   135      39.818  39.259  34.320  1.00  0.00           H
ATOM   2084 HG13 VAL   135      41.217  40.126  33.719  1.00  0.00           H
ATOM   2085  CG2 VAL   135      39.684  40.180  36.814  1.00  0.00           C
ATOM   2086 HG21 VAL   135      40.237  39.370  37.290  1.00  0.00           H
ATOM   2087 HG22 VAL   135      38.776  39.848  36.310  1.00  0.00           H
ATOM   2088 HG23 VAL   135      39.347  40.833  37.619  1.00  0.00           H
ATOM   2089  C   VAL   135      42.494  42.129  35.138  1.00  0.00           C
ATOM   2090  O   VAL   135      42.109  43.244  34.685  1.00  0.00           O
ATOM   2091  N   ILE   136      43.537  41.525  34.587  1.00  0.00           N
ATOM   2092  H   ILE   136      43.913  40.695  35.021  1.00  0.00           H
ATOM   2093  CA  ILE   136      44.180  41.815  33.296  1.00  0.00           C
ATOM   2094  HA  ILE   136      43.515  42.446  32.706  1.00  0.00           H
ATOM   2095  CB  ILE   136      45.618  42.433  33.419  1.00  0.00           C
ATOM   2096  HB  ILE   136      46.172  41.778  34.092  1.00  0.00           H
ATOM   2097  CG2 ILE   136      46.285  42.570  32.003  1.00  0.00           C
ATOM   2098 HG21 ILE   136      47.368  42.547  32.123  1.00  0.00           H
ATOM   2099 HG22 ILE   136      45.919  43.475  31.518  1.00  0.00           H
ATOM   2100 HG23 ILE   136      46.150  41.675  31.396  1.00  0.00           H
ATOM   2101  CG1 ILE   136      45.475  43.865  34.063  1.00  0.00           C
ATOM   2102 HG12 ILE   136      46.144  44.595  33.607  1.00  0.00           H
ATOM   2103 HG13 ILE   136      44.474  44.245  33.861  1.00  0.00           H
ATOM   2104  CD1 ILE   136      45.691  43.827  35.583  1.00  0.00           C
ATOM   2105 HD11 ILE   136      45.019  43.105  36.045  1.00  0.00           H
ATOM   2106 HD12 ILE   136      45.590  44.815  36.031  1.00  0.00           H
ATOM   2107 HD13 ILE   136      46.641  43.388  35.888  1.00  0.00           H
ATOM   2108  C   ILE   136      44.181  40.502  32.488  1.00  0.00           C
ATOM   2109  O   ILE   136      44.518  39.428  32.966  1.00  0.00           O
ATOM   2110  N   THR   137      43.853  40.552  31.231  1.00  0.00           N
ATOM   2111  H   THR   137      43.704  41.433  30.759  1.00  0.00           H
ATOM   2112  CA  THR   137      43.915  39.369  30.341  1.00  0.00           C
ATOM   2113  HA  THR   137      44.511  38.611  30.851  1.00  0.00           H
ATOM   2114  CB  THR   137      42.490  38.820  30.347  1.00  0.00           C
ATOM   2115  HB  THR   137      42.260  38.603  31.390  1.00  0.00           H
ATOM   2116  CG2 THR   137      41.375  39.712  29.818  1.00  0.00           C
ATOM   2117 HG21 THR   137      41.520  39.904  28.755  1.00  0.00           H
ATOM   2118 HG22 THR   137      41.282  40.666  30.335  1.00  0.00           H
ATOM   2119 HG23 THR   137      40.444  39.186  30.027  1.00  0.00           H
ATOM   2120  OG1 THR   137      42.409  37.627  29.585  1.00  0.00           O
ATOM   2121  HG1 THR   137      42.103  36.963  30.208  1.00  0.00           H
ATOM   2122  C   THR   137      44.458  39.626  28.975  1.00  0.00           C
ATOM   2123  O   THR   137      44.721  40.761  28.572  1.00  0.00           O
ATOM   2124  N   LYS   138      44.723  38.516  28.216  1.00  0.00           N
ATOM   2125  H   LYS   138      44.554  37.626  28.662  1.00  0.00           H
ATOM   2126  CA  LYS   138      45.189  38.621  26.732  1.00  0.00           C
ATOM   2127  HA  LYS   138      44.721  39.493  26.275  1.00  0.00           H
ATOM   2128  CB  LYS   138      46.755  38.650  26.694  1.00  0.00           C
ATOM   2129  HB2 LYS   138      47.131  39.530  27.218  1.00  0.00           H
ATOM   2130  HB3 LYS   138      47.222  37.841  27.256  1.00  0.00           H
ATOM   2131  CG  LYS   138      47.373  38.534  25.306  1.00  0.00           C
ATOM   2132  HG2 LYS   138      48.446  38.511  25.496  1.00  0.00           H
ATOM   2133  HG3 LYS   138      47.041  37.587  24.883  1.00  0.00           H
ATOM   2134  CD  LYS   138      47.011  39.658  24.309  1.00  0.00           C
ATOM   2135  HD2 LYS   138      45.972  39.553  23.995  1.00  0.00           H
ATOM   2136  HD3 LYS   138      46.964  40.612  24.833  1.00  0.00           H
ATOM   2137  CE  LYS   138      47.930  39.611  23.048  1.00  0.00           C
ATOM   2138  HE2 LYS   138      48.390  40.598  23.003  1.00  0.00           H
ATOM   2139  HE3 LYS   138      48.633  38.791  23.201  1.00  0.00           H
ATOM   2140  NZ  LYS   138      47.106  39.300  21.891  1.00  0.00           N
ATOM   2141  HZ1 LYS   138      47.639  39.218  21.037  1.00  0.00           H
ATOM   2142  HZ2 LYS   138      46.432  40.029  21.712  1.00  0.00           H
ATOM   2143  HZ3 LYS   138      46.513  38.486  21.970  1.00  0.00           H
ATOM   2144  C   LYS   138      44.656  37.387  26.027  1.00  0.00           C
ATOM   2145  O   LYS   138      45.051  36.283  26.396  1.00  0.00           O
ATOM   2146  N   HIE   139      43.745  37.564  25.090  1.00  0.00           N
ATOM   2147  H   HIE   139      43.481  38.512  24.864  1.00  0.00           H
ATOM   2148  CA  HIE   139      43.333  36.523  24.207  1.00  0.00           C
ATOM   2149  HA  HIE   139      43.301  35.634  24.837  1.00  0.00           H
ATOM   2150  CB  HIE   139      41.909  36.847  23.772  1.00  0.00           C
ATOM   2151  HB2 HIE   139      41.390  36.960  24.725  1.00  0.00           H
ATOM   2152  HB3 HIE   139      41.767  37.674  23.076  1.00  0.00           H
ATOM   2153  CG  HIE   139      41.234  35.703  23.197  1.00  0.00           C
ATOM   2154  ND1 HIE   139      41.192  35.371  21.839  1.00  0.00           N
ATOM   2155  CE1 HIE   139      40.615  34.123  21.881  1.00  0.00           C
ATOM   2156  HE1 HIE   139      40.410  33.688  20.914  1.00  0.00           H
ATOM   2157  NE2 HIE   139      40.146  33.780  23.041  1.00  0.00           N
ATOM   2158  HE2 HIE   139      39.467  33.054  23.219  1.00  0.00           H
ATOM   2159  CD2 HIE   139      40.596  34.773  23.992  1.00  0.00           C
ATOM   2160  HD2 HIE   139      40.270  34.944  25.008  1.00  0.00           H
ATOM   2161  C   HIE   139      44.281  36.437  22.996  1.00  0.00           C
ATOM   2162  O   HIE   139      45.049  37.347  22.794  1.00  0.00           O
ATOM   2163  N   ASN   140      44.266  35.262  22.329  1.00  0.00           N
ATOM   2164  H   ASN   140      43.525  34.596  22.490  1.00  0.00           H
ATOM   2165  CA  ASN   140      45.049  35.135  21.082  1.00  0.00           C
ATOM   2166  HA  ASN   140      46.007  35.618  21.271  1.00  0.00           H
ATOM   2167  CB  ASN   140      45.145  33.697  20.621  1.00  0.00           C
ATOM   2168  HB2 ASN   140      44.317  33.103  21.007  1.00  0.00           H
ATOM   2169  HB3 ASN   140      45.286  33.741  19.541  1.00  0.00           H
ATOM   2170  CG  ASN   140      46.337  32.978  21.113  1.00  0.00           C
ATOM   2171  OD1 ASN   140      47.380  33.549  21.278  1.00  0.00           O
ATOM   2172  ND2 ASN   140      46.223  31.688  21.426  1.00  0.00           N
ATOM   2173 HD21 ASN   140      45.305  31.355  21.171  1.00  0.00           H
ATOM   2174 HD22 ASN   140      46.991  31.062  21.628  1.00  0.00           H
ATOM   2175  C   ASN   140      44.587  35.975  19.885  1.00  0.00           C
ATOM   2176  O   ASN   140      45.353  36.673  19.244  1.00  0.00           O
ATOM   2177  N   ASP   141      43.300  36.025  19.700  1.00  0.00           N
ATOM   2178  H   ASP   141      42.733  35.520  20.365  1.00  0.00           H
ATOM   2179  CA  ASP   141      42.507  36.753  18.673  1.00  0.00           C
ATOM   2180  HA  ASP   141      43.106  36.956  17.785  1.00  0.00           H
ATOM   2181  CB  ASP   141      41.239  36.106  18.265  1.00  0.00           C
ATOM   2182  HB2 ASP   141      40.465  36.442  18.955  1.00  0.00           H
ATOM   2183  HB3 ASP   141      40.911  36.552  17.326  1.00  0.00           H
ATOM   2184  CG  ASP   141      41.204  34.585  18.080  1.00  0.00           C
ATOM   2185  OD1 ASP   141      42.206  33.860  18.133  1.00  0.00           O
ATOM   2186  OD2 ASP   141      40.086  34.097  17.819  1.00  0.00           O
ATOM   2187  C   ASP   141      42.193  38.241  19.072  1.00  0.00           C
ATOM   2188  O   ASP   141      41.641  38.928  18.215  1.00  0.00           O
ATOM   2189  N   ASP   142      42.518  38.788  20.244  1.00  0.00           N
ATOM   2190  H   ASP   142      43.191  38.266  20.787  1.00  0.00           H
ATOM   2191  CA  ASP   142      42.144  40.161  20.665  1.00  0.00           C
ATOM   2192  HA  ASP   142      42.010  40.719  19.738  1.00  0.00           H
ATOM   2193  CB  ASP   142      40.752  40.217  21.341  1.00  0.00           C
ATOM   2194  HB2 ASP   142      40.052  39.570  20.811  1.00  0.00           H
ATOM   2195  HB3 ASP   142      40.775  39.721  22.311  1.00  0.00           H
ATOM   2196  CG  ASP   142      40.056  41.574  21.432  1.00  0.00           C
ATOM   2197  OD1 ASP   142      40.642  42.543  20.896  1.00  0.00           O
ATOM   2198  OD2 ASP   142      38.926  41.677  22.032  1.00  0.00           O
ATOM   2199  C   ASP   142      43.350  40.768  21.426  1.00  0.00           C
ATOM   2200  O   ASP   142      44.337  40.062  21.771  1.00  0.00           O
ATOM   2201  N   GLU   143      43.302  42.072  21.630  1.00  0.00           N
ATOM   2202  H   GLU   143      42.517  42.527  21.185  1.00  0.00           H
ATOM   2203  CA  GLU   143      44.168  42.872  22.506  1.00  0.00           C
ATOM   2204  HA  GLU   143      45.194  42.858  22.142  1.00  0.00           H
ATOM   2205  CB  GLU   143      43.743  44.287  22.602  1.00  0.00           C
ATOM   2206  HB2 GLU   143      42.711  44.463  22.908  1.00  0.00           H
ATOM   2207  HB3 GLU   143      44.349  44.764  23.372  1.00  0.00           H
ATOM   2208  CG  GLU   143      43.937  45.151  21.300  1.00  0.00           C
ATOM   2209  HG2 GLU   143      43.197  44.949  20.525  1.00  0.00           H
ATOM   2210  HG3 GLU   143      43.876  46.208  21.557  1.00  0.00           H
ATOM   2211  CD  GLU   143      45.235  44.958  20.516  1.00  0.00           C
ATOM   2212  OE1 GLU   143      46.270  45.334  21.089  1.00  0.00           O
ATOM   2213  OE2 GLU   143      45.219  44.349  19.446  1.00  0.00           O
ATOM   2214  C   GLU   143      44.260  42.341  23.953  1.00  0.00           C
ATOM   2215  O   GLU   143      43.337  41.654  24.384  1.00  0.00           O
ATOM   2216  N   GLN   144      45.247  42.808  24.644  1.00  0.00           N
ATOM   2217  H   GLN   144      45.993  43.221  24.103  1.00  0.00           H
ATOM   2218  CA  GLN   144      45.350  42.732  26.125  1.00  0.00           C
ATOM   2219  HA  GLN   144      45.139  41.762  26.574  1.00  0.00           H
ATOM   2220  CB  GLN   144      46.806  43.174  26.491  1.00  0.00           C
ATOM   2221  HB2 GLN   144      47.477  42.763  25.738  1.00  0.00           H
ATOM   2222  HB3 GLN   144      46.958  44.249  26.393  1.00  0.00           H
ATOM   2223  CG  GLN   144      47.256  42.831  27.942  1.00  0.00           C
ATOM   2224  HG2 GLN   144      46.804  43.565  28.608  1.00  0.00           H
ATOM   2225  HG3 GLN   144      46.886  41.818  28.102  1.00  0.00           H
ATOM   2226  CD  GLN   144      48.720  42.800  28.186  1.00  0.00           C
ATOM   2227  OE1 GLN   144      49.498  42.172  27.444  1.00  0.00           O
ATOM   2228  NE2 GLN   144      49.273  43.568  29.087  1.00  0.00           N
ATOM   2229 HE21 GLN   144      50.282  43.621  29.093  1.00  0.00           H
ATOM   2230 HE22 GLN   144      48.715  44.192  29.652  1.00  0.00           H
ATOM   2231  C   GLN   144      44.239  43.770  26.627  1.00  0.00           C
ATOM   2232  O   GLN   144      44.015  44.895  26.134  1.00  0.00           O
ATOM   2233  N   TYR   145      43.570  43.420  27.713  1.00  0.00           N
ATOM   2234  H   TYR   145      43.940  42.565  28.103  1.00  0.00           H
ATOM   2235  CA  TYR   145      42.493  44.176  28.351  1.00  0.00           C
ATOM   2236  HA  TYR   145      42.511  45.202  27.983  1.00  0.00           H
ATOM   2237  CB  TYR   145      41.051  43.693  28.023  1.00  0.00           C
ATOM   2238  HB2 TYR   145      41.044  42.622  28.227  1.00  0.00           H
ATOM   2239  HB3 TYR   145      40.310  44.161  28.672  1.00  0.00           H
ATOM   2240  CG  TYR   145      40.649  43.944  26.601  1.00  0.00           C
ATOM   2241  CD1 TYR   145      40.403  45.284  26.196  1.00  0.00           C
ATOM   2242  HD1 TYR   145      40.312  46.109  26.886  1.00  0.00           H
ATOM   2243  CE1 TYR   145      40.231  45.565  24.831  1.00  0.00           C
ATOM   2244  HE1 TYR   145      40.108  46.573  24.461  1.00  0.00           H
ATOM   2245  CZ  TYR   145      40.329  44.484  23.910  1.00  0.00           C
ATOM   2246  OH  TYR   145      40.224  44.632  22.589  1.00  0.00           O
ATOM   2247  HH  TYR   145      40.233  43.736  22.241  1.00  0.00           H
ATOM   2248  CE2 TYR   145      40.561  43.148  24.306  1.00  0.00           C
ATOM   2249  HE2 TYR   145      40.609  42.274  23.674  1.00  0.00           H
ATOM   2250  CD2 TYR   145      40.765  42.901  25.669  1.00  0.00           C
ATOM   2251  HD2 TYR   145      40.923  41.869  25.944  1.00  0.00           H
ATOM   2252  C   TYR   145      42.671  44.256  29.897  1.00  0.00           C
ATOM   2253  O   TYR   145      43.247  43.367  30.435  1.00  0.00           O
ATOM   2254  N   ALA   146      42.147  45.282  30.582  1.00  0.00           N
ATOM   2255  H   ALA   146      41.663  45.984  30.042  1.00  0.00           H
ATOM   2256  CA  ALA   146      42.088  45.563  31.994  1.00  0.00           C
ATOM   2257  HA  ALA   146      42.467  44.678  32.506  1.00  0.00           H
ATOM   2258  CB  ALA   146      43.113  46.703  32.348  1.00  0.00           C
ATOM   2259  HB1 ALA   146      42.953  46.975  33.391  1.00  0.00           H
ATOM   2260  HB2 ALA   146      42.928  47.631  31.808  1.00  0.00           H
ATOM   2261  HB3 ALA   146      44.117  46.301  32.213  1.00  0.00           H
ATOM   2262  C   ALA   146      40.697  45.858  32.483  1.00  0.00           C
ATOM   2263  O   ALA   146      39.946  46.531  31.794  1.00  0.00           O
ATOM   2264  N   TRP   147      40.185  45.150  33.501  1.00  0.00           N
ATOM   2265  H   TRP   147      40.845  44.600  34.031  1.00  0.00           H
ATOM   2266  CA  TRP   147      38.821  45.101  34.070  1.00  0.00           C
ATOM   2267  HA  TRP   147      38.193  45.841  33.574  1.00  0.00           H
ATOM   2268  CB  TRP   147      38.344  43.740  33.594  1.00  0.00           C
ATOM   2269  HB2 TRP   147      38.334  43.762  32.504  1.00  0.00           H
ATOM   2270  HB3 TRP   147      39.048  42.978  33.929  1.00  0.00           H
ATOM   2271  CG  TRP   147      36.937  43.385  33.990  1.00  0.00           C
ATOM   2272  CD1 TRP   147      35.947  43.299  33.109  1.00  0.00           C
ATOM   2273  HD1 TRP   147      36.031  43.526  32.056  1.00  0.00           H
ATOM   2274  NE1 TRP   147      34.846  42.679  33.701  1.00  0.00           N
ATOM   2275  HE1 TRP   147      33.978  42.373  33.285  1.00  0.00           H
ATOM   2276  CE2 TRP   147      35.024  42.528  35.067  1.00  0.00           C
ATOM   2277  CZ2 TRP   147      34.212  42.042  36.096  1.00  0.00           C
ATOM   2278  HZ2 TRP   147      33.182  41.786  35.897  1.00  0.00           H
ATOM   2279  CH2 TRP   147      34.783  41.897  37.353  1.00  0.00           C
ATOM   2280  HH2 TRP   147      34.148  41.555  38.157  1.00  0.00           H
ATOM   2281  CZ3 TRP   147      36.125  42.206  37.612  1.00  0.00           C
ATOM   2282  HZ3 TRP   147      36.586  41.970  38.560  1.00  0.00           H
ATOM   2283  CE3 TRP   147      36.998  42.641  36.552  1.00  0.00           C
ATOM   2284  HE3 TRP   147      38.071  42.663  36.681  1.00  0.00           H
ATOM   2285  CD2 TRP   147      36.416  42.803  35.270  1.00  0.00           C
ATOM   2286  C   TRP   147      38.817  45.295  35.614  1.00  0.00           C
ATOM   2287  O   TRP   147      39.801  44.895  36.273  1.00  0.00           O
ATOM   2288  N   GLU   148      37.856  46.034  36.214  1.00  0.00           N
ATOM   2289  H   GLU   148      37.060  46.402  35.712  1.00  0.00           H
ATOM   2290  CA  GLU   148      37.675  46.007  37.673  1.00  0.00           C
ATOM   2291  HA  GLU   148      38.055  45.145  38.222  1.00  0.00           H
ATOM   2292  CB  GLU   148      38.572  47.107  38.350  1.00  0.00           C
ATOM   2293  HB2 GLU   148      38.516  46.955  39.428  1.00  0.00           H
ATOM   2294  HB3 GLU   148      39.620  47.082  38.049  1.00  0.00           H
ATOM   2295  CG  GLU   148      38.027  48.523  38.166  1.00  0.00           C
ATOM   2296  HG2 GLU   148      38.193  48.827  37.132  1.00  0.00           H
ATOM   2297  HG3 GLU   148      36.957  48.712  38.261  1.00  0.00           H
ATOM   2298  CD  GLU   148      38.718  49.597  39.037  1.00  0.00           C
ATOM   2299  OE1 GLU   148      38.873  50.765  38.481  1.00  0.00           O
ATOM   2300  OE2 GLU   148      38.814  49.455  40.302  1.00  0.00           O
ATOM   2301  C   GLU   148      36.232  46.125  38.030  1.00  0.00           C
ATOM   2302  O   GLU   148      35.324  46.714  37.344  1.00  0.00           O
ATOM   2303  N   SER   149      35.880  45.451  39.107  1.00  0.00           N
ATOM   2304  H   SER   149      36.602  44.859  39.492  1.00  0.00           H
ATOM   2305  CA  SER   149      34.550  45.576  39.735  1.00  0.00           C
ATOM   2306  HA  SER   149      34.095  46.533  39.482  1.00  0.00           H
ATOM   2307  CB  SER   149      33.660  44.447  39.143  1.00  0.00           C
ATOM   2308  HB2 SER   149      33.498  44.622  38.081  1.00  0.00           H
ATOM   2309  HB3 SER   149      34.240  43.534  39.281  1.00  0.00           H
ATOM   2310  OG  SER   149      32.443  44.386  39.850  1.00  0.00           O
ATOM   2311  HG  SER   149      31.820  45.064  39.578  1.00  0.00           H
ATOM   2312  C   SER   149      34.621  45.424  41.239  1.00  0.00           C
ATOM   2313  O   SER   149      35.331  44.623  41.756  1.00  0.00           O
ATOM   2314  N   SER   150      33.798  46.277  41.904  1.00  0.00           N
ATOM   2315  H   SER   150      33.151  46.749  41.287  1.00  0.00           H
ATOM   2316  CA  SER   150      33.623  46.410  43.337  1.00  0.00           C
ATOM   2317  HA  SER   150      34.347  45.698  43.734  1.00  0.00           H
ATOM   2318  CB  SER   150      33.934  47.779  43.863  1.00  0.00           C
ATOM   2319  HB2 SER   150      33.190  48.437  43.414  1.00  0.00           H
ATOM   2320  HB3 SER   150      33.903  47.798  44.953  1.00  0.00           H
ATOM   2321  OG  SER   150      35.328  48.025  43.598  1.00  0.00           O
ATOM   2322  HG  SER   150      35.469  48.003  42.649  1.00  0.00           H
ATOM   2323  C   SER   150      32.222  45.871  43.711  1.00  0.00           C
ATOM   2324  O   SER   150      31.521  46.562  44.493  1.00  0.00           O
ATOM   2325  N   ALA   151      31.829  44.785  42.973  1.00  0.00           N
ATOM   2326  H   ALA   151      32.610  44.303  42.549  1.00  0.00           H
ATOM   2327  CA  ALA   151      30.396  44.274  42.923  1.00  0.00           C
ATOM   2328  HA  ALA   151      30.324  43.690  42.005  1.00  0.00           H
ATOM   2329  CB  ALA   151      30.277  43.343  44.145  1.00  0.00           C
ATOM   2330  HB1 ALA   151      31.192  42.791  44.358  1.00  0.00           H
ATOM   2331  HB2 ALA   151      29.495  42.604  43.969  1.00  0.00           H
ATOM   2332  HB3 ALA   151      30.146  44.031  44.979  1.00  0.00           H
ATOM   2333  C   ALA   151      29.356  45.485  42.858  1.00  0.00           C
ATOM   2334  O   ALA   151      29.645  46.468  42.219  1.00  0.00           O
ATOM   2335  N   GLY   152      28.152  45.279  43.345  1.00  0.00           N
ATOM   2336  H   GLY   152      27.909  44.416  43.810  1.00  0.00           H
ATOM   2337  CA  GLY   152      26.954  46.154  43.086  1.00  0.00           C
ATOM   2338  HA2 GLY   152      26.136  45.779  43.702  1.00  0.00           H
ATOM   2339  HA3 GLY   152      27.206  47.201  43.257  1.00  0.00           H
ATOM   2340  C   GLY   152      26.401  46.196  41.683  1.00  0.00           C
ATOM   2341  O   GLY   152      26.116  47.246  41.160  1.00  0.00           O
ATOM   2342  N   GLY   153      26.391  45.034  41.003  1.00  0.00           N
ATOM   2343  H   GLY   153      26.349  44.184  41.547  1.00  0.00           H
ATOM   2344  CA  GLY   153      26.128  44.990  39.575  1.00  0.00           C
ATOM   2345  HA2 GLY   153      26.079  43.940  39.289  1.00  0.00           H
ATOM   2346  HA3 GLY   153      25.209  45.506  39.293  1.00  0.00           H
ATOM   2347  C   GLY   153      27.127  45.628  38.684  1.00  0.00           C
ATOM   2348  O   GLY   153      27.159  45.209  37.571  1.00  0.00           O
ATOM   2349  N   SER   154      27.934  46.589  39.088  1.00  0.00           N
ATOM   2350  H   SER   154      27.769  46.926  40.026  1.00  0.00           H
ATOM   2351  CA  SER   154      28.791  47.438  38.166  1.00  0.00           C
ATOM   2352  HA  SER   154      28.373  47.630  37.177  1.00  0.00           H
ATOM   2353  CB  SER   154      28.980  48.779  38.888  1.00  0.00           C
ATOM   2354  HB2 SER   154      28.003  49.261  38.879  1.00  0.00           H
ATOM   2355  HB3 SER   154      29.381  48.611  39.887  1.00  0.00           H
ATOM   2356  OG  SER   154      29.821  49.685  38.093  1.00  0.00           O
ATOM   2357  HG  SER   154      29.333  50.250  37.489  1.00  0.00           H
ATOM   2358  C   SER   154      30.151  46.789  37.836  1.00  0.00           C
ATOM   2359  O   SER   154      30.797  46.106  38.646  1.00  0.00           O
ATOM   2360  N   PHE   155      30.674  47.043  36.638  1.00  0.00           N
ATOM   2361  H   PHE   155      30.058  47.554  36.022  1.00  0.00           H
ATOM   2362  CA  PHE   155      32.053  46.841  36.254  1.00  0.00           C
ATOM   2363  HA  PHE   155      32.739  46.902  37.098  1.00  0.00           H
ATOM   2364  CB  PHE   155      32.197  45.326  35.759  1.00  0.00           C
ATOM   2365  HB2 PHE   155      33.231  45.049  35.555  1.00  0.00           H
ATOM   2366  HB3 PHE   155      31.945  44.638  36.566  1.00  0.00           H
ATOM   2367  CG  PHE   155      31.549  44.946  34.474  1.00  0.00           C
ATOM   2368  CD1 PHE   155      32.274  44.887  33.270  1.00  0.00           C
ATOM   2369  HD1 PHE   155      33.214  45.405  33.146  1.00  0.00           H
ATOM   2370  CE1 PHE   155      31.604  44.399  32.126  1.00  0.00           C
ATOM   2371  HE1 PHE   155      32.139  44.312  31.191  1.00  0.00           H
ATOM   2372  CZ  PHE   155      30.344  43.839  32.251  1.00  0.00           C
ATOM   2373  HZ  PHE   155      29.845  43.381  31.409  1.00  0.00           H
ATOM   2374  CE2 PHE   155      29.683  43.700  33.523  1.00  0.00           C
ATOM   2375  HE2 PHE   155      28.739  43.177  33.482  1.00  0.00           H
ATOM   2376  CD2 PHE   155      30.273  44.361  34.651  1.00  0.00           C
ATOM   2377  HD2 PHE   155      29.739  44.427  35.588  1.00  0.00           H
ATOM   2378  C   PHE   155      32.494  47.895  35.235  1.00  0.00           C
ATOM   2379  O   PHE   155      31.668  48.550  34.547  1.00  0.00           O
ATOM   2380  N   THR   156      33.785  47.764  34.908  1.00  0.00           N
ATOM   2381  H   THR   156      34.391  47.164  35.450  1.00  0.00           H
ATOM   2382  CA  THR   156      34.476  48.543  33.841  1.00  0.00           C
ATOM   2383  HA  THR   156      33.810  48.920  33.065  1.00  0.00           H
ATOM   2384  CB  THR   156      35.041  49.919  34.331  1.00  0.00           C
ATOM   2385  HB  THR   156      34.211  50.385  34.864  1.00  0.00           H
ATOM   2386  CG2 THR   156      36.089  49.840  35.391  1.00  0.00           C
ATOM   2387 HG21 THR   156      36.661  50.724  35.675  1.00  0.00           H
ATOM   2388 HG22 THR   156      36.808  49.119  35.004  1.00  0.00           H
ATOM   2389 HG23 THR   156      35.653  49.425  36.300  1.00  0.00           H
ATOM   2390  OG1 THR   156      35.557  50.763  33.318  1.00  0.00           O
ATOM   2391  HG1 THR   156      34.903  51.023  32.665  1.00  0.00           H
ATOM   2392  C   THR   156      35.482  47.603  33.132  1.00  0.00           C
ATOM   2393  O   THR   156      35.814  46.627  33.746  1.00  0.00           O
ATOM   2394  N   VAL   157      35.814  47.923  31.868  1.00  0.00           N
ATOM   2395  H   VAL   157      35.473  48.776  31.449  1.00  0.00           H
ATOM   2396  CA  VAL   157      36.849  47.314  31.058  1.00  0.00           C
ATOM   2397  HA  VAL   157      37.615  46.857  31.686  1.00  0.00           H
ATOM   2398  CB  VAL   157      36.212  46.195  30.199  1.00  0.00           C
ATOM   2399  HB  VAL   157      35.681  45.526  30.875  1.00  0.00           H
ATOM   2400  CG1 VAL   157      35.171  46.484  29.079  1.00  0.00           C
ATOM   2401 HG11 VAL   157      35.705  47.125  28.378  1.00  0.00           H
ATOM   2402 HG12 VAL   157      34.918  45.571  28.542  1.00  0.00           H
ATOM   2403 HG13 VAL   157      34.304  46.975  29.523  1.00  0.00           H
ATOM   2404  CG2 VAL   157      37.148  45.259  29.443  1.00  0.00           C
ATOM   2405 HG21 VAL   157      37.500  44.651  30.276  1.00  0.00           H
ATOM   2406 HG22 VAL   157      37.926  45.873  28.989  1.00  0.00           H
ATOM   2407 HG23 VAL   157      36.676  44.653  28.669  1.00  0.00           H
ATOM   2408  C   VAL   157      37.439  48.511  30.217  1.00  0.00           C
ATOM   2409  O   VAL   157      36.727  49.407  29.757  1.00  0.00           O
ATOM   2410  N   ARG   158      38.740  48.418  29.845  1.00  0.00           N
ATOM   2411  H   ARG   158      39.302  47.717  30.308  1.00  0.00           H
ATOM   2412  CA  ARG   158      39.536  49.157  28.997  1.00  0.00           C
ATOM   2413  HA  ARG   158      38.949  49.540  28.161  1.00  0.00           H
ATOM   2414  CB  ARG   158      40.122  50.383  29.791  1.00  0.00           C
ATOM   2415  HB2 ARG   158      40.514  50.896  28.912  1.00  0.00           H
ATOM   2416  HB3 ARG   158      39.484  51.039  30.382  1.00  0.00           H
ATOM   2417  CG  ARG   158      41.314  50.094  30.656  1.00  0.00           C
ATOM   2418  HG2 ARG   158      41.161  49.211  31.277  1.00  0.00           H
ATOM   2419  HG3 ARG   158      42.036  49.588  30.014  1.00  0.00           H
ATOM   2420  CD  ARG   158      41.911  51.303  31.358  1.00  0.00           C
ATOM   2421  HD2 ARG   158      42.313  52.056  30.682  1.00  0.00           H
ATOM   2422  HD3 ARG   158      41.157  51.792  31.976  1.00  0.00           H
ATOM   2423  NE  ARG   158      42.996  50.871  32.294  1.00  0.00           N
ATOM   2424  HE  ARG   158      42.688  50.726  33.245  1.00  0.00           H
ATOM   2425  CZ  ARG   158      44.257  50.663  32.156  1.00  0.00           C
ATOM   2426  NH1 ARG   158      44.796  50.755  30.974  1.00  0.00           N
ATOM   2427 HH11 ARG   158      44.254  51.185  30.238  1.00  0.00           H
ATOM   2428 HH12 ARG   158      45.777  50.600  30.788  1.00  0.00           H
ATOM   2429  NH2 ARG   158      44.932  50.286  33.179  1.00  0.00           N
ATOM   2430 HH21 ARG   158      44.457  50.098  34.051  1.00  0.00           H
ATOM   2431 HH22 ARG   158      45.930  50.143  33.110  1.00  0.00           H
ATOM   2432  C   ARG   158      40.646  48.303  28.265  1.00  0.00           C
ATOM   2433  O   ARG   158      41.078  47.251  28.786  1.00  0.00           O
ATOM   2434  N   THR   159      41.052  48.753  27.070  1.00  0.00           N
ATOM   2435  H   THR   159      40.641  49.622  26.765  1.00  0.00           H
ATOM   2436  CA  THR   159      42.268  48.280  26.415  1.00  0.00           C
ATOM   2437  HA  THR   159      42.172  47.195  26.367  1.00  0.00           H
ATOM   2438  CB  THR   159      42.400  48.762  24.990  1.00  0.00           C
ATOM   2439  HB  THR   159      42.811  49.762  25.128  1.00  0.00           H
ATOM   2440  CG2 THR   159      43.346  47.993  24.129  1.00  0.00           C
ATOM   2441 HG21 THR   159      43.432  48.548  23.195  1.00  0.00           H
ATOM   2442 HG22 THR   159      42.977  46.979  23.972  1.00  0.00           H
ATOM   2443 HG23 THR   159      44.357  48.131  24.509  1.00  0.00           H
ATOM   2444  OG1 THR   159      41.192  48.863  24.274  1.00  0.00           O
ATOM   2445  HG1 THR   159      40.680  49.604  24.606  1.00  0.00           H
ATOM   2446  C   THR   159      43.496  48.452  27.321  1.00  0.00           C
ATOM   2447  O   THR   159      43.589  49.546  27.916  1.00  0.00           O
ATOM   2448  N   ASP   160      44.366  47.473  27.468  1.00  0.00           N
ATOM   2449  H   ASP   160      44.318  46.630  26.914  1.00  0.00           H
ATOM   2450  CA  ASP   160      45.580  47.652  28.363  1.00  0.00           C
ATOM   2451  HA  ASP   160      45.104  48.084  29.244  1.00  0.00           H
ATOM   2452  CB  ASP   160      46.062  46.321  28.944  1.00  0.00           C
ATOM   2453  HB2 ASP   160      45.155  45.811  29.272  1.00  0.00           H
ATOM   2454  HB3 ASP   160      46.574  45.844  28.109  1.00  0.00           H
ATOM   2455  CG  ASP   160      47.024  46.388  30.166  1.00  0.00           C
ATOM   2456  OD1 ASP   160      47.348  47.488  30.640  1.00  0.00           O
ATOM   2457  OD2 ASP   160      47.479  45.296  30.644  1.00  0.00           O
ATOM   2458  C   ASP   160      46.670  48.530  27.710  1.00  0.00           C
ATOM   2459  O   ASP   160      46.816  48.689  26.512  1.00  0.00           O
ATOM   2460  N   THR   161      47.416  49.214  28.629  1.00  0.00           N
ATOM   2461  H   THR   161      47.215  49.048  29.605  1.00  0.00           H
ATOM   2462  CA  THR   161      48.537  50.128  28.299  1.00  0.00           C
ATOM   2463  HA  THR   161      48.602  50.189  27.212  1.00  0.00           H
ATOM   2464  CB  THR   161      48.422  51.548  28.941  1.00  0.00           C
ATOM   2465  HB  THR   161      49.317  52.170  28.952  1.00  0.00           H
ATOM   2466  CG2 THR   161      47.356  52.382  28.250  1.00  0.00           C
ATOM   2467 HG21 THR   161      46.387  51.886  28.312  1.00  0.00           H
ATOM   2468 HG22 THR   161      47.685  52.447  27.213  1.00  0.00           H
ATOM   2469 HG23 THR   161      47.477  53.377  28.678  1.00  0.00           H
ATOM   2470  OG1 THR   161      48.011  51.320  30.270  1.00  0.00           O
ATOM   2471  HG1 THR   161      48.796  51.168  30.801  1.00  0.00           H
ATOM   2472  C   THR   161      49.817  49.399  28.655  1.00  0.00           C
ATOM   2473  O   THR   161      50.917  49.734  28.166  1.00  0.00           O
ATOM   2474  N   GLY   162      49.829  48.456  29.565  1.00  0.00           N
ATOM   2475  H   GLY   162      48.946  48.181  29.971  1.00  0.00           H
ATOM   2476  CA  GLY   162      51.041  47.859  30.184  1.00  0.00           C
ATOM   2477  HA2 GLY   162      51.671  48.663  30.562  1.00  0.00           H
ATOM   2478  HA3 GLY   162      50.733  47.359  31.102  1.00  0.00           H
ATOM   2479  C   GLY   162      51.884  46.873  29.347  1.00  0.00           C
ATOM   2480  O   GLY   162      51.750  46.760  28.120  1.00  0.00           O
ATOM   2481  N   GLU   163      52.844  46.082  29.933  1.00  0.00           N
ATOM   2482  H   GLU   163      52.928  46.208  30.932  1.00  0.00           H
ATOM   2483  CA  GLU   163      53.794  45.183  29.288  1.00  0.00           C
ATOM   2484  HA  GLU   163      54.226  45.624  28.389  1.00  0.00           H
ATOM   2485  CB  GLU   163      55.081  45.099  30.233  1.00  0.00           C
ATOM   2486  HB2 GLU   163      55.948  44.696  29.711  1.00  0.00           H
ATOM   2487  HB3 GLU   163      55.344  46.110  30.543  1.00  0.00           H
ATOM   2488  CG  GLU   163      54.871  44.157  31.439  1.00  0.00           C
ATOM   2489  HG2 GLU   163      54.665  43.156  31.060  1.00  0.00           H
ATOM   2490  HG3 GLU   163      55.830  44.128  31.957  1.00  0.00           H
ATOM   2491  CD  GLU   163      53.844  44.525  32.440  1.00  0.00           C
ATOM   2492  OE1 GLU   163      53.367  43.605  33.186  1.00  0.00           O
ATOM   2493  OE2 GLU   163      53.401  45.656  32.609  1.00  0.00           O
ATOM   2494  C   GLU   163      53.081  43.867  28.757  1.00  0.00           C
ATOM   2495  O   GLU   163      52.176  43.284  29.404  1.00  0.00           O
ATOM   2496  N   PRO   164      53.633  43.306  27.670  1.00  0.00           N
ATOM   2497  CD  PRO   164      54.831  43.681  26.862  1.00  0.00           C
ATOM   2498  HD2 PRO   164      55.735  43.520  27.451  1.00  0.00           H
ATOM   2499  HD3 PRO   164      54.649  44.691  26.499  1.00  0.00           H
ATOM   2500  CG  PRO   164      54.959  42.723  25.631  1.00  0.00           C
ATOM   2501  HG2 PRO   164      55.851  42.099  25.614  1.00  0.00           H
ATOM   2502  HG3 PRO   164      54.975  43.377  24.759  1.00  0.00           H
ATOM   2503  CB  PRO   164      53.621  41.958  25.672  1.00  0.00           C
ATOM   2504  HB2 PRO   164      53.702  40.901  25.417  1.00  0.00           H
ATOM   2505  HB3 PRO   164      53.036  42.526  24.949  1.00  0.00           H
ATOM   2506  CA  PRO   164      52.914  42.198  27.011  1.00  0.00           C
ATOM   2507  HA  PRO   164      51.879  42.480  26.818  1.00  0.00           H
ATOM   2508  C   PRO   164      52.959  40.964  27.894  1.00  0.00           C
ATOM   2509  O   PRO   164      54.052  40.376  28.051  1.00  0.00           O
ATOM   2510  N   MET   165      51.834  40.526  28.365  1.00  0.00           N
ATOM   2511  H   MET   165      51.154  41.272  28.415  1.00  0.00           H
ATOM   2512  CA  MET   165      51.684  39.244  29.178  1.00  0.00           C
ATOM   2513  HA  MET   165      52.594  39.255  29.777  1.00  0.00           H
ATOM   2514  CB  MET   165      50.442  39.328  30.009  1.00  0.00           C
ATOM   2515  HB2 MET   165      50.528  38.574  30.791  1.00  0.00           H
ATOM   2516  HB3 MET   165      50.348  40.346  30.389  1.00  0.00           H
ATOM   2517  CG  MET   165      49.111  39.093  29.355  1.00  0.00           C
ATOM   2518  HG2 MET   165      49.187  39.716  28.463  1.00  0.00           H
ATOM   2519  HG3 MET   165      48.938  38.046  29.110  1.00  0.00           H
ATOM   2520  SD  MET   165      47.691  39.638  30.329  1.00  0.00           S
ATOM   2521  CE  MET   165      47.670  38.239  31.469  1.00  0.00           C
ATOM   2522  HE1 MET   165      46.878  38.259  32.218  1.00  0.00           H
ATOM   2523  HE2 MET   165      47.476  37.386  30.818  1.00  0.00           H
ATOM   2524  HE3 MET   165      48.652  38.176  31.936  1.00  0.00           H
ATOM   2525  C   MET   165      51.677  37.938  28.320  1.00  0.00           C
ATOM   2526  O   MET   165      51.641  36.798  28.718  1.00  0.00           O
ATOM   2527  N   GLY   166      51.604  38.072  26.976  1.00  0.00           N
ATOM   2528  H   GLY   166      51.693  38.988  26.560  1.00  0.00           H
ATOM   2529  CA  GLY   166      51.659  36.934  26.052  1.00  0.00           C
ATOM   2530  HA2 GLY   166      51.943  37.439  25.129  1.00  0.00           H
ATOM   2531  HA3 GLY   166      52.275  36.094  26.372  1.00  0.00           H
ATOM   2532  C   GLY   166      50.360  36.230  25.709  1.00  0.00           C
ATOM   2533  O   GLY   166      49.799  36.342  24.596  1.00  0.00           O
ATOM   2534  N   ARG   167      49.796  35.562  26.688  1.00  0.00           N
ATOM   2535  H   ARG   167      50.425  35.539  27.478  1.00  0.00           H
ATOM   2536  CA  ARG   167      48.421  34.997  26.629  1.00  0.00           C
ATOM   2537  HA  ARG   167      47.728  35.738  26.231  1.00  0.00           H
ATOM   2538  CB  ARG   167      48.496  33.723  25.702  1.00  0.00           C
ATOM   2539  HB2 ARG   167      49.135  33.933  24.845  1.00  0.00           H
ATOM   2540  HB3 ARG   167      49.040  32.965  26.266  1.00  0.00           H
ATOM   2541  CG  ARG   167      47.107  33.199  25.168  1.00  0.00           C
ATOM   2542  HG2 ARG   167      46.450  33.038  26.021  1.00  0.00           H
ATOM   2543  HG3 ARG   167      46.740  33.920  24.436  1.00  0.00           H
ATOM   2544  CD  ARG   167      47.320  31.860  24.496  1.00  0.00           C
ATOM   2545  HD2 ARG   167      46.386  31.511  24.054  1.00  0.00           H
ATOM   2546  HD3 ARG   167      48.051  32.011  23.701  1.00  0.00           H
ATOM   2547  NE  ARG   167      47.880  30.908  25.441  1.00  0.00           N
ATOM   2548  HE  ARG   167      47.610  30.861  26.413  1.00  0.00           H
ATOM   2549  CZ  ARG   167      48.974  30.147  25.288  1.00  0.00           C
ATOM   2550  NH1 ARG   167      49.698  30.180  24.163  1.00  0.00           N
ATOM   2551 HH11 ARG   167      49.379  30.792  23.426  1.00  0.00           H
ATOM   2552 HH12 ARG   167      50.579  29.695  24.073  1.00  0.00           H
ATOM   2553  NH2 ARG   167      49.527  29.529  26.295  1.00  0.00           N
ATOM   2554 HH21 ARG   167      49.115  29.584  27.216  1.00  0.00           H
ATOM   2555 HH22 ARG   167      50.444  29.121  26.175  1.00  0.00           H
ATOM   2556  C   ARG   167      47.849  34.572  28.003  1.00  0.00           C
ATOM   2557  O   ARG   167      48.655  34.220  28.844  1.00  0.00           O
ATOM   2558  N   GLY   168      46.589  34.731  28.191  1.00  0.00           N
ATOM   2559  H   GLY   168      45.986  35.207  27.536  1.00  0.00           H
ATOM   2560  CA  GLY   168      45.897  34.162  29.400  1.00  0.00           C
ATOM   2561  HA2 GLY   168      45.130  33.417  29.187  1.00  0.00           H
ATOM   2562  HA3 GLY   168      46.522  33.549  30.049  1.00  0.00           H
ATOM   2563  C   GLY   168      45.430  35.292  30.271  1.00  0.00           C
ATOM   2564  O   GLY   168      45.537  36.462  29.873  1.00  0.00           O
ATOM   2565  N   THR   169      45.008  35.027  31.515  1.00  0.00           N
ATOM   2566  H   THR   169      45.281  34.100  31.811  1.00  0.00           H
ATOM   2567  CA  THR   169      44.479  35.990  32.505  1.00  0.00           C
ATOM   2568  HA  THR   169      44.531  37.005  32.112  1.00  0.00           H
ATOM   2569  CB  THR   169      43.007  35.715  32.794  1.00  0.00           C
ATOM   2570  HB  THR   169      42.787  34.732  33.210  1.00  0.00           H
ATOM   2571  CG2 THR   169      42.326  36.666  33.684  1.00  0.00           C
ATOM   2572 HG21 THR   169      42.691  36.617  34.710  1.00  0.00           H
ATOM   2573 HG22 THR   169      41.252  36.482  33.645  1.00  0.00           H
ATOM   2574 HG23 THR   169      42.579  37.688  33.403  1.00  0.00           H
ATOM   2575  OG1 THR   169      42.099  35.634  31.724  1.00  0.00           O
ATOM   2576  HG1 THR   169      41.840  34.733  31.517  1.00  0.00           H
ATOM   2577  C   THR   169      45.411  36.058  33.728  1.00  0.00           C
ATOM   2578  O   THR   169      46.038  35.112  34.125  1.00  0.00           O
ATOM   2579  N   LYS   170      45.326  37.255  34.334  1.00  0.00           N
ATOM   2580  H   LYS   170      44.920  37.991  33.774  1.00  0.00           H
ATOM   2581  CA  LYS   170      45.833  37.577  35.657  1.00  0.00           C
ATOM   2582  HA  LYS   170      46.159  36.672  36.168  1.00  0.00           H
ATOM   2583  CB  LYS   170      47.035  38.495  35.531  1.00  0.00           C
ATOM   2584  HB2 LYS   170      47.871  37.834  35.302  1.00  0.00           H
ATOM   2585  HB3 LYS   170      46.868  39.251  34.764  1.00  0.00           H
ATOM   2586  CG  LYS   170      47.314  39.275  36.796  1.00  0.00           C
ATOM   2587  HG2 LYS   170      46.533  40.003  37.019  1.00  0.00           H
ATOM   2588  HG3 LYS   170      47.201  38.499  37.555  1.00  0.00           H
ATOM   2589  CD  LYS   170      48.681  39.897  36.813  1.00  0.00           C
ATOM   2590  HD2 LYS   170      48.992  40.259  37.793  1.00  0.00           H
ATOM   2591  HD3 LYS   170      49.426  39.212  36.411  1.00  0.00           H
ATOM   2592  CE  LYS   170      48.617  41.171  35.981  1.00  0.00           C
ATOM   2593  HE2 LYS   170      48.123  41.071  35.015  1.00  0.00           H
ATOM   2594  HE3 LYS   170      48.202  41.956  36.614  1.00  0.00           H
ATOM   2595  NZ  LYS   170      49.974  41.638  35.634  1.00  0.00           N
ATOM   2596  HZ1 LYS   170      50.515  41.674  36.486  1.00  0.00           H
ATOM   2597  HZ2 LYS   170      49.976  42.421  34.996  1.00  0.00           H
ATOM   2598  HZ3 LYS   170      50.302  40.921  35.001  1.00  0.00           H
ATOM   2599  C   LYS   170      44.713  38.236  36.492  1.00  0.00           C
ATOM   2600  O   LYS   170      44.037  39.153  35.948  1.00  0.00           O
ATOM   2601  N   VAL   171      44.539  37.916  37.744  1.00  0.00           N
ATOM   2602  H   VAL   171      45.100  37.165  38.119  1.00  0.00           H
ATOM   2603  CA  VAL   171      43.515  38.444  38.689  1.00  0.00           C
ATOM   2604  HA  VAL   171      42.885  39.228  38.268  1.00  0.00           H
ATOM   2605  CB  VAL   171      42.460  37.304  38.890  1.00  0.00           C
ATOM   2606  HB  VAL   171      42.920  36.457  39.399  1.00  0.00           H
ATOM   2607  CG1 VAL   171      41.266  37.779  39.827  1.00  0.00           C
ATOM   2608 HG11 VAL   171      40.611  38.544  39.410  1.00  0.00           H
ATOM   2609 HG12 VAL   171      40.611  36.946  40.078  1.00  0.00           H
ATOM   2610 HG13 VAL   171      41.634  38.225  40.752  1.00  0.00           H
ATOM   2611  CG2 VAL   171      41.846  36.690  37.629  1.00  0.00           C
ATOM   2612 HG21 VAL   171      42.684  36.120  37.226  1.00  0.00           H
ATOM   2613 HG22 VAL   171      41.585  37.547  37.008  1.00  0.00           H
ATOM   2614 HG23 VAL   171      40.975  36.099  37.912  1.00  0.00           H
ATOM   2615  C   VAL   171      44.137  38.937  40.011  1.00  0.00           C
ATOM   2616  O   VAL   171      45.125  38.319  40.429  1.00  0.00           O
ATOM   2617  N   ILE   172      43.710  40.050  40.543  1.00  0.00           N
ATOM   2618  H   ILE   172      42.837  40.373  40.147  1.00  0.00           H
ATOM   2619  CA  ILE   172      44.344  40.872  41.601  1.00  0.00           C
ATOM   2620  HA  ILE   172      45.045  40.175  42.061  1.00  0.00           H
ATOM   2621  CB  ILE   172      45.017  42.067  41.122  1.00  0.00           C
ATOM   2622  HB  ILE   172      44.168  42.579  40.672  1.00  0.00           H
ATOM   2623  CG2 ILE   172      45.544  43.081  42.228  1.00  0.00           C
ATOM   2624 HG21 ILE   172      44.726  43.448  42.848  1.00  0.00           H
ATOM   2625 HG22 ILE   172      46.055  43.966  41.847  1.00  0.00           H
ATOM   2626 HG23 ILE   172      46.170  42.568  42.956  1.00  0.00           H
ATOM   2627  CG1 ILE   172      46.189  41.667  40.208  1.00  0.00           C
ATOM   2628 HG12 ILE   172      47.066  42.145  40.644  1.00  0.00           H
ATOM   2629 HG13 ILE   172      46.301  40.585  40.144  1.00  0.00           H
ATOM   2630  CD1 ILE   172      45.934  42.137  38.780  1.00  0.00           C
ATOM   2631 HD11 ILE   172      46.867  42.323  38.247  1.00  0.00           H
ATOM   2632 HD12 ILE   172      45.405  43.087  38.707  1.00  0.00           H
ATOM   2633 HD13 ILE   172      45.286  41.438  38.251  1.00  0.00           H
ATOM   2634  C   ILE   172      43.312  41.106  42.702  1.00  0.00           C
ATOM   2635  O   ILE   172      42.437  42.000  42.617  1.00  0.00           O
ATOM   2636  N   LEU   173      43.361  40.409  43.876  1.00  0.00           N
ATOM   2637  H   LEU   173      44.145  39.781  43.982  1.00  0.00           H
ATOM   2638  CA  LEU   173      42.413  40.522  44.984  1.00  0.00           C
ATOM   2639  HA  LEU   173      41.398  40.852  44.758  1.00  0.00           H
ATOM   2640  CB  LEU   173      42.234  39.106  45.638  1.00  0.00           C
ATOM   2641  HB2 LEU   173      43.238  38.773  45.903  1.00  0.00           H
ATOM   2642  HB3 LEU   173      41.663  39.282  46.550  1.00  0.00           H
ATOM   2643  CG  LEU   173      41.565  37.944  44.877  1.00  0.00           C
ATOM   2644  HG  LEU   173      40.699  38.374  44.375  1.00  0.00           H
ATOM   2645  CD1 LEU   173      42.440  37.229  43.819  1.00  0.00           C
ATOM   2646 HD11 LEU   173      41.970  36.298  43.503  1.00  0.00           H
ATOM   2647 HD12 LEU   173      43.401  36.980  44.270  1.00  0.00           H
ATOM   2648 HD13 LEU   173      42.643  37.845  42.942  1.00  0.00           H
ATOM   2649  CD2 LEU   173      41.044  36.803  45.749  1.00  0.00           C
ATOM   2650 HD21 LEU   173      41.889  36.216  46.110  1.00  0.00           H
ATOM   2651 HD22 LEU   173      40.436  37.193  46.566  1.00  0.00           H
ATOM   2652 HD23 LEU   173      40.428  36.179  45.102  1.00  0.00           H
ATOM   2653  C   LEU   173      42.987  41.528  45.990  1.00  0.00           C
ATOM   2654  O   LEU   173      44.152  41.355  46.287  1.00  0.00           O
ATOM   2655  N   HID   174      42.246  42.563  46.382  1.00  0.00           N
ATOM   2656  H   HID   174      41.300  42.644  46.034  1.00  0.00           H
ATOM   2657  CA  HID   174      42.572  43.487  47.399  1.00  0.00           C
ATOM   2658  HA  HID   174      43.645  43.449  47.585  1.00  0.00           H
ATOM   2659  CB  HID   174      42.279  44.904  47.013  1.00  0.00           C
ATOM   2660  HB2 HID   174      41.212  44.969  46.801  1.00  0.00           H
ATOM   2661  HB3 HID   174      42.465  45.579  47.849  1.00  0.00           H
ATOM   2662  CG  HID   174      42.981  45.497  45.877  1.00  0.00           C
ATOM   2663  ND1 HID   174      44.081  46.369  46.031  1.00  0.00           N
ATOM   2664  HD1 HID   174      44.367  46.690  46.945  1.00  0.00           H
ATOM   2665  CE1 HID   174      44.418  46.805  44.838  1.00  0.00           C
ATOM   2666  HE1 HID   174      45.202  47.504  44.589  1.00  0.00           H
ATOM   2667  NE2 HID   174      43.656  46.181  43.872  1.00  0.00           N
ATOM   2668  CD2 HID   174      42.838  45.328  44.527  1.00  0.00           C
ATOM   2669  HD2 HID   174      42.072  44.718  44.072  1.00  0.00           H
ATOM   2670  C   HID   174      41.894  42.966  48.712  1.00  0.00           C
ATOM   2671  O   HID   174      40.714  43.243  48.951  1.00  0.00           O
ATOM   2672  N   LEU   175      42.645  42.284  49.573  1.00  0.00           N
ATOM   2673  H   LEU   175      43.604  42.079  49.330  1.00  0.00           H
ATOM   2674  CA  LEU   175      42.126  41.557  50.798  1.00  0.00           C
ATOM   2675  HA  LEU   175      41.223  41.045  50.465  1.00  0.00           H
ATOM   2676  CB  LEU   175      43.118  40.597  51.362  1.00  0.00           C
ATOM   2677  HB2 LEU   175      43.929  40.959  51.993  1.00  0.00           H
ATOM   2678  HB3 LEU   175      42.622  39.900  52.037  1.00  0.00           H
ATOM   2679  CG  LEU   175      43.800  39.730  50.307  1.00  0.00           C
ATOM   2680  HG  LEU   175      44.325  40.294  49.537  1.00  0.00           H
ATOM   2681  CD1 LEU   175      44.803  38.832  50.908  1.00  0.00           C
ATOM   2682 HD11 LEU   175      45.242  38.343  50.038  1.00  0.00           H
ATOM   2683 HD12 LEU   175      44.384  38.114  51.613  1.00  0.00           H
ATOM   2684 HD13 LEU   175      45.445  39.536  51.437  1.00  0.00           H
ATOM   2685  CD2 LEU   175      42.857  38.737  49.586  1.00  0.00           C
ATOM   2686 HD21 LEU   175      41.913  39.253  49.407  1.00  0.00           H
ATOM   2687 HD22 LEU   175      43.342  38.454  48.651  1.00  0.00           H
ATOM   2688 HD23 LEU   175      42.630  37.866  50.200  1.00  0.00           H
ATOM   2689  C   LEU   175      41.627  42.614  51.841  1.00  0.00           C
ATOM   2690  O   LEU   175      42.265  43.629  52.083  1.00  0.00           O
ATOM   2691  N   LYS   176      40.477  42.318  52.546  1.00  0.00           N
ATOM   2692  H   LYS   176      40.066  41.417  52.352  1.00  0.00           H
ATOM   2693  CA  LYS   176      40.067  42.917  53.828  1.00  0.00           C
ATOM   2694  HA  LYS   176      39.850  43.975  53.688  1.00  0.00           H
ATOM   2695  CB  LYS   176      38.695  42.488  54.203  1.00  0.00           C
ATOM   2696  HB2 LYS   176      38.817  41.426  54.413  1.00  0.00           H
ATOM   2697  HB3 LYS   176      38.353  42.829  55.180  1.00  0.00           H
ATOM   2698  CG  LYS   176      37.599  42.901  53.203  1.00  0.00           C
ATOM   2699  HG2 LYS   176      37.341  43.939  53.411  1.00  0.00           H
ATOM   2700  HG3 LYS   176      37.957  42.943  52.174  1.00  0.00           H
ATOM   2701  CD  LYS   176      36.442  41.937  53.183  1.00  0.00           C
ATOM   2702  HD2 LYS   176      36.649  41.106  52.509  1.00  0.00           H
ATOM   2703  HD3 LYS   176      36.251  41.474  54.151  1.00  0.00           H
ATOM   2704  CE  LYS   176      35.280  42.700  52.663  1.00  0.00           C
ATOM   2705  HE2 LYS   176      35.209  43.605  53.266  1.00  0.00           H
ATOM   2706  HE3 LYS   176      35.432  43.065  51.648  1.00  0.00           H
ATOM   2707  NZ  LYS   176      33.931  42.120  52.719  1.00  0.00           N
ATOM   2708  HZ1 LYS   176      33.217  42.796  52.485  1.00  0.00           H
ATOM   2709  HZ2 LYS   176      33.691  41.778  53.638  1.00  0.00           H
ATOM   2710  HZ3 LYS   176      33.641  41.336  52.153  1.00  0.00           H
ATOM   2711  C   LYS   176      41.128  42.803  54.979  1.00  0.00           C
ATOM   2712  O   LYS   176      41.931  41.839  54.974  1.00  0.00           O
ATOM   2713  N   GLU   177      41.116  43.733  55.952  1.00  0.00           N
ATOM   2714  H   GLU   177      40.390  44.435  55.970  1.00  0.00           H
ATOM   2715  CA  GLU   177      41.980  43.793  57.117  1.00  0.00           C
ATOM   2716  HA  GLU   177      42.940  44.010  56.649  1.00  0.00           H
ATOM   2717  CB  GLU   177      41.556  45.021  57.957  1.00  0.00           C
ATOM   2718  HB2 GLU   177      40.500  44.851  58.167  1.00  0.00           H
ATOM   2719  HB3 GLU   177      42.124  44.994  58.886  1.00  0.00           H
ATOM   2720  CG  GLU   177      41.929  46.310  57.262  1.00  0.00           C
ATOM   2721  HG2 GLU   177      41.635  47.098  57.956  1.00  0.00           H
ATOM   2722  HG3 GLU   177      43.005  46.477  57.214  1.00  0.00           H
ATOM   2723  CD  GLU   177      41.131  46.692  55.977  1.00  0.00           C
ATOM   2724  OE1 GLU   177      41.642  47.471  55.093  1.00  0.00           O
ATOM   2725  OE2 GLU   177      39.982  46.230  55.798  1.00  0.00           O
ATOM   2726  C   GLU   177      41.963  42.446  57.867  1.00  0.00           C
ATOM   2727  O   GLU   177      42.937  42.151  58.552  1.00  0.00           O
ATOM   2728  N   ASP   178      40.933  41.625  57.780  1.00  0.00           N
ATOM   2729  H   ASP   178      40.095  41.910  57.295  1.00  0.00           H
ATOM   2730  CA  ASP   178      40.647  40.393  58.524  1.00  0.00           C
ATOM   2731  HA  ASP   178      41.394  40.311  59.314  1.00  0.00           H
ATOM   2732  CB  ASP   178      39.323  40.511  59.240  1.00  0.00           C
ATOM   2733  HB2 ASP   178      39.219  39.677  59.933  1.00  0.00           H
ATOM   2734  HB3 ASP   178      39.312  41.456  59.782  1.00  0.00           H
ATOM   2735  CG  ASP   178      38.116  40.510  58.336  1.00  0.00           C
ATOM   2736  OD1 ASP   178      38.234  40.573  57.076  1.00  0.00           O
ATOM   2737  OD2 ASP   178      37.039  40.241  58.765  1.00  0.00           O
ATOM   2738  C   ASP   178      40.764  39.125  57.686  1.00  0.00           C
ATOM   2739  O   ASP   178      40.434  38.065  58.230  1.00  0.00           O
ATOM   2740  N   GLN   179      41.333  39.245  56.434  1.00  0.00           N
ATOM   2741  H   GLN   179      41.472  40.137  55.980  1.00  0.00           H
ATOM   2742  CA  GLN   179      41.636  38.107  55.499  1.00  0.00           C
ATOM   2743  HA  GLN   179      41.351  37.260  56.123  1.00  0.00           H
ATOM   2744  CB  GLN   179      40.717  38.216  54.292  1.00  0.00           C
ATOM   2745  HB2 GLN   179      41.066  39.060  53.697  1.00  0.00           H
ATOM   2746  HB3 GLN   179      40.811  37.389  53.588  1.00  0.00           H
ATOM   2747  CG  GLN   179      39.193  38.427  54.598  1.00  0.00           C
ATOM   2748  HG2 GLN   179      39.152  39.327  55.212  1.00  0.00           H
ATOM   2749  HG3 GLN   179      38.601  38.427  53.683  1.00  0.00           H
ATOM   2750  CD  GLN   179      38.544  37.357  55.423  1.00  0.00           C
ATOM   2751  OE1 GLN   179      38.901  36.187  55.325  1.00  0.00           O
ATOM   2752  NE2 GLN   179      37.664  37.816  56.303  1.00  0.00           N
ATOM   2753 HE21 GLN   179      37.436  37.177  57.052  1.00  0.00           H
ATOM   2754 HE22 GLN   179      37.576  38.808  56.466  1.00  0.00           H
ATOM   2755  C   GLN   179      43.068  37.886  55.161  1.00  0.00           C
ATOM   2756  O   GLN   179      43.373  37.493  54.041  1.00  0.00           O
ATOM   2757  N   THR   180      43.973  38.356  56.039  1.00  0.00           N
ATOM   2758  H   THR   180      43.553  38.865  56.804  1.00  0.00           H
ATOM   2759  CA  THR   180      45.455  38.568  55.786  1.00  0.00           C
ATOM   2760  HA  THR   180      45.581  38.934  54.767  1.00  0.00           H
ATOM   2761  CB  THR   180      46.003  39.763  56.607  1.00  0.00           C
ATOM   2762  HB  THR   180      47.083  39.908  56.637  1.00  0.00           H
ATOM   2763  CG2 THR   180      45.410  41.075  56.056  1.00  0.00           C
ATOM   2764 HG21 THR   180      44.423  41.179  56.504  1.00  0.00           H
ATOM   2765 HG22 THR   180      45.475  41.102  54.968  1.00  0.00           H
ATOM   2766 HG23 THR   180      46.058  41.777  56.580  1.00  0.00           H
ATOM   2767  OG1 THR   180      45.684  39.646  58.013  1.00  0.00           O
ATOM   2768  HG1 THR   180      46.304  40.156  58.540  1.00  0.00           H
ATOM   2769  C   THR   180      46.239  37.201  55.904  1.00  0.00           C
ATOM   2770  O   THR   180      47.393  37.160  55.511  1.00  0.00           O
ATOM   2771  N   GLU   181      45.571  36.133  56.397  1.00  0.00           N
ATOM   2772  H   GLU   181      44.581  36.235  56.565  1.00  0.00           H
ATOM   2773  CA  GLU   181      46.345  34.760  56.511  1.00  0.00           C
ATOM   2774  HA  GLU   181      47.273  34.992  57.033  1.00  0.00           H
ATOM   2775  CB  GLU   181      45.334  33.816  57.277  1.00  0.00           C
ATOM   2776  HB2 GLU   181      45.742  32.924  57.753  1.00  0.00           H
ATOM   2777  HB3 GLU   181      45.017  34.298  58.201  1.00  0.00           H
ATOM   2778  CG  GLU   181      44.152  33.402  56.448  1.00  0.00           C
ATOM   2779  HG2 GLU   181      43.683  34.190  55.856  1.00  0.00           H
ATOM   2780  HG3 GLU   181      44.497  32.685  55.703  1.00  0.00           H
ATOM   2781  CD  GLU   181      43.022  32.665  57.222  1.00  0.00           C
ATOM   2782  OE1 GLU   181      42.235  33.437  57.851  1.00  0.00           O
ATOM   2783  OE2 GLU   181      42.854  31.415  57.245  1.00  0.00           O
ATOM   2784  C   GLU   181      46.714  34.182  55.127  1.00  0.00           C
ATOM   2785  O   GLU   181      47.577  33.388  54.956  1.00  0.00           O
ATOM   2786  N   TYR   182      45.984  34.594  54.163  1.00  0.00           N
ATOM   2787  H   TYR   182      45.141  35.044  54.491  1.00  0.00           H
ATOM   2788  CA  TYR   182      46.153  34.387  52.720  1.00  0.00           C
ATOM   2789  HA  TYR   182      46.579  33.385  52.674  1.00  0.00           H
ATOM   2790  CB  TYR   182      44.863  34.386  51.825  1.00  0.00           C
ATOM   2791  HB2 TYR   182      44.615  35.427  51.619  1.00  0.00           H
ATOM   2792  HB3 TYR   182      45.158  33.970  50.861  1.00  0.00           H
ATOM   2793  CG  TYR   182      43.727  33.664  52.491  1.00  0.00           C
ATOM   2794  CD1 TYR   182      43.800  32.281  52.783  1.00  0.00           C
ATOM   2795  HD1 TYR   182      44.597  31.741  52.293  1.00  0.00           H
ATOM   2796  CE1 TYR   182      42.736  31.590  53.409  1.00  0.00           C
ATOM   2797  HE1 TYR   182      42.687  30.513  53.472  1.00  0.00           H
ATOM   2798  CZ  TYR   182      41.639  32.317  53.955  1.00  0.00           C
ATOM   2799  OH  TYR   182      40.665  31.610  54.497  1.00  0.00           O
ATOM   2800  HH  TYR   182      40.255  32.097  55.217  1.00  0.00           H
ATOM   2801  CE2 TYR   182      41.607  33.764  53.777  1.00  0.00           C
ATOM   2802  HE2 TYR   182      40.797  34.274  54.277  1.00  0.00           H
ATOM   2803  CD2 TYR   182      42.656  34.392  53.105  1.00  0.00           C
ATOM   2804  HD2 TYR   182      42.666  35.462  52.954  1.00  0.00           H
ATOM   2805  C   TYR   182      47.182  35.245  52.051  1.00  0.00           C
ATOM   2806  O   TYR   182      47.221  35.312  50.837  1.00  0.00           O
ATOM   2807  N   LEU   183      48.059  35.928  52.833  1.00  0.00           N
ATOM   2808  H   LEU   183      47.869  35.948  53.824  1.00  0.00           H
ATOM   2809  CA  LEU   183      49.259  36.603  52.378  1.00  0.00           C
ATOM   2810  HA  LEU   183      49.188  36.551  51.292  1.00  0.00           H
ATOM   2811  CB  LEU   183      49.359  38.058  52.855  1.00  0.00           C
ATOM   2812  HB2 LEU   183      49.689  38.170  53.887  1.00  0.00           H
ATOM   2813  HB3 LEU   183      50.253  38.436  52.360  1.00  0.00           H
ATOM   2814  CG  LEU   183      48.043  38.925  52.652  1.00  0.00           C
ATOM   2815  HG  LEU   183      47.167  38.289  52.778  1.00  0.00           H
ATOM   2816  CD1 LEU   183      48.032  40.085  53.623  1.00  0.00           C
ATOM   2817 HD11 LEU   183      48.344  39.757  54.614  1.00  0.00           H
ATOM   2818 HD12 LEU   183      46.983  40.374  53.645  1.00  0.00           H
ATOM   2819 HD13 LEU   183      48.766  40.830  53.315  1.00  0.00           H
ATOM   2820  CD2 LEU   183      48.178  39.401  51.212  1.00  0.00           C
ATOM   2821 HD21 LEU   183      49.129  39.859  50.941  1.00  0.00           H
ATOM   2822 HD22 LEU   183      47.766  38.636  50.555  1.00  0.00           H
ATOM   2823 HD23 LEU   183      47.453  40.207  51.091  1.00  0.00           H
ATOM   2824  C   LEU   183      50.499  35.821  52.776  1.00  0.00           C
ATOM   2825  O   LEU   183      51.580  36.238  52.502  1.00  0.00           O
ATOM   2826  N   GLU   184      50.319  34.657  53.478  1.00  0.00           N
ATOM   2827  H   GLU   184      49.393  34.253  53.498  1.00  0.00           H
ATOM   2828  CA  GLU   184      51.360  33.806  54.052  1.00  0.00           C
ATOM   2829  HA  GLU   184      52.307  34.347  54.088  1.00  0.00           H
ATOM   2830  CB  GLU   184      51.074  33.474  55.508  1.00  0.00           C
ATOM   2831  HB2 GLU   184      50.103  32.980  55.459  1.00  0.00           H
ATOM   2832  HB3 GLU   184      51.786  32.768  55.934  1.00  0.00           H
ATOM   2833  CG  GLU   184      51.035  34.719  56.419  1.00  0.00           C
ATOM   2834  HG2 GLU   184      51.995  35.228  56.341  1.00  0.00           H
ATOM   2835  HG3 GLU   184      50.251  35.417  56.122  1.00  0.00           H
ATOM   2836  CD  GLU   184      50.995  34.459  57.852  1.00  0.00           C
ATOM   2837  OE1 GLU   184      50.903  33.243  58.371  1.00  0.00           O
ATOM   2838  OE2 GLU   184      50.848  35.530  58.540  1.00  0.00           O
ATOM   2839  C   GLU   184      51.553  32.526  53.256  1.00  0.00           C
ATOM   2840  O   GLU   184      50.731  31.654  53.140  1.00  0.00           O
ATOM   2841  N   GLU   185      52.815  32.396  52.724  1.00  0.00           N
ATOM   2842  H   GLU   185      53.460  33.168  52.808  1.00  0.00           H
ATOM   2843  CA  GLU   185      53.354  31.265  51.876  1.00  0.00           C
ATOM   2844  HA  GLU   185      52.960  31.374  50.866  1.00  0.00           H
ATOM   2845  CB  GLU   185      54.913  31.240  51.772  1.00  0.00           C
ATOM   2846  HB2 GLU   185      55.253  31.210  52.806  1.00  0.00           H
ATOM   2847  HB3 GLU   185      55.243  30.316  51.299  1.00  0.00           H
ATOM   2848  CG  GLU   185      55.423  32.481  50.974  1.00  0.00           C
ATOM   2849  HG2 GLU   185      56.391  32.183  50.571  1.00  0.00           H
ATOM   2850  HG3 GLU   185      54.748  32.727  50.154  1.00  0.00           H
ATOM   2851  CD  GLU   185      55.771  33.769  51.893  1.00  0.00           C
ATOM   2852  OE1 GLU   185      54.860  34.225  52.637  1.00  0.00           O
ATOM   2853  OE2 GLU   185      56.881  34.307  51.838  1.00  0.00           O
ATOM   2854  C   GLU   185      52.911  29.933  52.387  1.00  0.00           C
ATOM   2855  O   GLU   185      52.240  29.166  51.718  1.00  0.00           O
ATOM   2856  N   ARG   186      53.224  29.606  53.647  1.00  0.00           N
ATOM   2857  H   ARG   186      53.487  30.375  54.245  1.00  0.00           H
ATOM   2858  CA  ARG   186      52.845  28.385  54.284  1.00  0.00           C
ATOM   2859  HA  ARG   186      53.419  27.549  53.886  1.00  0.00           H
ATOM   2860  CB  ARG   186      53.348  28.530  55.805  1.00  0.00           C
ATOM   2861  HB2 ARG   186      52.913  27.702  56.365  1.00  0.00           H
ATOM   2862  HB3 ARG   186      54.436  28.556  55.881  1.00  0.00           H
ATOM   2863  CG  ARG   186      52.847  29.802  56.524  1.00  0.00           C
ATOM   2864  HG2 ARG   186      53.230  30.682  56.008  1.00  0.00           H
ATOM   2865  HG3 ARG   186      51.762  29.845  56.623  1.00  0.00           H
ATOM   2866  CD  ARG   186      53.388  29.864  57.955  1.00  0.00           C
ATOM   2867  HD2 ARG   186      52.999  28.968  58.439  1.00  0.00           H
ATOM   2868  HD3 ARG   186      54.455  29.695  58.102  1.00  0.00           H
ATOM   2869  NE  ARG   186      53.029  31.171  58.554  1.00  0.00           N
ATOM   2870  HE  ARG   186      52.142  31.568  58.277  1.00  0.00           H
ATOM   2871  CZ  ARG   186      53.593  31.718  59.608  1.00  0.00           C
ATOM   2872  NH1 ARG   186      54.642  31.312  60.240  1.00  0.00           N
ATOM   2873 HH11 ARG   186      55.162  30.498  59.945  1.00  0.00           H
ATOM   2874 HH12 ARG   186      54.996  31.931  60.954  1.00  0.00           H
ATOM   2875  NH2 ARG   186      53.011  32.805  60.009  1.00  0.00           N
ATOM   2876 HH21 ARG   186      52.105  32.964  59.595  1.00  0.00           H
ATOM   2877 HH22 ARG   186      53.148  33.113  60.962  1.00  0.00           H
ATOM   2878  C   ARG   186      51.373  28.073  54.219  1.00  0.00           C
ATOM   2879  O   ARG   186      51.019  26.921  53.940  1.00  0.00           O
ATOM   2880  N   ARG   187      50.417  29.074  54.468  1.00  0.00           N
ATOM   2881  H   ARG   187      50.846  29.951  54.725  1.00  0.00           H
ATOM   2882  CA  ARG   187      48.968  28.896  54.420  1.00  0.00           C
ATOM   2883  HA  ARG   187      48.677  27.892  54.725  1.00  0.00           H
ATOM   2884  CB  ARG   187      48.446  29.931  55.421  1.00  0.00           C
ATOM   2885  HB2 ARG   187      48.846  29.623  56.386  1.00  0.00           H
ATOM   2886  HB3 ARG   187      48.880  30.909  55.213  1.00  0.00           H
ATOM   2887  CG  ARG   187      46.960  30.177  55.671  1.00  0.00           C
ATOM   2888  HG2 ARG   187      46.810  30.872  56.496  1.00  0.00           H
ATOM   2889  HG3 ARG   187      46.557  30.541  54.727  1.00  0.00           H
ATOM   2890  CD  ARG   187      46.126  28.931  56.015  1.00  0.00           C
ATOM   2891  HD2 ARG   187      46.375  28.171  55.274  1.00  0.00           H
ATOM   2892  HD3 ARG   187      46.574  28.589  56.948  1.00  0.00           H
ATOM   2893  NE  ARG   187      44.702  29.268  56.194  1.00  0.00           N
ATOM   2894  HE  ARG   187      44.476  30.097  56.724  1.00  0.00           H
ATOM   2895  CZ  ARG   187      43.728  28.428  55.802  1.00  0.00           C
ATOM   2896  NH1 ARG   187      43.937  27.293  55.325  1.00  0.00           N
ATOM   2897 HH11 ARG   187      44.857  26.908  55.484  1.00  0.00           H
ATOM   2898 HH12 ARG   187      43.167  26.672  55.121  1.00  0.00           H
ATOM   2899  NH2 ARG   187      42.484  28.805  55.979  1.00  0.00           N
ATOM   2900 HH21 ARG   187      42.318  29.759  56.265  1.00  0.00           H
ATOM   2901 HH22 ARG   187      41.799  28.077  55.831  1.00  0.00           H
ATOM   2902  C   ARG   187      48.389  29.112  52.984  1.00  0.00           C
ATOM   2903  O   ARG   187      47.401  28.436  52.672  1.00  0.00           O
ATOM   2904  N   ILE   188      49.163  29.712  52.034  1.00  0.00           N
ATOM   2905  H   ILE   188      49.991  30.217  52.318  1.00  0.00           H
ATOM   2906  CA  ILE   188      48.674  29.659  50.658  1.00  0.00           C
ATOM   2907  HA  ILE   188      47.586  29.727  50.661  1.00  0.00           H
ATOM   2908  CB  ILE   188      49.224  30.768  49.813  1.00  0.00           C
ATOM   2909  HB  ILE   188      50.304  30.757  49.967  1.00  0.00           H
ATOM   2910  CG2 ILE   188      49.050  30.559  48.306  1.00  0.00           C
ATOM   2911 HG21 ILE   188      49.724  31.257  47.808  1.00  0.00           H
ATOM   2912 HG22 ILE   188      48.024  30.694  47.962  1.00  0.00           H
ATOM   2913 HG23 ILE   188      49.252  29.523  48.040  1.00  0.00           H
ATOM   2914  CG1 ILE   188      48.649  32.145  50.170  1.00  0.00           C
ATOM   2915 HG12 ILE   188      47.717  32.383  49.659  1.00  0.00           H
ATOM   2916 HG13 ILE   188      48.472  32.233  51.242  1.00  0.00           H
ATOM   2917  CD1 ILE   188      49.754  33.237  49.893  1.00  0.00           C
ATOM   2918 HD11 ILE   188      49.238  34.171  50.114  1.00  0.00           H
ATOM   2919 HD12 ILE   188      49.958  33.294  48.823  1.00  0.00           H
ATOM   2920 HD13 ILE   188      50.671  33.016  50.438  1.00  0.00           H
ATOM   2921  C   ILE   188      49.172  28.255  50.066  1.00  0.00           C
ATOM   2922  O   ILE   188      48.386  27.580  49.381  1.00  0.00           O
ATOM   2923  N   LYS   189      50.299  27.821  50.391  1.00  0.00           N
ATOM   2924  H   LYS   189      50.935  28.409  50.910  1.00  0.00           H
ATOM   2925  CA  LYS   189      50.789  26.505  49.898  1.00  0.00           C
ATOM   2926  HA  LYS   189      50.827  26.539  48.810  1.00  0.00           H
ATOM   2927  CB  LYS   189      52.271  26.212  50.351  1.00  0.00           C
ATOM   2928  HB2 LYS   189      52.370  26.479  51.403  1.00  0.00           H
ATOM   2929  HB3 LYS   189      52.537  25.157  50.283  1.00  0.00           H
ATOM   2930  CG  LYS   189      53.357  27.052  49.612  1.00  0.00           C
ATOM   2931  HG2 LYS   189      53.486  26.671  48.600  1.00  0.00           H
ATOM   2932  HG3 LYS   189      53.082  28.098  49.472  1.00  0.00           H
ATOM   2933  CD  LYS   189      54.678  27.022  50.501  1.00  0.00           C
ATOM   2934  HD2 LYS   189      54.458  27.354  51.515  1.00  0.00           H
ATOM   2935  HD3 LYS   189      55.003  25.984  50.562  1.00  0.00           H
ATOM   2936  CE  LYS   189      55.771  27.850  49.869  1.00  0.00           C
ATOM   2937  HE2 LYS   189      55.930  27.525  48.841  1.00  0.00           H
ATOM   2938  HE3 LYS   189      55.439  28.888  49.896  1.00  0.00           H
ATOM   2939  NZ  LYS   189      57.076  27.750  50.607  1.00  0.00           N
ATOM   2940  HZ1 LYS   189      56.944  27.966  51.584  1.00  0.00           H
ATOM   2941  HZ2 LYS   189      57.660  28.507  50.283  1.00  0.00           H
ATOM   2942  HZ3 LYS   189      57.476  26.826  50.523  1.00  0.00           H
ATOM   2943  C   LYS   189      49.811  25.381  50.442  1.00  0.00           C
ATOM   2944  O   LYS   189      49.598  24.322  49.786  1.00  0.00           O
ATOM   2945  N   GLU   190      49.396  25.480  51.739  1.00  0.00           N
ATOM   2946  H   GLU   190      49.806  26.120  52.404  1.00  0.00           H
ATOM   2947  CA  GLU   190      48.513  24.536  52.412  1.00  0.00           C
ATOM   2948  HA  GLU   190      49.020  23.572  52.448  1.00  0.00           H
ATOM   2949  CB  GLU   190      48.162  24.992  53.824  1.00  0.00           C
ATOM   2950  HB2 GLU   190      49.077  25.215  54.373  1.00  0.00           H
ATOM   2951  HB3 GLU   190      47.684  25.964  53.707  1.00  0.00           H
ATOM   2952  CG  GLU   190      47.361  24.208  54.835  1.00  0.00           C
ATOM   2953  HG2 GLU   190      46.417  23.889  54.394  1.00  0.00           H
ATOM   2954  HG3 GLU   190      47.847  23.299  55.188  1.00  0.00           H
ATOM   2955  CD  GLU   190      46.975  24.906  56.150  1.00  0.00           C
ATOM   2956  OE1 GLU   190      47.584  24.644  57.244  1.00  0.00           O
ATOM   2957  OE2 GLU   190      46.105  25.760  56.016  1.00  0.00           O
ATOM   2958  C   GLU   190      47.218  24.339  51.735  1.00  0.00           C
ATOM   2959  O   GLU   190      46.988  23.175  51.496  1.00  0.00           O
ATOM   2960  N   ILE   191      46.613  25.410  51.225  1.00  0.00           N
ATOM   2961  H   ILE   191      46.950  26.323  51.496  1.00  0.00           H
ATOM   2962  CA  ILE   191      45.450  25.266  50.464  1.00  0.00           C
ATOM   2963  HA  ILE   191      44.674  24.811  51.080  1.00  0.00           H
ATOM   2964  CB  ILE   191      44.821  26.660  50.149  1.00  0.00           C
ATOM   2965  HB  ILE   191      45.625  27.335  49.856  1.00  0.00           H
ATOM   2966  CG2 ILE   191      43.752  26.559  49.075  1.00  0.00           C
ATOM   2967 HG21 ILE   191      43.107  27.439  49.076  1.00  0.00           H
ATOM   2968 HG22 ILE   191      43.163  25.659  49.247  1.00  0.00           H
ATOM   2969 HG23 ILE   191      44.227  26.583  48.095  1.00  0.00           H
ATOM   2970  CG1 ILE   191      44.171  27.187  51.418  1.00  0.00           C
ATOM   2971 HG12 ILE   191      43.273  26.664  51.749  1.00  0.00           H
ATOM   2972 HG13 ILE   191      44.930  27.153  52.201  1.00  0.00           H
ATOM   2973  CD1 ILE   191      43.906  28.703  51.227  1.00  0.00           C
ATOM   2974 HD11 ILE   191      43.007  28.851  50.628  1.00  0.00           H
ATOM   2975 HD12 ILE   191      44.783  29.268  50.909  1.00  0.00           H
ATOM   2976 HD13 ILE   191      43.552  29.228  52.115  1.00  0.00           H
ATOM   2977  C   ILE   191      45.581  24.488  49.170  1.00  0.00           C
ATOM   2978  O   ILE   191      44.775  23.642  48.732  1.00  0.00           O
ATOM   2979  N   VAL   192      46.682  24.701  48.497  1.00  0.00           N
ATOM   2980  H   VAL   192      47.381  25.343  48.842  1.00  0.00           H
ATOM   2981  CA  VAL   192      47.035  24.054  47.192  1.00  0.00           C
ATOM   2982  HA  VAL   192      46.159  24.115  46.546  1.00  0.00           H
ATOM   2983  CB  VAL   192      48.310  24.661  46.520  1.00  0.00           C
ATOM   2984  HB  VAL   192      49.146  24.737  47.215  1.00  0.00           H
ATOM   2985  CG1 VAL   192      48.885  23.819  45.328  1.00  0.00           C
ATOM   2986 HG11 VAL   192      49.730  24.357  44.899  1.00  0.00           H
ATOM   2987 HG12 VAL   192      49.093  22.801  45.654  1.00  0.00           H
ATOM   2988 HG13 VAL   192      48.124  23.692  44.559  1.00  0.00           H
ATOM   2989  CG2 VAL   192      48.091  26.061  46.017  1.00  0.00           C
ATOM   2990 HG21 VAL   192      47.477  26.073  45.117  1.00  0.00           H
ATOM   2991 HG22 VAL   192      49.048  26.450  45.672  1.00  0.00           H
ATOM   2992 HG23 VAL   192      47.696  26.799  46.715  1.00  0.00           H
ATOM   2993  C   VAL   192      47.320  22.518  47.499  1.00  0.00           C
ATOM   2994  O   VAL   192      46.873  21.656  46.742  1.00  0.00           O
ATOM   2995  N   LYS   193      48.111  22.134  48.575  1.00  0.00           N
ATOM   2996  H   LYS   193      48.534  22.814  49.190  1.00  0.00           H
ATOM   2997  CA  LYS   193      48.376  20.778  49.001  1.00  0.00           C
ATOM   2998  HA  LYS   193      48.685  20.212  48.121  1.00  0.00           H
ATOM   2999  CB  LYS   193      49.604  21.001  50.010  1.00  0.00           C
ATOM   3000  HB2 LYS   193      50.380  21.555  49.481  1.00  0.00           H
ATOM   3001  HB3 LYS   193      49.266  21.614  50.846  1.00  0.00           H
ATOM   3002  CG  LYS   193      50.238  19.703  50.498  1.00  0.00           C
ATOM   3003  HG2 LYS   193      50.756  19.944  51.427  1.00  0.00           H
ATOM   3004  HG3 LYS   193      49.428  19.004  50.705  1.00  0.00           H
ATOM   3005  CD  LYS   193      51.160  19.062  49.458  1.00  0.00           C
ATOM   3006  HD2 LYS   193      50.586  18.928  48.541  1.00  0.00           H
ATOM   3007  HD3 LYS   193      51.910  19.808  49.198  1.00  0.00           H
ATOM   3008  CE  LYS   193      51.777  17.761  49.887  1.00  0.00           C
ATOM   3009  HE2 LYS   193      52.681  17.552  49.313  1.00  0.00           H
ATOM   3010  HE3 LYS   193      52.172  17.780  50.902  1.00  0.00           H
ATOM   3011  NZ  LYS   193      50.890  16.575  49.656  1.00  0.00           N
ATOM   3012  HZ1 LYS   193      51.416  15.747  49.899  1.00  0.00           H
ATOM   3013  HZ2 LYS   193      50.627  16.481  48.685  1.00  0.00           H
ATOM   3014  HZ3 LYS   193      50.163  16.477  50.350  1.00  0.00           H
ATOM   3015  C   LYS   193      47.115  20.070  49.484  1.00  0.00           C
ATOM   3016  O   LYS   193      47.024  18.882  49.229  1.00  0.00           O
ATOM   3017  N   LYS   194      46.182  20.739  50.097  1.00  0.00           N
ATOM   3018  H   LYS   194      46.497  21.608  50.505  1.00  0.00           H
ATOM   3019  CA  LYS   194      44.957  20.188  50.692  1.00  0.00           C
ATOM   3020  HA  LYS   194      45.211  19.161  50.952  1.00  0.00           H
ATOM   3021  CB  LYS   194      44.700  21.058  51.964  1.00  0.00           C
ATOM   3022  HB2 LYS   194      45.653  21.050  52.492  1.00  0.00           H
ATOM   3023  HB3 LYS   194      44.467  22.056  51.594  1.00  0.00           H
ATOM   3024  CG  LYS   194      43.611  20.822  52.931  1.00  0.00           C
ATOM   3025  HG2 LYS   194      42.679  20.690  52.381  1.00  0.00           H
ATOM   3026  HG3 LYS   194      43.971  20.071  53.635  1.00  0.00           H
ATOM   3027  CD  LYS   194      43.181  22.123  53.710  1.00  0.00           C
ATOM   3028  HD2 LYS   194      44.071  22.505  54.209  1.00  0.00           H
ATOM   3029  HD3 LYS   194      42.826  22.827  52.955  1.00  0.00           H
ATOM   3030  CE  LYS   194      42.061  21.667  54.733  1.00  0.00           C
ATOM   3031  HE2 LYS   194      41.194  21.329  54.165  1.00  0.00           H
ATOM   3032  HE3 LYS   194      42.466  20.877  55.364  1.00  0.00           H
ATOM   3033  NZ  LYS   194      41.624  22.797  55.587  1.00  0.00           N
ATOM   3034  HZ1 LYS   194      42.320  23.219  56.184  1.00  0.00           H
ATOM   3035  HZ2 LYS   194      40.805  22.493  56.096  1.00  0.00           H
ATOM   3036  HZ3 LYS   194      41.314  23.502  54.935  1.00  0.00           H
ATOM   3037  C   LYS   194      43.741  20.129  49.833  1.00  0.00           C
ATOM   3038  O   LYS   194      42.943  19.234  50.123  1.00  0.00           O
ATOM   3039  N   HIE   195      43.656  20.958  48.794  1.00  0.00           N
ATOM   3040  H   HIE   195      44.469  21.519  48.582  1.00  0.00           H
ATOM   3041  CA  HIE   195      42.565  20.893  47.808  1.00  0.00           C
ATOM   3042  HA  HIE   195      41.982  19.983  47.954  1.00  0.00           H
ATOM   3043  CB  HIE   195      41.642  22.092  48.025  1.00  0.00           C
ATOM   3044  HB2 HIE   195      42.119  23.029  47.740  1.00  0.00           H
ATOM   3045  HB3 HIE   195      40.789  22.031  47.348  1.00  0.00           H
ATOM   3046  CG  HIE   195      41.069  22.314  49.386  1.00  0.00           C
ATOM   3047  ND1 HIE   195      39.868  21.738  49.892  1.00  0.00           N
ATOM   3048  CE1 HIE   195      39.542  22.419  51.015  1.00  0.00           C
ATOM   3049  HE1 HIE   195      38.678  22.257  51.643  1.00  0.00           H
ATOM   3050  NE2 HIE   195      40.431  23.373  51.256  1.00  0.00           N
ATOM   3051  HE2 HIE   195      40.492  24.058  51.996  1.00  0.00           H
ATOM   3052  CD2 HIE   195      41.406  23.372  50.248  1.00  0.00           C
ATOM   3053  HD2 HIE   195      42.154  24.135  50.092  1.00  0.00           H
ATOM   3054  C   HIE   195      42.936  20.886  46.334  1.00  0.00           C
ATOM   3055  O   HIE   195      42.179  20.297  45.515  1.00  0.00           O
ATOM   3056  N   SER   196      44.023  21.607  45.906  1.00  0.00           N
ATOM   3057  H   SER   196      44.630  22.148  46.505  1.00  0.00           H
ATOM   3058  CA  SER   196      44.331  21.568  44.479  1.00  0.00           C
ATOM   3059  HA  SER   196      43.414  21.686  43.901  1.00  0.00           H
ATOM   3060  CB  SER   196      45.199  22.728  44.113  1.00  0.00           C
ATOM   3061  HB2 SER   196      46.202  22.577  44.515  1.00  0.00           H
ATOM   3062  HB3 SER   196      45.352  22.876  43.044  1.00  0.00           H
ATOM   3063  OG  SER   196      44.678  24.027  44.570  1.00  0.00           O
ATOM   3064  HG  SER   196      43.755  23.955  44.317  1.00  0.00           H
ATOM   3065  C   SER   196      44.880  20.269  43.953  1.00  0.00           C
ATOM   3066  O   SER   196      45.268  20.127  42.751  1.00  0.00           O
ATOM   3067  N   GLN   197      44.892  19.150  44.591  1.00  0.00           N
ATOM   3068  H   GLN   197      44.767  19.225  45.590  1.00  0.00           H
ATOM   3069  CA  GLN   197      45.656  17.886  44.236  1.00  0.00           C
ATOM   3070  HA  GLN   197      46.705  18.087  44.017  1.00  0.00           H
ATOM   3071  CB  GLN   197      45.787  17.049  45.448  1.00  0.00           C
ATOM   3072  HB2 GLN   197      46.460  16.224  45.218  1.00  0.00           H
ATOM   3073  HB3 GLN   197      46.212  17.622  46.274  1.00  0.00           H
ATOM   3074  CG  GLN   197      44.483  16.487  45.982  1.00  0.00           C
ATOM   3075  HG2 GLN   197      43.847  17.271  46.395  1.00  0.00           H
ATOM   3076  HG3 GLN   197      44.017  16.172  45.049  1.00  0.00           H
ATOM   3077  CD  GLN   197      44.673  15.360  46.960  1.00  0.00           C
ATOM   3078  OE1 GLN   197      45.696  15.156  47.646  1.00  0.00           O
ATOM   3079  NE2 GLN   197      43.571  14.651  47.146  1.00  0.00           N
ATOM   3080 HE21 GLN   197      43.503  13.877  47.792  1.00  0.00           H
ATOM   3081 HE22 GLN   197      42.768  14.870  46.575  1.00  0.00           H
ATOM   3082  C   GLN   197      45.140  17.051  43.008  1.00  0.00           C
ATOM   3083  O   GLN   197      45.919  16.187  42.579  1.00  0.00           O
ATOM   3084  N   PHE   198      43.956  17.321  42.571  1.00  0.00           N
ATOM   3085  H   PHE   198      43.562  18.206  42.857  1.00  0.00           H
ATOM   3086  CA  PHE   198      43.500  16.709  41.340  1.00  0.00           C
ATOM   3087  HA  PHE   198      43.912  15.699  41.312  1.00  0.00           H
ATOM   3088  CB  PHE   198      42.054  16.426  41.368  1.00  0.00           C
ATOM   3089  HB2 PHE   198      41.462  17.322  41.181  1.00  0.00           H
ATOM   3090  HB3 PHE   198      41.741  15.725  40.594  1.00  0.00           H
ATOM   3091  CG  PHE   198      41.654  15.759  42.727  1.00  0.00           C
ATOM   3092  CD1 PHE   198      41.856  14.377  42.846  1.00  0.00           C
ATOM   3093  HD1 PHE   198      42.226  13.841  41.984  1.00  0.00           H
ATOM   3094  CE1 PHE   198      41.388  13.758  44.038  1.00  0.00           C
ATOM   3095  HE1 PHE   198      41.298  12.684  43.969  1.00  0.00           H
ATOM   3096  CZ  PHE   198      40.888  14.469  45.124  1.00  0.00           C
ATOM   3097  HZ  PHE   198      40.474  13.986  45.997  1.00  0.00           H
ATOM   3098  CE2 PHE   198      40.744  15.843  44.982  1.00  0.00           C
ATOM   3099  HE2 PHE   198      40.209  16.343  45.775  1.00  0.00           H
ATOM   3100  CD2 PHE   198      41.056  16.535  43.763  1.00  0.00           C
ATOM   3101  HD2 PHE   198      40.869  17.593  43.655  1.00  0.00           H
ATOM   3102  C   PHE   198      43.940  17.468  40.048  1.00  0.00           C
ATOM   3103  O   PHE   198      43.924  16.823  38.959  1.00  0.00           O
ATOM   3104  N   ILE   199      44.314  18.733  40.177  1.00  0.00           N
ATOM   3105  H   ILE   199      44.401  19.086  41.120  1.00  0.00           H
ATOM   3106  CA  ILE   199      44.975  19.481  39.092  1.00  0.00           C
ATOM   3107  HA  ILE   199      44.204  19.408  38.325  1.00  0.00           H
ATOM   3108  CB  ILE   199      45.043  20.931  39.466  1.00  0.00           C
ATOM   3109  HB  ILE   199      45.511  20.926  40.451  1.00  0.00           H
ATOM   3110  CG2 ILE   199      45.984  21.695  38.637  1.00  0.00           C
ATOM   3111 HG21 ILE   199      45.553  21.986  37.680  1.00  0.00           H
ATOM   3112 HG22 ILE   199      46.999  21.313  38.526  1.00  0.00           H
ATOM   3113 HG23 ILE   199      46.238  22.663  39.071  1.00  0.00           H
ATOM   3114  CG1 ILE   199      43.655  21.497  39.456  1.00  0.00           C
ATOM   3115 HG12 ILE   199      43.211  21.550  38.462  1.00  0.00           H
ATOM   3116 HG13 ILE   199      42.920  20.965  40.059  1.00  0.00           H
ATOM   3117  CD1 ILE   199      43.548  22.875  39.946  1.00  0.00           C
ATOM   3118 HD11 ILE   199      42.518  23.218  40.042  1.00  0.00           H
ATOM   3119 HD12 ILE   199      44.131  23.551  39.321  1.00  0.00           H
ATOM   3120 HD13 ILE   199      44.041  22.985  40.911  1.00  0.00           H
ATOM   3121  C   ILE   199      46.311  18.868  38.547  1.00  0.00           C
ATOM   3122  O   ILE   199      47.286  18.613  39.304  1.00  0.00           O
ATOM   3123  N   GLY   200      46.434  18.763  37.245  1.00  0.00           N
ATOM   3124  H   GLY   200      45.615  19.043  36.725  1.00  0.00           H
ATOM   3125  CA  GLY   200      47.635  18.427  36.477  1.00  0.00           C
ATOM   3126  HA2 GLY   200      48.054  17.540  36.950  1.00  0.00           H
ATOM   3127  HA3 GLY   200      47.408  17.976  35.511  1.00  0.00           H
ATOM   3128  C   GLY   200      48.773  19.580  36.375  1.00  0.00           C
ATOM   3129  O   GLY   200      49.985  19.354  36.573  1.00  0.00           O
ATOM   3130  N   TYR   201      48.284  20.764  36.052  1.00  0.00           N
ATOM   3131  H   TYR   201      47.295  20.818  35.851  1.00  0.00           H
ATOM   3132  CA  TYR   201      49.104  21.953  35.724  1.00  0.00           C
ATOM   3133  HA  TYR   201      49.737  21.693  34.876  1.00  0.00           H
ATOM   3134  CB  TYR   201      48.300  23.159  35.241  1.00  0.00           C
ATOM   3135  HB2 TYR   201      47.677  23.586  36.028  1.00  0.00           H
ATOM   3136  HB3 TYR   201      48.880  23.992  34.843  1.00  0.00           H
ATOM   3137  CG  TYR   201      47.503  22.645  34.071  1.00  0.00           C
ATOM   3138  CD1 TYR   201      48.167  22.370  32.811  1.00  0.00           C
ATOM   3139  HD1 TYR   201      49.226  22.154  32.851  1.00  0.00           H
ATOM   3140  CE1 TYR   201      47.498  22.058  31.649  1.00  0.00           C
ATOM   3141  HE1 TYR   201      48.034  21.713  30.778  1.00  0.00           H
ATOM   3142  CZ  TYR   201      46.088  22.124  31.726  1.00  0.00           C
ATOM   3143  OH  TYR   201      45.354  21.656  30.727  1.00  0.00           O
ATOM   3144  HH  TYR   201      44.466  21.528  31.066  1.00  0.00           H
ATOM   3145  CE2 TYR   201      45.426  22.542  32.836  1.00  0.00           C
ATOM   3146  HE2 TYR   201      44.348  22.506  32.902  1.00  0.00           H
ATOM   3147  CD2 TYR   201      46.142  22.850  33.986  1.00  0.00           C
ATOM   3148  HD2 TYR   201      45.623  23.198  34.866  1.00  0.00           H
ATOM   3149  C   TYR   201      49.896  22.320  36.905  1.00  0.00           C
ATOM   3150  O   TYR   201      49.430  22.319  38.053  1.00  0.00           O
ATOM   3151  N   PRO   202      51.158  22.563  36.743  1.00  0.00           N
ATOM   3152  CD  PRO   202      51.978  22.383  35.502  1.00  0.00           C
ATOM   3153  HD2 PRO   202      51.789  23.136  34.735  1.00  0.00           H
ATOM   3154  HD3 PRO   202      51.816  21.415  35.027  1.00  0.00           H
ATOM   3155  CG  PRO   202      53.473  22.409  36.000  1.00  0.00           C
ATOM   3156  HG2 PRO   202      54.199  22.740  35.258  1.00  0.00           H
ATOM   3157  HG3 PRO   202      53.838  21.431  36.312  1.00  0.00           H
ATOM   3158  CB  PRO   202      53.335  23.435  37.140  1.00  0.00           C
ATOM   3159  HB2 PRO   202      53.286  24.368  36.576  1.00  0.00           H
ATOM   3160  HB3 PRO   202      54.140  23.427  37.876  1.00  0.00           H
ATOM   3161  CA  PRO   202      51.958  23.229  37.778  1.00  0.00           C
ATOM   3162  HA  PRO   202      52.109  22.480  38.555  1.00  0.00           H
ATOM   3163  C   PRO   202      51.383  24.543  38.516  1.00  0.00           C
ATOM   3164  O   PRO   202      50.902  25.520  37.937  1.00  0.00           O
ATOM   3165  N   ILE   203      51.688  24.587  39.832  1.00  0.00           N
ATOM   3166  H   ILE   203      52.167  23.791  40.227  1.00  0.00           H
ATOM   3167  CA  ILE   203      51.258  25.628  40.787  1.00  0.00           C
ATOM   3168  HA  ILE   203      50.793  26.396  40.167  1.00  0.00           H
ATOM   3169  CB  ILE   203      50.144  25.209  41.803  1.00  0.00           C
ATOM   3170  HB  ILE   203      50.530  24.325  42.310  1.00  0.00           H
ATOM   3171  CG2 ILE   203      49.890  26.370  42.769  1.00  0.00           C
ATOM   3172 HG21 ILE   203      50.827  26.525  43.307  1.00  0.00           H
ATOM   3173 HG22 ILE   203      49.040  26.122  43.405  1.00  0.00           H
ATOM   3174 HG23 ILE   203      49.721  27.304  42.234  1.00  0.00           H
ATOM   3175  CG1 ILE   203      48.868  24.835  41.017  1.00  0.00           C
ATOM   3176 HG12 ILE   203      48.499  25.809  40.694  1.00  0.00           H
ATOM   3177 HG13 ILE   203      49.122  24.339  40.080  1.00  0.00           H
ATOM   3178  CD1 ILE   203      47.892  24.139  41.989  1.00  0.00           C
ATOM   3179 HD11 ILE   203      47.411  24.850  42.662  1.00  0.00           H
ATOM   3180 HD12 ILE   203      48.464  23.309  42.403  1.00  0.00           H
ATOM   3181 HD13 ILE   203      47.043  23.632  41.531  1.00  0.00           H
ATOM   3182  C   ILE   203      52.558  26.195  41.423  1.00  0.00           C
ATOM   3183  O   ILE   203      53.256  25.414  41.976  1.00  0.00           O
ATOM   3184  N   THR   204      52.854  27.468  41.414  1.00  0.00           N
ATOM   3185  H   THR   204      52.233  28.089  40.914  1.00  0.00           H
ATOM   3186  CA  THR   204      53.982  28.034  42.222  1.00  0.00           C
ATOM   3187  HA  THR   204      54.226  27.419  43.087  1.00  0.00           H
ATOM   3188  CB  THR   204      55.236  28.226  41.318  1.00  0.00           C
ATOM   3189  HB  THR   204      54.971  28.936  40.535  1.00  0.00           H
ATOM   3190  CG2 THR   204      56.475  28.808  42.013  1.00  0.00           C
ATOM   3191 HG21 THR   204      56.743  28.338  42.959  1.00  0.00           H
ATOM   3192 HG22 THR   204      56.284  29.858  42.235  1.00  0.00           H
ATOM   3193 HG23 THR   204      57.332  28.740  41.343  1.00  0.00           H
ATOM   3194  OG1 THR   204      55.585  26.968  40.692  1.00  0.00           O
ATOM   3195  HG1 THR   204      54.793  26.715  40.212  1.00  0.00           H
ATOM   3196  C   THR   204      53.527  29.330  42.822  1.00  0.00           C
ATOM   3197  O   THR   204      52.728  30.170  42.316  1.00  0.00           O
ATOM   3198  N   LEU   205      54.000  29.636  44.016  1.00  0.00           N
ATOM   3199  H   LEU   205      54.639  28.981  44.443  1.00  0.00           H
ATOM   3200  CA  LEU   205      54.045  30.997  44.579  1.00  0.00           C
ATOM   3201  HA  LEU   205      53.202  31.567  44.188  1.00  0.00           H
ATOM   3202  CB  LEU   205      54.037  30.958  46.071  1.00  0.00           C
ATOM   3203  HB2 LEU   205      54.726  30.145  46.303  1.00  0.00           H
ATOM   3204  HB3 LEU   205      54.598  31.805  46.465  1.00  0.00           H
ATOM   3205  CG  LEU   205      52.676  30.757  46.673  1.00  0.00           C
ATOM   3206  HG  LEU   205      52.104  31.606  46.298  1.00  0.00           H
ATOM   3207  CD1 LEU   205      52.046  29.360  46.490  1.00  0.00           C
ATOM   3208 HD11 LEU   205      52.696  28.570  46.865  1.00  0.00           H
ATOM   3209 HD12 LEU   205      51.822  29.156  45.443  1.00  0.00           H
ATOM   3210 HD13 LEU   205      51.052  29.341  46.938  1.00  0.00           H
ATOM   3211  CD2 LEU   205      52.908  31.039  48.222  1.00  0.00           C
ATOM   3212 HD21 LEU   205      51.893  31.241  48.562  1.00  0.00           H
ATOM   3213 HD22 LEU   205      53.337  30.234  48.819  1.00  0.00           H
ATOM   3214 HD23 LEU   205      53.407  32.003  48.319  1.00  0.00           H
ATOM   3215  C   LEU   205      55.370  31.523  44.057  1.00  0.00           C
ATOM   3216  O   LEU   205      56.526  31.176  44.387  1.00  0.00           O
ATOM   3217  N   PHE   206      55.217  32.551  43.217  1.00  0.00           N
ATOM   3218  H   PHE   206      54.292  32.955  43.158  1.00  0.00           H
ATOM   3219  CA  PHE   206      56.286  33.236  42.478  1.00  0.00           C
ATOM   3220  HA  PHE   206      56.969  32.430  42.209  1.00  0.00           H
ATOM   3221  CB  PHE   206      55.738  34.046  41.289  1.00  0.00           C
ATOM   3222  HB2 PHE   206      55.158  33.317  40.722  1.00  0.00           H
ATOM   3223  HB3 PHE   206      54.979  34.792  41.523  1.00  0.00           H
ATOM   3224  CG  PHE   206      56.760  34.592  40.288  1.00  0.00           C
ATOM   3225  CD1 PHE   206      57.093  33.913  39.086  1.00  0.00           C
ATOM   3226  HD1 PHE   206      56.655  32.944  38.893  1.00  0.00           H
ATOM   3227  CE1 PHE   206      57.995  34.481  38.157  1.00  0.00           C
ATOM   3228  HE1 PHE   206      58.279  33.984  37.241  1.00  0.00           H
ATOM   3229  CZ  PHE   206      58.500  35.726  38.389  1.00  0.00           C
ATOM   3230  HZ  PHE   206      59.048  36.252  37.622  1.00  0.00           H
ATOM   3231  CE2 PHE   206      58.116  36.448  39.477  1.00  0.00           C
ATOM   3232  HE2 PHE   206      58.557  37.431  39.559  1.00  0.00           H
ATOM   3233  CD2 PHE   206      57.180  35.931  40.372  1.00  0.00           C
ATOM   3234  HD2 PHE   206      56.948  36.589  41.196  1.00  0.00           H
ATOM   3235  C   PHE   206      57.064  34.182  43.398  1.00  0.00           C
ATOM   3236  O   PHE   206      57.036  35.428  43.254  1.00  0.00           O
ATOM   3237  N   VAL   207      57.771  33.542  44.411  1.00  0.00           N
ATOM   3238  H   VAL   207      57.762  32.536  44.495  1.00  0.00           H
ATOM   3239  CA  VAL   207      58.216  34.316  45.608  1.00  0.00           C
ATOM   3240  HA  VAL   207      58.483  35.287  45.193  1.00  0.00           H
ATOM   3241  CB  VAL   207      57.140  34.515  46.694  1.00  0.00           C
ATOM   3242  HB  VAL   207      57.459  35.258  47.423  1.00  0.00           H
ATOM   3243  CG1 VAL   207      55.804  35.113  46.233  1.00  0.00           C
ATOM   3244 HG11 VAL   207      55.969  36.096  45.793  1.00  0.00           H
ATOM   3245 HG12 VAL   207      55.241  34.361  45.681  1.00  0.00           H
ATOM   3246 HG13 VAL   207      55.155  35.236  47.100  1.00  0.00           H
ATOM   3247  CG2 VAL   207      56.831  33.244  47.438  1.00  0.00           C
ATOM   3248 HG21 VAL   207      57.718  32.796  47.884  1.00  0.00           H
ATOM   3249 HG22 VAL   207      56.519  32.464  46.743  1.00  0.00           H
ATOM   3250 HG23 VAL   207      55.986  33.271  48.127  1.00  0.00           H
ATOM   3251  C   VAL   207      59.528  33.848  46.183  1.00  0.00           C
ATOM   3252  O   VAL   207      59.959  32.769  45.863  1.00  0.00           O
ATOM   3253  N   GLU   208      60.171  34.583  47.072  1.00  0.00           N
ATOM   3254  H   GLU   208      59.685  35.451  47.252  1.00  0.00           H
ATOM   3255  CA  GLU   208      61.466  34.283  47.751  1.00  0.00           C
ATOM   3256  HA  GLU   208      61.979  33.610  47.066  1.00  0.00           H
ATOM   3257  CB  GLU   208      62.213  35.600  48.005  1.00  0.00           C
ATOM   3258  HB2 GLU   208      61.663  36.288  48.648  1.00  0.00           H
ATOM   3259  HB3 GLU   208      63.116  35.387  48.578  1.00  0.00           H
ATOM   3260  CG  GLU   208      62.724  36.361  46.839  1.00  0.00           C
ATOM   3261  HG2 GLU   208      61.909  36.754  46.231  1.00  0.00           H
ATOM   3262  HG3 GLU   208      63.142  37.265  47.282  1.00  0.00           H
ATOM   3263  CD  GLU   208      63.786  35.547  45.996  1.00  0.00           C
ATOM   3264  OE1 GLU   208      63.969  34.332  46.245  1.00  0.00           O
ATOM   3265  OE2 GLU   208      64.450  36.076  45.136  1.00  0.00           O
ATOM   3266  C   GLU   208      61.383  33.513  49.024  1.00  0.00           C
ATOM   3267  O   GLU   208      60.966  34.061  50.063  1.00  0.00           O
ATOM   3268  OXT GLU   208      61.700  32.293  48.983  1.00  0.00           O
END
