# Supplementary material for: Worth the Weight: Sub-Pocket EXplorer (SubPEx), a Weighted Ensemble Method to Enhance Binding-Pocket Conformational Sampling
Source: J Chem Theory Comput. 2023 Aug 16;19(17):5677–89. doi: 10.1021/acs.jctc.3c00478 (PMC10500992; doi:10.1021/acs.jctc.3c00478)
Supplement: Supplementary file 2 — ct3c00478_si_002.zip [file ct3c00478_si_002.zip › clustered_structures/HSP90/subpex/rep.c1.aligned.pdb]

HELIX    1   1 ALA      9  ASN     20  1                                  12
HELIX    2   2 LYS     26  LEU     49  1                                  24
HELIX    3   3 PRO     52  GLY     58  1                                   7
HELIX    4   4 LYS     85  ILE     89  1                                   5
HELIX    5   5 LYS     97  GLN    108  1                                  12
HELIX    6   6 ILE    113  PHE    119  1                                   7
HELIX    7   7 GLY    122  LEU    128  1                                   7
HELIX    8   8 THR    180  LEU    183  1                                   4
HELIX    9   9 GLU    185  HIE    195  1                                  11
SHEET    1   1 1 VAL     2  ALA     6  0
SHEET    2   2 1 ILE    63  ASN    68  0
SHEET    3   3 1 THR    73  ASP    78  0
SHEET    4   4 1 ALA   130  LYS   138  0
SHEET    5   5 1 GLN   144  SER   150  0
SHEET    6   6 1 SER   154  THR   159  0
SHEET    7   7 1 GLY   168  LEU   175  0
SHEET    8   8 1 ILE   203  LEU   205  0
CRYST1   70.238   64.441   72.508  90.00  90.00  90.00               1
ATOM      1  N   ALA     1      40.812  54.407  27.699  1.00  0.00           N
ATOM      2  H1  ALA     1      41.313  55.133  27.208  1.00  0.00           H
ATOM      3  H2  ALA     1      41.493  53.819  28.157  1.00  0.00           H
ATOM      4  H3  ALA     1      40.353  53.895  26.960  1.00  0.00           H
ATOM      5  CA  ALA     1      39.762  55.090  28.569  1.00  0.00           C
ATOM      6  HA  ALA     1      40.220  55.727  29.327  1.00  0.00           H
ATOM      7  CB  ALA     1      38.902  56.040  27.755  1.00  0.00           C
ATOM      8  HB1 ALA     1      39.386  56.972  27.461  1.00  0.00           H
ATOM      9  HB2 ALA     1      38.140  56.488  28.392  1.00  0.00           H
ATOM     10  HB3 ALA     1      38.333  55.562  26.957  1.00  0.00           H
ATOM     11  C   ALA     1      39.054  54.074  29.358  1.00  0.00           C
ATOM     12  O   ALA     1      39.035  52.952  28.888  1.00  0.00           O
ATOM     13  N   VAL     2      38.368  54.395  30.482  1.00  0.00           N
ATOM     14  H   VAL     2      38.466  55.352  30.791  1.00  0.00           H
ATOM     15  CA  VAL     2      37.588  53.433  31.271  1.00  0.00           C
ATOM     16  HA  VAL     2      38.139  52.497  31.180  1.00  0.00           H
ATOM     17  CB  VAL     2      37.694  53.767  32.840  1.00  0.00           C
ATOM     18  HB  VAL     2      37.501  54.839  32.870  1.00  0.00           H
ATOM     19  CG1 VAL     2      36.659  53.121  33.690  1.00  0.00           C
ATOM     20 HG11 VAL     2      35.693  53.616  33.591  1.00  0.00           H
ATOM     21 HG12 VAL     2      36.592  52.122  33.260  1.00  0.00           H
ATOM     22 HG13 VAL     2      36.871  53.184  34.758  1.00  0.00           H
ATOM     23  CG2 VAL     2      39.025  53.482  33.406  1.00  0.00           C
ATOM     24 HG21 VAL     2      39.183  52.411  33.537  1.00  0.00           H
ATOM     25 HG22 VAL     2      39.135  53.898  34.407  1.00  0.00           H
ATOM     26 HG23 VAL     2      39.844  53.881  32.807  1.00  0.00           H
ATOM     27  C   VAL     2      36.105  53.430  30.752  1.00  0.00           C
ATOM     28  O   VAL     2      35.477  54.492  30.607  1.00  0.00           O
ATOM     29  N   GLU     3      35.466  52.287  30.640  1.00  0.00           N
ATOM     30  H   GLU     3      36.094  51.502  30.731  1.00  0.00           H
ATOM     31  CA  GLU     3      34.068  52.033  30.290  1.00  0.00           C
ATOM     32  HA  GLU     3      33.576  52.986  30.096  1.00  0.00           H
ATOM     33  CB  GLU     3      34.002  51.149  28.977  1.00  0.00           C
ATOM     34  HB2 GLU     3      34.751  50.360  29.061  1.00  0.00           H
ATOM     35  HB3 GLU     3      33.009  50.712  28.873  1.00  0.00           H
ATOM     36  CG  GLU     3      34.346  52.021  27.808  1.00  0.00           C
ATOM     37  HG2 GLU     3      33.556  52.738  27.589  1.00  0.00           H
ATOM     38  HG3 GLU     3      35.133  52.742  28.028  1.00  0.00           H
ATOM     39  CD  GLU     3      34.664  51.228  26.489  1.00  0.00           C
ATOM     40  OE1 GLU     3      35.536  50.298  26.578  1.00  0.00           O
ATOM     41  OE2 GLU     3      34.181  51.663  25.395  1.00  0.00           O
ATOM     42  C   GLU     3      33.272  51.328  31.418  1.00  0.00           C
ATOM     43  O   GLU     3      33.913  50.544  32.155  1.00  0.00           O
ATOM     44  N   THR     4      31.942  51.664  31.589  1.00  0.00           N
ATOM     45  H   THR     4      31.365  52.030  30.845  1.00  0.00           H
ATOM     46  CA  THR     4      31.232  51.368  32.850  1.00  0.00           C
ATOM     47  HA  THR     4      31.932  50.742  33.403  1.00  0.00           H
ATOM     48  CB  THR     4      30.952  52.604  33.703  1.00  0.00           C
ATOM     49  HB  THR     4      30.368  53.321  33.127  1.00  0.00           H
ATOM     50  CG2 THR     4      30.065  52.408  34.916  1.00  0.00           C
ATOM     51 HG21 THR     4      30.392  51.496  35.414  1.00  0.00           H
ATOM     52 HG22 THR     4      29.009  52.496  34.656  1.00  0.00           H
ATOM     53 HG23 THR     4      30.171  53.228  35.625  1.00  0.00           H
ATOM     54  OG1 THR     4      32.098  53.250  34.223  1.00  0.00           O
ATOM     55  HG1 THR     4      32.664  53.352  33.455  1.00  0.00           H
ATOM     56  C   THR     4      29.942  50.610  32.613  1.00  0.00           C
ATOM     57  O   THR     4      29.098  51.092  31.864  1.00  0.00           O
ATOM     58  N   PHE     5      29.735  49.424  33.107  1.00  0.00           N
ATOM     59  H   PHE     5      30.254  49.282  33.962  1.00  0.00           H
ATOM     60  CA  PHE     5      28.720  48.442  32.740  1.00  0.00           C
ATOM     61  HA  PHE     5      27.926  48.849  32.114  1.00  0.00           H
ATOM     62  CB  PHE     5      29.513  47.373  32.011  1.00  0.00           C
ATOM     63  HB2 PHE     5      30.285  47.023  32.697  1.00  0.00           H
ATOM     64  HB3 PHE     5      28.970  46.467  31.739  1.00  0.00           H
ATOM     65  CG  PHE     5      30.241  47.870  30.786  1.00  0.00           C
ATOM     66  CD1 PHE     5      31.632  47.944  30.800  1.00  0.00           C
ATOM     67  HD1 PHE     5      32.146  47.926  31.750  1.00  0.00           H
ATOM     68  CE1 PHE     5      32.386  48.267  29.628  1.00  0.00           C
ATOM     69  HE1 PHE     5      33.410  48.606  29.677  1.00  0.00           H
ATOM     70  CZ  PHE     5      31.682  48.384  28.377  1.00  0.00           C
ATOM     71  HZ  PHE     5      32.128  48.725  27.455  1.00  0.00           H
ATOM     72  CE2 PHE     5      30.308  48.325  28.317  1.00  0.00           C
ATOM     73  HE2 PHE     5      29.676  48.459  27.452  1.00  0.00           H
ATOM     74  CD2 PHE     5      29.582  48.058  29.544  1.00  0.00           C
ATOM     75  HD2 PHE     5      28.504  48.084  29.604  1.00  0.00           H
ATOM     76  C   PHE     5      28.085  47.891  34.049  1.00  0.00           C
ATOM     77  O   PHE     5      28.688  47.920  35.100  1.00  0.00           O
ATOM     78  N   ALA     6      26.876  47.362  33.968  1.00  0.00           N
ATOM     79  H   ALA     6      26.463  47.346  33.046  1.00  0.00           H
ATOM     80  CA  ALA     6      26.289  46.527  35.045  1.00  0.00           C
ATOM     81  HA  ALA     6      26.866  46.670  35.958  1.00  0.00           H
ATOM     82  CB  ALA     6      24.986  47.045  35.433  1.00  0.00           C
ATOM     83  HB1 ALA     6      24.264  47.026  34.617  1.00  0.00           H
ATOM     84  HB2 ALA     6      25.085  48.029  35.893  1.00  0.00           H
ATOM     85  HB3 ALA     6      24.620  46.340  36.181  1.00  0.00           H
ATOM     86  C   ALA     6      26.236  44.982  34.730  1.00  0.00           C
ATOM     87  O   ALA     6      26.152  44.541  33.551  1.00  0.00           O
ATOM     88  N   PHE     7      26.280  44.103  35.737  1.00  0.00           N
ATOM     89  H   PHE     7      25.981  44.404  36.653  1.00  0.00           H
ATOM     90  CA  PHE     7      26.178  42.625  35.562  1.00  0.00           C
ATOM     91  HA  PHE     7      26.761  42.234  34.727  1.00  0.00           H
ATOM     92  CB  PHE     7      26.598  41.918  36.852  1.00  0.00           C
ATOM     93  HB2 PHE     7      26.183  42.493  37.680  1.00  0.00           H
ATOM     94  HB3 PHE     7      26.153  40.939  37.033  1.00  0.00           H
ATOM     95  CG  PHE     7      28.198  41.926  37.004  1.00  0.00           C
ATOM     96  CD1 PHE     7      29.067  41.015  36.356  1.00  0.00           C
ATOM     97  HD1 PHE     7      28.743  40.358  35.562  1.00  0.00           H
ATOM     98  CE1 PHE     7      30.416  40.939  36.734  1.00  0.00           C
ATOM     99  HE1 PHE     7      31.054  40.293  36.148  1.00  0.00           H
ATOM    100  CZ  PHE     7      30.936  41.686  37.827  1.00  0.00           C
ATOM    101  HZ  PHE     7      31.969  41.578  38.123  1.00  0.00           H
ATOM    102  CE2 PHE     7      30.039  42.475  38.574  1.00  0.00           C
ATOM    103  HE2 PHE     7      30.424  42.953  39.463  1.00  0.00           H
ATOM    104  CD2 PHE     7      28.719  42.651  38.079  1.00  0.00           C
ATOM    105  HD2 PHE     7      28.036  43.237  38.675  1.00  0.00           H
ATOM    106  C   PHE     7      24.710  42.197  35.276  1.00  0.00           C
ATOM    107  O   PHE     7      23.787  42.844  35.699  1.00  0.00           O
ATOM    108  N   GLN     8      24.459  41.142  34.476  1.00  0.00           N
ATOM    109  H   GLN     8      25.156  40.637  33.947  1.00  0.00           H
ATOM    110  CA  GLN     8      23.105  40.591  34.317  1.00  0.00           C
ATOM    111  HA  GLN     8      22.404  41.320  33.908  1.00  0.00           H
ATOM    112  CB  GLN     8      23.109  39.469  33.300  1.00  0.00           C
ATOM    113  HB2 GLN     8      23.519  38.555  33.729  1.00  0.00           H
ATOM    114  HB3 GLN     8      22.072  39.203  33.097  1.00  0.00           H
ATOM    115  CG  GLN     8      23.862  39.844  32.000  1.00  0.00           C
ATOM    116  HG2 GLN     8      23.650  40.829  31.584  1.00  0.00           H
ATOM    117  HG3 GLN     8      24.934  39.680  32.105  1.00  0.00           H
ATOM    118  CD  GLN     8      23.346  39.002  30.899  1.00  0.00           C
ATOM    119  OE1 GLN     8      22.987  37.804  30.981  1.00  0.00           O
ATOM    120  NE2 GLN     8      23.168  39.572  29.713  1.00  0.00           N
ATOM    121 HE21 GLN     8      22.632  39.058  29.027  1.00  0.00           H
ATOM    122 HE22 GLN     8      23.397  40.543  29.562  1.00  0.00           H
ATOM    123  C   GLN     8      22.438  40.123  35.606  1.00  0.00           C
ATOM    124  O   GLN     8      23.096  39.501  36.382  1.00  0.00           O
ATOM    125  N   ALA     9      21.088  40.213  35.697  1.00  0.00           N
ATOM    126  H   ALA     9      20.644  40.697  34.930  1.00  0.00           H
ATOM    127  CA  ALA     9      20.381  40.004  36.999  1.00  0.00           C
ATOM    128  HA  ALA     9      20.577  40.732  37.787  1.00  0.00           H
ATOM    129  CB  ALA     9      18.913  40.237  36.547  1.00  0.00           C
ATOM    130  HB1 ALA     9      18.808  41.290  36.290  1.00  0.00           H
ATOM    131  HB2 ALA     9      18.154  39.901  37.254  1.00  0.00           H
ATOM    132  HB3 ALA     9      18.776  39.638  35.646  1.00  0.00           H
ATOM    133  C   ALA     9      20.612  38.710  37.823  1.00  0.00           C
ATOM    134  O   ALA     9      20.640  38.876  39.033  1.00  0.00           O
ATOM    135  N   GLU    10      20.803  37.560  37.229  1.00  0.00           N
ATOM    136  H   GLU    10      20.875  37.644  36.225  1.00  0.00           H
ATOM    137  CA  GLU    10      21.265  36.348  37.940  1.00  0.00           C
ATOM    138  HA  GLU    10      20.588  36.059  38.744  1.00  0.00           H
ATOM    139  CB  GLU    10      21.539  35.150  36.986  1.00  0.00           C
ATOM    140  HB2 GLU    10      21.859  35.497  36.004  1.00  0.00           H
ATOM    141  HB3 GLU    10      22.369  34.522  37.309  1.00  0.00           H
ATOM    142  CG  GLU    10      20.375  34.141  36.772  1.00  0.00           C
ATOM    143  HG2 GLU    10      20.763  33.432  36.041  1.00  0.00           H
ATOM    144  HG3 GLU    10      20.174  33.555  37.671  1.00  0.00           H
ATOM    145  CD  GLU    10      19.109  34.851  36.263  1.00  0.00           C
ATOM    146  OE1 GLU    10      19.142  35.331  35.107  1.00  0.00           O
ATOM    147  OE2 GLU    10      18.025  34.739  36.888  1.00  0.00           O
ATOM    148  C   GLU    10      22.646  36.608  38.619  1.00  0.00           C
ATOM    149  O   GLU    10      22.945  36.179  39.772  1.00  0.00           O
ATOM    150  N   ILE    11      23.550  37.330  38.020  1.00  0.00           N
ATOM    151  H   ILE    11      23.443  37.560  37.042  1.00  0.00           H
ATOM    152  CA  ILE    11      24.867  37.523  38.579  1.00  0.00           C
ATOM    153  HA  ILE    11      25.338  36.614  38.952  1.00  0.00           H
ATOM    154  CB  ILE    11      25.834  37.869  37.453  1.00  0.00           C
ATOM    155  HB  ILE    11      25.489  38.611  36.733  1.00  0.00           H
ATOM    156  CG2 ILE    11      27.147  38.497  37.867  1.00  0.00           C
ATOM    157 HG21 ILE    11      27.694  38.941  37.035  1.00  0.00           H
ATOM    158 HG22 ILE    11      27.799  37.754  38.327  1.00  0.00           H
ATOM    159 HG23 ILE    11      27.059  39.241  38.659  1.00  0.00           H
ATOM    160  CG1 ILE    11      26.043  36.651  36.526  1.00  0.00           C
ATOM    161 HG12 ILE    11      26.266  35.748  37.095  1.00  0.00           H
ATOM    162 HG13 ILE    11      25.081  36.494  36.037  1.00  0.00           H
ATOM    163  CD1 ILE    11      27.081  36.806  35.358  1.00  0.00           C
ATOM    164 HD11 ILE    11      26.776  37.755  34.916  1.00  0.00           H
ATOM    165 HD12 ILE    11      27.051  35.982  34.645  1.00  0.00           H
ATOM    166 HD13 ILE    11      28.065  36.810  35.825  1.00  0.00           H
ATOM    167  C   ILE    11      24.816  38.494  39.671  1.00  0.00           C
ATOM    168  O   ILE    11      25.468  38.327  40.680  1.00  0.00           O
ATOM    169  N   ALA    12      24.078  39.585  39.519  1.00  0.00           N
ATOM    170  H   ALA    12      23.637  39.733  38.622  1.00  0.00           H
ATOM    171  CA  ALA    12      23.899  40.527  40.625  1.00  0.00           C
ATOM    172  HA  ALA    12      24.800  40.974  41.048  1.00  0.00           H
ATOM    173  CB  ALA    12      23.140  41.729  40.102  1.00  0.00           C
ATOM    174  HB1 ALA    12      23.658  41.912  39.161  1.00  0.00           H
ATOM    175  HB2 ALA    12      23.287  42.635  40.689  1.00  0.00           H
ATOM    176  HB3 ALA    12      22.094  41.441  40.006  1.00  0.00           H
ATOM    177  C   ALA    12      23.125  40.012  41.861  1.00  0.00           C
ATOM    178  O   ALA    12      23.505  40.400  42.990  1.00  0.00           O
ATOM    179  N   GLN    13      22.128  39.220  41.707  1.00  0.00           N
ATOM    180  H   GLN    13      21.783  39.119  40.763  1.00  0.00           H
ATOM    181  CA  GLN    13      21.405  38.432  42.759  1.00  0.00           C
ATOM    182  HA  GLN    13      21.031  38.998  43.613  1.00  0.00           H
ATOM    183  CB  GLN    13      20.149  37.751  42.127  1.00  0.00           C
ATOM    184  HB2 GLN    13      19.627  38.411  41.434  1.00  0.00           H
ATOM    185  HB3 GLN    13      20.626  36.988  41.513  1.00  0.00           H
ATOM    186  CG  GLN    13      19.229  37.085  43.108  1.00  0.00           C
ATOM    187  HG2 GLN    13      19.804  36.423  43.755  1.00  0.00           H
ATOM    188  HG3 GLN    13      18.773  37.837  43.752  1.00  0.00           H
ATOM    189  CD  GLN    13      18.251  36.186  42.267  1.00  0.00           C
ATOM    190  OE1 GLN    13      18.095  36.288  41.111  1.00  0.00           O
ATOM    191  NE2 GLN    13      17.505  35.316  42.943  1.00  0.00           N
ATOM    192 HE21 GLN    13      17.002  34.595  42.442  1.00  0.00           H
ATOM    193 HE22 GLN    13      17.398  35.314  43.947  1.00  0.00           H
ATOM    194  C   GLN    13      22.376  37.373  43.395  1.00  0.00           C
ATOM    195  O   GLN    13      22.519  37.336  44.599  1.00  0.00           O
ATOM    196  N   LEU    14      23.067  36.555  42.606  1.00  0.00           N
ATOM    197  H   LEU    14      22.922  36.686  41.615  1.00  0.00           H
ATOM    198  CA  LEU    14      24.256  35.690  43.046  1.00  0.00           C
ATOM    199  HA  LEU    14      23.723  34.841  43.472  1.00  0.00           H
ATOM    200  CB  LEU    14      24.958  35.243  41.751  1.00  0.00           C
ATOM    201  HB2 LEU    14      24.252  34.649  41.171  1.00  0.00           H
ATOM    202  HB3 LEU    14      25.156  36.142  41.165  1.00  0.00           H
ATOM    203  CG  LEU    14      26.317  34.527  41.884  1.00  0.00           C
ATOM    204  HG  LEU    14      27.049  35.092  42.462  1.00  0.00           H
ATOM    205  CD1 LEU    14      26.271  33.061  42.414  1.00  0.00           C
ATOM    206 HD11 LEU    14      25.902  32.418  41.615  1.00  0.00           H
ATOM    207 HD12 LEU    14      25.676  33.038  43.327  1.00  0.00           H
ATOM    208 HD13 LEU    14      27.259  32.654  42.629  1.00  0.00           H
ATOM    209  CD2 LEU    14      26.990  34.461  40.559  1.00  0.00           C
ATOM    210 HD21 LEU    14      27.938  33.923  40.515  1.00  0.00           H
ATOM    211 HD22 LEU    14      26.393  33.961  39.797  1.00  0.00           H
ATOM    212 HD23 LEU    14      27.162  35.464  40.170  1.00  0.00           H
ATOM    213  C   LEU    14      25.302  36.451  43.996  1.00  0.00           C
ATOM    214  O   LEU    14      25.533  36.108  45.125  1.00  0.00           O
ATOM    215  N   MET    15      25.813  37.552  43.456  1.00  0.00           N
ATOM    216  H   MET    15      25.491  37.769  42.524  1.00  0.00           H
ATOM    217  CA  MET    15      26.782  38.416  44.202  1.00  0.00           C
ATOM    218  HA  MET    15      27.646  37.769  44.353  1.00  0.00           H
ATOM    219  CB  MET    15      27.286  39.503  43.246  1.00  0.00           C
ATOM    220  HB2 MET    15      27.602  39.074  42.296  1.00  0.00           H
ATOM    221  HB3 MET    15      26.472  40.213  43.093  1.00  0.00           H
ATOM    222  CG  MET    15      28.493  40.188  43.889  1.00  0.00           C
ATOM    223  HG2 MET    15      28.164  40.845  44.695  1.00  0.00           H
ATOM    224  HG3 MET    15      29.259  39.553  44.338  1.00  0.00           H
ATOM    225  SD  MET    15      29.263  41.253  42.656  1.00  0.00           S
ATOM    226  CE  MET    15      30.118  40.168  41.492  1.00  0.00           C
ATOM    227  HE1 MET    15      30.750  39.406  41.948  1.00  0.00           H
ATOM    228  HE2 MET    15      29.380  39.682  40.853  1.00  0.00           H
ATOM    229  HE3 MET    15      30.812  40.768  40.903  1.00  0.00           H
ATOM    230  C   MET    15      26.219  38.905  45.540  1.00  0.00           C
ATOM    231  O   MET    15      26.934  38.887  46.518  1.00  0.00           O
ATOM    232  N   SER    16      24.902  39.292  45.613  1.00  0.00           N
ATOM    233  H   SER    16      24.373  39.232  44.754  1.00  0.00           H
ATOM    234  CA  SER    16      24.160  39.715  46.825  1.00  0.00           C
ATOM    235  HA  SER    16      24.590  40.568  47.349  1.00  0.00           H
ATOM    236  CB  SER    16      22.734  40.176  46.486  1.00  0.00           C
ATOM    237  HB2 SER    16      22.813  41.139  45.982  1.00  0.00           H
ATOM    238  HB3 SER    16      22.199  39.529  45.789  1.00  0.00           H
ATOM    239  OG  SER    16      21.999  40.261  47.690  1.00  0.00           O
ATOM    240  HG  SER    16      21.138  39.872  47.517  1.00  0.00           H
ATOM    241  C   SER    16      24.171  38.588  47.864  1.00  0.00           C
ATOM    242  O   SER    16      24.536  38.791  49.022  1.00  0.00           O
ATOM    243  N   LEU    17      23.942  37.319  47.375  1.00  0.00           N
ATOM    244  H   LEU    17      23.616  37.172  46.432  1.00  0.00           H
ATOM    245  CA  LEU    17      23.985  36.122  48.295  1.00  0.00           C
ATOM    246  HA  LEU    17      23.409  36.364  49.189  1.00  0.00           H
ATOM    247  CB  LEU    17      23.332  34.905  47.599  1.00  0.00           C
ATOM    248  HB2 LEU    17      23.961  34.715  46.729  1.00  0.00           H
ATOM    249  HB3 LEU    17      23.440  34.059  48.277  1.00  0.00           H
ATOM    250  CG  LEU    17      21.821  35.096  47.185  1.00  0.00           C
ATOM    251  HG  LEU    17      21.738  35.858  46.410  1.00  0.00           H
ATOM    252  CD1 LEU    17      21.427  33.721  46.633  1.00  0.00           C
ATOM    253 HD11 LEU    17      21.965  33.505  45.711  1.00  0.00           H
ATOM    254 HD12 LEU    17      20.369  33.686  46.378  1.00  0.00           H
ATOM    255 HD13 LEU    17      21.539  32.962  47.408  1.00  0.00           H
ATOM    256  CD2 LEU    17      20.970  35.376  48.470  1.00  0.00           C
ATOM    257 HD21 LEU    17      21.160  36.347  48.925  1.00  0.00           H
ATOM    258 HD22 LEU    17      19.911  35.424  48.217  1.00  0.00           H
ATOM    259 HD23 LEU    17      21.050  34.559  49.187  1.00  0.00           H
ATOM    260  C   LEU    17      25.429  35.775  48.743  1.00  0.00           C
ATOM    261  O   LEU    17      25.701  35.571  49.927  1.00  0.00           O
ATOM    262  N   ILE    18      26.324  35.782  47.754  1.00  0.00           N
ATOM    263  H   ILE    18      26.019  35.767  46.791  1.00  0.00           H
ATOM    264  CA  ILE    18      27.789  35.815  48.125  1.00  0.00           C
ATOM    265  HA  ILE    18      27.940  34.802  48.501  1.00  0.00           H
ATOM    266  CB  ILE    18      28.668  35.966  46.859  1.00  0.00           C
ATOM    267  HB  ILE    18      28.190  36.746  46.267  1.00  0.00           H
ATOM    268  CG2 ILE    18      30.157  36.541  47.050  1.00  0.00           C
ATOM    269 HG21 ILE    18      30.776  36.051  47.801  1.00  0.00           H
ATOM    270 HG22 ILE    18      30.187  37.605  47.289  1.00  0.00           H
ATOM    271 HG23 ILE    18      30.678  36.367  46.109  1.00  0.00           H
ATOM    272  CG1 ILE    18      28.514  34.642  46.100  1.00  0.00           C
ATOM    273 HG12 ILE    18      29.067  33.881  46.650  1.00  0.00           H
ATOM    274 HG13 ILE    18      27.515  34.321  45.807  1.00  0.00           H
ATOM    275  CD1 ILE    18      29.185  34.663  44.709  1.00  0.00           C
ATOM    276 HD11 ILE    18      28.842  33.744  44.233  1.00  0.00           H
ATOM    277 HD12 ILE    18      30.264  34.585  44.835  1.00  0.00           H
ATOM    278 HD13 ILE    18      28.905  35.507  44.079  1.00  0.00           H
ATOM    279  C   ILE    18      28.087  36.714  49.308  1.00  0.00           C
ATOM    280  O   ILE    18      28.695  36.310  50.315  1.00  0.00           O
ATOM    281  N   ILE    19      27.597  37.988  49.366  1.00  0.00           N
ATOM    282  H   ILE    19      26.920  38.294  48.682  1.00  0.00           H
ATOM    283  CA  ILE    19      27.825  38.971  50.471  1.00  0.00           C
ATOM    284  HA  ILE    19      28.885  38.966  50.729  1.00  0.00           H
ATOM    285  CB  ILE    19      27.687  40.356  49.877  1.00  0.00           C
ATOM    286  HB  ILE    19      26.712  40.498  49.414  1.00  0.00           H
ATOM    287  CG2 ILE    19      27.717  41.482  50.943  1.00  0.00           C
ATOM    288 HG21 ILE    19      27.439  42.421  50.463  1.00  0.00           H
ATOM    289 HG22 ILE    19      28.700  41.509  51.414  1.00  0.00           H
ATOM    290 HG23 ILE    19      26.924  41.293  51.665  1.00  0.00           H
ATOM    291  CG1 ILE    19      28.845  40.655  48.845  1.00  0.00           C
ATOM    292 HG12 ILE    19      29.734  41.105  49.285  1.00  0.00           H
ATOM    293 HG13 ILE    19      29.141  39.750  48.314  1.00  0.00           H
ATOM    294  CD1 ILE    19      28.371  41.759  47.806  1.00  0.00           C
ATOM    295 HD11 ILE    19      27.522  41.402  47.221  1.00  0.00           H
ATOM    296 HD12 ILE    19      29.115  41.835  47.013  1.00  0.00           H
ATOM    297 HD13 ILE    19      28.221  42.733  48.269  1.00  0.00           H
ATOM    298  C   ILE    19      27.084  38.647  51.702  1.00  0.00           C
ATOM    299  O   ILE    19      27.629  38.532  52.826  1.00  0.00           O
ATOM    300  N   ASN    20      25.749  38.403  51.601  1.00  0.00           N
ATOM    301  H   ASN    20      25.299  38.405  50.697  1.00  0.00           H
ATOM    302  CA  ASN    20      24.842  38.211  52.720  1.00  0.00           C
ATOM    303  HA  ASN    20      25.062  38.990  53.451  1.00  0.00           H
ATOM    304  CB  ASN    20      23.391  38.482  52.167  1.00  0.00           C
ATOM    305  HB2 ASN    20      23.201  37.949  51.236  1.00  0.00           H
ATOM    306  HB3 ASN    20      22.677  38.034  52.858  1.00  0.00           H
ATOM    307  CG  ASN    20      23.126  39.978  51.974  1.00  0.00           C
ATOM    308  OD1 ASN    20      22.712  40.753  52.873  1.00  0.00           O
ATOM    309  ND2 ASN    20      23.555  40.512  50.870  1.00  0.00           N
ATOM    310 HD21 ASN    20      23.844  39.928  50.098  1.00  0.00           H
ATOM    311 HD22 ASN    20      23.525  41.519  50.807  1.00  0.00           H
ATOM    312  C   ASN    20      24.926  36.816  53.433  1.00  0.00           C
ATOM    313  O   ASN    20      24.553  36.593  54.605  1.00  0.00           O
ATOM    314  N   THR    21      25.508  35.771  52.760  1.00  0.00           N
ATOM    315  H   THR    21      26.032  35.916  51.908  1.00  0.00           H
ATOM    316  CA  THR    21      25.606  34.431  53.350  1.00  0.00           C
ATOM    317  HA  THR    21      24.733  34.222  53.966  1.00  0.00           H
ATOM    318  CB  THR    21      25.811  33.213  52.377  1.00  0.00           C
ATOM    319  HB  THR    21      26.821  33.161  51.969  1.00  0.00           H
ATOM    320  CG2 THR    21      25.636  31.921  53.128  1.00  0.00           C
ATOM    321 HG21 THR    21      25.379  31.157  52.394  1.00  0.00           H
ATOM    322 HG22 THR    21      24.667  32.010  53.620  1.00  0.00           H
ATOM    323 HG23 THR    21      26.537  31.629  53.666  1.00  0.00           H
ATOM    324  OG1 THR    21      24.837  33.244  51.370  1.00  0.00           O
ATOM    325  HG1 THR    21      24.860  34.089  50.916  1.00  0.00           H
ATOM    326  C   THR    21      26.759  34.370  54.351  1.00  0.00           C
ATOM    327  O   THR    21      27.946  34.621  54.100  1.00  0.00           O
ATOM    328  N   PHE    22      26.468  34.003  55.671  1.00  0.00           N
ATOM    329  H   PHE    22      25.502  33.776  55.863  1.00  0.00           H
ATOM    330  CA  PHE    22      27.498  33.907  56.704  1.00  0.00           C
ATOM    331  HA  PHE    22      28.290  34.651  56.631  1.00  0.00           H
ATOM    332  CB  PHE    22      26.977  34.073  58.101  1.00  0.00           C
ATOM    333  HB2 PHE    22      26.584  35.081  58.230  1.00  0.00           H
ATOM    334  HB3 PHE    22      26.190  33.341  58.280  1.00  0.00           H
ATOM    335  CG  PHE    22      28.066  33.978  59.102  1.00  0.00           C
ATOM    336  CD1 PHE    22      28.684  35.188  59.553  1.00  0.00           C
ATOM    337  HD1 PHE    22      28.393  36.153  59.166  1.00  0.00           H
ATOM    338  CE1 PHE    22      29.850  35.118  60.344  1.00  0.00           C
ATOM    339  HE1 PHE    22      30.385  36.020  60.606  1.00  0.00           H
ATOM    340  CZ  PHE    22      30.348  33.906  60.760  1.00  0.00           C
ATOM    341  HZ  PHE    22      31.267  33.819  61.322  1.00  0.00           H
ATOM    342  CE2 PHE    22      29.752  32.724  60.491  1.00  0.00           C
ATOM    343  HE2 PHE    22      30.230  31.776  60.693  1.00  0.00           H
ATOM    344  CD2 PHE    22      28.642  32.737  59.606  1.00  0.00           C
ATOM    345  HD2 PHE    22      28.170  31.802  59.341  1.00  0.00           H
ATOM    346  C   PHE    22      28.143  32.469  56.495  1.00  0.00           C
ATOM    347  O   PHE    22      27.400  31.497  56.478  1.00  0.00           O
ATOM    348  N   TYR    23      29.475  32.464  56.437  1.00  0.00           N
ATOM    349  H   TYR    23      29.943  33.359  56.437  1.00  0.00           H
ATOM    350  CA  TYR    23      30.255  31.362  55.916  1.00  0.00           C
ATOM    351  HA  TYR    23      29.734  30.463  56.245  1.00  0.00           H
ATOM    352  CB  TYR    23      30.341  31.525  54.386  1.00  0.00           C
ATOM    353  HB2 TYR    23      29.358  31.790  53.999  1.00  0.00           H
ATOM    354  HB3 TYR    23      31.033  32.353  54.232  1.00  0.00           H
ATOM    355  CG  TYR    23      30.838  30.319  53.563  1.00  0.00           C
ATOM    356  CD1 TYR    23      30.132  29.110  53.726  1.00  0.00           C
ATOM    357  HD1 TYR    23      29.305  29.014  54.414  1.00  0.00           H
ATOM    358  CE1 TYR    23      30.539  28.019  52.961  1.00  0.00           C
ATOM    359  HE1 TYR    23      30.110  27.038  53.102  1.00  0.00           H
ATOM    360  CZ  TYR    23      31.471  28.129  51.936  1.00  0.00           C
ATOM    361  OH  TYR    23      31.853  26.965  51.356  1.00  0.00           O
ATOM    362  HH  TYR    23      31.253  26.215  51.375  1.00  0.00           H
ATOM    363  CE2 TYR    23      32.154  29.280  51.797  1.00  0.00           C
ATOM    364  HE2 TYR    23      33.014  29.381  51.152  1.00  0.00           H
ATOM    365  CD2 TYR    23      31.737  30.397  52.504  1.00  0.00           C
ATOM    366  HD2 TYR    23      32.290  31.306  52.321  1.00  0.00           H
ATOM    367  C   TYR    23      31.670  31.298  56.602  1.00  0.00           C
ATOM    368  O   TYR    23      32.420  32.232  56.406  1.00  0.00           O
ATOM    369  N   SER    24      32.021  30.240  57.211  1.00  0.00           N
ATOM    370  H   SER    24      31.351  29.487  57.285  1.00  0.00           H
ATOM    371  CA  SER    24      33.323  30.033  57.859  1.00  0.00           C
ATOM    372  HA  SER    24      33.783  31.010  58.004  1.00  0.00           H
ATOM    373  CB  SER    24      33.231  29.275  59.200  1.00  0.00           C
ATOM    374  HB2 SER    24      32.563  28.414  59.203  1.00  0.00           H
ATOM    375  HB3 SER    24      34.195  28.987  59.619  1.00  0.00           H
ATOM    376  OG  SER    24      32.573  30.059  60.153  1.00  0.00           O
ATOM    377  HG  SER    24      33.245  30.683  60.434  1.00  0.00           H
ATOM    378  C   SER    24      34.271  29.141  57.011  1.00  0.00           C
ATOM    379  O   SER    24      35.424  28.986  57.344  1.00  0.00           O
ATOM    380  N   ASN    25      33.765  28.544  55.945  1.00  0.00           N
ATOM    381  H   ASN    25      32.769  28.489  55.780  1.00  0.00           H
ATOM    382  CA  ASN    25      34.573  27.695  55.061  1.00  0.00           C
ATOM    383  HA  ASN    25      35.419  27.272  55.603  1.00  0.00           H
ATOM    384  CB  ASN    25      33.700  26.549  54.633  1.00  0.00           C
ATOM    385  HB2 ASN    25      33.364  25.972  55.495  1.00  0.00           H
ATOM    386  HB3 ASN    25      32.846  26.905  54.057  1.00  0.00           H
ATOM    387  CG  ASN    25      34.489  25.497  53.818  1.00  0.00           C
ATOM    388  OD1 ASN    25      35.537  25.124  54.259  1.00  0.00           O
ATOM    389  ND2 ASN    25      33.995  25.116  52.672  1.00  0.00           N
ATOM    390 HD21 ASN    25      33.199  25.560  52.237  1.00  0.00           H
ATOM    391 HD22 ASN    25      34.451  24.341  52.213  1.00  0.00           H
ATOM    392  C   ASN    25      35.105  28.520  53.849  1.00  0.00           C
ATOM    393  O   ASN    25      35.100  28.047  52.774  1.00  0.00           O
ATOM    394  N   LYS    26      35.588  29.737  54.105  1.00  0.00           N
ATOM    395  H   LYS    26      35.729  29.916  55.088  1.00  0.00           H
ATOM    396  CA  LYS    26      36.047  30.697  53.035  1.00  0.00           C
ATOM    397  HA  LYS    26      35.197  30.719  52.353  1.00  0.00           H
ATOM    398  CB  LYS    26      36.352  32.112  53.643  1.00  0.00           C
ATOM    399  HB2 LYS    26      37.146  32.070  54.389  1.00  0.00           H
ATOM    400  HB3 LYS    26      36.604  32.771  52.813  1.00  0.00           H
ATOM    401  CG  LYS    26      35.159  32.743  54.359  1.00  0.00           C
ATOM    402  HG2 LYS    26      34.193  32.395  53.994  1.00  0.00           H
ATOM    403  HG3 LYS    26      35.181  32.488  55.418  1.00  0.00           H
ATOM    404  CD  LYS    26      35.219  34.216  54.238  1.00  0.00           C
ATOM    405  HD2 LYS    26      36.033  34.539  54.887  1.00  0.00           H
ATOM    406  HD3 LYS    26      35.454  34.581  53.237  1.00  0.00           H
ATOM    407  CE  LYS    26      33.807  34.804  54.482  1.00  0.00           C
ATOM    408  HE2 LYS    26      33.171  34.692  53.604  1.00  0.00           H
ATOM    409  HE3 LYS    26      33.316  34.195  55.240  1.00  0.00           H
ATOM    410  NZ  LYS    26      33.696  36.197  54.828  1.00  0.00           N
ATOM    411  HZ1 LYS    26      34.171  36.819  54.189  1.00  0.00           H
ATOM    412  HZ2 LYS    26      34.188  36.334  55.700  1.00  0.00           H
ATOM    413  HZ3 LYS    26      32.764  36.577  54.917  1.00  0.00           H
ATOM    414  C   LYS    26      37.213  30.236  52.193  1.00  0.00           C
ATOM    415  O   LYS    26      37.368  30.697  51.101  1.00  0.00           O
ATOM    416  N   GLU    27      38.116  29.463  52.813  1.00  0.00           N
ATOM    417  H   GLU    27      37.839  29.188  53.744  1.00  0.00           H
ATOM    418  CA  GLU    27      39.457  29.066  52.164  1.00  0.00           C
ATOM    419  HA  GLU    27      39.977  30.009  52.001  1.00  0.00           H
ATOM    420  CB  GLU    27      40.243  28.060  53.027  1.00  0.00           C
ATOM    421  HB2 GLU    27      41.134  27.828  52.443  1.00  0.00           H
ATOM    422  HB3 GLU    27      40.543  28.533  53.962  1.00  0.00           H
ATOM    423  CG  GLU    27      39.598  26.723  53.356  1.00  0.00           C
ATOM    424  HG2 GLU    27      38.604  26.919  53.761  1.00  0.00           H
ATOM    425  HG3 GLU    27      39.406  26.339  52.353  1.00  0.00           H
ATOM    426  CD  GLU    27      40.446  25.699  54.131  1.00  0.00           C
ATOM    427  OE1 GLU    27      40.081  24.492  54.240  1.00  0.00           O
ATOM    428  OE2 GLU    27      41.332  26.146  54.918  1.00  0.00           O
ATOM    429  C   GLU    27      39.274  28.545  50.739  1.00  0.00           C
ATOM    430  O   GLU    27      40.214  28.692  49.986  1.00  0.00           O
ATOM    431  N   ILE    28      38.171  27.994  50.346  1.00  0.00           N
ATOM    432  H   ILE    28      37.513  27.807  51.089  1.00  0.00           H
ATOM    433  CA  ILE    28      37.838  27.512  49.000  1.00  0.00           C
ATOM    434  HA  ILE    28      38.724  26.979  48.656  1.00  0.00           H
ATOM    435  CB  ILE    28      36.696  26.472  49.004  1.00  0.00           C
ATOM    436  HB  ILE    28      36.514  26.073  48.005  1.00  0.00           H
ATOM    437  CG2 ILE    28      36.937  25.273  49.935  1.00  0.00           C
ATOM    438 HG21 ILE    28      36.001  24.723  49.853  1.00  0.00           H
ATOM    439 HG22 ILE    28      37.043  25.653  50.951  1.00  0.00           H
ATOM    440 HG23 ILE    28      37.778  24.664  49.600  1.00  0.00           H
ATOM    441  CG1 ILE    28      35.354  27.146  49.492  1.00  0.00           C
ATOM    442 HG12 ILE    28      34.732  26.360  49.921  1.00  0.00           H
ATOM    443 HG13 ILE    28      35.537  27.909  50.248  1.00  0.00           H
ATOM    444  CD1 ILE    28      34.600  27.814  48.269  1.00  0.00           C
ATOM    445 HD11 ILE    28      34.616  27.076  47.467  1.00  0.00           H
ATOM    446 HD12 ILE    28      35.018  28.756  47.912  1.00  0.00           H
ATOM    447 HD13 ILE    28      33.548  27.880  48.544  1.00  0.00           H
ATOM    448  C   ILE    28      37.674  28.559  47.901  1.00  0.00           C
ATOM    449  O   ILE    28      37.587  28.187  46.694  1.00  0.00           O
ATOM    450  N   PHE    29      37.782  29.903  48.219  1.00  0.00           N
ATOM    451  H   PHE    29      37.808  30.220  49.177  1.00  0.00           H
ATOM    452  CA  PHE    29      37.852  30.894  47.176  1.00  0.00           C
ATOM    453  HA  PHE    29      36.920  30.813  46.618  1.00  0.00           H
ATOM    454  CB  PHE    29      38.000  32.338  47.737  1.00  0.00           C
ATOM    455  HB2 PHE    29      37.745  32.969  46.886  1.00  0.00           H
ATOM    456  HB3 PHE    29      37.274  32.592  48.511  1.00  0.00           H
ATOM    457  CG  PHE    29      39.331  32.785  48.225  1.00  0.00           C
ATOM    458  CD1 PHE    29      39.694  32.396  49.521  1.00  0.00           C
ATOM    459  HD1 PHE    29      38.957  31.800  50.040  1.00  0.00           H
ATOM    460  CE1 PHE    29      41.011  32.659  49.926  1.00  0.00           C
ATOM    461  HE1 PHE    29      41.334  32.288  50.889  1.00  0.00           H
ATOM    462  CZ  PHE    29      41.967  33.222  49.112  1.00  0.00           C
ATOM    463  HZ  PHE    29      42.993  33.424  49.381  1.00  0.00           H
ATOM    464  CE2 PHE    29      41.630  33.628  47.843  1.00  0.00           C
ATOM    465  HE2 PHE    29      42.366  33.975  47.133  1.00  0.00           H
ATOM    466  CD2 PHE    29      40.275  33.472  47.384  1.00  0.00           C
ATOM    467  HD2 PHE    29      39.942  33.750  46.395  1.00  0.00           H
ATOM    468  C   PHE    29      38.993  30.579  46.228  1.00  0.00           C
ATOM    469  O   PHE    29      38.917  30.577  44.998  1.00  0.00           O
ATOM    470  N   LEU    30      40.161  30.351  46.804  1.00  0.00           N
ATOM    471  H   LEU    30      40.226  30.298  47.811  1.00  0.00           H
ATOM    472  CA  LEU    30      41.465  30.134  46.071  1.00  0.00           C
ATOM    473  HA  LEU    30      41.555  30.967  45.374  1.00  0.00           H
ATOM    474  CB  LEU    30      42.697  30.078  47.036  1.00  0.00           C
ATOM    475  HB2 LEU    30      42.721  30.958  47.679  1.00  0.00           H
ATOM    476  HB3 LEU    30      42.684  29.175  47.646  1.00  0.00           H
ATOM    477  CG  LEU    30      43.955  30.021  46.097  1.00  0.00           C
ATOM    478  HG  LEU    30      43.897  29.182  45.404  1.00  0.00           H
ATOM    479  CD1 LEU    30      44.428  31.365  45.404  1.00  0.00           C
ATOM    480 HD11 LEU    30      43.986  32.141  46.029  1.00  0.00           H
ATOM    481 HD12 LEU    30      43.944  31.456  44.431  1.00  0.00           H
ATOM    482 HD13 LEU    30      45.502  31.514  45.291  1.00  0.00           H
ATOM    483  CD2 LEU    30      45.127  29.743  46.997  1.00  0.00           C
ATOM    484 HD21 LEU    30      45.271  30.529  47.740  1.00  0.00           H
ATOM    485 HD22 LEU    30      44.841  28.818  47.498  1.00  0.00           H
ATOM    486 HD23 LEU    30      46.036  29.588  46.415  1.00  0.00           H
ATOM    487  C   LEU    30      41.342  28.874  45.190  1.00  0.00           C
ATOM    488  O   LEU    30      41.728  28.953  44.003  1.00  0.00           O
ATOM    489  N   ARG    31      40.705  27.734  45.649  1.00  0.00           N
ATOM    490  H   ARG    31      40.565  27.664  46.646  1.00  0.00           H
ATOM    491  CA  ARG    31      40.558  26.523  44.832  1.00  0.00           C
ATOM    492  HA  ARG    31      41.537  26.469  44.355  1.00  0.00           H
ATOM    493  CB  ARG    31      40.342  25.297  45.722  1.00  0.00           C
ATOM    494  HB2 ARG    31      40.503  24.484  45.014  1.00  0.00           H
ATOM    495  HB3 ARG    31      41.072  25.210  46.527  1.00  0.00           H
ATOM    496  CG  ARG    31      38.941  25.109  46.500  1.00  0.00           C
ATOM    497  HG2 ARG    31      39.103  24.797  47.532  1.00  0.00           H
ATOM    498  HG3 ARG    31      38.297  25.982  46.390  1.00  0.00           H
ATOM    499  CD  ARG    31      38.211  23.999  45.811  1.00  0.00           C
ATOM    500  HD2 ARG    31      38.421  23.876  44.748  1.00  0.00           H
ATOM    501  HD3 ARG    31      38.514  23.094  46.338  1.00  0.00           H
ATOM    502  NE  ARG    31      36.705  24.106  46.058  1.00  0.00           N
ATOM    503  HE  ARG    31      36.260  24.792  45.464  1.00  0.00           H
ATOM    504  CZ  ARG    31      35.903  23.371  46.787  1.00  0.00           C
ATOM    505  NH1 ARG    31      36.244  22.264  47.459  1.00  0.00           N
ATOM    506 HH11 ARG    31      37.222  22.016  47.434  1.00  0.00           H
ATOM    507 HH12 ARG    31      35.559  21.966  48.139  1.00  0.00           H
ATOM    508  NH2 ARG    31      34.683  23.707  46.886  1.00  0.00           N
ATOM    509 HH21 ARG    31      34.415  24.474  46.286  1.00  0.00           H
ATOM    510 HH22 ARG    31      33.980  23.146  47.347  1.00  0.00           H
ATOM    511  C   ARG    31      39.533  26.731  43.766  1.00  0.00           C
ATOM    512  O   ARG    31      39.675  26.164  42.683  1.00  0.00           O
ATOM    513  N   GLU    32      38.487  27.494  43.968  1.00  0.00           N
ATOM    514  H   GLU    32      38.406  27.925  44.878  1.00  0.00           H
ATOM    515  CA  GLU    32      37.542  27.895  42.904  1.00  0.00           C
ATOM    516  HA  GLU    32      37.132  26.958  42.527  1.00  0.00           H
ATOM    517  CB  GLU    32      36.374  28.662  43.483  1.00  0.00           C
ATOM    518  HB2 GLU    32      36.762  29.548  43.986  1.00  0.00           H
ATOM    519  HB3 GLU    32      35.886  28.976  42.560  1.00  0.00           H
ATOM    520  CG  GLU    32      35.265  27.952  44.292  1.00  0.00           C
ATOM    521  HG2 GLU    32      35.547  27.813  45.335  1.00  0.00           H
ATOM    522  HG3 GLU    32      34.419  28.639  44.300  1.00  0.00           H
ATOM    523  CD  GLU    32      34.850  26.546  43.791  1.00  0.00           C
ATOM    524  OE1 GLU    32      34.526  25.694  44.682  1.00  0.00           O
ATOM    525  OE2 GLU    32      34.941  26.253  42.540  1.00  0.00           O
ATOM    526  C   GLU    32      38.235  28.696  41.834  1.00  0.00           C
ATOM    527  O   GLU    32      37.902  28.540  40.667  1.00  0.00           O
ATOM    528  N   LEU    33      39.250  29.512  42.163  1.00  0.00           N
ATOM    529  H   LEU    33      39.455  29.590  43.149  1.00  0.00           H
ATOM    530  CA  LEU    33      39.986  30.291  41.111  1.00  0.00           C
ATOM    531  HA  LEU    33      39.272  30.512  40.318  1.00  0.00           H
ATOM    532  CB  LEU    33      40.632  31.482  41.900  1.00  0.00           C
ATOM    533  HB2 LEU    33      41.277  31.067  42.675  1.00  0.00           H
ATOM    534  HB3 LEU    33      41.352  31.954  41.230  1.00  0.00           H
ATOM    535  CG  LEU    33      39.765  32.603  42.445  1.00  0.00           C
ATOM    536  HG  LEU    33      38.998  32.158  43.079  1.00  0.00           H
ATOM    537  CD1 LEU    33      40.544  33.542  43.346  1.00  0.00           C
ATOM    538 HD11 LEU    33      41.554  33.690  42.964  1.00  0.00           H
ATOM    539 HD12 LEU    33      40.748  33.014  44.277  1.00  0.00           H
ATOM    540 HD13 LEU    33      40.020  34.472  43.571  1.00  0.00           H
ATOM    541  CD2 LEU    33      38.998  33.406  41.396  1.00  0.00           C
ATOM    542 HD21 LEU    33      39.771  33.861  40.775  1.00  0.00           H
ATOM    543 HD22 LEU    33      38.468  32.690  40.769  1.00  0.00           H
ATOM    544 HD23 LEU    33      38.422  34.221  41.833  1.00  0.00           H
ATOM    545  C   LEU    33      41.007  29.424  40.395  1.00  0.00           C
ATOM    546  O   LEU    33      41.104  29.427  39.182  1.00  0.00           O
ATOM    547  N   ILE    34      41.712  28.558  41.083  1.00  0.00           N
ATOM    548  H   ILE    34      41.610  28.538  42.087  1.00  0.00           H
ATOM    549  CA  ILE    34      42.705  27.629  40.479  1.00  0.00           C
ATOM    550  HA  ILE    34      43.467  28.158  39.907  1.00  0.00           H
ATOM    551  CB  ILE    34      43.575  26.885  41.538  1.00  0.00           C
ATOM    552  HB  ILE    34      42.956  26.565  42.377  1.00  0.00           H
ATOM    553  CG2 ILE    34      44.321  25.701  40.966  1.00  0.00           C
ATOM    554 HG21 ILE    34      43.533  25.020  40.650  1.00  0.00           H
ATOM    555 HG22 ILE    34      45.015  25.218  41.654  1.00  0.00           H
ATOM    556 HG23 ILE    34      44.794  25.883  40.000  1.00  0.00           H
ATOM    557  CG1 ILE    34      44.583  27.863  42.227  1.00  0.00           C
ATOM    558 HG12 ILE    34      45.275  28.281  41.494  1.00  0.00           H
ATOM    559 HG13 ILE    34      43.988  28.696  42.600  1.00  0.00           H
ATOM    560  CD1 ILE    34      45.167  27.354  43.533  1.00  0.00           C
ATOM    561 HD11 ILE    34      45.968  26.673  43.247  1.00  0.00           H
ATOM    562 HD12 ILE    34      44.417  26.947  44.212  1.00  0.00           H
ATOM    563 HD13 ILE    34      45.663  28.227  43.956  1.00  0.00           H
ATOM    564  C   ILE    34      41.955  26.691  39.604  1.00  0.00           C
ATOM    565  O   ILE    34      42.396  26.459  38.514  1.00  0.00           O
ATOM    566  N   SER    35      40.864  26.061  40.014  1.00  0.00           N
ATOM    567  H   SER    35      40.396  26.363  40.857  1.00  0.00           H
ATOM    568  CA  SER    35      40.023  25.148  39.208  1.00  0.00           C
ATOM    569  HA  SER    35      40.684  24.360  38.848  1.00  0.00           H
ATOM    570  CB  SER    35      38.803  24.789  40.011  1.00  0.00           C
ATOM    571  HB2 SER    35      38.330  25.688  40.404  1.00  0.00           H
ATOM    572  HB3 SER    35      38.148  24.173  39.395  1.00  0.00           H
ATOM    573  OG  SER    35      39.172  23.932  41.046  1.00  0.00           O
ATOM    574  HG  SER    35      39.494  24.438  41.796  1.00  0.00           H
ATOM    575  C   SER    35      39.445  25.866  37.923  1.00  0.00           C
ATOM    576  O   SER    35      39.300  25.375  36.844  1.00  0.00           O
ATOM    577  N   ASN    36      39.174  27.202  38.010  1.00  0.00           N
ATOM    578  H   ASN    36      39.280  27.662  38.902  1.00  0.00           H
ATOM    579  CA  ASN    36      38.859  28.055  36.908  1.00  0.00           C
ATOM    580  HA  ASN    36      38.165  27.631  36.182  1.00  0.00           H
ATOM    581  CB  ASN    36      38.297  29.409  37.417  1.00  0.00           C
ATOM    582  HB2 ASN    36      37.712  29.222  38.318  1.00  0.00           H
ATOM    583  HB3 ASN    36      39.108  30.095  37.663  1.00  0.00           H
ATOM    584  CG  ASN    36      37.381  30.040  36.409  1.00  0.00           C
ATOM    585  OD1 ASN    36      36.363  29.500  35.968  1.00  0.00           O
ATOM    586  ND2 ASN    36      37.591  31.252  36.056  1.00  0.00           N
ATOM    587 HD21 ASN    36      38.405  31.770  36.354  1.00  0.00           H
ATOM    588 HD22 ASN    36      37.211  31.575  35.177  1.00  0.00           H
ATOM    589  C   ASN    36      40.138  28.344  35.954  1.00  0.00           C
ATOM    590  O   ASN    36      39.924  28.371  34.740  1.00  0.00           O
ATOM    591  N   SER    37      41.362  28.471  36.436  1.00  0.00           N
ATOM    592  H   SER    37      41.353  28.545  37.443  1.00  0.00           H
ATOM    593  CA  SER    37      42.585  28.344  35.594  1.00  0.00           C
ATOM    594  HA  SER    37      42.544  29.067  34.779  1.00  0.00           H
ATOM    595  CB  SER    37      43.807  28.854  36.284  1.00  0.00           C
ATOM    596  HB2 SER    37      44.059  28.265  37.166  1.00  0.00           H
ATOM    597  HB3 SER    37      44.609  28.779  35.550  1.00  0.00           H
ATOM    598  OG  SER    37      43.597  30.212  36.548  1.00  0.00           O
ATOM    599  HG  SER    37      43.771  30.612  35.693  1.00  0.00           H
ATOM    600  C   SER    37      42.694  26.988  34.924  1.00  0.00           C
ATOM    601  O   SER    37      42.953  26.926  33.718  1.00  0.00           O
ATOM    602  N   SER    38      42.343  25.976  35.656  1.00  0.00           N
ATOM    603  H   SER    38      42.035  26.217  36.588  1.00  0.00           H
ATOM    604  CA  SER    38      42.305  24.686  34.938  1.00  0.00           C
ATOM    605  HA  SER    38      43.296  24.407  34.582  1.00  0.00           H
ATOM    606  CB  SER    38      42.013  23.528  35.919  1.00  0.00           C
ATOM    607  HB2 SER    38      42.769  23.738  36.677  1.00  0.00           H
ATOM    608  HB3 SER    38      41.024  23.754  36.315  1.00  0.00           H
ATOM    609  OG  SER    38      42.227  22.226  35.336  1.00  0.00           O
ATOM    610  HG  SER    38      41.469  21.941  34.821  1.00  0.00           H
ATOM    611  C   SER    38      41.373  24.597  33.771  1.00  0.00           C
ATOM    612  O   SER    38      41.801  24.108  32.724  1.00  0.00           O
ATOM    613  N   ASP    39      40.145  25.178  33.790  1.00  0.00           N
ATOM    614  H   ASP    39      39.862  25.448  34.721  1.00  0.00           H
ATOM    615  CA  ASP    39      39.180  25.305  32.636  1.00  0.00           C
ATOM    616  HA  ASP    39      39.002  24.377  32.092  1.00  0.00           H
ATOM    617  CB  ASP    39      37.792  25.833  33.243  1.00  0.00           C
ATOM    618  HB2 ASP    39      37.978  26.659  33.929  1.00  0.00           H
ATOM    619  HB3 ASP    39      37.143  26.111  32.412  1.00  0.00           H
ATOM    620  CG  ASP    39      37.112  24.807  34.070  1.00  0.00           C
ATOM    621  OD1 ASP    39      37.367  23.579  33.784  1.00  0.00           O
ATOM    622  OD2 ASP    39      36.168  25.198  34.860  1.00  0.00           O
ATOM    623  C   ASP    39      39.664  26.267  31.546  1.00  0.00           C
ATOM    624  O   ASP    39      39.510  25.965  30.345  1.00  0.00           O
ATOM    625  N   ALA    40      40.413  27.356  31.946  1.00  0.00           N
ATOM    626  H   ALA    40      40.609  27.569  32.914  1.00  0.00           H
ATOM    627  CA  ALA    40      41.143  28.192  30.932  1.00  0.00           C
ATOM    628  HA  ALA    40      40.476  28.613  30.180  1.00  0.00           H
ATOM    629  CB  ALA    40      41.662  29.327  31.774  1.00  0.00           C
ATOM    630  HB1 ALA    40      41.948  30.125  31.087  1.00  0.00           H
ATOM    631  HB2 ALA    40      42.503  28.981  32.374  1.00  0.00           H
ATOM    632  HB3 ALA    40      40.897  29.668  32.470  1.00  0.00           H
ATOM    633  C   ALA    40      42.252  27.418  30.256  1.00  0.00           C
ATOM    634  O   ALA    40      42.564  27.509  29.076  1.00  0.00           O
ATOM    635  N   LEU    41      43.050  26.661  31.015  1.00  0.00           N
ATOM    636  H   LEU    41      42.886  26.672  32.012  1.00  0.00           H
ATOM    637  CA  LEU    41      44.235  25.912  30.498  1.00  0.00           C
ATOM    638  HA  LEU    41      44.788  26.583  29.842  1.00  0.00           H
ATOM    639  CB  LEU    41      45.254  25.538  31.642  1.00  0.00           C
ATOM    640  HB2 LEU    41      44.819  24.956  32.455  1.00  0.00           H
ATOM    641  HB3 LEU    41      45.991  24.845  31.238  1.00  0.00           H
ATOM    642  CG  LEU    41      45.891  26.765  32.365  1.00  0.00           C
ATOM    643  HG  LEU    41      45.219  27.618  32.280  1.00  0.00           H
ATOM    644  CD1 LEU    41      46.290  26.515  33.871  1.00  0.00           C
ATOM    645 HD11 LEU    41      46.314  27.411  34.492  1.00  0.00           H
ATOM    646 HD12 LEU    41      47.266  26.035  33.944  1.00  0.00           H
ATOM    647 HD13 LEU    41      45.517  25.883  34.308  1.00  0.00           H
ATOM    648  CD2 LEU    41      47.214  27.010  31.527  1.00  0.00           C
ATOM    649 HD21 LEU    41      46.984  27.425  30.545  1.00  0.00           H
ATOM    650 HD22 LEU    41      47.717  27.758  32.140  1.00  0.00           H
ATOM    651 HD23 LEU    41      47.792  26.089  31.451  1.00  0.00           H
ATOM    652  C   LEU    41      43.734  24.712  29.624  1.00  0.00           C
ATOM    653  O   LEU    41      44.360  24.486  28.596  1.00  0.00           O
ATOM    654  N   ASP    42      42.773  23.898  30.063  1.00  0.00           N
ATOM    655  H   ASP    42      42.360  24.217  30.928  1.00  0.00           H
ATOM    656  CA  ASP    42      42.243  22.771  29.220  1.00  0.00           C
ATOM    657  HA  ASP    42      43.069  22.127  28.916  1.00  0.00           H
ATOM    658  CB  ASP    42      41.230  21.953  29.997  1.00  0.00           C
ATOM    659  HB2 ASP    42      40.398  22.599  30.273  1.00  0.00           H
ATOM    660  HB3 ASP    42      40.767  21.285  29.271  1.00  0.00           H
ATOM    661  CG  ASP    42      41.759  21.191  31.218  1.00  0.00           C
ATOM    662  OD1 ASP    42      42.883  20.676  31.104  1.00  0.00           O
ATOM    663  OD2 ASP    42      40.975  20.942  32.162  1.00  0.00           O
ATOM    664  C   ASP    42      41.744  23.274  27.844  1.00  0.00           C
ATOM    665  O   ASP    42      41.786  22.562  26.829  1.00  0.00           O
ATOM    666  N   LYS    43      41.348  24.518  27.741  1.00  0.00           N
ATOM    667  H   LYS    43      41.344  25.128  28.547  1.00  0.00           H
ATOM    668  CA  LYS    43      40.779  25.226  26.557  1.00  0.00           C
ATOM    669  HA  LYS    43      40.137  24.493  26.067  1.00  0.00           H
ATOM    670  CB  LYS    43      39.853  26.319  26.964  1.00  0.00           C
ATOM    671  HB2 LYS    43      39.328  25.957  27.849  1.00  0.00           H
ATOM    672  HB3 LYS    43      40.337  27.243  27.281  1.00  0.00           H
ATOM    673  CG  LYS    43      38.806  26.718  25.880  1.00  0.00           C
ATOM    674  HG2 LYS    43      39.236  27.417  25.163  1.00  0.00           H
ATOM    675  HG3 LYS    43      38.461  25.851  25.319  1.00  0.00           H
ATOM    676  CD  LYS    43      37.665  27.528  26.590  1.00  0.00           C
ATOM    677  HD2 LYS    43      37.115  27.011  27.375  1.00  0.00           H
ATOM    678  HD3 LYS    43      38.175  28.355  27.085  1.00  0.00           H
ATOM    679  CE  LYS    43      36.594  28.012  25.584  1.00  0.00           C
ATOM    680  HE2 LYS    43      37.103  28.506  24.755  1.00  0.00           H
ATOM    681  HE3 LYS    43      36.146  27.133  25.118  1.00  0.00           H
ATOM    682  NZ  LYS    43      35.546  28.752  26.405  1.00  0.00           N
ATOM    683  HZ1 LYS    43      35.119  28.102  27.050  1.00  0.00           H
ATOM    684  HZ2 LYS    43      34.838  29.223  25.860  1.00  0.00           H
ATOM    685  HZ3 LYS    43      35.981  29.450  26.992  1.00  0.00           H
ATOM    686  C   LYS    43      41.804  25.604  25.580  1.00  0.00           C
ATOM    687  O   LYS    43      41.682  25.381  24.378  1.00  0.00           O
ATOM    688  N   ILE    44      42.898  26.116  26.097  1.00  0.00           N
ATOM    689  H   ILE    44      43.002  26.258  27.092  1.00  0.00           H
ATOM    690  CA  ILE    44      44.088  26.303  25.184  1.00  0.00           C
ATOM    691  HA  ILE    44      43.723  26.730  24.251  1.00  0.00           H
ATOM    692  CB  ILE    44      45.035  27.396  25.664  1.00  0.00           C
ATOM    693  HB  ILE    44      44.402  28.269  25.822  1.00  0.00           H
ATOM    694  CG2 ILE    44      45.853  26.977  26.857  1.00  0.00           C
ATOM    695 HG21 ILE    44      46.632  27.704  27.085  1.00  0.00           H
ATOM    696 HG22 ILE    44      46.137  25.935  26.706  1.00  0.00           H
ATOM    697 HG23 ILE    44      45.157  27.091  27.688  1.00  0.00           H
ATOM    698  CG1 ILE    44      46.047  27.716  24.461  1.00  0.00           C
ATOM    699 HG12 ILE    44      46.612  28.514  24.942  1.00  0.00           H
ATOM    700 HG13 ILE    44      46.778  26.977  24.130  1.00  0.00           H
ATOM    701  CD1 ILE    44      45.324  28.394  23.317  1.00  0.00           C
ATOM    702 HD11 ILE    44      44.587  29.135  23.628  1.00  0.00           H
ATOM    703 HD12 ILE    44      44.819  27.603  22.764  1.00  0.00           H
ATOM    704 HD13 ILE    44      45.979  28.888  22.597  1.00  0.00           H
ATOM    705  C   ILE    44      44.760  24.952  24.774  1.00  0.00           C
ATOM    706  O   ILE    44      45.110  24.706  23.661  1.00  0.00           O
ATOM    707  N   ARG    45      44.813  23.951  25.633  1.00  0.00           N
ATOM    708  H   ARG    45      44.508  24.138  26.578  1.00  0.00           H
ATOM    709  CA  ARG    45      45.160  22.538  25.380  1.00  0.00           C
ATOM    710  HA  ARG    45      46.094  22.421  24.832  1.00  0.00           H
ATOM    711  CB  ARG    45      45.275  21.821  26.733  1.00  0.00           C
ATOM    712  HB2 ARG    45      45.969  22.359  27.380  1.00  0.00           H
ATOM    713  HB3 ARG    45      44.222  21.849  27.010  1.00  0.00           H
ATOM    714  CG  ARG    45      45.724  20.386  26.556  1.00  0.00           C
ATOM    715  HG2 ARG    45      44.949  19.729  26.160  1.00  0.00           H
ATOM    716  HG3 ARG    45      46.680  20.395  26.033  1.00  0.00           H
ATOM    717  CD  ARG    45      46.060  19.705  27.907  1.00  0.00           C
ATOM    718  HD2 ARG    45      46.523  18.738  27.711  1.00  0.00           H
ATOM    719  HD3 ARG    45      46.681  20.338  28.541  1.00  0.00           H
ATOM    720  NE  ARG    45      44.869  19.474  28.736  1.00  0.00           N
ATOM    721  HE  ARG    45      44.464  20.245  29.247  1.00  0.00           H
ATOM    722  CZ  ARG    45      44.090  18.386  28.787  1.00  0.00           C
ATOM    723  NH1 ARG    45      44.185  17.307  28.099  1.00  0.00           N
ATOM    724 HH11 ARG    45      44.554  17.378  27.162  1.00  0.00           H
ATOM    725 HH12 ARG    45      43.491  16.590  28.259  1.00  0.00           H
ATOM    726  NH2 ARG    45      43.087  18.399  29.633  1.00  0.00           N
ATOM    727 HH21 ARG    45      42.912  19.193  30.232  1.00  0.00           H
ATOM    728 HH22 ARG    45      42.345  17.737  29.458  1.00  0.00           H
ATOM    729  C   ARG    45      44.299  21.824  24.291  1.00  0.00           C
ATOM    730  O   ARG    45      44.859  21.168  23.418  1.00  0.00           O
ATOM    731  N   TYR    46      43.004  22.140  24.306  1.00  0.00           N
ATOM    732  H   TYR    46      42.544  22.522  25.119  1.00  0.00           H
ATOM    733  CA  TYR    46      42.099  21.793  23.198  1.00  0.00           C
ATOM    734  HA  TYR    46      42.304  20.745  22.978  1.00  0.00           H
ATOM    735  CB  TYR    46      40.612  21.913  23.725  1.00  0.00           C
ATOM    736  HB2 TYR    46      40.502  21.286  24.610  1.00  0.00           H
ATOM    737  HB3 TYR    46      40.424  22.941  24.032  1.00  0.00           H
ATOM    738  CG  TYR    46      39.541  21.583  22.683  1.00  0.00           C
ATOM    739  CD1 TYR    46      39.572  20.281  22.131  1.00  0.00           C
ATOM    740  HD1 TYR    46      40.379  19.617  22.406  1.00  0.00           H
ATOM    741  CE1 TYR    46      38.418  19.860  21.367  1.00  0.00           C
ATOM    742  HE1 TYR    46      38.416  18.896  20.879  1.00  0.00           H
ATOM    743  CZ  TYR    46      37.239  20.662  21.274  1.00  0.00           C
ATOM    744  OH  TYR    46      36.293  20.200  20.306  1.00  0.00           O
ATOM    745  HH  TYR    46      36.698  19.633  19.645  1.00  0.00           H
ATOM    746  CE2 TYR    46      37.200  21.988  21.836  1.00  0.00           C
ATOM    747  HE2 TYR    46      36.351  22.628  21.649  1.00  0.00           H
ATOM    748  CD2 TYR    46      38.329  22.384  22.632  1.00  0.00           C
ATOM    749  HD2 TYR    46      38.241  23.273  23.239  1.00  0.00           H
ATOM    750  C   TYR    46      42.309  22.629  21.935  1.00  0.00           C
ATOM    751  O   TYR    46      42.475  22.044  20.910  1.00  0.00           O
ATOM    752  N   GLU    47      42.248  23.914  22.031  1.00  0.00           N
ATOM    753  H   GLU    47      42.030  24.243  22.961  1.00  0.00           H
ATOM    754  CA  GLU    47      42.352  24.862  20.892  1.00  0.00           C
ATOM    755  HA  GLU    47      41.523  24.669  20.211  1.00  0.00           H
ATOM    756  CB  GLU    47      42.163  26.257  21.394  1.00  0.00           C
ATOM    757  HB2 GLU    47      41.159  26.351  21.809  1.00  0.00           H
ATOM    758  HB3 GLU    47      42.873  26.402  22.209  1.00  0.00           H
ATOM    759  CG  GLU    47      42.211  27.458  20.368  1.00  0.00           C
ATOM    760  HG2 GLU    47      42.090  28.402  20.900  1.00  0.00           H
ATOM    761  HG3 GLU    47      43.158  27.382  19.833  1.00  0.00           H
ATOM    762  CD  GLU    47      41.064  27.514  19.342  1.00  0.00           C
ATOM    763  OE1 GLU    47      41.263  28.131  18.279  1.00  0.00           O
ATOM    764  OE2 GLU    47      39.983  26.995  19.577  1.00  0.00           O
ATOM    765  C   GLU    47      43.650  24.863  20.080  1.00  0.00           C
ATOM    766  O   GLU    47      43.628  25.083  18.883  1.00  0.00           O
ATOM    767  N   SER    48      44.766  24.540  20.730  1.00  0.00           N
ATOM    768  H   SER    48      44.670  24.676  21.726  1.00  0.00           H
ATOM    769  CA  SER    48      46.055  24.383  20.257  1.00  0.00           C
ATOM    770  HA  SER    48      46.313  25.203  19.586  1.00  0.00           H
ATOM    771  CB  SER    48      47.070  24.307  21.408  1.00  0.00           C
ATOM    772  HB2 SER    48      48.053  24.169  20.958  1.00  0.00           H
ATOM    773  HB3 SER    48      47.017  25.279  21.899  1.00  0.00           H
ATOM    774  OG  SER    48      46.934  23.183  22.257  1.00  0.00           O
ATOM    775  HG  SER    48      46.140  23.349  22.770  1.00  0.00           H
ATOM    776  C   SER    48      46.270  23.163  19.370  1.00  0.00           C
ATOM    777  O   SER    48      47.300  23.126  18.631  1.00  0.00           O
ATOM    778  N   LEU    49      45.348  22.190  19.404  1.00  0.00           N
ATOM    779  H   LEU    49      44.638  22.128  20.121  1.00  0.00           H
ATOM    780  CA  LEU    49      45.258  21.116  18.436  1.00  0.00           C
ATOM    781  HA  LEU    49      46.193  20.556  18.466  1.00  0.00           H
ATOM    782  CB  LEU    49      44.040  20.281  18.816  1.00  0.00           C
ATOM    783  HB2 LEU    49      44.061  20.060  19.883  1.00  0.00           H
ATOM    784  HB3 LEU    49      43.149  20.864  18.583  1.00  0.00           H
ATOM    785  CG  LEU    49      44.012  18.920  18.053  1.00  0.00           C
ATOM    786  HG  LEU    49      44.426  19.105  17.062  1.00  0.00           H
ATOM    787  CD1 LEU    49      44.889  17.949  18.875  1.00  0.00           C
ATOM    788 HD11 LEU    49      44.923  16.997  18.345  1.00  0.00           H
ATOM    789 HD12 LEU    49      44.445  17.838  19.864  1.00  0.00           H
ATOM    790 HD13 LEU    49      45.870  18.367  19.103  1.00  0.00           H
ATOM    791  CD2 LEU    49      42.559  18.283  18.009  1.00  0.00           C
ATOM    792 HD21 LEU    49      42.508  17.315  17.511  1.00  0.00           H
ATOM    793 HD22 LEU    49      42.198  18.098  19.021  1.00  0.00           H
ATOM    794 HD23 LEU    49      41.847  18.960  17.536  1.00  0.00           H
ATOM    795  C   LEU    49      45.077  21.735  17.045  1.00  0.00           C
ATOM    796  O   LEU    49      45.504  21.089  16.047  1.00  0.00           O
ATOM    797  N   THR    50      44.427  22.927  16.976  1.00  0.00           N
ATOM    798  H   THR    50      44.081  23.332  17.834  1.00  0.00           H
ATOM    799  CA  THR    50      44.060  23.540  15.650  1.00  0.00           C
ATOM    800  HA  THR    50      44.130  22.653  15.021  1.00  0.00           H
ATOM    801  CB  THR    50      42.700  24.342  15.604  1.00  0.00           C
ATOM    802  HB  THR    50      42.434  24.435  14.551  1.00  0.00           H
ATOM    803  CG2 THR    50      41.453  23.722  16.228  1.00  0.00           C
ATOM    804 HG21 THR    50      41.178  22.892  15.578  1.00  0.00           H
ATOM    805 HG22 THR    50      40.739  24.545  16.197  1.00  0.00           H
ATOM    806 HG23 THR    50      41.661  23.454  17.264  1.00  0.00           H
ATOM    807  OG1 THR    50      42.943  25.616  16.202  1.00  0.00           O
ATOM    808  HG1 THR    50      43.030  25.434  17.140  1.00  0.00           H
ATOM    809  C   THR    50      45.253  24.408  14.997  1.00  0.00           C
ATOM    810  O   THR    50      45.308  24.461  13.802  1.00  0.00           O
ATOM    811  N   ASP    51      46.267  24.888  15.747  1.00  0.00           N
ATOM    812  H   ASP    51      46.110  24.611  16.707  1.00  0.00           H
ATOM    813  CA  ASP    51      47.518  25.514  15.293  1.00  0.00           C
ATOM    814  HA  ASP    51      48.004  24.850  14.577  1.00  0.00           H
ATOM    815  CB  ASP    51      47.161  26.894  14.586  1.00  0.00           C
ATOM    816  HB2 ASP    51      46.331  26.670  13.915  1.00  0.00           H
ATOM    817  HB3 ASP    51      46.889  27.536  15.424  1.00  0.00           H
ATOM    818  CG  ASP    51      48.441  27.426  13.896  1.00  0.00           C
ATOM    819  OD1 ASP    51      49.304  28.035  14.581  1.00  0.00           O
ATOM    820  OD2 ASP    51      48.577  27.190  12.670  1.00  0.00           O
ATOM    821  C   ASP    51      48.547  25.727  16.443  1.00  0.00           C
ATOM    822  O   ASP    51      48.128  26.155  17.527  1.00  0.00           O
ATOM    823  N   PRO    52      49.863  25.500  16.296  1.00  0.00           N
ATOM    824  CD  PRO    52      50.518  25.020  15.082  1.00  0.00           C
ATOM    825  HD2 PRO    52      50.105  25.442  14.166  1.00  0.00           H
ATOM    826  HD3 PRO    52      50.394  23.938  15.111  1.00  0.00           H
ATOM    827  CG  PRO    52      51.986  25.365  15.246  1.00  0.00           C
ATOM    828  HG2 PRO    52      52.186  26.389  14.932  1.00  0.00           H
ATOM    829  HG3 PRO    52      52.542  24.593  14.713  1.00  0.00           H
ATOM    830  CB  PRO    52      52.108  25.203  16.780  1.00  0.00           C
ATOM    831  HB2 PRO    52      52.973  25.703  17.216  1.00  0.00           H
ATOM    832  HB3 PRO    52      52.094  24.144  17.040  1.00  0.00           H
ATOM    833  CA  PRO    52      50.873  25.777  17.327  1.00  0.00           C
ATOM    834  HA  PRO    52      50.565  25.220  18.212  1.00  0.00           H
ATOM    835  C   PRO    52      50.969  27.246  17.727  1.00  0.00           C
ATOM    836  O   PRO    52      51.073  27.432  18.962  1.00  0.00           O
ATOM    837  N   SER    53      50.854  28.262  16.839  1.00  0.00           N
ATOM    838  H   SER    53      50.682  28.010  15.877  1.00  0.00           H
ATOM    839  CA  SER    53      51.128  29.670  17.123  1.00  0.00           C
ATOM    840  HA  SER    53      52.181  29.680  17.404  1.00  0.00           H
ATOM    841  CB  SER    53      50.859  30.483  15.859  1.00  0.00           C
ATOM    842  HB2 SER    53      51.085  31.546  15.947  1.00  0.00           H
ATOM    843  HB3 SER    53      51.333  30.162  14.932  1.00  0.00           H
ATOM    844  OG  SER    53      49.461  30.412  15.554  1.00  0.00           O
ATOM    845  HG  SER    53      49.304  29.514  15.253  1.00  0.00           H
ATOM    846  C   SER    53      50.225  30.275  18.232  1.00  0.00           C
ATOM    847  O   SER    53      50.565  31.218  18.936  1.00  0.00           O
ATOM    848  N   LYS    54      49.031  29.614  18.430  1.00  0.00           N
ATOM    849  H   LYS    54      48.699  28.805  17.925  1.00  0.00           H
ATOM    850  CA  LYS    54      48.098  29.961  19.470  1.00  0.00           C
ATOM    851  HA  LYS    54      47.987  31.038  19.590  1.00  0.00           H
ATOM    852  CB  LYS    54      46.718  29.294  19.193  1.00  0.00           C
ATOM    853  HB2 LYS    54      46.820  28.223  19.374  1.00  0.00           H
ATOM    854  HB3 LYS    54      46.015  29.625  19.958  1.00  0.00           H
ATOM    855  CG  LYS    54      46.093  29.439  17.834  1.00  0.00           C
ATOM    856  HG2 LYS    54      45.865  30.500  17.724  1.00  0.00           H
ATOM    857  HG3 LYS    54      46.843  29.284  17.058  1.00  0.00           H
ATOM    858  CD  LYS    54      44.825  28.591  17.576  1.00  0.00           C
ATOM    859  HD2 LYS    54      45.175  27.560  17.517  1.00  0.00           H
ATOM    860  HD3 LYS    54      44.082  28.775  18.353  1.00  0.00           H
ATOM    861  CE  LYS    54      44.305  29.050  16.255  1.00  0.00           C
ATOM    862  HE2 LYS    54      44.202  30.135  16.254  1.00  0.00           H
ATOM    863  HE3 LYS    54      45.090  28.857  15.525  1.00  0.00           H
ATOM    864  NZ  LYS    54      42.995  28.335  15.881  1.00  0.00           N
ATOM    865  HZ1 LYS    54      43.156  27.343  15.978  1.00  0.00           H
ATOM    866  HZ2 LYS    54      42.784  28.595  14.929  1.00  0.00           H
ATOM    867  HZ3 LYS    54      42.250  28.719  16.446  1.00  0.00           H
ATOM    868  C   LYS    54      48.659  29.529  20.830  1.00  0.00           C
ATOM    869  O   LYS    54      48.346  30.131  21.854  1.00  0.00           O
ATOM    870  N   LEU    55      49.426  28.501  20.878  1.00  0.00           N
ATOM    871  H   LEU    55      49.589  27.887  20.094  1.00  0.00           H
ATOM    872  CA  LEU    55      50.167  28.022  22.114  1.00  0.00           C
ATOM    873  HA  LEU    55      49.511  28.185  22.969  1.00  0.00           H
ATOM    874  CB  LEU    55      50.422  26.523  21.997  1.00  0.00           C
ATOM    875  HB2 LEU    55      49.737  26.042  21.300  1.00  0.00           H
ATOM    876  HB3 LEU    55      51.367  26.362  21.477  1.00  0.00           H
ATOM    877  CG  LEU    55      50.283  25.631  23.273  1.00  0.00           C
ATOM    878  HG  LEU    55      49.219  25.634  23.510  1.00  0.00           H
ATOM    879  CD1 LEU    55      50.724  24.169  22.990  1.00  0.00           C
ATOM    880 HD11 LEU    55      50.163  23.727  22.167  1.00  0.00           H
ATOM    881 HD12 LEU    55      50.403  23.508  23.796  1.00  0.00           H
ATOM    882 HD13 LEU    55      51.805  24.184  22.849  1.00  0.00           H
ATOM    883  CD2 LEU    55      51.085  26.103  24.434  1.00  0.00           C
ATOM    884 HD21 LEU    55      50.582  26.967  24.868  1.00  0.00           H
ATOM    885 HD22 LEU    55      51.055  25.432  25.292  1.00  0.00           H
ATOM    886 HD23 LEU    55      52.104  26.349  24.136  1.00  0.00           H
ATOM    887  C   LEU    55      51.495  28.755  22.363  1.00  0.00           C
ATOM    888  O   LEU    55      51.820  29.194  23.462  1.00  0.00           O
ATOM    889  N   ASP    56      52.276  29.129  21.314  1.00  0.00           N
ATOM    890  H   ASP    56      51.932  28.806  20.421  1.00  0.00           H
ATOM    891  CA  ASP    56      53.543  29.748  21.377  1.00  0.00           C
ATOM    892  HA  ASP    56      54.119  29.083  22.022  1.00  0.00           H
ATOM    893  CB  ASP    56      54.222  29.775  19.980  1.00  0.00           C
ATOM    894  HB2 ASP    56      53.454  30.067  19.264  1.00  0.00           H
ATOM    895  HB3 ASP    56      55.075  30.453  20.009  1.00  0.00           H
ATOM    896  CG  ASP    56      54.808  28.416  19.424  1.00  0.00           C
ATOM    897  OD1 ASP    56      55.115  28.332  18.237  1.00  0.00           O
ATOM    898  OD2 ASP    56      54.977  27.449  20.192  1.00  0.00           O
ATOM    899  C   ASP    56      53.537  31.149  22.025  1.00  0.00           C
ATOM    900  O   ASP    56      54.600  31.712  22.381  1.00  0.00           O
ATOM    901  N   SER    57      52.408  31.851  22.207  1.00  0.00           N
ATOM    902  H   SER    57      51.620  31.263  21.977  1.00  0.00           H
ATOM    903  CA  SER    57      52.141  33.172  22.861  1.00  0.00           C
ATOM    904  HA  SER    57      52.959  33.836  22.580  1.00  0.00           H
ATOM    905  CB  SER    57      50.815  33.856  22.481  1.00  0.00           C
ATOM    906  HB2 SER    57      50.705  34.710  23.149  1.00  0.00           H
ATOM    907  HB3 SER    57      51.009  34.166  21.454  1.00  0.00           H
ATOM    908  OG  SER    57      49.825  32.873  22.651  1.00  0.00           O
ATOM    909  HG  SER    57      49.082  33.217  22.149  1.00  0.00           H
ATOM    910  C   SER    57      52.396  33.097  24.372  1.00  0.00           C
ATOM    911  O   SER    57      52.260  34.170  25.039  1.00  0.00           O
ATOM    912  N   GLY    58      52.621  31.925  24.907  1.00  0.00           N
ATOM    913  H   GLY    58      52.660  31.140  24.272  1.00  0.00           H
ATOM    914  CA  GLY    58      53.006  31.580  26.272  1.00  0.00           C
ATOM    915  HA2 GLY    58      53.931  32.088  26.545  1.00  0.00           H
ATOM    916  HA3 GLY    58      52.270  31.796  27.047  1.00  0.00           H
ATOM    917  C   GLY    58      53.014  30.023  26.350  1.00  0.00           C
ATOM    918  O   GLY    58      52.012  29.387  26.716  1.00  0.00           O
ATOM    919  N   LYS    59      54.107  29.383  25.891  1.00  0.00           N
ATOM    920  H   LYS    59      54.870  30.007  25.670  1.00  0.00           H
ATOM    921  CA  LYS    59      54.216  27.960  25.603  1.00  0.00           C
ATOM    922  HA  LYS    59      53.407  27.741  24.906  1.00  0.00           H
ATOM    923  CB  LYS    59      55.631  27.804  24.870  1.00  0.00           C
ATOM    924  HB2 LYS    59      55.885  28.682  24.276  1.00  0.00           H
ATOM    925  HB3 LYS    59      56.372  27.772  25.669  1.00  0.00           H
ATOM    926  CG  LYS    59      55.774  26.449  24.153  1.00  0.00           C
ATOM    927  HG2 LYS    59      55.768  25.733  24.975  1.00  0.00           H
ATOM    928  HG3 LYS    59      54.929  26.167  23.524  1.00  0.00           H
ATOM    929  CD  LYS    59      57.107  26.420  23.408  1.00  0.00           C
ATOM    930  HD2 LYS    59      57.270  27.249  22.720  1.00  0.00           H
ATOM    931  HD3 LYS    59      57.907  26.478  24.147  1.00  0.00           H
ATOM    932  CE  LYS    59      57.270  25.055  22.700  1.00  0.00           C
ATOM    933  HE2 LYS    59      57.415  24.168  23.316  1.00  0.00           H
ATOM    934  HE3 LYS    59      56.365  24.913  22.108  1.00  0.00           H
ATOM    935  NZ  LYS    59      58.469  25.021  21.792  1.00  0.00           N
ATOM    936  HZ1 LYS    59      58.813  24.077  21.687  1.00  0.00           H
ATOM    937  HZ2 LYS    59      59.219  25.635  22.074  1.00  0.00           H
ATOM    938  HZ3 LYS    59      58.163  25.354  20.889  1.00  0.00           H
ATOM    939  C   LYS    59      54.107  26.983  26.794  1.00  0.00           C
ATOM    940  O   LYS    59      53.646  25.852  26.697  1.00  0.00           O
ATOM    941  N   GLU    60      54.409  27.455  28.043  1.00  0.00           N
ATOM    942  H   GLU    60      54.678  28.428  28.038  1.00  0.00           H
ATOM    943  CA  GLU    60      54.400  26.666  29.305  1.00  0.00           C
ATOM    944  HA  GLU    60      54.459  25.614  29.023  1.00  0.00           H
ATOM    945  CB  GLU    60      55.587  27.062  30.247  1.00  0.00           C
ATOM    946  HB2 GLU    60      55.778  28.126  30.388  1.00  0.00           H
ATOM    947  HB3 GLU    60      55.242  26.583  31.163  1.00  0.00           H
ATOM    948  CG  GLU    60      56.930  26.443  29.741  1.00  0.00           C
ATOM    949  HG2 GLU    60      57.566  26.299  30.614  1.00  0.00           H
ATOM    950  HG3 GLU    60      56.822  25.454  29.296  1.00  0.00           H
ATOM    951  CD  GLU    60      57.642  27.351  28.788  1.00  0.00           C
ATOM    952  OE1 GLU    60      58.262  26.783  27.891  1.00  0.00           O
ATOM    953  OE2 GLU    60      57.702  28.589  28.952  1.00  0.00           O
ATOM    954  C   GLU    60      52.998  26.769  29.963  1.00  0.00           C
ATOM    955  O   GLU    60      52.633  27.844  30.402  1.00  0.00           O
ATOM    956  N   LEU    61      52.231  25.655  29.977  1.00  0.00           N
ATOM    957  H   LEU    61      52.580  24.803  29.562  1.00  0.00           H
ATOM    958  CA  LEU    61      50.924  25.653  30.545  1.00  0.00           C
ATOM    959  HA  LEU    61      50.501  26.643  30.378  1.00  0.00           H
ATOM    960  CB  LEU    61      50.019  24.658  29.789  1.00  0.00           C
ATOM    961  HB2 LEU    61      50.528  23.735  30.063  1.00  0.00           H
ATOM    962  HB3 LEU    61      49.056  24.521  30.282  1.00  0.00           H
ATOM    963  CG  LEU    61      49.712  24.681  28.286  1.00  0.00           C
ATOM    964  HG  LEU    61      50.646  24.641  27.727  1.00  0.00           H
ATOM    965  CD1 LEU    61      48.940  23.529  27.779  1.00  0.00           C
ATOM    966 HD11 LEU    61      47.935  23.503  28.202  1.00  0.00           H
ATOM    967 HD12 LEU    61      49.316  22.539  28.036  1.00  0.00           H
ATOM    968 HD13 LEU    61      48.829  23.555  26.695  1.00  0.00           H
ATOM    969  CD2 LEU    61      48.930  25.944  27.944  1.00  0.00           C
ATOM    970 HD21 LEU    61      48.019  25.982  28.541  1.00  0.00           H
ATOM    971 HD22 LEU    61      49.621  26.735  28.233  1.00  0.00           H
ATOM    972 HD23 LEU    61      48.696  26.090  26.889  1.00  0.00           H
ATOM    973  C   LEU    61      50.925  25.391  32.008  1.00  0.00           C
ATOM    974  O   LEU    61      51.357  24.310  32.452  1.00  0.00           O
ATOM    975  N   HID    62      50.507  26.427  32.739  1.00  0.00           N
ATOM    976  H   HID    62      50.330  27.339  32.343  1.00  0.00           H
ATOM    977  CA  HID    62      50.778  26.523  34.244  1.00  0.00           C
ATOM    978  HA  HID    62      50.318  25.607  34.615  1.00  0.00           H
ATOM    979  CB  HID    62      52.330  26.523  34.443  1.00  0.00           C
ATOM    980  HB2 HID    62      52.468  26.394  35.517  1.00  0.00           H
ATOM    981  HB3 HID    62      52.777  25.716  33.861  1.00  0.00           H
ATOM    982  CG  HID    62      53.223  27.758  34.203  1.00  0.00           C
ATOM    983  ND1 HID    62      53.286  28.522  33.075  1.00  0.00           N
ATOM    984  HD1 HID    62      52.855  28.333  32.182  1.00  0.00           H
ATOM    985  CE1 HID    62      54.008  29.596  33.242  1.00  0.00           C
ATOM    986  HE1 HID    62      54.194  30.300  32.443  1.00  0.00           H
ATOM    987  NE2 HID    62      54.281  29.660  34.560  1.00  0.00           N
ATOM    988  CD2 HID    62      53.698  28.545  35.209  1.00  0.00           C
ATOM    989  HD2 HID    62      53.626  28.404  36.277  1.00  0.00           H
ATOM    990  C   HID    62      50.108  27.732  34.922  1.00  0.00           C
ATOM    991  O   HID    62      49.617  28.580  34.211  1.00  0.00           O
ATOM    992  N   ILE    63      50.216  27.766  36.236  1.00  0.00           N
ATOM    993  H   ILE    63      50.840  27.092  36.655  1.00  0.00           H
ATOM    994  CA  ILE    63      49.784  28.922  37.114  1.00  0.00           C
ATOM    995  HA  ILE    63      49.209  29.511  36.400  1.00  0.00           H
ATOM    996  CB  ILE    63      48.710  28.281  38.079  1.00  0.00           C
ATOM    997  HB  ILE    63      49.226  27.373  38.389  1.00  0.00           H
ATOM    998  CG2 ILE    63      48.203  29.214  39.210  1.00  0.00           C
ATOM    999 HG21 ILE    63      49.072  29.378  39.848  1.00  0.00           H
ATOM   1000 HG22 ILE    63      47.471  28.649  39.788  1.00  0.00           H
ATOM   1001 HG23 ILE    63      47.872  30.178  38.825  1.00  0.00           H
ATOM   1002  CG1 ILE    63      47.449  27.783  37.234  1.00  0.00           C
ATOM   1003 HG12 ILE    63      46.582  28.319  37.621  1.00  0.00           H
ATOM   1004 HG13 ILE    63      47.507  28.059  36.182  1.00  0.00           H
ATOM   1005  CD1 ILE    63      47.101  26.268  37.498  1.00  0.00           C
ATOM   1006 HD11 ILE    63      46.248  25.843  36.970  1.00  0.00           H
ATOM   1007 HD12 ILE    63      46.838  26.214  38.555  1.00  0.00           H
ATOM   1008 HD13 ILE    63      47.972  25.636  37.325  1.00  0.00           H
ATOM   1009  C   ILE    63      50.892  29.630  37.894  1.00  0.00           C
ATOM   1010  O   ILE    63      51.869  28.923  38.201  1.00  0.00           O
ATOM   1011  N   ASN    64      50.732  30.816  38.371  1.00  0.00           N
ATOM   1012  H   ASN    64      50.012  31.433  38.023  1.00  0.00           H
ATOM   1013  CA  ASN    64      51.554  31.484  39.437  1.00  0.00           C
ATOM   1014  HA  ASN    64      51.989  30.626  39.952  1.00  0.00           H
ATOM   1015  CB  ASN    64      52.582  32.372  38.787  1.00  0.00           C
ATOM   1016  HB2 ASN    64      52.991  31.990  37.851  1.00  0.00           H
ATOM   1017  HB3 ASN    64      51.965  33.222  38.497  1.00  0.00           H
ATOM   1018  CG  ASN    64      53.551  32.815  39.804  1.00  0.00           C
ATOM   1019  OD1 ASN    64      53.698  32.291  40.888  1.00  0.00           O
ATOM   1020  ND2 ASN    64      54.284  33.828  39.321  1.00  0.00           N
ATOM   1021 HD21 ASN    64      54.190  34.197  38.386  1.00  0.00           H
ATOM   1022 HD22 ASN    64      55.078  34.131  39.866  1.00  0.00           H
ATOM   1023  C   ASN    64      50.545  32.242  40.404  1.00  0.00           C
ATOM   1024  O   ASN    64      49.481  32.758  40.006  1.00  0.00           O
ATOM   1025  N   LEU    65      51.005  32.214  41.636  1.00  0.00           N
ATOM   1026  H   LEU    65      51.893  31.746  41.745  1.00  0.00           H
ATOM   1027  CA  LEU    65      50.507  32.716  42.950  1.00  0.00           C
ATOM   1028  HA  LEU    65      49.600  33.295  42.773  1.00  0.00           H
ATOM   1029  CB  LEU    65      50.170  31.653  43.954  1.00  0.00           C
ATOM   1030  HB2 LEU    65      51.097  31.180  44.279  1.00  0.00           H
ATOM   1031  HB3 LEU    65      49.742  32.103  44.848  1.00  0.00           H
ATOM   1032  CG  LEU    65      49.304  30.440  43.408  1.00  0.00           C
ATOM   1033  HG  LEU    65      49.924  29.882  42.707  1.00  0.00           H
ATOM   1034  CD1 LEU    65      49.009  29.584  44.680  1.00  0.00           C
ATOM   1035 HD11 LEU    65      48.425  28.720  44.366  1.00  0.00           H
ATOM   1036 HD12 LEU    65      48.307  29.980  45.415  1.00  0.00           H
ATOM   1037 HD13 LEU    65      49.936  29.176  45.085  1.00  0.00           H
ATOM   1038  CD2 LEU    65      47.966  30.830  42.827  1.00  0.00           C
ATOM   1039 HD21 LEU    65      47.710  31.875  42.999  1.00  0.00           H
ATOM   1040 HD22 LEU    65      48.054  30.500  41.791  1.00  0.00           H
ATOM   1041 HD23 LEU    65      47.172  30.211  43.244  1.00  0.00           H
ATOM   1042  C   LEU    65      51.524  33.686  43.523  1.00  0.00           C
ATOM   1043  O   LEU    65      52.614  33.358  43.915  1.00  0.00           O
ATOM   1044  N   ILE    66      51.078  34.966  43.572  1.00  0.00           N
ATOM   1045  H   ILE    66      50.232  35.108  43.039  1.00  0.00           H
ATOM   1046  CA  ILE    66      51.968  36.149  43.823  1.00  0.00           C
ATOM   1047  HA  ILE    66      52.945  35.782  44.134  1.00  0.00           H
ATOM   1048  CB  ILE    66      52.155  36.963  42.530  1.00  0.00           C
ATOM   1049  HB  ILE    66      51.299  37.590  42.280  1.00  0.00           H
ATOM   1050  CG2 ILE    66      53.402  37.930  42.668  1.00  0.00           C
ATOM   1051 HG21 ILE    66      54.275  37.297  42.821  1.00  0.00           H
ATOM   1052 HG22 ILE    66      53.238  38.418  43.629  1.00  0.00           H
ATOM   1053 HG23 ILE    66      53.475  38.738  41.940  1.00  0.00           H
ATOM   1054  CG1 ILE    66      52.621  36.149  41.258  1.00  0.00           C
ATOM   1055 HG12 ILE    66      53.159  36.796  40.563  1.00  0.00           H
ATOM   1056 HG13 ILE    66      53.193  35.264  41.541  1.00  0.00           H
ATOM   1057  CD1 ILE    66      51.461  35.697  40.407  1.00  0.00           C
ATOM   1058 HD11 ILE    66      50.928  36.615  40.160  1.00  0.00           H
ATOM   1059 HD12 ILE    66      50.779  35.109  41.021  1.00  0.00           H
ATOM   1060 HD13 ILE    66      51.936  35.171  39.579  1.00  0.00           H
ATOM   1061  C   ILE    66      51.388  36.965  44.975  1.00  0.00           C
ATOM   1062  O   ILE    66      50.417  37.630  44.804  1.00  0.00           O
ATOM   1063  N   PRO    67      51.794  36.830  46.281  1.00  0.00           N
ATOM   1064  CD  PRO    67      52.465  35.690  46.759  1.00  0.00           C
ATOM   1065  HD2 PRO    67      53.485  35.837  46.403  1.00  0.00           H
ATOM   1066  HD3 PRO    67      52.066  34.750  46.377  1.00  0.00           H
ATOM   1067  CG  PRO    67      52.552  35.784  48.291  1.00  0.00           C
ATOM   1068  HG2 PRO    67      53.467  36.278  48.615  1.00  0.00           H
ATOM   1069  HG3 PRO    67      52.406  34.793  48.721  1.00  0.00           H
ATOM   1070  CB  PRO    67      51.341  36.598  48.656  1.00  0.00           C
ATOM   1071  HB2 PRO    67      51.256  37.063  49.638  1.00  0.00           H
ATOM   1072  HB3 PRO    67      50.429  36.002  48.625  1.00  0.00           H
ATOM   1073  CA  PRO    67      51.240  37.598  47.423  1.00  0.00           C
ATOM   1074  HA  PRO    67      50.190  37.867  47.304  1.00  0.00           H
ATOM   1075  C   PRO    67      52.159  38.902  47.677  1.00  0.00           C
ATOM   1076  O   PRO    67      53.296  39.052  47.242  1.00  0.00           O
ATOM   1077  N   ASN    68      51.536  39.836  48.420  1.00  0.00           N
ATOM   1078  H   ASN    68      50.530  39.784  48.477  1.00  0.00           H
ATOM   1079  CA  ASN    68      52.181  41.059  48.700  1.00  0.00           C
ATOM   1080  HA  ASN    68      53.218  40.811  48.926  1.00  0.00           H
ATOM   1081  CB  ASN    68      52.162  42.067  47.473  1.00  0.00           C
ATOM   1082  HB2 ASN    68      52.516  41.593  46.557  1.00  0.00           H
ATOM   1083  HB3 ASN    68      51.118  42.359  47.363  1.00  0.00           H
ATOM   1084  CG  ASN    68      53.105  43.239  47.722  1.00  0.00           C
ATOM   1085  OD1 ASN    68      53.033  43.987  48.726  1.00  0.00           O
ATOM   1086  ND2 ASN    68      54.213  43.240  46.947  1.00  0.00           N
ATOM   1087 HD21 ASN    68      54.344  42.627  46.153  1.00  0.00           H
ATOM   1088 HD22 ASN    68      54.954  43.808  47.331  1.00  0.00           H
ATOM   1089  C   ASN    68      51.651  41.718  49.974  1.00  0.00           C
ATOM   1090  O   ASN    68      50.468  42.137  49.973  1.00  0.00           O
ATOM   1091  N   LYS    69      52.460  41.963  51.054  1.00  0.00           N
ATOM   1092  H   LYS    69      53.430  41.686  51.021  1.00  0.00           H
ATOM   1093  CA  LYS    69      52.035  42.538  52.367  1.00  0.00           C
ATOM   1094  HA  LYS    69      50.989  42.232  52.351  1.00  0.00           H
ATOM   1095  CB  LYS    69      52.991  42.021  53.447  1.00  0.00           C
ATOM   1096  HB2 LYS    69      54.029  42.185  53.159  1.00  0.00           H
ATOM   1097  HB3 LYS    69      52.705  42.511  54.378  1.00  0.00           H
ATOM   1098  CG  LYS    69      52.923  40.501  53.793  1.00  0.00           C
ATOM   1099  HG2 LYS    69      51.981  40.297  54.300  1.00  0.00           H
ATOM   1100  HG3 LYS    69      52.961  39.973  52.840  1.00  0.00           H
ATOM   1101  CD  LYS    69      54.130  40.047  54.619  1.00  0.00           C
ATOM   1102  HD2 LYS    69      55.064  40.001  54.059  1.00  0.00           H
ATOM   1103  HD3 LYS    69      54.282  40.773  55.416  1.00  0.00           H
ATOM   1104  CE  LYS    69      53.955  38.681  55.231  1.00  0.00           C
ATOM   1105  HE2 LYS    69      53.325  38.815  56.110  1.00  0.00           H
ATOM   1106  HE3 LYS    69      53.452  38.003  54.541  1.00  0.00           H
ATOM   1107  NZ  LYS    69      55.316  38.175  55.627  1.00  0.00           N
ATOM   1108  HZ1 LYS    69      55.668  38.639  56.452  1.00  0.00           H
ATOM   1109  HZ2 LYS    69      55.895  38.093  54.802  1.00  0.00           H
ATOM   1110  HZ3 LYS    69      55.318  37.181  55.809  1.00  0.00           H
ATOM   1111  C   LYS    69      51.887  44.006  52.396  1.00  0.00           C
ATOM   1112  O   LYS    69      51.150  44.535  53.262  1.00  0.00           O
ATOM   1113  N   GLN    70      52.706  44.698  51.596  1.00  0.00           N
ATOM   1114  H   GLN    70      53.106  44.178  50.828  1.00  0.00           H
ATOM   1115  CA  GLN    70      52.683  46.191  51.516  1.00  0.00           C
ATOM   1116  HA  GLN    70      52.646  46.680  52.490  1.00  0.00           H
ATOM   1117  CB  GLN    70      53.937  46.731  50.855  1.00  0.00           C
ATOM   1118  HB2 GLN    70      53.938  46.718  49.765  1.00  0.00           H
ATOM   1119  HB3 GLN    70      53.927  47.808  51.019  1.00  0.00           H
ATOM   1120  CG  GLN    70      55.313  46.413  51.378  1.00  0.00           C
ATOM   1121  HG2 GLN    70      56.000  46.958  50.731  1.00  0.00           H
ATOM   1122  HG3 GLN    70      55.329  46.792  52.400  1.00  0.00           H
ATOM   1123  CD  GLN    70      55.653  44.954  51.362  1.00  0.00           C
ATOM   1124  OE1 GLN    70      55.724  44.311  52.430  1.00  0.00           O
ATOM   1125  NE2 GLN    70      55.713  44.228  50.271  1.00  0.00           N
ATOM   1126 HE21 GLN    70      55.676  43.229  50.406  1.00  0.00           H
ATOM   1127 HE22 GLN    70      55.363  44.710  49.454  1.00  0.00           H
ATOM   1128  C   GLN    70      51.566  46.675  50.621  1.00  0.00           C
ATOM   1129  O   GLN    70      50.928  47.575  51.110  1.00  0.00           O
ATOM   1130  N   ASP    71      51.271  46.077  49.456  1.00  0.00           N
ATOM   1131  H   ASP    71      51.940  45.437  49.053  1.00  0.00           H
ATOM   1132  CA  ASP    71      49.957  46.311  48.786  1.00  0.00           C
ATOM   1133  HA  ASP    71      49.724  47.368  48.647  1.00  0.00           H
ATOM   1134  CB  ASP    71      50.028  45.733  47.299  1.00  0.00           C
ATOM   1135  HB2 ASP    71      50.484  44.744  47.279  1.00  0.00           H
ATOM   1136  HB3 ASP    71      49.025  45.701  46.873  1.00  0.00           H
ATOM   1137  CG  ASP    71      50.925  46.564  46.360  1.00  0.00           C
ATOM   1138  OD1 ASP    71      51.225  47.730  46.513  1.00  0.00           O
ATOM   1139  OD2 ASP    71      51.268  46.095  45.233  1.00  0.00           O
ATOM   1140  C   ASP    71      48.671  45.755  49.461  1.00  0.00           C
ATOM   1141  O   ASP    71      47.512  46.253  49.294  1.00  0.00           O
ATOM   1142  N   ARG    72      48.873  44.770  50.241  1.00  0.00           N
ATOM   1143  H   ARG    72      49.837  44.471  50.226  1.00  0.00           H
ATOM   1144  CA  ARG    72      47.928  43.741  50.808  1.00  0.00           C
ATOM   1145  HA  ARG    72      48.419  42.881  51.261  1.00  0.00           H
ATOM   1146  CB  ARG    72      47.186  44.343  52.051  1.00  0.00           C
ATOM   1147  HB2 ARG    72      47.892  44.805  52.741  1.00  0.00           H
ATOM   1148  HB3 ARG    72      46.548  45.116  51.625  1.00  0.00           H
ATOM   1149  CG  ARG    72      46.296  43.316  52.780  1.00  0.00           C
ATOM   1150  HG2 ARG    72      46.246  42.359  52.262  1.00  0.00           H
ATOM   1151  HG3 ARG    72      46.762  43.193  53.759  1.00  0.00           H
ATOM   1152  CD  ARG    72      44.879  43.817  52.929  1.00  0.00           C
ATOM   1153  HD2 ARG    72      44.514  44.149  51.957  1.00  0.00           H
ATOM   1154  HD3 ARG    72      44.235  43.002  53.258  1.00  0.00           H
ATOM   1155  NE  ARG    72      44.773  45.013  53.778  1.00  0.00           N
ATOM   1156  HE  ARG    72      45.601  45.199  54.326  1.00  0.00           H
ATOM   1157  CZ  ARG    72      43.762  45.790  54.029  1.00  0.00           C
ATOM   1158  NH1 ARG    72      42.617  45.490  53.499  1.00  0.00           N
ATOM   1159 HH11 ARG    72      42.444  44.716  52.873  1.00  0.00           H
ATOM   1160 HH12 ARG    72      41.930  46.214  53.654  1.00  0.00           H
ATOM   1161  NH2 ARG    72      43.847  46.828  54.807  1.00  0.00           N
ATOM   1162 HH21 ARG    72      44.729  47.122  55.203  1.00  0.00           H
ATOM   1163 HH22 ARG    72      42.975  47.201  55.156  1.00  0.00           H
ATOM   1164  C   ARG    72      47.012  43.130  49.666  1.00  0.00           C
ATOM   1165  O   ARG    72      45.769  43.126  49.775  1.00  0.00           O
ATOM   1166  N   THR    73      47.640  42.590  48.720  1.00  0.00           N
ATOM   1167  H   THR    73      48.640  42.638  48.848  1.00  0.00           H
ATOM   1168  CA  THR    73      47.117  41.919  47.501  1.00  0.00           C
ATOM   1169  HA  THR    73      46.028  41.962  47.536  1.00  0.00           H
ATOM   1170  CB  THR    73      47.535  42.685  46.215  1.00  0.00           C
ATOM   1171  HB  THR    73      47.435  42.130  45.282  1.00  0.00           H
ATOM   1172  CG2 THR    73      46.704  43.902  46.179  1.00  0.00           C
ATOM   1173 HG21 THR    73      46.836  44.514  45.286  1.00  0.00           H
ATOM   1174 HG22 THR    73      46.889  44.489  47.077  1.00  0.00           H
ATOM   1175 HG23 THR    73      45.662  43.589  46.117  1.00  0.00           H
ATOM   1176  OG1 THR    73      48.853  43.078  46.290  1.00  0.00           O
ATOM   1177  HG1 THR    73      49.058  43.510  45.458  1.00  0.00           H
ATOM   1178  C   THR    73      47.625  40.507  47.301  1.00  0.00           C
ATOM   1179  O   THR    73      48.792  40.200  47.658  1.00  0.00           O
ATOM   1180  N   LEU    74      46.773  39.583  46.773  1.00  0.00           N
ATOM   1181  H   LEU    74      45.890  39.890  46.392  1.00  0.00           H
ATOM   1182  CA  LEU    74      47.087  38.238  46.379  1.00  0.00           C
ATOM   1183  HA  LEU    74      48.136  38.016  46.576  1.00  0.00           H
ATOM   1184  CB  LEU    74      46.167  37.280  47.270  1.00  0.00           C
ATOM   1185  HB2 LEU    74      46.391  37.592  48.289  1.00  0.00           H
ATOM   1186  HB3 LEU    74      45.137  37.598  47.103  1.00  0.00           H
ATOM   1187  CG  LEU    74      46.389  35.747  47.119  1.00  0.00           C
ATOM   1188  HG  LEU    74      46.160  35.519  46.079  1.00  0.00           H
ATOM   1189  CD1 LEU    74      47.801  35.178  47.443  1.00  0.00           C
ATOM   1190 HD11 LEU    74      48.515  35.620  46.750  1.00  0.00           H
ATOM   1191 HD12 LEU    74      47.718  34.123  47.184  1.00  0.00           H
ATOM   1192 HD13 LEU    74      48.132  35.274  48.477  1.00  0.00           H
ATOM   1193  CD2 LEU    74      45.412  34.960  47.941  1.00  0.00           C
ATOM   1194 HD21 LEU    74      45.883  34.778  48.907  1.00  0.00           H
ATOM   1195 HD22 LEU    74      44.453  35.469  48.028  1.00  0.00           H
ATOM   1196 HD23 LEU    74      45.149  33.961  47.593  1.00  0.00           H
ATOM   1197  C   LEU    74      46.614  38.102  44.922  1.00  0.00           C
ATOM   1198  O   LEU    74      45.508  38.609  44.542  1.00  0.00           O
ATOM   1199  N   THR    75      47.551  37.664  44.106  1.00  0.00           N
ATOM   1200  H   THR    75      48.453  37.466  44.516  1.00  0.00           H
ATOM   1201  CA  THR    75      47.445  37.818  42.652  1.00  0.00           C
ATOM   1202  HA  THR    75      46.465  38.201  42.367  1.00  0.00           H
ATOM   1203  CB  THR    75      48.511  38.682  42.065  1.00  0.00           C
ATOM   1204  HB  THR    75      49.465  38.424  42.527  1.00  0.00           H
ATOM   1205  CG2 THR    75      48.665  38.739  40.562  1.00  0.00           C
ATOM   1206 HG21 THR    75      49.031  37.790  40.169  1.00  0.00           H
ATOM   1207 HG22 THR    75      49.235  39.605  40.223  1.00  0.00           H
ATOM   1208 HG23 THR    75      47.703  38.837  40.058  1.00  0.00           H
ATOM   1209  OG1 THR    75      48.233  40.041  42.371  1.00  0.00           O
ATOM   1210  HG1 THR    75      48.694  40.088  43.212  1.00  0.00           H
ATOM   1211  C   THR    75      47.673  36.461  41.976  1.00  0.00           C
ATOM   1212  O   THR    75      48.701  35.798  42.172  1.00  0.00           O
ATOM   1213  N   ILE    76      46.654  35.975  41.197  1.00  0.00           N
ATOM   1214  H   ILE    76      46.003  36.626  40.778  1.00  0.00           H
ATOM   1215  CA  ILE    76      46.652  34.746  40.457  1.00  0.00           C
ATOM   1216  HA  ILE    76      47.424  34.086  40.855  1.00  0.00           H
ATOM   1217  CB  ILE    76      45.283  34.057  40.717  1.00  0.00           C
ATOM   1218  HB  ILE    76      44.459  34.725  40.464  1.00  0.00           H
ATOM   1219  CG2 ILE    76      45.085  32.817  39.809  1.00  0.00           C
ATOM   1220 HG21 ILE    76      44.066  32.489  40.014  1.00  0.00           H
ATOM   1221 HG22 ILE    76      45.798  32.018  40.010  1.00  0.00           H
ATOM   1222 HG23 ILE    76      45.126  33.093  38.756  1.00  0.00           H
ATOM   1223  CG1 ILE    76      45.068  33.705  42.189  1.00  0.00           C
ATOM   1224 HG12 ILE    76      44.620  32.718  42.303  1.00  0.00           H
ATOM   1225 HG13 ILE    76      46.011  33.520  42.705  1.00  0.00           H
ATOM   1226  CD1 ILE    76      44.293  34.796  42.916  1.00  0.00           C
ATOM   1227 HD11 ILE    76      44.878  35.716  42.913  1.00  0.00           H
ATOM   1228 HD12 ILE    76      44.144  34.457  43.940  1.00  0.00           H
ATOM   1229 HD13 ILE    76      43.315  34.839  42.437  1.00  0.00           H
ATOM   1230  C   ILE    76      46.958  35.044  39.017  1.00  0.00           C
ATOM   1231  O   ILE    76      46.622  36.065  38.456  1.00  0.00           O
ATOM   1232  N   VAL    77      47.775  34.193  38.366  1.00  0.00           N
ATOM   1233  H   VAL    77      48.147  33.423  38.903  1.00  0.00           H
ATOM   1234  CA  VAL    77      48.125  34.273  36.942  1.00  0.00           C
ATOM   1235  HA  VAL    77      47.385  34.867  36.405  1.00  0.00           H
ATOM   1236  CB  VAL    77      49.540  34.885  36.713  1.00  0.00           C
ATOM   1237  HB  VAL    77      50.201  34.374  37.414  1.00  0.00           H
ATOM   1238  CG1 VAL    77      50.177  34.746  35.369  1.00  0.00           C
ATOM   1239 HG11 VAL    77      51.211  35.089  35.327  1.00  0.00           H
ATOM   1240 HG12 VAL    77      50.300  33.686  35.147  1.00  0.00           H
ATOM   1241 HG13 VAL    77      49.613  35.284  34.607  1.00  0.00           H
ATOM   1242  CG2 VAL    77      49.532  36.313  37.140  1.00  0.00           C
ATOM   1243 HG21 VAL    77      49.366  36.282  38.216  1.00  0.00           H
ATOM   1244 HG22 VAL    77      48.698  36.875  36.718  1.00  0.00           H
ATOM   1245 HG23 VAL    77      50.431  36.911  36.985  1.00  0.00           H
ATOM   1246  C   VAL    77      48.113  32.868  36.436  1.00  0.00           C
ATOM   1247  O   VAL    77      48.513  31.894  37.116  1.00  0.00           O
ATOM   1248  N   ASP    78      47.609  32.782  35.132  1.00  0.00           N
ATOM   1249  H   ASP    78      47.254  33.638  34.728  1.00  0.00           H
ATOM   1250  CA  ASP    78      47.666  31.613  34.280  1.00  0.00           C
ATOM   1251  HA  ASP    78      48.403  30.889  34.629  1.00  0.00           H
ATOM   1252  CB  ASP    78      46.356  30.773  34.317  1.00  0.00           C
ATOM   1253  HB2 ASP    78      46.554  29.836  33.798  1.00  0.00           H
ATOM   1254  HB3 ASP    78      46.039  30.413  35.296  1.00  0.00           H
ATOM   1255  CG  ASP    78      45.163  31.432  33.611  1.00  0.00           C
ATOM   1256  OD1 ASP    78      45.146  31.550  32.371  1.00  0.00           O
ATOM   1257  OD2 ASP    78      44.102  31.672  34.226  1.00  0.00           O
ATOM   1258  C   ASP    78      48.032  31.882  32.747  1.00  0.00           C
ATOM   1259  O   ASP    78      47.833  32.977  32.295  1.00  0.00           O
ATOM   1260  N   THR    79      48.574  30.870  32.068  1.00  0.00           N
ATOM   1261  H   THR    79      48.980  30.086  32.559  1.00  0.00           H
ATOM   1262  CA  THR    79      48.856  30.877  30.555  1.00  0.00           C
ATOM   1263  HA  THR    79      48.830  31.923  30.250  1.00  0.00           H
ATOM   1264  CB  THR    79      50.199  30.245  30.113  1.00  0.00           C
ATOM   1265  HB  THR    79      50.325  30.215  29.031  1.00  0.00           H
ATOM   1266  CG2 THR    79      51.334  30.983  30.892  1.00  0.00           C
ATOM   1267 HG21 THR    79      51.500  32.033  30.648  1.00  0.00           H
ATOM   1268 HG22 THR    79      52.213  30.404  30.608  1.00  0.00           H
ATOM   1269 HG23 THR    79      51.267  30.954  31.979  1.00  0.00           H
ATOM   1270  OG1 THR    79      50.181  28.886  30.477  1.00  0.00           O
ATOM   1271  HG1 THR    79      50.912  28.533  29.964  1.00  0.00           H
ATOM   1272  C   THR    79      47.670  30.340  29.699  1.00  0.00           C
ATOM   1273  O   THR    79      47.806  29.753  28.650  1.00  0.00           O
ATOM   1274  N   GLY    80      46.496  30.448  30.253  1.00  0.00           N
ATOM   1275  H   GLY    80      46.396  30.927  31.137  1.00  0.00           H
ATOM   1276  CA  GLY    80      45.313  29.786  29.713  1.00  0.00           C
ATOM   1277  HA2 GLY    80      45.597  28.754  29.507  1.00  0.00           H
ATOM   1278  HA3 GLY    80      44.530  29.803  30.474  1.00  0.00           H
ATOM   1279  C   GLY    80      44.845  30.415  28.369  1.00  0.00           C
ATOM   1280  O   GLY    80      45.549  31.051  27.634  1.00  0.00           O
ATOM   1281  N   ILE    81      43.668  30.179  27.952  1.00  0.00           N
ATOM   1282  H   ILE    81      43.144  29.592  28.586  1.00  0.00           H
ATOM   1283  CA  ILE    81      42.948  30.607  26.709  1.00  0.00           C
ATOM   1284  HA  ILE    81      43.536  30.320  25.838  1.00  0.00           H
ATOM   1285  CB  ILE    81      41.503  30.023  26.580  1.00  0.00           C
ATOM   1286  HB  ILE    81      41.692  28.963  26.755  1.00  0.00           H
ATOM   1287  CG2 ILE    81      40.502  30.444  27.654  1.00  0.00           C
ATOM   1288 HG21 ILE    81      39.553  29.911  27.631  1.00  0.00           H
ATOM   1289 HG22 ILE    81      40.287  31.510  27.575  1.00  0.00           H
ATOM   1290 HG23 ILE    81      40.898  30.386  28.667  1.00  0.00           H
ATOM   1291  CG1 ILE    81      40.897  30.116  25.222  1.00  0.00           C
ATOM   1292 HG12 ILE    81      39.846  29.828  25.243  1.00  0.00           H
ATOM   1293 HG13 ILE    81      40.911  31.173  24.955  1.00  0.00           H
ATOM   1294  CD1 ILE    81      41.544  29.497  24.003  1.00  0.00           C
ATOM   1295 HD11 ILE    81      42.449  30.086  23.850  1.00  0.00           H
ATOM   1296 HD12 ILE    81      40.767  29.615  23.249  1.00  0.00           H
ATOM   1297 HD13 ILE    81      41.636  28.412  24.042  1.00  0.00           H
ATOM   1298  C   ILE    81      42.950  32.126  26.630  1.00  0.00           C
ATOM   1299  O   ILE    81      43.132  32.734  25.577  1.00  0.00           O
ATOM   1300  N   GLY    82      42.822  32.855  27.798  1.00  0.00           N
ATOM   1301  H   GLY    82      42.717  32.295  28.631  1.00  0.00           H
ATOM   1302  CA  GLY    82      42.647  34.282  27.784  1.00  0.00           C
ATOM   1303  HA2 GLY    82      42.811  34.577  28.820  1.00  0.00           H
ATOM   1304  HA3 GLY    82      43.460  34.715  27.203  1.00  0.00           H
ATOM   1305  C   GLY    82      41.277  34.832  27.250  1.00  0.00           C
ATOM   1306  O   GLY    82      40.506  34.121  26.554  1.00  0.00           O
ATOM   1307  N   MET    83      40.844  36.066  27.635  1.00  0.00           N
ATOM   1308  H   MET    83      41.378  36.788  28.097  1.00  0.00           H
ATOM   1309  CA  MET    83      39.519  36.630  27.310  1.00  0.00           C
ATOM   1310  HA  MET    83      38.995  35.863  26.740  1.00  0.00           H
ATOM   1311  CB  MET    83      38.722  36.939  28.555  1.00  0.00           C
ATOM   1312  HB2 MET    83      39.366  37.247  29.379  1.00  0.00           H
ATOM   1313  HB3 MET    83      38.081  37.805  28.397  1.00  0.00           H
ATOM   1314  CG  MET    83      37.910  35.701  28.982  1.00  0.00           C
ATOM   1315  HG2 MET    83      37.261  35.242  28.237  1.00  0.00           H
ATOM   1316  HG3 MET    83      38.580  34.847  29.089  1.00  0.00           H
ATOM   1317  SD  MET    83      36.835  35.949  30.437  1.00  0.00           S
ATOM   1318  CE  MET    83      38.112  36.343  31.713  1.00  0.00           C
ATOM   1319  HE1 MET    83      37.723  36.220  32.724  1.00  0.00           H
ATOM   1320  HE2 MET    83      38.976  35.719  31.483  1.00  0.00           H
ATOM   1321  HE3 MET    83      38.511  37.349  31.572  1.00  0.00           H
ATOM   1322  C   MET    83      39.676  37.639  26.209  1.00  0.00           C
ATOM   1323  O   MET    83      40.604  38.426  26.358  1.00  0.00           O
ATOM   1324  N   THR    84      38.748  37.696  25.270  1.00  0.00           N
ATOM   1325  H   THR    84      38.064  36.957  25.336  1.00  0.00           H
ATOM   1326  CA  THR    84      38.468  38.729  24.325  1.00  0.00           C
ATOM   1327  HA  THR    84      39.455  39.097  24.044  1.00  0.00           H
ATOM   1328  CB  THR    84      37.767  38.202  23.065  1.00  0.00           C
ATOM   1329  HB  THR    84      37.482  38.986  22.363  1.00  0.00           H
ATOM   1330  CG2 THR    84      38.528  37.077  22.432  1.00  0.00           C
ATOM   1331 HG21 THR    84      38.127  36.905  21.433  1.00  0.00           H
ATOM   1332 HG22 THR    84      38.449  36.186  23.054  1.00  0.00           H
ATOM   1333 HG23 THR    84      39.612  37.174  22.367  1.00  0.00           H
ATOM   1334  OG1 THR    84      36.501  37.734  23.432  1.00  0.00           O
ATOM   1335  HG1 THR    84      36.634  36.962  23.987  1.00  0.00           H
ATOM   1336  C   THR    84      37.692  39.860  24.963  1.00  0.00           C
ATOM   1337  O   THR    84      37.165  39.773  26.136  1.00  0.00           O
ATOM   1338  N   LYS    85      37.601  41.010  24.333  1.00  0.00           N
ATOM   1339  H   LYS    85      38.175  41.290  23.549  1.00  0.00           H
ATOM   1340  CA  LYS    85      36.852  42.116  24.973  1.00  0.00           C
ATOM   1341  HA  LYS    85      37.162  42.200  26.015  1.00  0.00           H
ATOM   1342  CB  LYS    85      37.221  43.404  24.391  1.00  0.00           C
ATOM   1343  HB2 LYS    85      38.300  43.391  24.239  1.00  0.00           H
ATOM   1344  HB3 LYS    85      36.792  43.504  23.394  1.00  0.00           H
ATOM   1345  CG  LYS    85      36.829  44.570  25.272  1.00  0.00           C
ATOM   1346  HG2 LYS    85      35.941  44.306  25.847  1.00  0.00           H
ATOM   1347  HG3 LYS    85      37.685  44.761  25.920  1.00  0.00           H
ATOM   1348  CD  LYS    85      36.569  45.865  24.549  1.00  0.00           C
ATOM   1349  HD2 LYS    85      37.562  46.173  24.220  1.00  0.00           H
ATOM   1350  HD3 LYS    85      35.770  45.805  23.810  1.00  0.00           H
ATOM   1351  CE  LYS    85      36.142  46.861  25.581  1.00  0.00           C
ATOM   1352  HE2 LYS    85      35.438  46.351  26.237  1.00  0.00           H
ATOM   1353  HE3 LYS    85      37.004  47.254  26.122  1.00  0.00           H
ATOM   1354  NZ  LYS    85      35.466  48.007  24.951  1.00  0.00           N
ATOM   1355  HZ1 LYS    85      35.661  48.867  25.443  1.00  0.00           H
ATOM   1356  HZ2 LYS    85      34.459  47.941  24.917  1.00  0.00           H
ATOM   1357  HZ3 LYS    85      35.783  48.038  23.992  1.00  0.00           H
ATOM   1358  C   LYS    85      35.343  41.770  24.807  1.00  0.00           C
ATOM   1359  O   LYS    85      34.550  42.154  25.688  1.00  0.00           O
ATOM   1360  N   ALA    86      34.935  41.002  23.813  1.00  0.00           N
ATOM   1361  H   ALA    86      35.441  40.855  22.951  1.00  0.00           H
ATOM   1362  CA  ALA    86      33.527  40.469  23.846  1.00  0.00           C
ATOM   1363  HA  ALA    86      32.813  41.287  23.939  1.00  0.00           H
ATOM   1364  CB  ALA    86      33.201  39.733  22.537  1.00  0.00           C
ATOM   1365  HB1 ALA    86      32.209  39.281  22.565  1.00  0.00           H
ATOM   1366  HB2 ALA    86      33.863  38.898  22.306  1.00  0.00           H
ATOM   1367  HB3 ALA    86      33.155  40.429  21.699  1.00  0.00           H
ATOM   1368  C   ALA    86      33.214  39.522  25.023  1.00  0.00           C
ATOM   1369  O   ALA    86      32.013  39.565  25.435  1.00  0.00           O
ATOM   1370  N   ASP    87      34.217  38.768  25.510  1.00  0.00           N
ATOM   1371  H   ASP    87      35.075  38.785  24.975  1.00  0.00           H
ATOM   1372  CA  ASP    87      34.130  37.883  26.680  1.00  0.00           C
ATOM   1373  HA  ASP    87      33.243  37.255  26.601  1.00  0.00           H
ATOM   1374  CB  ASP    87      35.346  36.936  26.762  1.00  0.00           C
ATOM   1375  HB2 ASP    87      36.248  37.543  26.825  1.00  0.00           H
ATOM   1376  HB3 ASP    87      35.174  36.360  27.670  1.00  0.00           H
ATOM   1377  CG  ASP    87      35.425  36.002  25.621  1.00  0.00           C
ATOM   1378  OD1 ASP    87      34.340  35.483  25.150  1.00  0.00           O
ATOM   1379  OD2 ASP    87      36.559  35.758  25.098  1.00  0.00           O
ATOM   1380  C   ASP    87      34.044  38.653  28.026  1.00  0.00           C
ATOM   1381  O   ASP    87      33.187  38.419  28.902  1.00  0.00           O
ATOM   1382  N   LEU    88      34.822  39.744  28.221  1.00  0.00           N
ATOM   1383  H   LEU    88      35.492  39.894  27.480  1.00  0.00           H
ATOM   1384  CA  LEU    88      34.603  40.795  29.279  1.00  0.00           C
ATOM   1385  HA  LEU    88      34.738  40.275  30.228  1.00  0.00           H
ATOM   1386  CB  LEU    88      35.692  41.873  29.204  1.00  0.00           C
ATOM   1387  HB2 LEU    88      35.378  42.277  28.241  1.00  0.00           H
ATOM   1388  HB3 LEU    88      35.587  42.648  29.961  1.00  0.00           H
ATOM   1389  CG  LEU    88      37.178  41.424  29.226  1.00  0.00           C
ATOM   1390  HG  LEU    88      37.508  40.708  28.473  1.00  0.00           H
ATOM   1391  CD1 LEU    88      38.137  42.608  29.121  1.00  0.00           C
ATOM   1392 HD11 LEU    88      37.778  43.143  28.243  1.00  0.00           H
ATOM   1393 HD12 LEU    88      39.116  42.235  28.821  1.00  0.00           H
ATOM   1394 HD13 LEU    88      38.174  43.224  30.021  1.00  0.00           H
ATOM   1395  CD2 LEU    88      37.517  40.769  30.566  1.00  0.00           C
ATOM   1396 HD21 LEU    88      36.881  39.905  30.756  1.00  0.00           H
ATOM   1397 HD22 LEU    88      38.568  40.485  30.526  1.00  0.00           H
ATOM   1398 HD23 LEU    88      37.387  41.452  31.407  1.00  0.00           H
ATOM   1399  C   LEU    88      33.201  41.414  29.332  1.00  0.00           C
ATOM   1400  O   LEU    88      32.721  41.656  30.440  1.00  0.00           O
ATOM   1401  N   ILE    89      32.591  41.763  28.203  1.00  0.00           N
ATOM   1402  H   ILE    89      33.102  41.589  27.350  1.00  0.00           H
ATOM   1403  CA  ILE    89      31.287  42.430  28.100  1.00  0.00           C
ATOM   1404  HA  ILE    89      31.227  43.034  29.007  1.00  0.00           H
ATOM   1405  CB  ILE    89      31.104  43.315  26.917  1.00  0.00           C
ATOM   1406  HB  ILE    89      31.201  42.740  25.997  1.00  0.00           H
ATOM   1407  CG2 ILE    89      29.701  43.935  26.850  1.00  0.00           C
ATOM   1408 HG21 ILE    89      28.919  43.181  26.774  1.00  0.00           H
ATOM   1409 HG22 ILE    89      29.661  44.533  25.940  1.00  0.00           H
ATOM   1410 HG23 ILE    89      29.507  44.585  27.704  1.00  0.00           H
ATOM   1411  CG1 ILE    89      32.186  44.422  27.024  1.00  0.00           C
ATOM   1412 HG12 ILE    89      31.920  45.184  27.756  1.00  0.00           H
ATOM   1413 HG13 ILE    89      33.189  44.150  27.355  1.00  0.00           H
ATOM   1414  CD1 ILE    89      32.394  45.176  25.730  1.00  0.00           C
ATOM   1415 HD11 ILE    89      32.405  46.254  25.897  1.00  0.00           H
ATOM   1416 HD12 ILE    89      31.581  44.924  25.051  1.00  0.00           H
ATOM   1417 HD13 ILE    89      33.388  44.909  25.369  1.00  0.00           H
ATOM   1418  C   ILE    89      30.191  41.416  28.416  1.00  0.00           C
ATOM   1419  O   ILE    89      29.274  41.671  29.161  1.00  0.00           O
ATOM   1420  N   ASN    90      30.339  40.201  27.896  1.00  0.00           N
ATOM   1421  H   ASN    90      31.139  40.007  27.311  1.00  0.00           H
ATOM   1422  CA  ASN    90      29.604  39.022  28.325  1.00  0.00           C
ATOM   1423  HA  ASN    90      28.523  39.156  28.318  1.00  0.00           H
ATOM   1424  CB  ASN    90      29.773  37.943  27.258  1.00  0.00           C
ATOM   1425  HB2 ASN    90      30.804  37.732  26.975  1.00  0.00           H
ATOM   1426  HB3 ASN    90      29.522  37.006  27.757  1.00  0.00           H
ATOM   1427  CG  ASN    90      29.006  38.128  25.921  1.00  0.00           C
ATOM   1428  OD1 ASN    90      28.134  39.025  25.841  1.00  0.00           O
ATOM   1429  ND2 ASN    90      29.285  37.347  24.914  1.00  0.00           N
ATOM   1430 HD21 ASN    90      30.034  36.673  24.993  1.00  0.00           H
ATOM   1431 HD22 ASN    90      28.707  37.493  24.099  1.00  0.00           H
ATOM   1432  C   ASN    90      29.784  38.527  29.799  1.00  0.00           C
ATOM   1433  O   ASN    90      29.674  37.333  30.058  1.00  0.00           O
ATOM   1434  N   ASN    91      30.161  39.397  30.722  1.00  0.00           N
ATOM   1435  H   ASN    91      30.271  40.341  30.380  1.00  0.00           H
ATOM   1436  CA  ASN    91      30.406  39.056  32.080  1.00  0.00           C
ATOM   1437  HA  ASN    91      30.931  39.909  32.512  1.00  0.00           H
ATOM   1438  CB  ASN    91      29.078  38.858  32.919  1.00  0.00           C
ATOM   1439  HB2 ASN    91      28.670  37.872  32.701  1.00  0.00           H
ATOM   1440  HB3 ASN    91      29.352  38.630  33.950  1.00  0.00           H
ATOM   1441  CG  ASN    91      28.033  39.951  32.889  1.00  0.00           C
ATOM   1442  OD1 ASN    91      27.212  40.014  33.806  1.00  0.00           O
ATOM   1443  ND2 ASN    91      27.874  40.732  31.820  1.00  0.00           N
ATOM   1444 HD21 ASN    91      28.421  40.657  30.975  1.00  0.00           H
ATOM   1445 HD22 ASN    91      27.130  41.390  32.006  1.00  0.00           H
ATOM   1446  C   ASN    91      31.367  37.969  32.222  1.00  0.00           C
ATOM   1447  O   ASN    91      31.040  36.987  32.929  1.00  0.00           O
ATOM   1448  N   LEU    92      32.538  38.054  31.584  1.00  0.00           N
ATOM   1449  H   LEU    92      32.693  38.885  31.031  1.00  0.00           H
ATOM   1450  CA  LEU    92      33.614  37.146  31.751  1.00  0.00           C
ATOM   1451  HA  LEU    92      34.383  37.593  31.121  1.00  0.00           H
ATOM   1452  CB  LEU    92      34.105  37.040  33.191  1.00  0.00           C
ATOM   1453  HB2 LEU    92      33.463  36.454  33.848  1.00  0.00           H
ATOM   1454  HB3 LEU    92      34.961  36.366  33.169  1.00  0.00           H
ATOM   1455  CG  LEU    92      34.527  38.334  33.952  1.00  0.00           C
ATOM   1456  HG  LEU    92      34.060  39.238  33.560  1.00  0.00           H
ATOM   1457  CD1 LEU    92      34.329  38.242  35.470  1.00  0.00           C
ATOM   1458 HD11 LEU    92      33.255  38.283  35.652  1.00  0.00           H
ATOM   1459 HD12 LEU    92      34.742  39.080  36.030  1.00  0.00           H
ATOM   1460 HD13 LEU    92      34.800  37.287  35.707  1.00  0.00           H
ATOM   1461  CD2 LEU    92      36.042  38.614  33.748  1.00  0.00           C
ATOM   1462 HD21 LEU    92      36.209  39.630  34.106  1.00  0.00           H
ATOM   1463 HD22 LEU    92      36.467  37.847  34.395  1.00  0.00           H
ATOM   1464 HD23 LEU    92      36.377  38.509  32.716  1.00  0.00           H
ATOM   1465  C   LEU    92      33.269  35.727  31.118  1.00  0.00           C
ATOM   1466  O   LEU    92      33.754  34.723  31.612  1.00  0.00           O
ATOM   1467  N   GLY    93      32.428  35.766  30.092  1.00  0.00           N
ATOM   1468  H   GLY    93      32.022  36.636  29.778  1.00  0.00           H
ATOM   1469  CA  GLY    93      31.873  34.485  29.583  1.00  0.00           C
ATOM   1470  HA2 GLY    93      31.116  34.681  28.824  1.00  0.00           H
ATOM   1471  HA3 GLY    93      32.588  33.766  29.181  1.00  0.00           H
ATOM   1472  C   GLY    93      31.101  33.693  30.694  1.00  0.00           C
ATOM   1473  O   GLY    93      30.904  32.492  30.555  1.00  0.00           O
ATOM   1474  N   THR    94      30.477  34.308  31.744  1.00  0.00           N
ATOM   1475  H   THR    94      30.614  35.303  31.851  1.00  0.00           H
ATOM   1476  CA  THR    94      29.677  33.523  32.689  1.00  0.00           C
ATOM   1477  HA  THR    94      29.889  32.475  32.476  1.00  0.00           H
ATOM   1478  CB  THR    94      30.229  33.729  34.087  1.00  0.00           C
ATOM   1479  HB  THR    94      29.719  33.031  34.751  1.00  0.00           H
ATOM   1480  CG2 THR    94      31.749  33.579  34.199  1.00  0.00           C
ATOM   1481 HG21 THR    94      32.191  33.321  35.161  1.00  0.00           H
ATOM   1482 HG22 THR    94      32.211  34.422  33.686  1.00  0.00           H
ATOM   1483 HG23 THR    94      31.998  32.736  33.554  1.00  0.00           H
ATOM   1484  OG1 THR    94      30.003  35.052  34.482  1.00  0.00           O
ATOM   1485  HG1 THR    94      30.355  35.546  33.739  1.00  0.00           H
ATOM   1486  C   THR    94      28.117  33.633  32.633  1.00  0.00           C
ATOM   1487  O   THR    94      27.392  33.152  33.473  1.00  0.00           O
ATOM   1488  N   ILE    95      27.516  34.218  31.547  1.00  0.00           N
ATOM   1489  H   ILE    95      28.052  34.719  30.852  1.00  0.00           H
ATOM   1490  CA  ILE    95      26.047  34.575  31.357  1.00  0.00           C
ATOM   1491  HA  ILE    95      25.668  34.949  32.308  1.00  0.00           H
ATOM   1492  CB  ILE    95      25.949  35.672  30.287  1.00  0.00           C
ATOM   1493  HB  ILE    95      24.904  35.976  30.226  1.00  0.00           H
ATOM   1494  CG2 ILE    95      26.616  36.981  30.872  1.00  0.00           C
ATOM   1495 HG21 ILE    95      26.611  37.696  30.049  1.00  0.00           H
ATOM   1496 HG22 ILE    95      27.592  36.690  31.258  1.00  0.00           H
ATOM   1497 HG23 ILE    95      26.091  37.248  31.790  1.00  0.00           H
ATOM   1498  CG1 ILE    95      26.469  35.322  28.938  1.00  0.00           C
ATOM   1499 HG12 ILE    95      27.532  35.563  28.916  1.00  0.00           H
ATOM   1500 HG13 ILE    95      26.354  34.257  28.741  1.00  0.00           H
ATOM   1501  CD1 ILE    95      25.689  36.163  27.772  1.00  0.00           C
ATOM   1502 HD11 ILE    95      26.063  35.901  26.783  1.00  0.00           H
ATOM   1503 HD12 ILE    95      25.874  37.232  27.887  1.00  0.00           H
ATOM   1504 HD13 ILE    95      24.610  36.039  27.868  1.00  0.00           H
ATOM   1505  C   ILE    95      25.041  33.438  31.087  1.00  0.00           C
ATOM   1506  O   ILE    95      23.860  33.781  31.019  1.00  0.00           O
ATOM   1507  N   ALA    96      25.349  32.155  30.886  1.00  0.00           N
ATOM   1508  H   ALA    96      26.282  31.825  30.689  1.00  0.00           H
ATOM   1509  CA  ALA    96      24.328  31.124  30.919  1.00  0.00           C
ATOM   1510  HA  ALA    96      23.596  31.484  30.197  1.00  0.00           H
ATOM   1511  CB  ALA    96      24.951  29.814  30.390  1.00  0.00           C
ATOM   1512  HB1 ALA    96      25.868  29.557  30.920  1.00  0.00           H
ATOM   1513  HB2 ALA    96      25.215  30.047  29.359  1.00  0.00           H
ATOM   1514  HB3 ALA    96      24.256  28.981  30.500  1.00  0.00           H
ATOM   1515  C   ALA    96      23.628  31.053  32.330  1.00  0.00           C
ATOM   1516  O   ALA    96      24.200  30.562  33.276  1.00  0.00           O
ATOM   1517  N   LYS    97      22.351  31.447  32.380  1.00  0.00           N
ATOM   1518  H   LYS    97      21.856  31.566  31.508  1.00  0.00           H
ATOM   1519  CA  LYS    97      21.477  31.572  33.580  1.00  0.00           C
ATOM   1520  HA  LYS    97      21.898  32.185  34.377  1.00  0.00           H
ATOM   1521  CB  LYS    97      20.195  32.202  33.158  1.00  0.00           C
ATOM   1522  HB2 LYS    97      19.623  31.518  32.529  1.00  0.00           H
ATOM   1523  HB3 LYS    97      19.751  32.427  34.126  1.00  0.00           H
ATOM   1524  CG  LYS    97      20.398  33.519  32.366  1.00  0.00           C
ATOM   1525  HG2 LYS    97      19.554  34.146  32.652  1.00  0.00           H
ATOM   1526  HG3 LYS    97      21.324  34.028  32.633  1.00  0.00           H
ATOM   1527  CD  LYS    97      20.312  33.314  30.805  1.00  0.00           C
ATOM   1528  HD2 LYS    97      21.120  32.698  30.409  1.00  0.00           H
ATOM   1529  HD3 LYS    97      19.428  32.725  30.561  1.00  0.00           H
ATOM   1530  CE  LYS    97      20.414  34.746  30.039  1.00  0.00           C
ATOM   1531  HE2 LYS    97      20.093  34.586  29.010  1.00  0.00           H
ATOM   1532  HE3 LYS    97      19.653  35.455  30.364  1.00  0.00           H
ATOM   1533  NZ  LYS    97      21.776  35.331  30.045  1.00  0.00           N
ATOM   1534  HZ1 LYS    97      22.500  34.633  30.148  1.00  0.00           H
ATOM   1535  HZ2 LYS    97      21.952  36.088  30.692  1.00  0.00           H
ATOM   1536  HZ3 LYS    97      21.916  35.791  29.157  1.00  0.00           H
ATOM   1537  C   LYS    97      21.159  30.256  34.309  1.00  0.00           C
ATOM   1538  O   LYS    97      21.030  30.325  35.541  1.00  0.00           O
ATOM   1539  N   SER    98      20.994  29.103  33.562  1.00  0.00           N
ATOM   1540  H   SER    98      21.152  29.157  32.566  1.00  0.00           H
ATOM   1541  CA  SER    98      20.716  27.754  34.066  1.00  0.00           C
ATOM   1542  HA  SER    98      19.675  27.705  34.390  1.00  0.00           H
ATOM   1543  CB  SER    98      21.057  26.764  32.919  1.00  0.00           C
ATOM   1544  HB2 SER    98      20.799  25.808  33.375  1.00  0.00           H
ATOM   1545  HB3 SER    98      20.438  26.947  32.041  1.00  0.00           H
ATOM   1546  OG  SER    98      22.375  26.826  32.519  1.00  0.00           O
ATOM   1547  HG  SER    98      22.558  26.143  31.870  1.00  0.00           H
ATOM   1548  C   SER    98      21.298  27.370  35.398  1.00  0.00           C
ATOM   1549  O   SER    98      20.609  27.039  36.449  1.00  0.00           O
ATOM   1550  N   GLY    99      22.643  27.393  35.438  1.00  0.00           N
ATOM   1551  H   GLY    99      23.030  27.644  34.540  1.00  0.00           H
ATOM   1552  CA  GLY    99      23.448  27.118  36.604  1.00  0.00           C
ATOM   1553  HA2 GLY    99      23.103  26.176  37.032  1.00  0.00           H
ATOM   1554  HA3 GLY    99      24.461  27.067  36.205  1.00  0.00           H
ATOM   1555  C   GLY    99      23.299  28.151  37.772  1.00  0.00           C
ATOM   1556  O   GLY    99      23.251  27.702  38.962  1.00  0.00           O
ATOM   1557  N   THR   100      23.264  29.448  37.509  1.00  0.00           N
ATOM   1558  H   THR   100      23.723  29.789  36.677  1.00  0.00           H
ATOM   1559  CA  THR   100      23.067  30.439  38.569  1.00  0.00           C
ATOM   1560  HA  THR   100      23.803  30.282  39.358  1.00  0.00           H
ATOM   1561  CB  THR   100      23.282  31.839  38.010  1.00  0.00           C
ATOM   1562  HB  THR   100      22.421  32.165  37.426  1.00  0.00           H
ATOM   1563  CG2 THR   100      23.500  32.875  39.104  1.00  0.00           C
ATOM   1564 HG21 THR   100      24.251  32.600  39.846  1.00  0.00           H
ATOM   1565 HG22 THR   100      22.524  33.019  39.566  1.00  0.00           H
ATOM   1566 HG23 THR   100      23.913  33.772  38.645  1.00  0.00           H
ATOM   1567  OG1 THR   100      24.427  31.904  37.174  1.00  0.00           O
ATOM   1568  HG1 THR   100      24.364  32.550  36.467  1.00  0.00           H
ATOM   1569  C   THR   100      21.684  30.336  39.168  1.00  0.00           C
ATOM   1570  O   THR   100      21.571  30.223  40.447  1.00  0.00           O
ATOM   1571  N   LYS   101      20.569  30.139  38.407  1.00  0.00           N
ATOM   1572  H   LYS   101      20.668  30.200  37.403  1.00  0.00           H
ATOM   1573  CA  LYS   101      19.201  29.858  39.032  1.00  0.00           C
ATOM   1574  HA  LYS   101      18.940  30.683  39.696  1.00  0.00           H
ATOM   1575  CB  LYS   101      18.086  29.875  38.020  1.00  0.00           C
ATOM   1576  HB2 LYS   101      18.241  29.024  37.356  1.00  0.00           H
ATOM   1577  HB3 LYS   101      17.215  29.651  38.636  1.00  0.00           H
ATOM   1578  CG  LYS   101      17.787  31.190  37.196  1.00  0.00           C
ATOM   1579  HG2 LYS   101      17.524  31.928  37.954  1.00  0.00           H
ATOM   1580  HG3 LYS   101      18.659  31.479  36.609  1.00  0.00           H
ATOM   1581  CD  LYS   101      16.658  30.881  36.282  1.00  0.00           C
ATOM   1582  HD2 LYS   101      16.821  29.922  35.790  1.00  0.00           H
ATOM   1583  HD3 LYS   101      15.737  30.691  36.833  1.00  0.00           H
ATOM   1584  CE  LYS   101      16.394  31.959  35.227  1.00  0.00           C
ATOM   1585  HE2 LYS   101      17.327  32.149  34.697  1.00  0.00           H
ATOM   1586  HE3 LYS   101      15.619  31.460  34.646  1.00  0.00           H
ATOM   1587  NZ  LYS   101      15.827  33.267  35.816  1.00  0.00           N
ATOM   1588  HZ1 LYS   101      16.541  33.770  36.323  1.00  0.00           H
ATOM   1589  HZ2 LYS   101      15.100  33.074  36.490  1.00  0.00           H
ATOM   1590  HZ3 LYS   101      15.316  33.779  35.110  1.00  0.00           H
ATOM   1591  C   LYS   101      19.196  28.586  39.888  1.00  0.00           C
ATOM   1592  O   LYS   101      18.596  28.510  40.984  1.00  0.00           O
ATOM   1593  N   ALA   102      19.918  27.489  39.451  1.00  0.00           N
ATOM   1594  H   ALA   102      20.451  27.514  38.594  1.00  0.00           H
ATOM   1595  CA  ALA   102      19.965  26.251  40.214  1.00  0.00           C
ATOM   1596  HA  ALA   102      18.973  25.988  40.583  1.00  0.00           H
ATOM   1597  CB  ALA   102      20.492  25.190  39.238  1.00  0.00           C
ATOM   1598  HB1 ALA   102      21.514  25.372  38.904  1.00  0.00           H
ATOM   1599  HB2 ALA   102      19.799  25.041  38.409  1.00  0.00           H
ATOM   1600  HB3 ALA   102      20.588  24.214  39.714  1.00  0.00           H
ATOM   1601  C   ALA   102      20.877  26.243  41.470  1.00  0.00           C
ATOM   1602  O   ALA   102      20.611  25.527  42.459  1.00  0.00           O
ATOM   1603  N   PHE   103      21.916  27.077  41.425  1.00  0.00           N
ATOM   1604  H   PHE   103      22.023  27.677  40.620  1.00  0.00           H
ATOM   1605  CA  PHE   103      22.918  27.287  42.546  1.00  0.00           C
ATOM   1606  HA  PHE   103      23.267  26.309  42.876  1.00  0.00           H
ATOM   1607  CB  PHE   103      24.255  27.953  42.039  1.00  0.00           C
ATOM   1608  HB2 PHE   103      24.674  27.257  41.310  1.00  0.00           H
ATOM   1609  HB3 PHE   103      24.008  28.927  41.615  1.00  0.00           H
ATOM   1610  CG  PHE   103      25.192  28.276  43.266  1.00  0.00           C
ATOM   1611  CD1 PHE   103      25.294  27.300  44.314  1.00  0.00           C
ATOM   1612  HD1 PHE   103      24.844  26.319  44.282  1.00  0.00           H
ATOM   1613  CE1 PHE   103      26.049  27.671  45.456  1.00  0.00           C
ATOM   1614  HE1 PHE   103      26.163  27.010  46.302  1.00  0.00           H
ATOM   1615  CZ  PHE   103      26.609  28.974  45.426  1.00  0.00           C
ATOM   1616  HZ  PHE   103      27.305  29.154  46.231  1.00  0.00           H
ATOM   1617  CE2 PHE   103      26.487  29.942  44.441  1.00  0.00           C
ATOM   1618  HE2 PHE   103      26.914  30.915  44.631  1.00  0.00           H
ATOM   1619  CD2 PHE   103      25.770  29.538  43.310  1.00  0.00           C
ATOM   1620  HD2 PHE   103      25.701  30.231  42.484  1.00  0.00           H
ATOM   1621  C   PHE   103      22.292  28.159  43.674  1.00  0.00           C
ATOM   1622  O   PHE   103      22.195  27.744  44.839  1.00  0.00           O
ATOM   1623  N   MET   104      21.721  29.308  43.355  1.00  0.00           N
ATOM   1624  H   MET   104      21.799  29.727  42.439  1.00  0.00           H
ATOM   1625  CA  MET   104      20.833  30.058  44.256  1.00  0.00           C
ATOM   1626  HA  MET   104      21.443  30.407  45.090  1.00  0.00           H
ATOM   1627  CB  MET   104      20.199  31.264  43.586  1.00  0.00           C
ATOM   1628  HB2 MET   104      19.539  30.887  42.804  1.00  0.00           H
ATOM   1629  HB3 MET   104      19.659  31.887  44.300  1.00  0.00           H
ATOM   1630  CG  MET   104      21.391  32.169  43.163  1.00  0.00           C
ATOM   1631  HG2 MET   104      22.047  32.267  44.029  1.00  0.00           H
ATOM   1632  HG3 MET   104      22.094  31.699  42.474  1.00  0.00           H
ATOM   1633  SD  MET   104      21.023  33.835  42.478  1.00  0.00           S
ATOM   1634  CE  MET   104      19.929  33.410  41.036  1.00  0.00           C
ATOM   1635  HE1 MET   104      18.937  33.167  41.416  1.00  0.00           H
ATOM   1636  HE2 MET   104      19.950  34.395  40.567  1.00  0.00           H
ATOM   1637  HE3 MET   104      20.344  32.605  40.430  1.00  0.00           H
ATOM   1638  C   MET   104      19.709  29.230  44.884  1.00  0.00           C
ATOM   1639  O   MET   104      19.405  29.414  46.052  1.00  0.00           O
ATOM   1640  N   GLU   105      19.145  28.354  44.134  1.00  0.00           N
ATOM   1641  H   GLU   105      19.420  28.230  43.171  1.00  0.00           H
ATOM   1642  CA  GLU   105      18.265  27.358  44.652  1.00  0.00           C
ATOM   1643  HA  GLU   105      17.667  27.913  45.375  1.00  0.00           H
ATOM   1644  CB  GLU   105      17.347  26.825  43.535  1.00  0.00           C
ATOM   1645  HB2 GLU   105      16.955  27.679  42.981  1.00  0.00           H
ATOM   1646  HB3 GLU   105      17.825  26.060  42.924  1.00  0.00           H
ATOM   1647  CG  GLU   105      16.153  26.087  44.184  1.00  0.00           C
ATOM   1648  HG2 GLU   105      15.509  25.729  43.382  1.00  0.00           H
ATOM   1649  HG3 GLU   105      16.426  25.125  44.617  1.00  0.00           H
ATOM   1650  CD  GLU   105      15.269  26.904  45.168  1.00  0.00           C
ATOM   1651  OE1 GLU   105      15.444  28.138  45.176  1.00  0.00           O
ATOM   1652  OE2 GLU   105      14.478  26.279  45.965  1.00  0.00           O
ATOM   1653  C   GLU   105      18.858  26.182  45.445  1.00  0.00           C
ATOM   1654  O   GLU   105      18.212  25.635  46.321  1.00  0.00           O
ATOM   1655  N   ALA   106      20.113  25.848  45.198  1.00  0.00           N
ATOM   1656  H   ALA   106      20.600  26.276  44.424  1.00  0.00           H
ATOM   1657  CA  ALA   106      20.854  24.913  46.035  1.00  0.00           C
ATOM   1658  HA  ALA   106      20.292  23.992  46.193  1.00  0.00           H
ATOM   1659  CB  ALA   106      22.159  24.490  45.339  1.00  0.00           C
ATOM   1660  HB1 ALA   106      22.516  23.638  45.918  1.00  0.00           H
ATOM   1661  HB2 ALA   106      22.992  25.192  45.385  1.00  0.00           H
ATOM   1662  HB3 ALA   106      22.024  24.247  44.285  1.00  0.00           H
ATOM   1663  C   ALA   106      21.114  25.480  47.432  1.00  0.00           C
ATOM   1664  O   ALA   106      20.876  24.904  48.475  1.00  0.00           O
ATOM   1665  N   LEU   107      21.554  26.729  47.450  1.00  0.00           N
ATOM   1666  H   LEU   107      21.747  27.248  46.605  1.00  0.00           H
ATOM   1667  CA  LEU   107      21.627  27.523  48.755  1.00  0.00           C
ATOM   1668  HA  LEU   107      22.321  27.012  49.422  1.00  0.00           H
ATOM   1669  CB  LEU   107      22.193  28.847  48.418  1.00  0.00           C
ATOM   1670  HB2 LEU   107      21.512  29.292  47.692  1.00  0.00           H
ATOM   1671  HB3 LEU   107      22.183  29.348  49.386  1.00  0.00           H
ATOM   1672  CG  LEU   107      23.572  28.896  47.800  1.00  0.00           C
ATOM   1673  HG  LEU   107      23.643  28.448  46.809  1.00  0.00           H
ATOM   1674  CD1 LEU   107      24.027  30.379  47.567  1.00  0.00           C
ATOM   1675 HD11 LEU   107      23.135  30.961  47.335  1.00  0.00           H
ATOM   1676 HD12 LEU   107      24.654  30.557  46.694  1.00  0.00           H
ATOM   1677 HD13 LEU   107      24.508  30.764  48.465  1.00  0.00           H
ATOM   1678  CD2 LEU   107      24.747  28.202  48.641  1.00  0.00           C
ATOM   1679 HD21 LEU   107      25.686  28.333  48.102  1.00  0.00           H
ATOM   1680 HD22 LEU   107      24.869  28.588  49.654  1.00  0.00           H
ATOM   1681 HD23 LEU   107      24.561  27.130  48.596  1.00  0.00           H
ATOM   1682  C   LEU   107      20.264  27.691  49.437  1.00  0.00           C
ATOM   1683  O   LEU   107      20.173  27.421  50.625  1.00  0.00           O
ATOM   1684  N   GLN   108      19.141  28.067  48.815  1.00  0.00           N
ATOM   1685  H   GLN   108      19.135  28.414  47.867  1.00  0.00           H
ATOM   1686  CA  GLN   108      17.850  28.118  49.504  1.00  0.00           C
ATOM   1687  HA  GLN   108      18.035  28.574  50.477  1.00  0.00           H
ATOM   1688  CB  GLN   108      16.878  28.934  48.602  1.00  0.00           C
ATOM   1689  HB2 GLN   108      17.261  29.950  48.705  1.00  0.00           H
ATOM   1690  HB3 GLN   108      16.961  28.669  47.548  1.00  0.00           H
ATOM   1691  CG  GLN   108      15.474  28.956  49.098  1.00  0.00           C
ATOM   1692  HG2 GLN   108      15.045  27.968  48.930  1.00  0.00           H
ATOM   1693  HG3 GLN   108      15.455  29.344  50.117  1.00  0.00           H
ATOM   1694  CD  GLN   108      14.533  29.897  48.380  1.00  0.00           C
ATOM   1695  OE1 GLN   108      13.951  30.748  49.056  1.00  0.00           O
ATOM   1696  NE2 GLN   108      14.255  29.847  47.063  1.00  0.00           N
ATOM   1697 HE21 GLN   108      13.793  30.579  46.544  1.00  0.00           H
ATOM   1698 HE22 GLN   108      14.624  29.087  46.510  1.00  0.00           H
ATOM   1699  C   GLN   108      17.291  26.674  49.849  1.00  0.00           C
ATOM   1700  O   GLN   108      16.707  26.613  50.934  1.00  0.00           O
ATOM   1701  N   ALA   109      17.698  25.602  49.196  1.00  0.00           N
ATOM   1702  H   ALA   109      18.136  25.681  48.290  1.00  0.00           H
ATOM   1703  CA  ALA   109      17.467  24.237  49.775  1.00  0.00           C
ATOM   1704  HA  ALA   109      16.505  24.253  50.286  1.00  0.00           H
ATOM   1705  CB  ALA   109      17.393  23.218  48.628  1.00  0.00           C
ATOM   1706  HB1 ALA   109      16.995  22.297  49.053  1.00  0.00           H
ATOM   1707  HB2 ALA   109      18.351  23.022  48.147  1.00  0.00           H
ATOM   1708  HB3 ALA   109      16.704  23.638  47.896  1.00  0.00           H
ATOM   1709  C   ALA   109      18.533  23.789  50.842  1.00  0.00           C
ATOM   1710  O   ALA   109      18.445  22.702  51.424  1.00  0.00           O
ATOM   1711  N   GLY   110      19.538  24.582  51.225  1.00  0.00           N
ATOM   1712  H   GLY   110      19.468  25.524  50.869  1.00  0.00           H
ATOM   1713  CA  GLY   110      20.514  24.310  52.305  1.00  0.00           C
ATOM   1714  HA2 GLY   110      20.741  25.253  52.803  1.00  0.00           H
ATOM   1715  HA3 GLY   110      20.117  23.619  53.049  1.00  0.00           H
ATOM   1716  C   GLY   110      21.803  23.762  51.828  1.00  0.00           C
ATOM   1717  O   GLY   110      22.561  23.208  52.624  1.00  0.00           O
ATOM   1718  N   ALA   111      22.277  23.834  50.586  1.00  0.00           N
ATOM   1719  H   ALA   111      21.642  24.239  49.913  1.00  0.00           H
ATOM   1720  CA  ALA   111      23.685  23.747  50.129  1.00  0.00           C
ATOM   1721  HA  ALA   111      24.224  22.986  50.693  1.00  0.00           H
ATOM   1722  CB  ALA   111      23.773  23.420  48.637  1.00  0.00           C
ATOM   1723  HB1 ALA   111      24.807  23.089  48.533  1.00  0.00           H
ATOM   1724  HB2 ALA   111      23.800  24.310  48.010  1.00  0.00           H
ATOM   1725  HB3 ALA   111      22.949  22.773  48.334  1.00  0.00           H
ATOM   1726  C   ALA   111      24.534  24.972  50.492  1.00  0.00           C
ATOM   1727  O   ALA   111      23.954  26.030  50.763  1.00  0.00           O
ATOM   1728  N   ASP   112      25.861  24.932  50.457  1.00  0.00           N
ATOM   1729  H   ASP   112      26.191  24.053  50.084  1.00  0.00           H
ATOM   1730  CA  ASP   112      26.767  25.983  50.887  1.00  0.00           C
ATOM   1731  HA  ASP   112      26.283  26.884  51.268  1.00  0.00           H
ATOM   1732  CB  ASP   112      27.653  25.473  52.073  1.00  0.00           C
ATOM   1733  HB2 ASP   112      28.008  26.281  52.712  1.00  0.00           H
ATOM   1734  HB3 ASP   112      26.992  24.841  52.666  1.00  0.00           H
ATOM   1735  CG  ASP   112      28.903  24.630  51.640  1.00  0.00           C
ATOM   1736  OD1 ASP   112      29.950  25.200  51.422  1.00  0.00           O
ATOM   1737  OD2 ASP   112      28.717  23.416  51.535  1.00  0.00           O
ATOM   1738  C   ASP   112      27.669  26.492  49.723  1.00  0.00           C
ATOM   1739  O   ASP   112      27.688  25.884  48.637  1.00  0.00           O
ATOM   1740  N   ILE   113      28.371  27.619  49.874  1.00  0.00           N
ATOM   1741  H   ILE   113      28.427  28.117  50.751  1.00  0.00           H
ATOM   1742  CA  ILE   113      29.086  28.156  48.737  1.00  0.00           C
ATOM   1743  HA  ILE   113      28.306  28.136  47.977  1.00  0.00           H
ATOM   1744  CB  ILE   113      29.392  29.642  49.005  1.00  0.00           C
ATOM   1745  HB  ILE   113      29.809  29.869  49.986  1.00  0.00           H
ATOM   1746  CG2 ILE   113      30.278  30.384  47.980  1.00  0.00           C
ATOM   1747 HG21 ILE   113      30.399  31.452  48.161  1.00  0.00           H
ATOM   1748 HG22 ILE   113      29.816  30.294  46.996  1.00  0.00           H
ATOM   1749 HG23 ILE   113      31.217  29.856  47.818  1.00  0.00           H
ATOM   1750  CG1 ILE   113      28.062  30.357  49.222  1.00  0.00           C
ATOM   1751 HG12 ILE   113      27.639  30.495  48.227  1.00  0.00           H
ATOM   1752 HG13 ILE   113      27.364  29.830  49.872  1.00  0.00           H
ATOM   1753  CD1 ILE   113      28.126  31.879  49.659  1.00  0.00           C
ATOM   1754 HD11 ILE   113      28.503  32.420  48.792  1.00  0.00           H
ATOM   1755 HD12 ILE   113      28.700  32.004  50.578  1.00  0.00           H
ATOM   1756 HD13 ILE   113      27.107  32.206  49.862  1.00  0.00           H
ATOM   1757  C   ILE   113      30.245  27.299  48.175  1.00  0.00           C
ATOM   1758  O   ILE   113      30.638  27.522  47.013  1.00  0.00           O
ATOM   1759  N   SER   114      30.662  26.243  48.844  1.00  0.00           N
ATOM   1760  H   SER   114      30.327  26.045  49.776  1.00  0.00           H
ATOM   1761  CA  SER   114      31.487  25.232  48.291  1.00  0.00           C
ATOM   1762  HA  SER   114      32.418  25.627  47.883  1.00  0.00           H
ATOM   1763  CB  SER   114      31.917  24.176  49.330  1.00  0.00           C
ATOM   1764  HB2 SER   114      32.643  23.542  48.820  1.00  0.00           H
ATOM   1765  HB3 SER   114      32.385  24.725  50.148  1.00  0.00           H
ATOM   1766  OG  SER   114      30.851  23.365  49.811  1.00  0.00           O
ATOM   1767  HG  SER   114      30.320  23.904  50.402  1.00  0.00           H
ATOM   1768  C   SER   114      30.921  24.498  47.043  1.00  0.00           C
ATOM   1769  O   SER   114      31.641  23.801  46.323  1.00  0.00           O
ATOM   1770  N   MET   115      29.613  24.631  46.778  1.00  0.00           N
ATOM   1771  H   MET   115      29.030  25.144  47.425  1.00  0.00           H
ATOM   1772  CA  MET   115      28.961  24.178  45.531  1.00  0.00           C
ATOM   1773  HA  MET   115      29.519  23.293  45.226  1.00  0.00           H
ATOM   1774  CB  MET   115      27.474  23.853  45.887  1.00  0.00           C
ATOM   1775  HB2 MET   115      27.431  23.341  46.847  1.00  0.00           H
ATOM   1776  HB3 MET   115      26.777  24.689  45.956  1.00  0.00           H
ATOM   1777  CG  MET   115      26.839  22.976  44.894  1.00  0.00           C
ATOM   1778  HG2 MET   115      26.897  23.559  43.975  1.00  0.00           H
ATOM   1779  HG3 MET   115      27.383  22.036  44.802  1.00  0.00           H
ATOM   1780  SD  MET   115      25.062  22.654  45.202  1.00  0.00           S
ATOM   1781  CE  MET   115      25.204  21.127  46.155  1.00  0.00           C
ATOM   1782  HE1 MET   115      24.193  20.764  46.340  1.00  0.00           H
ATOM   1783  HE2 MET   115      25.640  20.303  45.590  1.00  0.00           H
ATOM   1784  HE3 MET   115      25.710  21.421  47.075  1.00  0.00           H
ATOM   1785  C   MET   115      29.052  25.148  44.284  1.00  0.00           C
ATOM   1786  O   MET   115      28.760  24.705  43.192  1.00  0.00           O
ATOM   1787  N   ILE   116      29.479  26.436  44.453  1.00  0.00           N
ATOM   1788  H   ILE   116      29.729  26.650  45.407  1.00  0.00           H
ATOM   1789  CA  ILE   116      29.493  27.540  43.399  1.00  0.00           C
ATOM   1790  HA  ILE   116      28.460  27.775  43.143  1.00  0.00           H
ATOM   1791  CB  ILE   116      30.132  28.823  43.979  1.00  0.00           C
ATOM   1792  HB  ILE   116      29.695  28.895  44.975  1.00  0.00           H
ATOM   1793  CG2 ILE   116      31.614  28.687  44.241  1.00  0.00           C
ATOM   1794 HG21 ILE   116      31.769  27.819  44.882  1.00  0.00           H
ATOM   1795 HG22 ILE   116      32.067  29.515  44.785  1.00  0.00           H
ATOM   1796 HG23 ILE   116      32.194  28.586  43.324  1.00  0.00           H
ATOM   1797  CG1 ILE   116      29.910  30.109  43.173  1.00  0.00           C
ATOM   1798 HG12 ILE   116      30.391  29.951  42.208  1.00  0.00           H
ATOM   1799 HG13 ILE   116      28.832  30.191  43.037  1.00  0.00           H
ATOM   1800  CD1 ILE   116      30.445  31.450  43.713  1.00  0.00           C
ATOM   1801 HD11 ILE   116      29.927  31.782  44.613  1.00  0.00           H
ATOM   1802 HD12 ILE   116      30.172  32.281  43.063  1.00  0.00           H
ATOM   1803 HD13 ILE   116      31.531  31.466  43.810  1.00  0.00           H
ATOM   1804  C   ILE   116      30.178  27.040  42.083  1.00  0.00           C
ATOM   1805  O   ILE   116      29.581  27.254  41.008  1.00  0.00           O
ATOM   1806  N   GLY   117      31.238  26.279  42.165  1.00  0.00           N
ATOM   1807  H   GLY   117      31.560  25.993  43.078  1.00  0.00           H
ATOM   1808  CA  GLY   117      31.955  25.757  41.020  1.00  0.00           C
ATOM   1809  HA2 GLY   117      31.913  26.509  40.233  1.00  0.00           H
ATOM   1810  HA3 GLY   117      33.000  25.537  41.243  1.00  0.00           H
ATOM   1811  C   GLY   117      31.451  24.522  40.330  1.00  0.00           C
ATOM   1812  O   GLY   117      31.729  24.291  39.129  1.00  0.00           O
ATOM   1813  N   GLN   118      30.454  23.862  40.939  1.00  0.00           N
ATOM   1814  H   GLN   118      30.001  24.289  41.735  1.00  0.00           H
ATOM   1815  CA  GLN   118      29.697  22.831  40.279  1.00  0.00           C
ATOM   1816  HA  GLN   118      30.356  22.169  39.716  1.00  0.00           H
ATOM   1817  CB  GLN   118      28.859  21.963  41.207  1.00  0.00           C
ATOM   1818  HB2 GLN   118      28.086  22.519  41.736  1.00  0.00           H
ATOM   1819  HB3 GLN   118      28.297  21.129  40.786  1.00  0.00           H
ATOM   1820  CG  GLN   118      29.820  21.279  42.258  1.00  0.00           C
ATOM   1821  HG2 GLN   118      30.592  20.695  41.757  1.00  0.00           H
ATOM   1822  HG3 GLN   118      30.309  22.010  42.901  1.00  0.00           H
ATOM   1823  CD  GLN   118      29.102  20.285  43.155  1.00  0.00           C
ATOM   1824  OE1 GLN   118      29.111  20.373  44.363  1.00  0.00           O
ATOM   1825  NE2 GLN   118      28.549  19.217  42.652  1.00  0.00           N
ATOM   1826 HE21 GLN   118      27.913  18.641  43.185  1.00  0.00           H
ATOM   1827 HE22 GLN   118      28.584  19.066  41.654  1.00  0.00           H
ATOM   1828  C   GLN   118      28.786  23.474  39.220  1.00  0.00           C
ATOM   1829  O   GLN   118      28.513  22.871  38.189  1.00  0.00           O
ATOM   1830  N   PHE   119      28.361  24.756  39.461  1.00  0.00           N
ATOM   1831  H   PHE   119      28.759  25.171  40.291  1.00  0.00           H
ATOM   1832  CA  PHE   119      27.653  25.617  38.578  1.00  0.00           C
ATOM   1833  HA  PHE   119      27.203  24.944  37.849  1.00  0.00           H
ATOM   1834  CB  PHE   119      26.408  26.131  39.346  1.00  0.00           C
ATOM   1835  HB2 PHE   119      26.776  26.602  40.257  1.00  0.00           H
ATOM   1836  HB3 PHE   119      25.932  26.853  38.683  1.00  0.00           H
ATOM   1837  CG  PHE   119      25.375  25.112  39.676  1.00  0.00           C
ATOM   1838  CD1 PHE   119      24.705  24.430  38.585  1.00  0.00           C
ATOM   1839  HD1 PHE   119      24.879  24.719  37.559  1.00  0.00           H
ATOM   1840  CE1 PHE   119      23.687  23.485  38.850  1.00  0.00           C
ATOM   1841  HE1 PHE   119      23.135  22.981  38.071  1.00  0.00           H
ATOM   1842  CZ  PHE   119      23.382  23.172  40.188  1.00  0.00           C
ATOM   1843  HZ  PHE   119      22.668  22.433  40.523  1.00  0.00           H
ATOM   1844  CE2 PHE   119      24.201  23.717  41.233  1.00  0.00           C
ATOM   1845  HE2 PHE   119      24.103  23.330  42.237  1.00  0.00           H
ATOM   1846  CD2 PHE   119      25.190  24.701  41.009  1.00  0.00           C
ATOM   1847  HD2 PHE   119      25.790  25.040  41.841  1.00  0.00           H
ATOM   1848  C   PHE   119      28.589  26.645  37.858  1.00  0.00           C
ATOM   1849  O   PHE   119      28.090  27.671  37.444  1.00  0.00           O
ATOM   1850  N   GLY   120      29.889  26.451  37.693  1.00  0.00           N
ATOM   1851  H   GLY   120      30.276  25.644  38.163  1.00  0.00           H
ATOM   1852  CA  GLY   120      30.754  27.136  36.749  1.00  0.00           C
ATOM   1853  HA2 GLY   120      31.658  26.529  36.760  1.00  0.00           H
ATOM   1854  HA3 GLY   120      30.368  27.061  35.732  1.00  0.00           H
ATOM   1855  C   GLY   120      31.024  28.667  37.057  1.00  0.00           C
ATOM   1856  O   GLY   120      31.928  29.230  36.428  1.00  0.00           O
ATOM   1857  N   VAL   121      30.324  29.244  38.034  1.00  0.00           N
ATOM   1858  H   VAL   121      29.520  28.746  38.387  1.00  0.00           H
ATOM   1859  CA  VAL   121      30.468  30.621  38.480  1.00  0.00           C
ATOM   1860  HA  VAL   121      30.854  31.125  37.594  1.00  0.00           H
ATOM   1861  CB  VAL   121      29.092  31.293  38.555  1.00  0.00           C
ATOM   1862  HB  VAL   121      29.318  32.345  38.723  1.00  0.00           H
ATOM   1863  CG1 VAL   121      28.426  31.264  37.210  1.00  0.00           C
ATOM   1864 HG11 VAL   121      29.081  31.442  36.356  1.00  0.00           H
ATOM   1865 HG12 VAL   121      28.032  30.285  36.934  1.00  0.00           H
ATOM   1866 HG13 VAL   121      27.525  31.874  37.166  1.00  0.00           H
ATOM   1867  CG2 VAL   121      28.201  30.792  39.660  1.00  0.00           C
ATOM   1868 HG21 VAL   121      27.208  31.227  39.551  1.00  0.00           H
ATOM   1869 HG22 VAL   121      28.544  31.027  40.668  1.00  0.00           H
ATOM   1870 HG23 VAL   121      28.228  29.702  39.658  1.00  0.00           H
ATOM   1871  C   VAL   121      31.397  30.841  39.660  1.00  0.00           C
ATOM   1872  O   VAL   121      31.266  31.824  40.379  1.00  0.00           O
ATOM   1873  N   GLY   122      32.378  29.972  39.753  1.00  0.00           N
ATOM   1874  H   GLY   122      32.428  29.197  39.108  1.00  0.00           H
ATOM   1875  CA  GLY   122      33.445  29.972  40.758  1.00  0.00           C
ATOM   1876  HA2 GLY   122      33.056  29.578  41.698  1.00  0.00           H
ATOM   1877  HA3 GLY   122      34.188  29.209  40.526  1.00  0.00           H
ATOM   1878  C   GLY   122      34.208  31.276  40.973  1.00  0.00           C
ATOM   1879  O   GLY   122      34.564  31.607  42.104  1.00  0.00           O
ATOM   1880  N   PHE   123      34.472  32.095  39.893  1.00  0.00           N
ATOM   1881  H   PHE   123      34.160  31.732  39.004  1.00  0.00           H
ATOM   1882  CA  PHE   123      35.246  33.340  40.030  1.00  0.00           C
ATOM   1883  HA  PHE   123      36.277  33.061  40.247  1.00  0.00           H
ATOM   1884  CB  PHE   123      35.218  34.058  38.599  1.00  0.00           C
ATOM   1885  HB2 PHE   123      35.816  33.454  37.916  1.00  0.00           H
ATOM   1886  HB3 PHE   123      34.184  34.036  38.251  1.00  0.00           H
ATOM   1887  CG  PHE   123      35.721  35.467  38.578  1.00  0.00           C
ATOM   1888  CD1 PHE   123      37.101  35.735  38.297  1.00  0.00           C
ATOM   1889  HD1 PHE   123      37.852  35.004  38.039  1.00  0.00           H
ATOM   1890  CE1 PHE   123      37.506  37.119  38.351  1.00  0.00           C
ATOM   1891  HE1 PHE   123      38.523  37.355  38.079  1.00  0.00           H
ATOM   1892  CZ  PHE   123      36.590  38.195  38.625  1.00  0.00           C
ATOM   1893  HZ  PHE   123      36.859  39.241  38.621  1.00  0.00           H
ATOM   1894  CE2 PHE   123      35.276  37.856  38.814  1.00  0.00           C
ATOM   1895  HE2 PHE   123      34.606  38.682  39.002  1.00  0.00           H
ATOM   1896  CD2 PHE   123      34.818  36.549  38.851  1.00  0.00           C
ATOM   1897  HD2 PHE   123      33.773  36.319  38.992  1.00  0.00           H
ATOM   1898  C   PHE   123      34.797  34.272  41.157  1.00  0.00           C
ATOM   1899  O   PHE   123      35.589  34.841  41.890  1.00  0.00           O
ATOM   1900  N   TYR   124      33.458  34.346  41.371  1.00  0.00           N
ATOM   1901  H   TYR   124      32.959  33.551  40.995  1.00  0.00           H
ATOM   1902  CA  TYR   124      32.898  35.345  42.253  1.00  0.00           C
ATOM   1903  HA  TYR   124      33.479  36.237  42.017  1.00  0.00           H
ATOM   1904  CB  TYR   124      31.416  35.549  41.748  1.00  0.00           C
ATOM   1905  HB2 TYR   124      30.975  34.571  41.942  1.00  0.00           H
ATOM   1906  HB3 TYR   124      30.882  36.313  42.314  1.00  0.00           H
ATOM   1907  CG  TYR   124      31.201  35.973  40.304  1.00  0.00           C
ATOM   1908  CD1 TYR   124      31.567  37.249  39.962  1.00  0.00           C
ATOM   1909  HD1 TYR   124      32.060  37.865  40.698  1.00  0.00           H
ATOM   1910  CE1 TYR   124      31.282  37.744  38.659  1.00  0.00           C
ATOM   1911  HE1 TYR   124      31.494  38.781  38.450  1.00  0.00           H
ATOM   1912  CZ  TYR   124      30.977  36.795  37.672  1.00  0.00           C
ATOM   1913  OH  TYR   124      30.924  37.181  36.361  1.00  0.00           O
ATOM   1914  HH  TYR   124      30.389  36.473  35.996  1.00  0.00           H
ATOM   1915  CE2 TYR   124      30.669  35.421  38.000  1.00  0.00           C
ATOM   1916  HE2 TYR   124      30.216  34.812  37.231  1.00  0.00           H
ATOM   1917  CD2 TYR   124      30.835  35.045  39.313  1.00  0.00           C
ATOM   1918  HD2 TYR   124      30.728  33.996  39.550  1.00  0.00           H
ATOM   1919  C   TYR   124      32.923  35.023  43.779  1.00  0.00           C
ATOM   1920  O   TYR   124      32.868  35.870  44.656  1.00  0.00           O
ATOM   1921  N   SER   125      33.395  33.836  44.076  1.00  0.00           N
ATOM   1922  H   SER   125      33.560  33.243  43.276  1.00  0.00           H
ATOM   1923  CA  SER   125      34.090  33.468  45.341  1.00  0.00           C
ATOM   1924  HA  SER   125      33.375  33.518  46.162  1.00  0.00           H
ATOM   1925  CB  SER   125      34.656  32.034  45.357  1.00  0.00           C
ATOM   1926  HB2 SER   125      34.851  31.805  46.405  1.00  0.00           H
ATOM   1927  HB3 SER   125      34.004  31.244  44.980  1.00  0.00           H
ATOM   1928  OG  SER   125      35.840  32.024  44.530  1.00  0.00           O
ATOM   1929  HG  SER   125      35.573  31.693  43.670  1.00  0.00           H
ATOM   1930  C   SER   125      35.171  34.446  45.749  1.00  0.00           C
ATOM   1931  O   SER   125      35.437  34.604  46.902  1.00  0.00           O
ATOM   1932  N   ALA   126      35.726  35.313  44.892  1.00  0.00           N
ATOM   1933  H   ALA   126      35.548  35.162  43.909  1.00  0.00           H
ATOM   1934  CA  ALA   126      36.712  36.281  45.230  1.00  0.00           C
ATOM   1935  HA  ALA   126      37.606  35.779  45.602  1.00  0.00           H
ATOM   1936  CB  ALA   126      37.173  37.023  43.965  1.00  0.00           C
ATOM   1937  HB1 ALA   126      37.866  37.825  44.219  1.00  0.00           H
ATOM   1938  HB2 ALA   126      36.361  37.462  43.384  1.00  0.00           H
ATOM   1939  HB3 ALA   126      37.557  36.342  43.205  1.00  0.00           H
ATOM   1940  C   ALA   126      36.134  37.325  46.234  1.00  0.00           C
ATOM   1941  O   ALA   126      36.767  37.759  47.177  1.00  0.00           O
ATOM   1942  N   TYR   127      34.850  37.664  46.031  1.00  0.00           N
ATOM   1943  H   TYR   127      34.267  37.197  45.351  1.00  0.00           H
ATOM   1944  CA  TYR   127      34.090  38.632  46.892  1.00  0.00           C
ATOM   1945  HA  TYR   127      34.695  39.513  47.104  1.00  0.00           H
ATOM   1946  CB  TYR   127      32.913  39.250  46.120  1.00  0.00           C
ATOM   1947  HB2 TYR   127      32.215  38.435  45.929  1.00  0.00           H
ATOM   1948  HB3 TYR   127      32.400  39.970  46.758  1.00  0.00           H
ATOM   1949  CG  TYR   127      33.320  39.792  44.710  1.00  0.00           C
ATOM   1950  CD1 TYR   127      33.607  41.132  44.650  1.00  0.00           C
ATOM   1951  HD1 TYR   127      33.569  41.744  45.538  1.00  0.00           H
ATOM   1952  CE1 TYR   127      33.791  41.789  43.424  1.00  0.00           C
ATOM   1953  HE1 TYR   127      33.803  42.867  43.487  1.00  0.00           H
ATOM   1954  CZ  TYR   127      33.947  41.037  42.279  1.00  0.00           C
ATOM   1955  OH  TYR   127      34.061  41.590  41.004  1.00  0.00           O
ATOM   1956  HH  TYR   127      33.534  42.392  41.029  1.00  0.00           H
ATOM   1957  CE2 TYR   127      33.814  39.636  42.360  1.00  0.00           C
ATOM   1958  HE2 TYR   127      33.848  39.073  41.439  1.00  0.00           H
ATOM   1959  CD2 TYR   127      33.435  39.016  43.588  1.00  0.00           C
ATOM   1960  HD2 TYR   127      33.062  38.004  43.553  1.00  0.00           H
ATOM   1961  C   TYR   127      33.799  38.195  48.351  1.00  0.00           C
ATOM   1962  O   TYR   127      33.511  39.016  49.226  1.00  0.00           O
ATOM   1963  N   LEU   128      33.989  36.856  48.572  1.00  0.00           N
ATOM   1964  H   LEU   128      34.203  36.276  47.773  1.00  0.00           H
ATOM   1965  CA  LEU   128      33.902  36.233  49.913  1.00  0.00           C
ATOM   1966  HA  LEU   128      33.040  36.590  50.478  1.00  0.00           H
ATOM   1967  CB  LEU   128      34.010  34.648  49.885  1.00  0.00           C
ATOM   1968  HB2 LEU   128      34.885  34.343  49.310  1.00  0.00           H
ATOM   1969  HB3 LEU   128      34.160  34.319  50.914  1.00  0.00           H
ATOM   1970  CG  LEU   128      32.811  33.833  49.318  1.00  0.00           C
ATOM   1971  HG  LEU   128      32.539  34.276  48.360  1.00  0.00           H
ATOM   1972  CD1 LEU   128      33.296  32.392  49.159  1.00  0.00           C
ATOM   1973 HD11 LEU   128      34.191  32.279  48.546  1.00  0.00           H
ATOM   1974 HD12 LEU   128      32.611  31.664  48.723  1.00  0.00           H
ATOM   1975 HD13 LEU   128      33.669  31.986  50.100  1.00  0.00           H
ATOM   1976  CD2 LEU   128      31.652  33.839  50.374  1.00  0.00           C
ATOM   1977 HD21 LEU   128      31.473  34.867  50.689  1.00  0.00           H
ATOM   1978 HD22 LEU   128      30.739  33.318  50.087  1.00  0.00           H
ATOM   1979 HD23 LEU   128      31.927  33.333  51.299  1.00  0.00           H
ATOM   1980  C   LEU   128      35.011  36.776  50.888  1.00  0.00           C
ATOM   1981  O   LEU   128      34.776  36.894  52.086  1.00  0.00           O
ATOM   1982  N   VAL   129      36.213  37.178  50.359  1.00  0.00           N
ATOM   1983  H   VAL   129      36.305  37.106  49.356  1.00  0.00           H
ATOM   1984  CA  VAL   129      37.431  37.589  51.098  1.00  0.00           C
ATOM   1985  HA  VAL   129      37.032  37.823  52.085  1.00  0.00           H
ATOM   1986  CB  VAL   129      38.491  36.475  51.217  1.00  0.00           C
ATOM   1987  HB  VAL   129      39.337  36.821  51.813  1.00  0.00           H
ATOM   1988  CG1 VAL   129      37.889  35.318  52.069  1.00  0.00           C
ATOM   1989 HG11 VAL   129      38.504  34.423  52.166  1.00  0.00           H
ATOM   1990 HG12 VAL   129      37.659  35.690  53.068  1.00  0.00           H
ATOM   1991 HG13 VAL   129      36.954  35.060  51.574  1.00  0.00           H
ATOM   1992  CG2 VAL   129      39.055  36.012  49.848  1.00  0.00           C
ATOM   1993 HG21 VAL   129      39.499  36.815  49.258  1.00  0.00           H
ATOM   1994 HG22 VAL   129      38.332  35.509  49.206  1.00  0.00           H
ATOM   1995 HG23 VAL   129      39.865  35.328  50.103  1.00  0.00           H
ATOM   1996  C   VAL   129      38.068  38.879  50.551  1.00  0.00           C
ATOM   1997  O   VAL   129      39.040  39.355  51.156  1.00  0.00           O
ATOM   1998  N   ALA   130      37.559  39.562  49.490  1.00  0.00           N
ATOM   1999  H   ALA   130      36.960  39.056  48.854  1.00  0.00           H
ATOM   2000  CA  ALA   130      38.078  40.778  48.929  1.00  0.00           C
ATOM   2001  HA  ALA   130      38.839  41.139  49.621  1.00  0.00           H
ATOM   2002  CB  ALA   130      38.705  40.522  47.508  1.00  0.00           C
ATOM   2003  HB1 ALA   130      39.391  39.674  47.518  1.00  0.00           H
ATOM   2004  HB2 ALA   130      39.284  41.412  47.258  1.00  0.00           H
ATOM   2005  HB3 ALA   130      37.901  40.258  46.822  1.00  0.00           H
ATOM   2006  C   ALA   130      37.088  42.007  48.890  1.00  0.00           C
ATOM   2007  O   ALA   130      35.921  41.785  48.662  1.00  0.00           O
ATOM   2008  N   GLU   131      37.508  43.256  48.998  1.00  0.00           N
ATOM   2009  H   GLU   131      38.504  43.402  49.085  1.00  0.00           H
ATOM   2010  CA  GLU   131      36.674  44.472  48.953  1.00  0.00           C
ATOM   2011  HA  GLU   131      35.714  44.273  49.428  1.00  0.00           H
ATOM   2012  CB  GLU   131      37.376  45.683  49.556  1.00  0.00           C
ATOM   2013  HB2 GLU   131      38.209  45.944  48.903  1.00  0.00           H
ATOM   2014  HB3 GLU   131      36.722  46.555  49.523  1.00  0.00           H
ATOM   2015  CG  GLU   131      38.214  45.499  50.867  1.00  0.00           C
ATOM   2016  HG2 GLU   131      38.701  44.527  50.951  1.00  0.00           H
ATOM   2017  HG3 GLU   131      39.021  46.223  50.981  1.00  0.00           H
ATOM   2018  CD  GLU   131      37.256  45.568  52.042  1.00  0.00           C
ATOM   2019  OE1 GLU   131      36.006  45.265  51.927  1.00  0.00           O
ATOM   2020  OE2 GLU   131      37.766  45.921  53.144  1.00  0.00           O
ATOM   2021  C   GLU   131      36.239  44.847  47.469  1.00  0.00           C
ATOM   2022  O   GLU   131      35.206  45.511  47.258  1.00  0.00           O
ATOM   2023  N   LYS   132      37.205  44.557  46.563  1.00  0.00           N
ATOM   2024  H   LYS   132      38.092  44.244  46.930  1.00  0.00           H
ATOM   2025  CA  LYS   132      37.210  44.666  45.138  1.00  0.00           C
ATOM   2026  HA  LYS   132      36.208  44.376  44.824  1.00  0.00           H
ATOM   2027  CB  LYS   132      37.371  46.103  44.641  1.00  0.00           C
ATOM   2028  HB2 LYS   132      37.338  46.080  43.551  1.00  0.00           H
ATOM   2029  HB3 LYS   132      36.541  46.650  45.088  1.00  0.00           H
ATOM   2030  CG  LYS   132      38.683  46.822  44.816  1.00  0.00           C
ATOM   2031  HG2 LYS   132      38.799  47.223  45.823  1.00  0.00           H
ATOM   2032  HG3 LYS   132      39.483  46.097  44.674  1.00  0.00           H
ATOM   2033  CD  LYS   132      38.700  48.065  43.813  1.00  0.00           C
ATOM   2034  HD2 LYS   132      38.968  47.598  42.866  1.00  0.00           H
ATOM   2035  HD3 LYS   132      37.713  48.527  43.795  1.00  0.00           H
ATOM   2036  CE  LYS   132      39.727  49.095  44.296  1.00  0.00           C
ATOM   2037  HE2 LYS   132      39.300  49.464  45.229  1.00  0.00           H
ATOM   2038  HE3 LYS   132      40.745  48.729  44.428  1.00  0.00           H
ATOM   2039  NZ  LYS   132      39.990  50.250  43.417  1.00  0.00           N
ATOM   2040  HZ1 LYS   132      40.060  49.946  42.456  1.00  0.00           H
ATOM   2041  HZ2 LYS   132      40.812  50.727  43.759  1.00  0.00           H
ATOM   2042  HZ3 LYS   132      39.168  50.834  43.378  1.00  0.00           H
ATOM   2043  C   LYS   132      38.210  43.808  44.435  1.00  0.00           C
ATOM   2044  O   LYS   132      39.081  43.250  45.083  1.00  0.00           O
ATOM   2045  N   VAL   133      38.058  43.591  43.128  1.00  0.00           N
ATOM   2046  H   VAL   133      37.375  44.160  42.650  1.00  0.00           H
ATOM   2047  CA  VAL   133      38.844  42.625  42.420  1.00  0.00           C
ATOM   2048  HA  VAL   133      39.741  42.351  42.975  1.00  0.00           H
ATOM   2049  CB  VAL   133      37.976  41.373  42.158  1.00  0.00           C
ATOM   2050  HB  VAL   133      37.088  41.797  41.690  1.00  0.00           H
ATOM   2051  CG1 VAL   133      38.662  40.407  41.220  1.00  0.00           C
ATOM   2052 HG11 VAL   133      38.129  39.460  41.303  1.00  0.00           H
ATOM   2053 HG12 VAL   133      38.585  40.818  40.213  1.00  0.00           H
ATOM   2054 HG13 VAL   133      39.708  40.241  41.474  1.00  0.00           H
ATOM   2055  CG2 VAL   133      37.695  40.689  43.564  1.00  0.00           C
ATOM   2056 HG21 VAL   133      38.678  40.449  43.971  1.00  0.00           H
ATOM   2057 HG22 VAL   133      37.102  39.797  43.363  1.00  0.00           H
ATOM   2058 HG23 VAL   133      37.203  41.305  44.317  1.00  0.00           H
ATOM   2059  C   VAL   133      39.287  43.299  41.105  1.00  0.00           C
ATOM   2060  O   VAL   133      38.490  43.919  40.362  1.00  0.00           O
ATOM   2061  N   THR   134      40.588  43.217  40.789  1.00  0.00           N
ATOM   2062  H   THR   134      41.193  42.632  41.347  1.00  0.00           H
ATOM   2063  CA  THR   134      41.062  43.601  39.404  1.00  0.00           C
ATOM   2064  HA  THR   134      40.300  44.162  38.863  1.00  0.00           H
ATOM   2065  CB  THR   134      42.107  44.616  39.579  1.00  0.00           C
ATOM   2066  HB  THR   134      42.797  44.179  40.301  1.00  0.00           H
ATOM   2067  CG2 THR   134      42.776  45.123  38.320  1.00  0.00           C
ATOM   2068 HG21 THR   134      41.962  45.491  37.694  1.00  0.00           H
ATOM   2069 HG22 THR   134      43.351  44.367  37.785  1.00  0.00           H
ATOM   2070 HG23 THR   134      43.254  46.047  38.644  1.00  0.00           H
ATOM   2071  OG1 THR   134      41.481  45.669  40.216  1.00  0.00           O
ATOM   2072  HG1 THR   134      41.083  45.263  40.989  1.00  0.00           H
ATOM   2073  C   THR   134      41.673  42.560  38.579  1.00  0.00           C
ATOM   2074  O   THR   134      42.288  41.630  39.103  1.00  0.00           O
ATOM   2075  N   VAL   135      41.450  42.608  37.296  1.00  0.00           N
ATOM   2076  H   VAL   135      41.100  43.487  36.942  1.00  0.00           H
ATOM   2077  CA  VAL   135      41.565  41.539  36.302  1.00  0.00           C
ATOM   2078  HA  VAL   135      42.310  40.850  36.700  1.00  0.00           H
ATOM   2079  CB  VAL   135      40.193  40.980  36.096  1.00  0.00           C
ATOM   2080  HB  VAL   135      39.398  41.710  35.941  1.00  0.00           H
ATOM   2081  CG1 VAL   135      40.176  39.976  34.882  1.00  0.00           C
ATOM   2082 HG11 VAL   135      40.119  40.575  33.974  1.00  0.00           H
ATOM   2083 HG12 VAL   135      41.078  39.369  34.812  1.00  0.00           H
ATOM   2084 HG13 VAL   135      39.360  39.258  34.964  1.00  0.00           H
ATOM   2085  CG2 VAL   135      39.636  40.152  37.269  1.00  0.00           C
ATOM   2086 HG21 VAL   135      38.639  39.734  37.129  1.00  0.00           H
ATOM   2087 HG22 VAL   135      39.583  40.854  38.100  1.00  0.00           H
ATOM   2088 HG23 VAL   135      40.404  39.383  37.352  1.00  0.00           H
ATOM   2089  C   VAL   135      42.138  42.005  35.018  1.00  0.00           C
ATOM   2090  O   VAL   135      41.793  43.034  34.505  1.00  0.00           O
ATOM   2091  N   ILE   136      43.145  41.281  34.546  1.00  0.00           N
ATOM   2092  H   ILE   136      43.252  40.349  34.919  1.00  0.00           H
ATOM   2093  CA  ILE   136      43.933  41.629  33.323  1.00  0.00           C
ATOM   2094  HA  ILE   136      43.454  42.465  32.814  1.00  0.00           H
ATOM   2095  CB  ILE   136      45.312  42.212  33.644  1.00  0.00           C
ATOM   2096  HB  ILE   136      45.983  41.425  33.990  1.00  0.00           H
ATOM   2097  CG2 ILE   136      45.982  42.643  32.338  1.00  0.00           C
ATOM   2098 HG21 ILE   136      45.493  43.561  32.010  1.00  0.00           H
ATOM   2099 HG22 ILE   136      45.913  41.882  31.561  1.00  0.00           H
ATOM   2100 HG23 ILE   136      47.005  42.944  32.563  1.00  0.00           H
ATOM   2101  CG1 ILE   136      45.193  43.273  34.795  1.00  0.00           C
ATOM   2102 HG12 ILE   136      44.382  43.957  34.552  1.00  0.00           H
ATOM   2103 HG13 ILE   136      45.023  42.770  35.748  1.00  0.00           H
ATOM   2104  CD1 ILE   136      46.564  44.029  34.943  1.00  0.00           C
ATOM   2105 HD11 ILE   136      46.859  44.663  34.106  1.00  0.00           H
ATOM   2106 HD12 ILE   136      47.269  43.201  35.026  1.00  0.00           H
ATOM   2107 HD13 ILE   136      46.561  44.564  35.892  1.00  0.00           H
ATOM   2108  C   ILE   136      43.952  40.367  32.406  1.00  0.00           C
ATOM   2109  O   ILE   136      44.072  39.233  32.876  1.00  0.00           O
ATOM   2110  N   THR   137      43.893  40.533  31.132  1.00  0.00           N
ATOM   2111  H   THR   137      44.153  41.455  30.810  1.00  0.00           H
ATOM   2112  CA  THR   137      43.733  39.319  30.187  1.00  0.00           C
ATOM   2113  HA  THR   137      44.427  38.607  30.632  1.00  0.00           H
ATOM   2114  CB  THR   137      42.332  38.691  30.230  1.00  0.00           C
ATOM   2115  HB  THR   137      41.965  38.445  31.227  1.00  0.00           H
ATOM   2116  CG2 THR   137      41.399  39.668  29.544  1.00  0.00           C
ATOM   2117 HG21 THR   137      40.384  39.274  29.607  1.00  0.00           H
ATOM   2118 HG22 THR   137      41.657  39.581  28.489  1.00  0.00           H
ATOM   2119 HG23 THR   137      41.419  40.720  29.828  1.00  0.00           H
ATOM   2120  OG1 THR   137      42.420  37.472  29.529  1.00  0.00           O
ATOM   2121  HG1 THR   137      42.620  36.813  30.197  1.00  0.00           H
ATOM   2122  C   THR   137      44.218  39.706  28.808  1.00  0.00           C
ATOM   2123  O   THR   137      44.340  40.882  28.433  1.00  0.00           O
ATOM   2124  N   LYS   138      44.566  38.645  28.108  1.00  0.00           N
ATOM   2125  H   LYS   138      44.396  37.728  28.494  1.00  0.00           H
ATOM   2126  CA  LYS   138      44.931  38.750  26.732  1.00  0.00           C
ATOM   2127  HA  LYS   138      44.280  39.427  26.181  1.00  0.00           H
ATOM   2128  CB  LYS   138      46.433  38.994  26.582  1.00  0.00           C
ATOM   2129  HB2 LYS   138      46.613  40.015  26.917  1.00  0.00           H
ATOM   2130  HB3 LYS   138      46.863  38.318  27.320  1.00  0.00           H
ATOM   2131  CG  LYS   138      47.160  38.855  25.256  1.00  0.00           C
ATOM   2132  HG2 LYS   138      48.222  39.066  25.387  1.00  0.00           H
ATOM   2133  HG3 LYS   138      46.918  37.859  24.890  1.00  0.00           H
ATOM   2134  CD  LYS   138      46.730  39.950  24.240  1.00  0.00           C
ATOM   2135  HD2 LYS   138      45.644  39.933  24.150  1.00  0.00           H
ATOM   2136  HD3 LYS   138      47.189  40.903  24.505  1.00  0.00           H
ATOM   2137  CE  LYS   138      47.369  39.423  22.952  1.00  0.00           C
ATOM   2138  HE2 LYS   138      48.427  39.333  23.197  1.00  0.00           H
ATOM   2139  HE3 LYS   138      47.006  38.425  22.706  1.00  0.00           H
ATOM   2140  NZ  LYS   138      47.113  40.247  21.727  1.00  0.00           N
ATOM   2141  HZ1 LYS   138      46.125  40.281  21.518  1.00  0.00           H
ATOM   2142  HZ2 LYS   138      47.755  39.839  21.062  1.00  0.00           H
ATOM   2143  HZ3 LYS   138      47.335  41.214  21.914  1.00  0.00           H
ATOM   2144  C   LYS   138      44.685  37.397  26.075  1.00  0.00           C
ATOM   2145  O   LYS   138      45.051  36.346  26.621  1.00  0.00           O
ATOM   2146  N   HIE   139      44.017  37.488  24.982  1.00  0.00           N
ATOM   2147  H   HIE   139      43.816  38.414  24.633  1.00  0.00           H
ATOM   2148  CA  HIE   139      43.741  36.414  24.083  1.00  0.00           C
ATOM   2149  HA  HIE   139      43.950  35.465  24.575  1.00  0.00           H
ATOM   2150  CB  HIE   139      42.188  36.312  23.882  1.00  0.00           C
ATOM   2151  HB2 HIE   139      41.785  36.039  24.858  1.00  0.00           H
ATOM   2152  HB3 HIE   139      41.710  37.271  23.685  1.00  0.00           H
ATOM   2153  CG  HIE   139      41.663  35.243  22.931  1.00  0.00           C
ATOM   2154  ND1 HIE   139      41.525  35.269  21.563  1.00  0.00           N
ATOM   2155  CE1 HIE   139      41.177  34.046  21.145  1.00  0.00           C
ATOM   2156  HE1 HIE   139      41.051  33.689  20.133  1.00  0.00           H
ATOM   2157  NE2 HIE   139      40.869  33.279  22.204  1.00  0.00           N
ATOM   2158  HE2 HIE   139      40.507  32.338  22.262  1.00  0.00           H
ATOM   2159  CD2 HIE   139      41.231  34.037  23.336  1.00  0.00           C
ATOM   2160  HD2 HIE   139      41.103  33.725  24.362  1.00  0.00           H
ATOM   2161  C   HIE   139      44.387  36.631  22.819  1.00  0.00           C
ATOM   2162  O   HIE   139      44.709  37.738  22.461  1.00  0.00           O
ATOM   2163  N   ASN   140      44.750  35.578  22.025  1.00  0.00           N
ATOM   2164  H   ASN   140      44.589  34.651  22.392  1.00  0.00           H
ATOM   2165  CA  ASN   140      45.418  35.706  20.726  1.00  0.00           C
ATOM   2166  HA  ASN   140      46.426  36.108  20.839  1.00  0.00           H
ATOM   2167  CB  ASN   140      45.598  34.328  20.144  1.00  0.00           C
ATOM   2168  HB2 ASN   140      44.620  33.850  20.197  1.00  0.00           H
ATOM   2169  HB3 ASN   140      45.924  34.327  19.103  1.00  0.00           H
ATOM   2170  CG  ASN   140      46.611  33.521  20.898  1.00  0.00           C
ATOM   2171  OD1 ASN   140      47.632  34.014  21.261  1.00  0.00           O
ATOM   2172  ND2 ASN   140      46.358  32.272  21.137  1.00  0.00           N
ATOM   2173 HD21 ASN   140      45.481  31.855  20.857  1.00  0.00           H
ATOM   2174 HD22 ASN   140      47.016  31.720  21.669  1.00  0.00           H
ATOM   2175  C   ASN   140      44.757  36.612  19.683  1.00  0.00           C
ATOM   2176  O   ASN   140      45.470  37.302  18.963  1.00  0.00           O
ATOM   2177  N   ASP   141      43.403  36.748  19.698  1.00  0.00           N
ATOM   2178  H   ASP   141      42.925  36.141  20.348  1.00  0.00           H
ATOM   2179  CA  ASP   141      42.551  37.304  18.639  1.00  0.00           C
ATOM   2180  HA  ASP   141      43.138  37.394  17.725  1.00  0.00           H
ATOM   2181  CB  ASP   141      41.370  36.477  18.291  1.00  0.00           C
ATOM   2182  HB2 ASP   141      40.622  36.481  19.085  1.00  0.00           H
ATOM   2183  HB3 ASP   141      41.001  36.880  17.348  1.00  0.00           H
ATOM   2184  CG  ASP   141      41.642  34.998  17.749  1.00  0.00           C
ATOM   2185  OD1 ASP   141      42.739  34.473  17.731  1.00  0.00           O
ATOM   2186  OD2 ASP   141      40.663  34.311  17.470  1.00  0.00           O
ATOM   2187  C   ASP   141      42.173  38.808  18.931  1.00  0.00           C
ATOM   2188  O   ASP   141      41.550  39.435  18.121  1.00  0.00           O
ATOM   2189  N   ASP   142      42.503  39.317  20.169  1.00  0.00           N
ATOM   2190  H   ASP   142      43.098  38.712  20.717  1.00  0.00           H
ATOM   2191  CA  ASP   142      42.194  40.651  20.643  1.00  0.00           C
ATOM   2192  HA  ASP   142      41.918  41.234  19.764  1.00  0.00           H
ATOM   2193  CB  ASP   142      40.895  40.696  21.492  1.00  0.00           C
ATOM   2194  HB2 ASP   142      40.193  39.903  21.236  1.00  0.00           H
ATOM   2195  HB3 ASP   142      41.115  40.547  22.549  1.00  0.00           H
ATOM   2196  CG  ASP   142      40.006  41.934  21.399  1.00  0.00           C
ATOM   2197  OD1 ASP   142      38.782  41.894  21.765  1.00  0.00           O
ATOM   2198  OD2 ASP   142      40.515  43.084  21.129  1.00  0.00           O
ATOM   2199  C   ASP   142      43.433  41.336  21.249  1.00  0.00           C
ATOM   2200  O   ASP   142      44.608  40.906  21.052  1.00  0.00           O
ATOM   2201  N   GLU   143      43.342  42.552  21.741  1.00  0.00           N
ATOM   2202  H   GLU   143      42.428  42.979  21.777  1.00  0.00           H
ATOM   2203  CA  GLU   143      44.397  43.257  22.484  1.00  0.00           C
ATOM   2204  HA  GLU   143      45.415  43.076  22.142  1.00  0.00           H
ATOM   2205  CB  GLU   143      44.123  44.843  22.528  1.00  0.00           C
ATOM   2206  HB2 GLU   143      43.094  44.922  22.882  1.00  0.00           H
ATOM   2207  HB3 GLU   143      44.811  45.396  23.166  1.00  0.00           H
ATOM   2208  CG  GLU   143      44.268  45.495  21.145  1.00  0.00           C
ATOM   2209  HG2 GLU   143      43.688  44.943  20.406  1.00  0.00           H
ATOM   2210  HG3 GLU   143      43.958  46.521  21.343  1.00  0.00           H
ATOM   2211  CD  GLU   143      45.648  45.495  20.514  1.00  0.00           C
ATOM   2212  OE1 GLU   143      46.550  44.809  21.002  1.00  0.00           O
ATOM   2213  OE2 GLU   143      45.743  46.092  19.417  1.00  0.00           O
ATOM   2214  C   GLU   143      44.393  42.792  24.015  1.00  0.00           C
ATOM   2215  O   GLU   143      43.723  41.859  24.444  1.00  0.00           O
ATOM   2216  N   GLN   144      45.224  43.436  24.818  1.00  0.00           N
ATOM   2217  H   GLN   144      45.780  44.200  24.463  1.00  0.00           H
ATOM   2218  CA  GLN   144      45.438  43.163  26.260  1.00  0.00           C
ATOM   2219  HA  GLN   144      45.014  42.179  26.462  1.00  0.00           H
ATOM   2220  CB  GLN   144      46.935  43.203  26.627  1.00  0.00           C
ATOM   2221  HB2 GLN   144      47.391  42.368  26.098  1.00  0.00           H
ATOM   2222  HB3 GLN   144      47.372  44.138  26.276  1.00  0.00           H
ATOM   2223  CG  GLN   144      47.110  43.030  28.147  1.00  0.00           C
ATOM   2224  HG2 GLN   144      46.795  43.885  28.744  1.00  0.00           H
ATOM   2225  HG3 GLN   144      46.617  42.133  28.521  1.00  0.00           H
ATOM   2226  CD  GLN   144      48.563  42.783  28.455  1.00  0.00           C
ATOM   2227  OE1 GLN   144      49.323  42.018  27.821  1.00  0.00           O
ATOM   2228  NE2 GLN   144      49.178  43.558  29.325  1.00  0.00           N
ATOM   2229 HE21 GLN   144      50.157  43.341  29.452  1.00  0.00           H
ATOM   2230 HE22 GLN   144      48.744  44.374  29.733  1.00  0.00           H
ATOM   2231  C   GLN   144      44.624  44.148  27.041  1.00  0.00           C
ATOM   2232  O   GLN   144      44.787  45.351  26.807  1.00  0.00           O
ATOM   2233  N   TYR   145      43.788  43.768  27.991  1.00  0.00           N
ATOM   2234  H   TYR   145      43.647  42.780  28.138  1.00  0.00           H
ATOM   2235  CA  TYR   145      42.789  44.652  28.628  1.00  0.00           C
ATOM   2236  HA  TYR   145      42.952  45.706  28.403  1.00  0.00           H
ATOM   2237  CB  TYR   145      41.342  44.302  28.201  1.00  0.00           C
ATOM   2238  HB2 TYR   145      41.235  43.283  28.572  1.00  0.00           H
ATOM   2239  HB3 TYR   145      40.580  44.867  28.738  1.00  0.00           H
ATOM   2240  CG  TYR   145      41.100  44.507  26.700  1.00  0.00           C
ATOM   2241  CD1 TYR   145      40.673  45.775  26.231  1.00  0.00           C
ATOM   2242  HD1 TYR   145      40.560  46.492  27.031  1.00  0.00           H
ATOM   2243  CE1 TYR   145      40.514  46.009  24.873  1.00  0.00           C
ATOM   2244  HE1 TYR   145      40.243  47.014  24.586  1.00  0.00           H
ATOM   2245  CZ  TYR   145      40.720  44.958  23.952  1.00  0.00           C
ATOM   2246  OH  TYR   145      40.508  45.267  22.696  1.00  0.00           O
ATOM   2247  HH  TYR   145      40.456  44.554  22.056  1.00  0.00           H
ATOM   2248  CE2 TYR   145      41.153  43.681  24.379  1.00  0.00           C
ATOM   2249  HE2 TYR   145      41.423  42.843  23.754  1.00  0.00           H
ATOM   2250  CD2 TYR   145      41.372  43.526  25.735  1.00  0.00           C
ATOM   2251  HD2 TYR   145      41.838  42.627  26.109  1.00  0.00           H
ATOM   2252  C   TYR   145      42.868  44.550  30.151  1.00  0.00           C
ATOM   2253  O   TYR   145      43.304  43.517  30.651  1.00  0.00           O
ATOM   2254  N   ALA   146      42.316  45.531  30.880  1.00  0.00           N
ATOM   2255  H   ALA   146      41.983  46.368  30.423  1.00  0.00           H
ATOM   2256  CA  ALA   146      42.234  45.585  32.292  1.00  0.00           C
ATOM   2257  HA  ALA   146      42.535  44.609  32.672  1.00  0.00           H
ATOM   2258  CB  ALA   146      43.206  46.600  32.818  1.00  0.00           C
ATOM   2259  HB1 ALA   146      44.164  46.090  32.915  1.00  0.00           H
ATOM   2260  HB2 ALA   146      42.929  46.813  33.850  1.00  0.00           H
ATOM   2261  HB3 ALA   146      43.367  47.506  32.233  1.00  0.00           H
ATOM   2262  C   ALA   146      40.765  45.805  32.694  1.00  0.00           C
ATOM   2263  O   ALA   146      40.102  46.770  32.294  1.00  0.00           O
ATOM   2264  N   TRP   147      40.237  45.033  33.696  1.00  0.00           N
ATOM   2265  H   TRP   147      40.828  44.270  33.995  1.00  0.00           H
ATOM   2266  CA  TRP   147      38.933  45.110  34.258  1.00  0.00           C
ATOM   2267  HA  TRP   147      38.330  45.835  33.711  1.00  0.00           H
ATOM   2268  CB  TRP   147      38.365  43.746  33.860  1.00  0.00           C
ATOM   2269  HB2 TRP   147      38.306  43.633  32.777  1.00  0.00           H
ATOM   2270  HB3 TRP   147      39.027  42.963  34.229  1.00  0.00           H
ATOM   2271  CG  TRP   147      36.967  43.322  34.302  1.00  0.00           C
ATOM   2272  CD1 TRP   147      35.920  43.065  33.462  1.00  0.00           C
ATOM   2273  HD1 TRP   147      35.868  43.272  32.402  1.00  0.00           H
ATOM   2274  NE1 TRP   147      34.851  42.564  34.158  1.00  0.00           N
ATOM   2275  HE1 TRP   147      34.000  42.245  33.718  1.00  0.00           H
ATOM   2276  CE2 TRP   147      35.216  42.285  35.457  1.00  0.00           C
ATOM   2277  CZ2 TRP   147      34.576  41.566  36.467  1.00  0.00           C
ATOM   2278  HZ2 TRP   147      33.616  41.086  36.333  1.00  0.00           H
ATOM   2279  CH2 TRP   147      35.280  41.489  37.665  1.00  0.00           C
ATOM   2280  HH2 TRP   147      34.883  40.815  38.410  1.00  0.00           H
ATOM   2281  CZ3 TRP   147      36.468  42.103  37.934  1.00  0.00           C
ATOM   2282  HZ3 TRP   147      36.878  42.005  38.928  1.00  0.00           H
ATOM   2283  CE3 TRP   147      37.146  42.736  36.909  1.00  0.00           C
ATOM   2284  HE3 TRP   147      37.999  43.364  37.120  1.00  0.00           H
ATOM   2285  CD2 TRP   147      36.522  42.876  35.658  1.00  0.00           C
ATOM   2286  C   TRP   147      38.987  45.329  35.765  1.00  0.00           C
ATOM   2287  O   TRP   147      39.838  44.759  36.428  1.00  0.00           O
ATOM   2288  N   GLU   148      38.130  46.182  36.311  1.00  0.00           N
ATOM   2289  H   GLU   148      37.617  46.752  35.654  1.00  0.00           H
ATOM   2290  CA  GLU   148      37.963  46.461  37.728  1.00  0.00           C
ATOM   2291  HA  GLU   148      38.508  45.735  38.331  1.00  0.00           H
ATOM   2292  CB  GLU   148      38.711  47.746  38.058  1.00  0.00           C
ATOM   2293  HB2 GLU   148      39.776  47.622  37.867  1.00  0.00           H
ATOM   2294  HB3 GLU   148      38.300  48.605  37.527  1.00  0.00           H
ATOM   2295  CG  GLU   148      38.640  48.066  39.602  1.00  0.00           C
ATOM   2296  HG2 GLU   148      37.580  48.029  39.854  1.00  0.00           H
ATOM   2297  HG3 GLU   148      39.091  47.229  40.134  1.00  0.00           H
ATOM   2298  CD  GLU   148      39.228  49.392  40.004  1.00  0.00           C
ATOM   2299  OE1 GLU   148      40.142  49.392  40.836  1.00  0.00           O
ATOM   2300  OE2 GLU   148      38.689  50.478  39.633  1.00  0.00           O
ATOM   2301  C   GLU   148      36.477  46.327  38.142  1.00  0.00           C
ATOM   2302  O   GLU   148      35.516  46.729  37.459  1.00  0.00           O
ATOM   2303  N   SER   149      36.264  45.782  39.362  1.00  0.00           N
ATOM   2304  H   SER   149      36.974  45.423  39.984  1.00  0.00           H
ATOM   2305  CA  SER   149      34.909  45.698  39.896  1.00  0.00           C
ATOM   2306  HA  SER   149      34.320  46.579  39.643  1.00  0.00           H
ATOM   2307  CB  SER   149      34.264  44.460  39.354  1.00  0.00           C
ATOM   2308  HB2 SER   149      34.134  44.603  38.281  1.00  0.00           H
ATOM   2309  HB3 SER   149      34.957  43.640  39.547  1.00  0.00           H
ATOM   2310  OG  SER   149      32.980  44.116  39.937  1.00  0.00           O
ATOM   2311  HG  SER   149      32.201  44.579  39.620  1.00  0.00           H
ATOM   2312  C   SER   149      34.905  45.597  41.449  1.00  0.00           C
ATOM   2313  O   SER   149      35.668  44.835  42.037  1.00  0.00           O
ATOM   2314  N   SER   150      34.091  46.420  42.114  1.00  0.00           N
ATOM   2315  H   SER   150      33.479  47.035  41.598  1.00  0.00           H
ATOM   2316  CA  SER   150      33.864  46.414  43.612  1.00  0.00           C
ATOM   2317  HA  SER   150      34.617  45.902  44.212  1.00  0.00           H
ATOM   2318  CB  SER   150      33.702  47.859  44.097  1.00  0.00           C
ATOM   2319  HB2 SER   150      33.022  48.351  43.401  1.00  0.00           H
ATOM   2320  HB3 SER   150      33.179  47.996  45.044  1.00  0.00           H
ATOM   2321  OG  SER   150      34.944  48.453  44.100  1.00  0.00           O
ATOM   2322  HG  SER   150      35.131  48.733  43.201  1.00  0.00           H
ATOM   2323  C   SER   150      32.618  45.680  43.980  1.00  0.00           C
ATOM   2324  O   SER   150      31.679  45.555  43.160  1.00  0.00           O
ATOM   2325  N   ALA   151      32.553  45.098  45.229  1.00  0.00           N
ATOM   2326  H   ALA   151      33.394  45.188  45.781  1.00  0.00           H
ATOM   2327  CA  ALA   151      31.407  44.458  45.752  1.00  0.00           C
ATOM   2328  HA  ALA   151      31.439  43.431  45.390  1.00  0.00           H
ATOM   2329  CB  ALA   151      31.809  44.479  47.242  1.00  0.00           C
ATOM   2330  HB1 ALA   151      32.698  43.922  47.536  1.00  0.00           H
ATOM   2331  HB2 ALA   151      30.932  44.084  47.754  1.00  0.00           H
ATOM   2332  HB3 ALA   151      31.951  45.531  47.486  1.00  0.00           H
ATOM   2333  C   ALA   151      30.061  45.200  45.561  1.00  0.00           C
ATOM   2334  O   ALA   151      29.792  46.249  46.120  1.00  0.00           O
ATOM   2335  N   GLY   152      29.188  44.669  44.655  1.00  0.00           N
ATOM   2336  H   GLY   152      29.478  43.831  44.171  1.00  0.00           H
ATOM   2337  CA  GLY   152      27.893  45.214  44.385  1.00  0.00           C
ATOM   2338  HA2 GLY   152      27.325  45.051  45.302  1.00  0.00           H
ATOM   2339  HA3 GLY   152      27.953  46.295  44.262  1.00  0.00           H
ATOM   2340  C   GLY   152      27.254  44.615  43.156  1.00  0.00           C
ATOM   2341  O   GLY   152      26.953  43.409  43.113  1.00  0.00           O
ATOM   2342  N   GLY   153      27.092  45.427  42.089  1.00  0.00           N
ATOM   2343  H   GLY   153      27.564  46.320  42.108  1.00  0.00           H
ATOM   2344  CA  GLY   153      26.530  45.003  40.860  1.00  0.00           C
ATOM   2345  HA2 GLY   153      26.515  43.918  40.764  1.00  0.00           H
ATOM   2346  HA3 GLY   153      25.476  45.255  40.977  1.00  0.00           H
ATOM   2347  C   GLY   153      27.075  45.587  39.546  1.00  0.00           C
ATOM   2348  O   GLY   153      26.374  45.404  38.541  1.00  0.00           O
ATOM   2349  N   SER   154      28.270  46.210  39.472  1.00  0.00           N
ATOM   2350  H   SER   154      28.619  46.475  40.383  1.00  0.00           H
ATOM   2351  CA  SER   154      28.890  46.857  38.281  1.00  0.00           C
ATOM   2352  HA  SER   154      28.301  46.780  37.367  1.00  0.00           H
ATOM   2353  CB  SER   154      28.826  48.370  38.571  1.00  0.00           C
ATOM   2354  HB2 SER   154      27.818  48.785  38.571  1.00  0.00           H
ATOM   2355  HB3 SER   154      29.339  48.697  39.476  1.00  0.00           H
ATOM   2356  OG  SER   154      29.446  49.014  37.488  1.00  0.00           O
ATOM   2357  HG  SER   154      29.099  48.751  36.632  1.00  0.00           H
ATOM   2358  C   SER   154      30.299  46.314  38.058  1.00  0.00           C
ATOM   2359  O   SER   154      30.969  45.724  38.936  1.00  0.00           O
ATOM   2360  N   PHE   155      30.805  46.491  36.824  1.00  0.00           N
ATOM   2361  H   PHE   155      30.196  46.746  36.060  1.00  0.00           H
ATOM   2362  CA  PHE   155      32.261  46.412  36.467  1.00  0.00           C
ATOM   2363  HA  PHE   155      32.874  46.511  37.363  1.00  0.00           H
ATOM   2364  CB  PHE   155      32.479  45.022  35.919  1.00  0.00           C
ATOM   2365  HB2 PHE   155      33.527  44.832  35.691  1.00  0.00           H
ATOM   2366  HB3 PHE   155      32.182  44.297  36.677  1.00  0.00           H
ATOM   2367  CG  PHE   155      31.753  44.594  34.660  1.00  0.00           C
ATOM   2368  CD1 PHE   155      32.316  44.778  33.375  1.00  0.00           C
ATOM   2369  HD1 PHE   155      33.328  45.115  33.203  1.00  0.00           H
ATOM   2370  CE1 PHE   155      31.590  44.406  32.257  1.00  0.00           C
ATOM   2371  HE1 PHE   155      31.972  44.486  31.250  1.00  0.00           H
ATOM   2372  CZ  PHE   155      30.266  43.933  32.420  1.00  0.00           C
ATOM   2373  HZ  PHE   155      29.724  43.697  31.516  1.00  0.00           H
ATOM   2374  CE2 PHE   155      29.747  43.687  33.679  1.00  0.00           C
ATOM   2375  HE2 PHE   155      28.791  43.245  33.918  1.00  0.00           H
ATOM   2376  CD2 PHE   155      30.493  44.024  34.814  1.00  0.00           C
ATOM   2377  HD2 PHE   155      30.102  43.844  35.804  1.00  0.00           H
ATOM   2378  C   PHE   155      32.717  47.507  35.470  1.00  0.00           C
ATOM   2379  O   PHE   155      31.893  48.174  34.857  1.00  0.00           O
ATOM   2380  N   THR   156      33.994  47.575  35.276  1.00  0.00           N
ATOM   2381  H   THR   156      34.581  46.890  35.729  1.00  0.00           H
ATOM   2382  CA  THR   156      34.637  48.589  34.361  1.00  0.00           C
ATOM   2383  HA  THR   156      33.817  48.892  33.711  1.00  0.00           H
ATOM   2384  CB  THR   156      35.213  49.884  35.041  1.00  0.00           C
ATOM   2385  HB  THR   156      35.858  50.277  34.255  1.00  0.00           H
ATOM   2386  CG2 THR   156      34.321  51.007  35.486  1.00  0.00           C
ATOM   2387 HG21 THR   156      33.869  51.347  34.555  1.00  0.00           H
ATOM   2388 HG22 THR   156      35.016  51.714  35.940  1.00  0.00           H
ATOM   2389 HG23 THR   156      33.689  50.617  36.283  1.00  0.00           H
ATOM   2390  OG1 THR   156      36.040  49.508  36.146  1.00  0.00           O
ATOM   2391  HG1 THR   156      36.706  48.928  35.770  1.00  0.00           H
ATOM   2392  C   THR   156      35.651  47.884  33.455  1.00  0.00           C
ATOM   2393  O   THR   156      36.259  46.895  33.821  1.00  0.00           O
ATOM   2394  N   VAL   157      35.839  48.298  32.235  1.00  0.00           N
ATOM   2395  H   VAL   157      35.236  49.076  32.006  1.00  0.00           H
ATOM   2396  CA  VAL   157      36.764  47.812  31.190  1.00  0.00           C
ATOM   2397  HA  VAL   157      37.410  47.078  31.669  1.00  0.00           H
ATOM   2398  CB  VAL   157      36.063  46.935  30.181  1.00  0.00           C
ATOM   2399  HB  VAL   157      35.416  47.492  29.504  1.00  0.00           H
ATOM   2400  CG1 VAL   157      37.059  46.344  29.233  1.00  0.00           C
ATOM   2401 HG11 VAL   157      37.896  46.019  29.853  1.00  0.00           H
ATOM   2402 HG12 VAL   157      36.676  45.437  28.768  1.00  0.00           H
ATOM   2403 HG13 VAL   157      37.348  47.117  28.521  1.00  0.00           H
ATOM   2404  CG2 VAL   157      35.269  45.817  30.845  1.00  0.00           C
ATOM   2405 HG21 VAL   157      34.918  45.173  30.040  1.00  0.00           H
ATOM   2406 HG22 VAL   157      34.382  46.095  31.413  1.00  0.00           H
ATOM   2407 HG23 VAL   157      35.938  45.360  31.576  1.00  0.00           H
ATOM   2408  C   VAL   157      37.606  48.948  30.519  1.00  0.00           C
ATOM   2409  O   VAL   157      37.009  49.828  29.815  1.00  0.00           O
ATOM   2410  N   ARG   158      38.942  48.947  30.799  1.00  0.00           N
ATOM   2411  H   ARG   158      39.279  48.088  31.211  1.00  0.00           H
ATOM   2412  CA  ARG   158      39.848  49.747  29.971  1.00  0.00           C
ATOM   2413  HA  ARG   158      39.310  50.410  29.293  1.00  0.00           H
ATOM   2414  CB  ARG   158      40.672  50.692  30.811  1.00  0.00           C
ATOM   2415  HB2 ARG   158      41.065  51.511  30.210  1.00  0.00           H
ATOM   2416  HB3 ARG   158      39.935  51.093  31.505  1.00  0.00           H
ATOM   2417  CG  ARG   158      41.935  50.063  31.519  1.00  0.00           C
ATOM   2418  HG2 ARG   158      41.600  49.184  32.070  1.00  0.00           H
ATOM   2419  HG3 ARG   158      42.703  49.702  30.835  1.00  0.00           H
ATOM   2420  CD  ARG   158      42.455  51.113  32.551  1.00  0.00           C
ATOM   2421  HD2 ARG   158      42.955  51.916  32.009  1.00  0.00           H
ATOM   2422  HD3 ARG   158      41.643  51.661  33.029  1.00  0.00           H
ATOM   2423  NE  ARG   158      43.210  50.569  33.690  1.00  0.00           N
ATOM   2424  HE  ARG   158      42.672  50.625  34.543  1.00  0.00           H
ATOM   2425  CZ  ARG   158      44.410  50.037  33.679  1.00  0.00           C
ATOM   2426  NH1 ARG   158      45.293  50.163  32.699  1.00  0.00           N
ATOM   2427 HH11 ARG   158      45.189  50.841  31.958  1.00  0.00           H
ATOM   2428 HH12 ARG   158      46.228  49.792  32.785  1.00  0.00           H
ATOM   2429  NH2 ARG   158      44.755  49.291  34.712  1.00  0.00           N
ATOM   2430 HH21 ARG   158      44.086  48.934  35.379  1.00  0.00           H
ATOM   2431 HH22 ARG   158      45.650  48.835  34.605  1.00  0.00           H
ATOM   2432  C   ARG   158      40.716  48.797  29.084  1.00  0.00           C
ATOM   2433  O   ARG   158      40.988  47.664  29.443  1.00  0.00           O
ATOM   2434  N   THR   159      41.273  49.352  27.967  1.00  0.00           N
ATOM   2435  H   THR   159      41.050  50.305  27.717  1.00  0.00           H
ATOM   2436  CA  THR   159      42.482  48.778  27.314  1.00  0.00           C
ATOM   2437  HA  THR   159      42.230  47.729  27.161  1.00  0.00           H
ATOM   2438  CB  THR   159      42.924  49.457  25.954  1.00  0.00           C
ATOM   2439  HB  THR   159      43.255  50.472  26.177  1.00  0.00           H
ATOM   2440  CG2 THR   159      43.881  48.655  25.072  1.00  0.00           C
ATOM   2441 HG21 THR   159      44.896  48.800  25.444  1.00  0.00           H
ATOM   2442 HG22 THR   159      43.730  49.033  24.062  1.00  0.00           H
ATOM   2443 HG23 THR   159      43.562  47.613  25.084  1.00  0.00           H
ATOM   2444  OG1 THR   159      41.767  49.528  25.171  1.00  0.00           O
ATOM   2445  HG1 THR   159      41.166  50.217  25.464  1.00  0.00           H
ATOM   2446  C   THR   159      43.627  48.896  28.219  1.00  0.00           C
ATOM   2447  O   THR   159      43.949  50.006  28.636  1.00  0.00           O
ATOM   2448  N   ASP   160      44.375  47.847  28.543  1.00  0.00           N
ATOM   2449  H   ASP   160      44.191  46.915  28.197  1.00  0.00           H
ATOM   2450  CA  ASP   160      45.559  47.944  29.430  1.00  0.00           C
ATOM   2451  HA  ASP   160      45.443  48.662  30.242  1.00  0.00           H
ATOM   2452  CB  ASP   160      45.867  46.522  30.033  1.00  0.00           C
ATOM   2453  HB2 ASP   160      45.097  46.350  30.785  1.00  0.00           H
ATOM   2454  HB3 ASP   160      45.869  45.774  29.240  1.00  0.00           H
ATOM   2455  CG  ASP   160      47.142  46.602  30.790  1.00  0.00           C
ATOM   2456  OD1 ASP   160      47.379  47.613  31.398  1.00  0.00           O
ATOM   2457  OD2 ASP   160      47.996  45.683  30.666  1.00  0.00           O
ATOM   2458  C   ASP   160      46.734  48.357  28.574  1.00  0.00           C
ATOM   2459  O   ASP   160      46.967  47.786  27.543  1.00  0.00           O
ATOM   2460  N   THR   161      47.506  49.406  29.035  1.00  0.00           N
ATOM   2461  H   THR   161      47.175  49.975  29.801  1.00  0.00           H
ATOM   2462  CA  THR   161      48.760  49.679  28.389  1.00  0.00           C
ATOM   2463  HA  THR   161      48.759  49.283  27.372  1.00  0.00           H
ATOM   2464  CB  THR   161      48.916  51.201  28.185  1.00  0.00           C
ATOM   2465  HB  THR   161      49.923  51.363  27.799  1.00  0.00           H
ATOM   2466  CG2 THR   161      47.928  51.840  27.181  1.00  0.00           C
ATOM   2467 HG21 THR   161      48.103  51.528  26.151  1.00  0.00           H
ATOM   2468 HG22 THR   161      48.081  52.918  27.235  1.00  0.00           H
ATOM   2469 HG23 THR   161      46.919  51.630  27.535  1.00  0.00           H
ATOM   2470  OG1 THR   161      48.795  51.997  29.378  1.00  0.00           O
ATOM   2471  HG1 THR   161      49.575  51.753  29.882  1.00  0.00           H
ATOM   2472  C   THR   161      49.994  49.076  29.033  1.00  0.00           C
ATOM   2473  O   THR   161      51.183  49.395  28.676  1.00  0.00           O
ATOM   2474  N   GLY   162      49.803  48.150  30.003  1.00  0.00           N
ATOM   2475  H   GLY   162      48.841  47.951  30.239  1.00  0.00           H
ATOM   2476  CA  GLY   162      50.890  47.532  30.832  1.00  0.00           C
ATOM   2477  HA2 GLY   162      51.500  48.327  31.264  1.00  0.00           H
ATOM   2478  HA3 GLY   162      50.439  46.997  31.667  1.00  0.00           H
ATOM   2479  C   GLY   162      51.665  46.553  30.015  1.00  0.00           C
ATOM   2480  O   GLY   162      51.350  46.253  28.870  1.00  0.00           O
ATOM   2481  N   GLU   163      52.665  45.974  30.718  1.00  0.00           N
ATOM   2482  H   GLU   163      52.764  46.248  31.685  1.00  0.00           H
ATOM   2483  CA  GLU   163      53.677  45.110  29.995  1.00  0.00           C
ATOM   2484  HA  GLU   163      53.974  45.892  29.296  1.00  0.00           H
ATOM   2485  CB  GLU   163      54.790  44.832  31.013  1.00  0.00           C
ATOM   2486  HB2 GLU   163      55.709  44.609  30.472  1.00  0.00           H
ATOM   2487  HB3 GLU   163      54.962  45.734  31.599  1.00  0.00           H
ATOM   2488  CG  GLU   163      54.557  43.687  31.990  1.00  0.00           C
ATOM   2489  HG2 GLU   163      53.703  44.002  32.587  1.00  0.00           H
ATOM   2490  HG3 GLU   163      54.330  42.768  31.448  1.00  0.00           H
ATOM   2491  CD  GLU   163      55.755  43.465  32.951  1.00  0.00           C
ATOM   2492  OE1 GLU   163      55.676  42.543  33.797  1.00  0.00           O
ATOM   2493  OE2 GLU   163      56.792  44.164  32.869  1.00  0.00           O
ATOM   2494  C   GLU   163      53.070  43.876  29.258  1.00  0.00           C
ATOM   2495  O   GLU   163      52.139  43.273  29.773  1.00  0.00           O
ATOM   2496  N   PRO   164      53.495  43.561  28.024  1.00  0.00           N
ATOM   2497  CD  PRO   164      54.581  44.176  27.273  1.00  0.00           C
ATOM   2498  HD2 PRO   164      55.466  44.233  27.905  1.00  0.00           H
ATOM   2499  HD3 PRO   164      54.173  45.118  26.907  1.00  0.00           H
ATOM   2500  CG  PRO   164      54.895  43.189  26.165  1.00  0.00           C
ATOM   2501  HG2 PRO   164      55.524  42.433  26.635  1.00  0.00           H
ATOM   2502  HG3 PRO   164      55.419  43.636  25.321  1.00  0.00           H
ATOM   2503  CB  PRO   164      53.493  42.718  25.831  1.00  0.00           C
ATOM   2504  HB2 PRO   164      53.426  41.691  25.472  1.00  0.00           H
ATOM   2505  HB3 PRO   164      53.057  43.575  25.315  1.00  0.00           H
ATOM   2506  CA  PRO   164      52.767  42.655  27.216  1.00  0.00           C
ATOM   2507  HA  PRO   164      51.783  43.049  26.964  1.00  0.00           H
ATOM   2508  C   PRO   164      52.867  41.190  27.836  1.00  0.00           C
ATOM   2509  O   PRO   164      53.902  40.529  28.005  1.00  0.00           O
ATOM   2510  N   MET   165      51.768  40.713  28.358  1.00  0.00           N
ATOM   2511  H   MET   165      50.955  41.310  28.300  1.00  0.00           H
ATOM   2512  CA  MET   165      51.607  39.443  29.089  1.00  0.00           C
ATOM   2513  HA  MET   165      52.356  39.350  29.875  1.00  0.00           H
ATOM   2514  CB  MET   165      50.268  39.562  29.869  1.00  0.00           C
ATOM   2515  HB2 MET   165      50.287  40.462  30.483  1.00  0.00           H
ATOM   2516  HB3 MET   165      49.391  39.642  29.226  1.00  0.00           H
ATOM   2517  CG  MET   165      50.011  38.356  30.821  1.00  0.00           C
ATOM   2518  HG2 MET   165      49.725  37.429  30.325  1.00  0.00           H
ATOM   2519  HG3 MET   165      50.944  38.127  31.335  1.00  0.00           H
ATOM   2520  SD  MET   165      48.834  38.626  32.251  1.00  0.00           S
ATOM   2521  CE  MET   165      47.279  38.309  31.495  1.00  0.00           C
ATOM   2522  HE1 MET   165      46.465  38.476  32.200  1.00  0.00           H
ATOM   2523  HE2 MET   165      47.180  38.846  30.552  1.00  0.00           H
ATOM   2524  HE3 MET   165      47.197  37.275  31.157  1.00  0.00           H
ATOM   2525  C   MET   165      51.667  38.202  28.220  1.00  0.00           C
ATOM   2526  O   MET   165      52.078  37.207  28.785  1.00  0.00           O
ATOM   2527  N   GLY   166      51.361  38.307  26.945  1.00  0.00           N
ATOM   2528  H   GLY   166      51.136  39.221  26.577  1.00  0.00           H
ATOM   2529  CA  GLY   166      51.333  37.258  25.951  1.00  0.00           C
ATOM   2530  HA2 GLY   166      51.839  37.587  25.043  1.00  0.00           H
ATOM   2531  HA3 GLY   166      52.039  36.517  26.328  1.00  0.00           H
ATOM   2532  C   GLY   166      49.942  36.617  25.649  1.00  0.00           C
ATOM   2533  O   GLY   166      49.381  36.845  24.583  1.00  0.00           O
ATOM   2534  N   ARG   167      49.504  35.792  26.575  1.00  0.00           N
ATOM   2535  H   ARG   167      49.976  35.663  27.457  1.00  0.00           H
ATOM   2536  CA  ARG   167      48.233  35.074  26.609  1.00  0.00           C
ATOM   2537  HA  ARG   167      47.518  35.793  26.208  1.00  0.00           H
ATOM   2538  CB  ARG   167      48.267  33.904  25.645  1.00  0.00           C
ATOM   2539  HB2 ARG   167      48.622  34.309  24.698  1.00  0.00           H
ATOM   2540  HB3 ARG   167      48.978  33.169  26.023  1.00  0.00           H
ATOM   2541  CG  ARG   167      46.920  33.200  25.246  1.00  0.00           C
ATOM   2542  HG2 ARG   167      46.413  33.044  26.197  1.00  0.00           H
ATOM   2543  HG3 ARG   167      46.367  33.845  24.562  1.00  0.00           H
ATOM   2544  CD  ARG   167      47.111  31.824  24.591  1.00  0.00           C
ATOM   2545  HD2 ARG   167      46.152  31.414  24.275  1.00  0.00           H
ATOM   2546  HD3 ARG   167      47.767  31.884  23.723  1.00  0.00           H
ATOM   2547  NE  ARG   167      47.731  30.892  25.522  1.00  0.00           N
ATOM   2548  HE  ARG   167      47.181  30.664  26.338  1.00  0.00           H
ATOM   2549  CZ  ARG   167      48.922  30.390  25.401  1.00  0.00           C
ATOM   2550  NH1 ARG   167      49.852  30.614  24.501  1.00  0.00           N
ATOM   2551 HH11 ARG   167      49.716  31.395  23.875  1.00  0.00           H
ATOM   2552 HH12 ARG   167      50.770  30.193  24.538  1.00  0.00           H
ATOM   2553  NH2 ARG   167      49.317  29.563  26.332  1.00  0.00           N
ATOM   2554 HH21 ARG   167      48.779  29.483  27.183  1.00  0.00           H
ATOM   2555 HH22 ARG   167      50.255  29.192  26.281  1.00  0.00           H
ATOM   2556  C   ARG   167      47.856  34.719  28.022  1.00  0.00           C
ATOM   2557  O   ARG   167      48.813  34.344  28.751  1.00  0.00           O
ATOM   2558  N   GLY   168      46.561  34.604  28.306  1.00  0.00           N
ATOM   2559  H   GLY   168      45.980  35.043  27.606  1.00  0.00           H
ATOM   2560  CA  GLY   168      45.960  34.096  29.529  1.00  0.00           C
ATOM   2561  HA2 GLY   168      45.156  33.420  29.240  1.00  0.00           H
ATOM   2562  HA3 GLY   168      46.586  33.364  30.039  1.00  0.00           H
ATOM   2563  C   GLY   168      45.503  35.221  30.471  1.00  0.00           C
ATOM   2564  O   GLY   168      45.195  36.334  29.942  1.00  0.00           O
ATOM   2565  N   THR   169      45.317  34.977  31.757  1.00  0.00           N
ATOM   2566  H   THR   169      45.691  34.127  32.153  1.00  0.00           H
ATOM   2567  CA  THR   169      44.563  35.851  32.646  1.00  0.00           C
ATOM   2568  HA  THR   169      44.563  36.848  32.205  1.00  0.00           H
ATOM   2569  CB  THR   169      43.108  35.319  32.862  1.00  0.00           C
ATOM   2570  HB  THR   169      43.132  34.238  32.999  1.00  0.00           H
ATOM   2571  CG2 THR   169      42.359  36.047  33.931  1.00  0.00           C
ATOM   2572 HG21 THR   169      42.789  35.808  34.905  1.00  0.00           H
ATOM   2573 HG22 THR   169      41.351  35.661  34.080  1.00  0.00           H
ATOM   2574 HG23 THR   169      42.222  37.115  33.761  1.00  0.00           H
ATOM   2575  OG1 THR   169      42.401  35.490  31.628  1.00  0.00           O
ATOM   2576  HG1 THR   169      41.712  34.834  31.746  1.00  0.00           H
ATOM   2577  C   THR   169      45.258  36.037  34.017  1.00  0.00           C
ATOM   2578  O   THR   169      45.743  35.082  34.584  1.00  0.00           O
ATOM   2579  N   LYS   170      45.168  37.300  34.499  1.00  0.00           N
ATOM   2580  H   LYS   170      44.453  37.906  34.124  1.00  0.00           H
ATOM   2581  CA  LYS   170      45.699  37.791  35.779  1.00  0.00           C
ATOM   2582  HA  LYS   170      46.029  36.909  36.329  1.00  0.00           H
ATOM   2583  CB  LYS   170      46.890  38.731  35.537  1.00  0.00           C
ATOM   2584  HB2 LYS   170      47.765  38.108  35.354  1.00  0.00           H
ATOM   2585  HB3 LYS   170      46.565  39.332  34.686  1.00  0.00           H
ATOM   2586  CG  LYS   170      47.273  39.746  36.733  1.00  0.00           C
ATOM   2587  HG2 LYS   170      46.359  40.316  36.904  1.00  0.00           H
ATOM   2588  HG3 LYS   170      47.516  39.081  37.562  1.00  0.00           H
ATOM   2589  CD  LYS   170      48.461  40.643  36.554  1.00  0.00           C
ATOM   2590  HD2 LYS   170      48.271  41.407  35.800  1.00  0.00           H
ATOM   2591  HD3 LYS   170      48.650  40.992  37.569  1.00  0.00           H
ATOM   2592  CE  LYS   170      49.787  39.891  36.292  1.00  0.00           C
ATOM   2593  HE2 LYS   170      49.998  39.259  37.154  1.00  0.00           H
ATOM   2594  HE3 LYS   170      49.620  39.324  35.377  1.00  0.00           H
ATOM   2595  NZ  LYS   170      50.886  40.840  36.022  1.00  0.00           N
ATOM   2596  HZ1 LYS   170      50.659  41.112  35.076  1.00  0.00           H
ATOM   2597  HZ2 LYS   170      51.758  40.369  35.829  1.00  0.00           H
ATOM   2598  HZ3 LYS   170      50.905  41.570  36.719  1.00  0.00           H
ATOM   2599  C   LYS   170      44.582  38.350  36.613  1.00  0.00           C
ATOM   2600  O   LYS   170      43.627  38.905  36.083  1.00  0.00           O
ATOM   2601  N   VAL   171      44.558  38.057  37.964  1.00  0.00           N
ATOM   2602  H   VAL   171      45.234  37.383  38.294  1.00  0.00           H
ATOM   2603  CA  VAL   171      43.547  38.337  38.862  1.00  0.00           C
ATOM   2604  HA  VAL   171      42.998  39.198  38.480  1.00  0.00           H
ATOM   2605  CB  VAL   171      42.627  37.147  39.166  1.00  0.00           C
ATOM   2606  HB  VAL   171      43.023  36.319  39.754  1.00  0.00           H
ATOM   2607  CG1 VAL   171      41.454  37.709  40.026  1.00  0.00           C
ATOM   2608 HG11 VAL   171      40.805  36.865  40.256  1.00  0.00           H
ATOM   2609 HG12 VAL   171      41.751  38.110  40.995  1.00  0.00           H
ATOM   2610 HG13 VAL   171      40.907  38.433  39.422  1.00  0.00           H
ATOM   2611  CG2 VAL   171      42.243  36.580  37.809  1.00  0.00           C
ATOM   2612 HG21 VAL   171      41.802  37.259  37.080  1.00  0.00           H
ATOM   2613 HG22 VAL   171      41.524  35.762  37.870  1.00  0.00           H
ATOM   2614 HG23 VAL   171      43.109  36.291  37.214  1.00  0.00           H
ATOM   2615  C   VAL   171      44.203  38.783  40.180  1.00  0.00           C
ATOM   2616  O   VAL   171      45.114  38.089  40.715  1.00  0.00           O
ATOM   2617  N   ILE   172      43.842  39.954  40.651  1.00  0.00           N
ATOM   2618  H   ILE   172      43.226  40.502  40.067  1.00  0.00           H
ATOM   2619  CA  ILE   172      44.290  40.697  41.839  1.00  0.00           C
ATOM   2620  HA  ILE   172      44.889  39.974  42.394  1.00  0.00           H
ATOM   2621  CB  ILE   172      45.015  42.031  41.548  1.00  0.00           C
ATOM   2622  HB  ILE   172      44.170  42.695  41.366  1.00  0.00           H
ATOM   2623  CG2 ILE   172      45.694  42.546  42.763  1.00  0.00           C
ATOM   2624 HG21 ILE   172      44.961  43.079  43.368  1.00  0.00           H
ATOM   2625 HG22 ILE   172      46.439  43.302  42.511  1.00  0.00           H
ATOM   2626 HG23 ILE   172      46.030  41.709  43.374  1.00  0.00           H
ATOM   2627  CG1 ILE   172      45.958  41.944  40.389  1.00  0.00           C
ATOM   2628 HG12 ILE   172      46.932  42.352  40.657  1.00  0.00           H
ATOM   2629 HG13 ILE   172      46.216  40.906  40.175  1.00  0.00           H
ATOM   2630  CD1 ILE   172      45.396  42.546  39.091  1.00  0.00           C
ATOM   2631 HD11 ILE   172      46.276  42.622  38.451  1.00  0.00           H
ATOM   2632 HD12 ILE   172      44.882  43.490  39.269  1.00  0.00           H
ATOM   2633 HD13 ILE   172      44.667  41.904  38.597  1.00  0.00           H
ATOM   2634  C   ILE   172      43.168  40.885  42.929  1.00  0.00           C
ATOM   2635  O   ILE   172      42.140  41.456  42.705  1.00  0.00           O
ATOM   2636  N   LEU   173      43.345  40.274  44.127  1.00  0.00           N
ATOM   2637  H   LEU   173      44.237  39.822  44.274  1.00  0.00           H
ATOM   2638  CA  LEU   173      42.430  40.194  45.285  1.00  0.00           C
ATOM   2639  HA  LEU   173      41.398  40.332  44.964  1.00  0.00           H
ATOM   2640  CB  LEU   173      42.628  38.784  45.886  1.00  0.00           C
ATOM   2641  HB2 LEU   173      43.635  38.809  46.302  1.00  0.00           H
ATOM   2642  HB3 LEU   173      42.005  38.679  46.774  1.00  0.00           H
ATOM   2643  CG  LEU   173      42.272  37.530  44.964  1.00  0.00           C
ATOM   2644  HG  LEU   173      42.983  37.485  44.140  1.00  0.00           H
ATOM   2645  CD1 LEU   173      42.312  36.176  45.765  1.00  0.00           C
ATOM   2646 HD11 LEU   173      43.346  35.928  46.006  1.00  0.00           H
ATOM   2647 HD12 LEU   173      41.820  35.403  45.174  1.00  0.00           H
ATOM   2648 HD13 LEU   173      41.741  36.296  46.685  1.00  0.00           H
ATOM   2649  CD2 LEU   173      40.886  37.716  44.371  1.00  0.00           C
ATOM   2650 HD21 LEU   173      40.878  38.548  43.666  1.00  0.00           H
ATOM   2651 HD22 LEU   173      40.586  36.926  43.683  1.00  0.00           H
ATOM   2652 HD23 LEU   173      40.121  37.727  45.147  1.00  0.00           H
ATOM   2653  C   LEU   173      42.888  41.206  46.351  1.00  0.00           C
ATOM   2654  O   LEU   173      43.770  40.920  47.187  1.00  0.00           O
ATOM   2655  N   HID   174      42.226  42.358  46.372  1.00  0.00           N
ATOM   2656  H   HID   174      41.510  42.498  45.673  1.00  0.00           H
ATOM   2657  CA  HID   174      42.393  43.439  47.380  1.00  0.00           C
ATOM   2658  HA  HID   174      43.442  43.550  47.655  1.00  0.00           H
ATOM   2659  CB  HID   174      41.844  44.811  46.934  1.00  0.00           C
ATOM   2660  HB2 HID   174      40.841  44.665  46.532  1.00  0.00           H
ATOM   2661  HB3 HID   174      41.980  45.564  47.710  1.00  0.00           H
ATOM   2662  CG  HID   174      42.736  45.301  45.787  1.00  0.00           C
ATOM   2663  ND1 HID   174      44.007  45.853  45.803  1.00  0.00           N
ATOM   2664  HD1 HID   174      44.582  46.083  46.601  1.00  0.00           H
ATOM   2665  CE1 HID   174      44.448  45.963  44.521  1.00  0.00           C
ATOM   2666  HE1 HID   174      45.382  46.444  44.274  1.00  0.00           H
ATOM   2667  NE2 HID   174      43.442  45.599  43.679  1.00  0.00           N
ATOM   2668  CD2 HID   174      42.418  45.120  44.426  1.00  0.00           C
ATOM   2669  HD2 HID   174      41.453  44.749  44.111  1.00  0.00           H
ATOM   2670  C   HID   174      41.682  43.014  48.677  1.00  0.00           C
ATOM   2671  O   HID   174      40.512  43.254  48.915  1.00  0.00           O
ATOM   2672  N   LEU   175      42.376  42.165  49.516  1.00  0.00           N
ATOM   2673  H   LEU   175      43.374  42.156  49.357  1.00  0.00           H
ATOM   2674  CA  LEU   175      41.835  41.398  50.641  1.00  0.00           C
ATOM   2675  HA  LEU   175      41.144  40.643  50.267  1.00  0.00           H
ATOM   2676  CB  LEU   175      42.982  40.571  51.314  1.00  0.00           C
ATOM   2677  HB2 LEU   175      43.614  41.371  51.699  1.00  0.00           H
ATOM   2678  HB3 LEU   175      42.589  39.954  52.123  1.00  0.00           H
ATOM   2679  CG  LEU   175      43.812  39.682  50.357  1.00  0.00           C
ATOM   2680  HG  LEU   175      44.114  40.371  49.570  1.00  0.00           H
ATOM   2681  CD1 LEU   175      45.019  38.940  50.986  1.00  0.00           C
ATOM   2682 HD11 LEU   175      44.829  38.242  51.802  1.00  0.00           H
ATOM   2683 HD12 LEU   175      45.601  39.795  51.330  1.00  0.00           H
ATOM   2684 HD13 LEU   175      45.612  38.419  50.235  1.00  0.00           H
ATOM   2685  CD2 LEU   175      43.007  38.584  49.650  1.00  0.00           C
ATOM   2686 HD21 LEU   175      42.099  39.020  49.233  1.00  0.00           H
ATOM   2687 HD22 LEU   175      43.479  38.049  48.825  1.00  0.00           H
ATOM   2688 HD23 LEU   175      42.667  37.887  50.416  1.00  0.00           H
ATOM   2689  C   LEU   175      41.211  42.274  51.716  1.00  0.00           C
ATOM   2690  O   LEU   175      41.800  43.355  52.006  1.00  0.00           O
ATOM   2691  N   LYS   176      40.161  41.765  52.383  1.00  0.00           N
ATOM   2692  H   LYS   176      39.763  40.849  52.228  1.00  0.00           H
ATOM   2693  CA  LYS   176      39.676  42.360  53.594  1.00  0.00           C
ATOM   2694  HA  LYS   176      39.521  43.422  53.405  1.00  0.00           H
ATOM   2695  CB  LYS   176      38.345  41.633  53.881  1.00  0.00           C
ATOM   2696  HB2 LYS   176      38.495  40.555  53.837  1.00  0.00           H
ATOM   2697  HB3 LYS   176      38.006  41.880  54.888  1.00  0.00           H
ATOM   2698  CG  LYS   176      37.212  42.045  52.931  1.00  0.00           C
ATOM   2699  HG2 LYS   176      36.883  43.073  53.080  1.00  0.00           H
ATOM   2700  HG3 LYS   176      37.625  42.004  51.922  1.00  0.00           H
ATOM   2701  CD  LYS   176      35.927  41.164  52.898  1.00  0.00           C
ATOM   2702  HD2 LYS   176      36.255  40.164  52.617  1.00  0.00           H
ATOM   2703  HD3 LYS   176      35.451  41.124  53.879  1.00  0.00           H
ATOM   2704  CE  LYS   176      34.904  41.709  51.822  1.00  0.00           C
ATOM   2705  HE2 LYS   176      35.504  41.896  50.931  1.00  0.00           H
ATOM   2706  HE3 LYS   176      34.081  41.015  51.650  1.00  0.00           H
ATOM   2707  NZ  LYS   176      34.192  42.994  52.137  1.00  0.00           N
ATOM   2708  HZ1 LYS   176      33.335  43.179  51.635  1.00  0.00           H
ATOM   2709  HZ2 LYS   176      34.856  43.755  52.152  1.00  0.00           H
ATOM   2710  HZ3 LYS   176      33.851  42.978  53.087  1.00  0.00           H
ATOM   2711  C   LYS   176      40.674  42.158  54.752  1.00  0.00           C
ATOM   2712  O   LYS   176      41.379  41.165  54.750  1.00  0.00           O
ATOM   2713  N   GLU   177      40.558  43.064  55.772  1.00  0.00           N
ATOM   2714  H   GLU   177      39.766  43.683  55.675  1.00  0.00           H
ATOM   2715  CA  GLU   177      41.436  43.161  56.978  1.00  0.00           C
ATOM   2716  HA  GLU   177      42.467  43.288  56.648  1.00  0.00           H
ATOM   2717  CB  GLU   177      41.073  44.358  57.825  1.00  0.00           C
ATOM   2718  HB2 GLU   177      39.994  44.287  57.957  1.00  0.00           H
ATOM   2719  HB3 GLU   177      41.599  44.236  58.771  1.00  0.00           H
ATOM   2720  CG  GLU   177      41.507  45.654  57.170  1.00  0.00           C
ATOM   2721  HG2 GLU   177      41.614  46.340  58.010  1.00  0.00           H
ATOM   2722  HG3 GLU   177      42.449  45.525  56.635  1.00  0.00           H
ATOM   2723  CD  GLU   177      40.576  46.276  56.114  1.00  0.00           C
ATOM   2724  OE1 GLU   177      39.488  45.782  55.922  1.00  0.00           O
ATOM   2725  OE2 GLU   177      41.063  47.209  55.461  1.00  0.00           O
ATOM   2726  C   GLU   177      41.453  41.806  57.799  1.00  0.00           C
ATOM   2727  O   GLU   177      42.480  41.445  58.413  1.00  0.00           O
ATOM   2728  N   ASP   178      40.367  41.050  57.828  1.00  0.00           N
ATOM   2729  H   ASP   178      39.601  41.439  57.296  1.00  0.00           H
ATOM   2730  CA  ASP   178      40.176  39.805  58.586  1.00  0.00           C
ATOM   2731  HA  ASP   178      40.690  40.020  59.522  1.00  0.00           H
ATOM   2732  CB  ASP   178      38.687  39.676  59.018  1.00  0.00           C
ATOM   2733  HB2 ASP   178      38.521  38.762  59.589  1.00  0.00           H
ATOM   2734  HB3 ASP   178      38.438  40.414  59.781  1.00  0.00           H
ATOM   2735  CG  ASP   178      37.722  39.614  57.835  1.00  0.00           C
ATOM   2736  OD1 ASP   178      36.701  38.820  57.922  1.00  0.00           O
ATOM   2737  OD2 ASP   178      37.770  40.547  56.941  1.00  0.00           O
ATOM   2738  C   ASP   178      40.720  38.523  57.863  1.00  0.00           C
ATOM   2739  O   ASP   178      40.622  37.436  58.338  1.00  0.00           O
ATOM   2740  N   GLN   179      41.303  38.803  56.707  1.00  0.00           N
ATOM   2741  H   GLN   179      41.584  39.738  56.448  1.00  0.00           H
ATOM   2742  CA  GLN   179      41.648  37.809  55.682  1.00  0.00           C
ATOM   2743  HA  GLN   179      41.642  36.856  56.212  1.00  0.00           H
ATOM   2744  CB  GLN   179      40.514  37.728  54.627  1.00  0.00           C
ATOM   2745  HB2 GLN   179      40.594  38.583  53.957  1.00  0.00           H
ATOM   2746  HB3 GLN   179      40.805  36.885  54.001  1.00  0.00           H
ATOM   2747  CG  GLN   179      39.115  37.438  55.200  1.00  0.00           C
ATOM   2748  HG2 GLN   179      38.771  38.286  55.793  1.00  0.00           H
ATOM   2749  HG3 GLN   179      38.382  37.498  54.394  1.00  0.00           H
ATOM   2750  CD  GLN   179      38.841  36.144  55.975  1.00  0.00           C
ATOM   2751  OE1 GLN   179      39.468  35.070  55.773  1.00  0.00           O
ATOM   2752  NE2 GLN   179      37.956  36.152  56.950  1.00  0.00           N
ATOM   2753 HE21 GLN   179      37.699  35.227  57.265  1.00  0.00           H
ATOM   2754 HE22 GLN   179      37.436  36.950  57.287  1.00  0.00           H
ATOM   2755  C   GLN   179      43.061  37.906  55.175  1.00  0.00           C
ATOM   2756  O   GLN   179      43.394  37.174  54.283  1.00  0.00           O
ATOM   2757  N   THR   180      43.841  38.783  55.770  1.00  0.00           N
ATOM   2758  H   THR   180      43.359  39.443  56.363  1.00  0.00           H
ATOM   2759  CA  THR   180      45.171  39.170  55.318  1.00  0.00           C
ATOM   2760  HA  THR   180      45.082  39.500  54.284  1.00  0.00           H
ATOM   2761  CB  THR   180      45.707  40.269  56.168  1.00  0.00           C
ATOM   2762  HB  THR   180      46.685  40.535  55.768  1.00  0.00           H
ATOM   2763  CG2 THR   180      44.881  41.514  55.954  1.00  0.00           C
ATOM   2764 HG21 THR   180      44.688  41.703  54.897  1.00  0.00           H
ATOM   2765 HG22 THR   180      45.244  42.390  56.491  1.00  0.00           H
ATOM   2766 HG23 THR   180      43.872  41.477  56.362  1.00  0.00           H
ATOM   2767  OG1 THR   180      45.790  39.937  57.555  1.00  0.00           O
ATOM   2768  HG1 THR   180      46.167  40.703  57.994  1.00  0.00           H
ATOM   2769  C   THR   180      46.147  37.999  55.621  1.00  0.00           C
ATOM   2770  O   THR   180      47.267  38.106  55.075  1.00  0.00           O
ATOM   2771  N   GLU   181      45.895  36.899  56.338  1.00  0.00           N
ATOM   2772  H   GLU   181      44.977  36.741  56.727  1.00  0.00           H
ATOM   2773  CA  GLU   181      46.776  35.761  56.456  1.00  0.00           C
ATOM   2774  HA  GLU   181      47.726  36.196  56.763  1.00  0.00           H
ATOM   2775  CB  GLU   181      46.426  34.832  57.642  1.00  0.00           C
ATOM   2776  HB2 GLU   181      47.286  34.177  57.775  1.00  0.00           H
ATOM   2777  HB3 GLU   181      46.387  35.507  58.497  1.00  0.00           H
ATOM   2778  CG  GLU   181      45.112  34.004  57.409  1.00  0.00           C
ATOM   2779  HG2 GLU   181      45.052  33.751  56.351  1.00  0.00           H
ATOM   2780  HG3 GLU   181      45.087  33.107  58.028  1.00  0.00           H
ATOM   2781  CD  GLU   181      43.871  34.822  57.853  1.00  0.00           C
ATOM   2782  OE1 GLU   181      43.056  34.208  58.608  1.00  0.00           O
ATOM   2783  OE2 GLU   181      43.590  35.904  57.412  1.00  0.00           O
ATOM   2784  C   GLU   181      47.038  35.072  55.110  1.00  0.00           C
ATOM   2785  O   GLU   181      48.049  34.362  55.044  1.00  0.00           O
ATOM   2786  N   TYR   182      46.141  35.243  54.071  1.00  0.00           N
ATOM   2787  H   TYR   182      45.383  35.905  54.161  1.00  0.00           H
ATOM   2788  CA  TYR   182      46.257  34.533  52.767  1.00  0.00           C
ATOM   2789  HA  TYR   182      46.522  33.549  53.154  1.00  0.00           H
ATOM   2790  CB  TYR   182      45.006  34.492  51.973  1.00  0.00           C
ATOM   2791  HB2 TYR   182      44.922  35.512  51.601  1.00  0.00           H
ATOM   2792  HB3 TYR   182      45.184  33.877  51.090  1.00  0.00           H
ATOM   2793  CG  TYR   182      43.745  33.974  52.720  1.00  0.00           C
ATOM   2794  CD1 TYR   182      43.698  32.677  53.340  1.00  0.00           C
ATOM   2795  HD1 TYR   182      44.554  32.038  53.503  1.00  0.00           H
ATOM   2796  CE1 TYR   182      42.550  32.205  54.016  1.00  0.00           C
ATOM   2797  HE1 TYR   182      42.585  31.266  54.548  1.00  0.00           H
ATOM   2798  CZ  TYR   182      41.382  32.893  53.938  1.00  0.00           C
ATOM   2799  OH  TYR   182      40.161  32.463  54.365  1.00  0.00           O
ATOM   2800  HH  TYR   182      39.693  33.226  54.711  1.00  0.00           H
ATOM   2801  CE2 TYR   182      41.356  34.115  53.193  1.00  0.00           C
ATOM   2802  HE2 TYR   182      40.427  34.666  53.182  1.00  0.00           H
ATOM   2803  CD2 TYR   182      42.529  34.632  52.599  1.00  0.00           C
ATOM   2804  HD2 TYR   182      42.429  35.658  52.278  1.00  0.00           H
ATOM   2805  C   TYR   182      47.506  34.930  51.913  1.00  0.00           C
ATOM   2806  O   TYR   182      47.589  34.462  50.795  1.00  0.00           O
ATOM   2807  N   LEU   183      48.302  35.799  52.498  1.00  0.00           N
ATOM   2808  H   LEU   183      48.044  36.158  53.406  1.00  0.00           H
ATOM   2809  CA  LEU   183      49.541  36.419  51.884  1.00  0.00           C
ATOM   2810  HA  LEU   183      49.493  36.437  50.796  1.00  0.00           H
ATOM   2811  CB  LEU   183      49.558  37.899  52.353  1.00  0.00           C
ATOM   2812  HB2 LEU   183      49.564  37.881  53.443  1.00  0.00           H
ATOM   2813  HB3 LEU   183      50.471  38.342  51.955  1.00  0.00           H
ATOM   2814  CG  LEU   183      48.376  38.807  51.885  1.00  0.00           C
ATOM   2815  HG  LEU   183      47.390  38.488  52.223  1.00  0.00           H
ATOM   2816  CD1 LEU   183      48.822  40.184  52.480  1.00  0.00           C
ATOM   2817 HD11 LEU   183      49.610  40.611  51.862  1.00  0.00           H
ATOM   2818 HD12 LEU   183      48.929  40.136  53.564  1.00  0.00           H
ATOM   2819 HD13 LEU   183      47.988  40.886  52.481  1.00  0.00           H
ATOM   2820  CD2 LEU   183      48.346  38.913  50.355  1.00  0.00           C
ATOM   2821 HD21 LEU   183      47.765  39.765  50.000  1.00  0.00           H
ATOM   2822 HD22 LEU   183      49.382  38.953  50.018  1.00  0.00           H
ATOM   2823 HD23 LEU   183      47.949  37.976  49.968  1.00  0.00           H
ATOM   2824  C   LEU   183      50.799  35.737  52.395  1.00  0.00           C
ATOM   2825  O   LEU   183      51.887  36.076  51.936  1.00  0.00           O
ATOM   2826  N   GLU   184      50.703  34.880  53.375  1.00  0.00           N
ATOM   2827  H   GLU   184      49.801  34.848  53.828  1.00  0.00           H
ATOM   2828  CA  GLU   184      51.713  34.088  54.040  1.00  0.00           C
ATOM   2829  HA  GLU   184      52.670  34.585  53.883  1.00  0.00           H
ATOM   2830  CB  GLU   184      51.596  34.027  55.524  1.00  0.00           C
ATOM   2831  HB2 GLU   184      50.748  33.370  55.722  1.00  0.00           H
ATOM   2832  HB3 GLU   184      52.508  33.538  55.866  1.00  0.00           H
ATOM   2833  CG  GLU   184      51.347  35.347  56.143  1.00  0.00           C
ATOM   2834  HG2 GLU   184      52.142  36.021  55.826  1.00  0.00           H
ATOM   2835  HG3 GLU   184      50.405  35.786  55.814  1.00  0.00           H
ATOM   2836  CD  GLU   184      51.470  35.379  57.702  1.00  0.00           C
ATOM   2837  OE1 GLU   184      51.777  36.482  58.247  1.00  0.00           O
ATOM   2838  OE2 GLU   184      51.187  34.269  58.309  1.00  0.00           O
ATOM   2839  C   GLU   184      51.812  32.765  53.341  1.00  0.00           C
ATOM   2840  O   GLU   184      50.872  31.970  53.183  1.00  0.00           O
ATOM   2841  N   GLU   185      53.064  32.384  53.148  1.00  0.00           N
ATOM   2842  H   GLU   185      53.830  32.834  53.628  1.00  0.00           H
ATOM   2843  CA  GLU   185      53.447  31.140  52.437  1.00  0.00           C
ATOM   2844  HA  GLU   185      53.029  31.206  51.432  1.00  0.00           H
ATOM   2845  CB  GLU   185      54.894  31.059  52.292  1.00  0.00           C
ATOM   2846  HB2 GLU   185      55.364  31.283  53.249  1.00  0.00           H
ATOM   2847  HB3 GLU   185      55.280  30.087  51.985  1.00  0.00           H
ATOM   2848  CG  GLU   185      55.429  32.116  51.301  1.00  0.00           C
ATOM   2849  HG2 GLU   185      56.275  31.629  50.816  1.00  0.00           H
ATOM   2850  HG3 GLU   185      54.709  32.321  50.509  1.00  0.00           H
ATOM   2851  CD  GLU   185      55.956  33.365  52.038  1.00  0.00           C
ATOM   2852  OE1 GLU   185      55.755  33.538  53.221  1.00  0.00           O
ATOM   2853  OE2 GLU   185      56.746  34.102  51.378  1.00  0.00           O
ATOM   2854  C   GLU   185      52.896  29.925  53.112  1.00  0.00           C
ATOM   2855  O   GLU   185      52.559  28.991  52.341  1.00  0.00           O
ATOM   2856  N   ARG   186      52.769  29.876  54.444  1.00  0.00           N
ATOM   2857  H   ARG   186      53.191  30.686  54.874  1.00  0.00           H
ATOM   2858  CA  ARG   186      52.269  28.699  55.267  1.00  0.00           C
ATOM   2859  HA  ARG   186      52.782  27.767  55.032  1.00  0.00           H
ATOM   2860  CB  ARG   186      52.652  29.070  56.752  1.00  0.00           C
ATOM   2861  HB2 ARG   186      52.649  28.114  57.273  1.00  0.00           H
ATOM   2862  HB3 ARG   186      53.717  29.300  56.716  1.00  0.00           H
ATOM   2863  CG  ARG   186      51.902  30.085  57.530  1.00  0.00           C
ATOM   2864  HG2 ARG   186      51.893  31.035  56.995  1.00  0.00           H
ATOM   2865  HG3 ARG   186      50.898  29.818  57.857  1.00  0.00           H
ATOM   2866  CD  ARG   186      52.660  30.273  58.833  1.00  0.00           C
ATOM   2867  HD2 ARG   186      52.570  29.372  59.439  1.00  0.00           H
ATOM   2868  HD3 ARG   186      53.723  30.453  58.677  1.00  0.00           H
ATOM   2869  NE  ARG   186      51.998  31.392  59.570  1.00  0.00           N
ATOM   2870  HE  ARG   186      51.853  32.221  59.011  1.00  0.00           H
ATOM   2871  CZ  ARG   186      51.760  31.465  60.830  1.00  0.00           C
ATOM   2872  NH1 ARG   186      51.819  30.515  61.651  1.00  0.00           N
ATOM   2873 HH11 ARG   186      51.957  29.572  61.318  1.00  0.00           H
ATOM   2874 HH12 ARG   186      51.797  30.809  62.618  1.00  0.00           H
ATOM   2875  NH2 ARG   186      51.543  32.658  61.335  1.00  0.00           N
ATOM   2876 HH21 ARG   186      51.634  33.439  60.701  1.00  0.00           H
ATOM   2877 HH22 ARG   186      51.386  32.899  62.303  1.00  0.00           H
ATOM   2878  C   ARG   186      50.810  28.417  55.061  1.00  0.00           C
ATOM   2879  O   ARG   186      50.400  27.256  54.870  1.00  0.00           O
ATOM   2880  N   ARG   187      50.025  29.482  54.937  1.00  0.00           N
ATOM   2881  H   ARG   187      50.413  30.384  55.173  1.00  0.00           H
ATOM   2882  CA  ARG   187      48.605  29.351  54.689  1.00  0.00           C
ATOM   2883  HA  ARG   187      48.310  28.388  55.106  1.00  0.00           H
ATOM   2884  CB  ARG   187      47.900  30.487  55.327  1.00  0.00           C
ATOM   2885  HB2 ARG   187      48.213  30.672  56.355  1.00  0.00           H
ATOM   2886  HB3 ARG   187      48.169  31.405  54.804  1.00  0.00           H
ATOM   2887  CG  ARG   187      46.349  30.272  55.359  1.00  0.00           C
ATOM   2888  HG2 ARG   187      45.902  31.198  55.721  1.00  0.00           H
ATOM   2889  HG3 ARG   187      46.058  30.185  54.313  1.00  0.00           H
ATOM   2890  CD  ARG   187      45.847  29.196  56.444  1.00  0.00           C
ATOM   2891  HD2 ARG   187      45.929  28.191  56.032  1.00  0.00           H
ATOM   2892  HD3 ARG   187      46.485  29.191  57.326  1.00  0.00           H
ATOM   2893  NE  ARG   187      44.369  29.414  56.708  1.00  0.00           N
ATOM   2894  HE  ARG   187      44.032  30.203  57.242  1.00  0.00           H
ATOM   2895  CZ  ARG   187      43.384  28.656  56.184  1.00  0.00           C
ATOM   2896  NH1 ARG   187      43.535  27.572  55.545  1.00  0.00           N
ATOM   2897 HH11 ARG   187      44.329  26.961  55.673  1.00  0.00           H
ATOM   2898 HH12 ARG   187      42.707  27.083  55.235  1.00  0.00           H
ATOM   2899  NH2 ARG   187      42.162  28.921  56.381  1.00  0.00           N
ATOM   2900 HH21 ARG   187      41.815  29.755  56.833  1.00  0.00           H
ATOM   2901 HH22 ARG   187      41.479  28.263  56.035  1.00  0.00           H
ATOM   2902  C   ARG   187      48.262  29.101  53.199  1.00  0.00           C
ATOM   2903  O   ARG   187      47.380  28.345  52.928  1.00  0.00           O
ATOM   2904  N   ILE   188      48.953  29.805  52.232  1.00  0.00           N
ATOM   2905  H   ILE   188      49.511  30.579  52.564  1.00  0.00           H
ATOM   2906  CA  ILE   188      48.772  29.606  50.776  1.00  0.00           C
ATOM   2907  HA  ILE   188      47.729  29.702  50.476  1.00  0.00           H
ATOM   2908  CB  ILE   188      49.766  30.443  49.908  1.00  0.00           C
ATOM   2909  HB  ILE   188      50.769  30.442  50.335  1.00  0.00           H
ATOM   2910  CG2 ILE   188      49.828  29.947  48.461  1.00  0.00           C
ATOM   2911 HG21 ILE   188      50.323  28.976  48.409  1.00  0.00           H
ATOM   2912 HG22 ILE   188      50.362  30.663  47.835  1.00  0.00           H
ATOM   2913 HG23 ILE   188      48.827  29.917  48.033  1.00  0.00           H
ATOM   2914  CG1 ILE   188      49.241  31.876  49.965  1.00  0.00           C
ATOM   2915 HG12 ILE   188      48.601  32.116  49.116  1.00  0.00           H
ATOM   2916 HG13 ILE   188      48.732  32.109  50.900  1.00  0.00           H
ATOM   2917  CD1 ILE   188      50.362  32.919  49.828  1.00  0.00           C
ATOM   2918 HD11 ILE   188      51.172  32.711  50.528  1.00  0.00           H
ATOM   2919 HD12 ILE   188      50.007  33.943  49.945  1.00  0.00           H
ATOM   2920 HD13 ILE   188      50.895  33.014  48.882  1.00  0.00           H
ATOM   2921  C   ILE   188      49.069  28.124  50.469  1.00  0.00           C
ATOM   2922  O   ILE   188      48.396  27.463  49.734  1.00  0.00           O
ATOM   2923  N   LYS   189      50.081  27.534  51.096  1.00  0.00           N
ATOM   2924  H   LYS   189      50.677  28.060  51.719  1.00  0.00           H
ATOM   2925  CA  LYS   189      50.497  26.171  50.788  1.00  0.00           C
ATOM   2926  HA  LYS   189      50.243  25.954  49.750  1.00  0.00           H
ATOM   2927  CB  LYS   189      52.007  25.977  51.161  1.00  0.00           C
ATOM   2928  HB2 LYS   189      52.256  26.359  52.151  1.00  0.00           H
ATOM   2929  HB3 LYS   189      52.336  24.943  51.053  1.00  0.00           H
ATOM   2930  CG  LYS   189      53.019  26.622  50.330  1.00  0.00           C
ATOM   2931  HG2 LYS   189      53.235  25.960  49.491  1.00  0.00           H
ATOM   2932  HG3 LYS   189      52.745  27.620  49.987  1.00  0.00           H
ATOM   2933  CD  LYS   189      54.343  26.729  51.151  1.00  0.00           C
ATOM   2934  HD2 LYS   189      54.187  27.297  52.068  1.00  0.00           H
ATOM   2935  HD3 LYS   189      54.759  25.729  51.264  1.00  0.00           H
ATOM   2936  CE  LYS   189      55.482  27.515  50.401  1.00  0.00           C
ATOM   2937  HE2 LYS   189      55.069  28.465  50.061  1.00  0.00           H
ATOM   2938  HE3 LYS   189      56.221  27.812  51.146  1.00  0.00           H
ATOM   2939  NZ  LYS   189      56.193  26.795  49.325  1.00  0.00           N
ATOM   2940  HZ1 LYS   189      56.925  27.414  49.007  1.00  0.00           H
ATOM   2941  HZ2 LYS   189      55.650  26.456  48.545  1.00  0.00           H
ATOM   2942  HZ3 LYS   189      56.521  25.943  49.759  1.00  0.00           H
ATOM   2943  C   LYS   189      49.693  25.150  51.623  1.00  0.00           C
ATOM   2944  O   LYS   189      49.427  24.134  51.055  1.00  0.00           O
ATOM   2945  N   GLU   190      49.174  25.509  52.814  1.00  0.00           N
ATOM   2946  H   GLU   190      49.483  26.348  53.284  1.00  0.00           H
ATOM   2947  CA  GLU   190      48.039  24.826  53.380  1.00  0.00           C
ATOM   2948  HA  GLU   190      48.457  23.821  53.433  1.00  0.00           H
ATOM   2949  CB  GLU   190      47.682  25.303  54.747  1.00  0.00           C
ATOM   2950  HB2 GLU   190      48.504  25.372  55.458  1.00  0.00           H
ATOM   2951  HB3 GLU   190      47.341  26.338  54.701  1.00  0.00           H
ATOM   2952  CG  GLU   190      46.616  24.342  55.341  1.00  0.00           C
ATOM   2953  HG2 GLU   190      45.802  24.093  54.660  1.00  0.00           H
ATOM   2954  HG3 GLU   190      47.068  23.375  55.557  1.00  0.00           H
ATOM   2955  CD  GLU   190      46.044  24.892  56.643  1.00  0.00           C
ATOM   2956  OE1 GLU   190      45.078  25.692  56.529  1.00  0.00           O
ATOM   2957  OE2 GLU   190      46.533  24.511  57.726  1.00  0.00           O
ATOM   2958  C   GLU   190      46.847  24.716  52.337  1.00  0.00           C
ATOM   2959  O   GLU   190      46.399  23.609  52.013  1.00  0.00           O
ATOM   2960  N   ILE   191      46.298  25.815  51.879  1.00  0.00           N
ATOM   2961  H   ILE   191      46.545  26.656  52.381  1.00  0.00           H
ATOM   2962  CA  ILE   191      45.133  25.769  50.991  1.00  0.00           C
ATOM   2963  HA  ILE   191      44.353  25.236  51.536  1.00  0.00           H
ATOM   2964  CB  ILE   191      44.572  27.176  50.749  1.00  0.00           C
ATOM   2965  HB  ILE   191      45.310  27.757  50.195  1.00  0.00           H
ATOM   2966  CG2 ILE   191      43.317  27.049  49.892  1.00  0.00           C
ATOM   2967 HG21 ILE   191      43.656  26.884  48.869  1.00  0.00           H
ATOM   2968 HG22 ILE   191      42.692  27.942  49.928  1.00  0.00           H
ATOM   2969 HG23 ILE   191      42.672  26.222  50.189  1.00  0.00           H
ATOM   2970  CG1 ILE   191      44.187  27.832  52.125  1.00  0.00           C
ATOM   2971 HG12 ILE   191      43.299  27.289  52.453  1.00  0.00           H
ATOM   2972 HG13 ILE   191      44.961  27.713  52.882  1.00  0.00           H
ATOM   2973  CD1 ILE   191      43.830  29.297  52.069  1.00  0.00           C
ATOM   2974 HD11 ILE   191      43.759  29.755  53.055  1.00  0.00           H
ATOM   2975 HD12 ILE   191      42.932  29.464  51.474  1.00  0.00           H
ATOM   2976 HD13 ILE   191      44.683  29.800  51.612  1.00  0.00           H
ATOM   2977  C   ILE   191      45.372  24.925  49.750  1.00  0.00           C
ATOM   2978  O   ILE   191      44.443  24.246  49.287  1.00  0.00           O
ATOM   2979  N   VAL   192      46.557  24.917  49.184  1.00  0.00           N
ATOM   2980  H   VAL   192      47.255  25.587  49.473  1.00  0.00           H
ATOM   2981  CA  VAL   192      46.844  24.250  47.896  1.00  0.00           C
ATOM   2982  HA  VAL   192      45.950  24.353  47.281  1.00  0.00           H
ATOM   2983  CB  VAL   192      47.974  24.991  47.158  1.00  0.00           C
ATOM   2984  HB  VAL   192      48.668  25.208  47.969  1.00  0.00           H
ATOM   2985  CG1 VAL   192      48.518  24.026  46.015  1.00  0.00           C
ATOM   2986 HG11 VAL   192      48.968  23.117  46.413  1.00  0.00           H
ATOM   2987 HG12 VAL   192      47.725  23.634  45.379  1.00  0.00           H
ATOM   2988 HG13 VAL   192      49.202  24.492  45.306  1.00  0.00           H
ATOM   2989  CG2 VAL   192      47.634  26.178  46.386  1.00  0.00           C
ATOM   2990 HG21 VAL   192      48.332  26.360  45.569  1.00  0.00           H
ATOM   2991 HG22 VAL   192      47.484  26.999  47.088  1.00  0.00           H
ATOM   2992 HG23 VAL   192      46.672  26.156  45.873  1.00  0.00           H
ATOM   2993  C   VAL   192      47.079  22.784  48.236  1.00  0.00           C
ATOM   2994  O   VAL   192      46.484  21.921  47.573  1.00  0.00           O
ATOM   2995  N   LYS   193      47.854  22.411  49.276  1.00  0.00           N
ATOM   2996  H   LYS   193      48.461  23.059  49.757  1.00  0.00           H
ATOM   2997  CA  LYS   193      47.988  21.002  49.770  1.00  0.00           C
ATOM   2998  HA  LYS   193      48.451  20.353  49.026  1.00  0.00           H
ATOM   2999  CB  LYS   193      49.001  21.081  50.955  1.00  0.00           C
ATOM   3000  HB2 LYS   193      49.903  21.467  50.479  1.00  0.00           H
ATOM   3001  HB3 LYS   193      48.562  21.788  51.660  1.00  0.00           H
ATOM   3002  CG  LYS   193      49.384  19.746  51.615  1.00  0.00           C
ATOM   3003  HG2 LYS   193      50.202  19.927  52.311  1.00  0.00           H
ATOM   3004  HG3 LYS   193      48.576  19.408  52.263  1.00  0.00           H
ATOM   3005  CD  LYS   193      49.928  18.659  50.687  1.00  0.00           C
ATOM   3006  HD2 LYS   193      49.036  18.205  50.255  1.00  0.00           H
ATOM   3007  HD3 LYS   193      50.462  19.098  49.844  1.00  0.00           H
ATOM   3008  CE  LYS   193      50.939  17.637  51.290  1.00  0.00           C
ATOM   3009  HE2 LYS   193      50.577  17.211  52.226  1.00  0.00           H
ATOM   3010  HE3 LYS   193      51.036  16.830  50.563  1.00  0.00           H
ATOM   3011  NZ  LYS   193      52.299  18.245  51.513  1.00  0.00           N
ATOM   3012  HZ1 LYS   193      52.369  18.901  52.278  1.00  0.00           H
ATOM   3013  HZ2 LYS   193      52.657  18.637  50.655  1.00  0.00           H
ATOM   3014  HZ3 LYS   193      52.942  17.525  51.809  1.00  0.00           H
ATOM   3015  C   LYS   193      46.644  20.380  50.133  1.00  0.00           C
ATOM   3016  O   LYS   193      46.505  19.189  49.729  1.00  0.00           O
ATOM   3017  N   LYS   194      45.742  21.141  50.721  1.00  0.00           N
ATOM   3018  H   LYS   194      45.867  22.142  50.783  1.00  0.00           H
ATOM   3019  CA  LYS   194      44.388  20.662  51.114  1.00  0.00           C
ATOM   3020  HA  LYS   194      44.506  19.710  51.630  1.00  0.00           H
ATOM   3021  CB  LYS   194      43.514  21.609  52.026  1.00  0.00           C
ATOM   3022  HB2 LYS   194      43.586  22.616  51.617  1.00  0.00           H
ATOM   3023  HB3 LYS   194      42.465  21.325  52.118  1.00  0.00           H
ATOM   3024  CG  LYS   194      44.032  21.818  53.457  1.00  0.00           C
ATOM   3025  HG2 LYS   194      43.849  20.926  54.055  1.00  0.00           H
ATOM   3026  HG3 LYS   194      45.082  22.077  53.593  1.00  0.00           H
ATOM   3027  CD  LYS   194      43.160  22.857  54.138  1.00  0.00           C
ATOM   3028  HD2 LYS   194      43.325  23.859  53.740  1.00  0.00           H
ATOM   3029  HD3 LYS   194      42.114  22.575  54.027  1.00  0.00           H
ATOM   3030  CE  LYS   194      43.402  23.075  55.641  1.00  0.00           C
ATOM   3031  HE2 LYS   194      43.469  22.098  56.119  1.00  0.00           H
ATOM   3032  HE3 LYS   194      44.353  23.590  55.775  1.00  0.00           H
ATOM   3033  NZ  LYS   194      42.295  23.916  56.222  1.00  0.00           N
ATOM   3034  HZ1 LYS   194      42.383  24.128  57.206  1.00  0.00           H
ATOM   3035  HZ2 LYS   194      41.375  23.523  56.078  1.00  0.00           H
ATOM   3036  HZ3 LYS   194      42.224  24.771  55.688  1.00  0.00           H
ATOM   3037  C   LYS   194      43.530  20.479  49.836  1.00  0.00           C
ATOM   3038  O   LYS   194      42.887  19.447  49.783  1.00  0.00           O
ATOM   3039  N   HIE   195      43.443  21.460  48.859  1.00  0.00           N
ATOM   3040  H   HIE   195      44.005  22.298  48.913  1.00  0.00           H
ATOM   3041  CA  HIE   195      42.145  21.581  48.049  1.00  0.00           C
ATOM   3042  HA  HIE   195      41.475  20.735  48.205  1.00  0.00           H
ATOM   3043  CB  HIE   195      41.390  22.825  48.427  1.00  0.00           C
ATOM   3044  HB2 HIE   195      42.075  23.658  48.268  1.00  0.00           H
ATOM   3045  HB3 HIE   195      40.571  22.997  47.727  1.00  0.00           H
ATOM   3046  CG  HIE   195      40.840  22.833  49.775  1.00  0.00           C
ATOM   3047  ND1 HIE   195      39.854  21.892  50.278  1.00  0.00           N
ATOM   3048  CE1 HIE   195      39.683  22.182  51.603  1.00  0.00           C
ATOM   3049  HE1 HIE   195      38.954  21.679  52.223  1.00  0.00           H
ATOM   3050  NE2 HIE   195      40.450  23.257  51.923  1.00  0.00           N
ATOM   3051  HE2 HIE   195      40.513  23.662  52.845  1.00  0.00           H
ATOM   3052  CD2 HIE   195      41.084  23.724  50.763  1.00  0.00           C
ATOM   3053  HD2 HIE   195      41.802  24.531  50.814  1.00  0.00           H
ATOM   3054  C   HIE   195      42.384  21.650  46.581  1.00  0.00           C
ATOM   3055  O   HIE   195      41.419  21.785  45.817  1.00  0.00           O
ATOM   3056  N   SER   196      43.662  21.827  46.154  1.00  0.00           N
ATOM   3057  H   SER   196      44.365  21.871  46.878  1.00  0.00           H
ATOM   3058  CA  SER   196      44.100  21.957  44.821  1.00  0.00           C
ATOM   3059  HA  SER   196      43.309  21.747  44.102  1.00  0.00           H
ATOM   3060  CB  SER   196      44.479  23.398  44.645  1.00  0.00           C
ATOM   3061  HB2 SER   196      45.263  23.766  45.308  1.00  0.00           H
ATOM   3062  HB3 SER   196      44.671  23.581  43.588  1.00  0.00           H
ATOM   3063  OG  SER   196      43.374  24.310  44.903  1.00  0.00           O
ATOM   3064  HG  SER   196      42.800  24.439  44.144  1.00  0.00           H
ATOM   3065  C   SER   196      45.351  21.158  44.405  1.00  0.00           C
ATOM   3066  O   SER   196      46.021  21.433  43.397  1.00  0.00           O
ATOM   3067  N   GLN   197      45.729  20.176  45.261  1.00  0.00           N
ATOM   3068  H   GLN   197      45.047  20.055  45.995  1.00  0.00           H
ATOM   3069  CA  GLN   197      46.830  19.304  45.168  1.00  0.00           C
ATOM   3070  HA  GLN   197      47.649  19.972  44.902  1.00  0.00           H
ATOM   3071  CB  GLN   197      46.985  18.572  46.472  1.00  0.00           C
ATOM   3072  HB2 GLN   197      47.801  17.860  46.350  1.00  0.00           H
ATOM   3073  HB3 GLN   197      47.197  19.276  47.277  1.00  0.00           H
ATOM   3074  CG  GLN   197      45.678  17.839  46.855  1.00  0.00           C
ATOM   3075  HG2 GLN   197      45.095  18.557  47.435  1.00  0.00           H
ATOM   3076  HG3 GLN   197      45.232  17.397  45.965  1.00  0.00           H
ATOM   3077  CD  GLN   197      45.871  16.610  47.686  1.00  0.00           C
ATOM   3078  OE1 GLN   197      45.196  16.354  48.707  1.00  0.00           O
ATOM   3079  NE2 GLN   197      46.808  15.743  47.344  1.00  0.00           N
ATOM   3080 HE21 GLN   197      46.914  14.982  48.000  1.00  0.00           H
ATOM   3081 HE22 GLN   197      47.208  15.867  46.425  1.00  0.00           H
ATOM   3082  C   GLN   197      46.685  18.322  43.896  1.00  0.00           C
ATOM   3083  O   GLN   197      47.660  17.634  43.572  1.00  0.00           O
ATOM   3084  N   PHE   198      45.548  18.301  43.188  1.00  0.00           N
ATOM   3085  H   PHE   198      44.768  18.877  43.469  1.00  0.00           H
ATOM   3086  CA  PHE   198      45.301  17.349  42.100  1.00  0.00           C
ATOM   3087  HA  PHE   198      46.130  16.654  41.966  1.00  0.00           H
ATOM   3088  CB  PHE   198      44.009  16.602  42.429  1.00  0.00           C
ATOM   3089  HB2 PHE   198      43.239  17.349  42.236  1.00  0.00           H
ATOM   3090  HB3 PHE   198      43.975  15.782  41.712  1.00  0.00           H
ATOM   3091  CG  PHE   198      43.755  16.029  43.815  1.00  0.00           C
ATOM   3092  CD1 PHE   198      44.597  15.010  44.320  1.00  0.00           C
ATOM   3093  HD1 PHE   198      45.490  14.767  43.763  1.00  0.00           H
ATOM   3094  CE1 PHE   198      44.308  14.268  45.449  1.00  0.00           C
ATOM   3095  HE1 PHE   198      45.024  13.549  45.819  1.00  0.00           H
ATOM   3096  CZ  PHE   198      43.127  14.634  46.173  1.00  0.00           C
ATOM   3097  HZ  PHE   198      42.909  14.113  47.092  1.00  0.00           H
ATOM   3098  CE2 PHE   198      42.219  15.539  45.627  1.00  0.00           C
ATOM   3099  HE2 PHE   198      41.338  15.742  46.216  1.00  0.00           H
ATOM   3100  CD2 PHE   198      42.536  16.179  44.481  1.00  0.00           C
ATOM   3101  HD2 PHE   198      41.711  16.737  44.062  1.00  0.00           H
ATOM   3102  C   PHE   198      45.181  17.974  40.758  1.00  0.00           C
ATOM   3103  O   PHE   198      44.886  17.343  39.745  1.00  0.00           O
ATOM   3104  N   ILE   199      45.414  19.297  40.680  1.00  0.00           N
ATOM   3105  H   ILE   199      45.584  19.878  41.490  1.00  0.00           H
ATOM   3106  CA  ILE   199      45.544  19.957  39.366  1.00  0.00           C
ATOM   3107  HA  ILE   199      44.668  19.745  38.751  1.00  0.00           H
ATOM   3108  CB  ILE   199      45.674  21.490  39.543  1.00  0.00           C
ATOM   3109  HB  ILE   199      46.533  21.628  40.199  1.00  0.00           H
ATOM   3110  CG2 ILE   199      46.025  22.147  38.177  1.00  0.00           C
ATOM   3111 HG21 ILE   199      45.164  22.132  37.509  1.00  0.00           H
ATOM   3112 HG22 ILE   199      46.948  21.696  37.814  1.00  0.00           H
ATOM   3113 HG23 ILE   199      46.237  23.197  38.377  1.00  0.00           H
ATOM   3114  CG1 ILE   199      44.491  22.189  40.211  1.00  0.00           C
ATOM   3115 HG12 ILE   199      44.181  21.585  41.064  1.00  0.00           H
ATOM   3116 HG13 ILE   199      44.785  23.107  40.718  1.00  0.00           H
ATOM   3117  CD1 ILE   199      43.259  22.329  39.258  1.00  0.00           C
ATOM   3118 HD11 ILE   199      42.990  21.479  38.630  1.00  0.00           H
ATOM   3119 HD12 ILE   199      43.350  23.183  38.587  1.00  0.00           H
ATOM   3120 HD13 ILE   199      42.362  22.572  39.829  1.00  0.00           H
ATOM   3121  C   ILE   199      46.736  19.378  38.554  1.00  0.00           C
ATOM   3122  O   ILE   199      47.756  18.940  39.066  1.00  0.00           O
ATOM   3123  N   GLY   200      46.578  19.153  37.272  1.00  0.00           N
ATOM   3124  H   GLY   200      45.833  19.683  36.841  1.00  0.00           H
ATOM   3125  CA  GLY   200      47.432  18.422  36.352  1.00  0.00           C
ATOM   3126  HA2 GLY   200      47.684  17.489  36.857  1.00  0.00           H
ATOM   3127  HA3 GLY   200      46.778  18.166  35.519  1.00  0.00           H
ATOM   3128  C   GLY   200      48.695  19.150  35.885  1.00  0.00           C
ATOM   3129  O   GLY   200      49.826  18.592  35.927  1.00  0.00           O
ATOM   3130  N   TYR   201      48.414  20.433  35.586  1.00  0.00           N
ATOM   3131  H   TYR   201      47.482  20.716  35.321  1.00  0.00           H
ATOM   3132  CA  TYR   201      49.422  21.431  35.362  1.00  0.00           C
ATOM   3133  HA  TYR   201      50.106  20.974  34.647  1.00  0.00           H
ATOM   3134  CB  TYR   201      48.715  22.678  34.770  1.00  0.00           C
ATOM   3135  HB2 TYR   201      48.011  22.954  35.554  1.00  0.00           H
ATOM   3136  HB3 TYR   201      49.403  23.505  34.592  1.00  0.00           H
ATOM   3137  CG  TYR   201      47.804  22.401  33.593  1.00  0.00           C
ATOM   3138  CD1 TYR   201      48.349  22.141  32.316  1.00  0.00           C
ATOM   3139  HD1 TYR   201      49.421  22.136  32.178  1.00  0.00           H
ATOM   3140  CE1 TYR   201      47.463  21.979  31.198  1.00  0.00           C
ATOM   3141  HE1 TYR   201      47.833  21.790  30.201  1.00  0.00           H
ATOM   3142  CZ  TYR   201      46.110  22.012  31.447  1.00  0.00           C
ATOM   3143  OH  TYR   201      45.264  21.780  30.409  1.00  0.00           O
ATOM   3144  HH  TYR   201      44.366  21.560  30.664  1.00  0.00           H
ATOM   3145  CE2 TYR   201      45.527  22.246  32.716  1.00  0.00           C
ATOM   3146  HE2 TYR   201      44.454  22.357  32.752  1.00  0.00           H
ATOM   3147  CD2 TYR   201      46.398  22.491  33.759  1.00  0.00           C
ATOM   3148  HD2 TYR   201      45.982  22.889  34.673  1.00  0.00           H
ATOM   3149  C   TYR   201      50.226  21.813  36.583  1.00  0.00           C
ATOM   3150  O   TYR   201      49.683  21.725  37.659  1.00  0.00           O
ATOM   3151  N   PRO   202      51.520  22.116  36.497  1.00  0.00           N
ATOM   3152  CD  PRO   202      52.367  22.065  35.316  1.00  0.00           C
ATOM   3153  HD2 PRO   202      51.842  22.421  34.431  1.00  0.00           H
ATOM   3154  HD3 PRO   202      52.629  21.009  35.228  1.00  0.00           H
ATOM   3155  CG  PRO   202      53.616  22.860  35.703  1.00  0.00           C
ATOM   3156  HG2 PRO   202      53.488  23.923  35.503  1.00  0.00           H
ATOM   3157  HG3 PRO   202      54.510  22.526  35.177  1.00  0.00           H
ATOM   3158  CB  PRO   202      53.664  22.657  37.234  1.00  0.00           C
ATOM   3159  HB2 PRO   202      54.196  23.449  37.761  1.00  0.00           H
ATOM   3160  HB3 PRO   202      54.100  21.675  37.420  1.00  0.00           H
ATOM   3161  CA  PRO   202      52.206  22.715  37.666  1.00  0.00           C
ATOM   3162  HA  PRO   202      52.080  22.074  38.537  1.00  0.00           H
ATOM   3163  C   PRO   202      51.800  24.173  37.924  1.00  0.00           C
ATOM   3164  O   PRO   202      51.269  24.903  37.144  1.00  0.00           O
ATOM   3165  N   ILE   203      52.061  24.484  39.251  1.00  0.00           N
ATOM   3166  H   ILE   203      52.333  23.722  39.855  1.00  0.00           H
ATOM   3167  CA  ILE   203      51.596  25.670  39.941  1.00  0.00           C
ATOM   3168  HA  ILE   203      51.080  26.311  39.227  1.00  0.00           H
ATOM   3169  CB  ILE   203      50.530  25.365  40.950  1.00  0.00           C
ATOM   3170  HB  ILE   203      51.098  24.852  41.725  1.00  0.00           H
ATOM   3171  CG2 ILE   203      50.073  26.739  41.544  1.00  0.00           C
ATOM   3172 HG21 ILE   203      49.691  27.340  40.718  1.00  0.00           H
ATOM   3173 HG22 ILE   203      50.976  27.140  42.004  1.00  0.00           H
ATOM   3174 HG23 ILE   203      49.272  26.596  42.269  1.00  0.00           H
ATOM   3175  CG1 ILE   203      49.462  24.345  40.511  1.00  0.00           C
ATOM   3176 HG12 ILE   203      48.829  24.720  39.707  1.00  0.00           H
ATOM   3177 HG13 ILE   203      49.907  23.432  40.116  1.00  0.00           H
ATOM   3178  CD1 ILE   203      48.615  23.811  41.720  1.00  0.00           C
ATOM   3179 HD11 ILE   203      49.242  23.191  42.362  1.00  0.00           H
ATOM   3180 HD12 ILE   203      47.852  23.174  41.271  1.00  0.00           H
ATOM   3181 HD13 ILE   203      48.218  24.692  42.225  1.00  0.00           H
ATOM   3182  C   ILE   203      52.830  26.352  40.567  1.00  0.00           C
ATOM   3183  O   ILE   203      53.637  25.710  41.269  1.00  0.00           O
ATOM   3184  N   THR   204      53.113  27.605  40.233  1.00  0.00           N
ATOM   3185  H   THR   204      52.425  28.156  39.740  1.00  0.00           H
ATOM   3186  CA  THR   204      54.218  28.365  40.747  1.00  0.00           C
ATOM   3187  HA  THR   204      54.982  27.625  40.986  1.00  0.00           H
ATOM   3188  CB  THR   204      54.790  29.376  39.682  1.00  0.00           C
ATOM   3189  HB  THR   204      54.185  30.280  39.612  1.00  0.00           H
ATOM   3190  CG2 THR   204      56.260  29.685  39.703  1.00  0.00           C
ATOM   3191 HG21 THR   204      56.533  30.272  40.581  1.00  0.00           H
ATOM   3192 HG22 THR   204      56.536  30.191  38.777  1.00  0.00           H
ATOM   3193 HG23 THR   204      56.795  28.749  39.866  1.00  0.00           H
ATOM   3194  OG1 THR   204      54.558  28.838  38.366  1.00  0.00           O
ATOM   3195  HG1 THR   204      53.608  28.716  38.298  1.00  0.00           H
ATOM   3196  C   THR   204      53.800  29.070  42.072  1.00  0.00           C
ATOM   3197  O   THR   204      52.651  29.416  42.314  1.00  0.00           O
ATOM   3198  N   LEU   205      54.829  29.405  42.854  1.00  0.00           N
ATOM   3199  H   LEU   205      55.754  29.348  42.453  1.00  0.00           H
ATOM   3200  CA  LEU   205      54.725  30.253  44.006  1.00  0.00           C
ATOM   3201  HA  LEU   205      53.753  30.741  43.927  1.00  0.00           H
ATOM   3202  CB  LEU   205      54.728  29.421  45.333  1.00  0.00           C
ATOM   3203  HB2 LEU   205      53.933  28.677  45.362  1.00  0.00           H
ATOM   3204  HB3 LEU   205      55.696  28.921  45.308  1.00  0.00           H
ATOM   3205  CG  LEU   205      54.488  30.264  46.588  1.00  0.00           C
ATOM   3206  HG  LEU   205      55.298  30.983  46.708  1.00  0.00           H
ATOM   3207  CD1 LEU   205      53.171  30.876  46.638  1.00  0.00           C
ATOM   3208 HD11 LEU   205      52.938  31.215  47.647  1.00  0.00           H
ATOM   3209 HD12 LEU   205      52.401  30.138  46.417  1.00  0.00           H
ATOM   3210 HD13 LEU   205      53.045  31.699  45.935  1.00  0.00           H
ATOM   3211  CD2 LEU   205      54.649  29.297  47.825  1.00  0.00           C
ATOM   3212 HD21 LEU   205      53.870  28.541  47.920  1.00  0.00           H
ATOM   3213 HD22 LEU   205      55.608  28.780  47.803  1.00  0.00           H
ATOM   3214 HD23 LEU   205      54.541  29.960  48.684  1.00  0.00           H
ATOM   3215  C   LEU   205      55.874  31.294  43.959  1.00  0.00           C
ATOM   3216  O   LEU   205      57.078  30.907  43.954  1.00  0.00           O
ATOM   3217  N   PHE   206      55.550  32.585  43.865  1.00  0.00           N
ATOM   3218  H   PHE   206      54.562  32.777  43.787  1.00  0.00           H
ATOM   3219  CA  PHE   206      56.537  33.630  43.505  1.00  0.00           C
ATOM   3220  HA  PHE   206      57.569  33.329  43.685  1.00  0.00           H
ATOM   3221  CB  PHE   206      56.375  33.756  42.005  1.00  0.00           C
ATOM   3222  HB2 PHE   206      56.687  32.816  41.549  1.00  0.00           H
ATOM   3223  HB3 PHE   206      55.321  33.974  41.835  1.00  0.00           H
ATOM   3224  CG  PHE   206      57.090  34.916  41.266  1.00  0.00           C
ATOM   3225  CD1 PHE   206      58.446  34.826  41.108  1.00  0.00           C
ATOM   3226  HD1 PHE   206      59.006  33.942  41.375  1.00  0.00           H
ATOM   3227  CE1 PHE   206      59.075  35.918  40.439  1.00  0.00           C
ATOM   3228  HE1 PHE   206      60.155  35.902  40.418  1.00  0.00           H
ATOM   3229  CZ  PHE   206      58.359  37.057  40.055  1.00  0.00           C
ATOM   3230  HZ  PHE   206      58.860  37.896  39.598  1.00  0.00           H
ATOM   3231  CE2 PHE   206      56.988  37.062  40.164  1.00  0.00           C
ATOM   3232  HE2 PHE   206      56.496  37.844  39.604  1.00  0.00           H
ATOM   3233  CD2 PHE   206      56.302  35.975  40.816  1.00  0.00           C
ATOM   3234  HD2 PHE   206      55.237  36.025  40.991  1.00  0.00           H
ATOM   3235  C   PHE   206      56.367  34.893  44.342  1.00  0.00           C
ATOM   3236  O   PHE   206      55.347  35.011  45.077  1.00  0.00           O
ATOM   3237  N   VAL   207      57.270  35.904  44.255  1.00  0.00           N
ATOM   3238  H   VAL   207      58.170  35.654  43.872  1.00  0.00           H
ATOM   3239  CA  VAL   207      57.124  37.286  44.815  1.00  0.00           C
ATOM   3240  HA  VAL   207      56.100  37.658  44.777  1.00  0.00           H
ATOM   3241  CB  VAL   207      57.585  37.206  46.326  1.00  0.00           C
ATOM   3242  HB  VAL   207      57.035  36.502  46.951  1.00  0.00           H
ATOM   3243  CG1 VAL   207      59.081  36.834  46.654  1.00  0.00           C
ATOM   3244 HG11 VAL   207      59.640  37.621  46.150  1.00  0.00           H
ATOM   3245 HG12 VAL   207      59.216  36.763  47.734  1.00  0.00           H
ATOM   3246 HG13 VAL   207      59.305  35.831  46.292  1.00  0.00           H
ATOM   3247  CG2 VAL   207      57.241  38.557  47.008  1.00  0.00           C
ATOM   3248 HG21 VAL   207      56.167  38.637  47.175  1.00  0.00           H
ATOM   3249 HG22 VAL   207      57.600  39.362  46.367  1.00  0.00           H
ATOM   3250 HG23 VAL   207      57.678  38.601  48.005  1.00  0.00           H
ATOM   3251  C   VAL   207      57.975  38.259  44.081  1.00  0.00           C
ATOM   3252  O   VAL   207      59.225  38.108  43.872  1.00  0.00           O
ATOM   3253  N   GLU   208      57.334  39.373  43.758  1.00  0.00           N
ATOM   3254  H   GLU   208      56.354  39.502  43.962  1.00  0.00           H
ATOM   3255  CA  GLU   208      57.890  40.466  42.884  1.00  0.00           C
ATOM   3256  HA  GLU   208      58.611  40.083  42.163  1.00  0.00           H
ATOM   3257  CB  GLU   208      56.815  40.878  41.844  1.00  0.00           C
ATOM   3258  HB2 GLU   208      56.506  39.940  41.381  1.00  0.00           H
ATOM   3259  HB3 GLU   208      55.908  41.207  42.351  1.00  0.00           H
ATOM   3260  CG  GLU   208      57.347  41.841  40.654  1.00  0.00           C
ATOM   3261  HG2 GLU   208      58.377  41.560  40.438  1.00  0.00           H
ATOM   3262  HG3 GLU   208      56.744  41.568  39.788  1.00  0.00           H
ATOM   3263  CD  GLU   208      57.270  43.310  40.881  1.00  0.00           C
ATOM   3264  OE1 GLU   208      56.179  43.856  41.058  1.00  0.00           O
ATOM   3265  OE2 GLU   208      58.323  43.950  40.888  1.00  0.00           O
ATOM   3266  C   GLU   208      58.471  41.663  43.518  1.00  0.00           C
ATOM   3267  O   GLU   208      59.676  41.910  43.226  1.00  0.00           O
ATOM   3268  OXT GLU   208      57.842  42.367  44.390  1.00  0.00           O
END
