# Supplementary material for: Worth the Weight: Sub-Pocket EXplorer (SubPEx), a Weighted Ensemble Method to Enhance Binding-Pocket Conformational Sampling
Source: J Chem Theory Comput. 2023 Aug 16;19(17):5677–89. doi: 10.1021/acs.jctc.3c00478 (PMC10500992; doi:10.1021/acs.jctc.3c00478)
Supplement: Supplementary file 2 — ct3c00478_si_002.zip [file ct3c00478_si_002.zip › clustered_structures/HSP90/subpex/rep.c4.aligned.pdb]

HELIX    1   1 ALA      9  ASN     20  1                                  12
HELIX    2   2 LYS     26  LEU     49  1                                  24
HELIX    3   3 PRO     52  LEU     55  1                                   4
HELIX    4   4 LYS     85  ILE     89  1                                   5
HELIX    5   5 LYS     97  ALA    109  1                                  13
HELIX    6   6 ILE    113  PHE    119  1                                   7
HELIX    7   7 GLY    122  LEU    128  1                                   7
HELIX    8   8 GLU    177  GLN    179  1                                   3
HELIX    9   9 GLU    181  LEU    183  1                                   3
HELIX   10  10 GLU    185  HIE    195  1                                  11
SHEET    1   1 1 GLU     3  ALA     6  0
SHEET    2   2 1 ILE    63  ASN    68  0
SHEET    3   3 1 THR    73  ASP    78  0
SHEET    4   4 1 ALA   130  LYS   138  0
SHEET    5   5 1 GLN   144  SER   149  0
SHEET    6   6 1 SER   154  THR   159  0
SHEET    7   7 1 GLY   168  LEU   175  0
SHEET    8   8 1 ILE   203  LEU   205  0
CRYST1   70.213   64.418   72.483  90.00  90.00  90.00               1
ATOM      1  N   ALA     1      40.145  56.334  29.122  1.00  0.00           N
ATOM      2  H1  ALA     1      39.911  56.163  28.154  1.00  0.00           H
ATOM      3  H2  ALA     1      40.656  57.196  28.993  1.00  0.00           H
ATOM      4  H3  ALA     1      40.831  55.655  29.418  1.00  0.00           H
ATOM      5  CA  ALA     1      39.003  56.506  30.037  1.00  0.00           C
ATOM      6  HA  ALA     1      39.315  56.750  31.051  1.00  0.00           H
ATOM      7  CB  ALA     1      38.045  57.633  29.677  1.00  0.00           C
ATOM      8  HB1 ALA     1      37.419  57.363  28.825  1.00  0.00           H
ATOM      9  HB2 ALA     1      38.481  58.606  29.447  1.00  0.00           H
ATOM     10  HB3 ALA     1      37.247  57.822  30.396  1.00  0.00           H
ATOM     11  C   ALA     1      38.250  55.200  30.123  1.00  0.00           C
ATOM     12  O   ALA     1      37.973  54.654  29.105  1.00  0.00           O
ATOM     13  N   VAL     2      38.045  54.671  31.325  1.00  0.00           N
ATOM     14  H   VAL     2      38.474  55.114  32.125  1.00  0.00           H
ATOM     15  CA  VAL     2      37.492  53.368  31.606  1.00  0.00           C
ATOM     16  HA  VAL     2      38.188  52.639  31.192  1.00  0.00           H
ATOM     17  CB  VAL     2      37.405  53.240  33.147  1.00  0.00           C
ATOM     18  HB  VAL     2      36.936  54.160  33.496  1.00  0.00           H
ATOM     19  CG1 VAL     2      36.534  52.125  33.643  1.00  0.00           C
ATOM     20 HG11 VAL     2      36.870  51.152  33.289  1.00  0.00           H
ATOM     21 HG12 VAL     2      36.723  52.108  34.716  1.00  0.00           H
ATOM     22 HG13 VAL     2      35.481  52.411  33.654  1.00  0.00           H
ATOM     23  CG2 VAL     2      38.829  53.087  33.712  1.00  0.00           C
ATOM     24 HG21 VAL     2      38.835  53.525  34.711  1.00  0.00           H
ATOM     25 HG22 VAL     2      39.549  53.723  33.197  1.00  0.00           H
ATOM     26 HG23 VAL     2      39.208  52.066  33.678  1.00  0.00           H
ATOM     27  C   VAL     2      36.065  53.308  30.952  1.00  0.00           C
ATOM     28  O   VAL     2      35.345  54.319  31.014  1.00  0.00           O
ATOM     29  N   GLU     3      35.527  52.120  30.651  1.00  0.00           N
ATOM     30  H   GLU     3      36.116  51.312  30.797  1.00  0.00           H
ATOM     31  CA  GLU     3      34.177  51.881  30.235  1.00  0.00           C
ATOM     32  HA  GLU     3      33.653  52.803  29.985  1.00  0.00           H
ATOM     33  CB  GLU     3      34.125  51.148  28.884  1.00  0.00           C
ATOM     34  HB2 GLU     3      34.718  51.681  28.140  1.00  0.00           H
ATOM     35  HB3 GLU     3      34.698  50.231  29.019  1.00  0.00           H
ATOM     36  CG  GLU     3      32.746  50.884  28.310  1.00  0.00           C
ATOM     37  HG2 GLU     3      32.852  50.006  27.672  1.00  0.00           H
ATOM     38  HG3 GLU     3      32.053  50.607  29.104  1.00  0.00           H
ATOM     39  CD  GLU     3      32.202  52.122  27.528  1.00  0.00           C
ATOM     40  OE1 GLU     3      32.882  52.555  26.546  1.00  0.00           O
ATOM     41  OE2 GLU     3      31.114  52.639  27.884  1.00  0.00           O
ATOM     42  C   GLU     3      33.456  51.177  31.396  1.00  0.00           C
ATOM     43  O   GLU     3      34.088  50.284  32.077  1.00  0.00           O
ATOM     44  N   THR     4      32.237  51.537  31.631  1.00  0.00           N
ATOM     45  H   THR     4      31.823  52.161  30.955  1.00  0.00           H
ATOM     46  CA  THR     4      31.450  51.120  32.770  1.00  0.00           C
ATOM     47  HA  THR     4      32.004  50.382  33.352  1.00  0.00           H
ATOM     48  CB  THR     4      31.139  52.260  33.732  1.00  0.00           C
ATOM     49  HB  THR     4      30.626  52.962  33.075  1.00  0.00           H
ATOM     50  CG2 THR     4      30.223  51.857  34.868  1.00  0.00           C
ATOM     51 HG21 THR     4      29.239  51.630  34.455  1.00  0.00           H
ATOM     52 HG22 THR     4      29.893  52.674  35.508  1.00  0.00           H
ATOM     53 HG23 THR     4      30.645  51.071  35.495  1.00  0.00           H
ATOM     54  OG1 THR     4      32.299  52.843  34.327  1.00  0.00           O
ATOM     55  HG1 THR     4      32.536  53.464  33.634  1.00  0.00           H
ATOM     56  C   THR     4      30.178  50.330  32.379  1.00  0.00           C
ATOM     57  O   THR     4      29.578  50.803  31.411  1.00  0.00           O
ATOM     58  N   PHE     5      29.730  49.345  33.101  1.00  0.00           N
ATOM     59  H   PHE     5      30.363  49.024  33.819  1.00  0.00           H
ATOM     60  CA  PHE     5      28.627  48.443  32.755  1.00  0.00           C
ATOM     61  HA  PHE     5      28.000  48.965  32.032  1.00  0.00           H
ATOM     62  CB  PHE     5      29.149  47.198  32.059  1.00  0.00           C
ATOM     63  HB2 PHE     5      29.854  46.747  32.757  1.00  0.00           H
ATOM     64  HB3 PHE     5      28.300  46.549  31.845  1.00  0.00           H
ATOM     65  CG  PHE     5      29.805  47.419  30.707  1.00  0.00           C
ATOM     66  CD1 PHE     5      31.183  47.676  30.666  1.00  0.00           C
ATOM     67  HD1 PHE     5      31.774  47.726  31.568  1.00  0.00           H
ATOM     68  CE1 PHE     5      31.852  47.709  29.435  1.00  0.00           C
ATOM     69  HE1 PHE     5      32.909  47.913  29.353  1.00  0.00           H
ATOM     70  CZ  PHE     5      31.102  47.657  28.213  1.00  0.00           C
ATOM     71  HZ  PHE     5      31.630  47.757  27.275  1.00  0.00           H
ATOM     72  CE2 PHE     5      29.694  47.619  28.283  1.00  0.00           C
ATOM     73  HE2 PHE     5      29.117  47.616  27.370  1.00  0.00           H
ATOM     74  CD2 PHE     5      29.078  47.505  29.537  1.00  0.00           C
ATOM     75  HD2 PHE     5      28.026  47.313  29.687  1.00  0.00           H
ATOM     76  C   PHE     5      27.836  47.982  33.993  1.00  0.00           C
ATOM     77  O   PHE     5      28.303  47.888  35.115  1.00  0.00           O
ATOM     78  N   ALA     6      26.549  47.631  33.730  1.00  0.00           N
ATOM     79  H   ALA     6      26.189  47.597  32.787  1.00  0.00           H
ATOM     80  CA  ALA     6      25.716  46.825  34.628  1.00  0.00           C
ATOM     81  HA  ALA     6      26.029  47.039  35.649  1.00  0.00           H
ATOM     82  CB  ALA     6      24.267  47.244  34.517  1.00  0.00           C
ATOM     83  HB1 ALA     6      24.197  48.222  34.992  1.00  0.00           H
ATOM     84  HB2 ALA     6      23.680  46.503  35.058  1.00  0.00           H
ATOM     85  HB3 ALA     6      23.888  47.203  33.495  1.00  0.00           H
ATOM     86  C   ALA     6      25.836  45.371  34.404  1.00  0.00           C
ATOM     87  O   ALA     6      25.623  44.889  33.280  1.00  0.00           O
ATOM     88  N   PHE     7      25.971  44.643  35.460  1.00  0.00           N
ATOM     89  H   PHE     7      26.059  45.163  36.322  1.00  0.00           H
ATOM     90  CA  PHE     7      25.613  43.223  35.584  1.00  0.00           C
ATOM     91  HA  PHE     7      25.967  42.532  34.819  1.00  0.00           H
ATOM     92  CB  PHE     7      26.052  42.701  37.006  1.00  0.00           C
ATOM     93  HB2 PHE     7      25.714  43.469  37.703  1.00  0.00           H
ATOM     94  HB3 PHE     7      25.487  41.783  37.169  1.00  0.00           H
ATOM     95  CG  PHE     7      27.526  42.436  37.148  1.00  0.00           C
ATOM     96  CD1 PHE     7      28.193  41.594  36.359  1.00  0.00           C
ATOM     97  HD1 PHE     7      27.561  41.153  35.602  1.00  0.00           H
ATOM     98  CE1 PHE     7      29.563  41.372  36.596  1.00  0.00           C
ATOM     99  HE1 PHE     7      30.134  40.739  35.934  1.00  0.00           H
ATOM    100  CZ  PHE     7      30.136  41.906  37.761  1.00  0.00           C
ATOM    101  HZ  PHE     7      31.148  41.755  38.106  1.00  0.00           H
ATOM    102  CE2 PHE     7      29.437  42.686  38.669  1.00  0.00           C
ATOM    103  HE2 PHE     7      29.941  43.149  39.504  1.00  0.00           H
ATOM    104  CD2 PHE     7      28.138  42.963  38.301  1.00  0.00           C
ATOM    105  HD2 PHE     7      27.585  43.615  38.961  1.00  0.00           H
ATOM    106  C   PHE     7      24.056  43.138  35.503  1.00  0.00           C
ATOM    107  O   PHE     7      23.300  44.111  35.874  1.00  0.00           O
ATOM    108  N   GLN     8      23.582  41.949  35.150  1.00  0.00           N
ATOM    109  H   GLN     8      24.080  41.198  34.694  1.00  0.00           H
ATOM    110  CA  GLN     8      22.251  41.581  35.510  1.00  0.00           C
ATOM    111  HA  GLN     8      21.650  42.354  35.030  1.00  0.00           H
ATOM    112  CB  GLN     8      21.926  40.308  34.787  1.00  0.00           C
ATOM    113  HB2 GLN     8      22.765  39.612  34.799  1.00  0.00           H
ATOM    114  HB3 GLN     8      21.102  39.819  35.307  1.00  0.00           H
ATOM    115  CG  GLN     8      21.534  40.683  33.333  1.00  0.00           C
ATOM    116  HG2 GLN     8      20.564  41.179  33.310  1.00  0.00           H
ATOM    117  HG3 GLN     8      22.369  41.190  32.851  1.00  0.00           H
ATOM    118  CD  GLN     8      21.384  39.397  32.472  1.00  0.00           C
ATOM    119  OE1 GLN     8      21.380  38.307  33.004  1.00  0.00           O
ATOM    120  NE2 GLN     8      21.216  39.611  31.234  1.00  0.00           N
ATOM    121 HE21 GLN     8      20.930  38.776  30.742  1.00  0.00           H
ATOM    122 HE22 GLN     8      21.264  40.461  30.690  1.00  0.00           H
ATOM    123  C   GLN     8      21.899  41.470  36.997  1.00  0.00           C
ATOM    124  O   GLN     8      22.734  41.302  37.925  1.00  0.00           O
ATOM    125  N   ALA     9      20.596  41.575  37.393  1.00  0.00           N
ATOM    126  H   ALA     9      19.933  41.692  36.640  1.00  0.00           H
ATOM    127  CA  ALA     9      20.085  41.646  38.738  1.00  0.00           C
ATOM    128  HA  ALA     9      20.719  42.370  39.248  1.00  0.00           H
ATOM    129  CB  ALA     9      18.602  42.014  38.840  1.00  0.00           C
ATOM    130  HB1 ALA     9      18.326  42.793  38.130  1.00  0.00           H
ATOM    131  HB2 ALA     9      18.362  42.156  39.894  1.00  0.00           H
ATOM    132  HB3 ALA     9      18.042  41.125  38.555  1.00  0.00           H
ATOM    133  C   ALA     9      20.255  40.389  39.546  1.00  0.00           C
ATOM    134  O   ALA     9      20.507  40.492  40.726  1.00  0.00           O
ATOM    135  N   GLU    10      20.206  39.187  38.966  1.00  0.00           N
ATOM    136  H   GLU    10      19.995  39.110  37.982  1.00  0.00           H
ATOM    137  CA  GLU    10      20.470  37.906  39.669  1.00  0.00           C
ATOM    138  HA  GLU    10      19.868  37.869  40.576  1.00  0.00           H
ATOM    139  CB  GLU    10      19.888  36.695  38.822  1.00  0.00           C
ATOM    140  HB2 GLU    10      20.439  36.364  37.942  1.00  0.00           H
ATOM    141  HB3 GLU    10      19.934  35.785  39.421  1.00  0.00           H
ATOM    142  CG  GLU    10      18.439  36.952  38.520  1.00  0.00           C
ATOM    143  HG2 GLU    10      18.075  35.976  38.201  1.00  0.00           H
ATOM    144  HG3 GLU    10      17.856  37.090  39.431  1.00  0.00           H
ATOM    145  CD  GLU    10      18.182  37.727  37.222  1.00  0.00           C
ATOM    146  OE1 GLU    10      19.146  38.136  36.503  1.00  0.00           O
ATOM    147  OE2 GLU    10      17.042  38.027  36.948  1.00  0.00           O
ATOM    148  C   GLU    10      21.995  37.586  39.935  1.00  0.00           C
ATOM    149  O   GLU    10      22.364  37.105  40.951  1.00  0.00           O
ATOM    150  N   ILE    11      22.941  38.054  39.067  1.00  0.00           N
ATOM    151  H   ILE    11      22.550  38.519  38.259  1.00  0.00           H
ATOM    152  CA  ILE    11      24.411  38.059  39.228  1.00  0.00           C
ATOM    153  HA  ILE    11      24.748  37.094  39.608  1.00  0.00           H
ATOM    154  CB  ILE    11      25.125  38.392  37.920  1.00  0.00           C
ATOM    155  HB  ILE    11      24.664  39.342  37.647  1.00  0.00           H
ATOM    156  CG2 ILE    11      26.610  38.582  38.132  1.00  0.00           C
ATOM    157 HG21 ILE    11      27.138  38.737  37.191  1.00  0.00           H
ATOM    158 HG22 ILE    11      27.078  37.708  38.584  1.00  0.00           H
ATOM    159 HG23 ILE    11      26.757  39.481  38.731  1.00  0.00           H
ATOM    160  CG1 ILE    11      24.806  37.429  36.799  1.00  0.00           C
ATOM    161 HG12 ILE    11      25.210  36.475  37.136  1.00  0.00           H
ATOM    162 HG13 ILE    11      23.728  37.293  36.704  1.00  0.00           H
ATOM    163  CD1 ILE    11      25.430  37.693  35.398  1.00  0.00           C
ATOM    164 HD11 ILE    11      25.175  36.872  34.728  1.00  0.00           H
ATOM    165 HD12 ILE    11      26.517  37.769  35.411  1.00  0.00           H
ATOM    166 HD13 ILE    11      25.076  38.631  34.971  1.00  0.00           H
ATOM    167  C   ILE    11      24.823  39.006  40.328  1.00  0.00           C
ATOM    168  O   ILE    11      25.670  38.660  41.158  1.00  0.00           O
ATOM    169  N   ALA    12      24.358  40.237  40.265  1.00  0.00           N
ATOM    170  H   ALA    12      23.992  40.606  39.399  1.00  0.00           H
ATOM    171  CA  ALA    12      24.648  41.235  41.219  1.00  0.00           C
ATOM    172  HA  ALA    12      25.733  41.302  41.154  1.00  0.00           H
ATOM    173  CB  ALA    12      23.971  42.514  40.824  1.00  0.00           C
ATOM    174  HB1 ALA    12      24.365  43.246  41.530  1.00  0.00           H
ATOM    175  HB2 ALA    12      22.887  42.464  40.928  1.00  0.00           H
ATOM    176  HB3 ALA    12      24.068  42.837  39.787  1.00  0.00           H
ATOM    177  C   ALA    12      24.146  40.804  42.617  1.00  0.00           C
ATOM    178  O   ALA    12      24.802  41.147  43.594  1.00  0.00           O
ATOM    179  N   GLN    13      22.966  40.137  42.788  1.00  0.00           N
ATOM    180  H   GLN    13      22.384  40.196  41.965  1.00  0.00           H
ATOM    181  CA  GLN    13      22.231  39.696  44.001  1.00  0.00           C
ATOM    182  HA  GLN    13      22.235  40.460  44.779  1.00  0.00           H
ATOM    183  CB  GLN    13      20.752  39.411  43.664  1.00  0.00           C
ATOM    184  HB2 GLN    13      20.210  40.343  43.508  1.00  0.00           H
ATOM    185  HB3 GLN    13      20.794  38.834  42.740  1.00  0.00           H
ATOM    186  CG  GLN    13      20.065  38.619  44.863  1.00  0.00           C
ATOM    187  HG2 GLN    13      20.398  37.580  44.880  1.00  0.00           H
ATOM    188  HG3 GLN    13      20.278  39.196  45.762  1.00  0.00           H
ATOM    189  CD  GLN    13      18.577  38.440  44.577  1.00  0.00           C
ATOM    190  OE1 GLN    13      18.239  37.627  43.724  1.00  0.00           O
ATOM    191  NE2 GLN    13      17.751  39.136  45.177  1.00  0.00           N
ATOM    192 HE21 GLN    13      16.784  38.990  44.923  1.00  0.00           H
ATOM    193 HE22 GLN    13      18.012  39.867  45.823  1.00  0.00           H
ATOM    194  C   GLN    13      22.941  38.403  44.486  1.00  0.00           C
ATOM    195  O   GLN    13      23.117  38.325  45.724  1.00  0.00           O
ATOM    196  N   LEU    14      23.380  37.505  43.621  1.00  0.00           N
ATOM    197  H   LEU    14      23.322  37.547  42.614  1.00  0.00           H
ATOM    198  CA  LEU    14      24.167  36.382  44.089  1.00  0.00           C
ATOM    199  HA  LEU    14      23.538  35.938  44.860  1.00  0.00           H
ATOM    200  CB  LEU    14      24.545  35.398  42.953  1.00  0.00           C
ATOM    201  HB2 LEU    14      23.631  35.043  42.478  1.00  0.00           H
ATOM    202  HB3 LEU    14      25.107  36.030  42.264  1.00  0.00           H
ATOM    203  CG  LEU    14      25.393  34.132  43.239  1.00  0.00           C
ATOM    204  HG  LEU    14      26.345  34.429  43.680  1.00  0.00           H
ATOM    205  CD1 LEU    14      24.656  33.409  44.369  1.00  0.00           C
ATOM    206 HD11 LEU    14      24.544  34.142  45.167  1.00  0.00           H
ATOM    207 HD12 LEU    14      25.327  32.577  44.585  1.00  0.00           H
ATOM    208 HD13 LEU    14      23.740  32.938  44.010  1.00  0.00           H
ATOM    209  CD2 LEU    14      25.755  33.314  41.989  1.00  0.00           C
ATOM    210 HD21 LEU    14      24.939  32.655  41.691  1.00  0.00           H
ATOM    211 HD22 LEU    14      26.062  33.967  41.173  1.00  0.00           H
ATOM    212 HD23 LEU    14      26.634  32.757  42.308  1.00  0.00           H
ATOM    213  C   LEU    14      25.486  36.791  44.715  1.00  0.00           C
ATOM    214  O   LEU    14      25.902  36.333  45.790  1.00  0.00           O
ATOM    215  N   MET    15      26.208  37.610  43.993  1.00  0.00           N
ATOM    216  H   MET    15      25.817  38.110  43.208  1.00  0.00           H
ATOM    217  CA  MET    15      27.366  38.190  44.514  1.00  0.00           C
ATOM    218  HA  MET    15      28.107  37.392  44.569  1.00  0.00           H
ATOM    219  CB  MET    15      28.003  39.158  43.451  1.00  0.00           C
ATOM    220  HB2 MET    15      28.275  38.680  42.511  1.00  0.00           H
ATOM    221  HB3 MET    15      27.341  39.961  43.129  1.00  0.00           H
ATOM    222  CG  MET    15      29.331  39.920  43.799  1.00  0.00           C
ATOM    223  HG2 MET    15      29.035  40.679  44.524  1.00  0.00           H
ATOM    224  HG3 MET    15      30.030  39.171  44.172  1.00  0.00           H
ATOM    225  SD  MET    15      30.146  40.868  42.556  1.00  0.00           S
ATOM    226  CE  MET    15      30.559  39.673  41.256  1.00  0.00           C
ATOM    227  HE1 MET    15      31.119  40.252  40.521  1.00  0.00           H
ATOM    228  HE2 MET    15      31.162  38.906  41.743  1.00  0.00           H
ATOM    229  HE3 MET    15      29.623  39.326  40.819  1.00  0.00           H
ATOM    230  C   MET    15      27.098  38.904  45.801  1.00  0.00           C
ATOM    231  O   MET    15      27.943  38.691  46.702  1.00  0.00           O
ATOM    232  N   SER    16      25.979  39.584  46.031  1.00  0.00           N
ATOM    233  H   SER    16      25.283  39.671  45.303  1.00  0.00           H
ATOM    234  CA  SER    16      25.586  40.204  47.288  1.00  0.00           C
ATOM    235  HA  SER    16      26.231  40.953  47.748  1.00  0.00           H
ATOM    236  CB  SER    16      24.224  40.958  47.146  1.00  0.00           C
ATOM    237  HB2 SER    16      23.351  40.320  47.008  1.00  0.00           H
ATOM    238  HB3 SER    16      24.038  41.387  48.131  1.00  0.00           H
ATOM    239  OG  SER    16      24.210  41.990  46.136  1.00  0.00           O
ATOM    240  HG  SER    16      24.489  41.519  45.348  1.00  0.00           H
ATOM    241  C   SER    16      25.416  39.124  48.379  1.00  0.00           C
ATOM    242  O   SER    16      25.847  39.314  49.511  1.00  0.00           O
ATOM    243  N   LEU    17      24.671  38.038  48.039  1.00  0.00           N
ATOM    244  H   LEU    17      24.298  37.935  47.106  1.00  0.00           H
ATOM    245  CA  LEU    17      24.320  36.885  48.945  1.00  0.00           C
ATOM    246  HA  LEU    17      23.665  37.284  49.719  1.00  0.00           H
ATOM    247  CB  LEU    17      23.469  35.797  48.246  1.00  0.00           C
ATOM    248  HB2 LEU    17      22.521  36.323  48.130  1.00  0.00           H
ATOM    249  HB3 LEU    17      23.830  35.517  47.256  1.00  0.00           H
ATOM    250  CG  LEU    17      23.224  34.485  49.136  1.00  0.00           C
ATOM    251  HG  LEU    17      23.135  34.733  50.193  1.00  0.00           H
ATOM    252  CD1 LEU    17      21.948  33.745  48.689  1.00  0.00           C
ATOM    253 HD11 LEU    17      20.960  34.206  48.674  1.00  0.00           H
ATOM    254 HD12 LEU    17      21.879  32.866  49.329  1.00  0.00           H
ATOM    255 HD13 LEU    17      22.152  33.402  47.675  1.00  0.00           H
ATOM    256  CD2 LEU    17      24.404  33.484  49.022  1.00  0.00           C
ATOM    257 HD21 LEU    17      25.278  33.869  49.547  1.00  0.00           H
ATOM    258 HD22 LEU    17      24.171  32.529  49.492  1.00  0.00           H
ATOM    259 HD23 LEU    17      24.758  33.207  48.029  1.00  0.00           H
ATOM    260  C   LEU    17      25.596  36.324  49.595  1.00  0.00           C
ATOM    261  O   LEU    17      25.732  36.119  50.789  1.00  0.00           O
ATOM    262  N   ILE    18      26.480  36.036  48.688  1.00  0.00           N
ATOM    263  H   ILE    18      26.330  36.189  47.701  1.00  0.00           H
ATOM    264  CA  ILE    18      27.811  35.453  49.092  1.00  0.00           C
ATOM    265  HA  ILE    18      27.729  34.451  49.513  1.00  0.00           H
ATOM    266  CB  ILE    18      28.823  35.347  47.857  1.00  0.00           C
ATOM    267  HB  ILE    18      28.879  36.320  47.367  1.00  0.00           H
ATOM    268  CG2 ILE    18      30.340  35.033  48.202  1.00  0.00           C
ATOM    269 HG21 ILE    18      31.020  35.128  47.355  1.00  0.00           H
ATOM    270 HG22 ILE    18      30.345  34.055  48.682  1.00  0.00           H
ATOM    271 HG23 ILE    18      30.681  35.670  49.018  1.00  0.00           H
ATOM    272  CG1 ILE    18      28.258  34.280  46.889  1.00  0.00           C
ATOM    273 HG12 ILE    18      27.987  33.325  47.341  1.00  0.00           H
ATOM    274 HG13 ILE    18      27.293  34.617  46.510  1.00  0.00           H
ATOM    275  CD1 ILE    18      29.046  34.142  45.599  1.00  0.00           C
ATOM    276 HD11 ILE    18      30.121  34.188  45.771  1.00  0.00           H
ATOM    277 HD12 ILE    18      28.719  34.948  44.942  1.00  0.00           H
ATOM    278 HD13 ILE    18      28.603  33.288  45.085  1.00  0.00           H
ATOM    279  C   ILE    18      28.490  36.407  50.071  1.00  0.00           C
ATOM    280  O   ILE    18      29.019  35.903  51.089  1.00  0.00           O
ATOM    281  N   ILE    19      28.559  37.713  49.901  1.00  0.00           N
ATOM    282  H   ILE    19      28.065  38.044  49.085  1.00  0.00           H
ATOM    283  CA  ILE    19      29.218  38.691  50.800  1.00  0.00           C
ATOM    284  HA  ILE    19      30.242  38.338  50.929  1.00  0.00           H
ATOM    285  CB  ILE    19      29.143  40.057  50.099  1.00  0.00           C
ATOM    286  HB  ILE    19      28.117  40.326  49.849  1.00  0.00           H
ATOM    287  CG2 ILE    19      29.690  41.135  50.999  1.00  0.00           C
ATOM    288 HG21 ILE    19      28.872  41.451  51.646  1.00  0.00           H
ATOM    289 HG22 ILE    19      29.956  42.008  50.402  1.00  0.00           H
ATOM    290 HG23 ILE    19      30.587  40.822  51.533  1.00  0.00           H
ATOM    291  CG1 ILE    19      30.050  40.069  48.806  1.00  0.00           C
ATOM    292 HG12 ILE    19      31.095  40.096  49.115  1.00  0.00           H
ATOM    293 HG13 ILE    19      29.970  39.128  48.262  1.00  0.00           H
ATOM    294  CD1 ILE    19      29.803  41.127  47.727  1.00  0.00           C
ATOM    295 HD11 ILE    19      28.728  41.192  47.561  1.00  0.00           H
ATOM    296 HD12 ILE    19      30.179  40.806  46.754  1.00  0.00           H
ATOM    297 HD13 ILE    19      30.176  42.131  47.929  1.00  0.00           H
ATOM    298  C   ILE    19      28.452  38.744  52.128  1.00  0.00           C
ATOM    299  O   ILE    19      29.099  39.047  53.193  1.00  0.00           O
ATOM    300  N   ASN    20      27.151  38.623  52.156  1.00  0.00           N
ATOM    301  H   ASN    20      26.758  38.500  51.234  1.00  0.00           H
ATOM    302  CA  ASN    20      26.311  38.981  53.340  1.00  0.00           C
ATOM    303  HA  ASN    20      26.934  39.558  54.025  1.00  0.00           H
ATOM    304  CB  ASN    20      25.054  39.792  52.862  1.00  0.00           C
ATOM    305  HB2 ASN    20      24.559  39.262  52.048  1.00  0.00           H
ATOM    306  HB3 ASN    20      24.380  39.887  53.713  1.00  0.00           H
ATOM    307  CG  ASN    20      25.493  41.242  52.515  1.00  0.00           C
ATOM    308  OD1 ASN    20      25.516  42.151  53.361  1.00  0.00           O
ATOM    309  ND2 ASN    20      25.784  41.517  51.230  1.00  0.00           N
ATOM    310 HD21 ASN    20      25.598  40.774  50.573  1.00  0.00           H
ATOM    311 HD22 ASN    20      26.026  42.416  50.839  1.00  0.00           H
ATOM    312  C   ASN    20      25.940  37.775  54.192  1.00  0.00           C
ATOM    313  O   ASN    20      25.522  37.982  55.335  1.00  0.00           O
ATOM    314  N   THR    21      25.979  36.479  53.716  1.00  0.00           N
ATOM    315  H   THR    21      26.404  36.321  52.813  1.00  0.00           H
ATOM    316  CA  THR    21      25.748  35.324  54.518  1.00  0.00           C
ATOM    317  HA  THR    21      24.822  35.526  55.056  1.00  0.00           H
ATOM    318  CB  THR    21      25.543  34.196  53.497  1.00  0.00           C
ATOM    319  HB  THR    21      26.329  34.189  52.741  1.00  0.00           H
ATOM    320  CG2 THR    21      25.276  32.876  54.172  1.00  0.00           C
ATOM    321 HG21 THR    21      24.455  33.067  54.863  1.00  0.00           H
ATOM    322 HG22 THR    21      26.164  32.639  54.758  1.00  0.00           H
ATOM    323 HG23 THR    21      25.014  32.098  53.454  1.00  0.00           H
ATOM    324  OG1 THR    21      24.413  34.414  52.701  1.00  0.00           O
ATOM    325  HG1 THR    21      24.741  35.101  52.116  1.00  0.00           H
ATOM    326  C   THR    21      26.942  35.132  55.421  1.00  0.00           C
ATOM    327  O   THR    21      28.071  35.471  55.099  1.00  0.00           O
ATOM    328  N   PHE    22      26.650  34.622  56.623  1.00  0.00           N
ATOM    329  H   PHE    22      25.672  34.399  56.745  1.00  0.00           H
ATOM    330  CA  PHE    22      27.534  34.267  57.709  1.00  0.00           C
ATOM    331  HA  PHE    22      28.261  35.064  57.872  1.00  0.00           H
ATOM    332  CB  PHE    22      26.736  34.162  59.014  1.00  0.00           C
ATOM    333  HB2 PHE    22      26.410  35.151  59.338  1.00  0.00           H
ATOM    334  HB3 PHE    22      25.753  33.693  58.963  1.00  0.00           H
ATOM    335  CG  PHE    22      27.484  33.417  60.080  1.00  0.00           C
ATOM    336  CD1 PHE    22      28.732  33.937  60.502  1.00  0.00           C
ATOM    337  HD1 PHE    22      29.243  34.712  59.950  1.00  0.00           H
ATOM    338  CE1 PHE    22      29.428  33.243  61.515  1.00  0.00           C
ATOM    339  HE1 PHE    22      30.327  33.715  61.884  1.00  0.00           H
ATOM    340  CZ  PHE    22      28.872  32.164  62.260  1.00  0.00           C
ATOM    341  HZ  PHE    22      29.388  31.686  63.079  1.00  0.00           H
ATOM    342  CE2 PHE    22      27.573  31.750  61.961  1.00  0.00           C
ATOM    343  HE2 PHE    22      27.095  30.944  62.499  1.00  0.00           H
ATOM    344  CD2 PHE    22      26.957  32.302  60.789  1.00  0.00           C
ATOM    345  HD2 PHE    22      25.993  31.932  60.471  1.00  0.00           H
ATOM    346  C   PHE    22      28.322  33.004  57.366  1.00  0.00           C
ATOM    347  O   PHE    22      27.666  31.942  57.261  1.00  0.00           O
ATOM    348  N   TYR    23      29.636  33.080  57.229  1.00  0.00           N
ATOM    349  H   TYR    23      29.971  34.028  57.131  1.00  0.00           H
ATOM    350  CA  TYR    23      30.342  31.969  56.615  1.00  0.00           C
ATOM    351  HA  TYR    23      29.816  31.057  56.897  1.00  0.00           H
ATOM    352  CB  TYR    23      30.128  32.051  55.120  1.00  0.00           C
ATOM    353  HB2 TYR    23      29.075  32.254  54.924  1.00  0.00           H
ATOM    354  HB3 TYR    23      30.684  32.885  54.694  1.00  0.00           H
ATOM    355  CG  TYR    23      30.459  30.816  54.305  1.00  0.00           C
ATOM    356  CD1 TYR    23      29.573  29.732  54.313  1.00  0.00           C
ATOM    357  HD1 TYR    23      28.577  29.802  54.722  1.00  0.00           H
ATOM    358  CE1 TYR    23      29.946  28.582  53.552  1.00  0.00           C
ATOM    359  HE1 TYR    23      29.363  27.675  53.479  1.00  0.00           H
ATOM    360  CZ  TYR    23      31.199  28.556  52.892  1.00  0.00           C
ATOM    361  OH  TYR    23      31.577  27.400  52.335  1.00  0.00           O
ATOM    362  HH  TYR    23      30.885  26.746  52.219  1.00  0.00           H
ATOM    363  CE2 TYR    23      32.086  29.623  52.967  1.00  0.00           C
ATOM    364  HE2 TYR    23      33.031  29.448  52.474  1.00  0.00           H
ATOM    365  CD2 TYR    23      31.695  30.809  53.632  1.00  0.00           C
ATOM    366  HD2 TYR    23      32.433  31.531  53.949  1.00  0.00           H
ATOM    367  C   TYR    23      31.845  31.930  56.989  1.00  0.00           C
ATOM    368  O   TYR    23      32.661  32.727  56.523  1.00  0.00           O
ATOM    369  N   SER    24      32.285  31.034  57.909  1.00  0.00           N
ATOM    370  H   SER    24      31.514  30.489  58.267  1.00  0.00           H
ATOM    371  CA  SER    24      33.666  30.799  58.359  1.00  0.00           C
ATOM    372  HA  SER    24      34.154  31.693  58.748  1.00  0.00           H
ATOM    373  CB  SER    24      33.650  29.755  59.486  1.00  0.00           C
ATOM    374  HB2 SER    24      33.190  28.820  59.166  1.00  0.00           H
ATOM    375  HB3 SER    24      34.700  29.651  59.760  1.00  0.00           H
ATOM    376  OG  SER    24      32.991  30.224  60.606  1.00  0.00           O
ATOM    377  HG  SER    24      32.044  30.292  60.462  1.00  0.00           H
ATOM    378  C   SER    24      34.584  30.163  57.234  1.00  0.00           C
ATOM    379  O   SER    24      35.746  30.552  57.117  1.00  0.00           O
ATOM    380  N   ASN    25      34.063  29.292  56.368  1.00  0.00           N
ATOM    381  H   ASN    25      33.089  29.083  56.531  1.00  0.00           H
ATOM    382  CA  ASN    25      34.910  28.367  55.533  1.00  0.00           C
ATOM    383  HA  ASN    25      35.851  28.102  56.013  1.00  0.00           H
ATOM    384  CB  ASN    25      34.109  27.106  55.234  1.00  0.00           C
ATOM    385  HB2 ASN    25      33.169  27.165  54.686  1.00  0.00           H
ATOM    386  HB3 ASN    25      34.819  26.533  54.635  1.00  0.00           H
ATOM    387  CG  ASN    25      33.908  26.242  56.424  1.00  0.00           C
ATOM    388  OD1 ASN    25      33.898  26.677  57.538  1.00  0.00           O
ATOM    389  ND2 ASN    25      33.782  24.950  56.226  1.00  0.00           N
ATOM    390 HD21 ASN    25      33.657  24.540  55.312  1.00  0.00           H
ATOM    391 HD22 ASN    25      33.645  24.417  57.072  1.00  0.00           H
ATOM    392  C   ASN    25      35.288  29.145  54.272  1.00  0.00           C
ATOM    393  O   ASN    25      35.227  28.601  53.195  1.00  0.00           O
ATOM    394  N   LYS    26      35.753  30.435  54.395  1.00  0.00           N
ATOM    395  H   LYS    26      35.791  30.826  55.326  1.00  0.00           H
ATOM    396  CA  LYS    26      35.850  31.354  53.254  1.00  0.00           C
ATOM    397  HA  LYS    26      34.923  31.329  52.681  1.00  0.00           H
ATOM    398  CB  LYS    26      36.206  32.821  53.706  1.00  0.00           C
ATOM    399  HB2 LYS    26      37.181  32.842  54.193  1.00  0.00           H
ATOM    400  HB3 LYS    26      36.311  33.410  52.794  1.00  0.00           H
ATOM    401  CG  LYS    26      35.045  33.494  54.505  1.00  0.00           C
ATOM    402  HG2 LYS    26      34.148  33.515  53.883  1.00  0.00           H
ATOM    403  HG3 LYS    26      34.890  32.955  55.439  1.00  0.00           H
ATOM    404  CD  LYS    26      35.419  34.922  55.050  1.00  0.00           C
ATOM    405  HD2 LYS    26      36.185  34.795  55.816  1.00  0.00           H
ATOM    406  HD3 LYS    26      36.113  35.387  54.350  1.00  0.00           H
ATOM    407  CE  LYS    26      34.241  35.857  55.432  1.00  0.00           C
ATOM    408  HE2 LYS    26      34.625  36.823  55.758  1.00  0.00           H
ATOM    409  HE3 LYS    26      33.621  35.868  54.536  1.00  0.00           H
ATOM    410  NZ  LYS    26      33.464  35.503  56.637  1.00  0.00           N
ATOM    411  HZ1 LYS    26      32.976  36.339  56.927  1.00  0.00           H
ATOM    412  HZ2 LYS    26      34.138  35.231  57.338  1.00  0.00           H
ATOM    413  HZ3 LYS    26      32.907  34.708  56.356  1.00  0.00           H
ATOM    414  C   LYS    26      36.921  30.914  52.281  1.00  0.00           C
ATOM    415  O   LYS    26      36.841  31.045  51.043  1.00  0.00           O
ATOM    416  N   GLU    27      38.021  30.324  52.763  1.00  0.00           N
ATOM    417  H   GLU    27      37.917  30.140  53.751  1.00  0.00           H
ATOM    418  CA  GLU    27      39.202  29.887  51.972  1.00  0.00           C
ATOM    419  HA  GLU    27      39.794  30.767  51.720  1.00  0.00           H
ATOM    420  CB  GLU    27      40.159  29.086  52.833  1.00  0.00           C
ATOM    421  HB2 GLU    27      41.152  28.947  52.406  1.00  0.00           H
ATOM    422  HB3 GLU    27      40.318  29.575  53.794  1.00  0.00           H
ATOM    423  CG  GLU    27      39.605  27.622  53.061  1.00  0.00           C
ATOM    424  HG2 GLU    27      38.524  27.553  53.174  1.00  0.00           H
ATOM    425  HG3 GLU    27      39.783  27.043  52.155  1.00  0.00           H
ATOM    426  CD  GLU    27      40.258  27.002  54.247  1.00  0.00           C
ATOM    427  OE1 GLU    27      40.770  25.835  54.096  1.00  0.00           O
ATOM    428  OE2 GLU    27      40.404  27.648  55.276  1.00  0.00           O
ATOM    429  C   GLU    27      38.966  29.042  50.748  1.00  0.00           C
ATOM    430  O   GLU    27      39.895  28.934  49.944  1.00  0.00           O
ATOM    431  N   ILE    28      37.765  28.523  50.495  1.00  0.00           N
ATOM    432  H   ILE    28      36.947  28.795  51.020  1.00  0.00           H
ATOM    433  CA  ILE    28      37.388  27.813  49.305  1.00  0.00           C
ATOM    434  HA  ILE    28      38.004  26.928  49.153  1.00  0.00           H
ATOM    435  CB  ILE    28      35.892  27.352  49.323  1.00  0.00           C
ATOM    436  HB  ILE    28      35.647  26.835  48.394  1.00  0.00           H
ATOM    437  CG2 ILE    28      35.745  26.384  50.528  1.00  0.00           C
ATOM    438 HG21 ILE    28      36.447  25.563  50.388  1.00  0.00           H
ATOM    439 HG22 ILE    28      34.738  26.004  50.702  1.00  0.00           H
ATOM    440 HG23 ILE    28      36.098  26.890  51.426  1.00  0.00           H
ATOM    441  CG1 ILE    28      34.788  28.419  49.472  1.00  0.00           C
ATOM    442 HG12 ILE    28      34.001  28.166  50.182  1.00  0.00           H
ATOM    443 HG13 ILE    28      35.196  29.346  49.876  1.00  0.00           H
ATOM    444  CD1 ILE    28      34.158  28.798  48.101  1.00  0.00           C
ATOM    445 HD11 ILE    28      33.387  29.567  48.162  1.00  0.00           H
ATOM    446 HD12 ILE    28      33.569  27.996  47.657  1.00  0.00           H
ATOM    447 HD13 ILE    28      34.956  29.097  47.423  1.00  0.00           H
ATOM    448  C   ILE    28      37.605  28.676  48.040  1.00  0.00           C
ATOM    449  O   ILE    28      37.693  28.137  46.921  1.00  0.00           O
ATOM    450  N   PHE    29      37.708  29.988  48.260  1.00  0.00           N
ATOM    451  H   PHE    29      37.549  30.418  49.160  1.00  0.00           H
ATOM    452  CA  PHE    29      37.809  30.947  47.112  1.00  0.00           C
ATOM    453  HA  PHE    29      36.932  30.875  46.469  1.00  0.00           H
ATOM    454  CB  PHE    29      37.910  32.379  47.592  1.00  0.00           C
ATOM    455  HB2 PHE    29      37.572  33.104  46.852  1.00  0.00           H
ATOM    456  HB3 PHE    29      37.199  32.438  48.417  1.00  0.00           H
ATOM    457  CG  PHE    29      39.240  32.840  48.155  1.00  0.00           C
ATOM    458  CD1 PHE    29      39.667  32.495  49.485  1.00  0.00           C
ATOM    459  HD1 PHE    29      38.930  32.118  50.180  1.00  0.00           H
ATOM    460  CE1 PHE    29      41.001  32.775  49.846  1.00  0.00           C
ATOM    461  HE1 PHE    29      41.267  32.624  50.882  1.00  0.00           H
ATOM    462  CZ  PHE    29      41.973  33.202  48.940  1.00  0.00           C
ATOM    463  HZ  PHE    29      43.002  33.459  49.146  1.00  0.00           H
ATOM    464  CE2 PHE    29      41.582  33.478  47.632  1.00  0.00           C
ATOM    465  HE2 PHE    29      42.316  33.756  46.890  1.00  0.00           H
ATOM    466  CD2 PHE    29      40.246  33.311  47.269  1.00  0.00           C
ATOM    467  HD2 PHE    29      40.008  33.560  46.245  1.00  0.00           H
ATOM    468  C   PHE    29      39.057  30.603  46.207  1.00  0.00           C
ATOM    469  O   PHE    29      38.946  30.652  44.953  1.00  0.00           O
ATOM    470  N   LEU    30      40.163  30.086  46.772  1.00  0.00           N
ATOM    471  H   LEU    30      40.032  29.905  47.757  1.00  0.00           H
ATOM    472  CA  LEU    30      41.371  29.783  46.007  1.00  0.00           C
ATOM    473  HA  LEU    30      41.630  30.641  45.385  1.00  0.00           H
ATOM    474  CB  LEU    30      42.543  29.539  46.946  1.00  0.00           C
ATOM    475  HB2 LEU    30      42.568  30.308  47.719  1.00  0.00           H
ATOM    476  HB3 LEU    30      42.450  28.556  47.407  1.00  0.00           H
ATOM    477  CG  LEU    30      43.902  29.451  46.218  1.00  0.00           C
ATOM    478  HG  LEU    30      43.647  29.002  45.258  1.00  0.00           H
ATOM    479  CD1 LEU    30      44.518  30.807  46.051  1.00  0.00           C
ATOM    480 HD11 LEU    30      44.605  31.324  47.006  1.00  0.00           H
ATOM    481 HD12 LEU    30      43.871  31.394  45.397  1.00  0.00           H
ATOM    482 HD13 LEU    30      45.521  30.760  45.628  1.00  0.00           H
ATOM    483  CD2 LEU    30      44.804  28.520  47.038  1.00  0.00           C
ATOM    484 HD21 LEU    30      45.766  28.666  46.548  1.00  0.00           H
ATOM    485 HD22 LEU    30      44.678  28.858  48.067  1.00  0.00           H
ATOM    486 HD23 LEU    30      44.505  27.475  46.956  1.00  0.00           H
ATOM    487  C   LEU    30      41.169  28.630  45.089  1.00  0.00           C
ATOM    488  O   LEU    30      41.492  28.649  43.924  1.00  0.00           O
ATOM    489  N   ARG    31      40.472  27.574  45.530  1.00  0.00           N
ATOM    490  H   ARG    31      40.050  27.780  46.424  1.00  0.00           H
ATOM    491  CA  ARG    31      40.106  26.390  44.777  1.00  0.00           C
ATOM    492  HA  ARG    31      41.036  25.876  44.531  1.00  0.00           H
ATOM    493  CB  ARG    31      39.331  25.397  45.688  1.00  0.00           C
ATOM    494  HB2 ARG    31      39.847  25.125  46.610  1.00  0.00           H
ATOM    495  HB3 ARG    31      38.407  25.873  46.016  1.00  0.00           H
ATOM    496  CG  ARG    31      39.160  23.979  45.083  1.00  0.00           C
ATOM    497  HG2 ARG    31      38.814  24.132  44.061  1.00  0.00           H
ATOM    498  HG3 ARG    31      40.108  23.451  45.186  1.00  0.00           H
ATOM    499  CD  ARG    31      38.177  23.252  45.949  1.00  0.00           C
ATOM    500  HD2 ARG    31      38.235  22.198  45.675  1.00  0.00           H
ATOM    501  HD3 ARG    31      38.514  23.308  46.984  1.00  0.00           H
ATOM    502  NE  ARG    31      36.819  23.794  45.788  1.00  0.00           N
ATOM    503  HE  ARG    31      36.625  24.262  44.914  1.00  0.00           H
ATOM    504  CZ  ARG    31      35.864  23.721  46.696  1.00  0.00           C
ATOM    505  NH1 ARG    31      35.784  22.728  47.566  1.00  0.00           N
ATOM    506 HH11 ARG    31      36.565  22.107  47.726  1.00  0.00           H
ATOM    507 HH12 ARG    31      34.932  22.670  48.106  1.00  0.00           H
ATOM    508  NH2 ARG    31      34.803  24.425  46.563  1.00  0.00           N
ATOM    509 HH21 ARG    31      34.615  25.053  45.794  1.00  0.00           H
ATOM    510 HH22 ARG    31      33.973  24.179  47.084  1.00  0.00           H
ATOM    511  C   ARG    31      39.327  26.686  43.549  1.00  0.00           C
ATOM    512  O   ARG    31      39.721  26.171  42.477  1.00  0.00           O
ATOM    513  N   GLU    32      38.347  27.577  43.661  1.00  0.00           N
ATOM    514  H   GLU    32      38.011  27.833  44.579  1.00  0.00           H
ATOM    515  CA  GLU    32      37.640  28.071  42.450  1.00  0.00           C
ATOM    516  HA  GLU    32      37.406  27.137  41.939  1.00  0.00           H
ATOM    517  CB  GLU    32      36.257  28.647  42.819  1.00  0.00           C
ATOM    518  HB2 GLU    32      36.523  29.544  43.378  1.00  0.00           H
ATOM    519  HB3 GLU    32      35.747  28.898  41.889  1.00  0.00           H
ATOM    520  CG  GLU    32      35.249  27.842  43.665  1.00  0.00           C
ATOM    521  HG2 GLU    32      35.542  27.996  44.704  1.00  0.00           H
ATOM    522  HG3 GLU    32      34.311  28.394  43.609  1.00  0.00           H
ATOM    523  CD  GLU    32      35.138  26.340  43.222  1.00  0.00           C
ATOM    524  OE1 GLU    32      35.415  26.055  42.053  1.00  0.00           O
ATOM    525  OE2 GLU    32      34.691  25.523  44.046  1.00  0.00           O
ATOM    526  C   GLU    32      38.422  28.956  41.427  1.00  0.00           C
ATOM    527  O   GLU    32      38.176  28.844  40.209  1.00  0.00           O
ATOM    528  N   LEU    33      39.310  29.817  41.849  1.00  0.00           N
ATOM    529  H   LEU    33      39.522  29.849  42.837  1.00  0.00           H
ATOM    530  CA  LEU    33      40.147  30.589  40.908  1.00  0.00           C
ATOM    531  HA  LEU    33      39.641  30.986  40.029  1.00  0.00           H
ATOM    532  CB  LEU    33      40.655  31.819  41.643  1.00  0.00           C
ATOM    533  HB2 LEU    33      41.424  31.632  42.392  1.00  0.00           H
ATOM    534  HB3 LEU    33      41.122  32.497  40.929  1.00  0.00           H
ATOM    535  CG  LEU    33      39.508  32.649  42.243  1.00  0.00           C
ATOM    536  HG  LEU    33      39.009  32.155  43.077  1.00  0.00           H
ATOM    537  CD1 LEU    33      40.171  33.901  42.882  1.00  0.00           C
ATOM    538 HD11 LEU    33      39.335  34.504  43.238  1.00  0.00           H
ATOM    539 HD12 LEU    33      40.764  34.495  42.186  1.00  0.00           H
ATOM    540 HD13 LEU    33      40.759  33.664  43.768  1.00  0.00           H
ATOM    541  CD2 LEU    33      38.541  33.167  41.122  1.00  0.00           C
ATOM    542 HD21 LEU    33      37.921  32.359  40.731  1.00  0.00           H
ATOM    543 HD22 LEU    33      37.788  33.828  41.549  1.00  0.00           H
ATOM    544 HD23 LEU    33      39.138  33.676  40.366  1.00  0.00           H
ATOM    545  C   LEU    33      41.341  29.800  40.342  1.00  0.00           C
ATOM    546  O   LEU    33      41.530  29.975  39.128  1.00  0.00           O
ATOM    547  N   ILE    34      41.950  28.888  41.161  1.00  0.00           N
ATOM    548  H   ILE    34      41.743  28.814  42.145  1.00  0.00           H
ATOM    549  CA  ILE    34      42.728  27.773  40.601  1.00  0.00           C
ATOM    550  HA  ILE    34      43.495  28.220  39.968  1.00  0.00           H
ATOM    551  CB  ILE    34      43.467  26.995  41.700  1.00  0.00           C
ATOM    552  HB  ILE    34      42.723  26.682  42.431  1.00  0.00           H
ATOM    553  CG2 ILE    34      44.164  25.627  41.193  1.00  0.00           C
ATOM    554 HG21 ILE    34      44.892  25.872  40.419  1.00  0.00           H
ATOM    555 HG22 ILE    34      43.346  25.006  40.829  1.00  0.00           H
ATOM    556 HG23 ILE    34      44.680  25.090  41.989  1.00  0.00           H
ATOM    557  CG1 ILE    34      44.538  27.819  42.399  1.00  0.00           C
ATOM    558 HG12 ILE    34      45.421  28.011  41.788  1.00  0.00           H
ATOM    559 HG13 ILE    34      44.212  28.837  42.612  1.00  0.00           H
ATOM    560  CD1 ILE    34      45.018  27.197  43.714  1.00  0.00           C
ATOM    561 HD11 ILE    34      45.700  27.804  44.309  1.00  0.00           H
ATOM    562 HD12 ILE    34      45.617  26.332  43.429  1.00  0.00           H
ATOM    563 HD13 ILE    34      44.241  26.851  44.397  1.00  0.00           H
ATOM    564  C   ILE    34      41.947  26.894  39.584  1.00  0.00           C
ATOM    565  O   ILE    34      42.416  26.652  38.526  1.00  0.00           O
ATOM    566  N   SER    35      40.657  26.589  39.885  1.00  0.00           N
ATOM    567  H   SER    35      40.327  26.840  40.805  1.00  0.00           H
ATOM    568  CA  SER    35      39.870  25.744  38.966  1.00  0.00           C
ATOM    569  HA  SER    35      40.457  24.862  38.708  1.00  0.00           H
ATOM    570  CB  SER    35      38.568  25.418  39.581  1.00  0.00           C
ATOM    571  HB2 SER    35      38.763  24.920  40.532  1.00  0.00           H
ATOM    572  HB3 SER    35      38.001  26.309  39.848  1.00  0.00           H
ATOM    573  OG  SER    35      37.887  24.390  38.931  1.00  0.00           O
ATOM    574  HG  SER    35      38.396  23.579  38.873  1.00  0.00           H
ATOM    575  C   SER    35      39.505  26.467  37.626  1.00  0.00           C
ATOM    576  O   SER    35      39.271  25.832  36.586  1.00  0.00           O
ATOM    577  N   ASN    36      39.454  27.755  37.608  1.00  0.00           N
ATOM    578  H   ASN    36      39.295  28.159  38.520  1.00  0.00           H
ATOM    579  CA  ASN    36      39.235  28.594  36.367  1.00  0.00           C
ATOM    580  HA  ASN    36      38.502  28.113  35.719  1.00  0.00           H
ATOM    581  CB  ASN    36      38.530  29.903  36.819  1.00  0.00           C
ATOM    582  HB2 ASN    36      39.010  30.315  37.706  1.00  0.00           H
ATOM    583  HB3 ASN    36      38.773  30.546  35.974  1.00  0.00           H
ATOM    584  CG  ASN    36      37.030  29.738  37.012  1.00  0.00           C
ATOM    585  OD1 ASN    36      36.221  30.244  36.292  1.00  0.00           O
ATOM    586  ND2 ASN    36      36.582  28.943  37.961  1.00  0.00           N
ATOM    587 HD21 ASN    36      37.136  28.488  38.673  1.00  0.00           H
ATOM    588 HD22 ASN    36      35.591  28.788  38.073  1.00  0.00           H
ATOM    589  C   ASN    36      40.515  28.824  35.512  1.00  0.00           C
ATOM    590  O   ASN    36      40.469  29.021  34.335  1.00  0.00           O
ATOM    591  N   SER    37      41.683  28.904  36.256  1.00  0.00           N
ATOM    592  H   SER    37      41.490  29.113  37.225  1.00  0.00           H
ATOM    593  CA  SER    37      43.046  28.951  35.722  1.00  0.00           C
ATOM    594  HA  SER    37      43.127  29.729  34.963  1.00  0.00           H
ATOM    595  CB  SER    37      43.981  29.284  36.900  1.00  0.00           C
ATOM    596  HB2 SER    37      43.663  28.855  37.851  1.00  0.00           H
ATOM    597  HB3 SER    37      44.999  28.977  36.662  1.00  0.00           H
ATOM    598  OG  SER    37      43.924  30.657  37.041  1.00  0.00           O
ATOM    599  HG  SER    37      44.149  31.098  36.219  1.00  0.00           H
ATOM    600  C   SER    37      43.313  27.566  35.106  1.00  0.00           C
ATOM    601  O   SER    37      43.716  27.614  33.930  1.00  0.00           O
ATOM    602  N   SER    38      42.958  26.464  35.772  1.00  0.00           N
ATOM    603  H   SER    38      42.511  26.476  36.676  1.00  0.00           H
ATOM    604  CA  SER    38      43.072  25.176  35.145  1.00  0.00           C
ATOM    605  HA  SER    38      44.126  25.104  34.878  1.00  0.00           H
ATOM    606  CB  SER    38      42.701  24.075  36.157  1.00  0.00           C
ATOM    607  HB2 SER    38      43.260  24.243  37.077  1.00  0.00           H
ATOM    608  HB3 SER    38      41.650  24.060  36.442  1.00  0.00           H
ATOM    609  OG  SER    38      43.072  22.745  35.688  1.00  0.00           O
ATOM    610  HG  SER    38      42.404  22.376  35.104  1.00  0.00           H
ATOM    611  C   SER    38      42.211  24.981  33.869  1.00  0.00           C
ATOM    612  O   SER    38      42.778  24.553  32.855  1.00  0.00           O
ATOM    613  N   ASP    39      40.953  25.366  33.891  1.00  0.00           N
ATOM    614  H   ASP    39      40.498  25.578  34.768  1.00  0.00           H
ATOM    615  CA  ASP    39      40.104  25.165  32.678  1.00  0.00           C
ATOM    616  HA  ASP    39      40.209  24.130  32.356  1.00  0.00           H
ATOM    617  CB  ASP    39      38.603  25.331  32.952  1.00  0.00           C
ATOM    618  HB2 ASP    39      38.485  26.168  33.639  1.00  0.00           H
ATOM    619  HB3 ASP    39      38.007  25.554  32.066  1.00  0.00           H
ATOM    620  CG  ASP    39      37.975  24.055  33.587  1.00  0.00           C
ATOM    621  OD1 ASP    39      38.645  23.097  33.995  1.00  0.00           O
ATOM    622  OD2 ASP    39      36.733  24.107  33.579  1.00  0.00           O
ATOM    623  C   ASP    39      40.645  26.003  31.503  1.00  0.00           C
ATOM    624  O   ASP    39      40.369  25.660  30.364  1.00  0.00           O
ATOM    625  N   ALA    40      41.392  27.078  31.729  1.00  0.00           N
ATOM    626  H   ALA    40      41.576  27.351  32.684  1.00  0.00           H
ATOM    627  CA  ALA    40      41.819  27.912  30.663  1.00  0.00           C
ATOM    628  HA  ALA    40      41.034  28.007  29.912  1.00  0.00           H
ATOM    629  CB  ALA    40      41.995  29.367  31.252  1.00  0.00           C
ATOM    630  HB1 ALA    40      42.898  29.282  31.858  1.00  0.00           H
ATOM    631  HB2 ALA    40      41.118  29.706  31.805  1.00  0.00           H
ATOM    632  HB3 ALA    40      42.221  30.122  30.498  1.00  0.00           H
ATOM    633  C   ALA    40      43.054  27.331  29.956  1.00  0.00           C
ATOM    634  O   ALA    40      43.234  27.609  28.773  1.00  0.00           O
ATOM    635  N   LEU    41      43.859  26.658  30.732  1.00  0.00           N
ATOM    636  H   LEU    41      43.616  26.474  31.695  1.00  0.00           H
ATOM    637  CA  LEU    41      45.026  25.857  30.308  1.00  0.00           C
ATOM    638  HA  LEU    41      45.743  26.407  29.699  1.00  0.00           H
ATOM    639  CB  LEU    41      45.818  25.418  31.568  1.00  0.00           C
ATOM    640  HB2 LEU    41      45.087  24.867  32.159  1.00  0.00           H
ATOM    641  HB3 LEU    41      46.587  24.739  31.202  1.00  0.00           H
ATOM    642  CG  LEU    41      46.552  26.597  32.253  1.00  0.00           C
ATOM    643  HG  LEU    41      45.895  27.465  32.326  1.00  0.00           H
ATOM    644  CD1 LEU    41      47.132  26.103  33.609  1.00  0.00           C
ATOM    645 HD11 LEU    41      47.616  26.982  34.035  1.00  0.00           H
ATOM    646 HD12 LEU    41      47.784  25.255  33.403  1.00  0.00           H
ATOM    647 HD13 LEU    41      46.276  25.790  34.207  1.00  0.00           H
ATOM    648  CD2 LEU    41      47.868  27.091  31.546  1.00  0.00           C
ATOM    649 HD21 LEU    41      48.657  26.342  31.616  1.00  0.00           H
ATOM    650 HD22 LEU    41      47.605  27.428  30.544  1.00  0.00           H
ATOM    651 HD23 LEU    41      48.203  27.967  32.099  1.00  0.00           H
ATOM    652  C   LEU    41      44.612  24.622  29.517  1.00  0.00           C
ATOM    653  O   LEU    41      45.128  24.479  28.455  1.00  0.00           O
ATOM    654  N   ASP    42      43.648  23.851  29.956  1.00  0.00           N
ATOM    655  H   ASP    42      43.362  23.871  30.924  1.00  0.00           H
ATOM    656  CA  ASP    42      42.968  22.847  29.136  1.00  0.00           C
ATOM    657  HA  ASP    42      43.654  22.014  28.980  1.00  0.00           H
ATOM    658  CB  ASP    42      41.853  22.317  30.028  1.00  0.00           C
ATOM    659  HB2 ASP    42      41.252  23.120  30.458  1.00  0.00           H
ATOM    660  HB3 ASP    42      41.163  21.821  29.344  1.00  0.00           H
ATOM    661  CG  ASP    42      42.281  21.386  31.207  1.00  0.00           C
ATOM    662  OD1 ASP    42      43.477  21.112  31.366  1.00  0.00           O
ATOM    663  OD2 ASP    42      41.370  20.932  31.917  1.00  0.00           O
ATOM    664  C   ASP    42      42.424  23.310  27.751  1.00  0.00           C
ATOM    665  O   ASP    42      42.451  22.665  26.683  1.00  0.00           O
ATOM    666  N   LYS    43      41.887  24.510  27.778  1.00  0.00           N
ATOM    667  H   LYS    43      41.768  25.004  28.650  1.00  0.00           H
ATOM    668  CA  LYS    43      41.226  25.127  26.571  1.00  0.00           C
ATOM    669  HA  LYS    43      40.585  24.431  26.030  1.00  0.00           H
ATOM    670  CB  LYS    43      40.264  26.275  26.953  1.00  0.00           C
ATOM    671  HB2 LYS    43      40.706  26.890  27.737  1.00  0.00           H
ATOM    672  HB3 LYS    43      40.158  26.998  26.144  1.00  0.00           H
ATOM    673  CG  LYS    43      38.951  25.798  27.426  1.00  0.00           C
ATOM    674  HG2 LYS    43      38.626  25.285  26.521  1.00  0.00           H
ATOM    675  HG3 LYS    43      39.245  25.125  28.231  1.00  0.00           H
ATOM    676  CD  LYS    43      37.879  26.767  27.977  1.00  0.00           C
ATOM    677  HD2 LYS    43      38.387  27.457  28.651  1.00  0.00           H
ATOM    678  HD3 LYS    43      37.326  27.247  27.169  1.00  0.00           H
ATOM    679  CE  LYS    43      36.940  26.018  28.875  1.00  0.00           C
ATOM    680  HE2 LYS    43      36.217  25.663  28.141  1.00  0.00           H
ATOM    681  HE3 LYS    43      37.525  25.214  29.321  1.00  0.00           H
ATOM    682  NZ  LYS    43      36.266  26.937  29.805  1.00  0.00           N
ATOM    683  HZ1 LYS    43      35.565  26.489  30.379  1.00  0.00           H
ATOM    684  HZ2 LYS    43      35.835  27.681  29.277  1.00  0.00           H
ATOM    685  HZ3 LYS    43      36.903  27.317  30.491  1.00  0.00           H
ATOM    686  C   LYS    43      42.271  25.443  25.502  1.00  0.00           C
ATOM    687  O   LYS    43      42.186  24.998  24.337  1.00  0.00           O
ATOM    688  N   ILE    44      43.337  26.186  25.857  1.00  0.00           N
ATOM    689  H   ILE    44      43.366  26.657  26.750  1.00  0.00           H
ATOM    690  CA  ILE    44      44.501  26.414  24.976  1.00  0.00           C
ATOM    691  HA  ILE    44      44.046  26.774  24.054  1.00  0.00           H
ATOM    692  CB  ILE    44      45.380  27.572  25.453  1.00  0.00           C
ATOM    693  HB  ILE    44      44.742  28.451  25.542  1.00  0.00           H
ATOM    694  CG2 ILE    44      46.048  27.323  26.816  1.00  0.00           C
ATOM    695 HG21 ILE    44      45.341  27.152  27.627  1.00  0.00           H
ATOM    696 HG22 ILE    44      46.589  28.246  27.026  1.00  0.00           H
ATOM    697 HG23 ILE    44      46.711  26.457  26.802  1.00  0.00           H
ATOM    698  CG1 ILE    44      46.528  27.831  24.418  1.00  0.00           C
ATOM    699 HG12 ILE    44      47.278  28.534  24.781  1.00  0.00           H
ATOM    700 HG13 ILE    44      47.158  26.985  24.144  1.00  0.00           H
ATOM    701  CD1 ILE    44      46.021  28.386  23.136  1.00  0.00           C
ATOM    702 HD11 ILE    44      45.174  27.875  22.679  1.00  0.00           H
ATOM    703 HD12 ILE    44      46.865  28.405  22.447  1.00  0.00           H
ATOM    704 HD13 ILE    44      45.647  29.382  23.369  1.00  0.00           H
ATOM    705  C   ILE    44      45.149  25.102  24.449  1.00  0.00           C
ATOM    706  O   ILE    44      45.594  24.988  23.314  1.00  0.00           O
ATOM    707  N   ARG    45      45.229  24.124  25.333  1.00  0.00           N
ATOM    708  H   ARG    45      44.906  24.350  26.262  1.00  0.00           H
ATOM    709  CA  ARG    45      45.692  22.763  25.014  1.00  0.00           C
ATOM    710  HA  ARG    45      46.741  22.813  24.723  1.00  0.00           H
ATOM    711  CB  ARG    45      45.708  21.868  26.336  1.00  0.00           C
ATOM    712  HB2 ARG    45      45.998  22.481  27.188  1.00  0.00           H
ATOM    713  HB3 ARG    45      44.703  21.499  26.547  1.00  0.00           H
ATOM    714  CG  ARG    45      46.662  20.639  26.108  1.00  0.00           C
ATOM    715  HG2 ARG    45      46.252  20.186  25.205  1.00  0.00           H
ATOM    716  HG3 ARG    45      47.699  20.944  25.967  1.00  0.00           H
ATOM    717  CD  ARG    45      46.746  19.714  27.332  1.00  0.00           C
ATOM    718  HD2 ARG    45      46.663  20.501  28.081  1.00  0.00           H
ATOM    719  HD3 ARG    45      45.921  19.004  27.394  1.00  0.00           H
ATOM    720  NE  ARG    45      48.031  19.089  27.602  1.00  0.00           N
ATOM    721  HE  ARG    45      48.603  18.765  26.835  1.00  0.00           H
ATOM    722  CZ  ARG    45      48.481  18.812  28.839  1.00  0.00           C
ATOM    723  NH1 ARG    45      47.656  19.005  29.879  1.00  0.00           N
ATOM    724 HH11 ARG    45      46.672  19.106  29.675  1.00  0.00           H
ATOM    725 HH12 ARG    45      47.914  18.644  30.788  1.00  0.00           H
ATOM    726  NH2 ARG    45      49.642  18.314  29.097  1.00  0.00           N
ATOM    727 HH21 ARG    45      50.289  18.094  28.353  1.00  0.00           H
ATOM    728 HH22 ARG    45      50.005  18.285  30.039  1.00  0.00           H
ATOM    729  C   ARG    45      44.905  22.139  23.908  1.00  0.00           C
ATOM    730  O   ARG    45      45.520  21.679  22.896  1.00  0.00           O
ATOM    731  N   TYR    46      43.551  22.162  24.105  1.00  0.00           N
ATOM    732  H   TYR    46      43.256  22.444  25.028  1.00  0.00           H
ATOM    733  CA  TYR    46      42.592  21.571  23.144  1.00  0.00           C
ATOM    734  HA  TYR    46      42.976  20.567  22.963  1.00  0.00           H
ATOM    735  CB  TYR    46      41.333  21.604  23.949  1.00  0.00           C
ATOM    736  HB2 TYR    46      41.435  20.875  24.753  1.00  0.00           H
ATOM    737  HB3 TYR    46      41.184  22.604  24.354  1.00  0.00           H
ATOM    738  CG  TYR    46      40.094  21.266  23.145  1.00  0.00           C
ATOM    739  CD1 TYR    46      39.759  19.958  22.828  1.00  0.00           C
ATOM    740  HD1 TYR    46      40.430  19.127  22.995  1.00  0.00           H
ATOM    741  CE1 TYR    46      38.550  19.838  22.133  1.00  0.00           C
ATOM    742  HE1 TYR    46      38.173  18.913  21.724  1.00  0.00           H
ATOM    743  CZ  TYR    46      37.597  20.912  22.020  1.00  0.00           C
ATOM    744  OH  TYR    46      36.446  20.752  21.310  1.00  0.00           O
ATOM    745  HH  TYR    46      36.160  21.604  20.973  1.00  0.00           H
ATOM    746  CE2 TYR    46      37.929  22.163  22.412  1.00  0.00           C
ATOM    747  HE2 TYR    46      37.343  23.062  22.288  1.00  0.00           H
ATOM    748  CD2 TYR    46      39.210  22.376  22.930  1.00  0.00           C
ATOM    749  HD2 TYR    46      39.503  23.376  23.218  1.00  0.00           H
ATOM    750  C   TYR    46      42.549  22.400  21.830  1.00  0.00           C
ATOM    751  O   TYR    46      42.263  21.759  20.832  1.00  0.00           O
ATOM    752  N   GLU    47      43.050  23.693  21.819  1.00  0.00           N
ATOM    753  H   GLU    47      43.377  23.989  22.728  1.00  0.00           H
ATOM    754  CA  GLU    47      43.098  24.607  20.659  1.00  0.00           C
ATOM    755  HA  GLU    47      42.047  24.759  20.409  1.00  0.00           H
ATOM    756  CB  GLU    47      43.516  26.009  21.105  1.00  0.00           C
ATOM    757  HB2 GLU    47      43.001  26.318  22.014  1.00  0.00           H
ATOM    758  HB3 GLU    47      44.575  25.819  21.274  1.00  0.00           H
ATOM    759  CG  GLU    47      43.232  27.119  20.042  1.00  0.00           C
ATOM    760  HG2 GLU    47      43.960  27.930  20.088  1.00  0.00           H
ATOM    761  HG3 GLU    47      43.256  26.721  19.027  1.00  0.00           H
ATOM    762  CD  GLU    47      41.883  27.836  20.225  1.00  0.00           C
ATOM    763  OE1 GLU    47      40.890  27.117  20.473  1.00  0.00           O
ATOM    764  OE2 GLU    47      41.783  29.086  20.058  1.00  0.00           O
ATOM    765  C   GLU    47      43.916  24.141  19.460  1.00  0.00           C
ATOM    766  O   GLU    47      43.627  24.444  18.316  1.00  0.00           O
ATOM    767  N   SER    48      44.966  23.417  19.838  1.00  0.00           N
ATOM    768  H   SER    48      45.178  23.545  20.817  1.00  0.00           H
ATOM    769  CA  SER    48      46.040  22.749  19.016  1.00  0.00           C
ATOM    770  HA  SER    48      46.621  23.485  18.460  1.00  0.00           H
ATOM    771  CB  SER    48      47.015  22.033  19.886  1.00  0.00           C
ATOM    772  HB2 SER    48      47.783  21.613  19.235  1.00  0.00           H
ATOM    773  HB3 SER    48      47.438  22.741  20.597  1.00  0.00           H
ATOM    774  OG  SER    48      46.360  21.054  20.535  1.00  0.00           O
ATOM    775  HG  SER    48      46.139  21.318  21.432  1.00  0.00           H
ATOM    776  C   SER    48      45.321  21.773  18.046  1.00  0.00           C
ATOM    777  O   SER    48      45.876  21.441  17.032  1.00  0.00           O
ATOM    778  N   LEU    49      44.140  21.295  18.331  1.00  0.00           N
ATOM    779  H   LEU    49      43.774  21.513  19.247  1.00  0.00           H
ATOM    780  CA  LEU    49      43.418  20.440  17.380  1.00  0.00           C
ATOM    781  HA  LEU    49      44.115  19.691  17.004  1.00  0.00           H
ATOM    782  CB  LEU    49      42.290  19.806  18.273  1.00  0.00           C
ATOM    783  HB2 LEU    49      41.606  20.534  18.708  1.00  0.00           H
ATOM    784  HB3 LEU    49      41.677  19.192  17.613  1.00  0.00           H
ATOM    785  CG  LEU    49      42.820  18.919  19.419  1.00  0.00           C
ATOM    786  HG  LEU    49      43.414  19.655  19.961  1.00  0.00           H
ATOM    787  CD1 LEU    49      41.612  18.429  20.208  1.00  0.00           C
ATOM    788 HD11 LEU    49      41.003  19.295  20.470  1.00  0.00           H
ATOM    789 HD12 LEU    49      41.926  17.982  21.152  1.00  0.00           H
ATOM    790 HD13 LEU    49      41.059  17.695  19.623  1.00  0.00           H
ATOM    791  CD2 LEU    49      43.513  17.638  18.901  1.00  0.00           C
ATOM    792 HD21 LEU    49      43.006  17.260  18.014  1.00  0.00           H
ATOM    793 HD22 LEU    49      44.547  17.961  18.783  1.00  0.00           H
ATOM    794 HD23 LEU    49      43.378  16.803  19.588  1.00  0.00           H
ATOM    795  C   LEU    49      42.752  21.218  16.200  1.00  0.00           C
ATOM    796  O   LEU    49      42.295  20.658  15.203  1.00  0.00           O
ATOM    797  N   THR    50      42.594  22.525  16.427  1.00  0.00           N
ATOM    798  H   THR    50      42.999  22.930  17.258  1.00  0.00           H
ATOM    799  CA  THR    50      42.007  23.379  15.402  1.00  0.00           C
ATOM    800  HA  THR    50      41.422  22.780  14.705  1.00  0.00           H
ATOM    801  CB  THR    50      41.071  24.540  15.992  1.00  0.00           C
ATOM    802  HB  THR    50      41.550  25.221  16.695  1.00  0.00           H
ATOM    803  CG2 THR    50      40.419  25.403  14.844  1.00  0.00           C
ATOM    804 HG21 THR    50      40.697  26.447  14.995  1.00  0.00           H
ATOM    805 HG22 THR    50      39.330  25.386  14.835  1.00  0.00           H
ATOM    806 HG23 THR    50      40.741  25.056  13.861  1.00  0.00           H
ATOM    807  OG1 THR    50      39.979  23.891  16.605  1.00  0.00           O
ATOM    808  HG1 THR    50      40.147  23.909  17.550  1.00  0.00           H
ATOM    809  C   THR    50      43.118  23.921  14.613  1.00  0.00           C
ATOM    810  O   THR    50      43.115  23.786  13.301  1.00  0.00           O
ATOM    811  N   ASP    51      44.148  24.501  15.266  1.00  0.00           N
ATOM    812  H   ASP    51      44.091  24.539  16.273  1.00  0.00           H
ATOM    813  CA  ASP    51      45.218  25.202  14.645  1.00  0.00           C
ATOM    814  HA  ASP    51      45.606  24.774  13.721  1.00  0.00           H
ATOM    815  CB  ASP    51      44.678  26.609  14.337  1.00  0.00           C
ATOM    816  HB2 ASP    51      44.015  26.480  13.481  1.00  0.00           H
ATOM    817  HB3 ASP    51      44.058  27.090  15.092  1.00  0.00           H
ATOM    818  CG  ASP    51      45.768  27.590  13.864  1.00  0.00           C
ATOM    819  OD1 ASP    51      46.934  27.217  13.678  1.00  0.00           O
ATOM    820  OD2 ASP    51      45.522  28.792  13.573  1.00  0.00           O
ATOM    821  C   ASP    51      46.429  25.360  15.643  1.00  0.00           C
ATOM    822  O   ASP    51      46.385  26.069  16.612  1.00  0.00           O
ATOM    823  N   PRO    52      47.553  24.698  15.373  1.00  0.00           N
ATOM    824  CD  PRO    52      47.588  23.580  14.452  1.00  0.00           C
ATOM    825  HD2 PRO    52      47.523  23.861  13.400  1.00  0.00           H
ATOM    826  HD3 PRO    52      46.735  22.911  14.565  1.00  0.00           H
ATOM    827  CG  PRO    52      48.807  22.725  14.807  1.00  0.00           C
ATOM    828  HG2 PRO    52      49.363  22.530  13.890  1.00  0.00           H
ATOM    829  HG3 PRO    52      48.570  21.739  15.207  1.00  0.00           H
ATOM    830  CB  PRO    52      49.645  23.524  15.693  1.00  0.00           C
ATOM    831  HB2 PRO    52      50.506  23.991  15.216  1.00  0.00           H
ATOM    832  HB3 PRO    52      49.866  22.974  16.608  1.00  0.00           H
ATOM    833  CA  PRO    52      48.771  24.646  16.220  1.00  0.00           C
ATOM    834  HA  PRO    52      48.467  24.425  17.243  1.00  0.00           H
ATOM    835  C   PRO    52      49.493  25.988  16.363  1.00  0.00           C
ATOM    836  O   PRO    52      50.409  26.110  17.184  1.00  0.00           O
ATOM    837  N   SER    53      49.170  26.947  15.492  1.00  0.00           N
ATOM    838  H   SER    53      48.305  26.841  14.981  1.00  0.00           H
ATOM    839  CA  SER    53      49.782  28.279  15.460  1.00  0.00           C
ATOM    840  HA  SER    53      50.819  28.128  15.757  1.00  0.00           H
ATOM    841  CB  SER    53      49.725  28.893  14.070  1.00  0.00           C
ATOM    842  HB2 SER    53      50.435  29.713  13.975  1.00  0.00           H
ATOM    843  HB3 SER    53      49.875  28.177  13.262  1.00  0.00           H
ATOM    844  OG  SER    53      48.498  29.481  13.965  1.00  0.00           O
ATOM    845  HG  SER    53      47.818  28.804  13.926  1.00  0.00           H
ATOM    846  C   SER    53      49.310  29.248  16.583  1.00  0.00           C
ATOM    847  O   SER    53      49.948  30.181  16.964  1.00  0.00           O
ATOM    848  N   LYS    54      48.104  28.962  17.119  1.00  0.00           N
ATOM    849  H   LYS    54      47.577  28.164  16.797  1.00  0.00           H
ATOM    850  CA  LYS    54      47.557  29.550  18.357  1.00  0.00           C
ATOM    851  HA  LYS    54      47.326  30.610  18.245  1.00  0.00           H
ATOM    852  CB  LYS    54      46.172  28.873  18.702  1.00  0.00           C
ATOM    853  HB2 LYS    54      46.231  27.826  18.403  1.00  0.00           H
ATOM    854  HB3 LYS    54      45.935  28.601  19.730  1.00  0.00           H
ATOM    855  CG  LYS    54      44.938  29.500  18.108  1.00  0.00           C
ATOM    856  HG2 LYS    54      44.149  28.782  17.885  1.00  0.00           H
ATOM    857  HG3 LYS    54      44.637  30.258  18.832  1.00  0.00           H
ATOM    858  CD  LYS    54      45.119  30.020  16.651  1.00  0.00           C
ATOM    859  HD2 LYS    54      45.723  30.924  16.726  1.00  0.00           H
ATOM    860  HD3 LYS    54      45.573  29.275  15.998  1.00  0.00           H
ATOM    861  CE  LYS    54      43.784  30.416  16.024  1.00  0.00           C
ATOM    862  HE2 LYS    54      43.050  29.610  15.972  1.00  0.00           H
ATOM    863  HE3 LYS    54      43.308  31.145  16.680  1.00  0.00           H
ATOM    864  NZ  LYS    54      43.993  30.996  14.658  1.00  0.00           N
ATOM    865  HZ1 LYS    54      44.568  31.826  14.636  1.00  0.00           H
ATOM    866  HZ2 LYS    54      43.119  31.308  14.259  1.00  0.00           H
ATOM    867  HZ3 LYS    54      44.531  30.303  14.157  1.00  0.00           H
ATOM    868  C   LYS    54      48.468  29.488  19.636  1.00  0.00           C
ATOM    869  O   LYS    54      48.389  30.295  20.585  1.00  0.00           O
ATOM    870  N   LEU    55      49.285  28.440  19.747  1.00  0.00           N
ATOM    871  H   LEU    55      49.339  27.830  18.944  1.00  0.00           H
ATOM    872  CA  LEU    55      50.225  28.264  20.878  1.00  0.00           C
ATOM    873  HA  LEU    55      49.772  28.700  21.768  1.00  0.00           H
ATOM    874  CB  LEU    55      50.209  26.726  21.198  1.00  0.00           C
ATOM    875  HB2 LEU    55      50.602  26.209  20.321  1.00  0.00           H
ATOM    876  HB3 LEU    55      50.935  26.590  21.999  1.00  0.00           H
ATOM    877  CG  LEU    55      48.930  26.094  21.677  1.00  0.00           C
ATOM    878  HG  LEU    55      48.410  26.764  22.361  1.00  0.00           H
ATOM    879  CD1 LEU    55      47.923  25.681  20.635  1.00  0.00           C
ATOM    880 HD11 LEU    55      47.532  26.560  20.123  1.00  0.00           H
ATOM    881 HD12 LEU    55      47.202  24.943  20.986  1.00  0.00           H
ATOM    882 HD13 LEU    55      48.511  25.225  19.838  1.00  0.00           H
ATOM    883  CD2 LEU    55      49.323  24.842  22.545  1.00  0.00           C
ATOM    884 HD21 LEU    55      48.364  24.423  22.849  1.00  0.00           H
ATOM    885 HD22 LEU    55      49.820  24.138  21.878  1.00  0.00           H
ATOM    886 HD23 LEU    55      49.909  25.131  23.417  1.00  0.00           H
ATOM    887  C   LEU    55      51.562  28.961  20.669  1.00  0.00           C
ATOM    888  O   LEU    55      52.350  29.075  21.554  1.00  0.00           O
ATOM    889  N   ASP    56      51.873  29.505  19.430  1.00  0.00           N
ATOM    890  H   ASP    56      51.282  29.297  18.638  1.00  0.00           H
ATOM    891  CA  ASP    56      53.148  30.243  19.246  1.00  0.00           C
ATOM    892  HA  ASP    56      53.983  29.576  19.461  1.00  0.00           H
ATOM    893  CB  ASP    56      53.325  30.555  17.782  1.00  0.00           C
ATOM    894  HB2 ASP    56      52.600  31.314  17.492  1.00  0.00           H
ATOM    895  HB3 ASP    56      54.314  30.922  17.504  1.00  0.00           H
ATOM    896  CG  ASP    56      53.318  29.324  16.835  1.00  0.00           C
ATOM    897  OD1 ASP    56      53.680  28.196  17.173  1.00  0.00           O
ATOM    898  OD2 ASP    56      52.890  29.548  15.660  1.00  0.00           O
ATOM    899  C   ASP    56      53.339  31.504  20.084  1.00  0.00           C
ATOM    900  O   ASP    56      54.399  32.106  20.189  1.00  0.00           O
ATOM    901  N   SER    57      52.283  31.883  20.831  1.00  0.00           N
ATOM    902  H   SER    57      51.370  31.492  20.641  1.00  0.00           H
ATOM    903  CA  SER    57      52.298  32.974  21.787  1.00  0.00           C
ATOM    904  HA  SER    57      52.993  33.790  21.591  1.00  0.00           H
ATOM    905  CB  SER    57      50.867  33.595  21.874  1.00  0.00           C
ATOM    906  HB2 SER    57      50.707  34.119  22.816  1.00  0.00           H
ATOM    907  HB3 SER    57      50.673  34.277  21.045  1.00  0.00           H
ATOM    908  OG  SER    57      49.915  32.549  21.832  1.00  0.00           O
ATOM    909  HG  SER    57      49.141  32.976  21.458  1.00  0.00           H
ATOM    910  C   SER    57      52.761  32.502  23.128  1.00  0.00           C
ATOM    911  O   SER    57      52.960  33.188  24.121  1.00  0.00           O
ATOM    912  N   GLY    58      52.998  31.140  23.286  1.00  0.00           N
ATOM    913  H   GLY    58      52.674  30.568  22.519  1.00  0.00           H
ATOM    914  CA  GLY    58      53.708  30.478  24.399  1.00  0.00           C
ATOM    915  HA2 GLY    58      54.713  30.318  24.009  1.00  0.00           H
ATOM    916  HA3 GLY    58      53.840  31.065  25.309  1.00  0.00           H
ATOM    917  C   GLY    58      53.046  29.174  24.709  1.00  0.00           C
ATOM    918  O   GLY    58      51.831  29.116  25.034  1.00  0.00           O
ATOM    919  N   LYS    59      53.760  28.089  24.405  1.00  0.00           N
ATOM    920  H   LYS    59      54.694  28.264  24.061  1.00  0.00           H
ATOM    921  CA  LYS    59      53.266  26.639  24.371  1.00  0.00           C
ATOM    922  HA  LYS    59      52.177  26.697  24.368  1.00  0.00           H
ATOM    923  CB  LYS    59      53.698  25.972  23.059  1.00  0.00           C
ATOM    924  HB2 LYS    59      53.262  24.976  22.987  1.00  0.00           H
ATOM    925  HB3 LYS    59      53.264  26.603  22.284  1.00  0.00           H
ATOM    926  CG  LYS    59      55.225  26.029  22.919  1.00  0.00           C
ATOM    927  HG2 LYS    59      55.604  27.031  23.126  1.00  0.00           H
ATOM    928  HG3 LYS    59      55.619  25.275  23.601  1.00  0.00           H
ATOM    929  CD  LYS    59      55.603  25.502  21.521  1.00  0.00           C
ATOM    930  HD2 LYS    59      55.412  24.434  21.411  1.00  0.00           H
ATOM    931  HD3 LYS    59      55.076  26.045  20.736  1.00  0.00           H
ATOM    932  CE  LYS    59      57.085  25.524  21.296  1.00  0.00           C
ATOM    933  HE2 LYS    59      57.614  25.279  22.216  1.00  0.00           H
ATOM    934  HE3 LYS    59      57.233  24.723  20.572  1.00  0.00           H
ATOM    935  NZ  LYS    59      57.482  26.840  20.726  1.00  0.00           N
ATOM    936  HZ1 LYS    59      58.447  26.804  20.428  1.00  0.00           H
ATOM    937  HZ2 LYS    59      57.303  27.643  21.311  1.00  0.00           H
ATOM    938  HZ3 LYS    59      57.109  26.980  19.797  1.00  0.00           H
ATOM    939  C   LYS    59      53.707  25.842  25.620  1.00  0.00           C
ATOM    940  O   LYS    59      53.893  24.652  25.600  1.00  0.00           O
ATOM    941  N   GLU    60      53.693  26.550  26.677  1.00  0.00           N
ATOM    942  H   GLU    60      53.443  27.521  26.561  1.00  0.00           H
ATOM    943  CA  GLU    60      53.993  25.928  28.003  1.00  0.00           C
ATOM    944  HA  GLU    60      54.028  24.839  27.997  1.00  0.00           H
ATOM    945  CB  GLU    60      55.447  26.424  28.414  1.00  0.00           C
ATOM    946  HB2 GLU    60      56.152  26.204  27.612  1.00  0.00           H
ATOM    947  HB3 GLU    60      55.451  27.511  28.484  1.00  0.00           H
ATOM    948  CG  GLU    60      55.970  26.016  29.808  1.00  0.00           C
ATOM    949  HG2 GLU    60      57.030  26.268  29.806  1.00  0.00           H
ATOM    950  HG3 GLU    60      55.518  26.643  30.576  1.00  0.00           H
ATOM    951  CD  GLU    60      55.850  24.512  30.028  1.00  0.00           C
ATOM    952  OE1 GLU    60      56.315  23.675  29.181  1.00  0.00           O
ATOM    953  OE2 GLU    60      55.193  24.153  30.985  1.00  0.00           O
ATOM    954  C   GLU    60      52.948  26.282  29.129  1.00  0.00           C
ATOM    955  O   GLU    60      52.325  27.316  29.211  1.00  0.00           O
ATOM    956  N   LEU    61      52.704  25.290  29.994  1.00  0.00           N
ATOM    957  H   LEU    61      53.301  24.477  29.933  1.00  0.00           H
ATOM    958  CA  LEU    61      51.479  25.166  30.782  1.00  0.00           C
ATOM    959  HA  LEU    61      50.840  26.033  30.612  1.00  0.00           H
ATOM    960  CB  LEU    61      50.707  23.871  30.280  1.00  0.00           C
ATOM    961  HB2 LEU    61      51.340  22.989  30.383  1.00  0.00           H
ATOM    962  HB3 LEU    61      49.837  23.838  30.936  1.00  0.00           H
ATOM    963  CG  LEU    61      50.160  24.044  28.852  1.00  0.00           C
ATOM    964  HG  LEU    61      50.939  24.301  28.134  1.00  0.00           H
ATOM    965  CD1 LEU    61      49.638  22.786  28.271  1.00  0.00           C
ATOM    966 HD11 LEU    61      50.207  21.907  28.577  1.00  0.00           H
ATOM    967 HD12 LEU    61      49.581  22.833  27.183  1.00  0.00           H
ATOM    968 HD13 LEU    61      48.641  22.743  28.707  1.00  0.00           H
ATOM    969  CD2 LEU    61      48.998  25.088  28.630  1.00  0.00           C
ATOM    970 HD21 LEU    61      48.469  24.814  27.718  1.00  0.00           H
ATOM    971 HD22 LEU    61      48.310  25.144  29.474  1.00  0.00           H
ATOM    972 HD23 LEU    61      49.464  26.071  28.567  1.00  0.00           H
ATOM    973  C   LEU    61      51.672  25.220  32.293  1.00  0.00           C
ATOM    974  O   LEU    61      52.076  24.225  32.881  1.00  0.00           O
ATOM    975  N   HID    62      51.328  26.313  32.938  1.00  0.00           N
ATOM    976  H   HID    62      50.704  26.978  32.502  1.00  0.00           H
ATOM    977  CA  HID    62      51.419  26.435  34.396  1.00  0.00           C
ATOM    978  HA  HID    62      51.078  25.450  34.716  1.00  0.00           H
ATOM    979  CB  HID    62      52.880  26.614  34.863  1.00  0.00           C
ATOM    980  HB2 HID    62      53.017  26.729  35.938  1.00  0.00           H
ATOM    981  HB3 HID    62      53.468  25.813  34.417  1.00  0.00           H
ATOM    982  CG  HID    62      53.502  27.869  34.338  1.00  0.00           C
ATOM    983  ND1 HID    62      53.443  29.002  35.084  1.00  0.00           N
ATOM    984  HD1 HID    62      53.152  29.127  36.043  1.00  0.00           H
ATOM    985  CE1 HID    62      54.087  29.954  34.394  1.00  0.00           C
ATOM    986  HE1 HID    62      54.209  30.989  34.681  1.00  0.00           H
ATOM    987  NE2 HID    62      54.333  29.495  33.126  1.00  0.00           N
ATOM    988  CD2 HID    62      54.041  28.172  33.138  1.00  0.00           C
ATOM    989  HD2 HID    62      54.113  27.539  32.266  1.00  0.00           H
ATOM    990  C   HID    62      50.336  27.371  35.082  1.00  0.00           C
ATOM    991  O   HID    62      49.794  28.299  34.505  1.00  0.00           O
ATOM    992  N   ILE    63      50.217  27.173  36.427  1.00  0.00           N
ATOM    993  H   ILE    63      50.677  26.442  36.951  1.00  0.00           H
ATOM    994  CA  ILE    63      49.464  28.093  37.283  1.00  0.00           C
ATOM    995  HA  ILE    63      49.018  28.899  36.701  1.00  0.00           H
ATOM    996  CB  ILE    63      48.207  27.343  37.913  1.00  0.00           C
ATOM    997  HB  ILE    63      48.675  26.532  38.470  1.00  0.00           H
ATOM    998  CG2 ILE    63      47.401  28.305  38.766  1.00  0.00           C
ATOM    999 HG21 ILE    63      47.987  28.865  39.496  1.00  0.00           H
ATOM   1000 HG22 ILE    63      46.573  27.808  39.270  1.00  0.00           H
ATOM   1001 HG23 ILE    63      46.925  29.048  38.126  1.00  0.00           H
ATOM   1002  CG1 ILE    63      47.282  26.830  36.787  1.00  0.00           C
ATOM   1003 HG12 ILE    63      46.910  27.667  36.196  1.00  0.00           H
ATOM   1004 HG13 ILE    63      47.879  26.220  36.109  1.00  0.00           H
ATOM   1005  CD1 ILE    63      46.124  25.876  37.258  1.00  0.00           C
ATOM   1006 HD11 ILE    63      45.568  25.414  36.443  1.00  0.00           H
ATOM   1007 HD12 ILE    63      45.372  26.332  37.903  1.00  0.00           H
ATOM   1008 HD13 ILE    63      46.576  25.016  37.752  1.00  0.00           H
ATOM   1009  C   ILE    63      50.378  28.710  38.354  1.00  0.00           C
ATOM   1010  O   ILE    63      51.118  27.969  38.973  1.00  0.00           O
ATOM   1011  N   ASN    64      50.244  29.955  38.769  1.00  0.00           N
ATOM   1012  H   ASN    64      49.663  30.570  38.218  1.00  0.00           H
ATOM   1013  CA  ASN    64      51.086  30.591  39.761  1.00  0.00           C
ATOM   1014  HA  ASN    64      51.725  29.954  40.373  1.00  0.00           H
ATOM   1015  CB  ASN    64      52.030  31.530  38.946  1.00  0.00           C
ATOM   1016  HB2 ASN    64      51.440  32.243  38.371  1.00  0.00           H
ATOM   1017  HB3 ASN    64      52.496  32.075  39.767  1.00  0.00           H
ATOM   1018  CG  ASN    64      53.123  30.887  38.051  1.00  0.00           C
ATOM   1019  OD1 ASN    64      53.137  29.702  37.848  1.00  0.00           O
ATOM   1020  ND2 ASN    64      54.126  31.623  37.604  1.00  0.00           N
ATOM   1021 HD21 ASN    64      54.146  32.625  37.728  1.00  0.00           H
ATOM   1022 HD22 ASN    64      54.858  31.179  37.069  1.00  0.00           H
ATOM   1023  C   ASN    64      50.277  31.422  40.745  1.00  0.00           C
ATOM   1024  O   ASN    64      49.221  31.948  40.364  1.00  0.00           O
ATOM   1025  N   LEU    65      50.795  31.591  41.955  1.00  0.00           N
ATOM   1026  H   LEU    65      51.682  31.177  42.206  1.00  0.00           H
ATOM   1027  CA  LEU    65      50.004  32.245  43.052  1.00  0.00           C
ATOM   1028  HA  LEU    65      49.225  32.886  42.638  1.00  0.00           H
ATOM   1029  CB  LEU    65      49.361  31.142  43.933  1.00  0.00           C
ATOM   1030  HB2 LEU    65      50.199  30.653  44.430  1.00  0.00           H
ATOM   1031  HB3 LEU    65      48.696  31.623  44.650  1.00  0.00           H
ATOM   1032  CG  LEU    65      48.714  29.951  43.207  1.00  0.00           C
ATOM   1033  HG  LEU    65      49.460  29.470  42.573  1.00  0.00           H
ATOM   1034  CD1 LEU    65      48.458  28.910  44.313  1.00  0.00           C
ATOM   1035 HD11 LEU    65      47.970  28.047  43.862  1.00  0.00           H
ATOM   1036 HD12 LEU    65      47.810  29.392  45.046  1.00  0.00           H
ATOM   1037 HD13 LEU    65      49.447  28.623  44.670  1.00  0.00           H
ATOM   1038  CD2 LEU    65      47.366  30.323  42.531  1.00  0.00           C
ATOM   1039 HD21 LEU    65      46.895  29.411  42.164  1.00  0.00           H
ATOM   1040 HD22 LEU    65      46.672  30.645  43.306  1.00  0.00           H
ATOM   1041 HD23 LEU    65      47.395  31.126  41.794  1.00  0.00           H
ATOM   1042  C   LEU    65      50.844  33.187  43.817  1.00  0.00           C
ATOM   1043  O   LEU    65      51.908  32.878  44.410  1.00  0.00           O
ATOM   1044  N   ILE    66      50.437  34.488  43.905  1.00  0.00           N
ATOM   1045  H   ILE    66      49.674  34.829  43.337  1.00  0.00           H
ATOM   1046  CA  ILE    66      51.447  35.623  44.127  1.00  0.00           C
ATOM   1047  HA  ILE    66      52.392  35.174  44.435  1.00  0.00           H
ATOM   1048  CB  ILE    66      51.790  36.302  42.778  1.00  0.00           C
ATOM   1049  HB  ILE    66      50.990  36.988  42.500  1.00  0.00           H
ATOM   1050  CG2 ILE    66      52.993  37.174  42.964  1.00  0.00           C
ATOM   1051 HG21 ILE    66      53.003  37.705  43.915  1.00  0.00           H
ATOM   1052 HG22 ILE    66      52.993  37.794  42.068  1.00  0.00           H
ATOM   1053 HG23 ILE    66      53.917  36.596  42.947  1.00  0.00           H
ATOM   1054  CG1 ILE    66      51.900  35.405  41.435  1.00  0.00           C
ATOM   1055 HG12 ILE    66      52.845  34.876  41.560  1.00  0.00           H
ATOM   1056 HG13 ILE    66      51.096  34.670  41.465  1.00  0.00           H
ATOM   1057  CD1 ILE    66      51.908  36.102  40.082  1.00  0.00           C
ATOM   1058 HD11 ILE    66      51.093  36.823  40.034  1.00  0.00           H
ATOM   1059 HD12 ILE    66      51.862  35.427  39.227  1.00  0.00           H
ATOM   1060 HD13 ILE    66      52.815  36.704  40.015  1.00  0.00           H
ATOM   1061  C   ILE    66      50.868  36.701  45.108  1.00  0.00           C
ATOM   1062  O   ILE    66      50.182  37.665  44.719  1.00  0.00           O
ATOM   1063  N   PRO    67      51.070  36.508  46.392  1.00  0.00           N
ATOM   1064  CD  PRO    67      51.619  35.347  47.031  1.00  0.00           C
ATOM   1065  HD2 PRO    67      52.444  34.806  46.569  1.00  0.00           H
ATOM   1066  HD3 PRO    67      50.920  34.521  47.168  1.00  0.00           H
ATOM   1067  CG  PRO    67      52.028  35.844  48.397  1.00  0.00           C
ATOM   1068  HG2 PRO    67      53.022  36.282  48.311  1.00  0.00           H
ATOM   1069  HG3 PRO    67      52.087  34.982  49.061  1.00  0.00           H
ATOM   1070  CB  PRO    67      51.030  36.903  48.733  1.00  0.00           C
ATOM   1071  HB2 PRO    67      51.613  37.612  49.321  1.00  0.00           H
ATOM   1072  HB3 PRO    67      50.236  36.495  49.358  1.00  0.00           H
ATOM   1073  CA  PRO    67      50.717  37.527  47.403  1.00  0.00           C
ATOM   1074  HA  PRO    67      49.669  37.819  47.334  1.00  0.00           H
ATOM   1075  C   PRO    67      51.440  38.929  47.253  1.00  0.00           C
ATOM   1076  O   PRO    67      52.519  38.935  46.705  1.00  0.00           O
ATOM   1077  N   ASN    68      50.827  39.994  47.791  1.00  0.00           N
ATOM   1078  H   ASN    68      49.898  39.843  48.156  1.00  0.00           H
ATOM   1079  CA  ASN    68      51.555  41.289  48.031  1.00  0.00           C
ATOM   1080  HA  ASN    68      52.589  41.088  48.309  1.00  0.00           H
ATOM   1081  CB  ASN    68      51.602  42.168  46.748  1.00  0.00           C
ATOM   1082  HB2 ASN    68      51.795  41.559  45.864  1.00  0.00           H
ATOM   1083  HB3 ASN    68      50.592  42.555  46.618  1.00  0.00           H
ATOM   1084  CG  ASN    68      52.638  43.234  46.809  1.00  0.00           C
ATOM   1085  OD1 ASN    68      52.532  44.106  47.621  1.00  0.00           O
ATOM   1086  ND2 ASN    68      53.656  43.203  45.970  1.00  0.00           N
ATOM   1087 HD21 ASN    68      53.800  42.311  45.520  1.00  0.00           H
ATOM   1088 HD22 ASN    68      54.377  43.885  46.153  1.00  0.00           H
ATOM   1089  C   ASN    68      50.997  42.137  49.186  1.00  0.00           C
ATOM   1090  O   ASN    68      49.807  42.526  49.130  1.00  0.00           O
ATOM   1091  N   LYS    69      51.857  42.258  50.256  1.00  0.00           N
ATOM   1092  H   LYS    69      52.770  41.826  50.249  1.00  0.00           H
ATOM   1093  CA  LYS    69      51.465  42.980  51.490  1.00  0.00           C
ATOM   1094  HA  LYS    69      50.489  42.638  51.833  1.00  0.00           H
ATOM   1095  CB  LYS    69      52.450  42.655  52.559  1.00  0.00           C
ATOM   1096  HB2 LYS    69      53.494  42.772  52.270  1.00  0.00           H
ATOM   1097  HB3 LYS    69      52.263  43.319  53.403  1.00  0.00           H
ATOM   1098  CG  LYS    69      52.272  41.149  53.062  1.00  0.00           C
ATOM   1099  HG2 LYS    69      51.297  41.029  53.534  1.00  0.00           H
ATOM   1100  HG3 LYS    69      52.204  40.507  52.184  1.00  0.00           H
ATOM   1101  CD  LYS    69      53.284  40.770  54.168  1.00  0.00           C
ATOM   1102  HD2 LYS    69      54.303  41.098  53.959  1.00  0.00           H
ATOM   1103  HD3 LYS    69      52.891  41.312  55.028  1.00  0.00           H
ATOM   1104  CE  LYS    69      53.334  39.249  54.481  1.00  0.00           C
ATOM   1105  HE2 LYS    69      52.318  38.855  54.458  1.00  0.00           H
ATOM   1106  HE3 LYS    69      53.605  38.812  53.520  1.00  0.00           H
ATOM   1107  NZ  LYS    69      54.078  38.986  55.780  1.00  0.00           N
ATOM   1108  HZ1 LYS    69      54.910  39.556  55.842  1.00  0.00           H
ATOM   1109  HZ2 LYS    69      54.363  38.019  55.746  1.00  0.00           H
ATOM   1110  HZ3 LYS    69      53.503  39.069  56.607  1.00  0.00           H
ATOM   1111  C   LYS    69      51.369  44.490  51.292  1.00  0.00           C
ATOM   1112  O   LYS    69      50.376  45.086  51.663  1.00  0.00           O
ATOM   1113  N   GLN    70      52.336  45.077  50.677  1.00  0.00           N
ATOM   1114  H   GLN    70      53.107  44.468  50.444  1.00  0.00           H
ATOM   1115  CA  GLN    70      52.418  46.506  50.224  1.00  0.00           C
ATOM   1116  HA  GLN    70      52.510  47.052  51.164  1.00  0.00           H
ATOM   1117  CB  GLN    70      53.695  46.668  49.341  1.00  0.00           C
ATOM   1118  HB2 GLN    70      53.835  45.874  48.608  1.00  0.00           H
ATOM   1119  HB3 GLN    70      53.559  47.617  48.823  1.00  0.00           H
ATOM   1120  CG  GLN    70      55.014  46.860  50.071  1.00  0.00           C
ATOM   1121  HG2 GLN    70      55.742  47.262  49.366  1.00  0.00           H
ATOM   1122  HG3 GLN    70      54.911  47.652  50.813  1.00  0.00           H
ATOM   1123  CD  GLN    70      55.531  45.747  50.888  1.00  0.00           C
ATOM   1124  OE1 GLN    70      55.150  44.587  50.852  1.00  0.00           O
ATOM   1125  NE2 GLN    70      56.631  46.008  51.596  1.00  0.00           N
ATOM   1126 HE21 GLN    70      56.836  45.249  52.231  1.00  0.00           H
ATOM   1127 HE22 GLN    70      57.084  46.898  51.755  1.00  0.00           H
ATOM   1128  C   GLN    70      51.100  46.833  49.580  1.00  0.00           C
ATOM   1129  O   GLN    70      50.456  47.815  50.018  1.00  0.00           O
ATOM   1130  N   ASP    71      50.676  46.070  48.541  1.00  0.00           N
ATOM   1131  H   ASP    71      51.253  45.306  48.217  1.00  0.00           H
ATOM   1132  CA  ASP    71      49.439  46.277  47.799  1.00  0.00           C
ATOM   1133  HA  ASP    71      49.388  47.309  47.449  1.00  0.00           H
ATOM   1134  CB  ASP    71      49.390  45.418  46.478  1.00  0.00           C
ATOM   1135  HB2 ASP    71      49.621  44.400  46.793  1.00  0.00           H
ATOM   1136  HB3 ASP    71      48.349  45.470  46.157  1.00  0.00           H
ATOM   1137  CG  ASP    71      50.332  45.878  45.376  1.00  0.00           C
ATOM   1138  OD1 ASP    71      50.865  46.974  45.394  1.00  0.00           O
ATOM   1139  OD2 ASP    71      50.510  45.054  44.408  1.00  0.00           O
ATOM   1140  C   ASP    71      48.091  45.967  48.563  1.00  0.00           C
ATOM   1141  O   ASP    71      47.054  46.543  48.480  1.00  0.00           O
ATOM   1142  N   ARG    72      48.286  44.994  49.472  1.00  0.00           N
ATOM   1143  H   ARG    72      49.236  44.727  49.688  1.00  0.00           H
ATOM   1144  CA  ARG    72      47.211  44.293  50.226  1.00  0.00           C
ATOM   1145  HA  ARG    72      47.766  43.521  50.759  1.00  0.00           H
ATOM   1146  CB  ARG    72      46.666  45.195  51.417  1.00  0.00           C
ATOM   1147  HB2 ARG    72      47.507  45.751  51.828  1.00  0.00           H
ATOM   1148  HB3 ARG    72      45.966  45.928  51.017  1.00  0.00           H
ATOM   1149  CG  ARG    72      46.079  44.423  52.584  1.00  0.00           C
ATOM   1150  HG2 ARG    72      45.397  43.639  52.253  1.00  0.00           H
ATOM   1151  HG3 ARG    72      46.916  43.896  53.041  1.00  0.00           H
ATOM   1152  CD  ARG    72      45.261  45.403  53.612  1.00  0.00           C
ATOM   1153  HD2 ARG    72      44.260  45.629  53.247  1.00  0.00           H
ATOM   1154  HD3 ARG    72      45.184  44.902  54.578  1.00  0.00           H
ATOM   1155  NE  ARG    72      45.982  46.639  53.927  1.00  0.00           N
ATOM   1156  HE  ARG    72      46.985  46.527  53.945  1.00  0.00           H
ATOM   1157  CZ  ARG    72      45.538  47.776  54.371  1.00  0.00           C
ATOM   1158  NH1 ARG    72      44.261  47.962  54.440  1.00  0.00           N
ATOM   1159 HH11 ARG    72      43.665  47.174  54.230  1.00  0.00           H
ATOM   1160 HH12 ARG    72      43.902  48.871  54.695  1.00  0.00           H
ATOM   1161  NH2 ARG    72      46.326  48.765  54.591  1.00  0.00           N
ATOM   1162 HH21 ARG    72      47.333  48.696  54.600  1.00  0.00           H
ATOM   1163 HH22 ARG    72      45.972  49.697  54.755  1.00  0.00           H
ATOM   1164  C   ARG    72      46.297  43.495  49.298  1.00  0.00           C
ATOM   1165  O   ARG    72      45.088  43.488  49.455  1.00  0.00           O
ATOM   1166  N   THR    73      46.909  42.669  48.445  1.00  0.00           N
ATOM   1167  H   THR    73      47.917  42.684  48.391  1.00  0.00           H
ATOM   1168  CA  THR    73      46.229  41.943  47.345  1.00  0.00           C
ATOM   1169  HA  THR    73      45.161  41.797  47.511  1.00  0.00           H
ATOM   1170  CB  THR    73      46.281  42.575  45.927  1.00  0.00           C
ATOM   1171  HB  THR    73      45.659  41.979  45.259  1.00  0.00           H
ATOM   1172  CG2 THR    73      45.727  44.025  45.944  1.00  0.00           C
ATOM   1173 HG21 THR    73      45.780  44.361  44.908  1.00  0.00           H
ATOM   1174 HG22 THR    73      46.242  44.721  46.606  1.00  0.00           H
ATOM   1175 HG23 THR    73      44.688  44.026  46.278  1.00  0.00           H
ATOM   1176  OG1 THR    73      47.513  42.590  45.360  1.00  0.00           O
ATOM   1177  HG1 THR    73      47.541  43.280  44.693  1.00  0.00           H
ATOM   1178  C   THR    73      46.853  40.480  47.239  1.00  0.00           C
ATOM   1179  O   THR    73      47.837  40.188  47.974  1.00  0.00           O
ATOM   1180  N   LEU    74      46.217  39.582  46.501  1.00  0.00           N
ATOM   1181  H   LEU    74      45.423  39.983  46.021  1.00  0.00           H
ATOM   1182  CA  LEU    74      46.717  38.248  46.078  1.00  0.00           C
ATOM   1183  HA  LEU    74      47.773  38.124  46.320  1.00  0.00           H
ATOM   1184  CB  LEU    74      45.980  37.241  46.905  1.00  0.00           C
ATOM   1185  HB2 LEU    74      46.355  37.240  47.929  1.00  0.00           H
ATOM   1186  HB3 LEU    74      44.902  37.390  46.849  1.00  0.00           H
ATOM   1187  CG  LEU    74      46.038  35.742  46.428  1.00  0.00           C
ATOM   1188  HG  LEU    74      45.496  35.561  45.499  1.00  0.00           H
ATOM   1189  CD1 LEU    74      47.436  35.205  46.231  1.00  0.00           C
ATOM   1190 HD11 LEU    74      47.945  35.877  45.540  1.00  0.00           H
ATOM   1191 HD12 LEU    74      47.450  34.211  45.785  1.00  0.00           H
ATOM   1192 HD13 LEU    74      47.996  35.235  47.167  1.00  0.00           H
ATOM   1193  CD2 LEU    74      45.307  34.924  47.479  1.00  0.00           C
ATOM   1194 HD21 LEU    74      45.852  35.021  48.418  1.00  0.00           H
ATOM   1195 HD22 LEU    74      44.269  35.228  47.613  1.00  0.00           H
ATOM   1196 HD23 LEU    74      45.231  33.892  47.137  1.00  0.00           H
ATOM   1197  C   LEU    74      46.370  38.061  44.601  1.00  0.00           C
ATOM   1198  O   LEU    74      45.245  38.311  44.176  1.00  0.00           O
ATOM   1199  N   THR    75      47.417  37.783  43.795  1.00  0.00           N
ATOM   1200  H   THR    75      48.315  37.816  44.254  1.00  0.00           H
ATOM   1201  CA  THR    75      47.453  37.634  42.297  1.00  0.00           C
ATOM   1202  HA  THR    75      46.463  37.910  41.932  1.00  0.00           H
ATOM   1203  CB  THR    75      48.556  38.518  41.628  1.00  0.00           C
ATOM   1204  HB  THR    75      49.581  38.182  41.789  1.00  0.00           H
ATOM   1205  CG2 THR    75      48.318  38.404  40.097  1.00  0.00           C
ATOM   1206 HG21 THR    75      47.282  38.608  39.828  1.00  0.00           H
ATOM   1207 HG22 THR    75      48.601  37.399  39.784  1.00  0.00           H
ATOM   1208 HG23 THR    75      48.890  39.178  39.585  1.00  0.00           H
ATOM   1209  OG1 THR    75      48.269  39.814  41.994  1.00  0.00           O
ATOM   1210  HG1 THR    75      48.168  39.802  42.949  1.00  0.00           H
ATOM   1211  C   THR    75      47.639  36.168  41.766  1.00  0.00           C
ATOM   1212  O   THR    75      48.711  35.626  41.930  1.00  0.00           O
ATOM   1213  N   ILE    76      46.550  35.636  41.167  1.00  0.00           N
ATOM   1214  H   ILE    76      45.746  36.248  41.143  1.00  0.00           H
ATOM   1215  CA  ILE    76      46.537  34.425  40.336  1.00  0.00           C
ATOM   1216  HA  ILE    76      47.307  33.758  40.724  1.00  0.00           H
ATOM   1217  CB  ILE    76      45.273  33.691  40.652  1.00  0.00           C
ATOM   1218  HB  ILE    76      44.441  34.344  40.393  1.00  0.00           H
ATOM   1219  CG2 ILE    76      45.081  32.512  39.633  1.00  0.00           C
ATOM   1220 HG21 ILE    76      44.963  32.872  38.610  1.00  0.00           H
ATOM   1221 HG22 ILE    76      44.136  32.028  39.880  1.00  0.00           H
ATOM   1222 HG23 ILE    76      45.914  31.808  39.674  1.00  0.00           H
ATOM   1223  CG1 ILE    76      45.035  33.157  42.084  1.00  0.00           C
ATOM   1224 HG12 ILE    76      44.743  32.108  42.133  1.00  0.00           H
ATOM   1225 HG13 ILE    76      46.022  33.097  42.543  1.00  0.00           H
ATOM   1226  CD1 ILE    76      44.048  34.078  42.880  1.00  0.00           C
ATOM   1227 HD11 ILE    76      43.220  34.211  42.184  1.00  0.00           H
ATOM   1228 HD12 ILE    76      44.654  34.976  43.005  1.00  0.00           H
ATOM   1229 HD13 ILE    76      43.807  33.502  43.774  1.00  0.00           H
ATOM   1230  C   ILE    76      46.955  34.583  38.845  1.00  0.00           C
ATOM   1231  O   ILE    76      46.457  35.445  38.101  1.00  0.00           O
ATOM   1232  N   VAL    77      47.837  33.657  38.482  1.00  0.00           N
ATOM   1233  H   VAL    77      48.303  33.132  39.208  1.00  0.00           H
ATOM   1234  CA  VAL    77      48.306  33.689  37.107  1.00  0.00           C
ATOM   1235  HA  VAL    77      47.761  34.301  36.388  1.00  0.00           H
ATOM   1236  CB  VAL    77      49.765  34.155  37.018  1.00  0.00           C
ATOM   1237  HB  VAL    77      50.365  33.861  37.880  1.00  0.00           H
ATOM   1238  CG1 VAL    77      50.690  33.694  35.824  1.00  0.00           C
ATOM   1239 HG11 VAL    77      50.201  33.933  34.878  1.00  0.00           H
ATOM   1240 HG12 VAL    77      51.637  34.224  35.920  1.00  0.00           H
ATOM   1241 HG13 VAL    77      50.789  32.621  35.993  1.00  0.00           H
ATOM   1242  CG2 VAL    77      49.933  35.700  37.005  1.00  0.00           C
ATOM   1243 HG21 VAL    77      50.974  36.023  37.054  1.00  0.00           H
ATOM   1244 HG22 VAL    77      49.292  36.100  37.791  1.00  0.00           H
ATOM   1245 HG23 VAL    77      49.497  36.078  36.081  1.00  0.00           H
ATOM   1246  C   VAL    77      48.047  32.353  36.415  1.00  0.00           C
ATOM   1247  O   VAL    77      48.249  31.279  36.980  1.00  0.00           O
ATOM   1248  N   ASP    78      47.735  32.363  35.138  1.00  0.00           N
ATOM   1249  H   ASP    78      47.585  33.217  34.620  1.00  0.00           H
ATOM   1250  CA  ASP    78      47.703  31.256  34.279  1.00  0.00           C
ATOM   1251  HA  ASP    78      48.354  30.513  34.740  1.00  0.00           H
ATOM   1252  CB  ASP    78      46.336  30.616  34.144  1.00  0.00           C
ATOM   1253  HB2 ASP    78      46.443  29.767  33.470  1.00  0.00           H
ATOM   1254  HB3 ASP    78      46.057  30.334  35.159  1.00  0.00           H
ATOM   1255  CG  ASP    78      45.272  31.637  33.732  1.00  0.00           C
ATOM   1256  OD1 ASP    78      45.317  31.906  32.476  1.00  0.00           O
ATOM   1257  OD2 ASP    78      44.339  31.938  34.523  1.00  0.00           O
ATOM   1258  C   ASP    78      48.264  31.570  32.909  1.00  0.00           C
ATOM   1259  O   ASP    78      48.140  32.687  32.339  1.00  0.00           O
ATOM   1260  N   THR    79      48.881  30.570  32.212  1.00  0.00           N
ATOM   1261  H   THR    79      49.070  29.689  32.671  1.00  0.00           H
ATOM   1262  CA  THR    79      49.258  30.666  30.823  1.00  0.00           C
ATOM   1263  HA  THR    79      49.455  31.717  30.611  1.00  0.00           H
ATOM   1264  CB  THR    79      50.599  30.044  30.512  1.00  0.00           C
ATOM   1265  HB  THR    79      50.800  30.094  29.442  1.00  0.00           H
ATOM   1266  CG2 THR    79      51.802  30.779  31.161  1.00  0.00           C
ATOM   1267 HG21 THR    79      51.595  31.787  30.802  1.00  0.00           H
ATOM   1268 HG22 THR    79      52.700  30.287  30.789  1.00  0.00           H
ATOM   1269 HG23 THR    79      51.709  30.595  32.232  1.00  0.00           H
ATOM   1270  OG1 THR    79      50.649  28.711  30.824  1.00  0.00           O
ATOM   1271  HG1 THR    79      51.041  28.244  30.081  1.00  0.00           H
ATOM   1272  C   THR    79      48.103  30.247  29.876  1.00  0.00           C
ATOM   1273  O   THR    79      48.392  29.496  28.966  1.00  0.00           O
ATOM   1274  N   GLY    80      46.864  30.430  30.334  1.00  0.00           N
ATOM   1275  H   GLY    80      46.777  30.921  31.211  1.00  0.00           H
ATOM   1276  CA  GLY    80      45.602  29.922  29.689  1.00  0.00           C
ATOM   1277  HA2 GLY    80      45.907  28.906  29.441  1.00  0.00           H
ATOM   1278  HA3 GLY    80      44.797  29.877  30.423  1.00  0.00           H
ATOM   1279  C   GLY    80      45.164  30.570  28.335  1.00  0.00           C
ATOM   1280  O   GLY    80      45.912  31.232  27.651  1.00  0.00           O
ATOM   1281  N   ILE    81      43.915  30.245  27.928  1.00  0.00           N
ATOM   1282  H   ILE    81      43.358  29.693  28.563  1.00  0.00           H
ATOM   1283  CA  ILE    81      43.211  30.646  26.662  1.00  0.00           C
ATOM   1284  HA  ILE    81      43.834  30.404  25.802  1.00  0.00           H
ATOM   1285  CB  ILE    81      41.918  29.784  26.573  1.00  0.00           C
ATOM   1286  HB  ILE    81      42.303  28.776  26.724  1.00  0.00           H
ATOM   1287  CG2 ILE    81      40.921  30.132  27.667  1.00  0.00           C
ATOM   1288 HG21 ILE    81      40.170  29.352  27.793  1.00  0.00           H
ATOM   1289 HG22 ILE    81      40.397  31.074  27.507  1.00  0.00           H
ATOM   1290 HG23 ILE    81      41.473  30.223  28.603  1.00  0.00           H
ATOM   1291  CG1 ILE    81      41.259  29.931  25.150  1.00  0.00           C
ATOM   1292 HG12 ILE    81      40.220  29.601  25.162  1.00  0.00           H
ATOM   1293 HG13 ILE    81      41.250  30.955  24.775  1.00  0.00           H
ATOM   1294  CD1 ILE    81      41.961  29.130  24.070  1.00  0.00           C
ATOM   1295 HD11 ILE    81      41.901  28.077  24.345  1.00  0.00           H
ATOM   1296 HD12 ILE    81      43.009  29.413  23.967  1.00  0.00           H
ATOM   1297 HD13 ILE    81      41.484  29.302  23.105  1.00  0.00           H
ATOM   1298  C   ILE    81      42.986  32.183  26.565  1.00  0.00           C
ATOM   1299  O   ILE    81      43.050  32.764  25.440  1.00  0.00           O
ATOM   1300  N   GLY    82      42.877  32.896  27.720  1.00  0.00           N
ATOM   1301  H   GLY    82      42.766  32.421  28.604  1.00  0.00           H
ATOM   1302  CA  GLY    82      42.528  34.313  27.747  1.00  0.00           C
ATOM   1303  HA2 GLY    82      42.861  34.714  28.704  1.00  0.00           H
ATOM   1304  HA3 GLY    82      43.140  34.921  27.081  1.00  0.00           H
ATOM   1305  C   GLY    82      41.085  34.635  27.497  1.00  0.00           C
ATOM   1306  O   GLY    82      40.254  33.745  27.404  1.00  0.00           O
ATOM   1307  N   MET    83      40.829  35.893  27.389  1.00  0.00           N
ATOM   1308  H   MET    83      41.570  36.575  27.314  1.00  0.00           H
ATOM   1309  CA  MET    83      39.502  36.420  27.067  1.00  0.00           C
ATOM   1310  HA  MET    83      38.907  35.623  26.622  1.00  0.00           H
ATOM   1311  CB  MET    83      38.716  36.900  28.293  1.00  0.00           C
ATOM   1312  HB2 MET    83      39.384  37.551  28.856  1.00  0.00           H
ATOM   1313  HB3 MET    83      37.856  37.490  27.978  1.00  0.00           H
ATOM   1314  CG  MET    83      38.214  35.722  29.186  1.00  0.00           C
ATOM   1315  HG2 MET    83      37.365  35.268  28.676  1.00  0.00           H
ATOM   1316  HG3 MET    83      39.001  34.968  29.142  1.00  0.00           H
ATOM   1317  SD  MET    83      37.827  36.010  30.927  1.00  0.00           S
ATOM   1318  CE  MET    83      39.459  36.530  31.568  1.00  0.00           C
ATOM   1319  HE1 MET    83      40.207  36.712  30.795  1.00  0.00           H
ATOM   1320  HE2 MET    83      39.211  37.484  32.036  1.00  0.00           H
ATOM   1321  HE3 MET    83      39.829  35.939  32.404  1.00  0.00           H
ATOM   1322  C   MET    83      39.591  37.598  26.100  1.00  0.00           C
ATOM   1323  O   MET    83      40.381  38.487  26.287  1.00  0.00           O
ATOM   1324  N   THR    84      38.736  37.675  25.064  1.00  0.00           N
ATOM   1325  H   THR    84      38.033  36.951  25.026  1.00  0.00           H
ATOM   1326  CA  THR    84      38.601  38.846  24.240  1.00  0.00           C
ATOM   1327  HA  THR    84      39.555  39.291  23.958  1.00  0.00           H
ATOM   1328  CB  THR    84      38.068  38.346  22.882  1.00  0.00           C
ATOM   1329  HB  THR    84      38.097  39.126  22.122  1.00  0.00           H
ATOM   1330  CG2 THR    84      38.756  37.109  22.304  1.00  0.00           C
ATOM   1331 HG21 THR    84      39.792  37.344  22.057  1.00  0.00           H
ATOM   1332 HG22 THR    84      38.185  36.823  21.421  1.00  0.00           H
ATOM   1333 HG23 THR    84      38.802  36.312  23.047  1.00  0.00           H
ATOM   1334  OG1 THR    84      36.657  38.057  22.982  1.00  0.00           O
ATOM   1335  HG1 THR    84      36.702  37.449  23.723  1.00  0.00           H
ATOM   1336  C   THR    84      37.610  39.845  25.007  1.00  0.00           C
ATOM   1337  O   THR    84      36.762  39.404  25.846  1.00  0.00           O
ATOM   1338  N   LYS    85      37.629  41.126  24.717  1.00  0.00           N
ATOM   1339  H   LYS    85      38.248  41.377  23.960  1.00  0.00           H
ATOM   1340  CA  LYS    85      36.711  42.068  25.308  1.00  0.00           C
ATOM   1341  HA  LYS    85      36.772  42.172  26.391  1.00  0.00           H
ATOM   1342  CB  LYS    85      37.106  43.496  24.795  1.00  0.00           C
ATOM   1343  HB2 LYS    85      38.134  43.743  25.060  1.00  0.00           H
ATOM   1344  HB3 LYS    85      37.066  43.362  23.715  1.00  0.00           H
ATOM   1345  CG  LYS    85      36.174  44.717  25.237  1.00  0.00           C
ATOM   1346  HG2 LYS    85      35.127  44.575  24.969  1.00  0.00           H
ATOM   1347  HG3 LYS    85      36.179  44.623  26.324  1.00  0.00           H
ATOM   1348  CD  LYS    85      36.743  46.017  24.893  1.00  0.00           C
ATOM   1349  HD2 LYS    85      36.244  46.817  25.442  1.00  0.00           H
ATOM   1350  HD3 LYS    85      37.722  46.172  25.350  1.00  0.00           H
ATOM   1351  CE  LYS    85      36.830  46.193  23.336  1.00  0.00           C
ATOM   1352  HE2 LYS    85      37.589  46.943  23.114  1.00  0.00           H
ATOM   1353  HE3 LYS    85      37.202  45.244  22.950  1.00  0.00           H
ATOM   1354  NZ  LYS    85      35.563  46.635  22.774  1.00  0.00           N
ATOM   1355  HZ1 LYS    85      35.660  46.528  21.775  1.00  0.00           H
ATOM   1356  HZ2 LYS    85      35.455  47.628  22.927  1.00  0.00           H
ATOM   1357  HZ3 LYS    85      34.710  46.150  23.014  1.00  0.00           H
ATOM   1358  C   LYS    85      35.169  41.814  25.112  1.00  0.00           C
ATOM   1359  O   LYS    85      34.477  42.213  26.073  1.00  0.00           O
ATOM   1360  N   ALA    86      34.698  41.149  24.079  1.00  0.00           N
ATOM   1361  H   ALA    86      35.288  40.851  23.315  1.00  0.00           H
ATOM   1362  CA  ALA    86      33.380  40.545  24.073  1.00  0.00           C
ATOM   1363  HA  ALA    86      32.539  41.237  24.134  1.00  0.00           H
ATOM   1364  CB  ALA    86      33.230  39.668  22.804  1.00  0.00           C
ATOM   1365  HB1 ALA    86      32.246  39.218  22.944  1.00  0.00           H
ATOM   1366  HB2 ALA    86      34.094  39.014  22.690  1.00  0.00           H
ATOM   1367  HB3 ALA    86      33.210  40.318  21.929  1.00  0.00           H
ATOM   1368  C   ALA    86      33.107  39.617  25.262  1.00  0.00           C
ATOM   1369  O   ALA    86      32.024  39.687  25.854  1.00  0.00           O
ATOM   1370  N   ASP    87      33.975  38.689  25.642  1.00  0.00           N
ATOM   1371  H   ASP    87      34.852  38.612  25.146  1.00  0.00           H
ATOM   1372  CA  ASP    87      33.895  37.773  26.760  1.00  0.00           C
ATOM   1373  HA  ASP    87      32.888  37.364  26.679  1.00  0.00           H
ATOM   1374  CB  ASP    87      35.073  36.762  26.563  1.00  0.00           C
ATOM   1375  HB2 ASP    87      36.038  37.263  26.638  1.00  0.00           H
ATOM   1376  HB3 ASP    87      34.999  35.994  27.333  1.00  0.00           H
ATOM   1377  CG  ASP    87      35.011  36.120  25.162  1.00  0.00           C
ATOM   1378  OD1 ASP    87      36.091  36.019  24.481  1.00  0.00           O
ATOM   1379  OD2 ASP    87      33.997  35.505  24.772  1.00  0.00           O
ATOM   1380  C   ASP    87      33.886  38.556  28.088  1.00  0.00           C
ATOM   1381  O   ASP    87      33.106  38.102  28.917  1.00  0.00           O
ATOM   1382  N   LEU    88      34.675  39.569  28.250  1.00  0.00           N
ATOM   1383  H   LEU    88      35.279  39.895  27.510  1.00  0.00           H
ATOM   1384  CA  LEU    88      34.751  40.323  29.530  1.00  0.00           C
ATOM   1385  HA  LEU    88      34.895  39.609  30.341  1.00  0.00           H
ATOM   1386  CB  LEU    88      35.984  41.349  29.507  1.00  0.00           C
ATOM   1387  HB2 LEU    88      35.834  42.185  28.824  1.00  0.00           H
ATOM   1388  HB3 LEU    88      36.035  41.858  30.469  1.00  0.00           H
ATOM   1389  CG  LEU    88      37.389  40.701  29.274  1.00  0.00           C
ATOM   1390  HG  LEU    88      37.427  40.017  28.426  1.00  0.00           H
ATOM   1391  CD1 LEU    88      38.524  41.704  29.086  1.00  0.00           C
ATOM   1392 HD11 LEU    88      38.321  42.529  28.401  1.00  0.00           H
ATOM   1393 HD12 LEU    88      39.479  41.232  28.855  1.00  0.00           H
ATOM   1394 HD13 LEU    88      38.762  42.163  30.045  1.00  0.00           H
ATOM   1395  CD2 LEU    88      37.860  39.840  30.487  1.00  0.00           C
ATOM   1396 HD21 LEU    88      37.253  38.941  30.597  1.00  0.00           H
ATOM   1397 HD22 LEU    88      38.900  39.524  30.419  1.00  0.00           H
ATOM   1398 HD23 LEU    88      37.826  40.368  31.440  1.00  0.00           H
ATOM   1399  C   LEU    88      33.389  41.078  29.750  1.00  0.00           C
ATOM   1400  O   LEU    88      32.827  41.008  30.875  1.00  0.00           O
ATOM   1401  N   ILE    89      32.770  41.615  28.736  1.00  0.00           N
ATOM   1402  H   ILE    89      33.307  41.657  27.882  1.00  0.00           H
ATOM   1403  CA  ILE    89      31.407  42.162  28.788  1.00  0.00           C
ATOM   1404  HA  ILE    89      31.321  42.731  29.713  1.00  0.00           H
ATOM   1405  CB  ILE    89      30.963  42.990  27.593  1.00  0.00           C
ATOM   1406  HB  ILE    89      31.151  42.405  26.693  1.00  0.00           H
ATOM   1407  CG2 ILE    89      29.480  43.384  27.591  1.00  0.00           C
ATOM   1408 HG21 ILE    89      28.924  42.446  27.621  1.00  0.00           H
ATOM   1409 HG22 ILE    89      29.266  44.010  26.725  1.00  0.00           H
ATOM   1410 HG23 ILE    89      29.254  44.155  28.329  1.00  0.00           H
ATOM   1411  CG1 ILE    89      31.844  44.267  27.328  1.00  0.00           C
ATOM   1412 HG12 ILE    89      31.672  45.069  28.046  1.00  0.00           H
ATOM   1413 HG13 ILE    89      32.870  43.973  27.546  1.00  0.00           H
ATOM   1414  CD1 ILE    89      31.869  44.743  25.857  1.00  0.00           C
ATOM   1415 HD11 ILE    89      30.823  44.728  25.549  1.00  0.00           H
ATOM   1416 HD12 ILE    89      32.412  43.975  25.306  1.00  0.00           H
ATOM   1417 HD13 ILE    89      32.444  45.661  25.735  1.00  0.00           H
ATOM   1418  C   ILE    89      30.378  41.029  28.974  1.00  0.00           C
ATOM   1419  O   ILE    89      29.555  41.115  29.882  1.00  0.00           O
ATOM   1420  N   ASN    90      30.593  39.917  28.371  1.00  0.00           N
ATOM   1421  H   ASN    90      31.354  39.827  27.712  1.00  0.00           H
ATOM   1422  CA  ASN    90      29.839  38.719  28.655  1.00  0.00           C
ATOM   1423  HA  ASN    90      28.829  39.050  28.896  1.00  0.00           H
ATOM   1424  CB  ASN    90      29.761  37.762  27.482  1.00  0.00           C
ATOM   1425  HB2 ASN    90      30.671  37.164  27.534  1.00  0.00           H
ATOM   1426  HB3 ASN    90      28.880  37.143  27.655  1.00  0.00           H
ATOM   1427  CG  ASN    90      29.269  38.446  26.264  1.00  0.00           C
ATOM   1428  OD1 ASN    90      28.418  39.270  26.219  1.00  0.00           O
ATOM   1429  ND2 ASN    90      29.804  37.992  25.125  1.00  0.00           N
ATOM   1430 HD21 ASN    90      30.356  37.151  25.030  1.00  0.00           H
ATOM   1431 HD22 ASN    90      29.524  38.423  24.257  1.00  0.00           H
ATOM   1432  C   ASN    90      30.238  38.049  30.010  1.00  0.00           C
ATOM   1433  O   ASN    90      30.436  36.812  29.959  1.00  0.00           O
ATOM   1434  N   ASN    91      30.468  38.798  31.076  1.00  0.00           N
ATOM   1435  H   ASN    91      30.389  39.805  31.067  1.00  0.00           H
ATOM   1436  CA  ASN    91      30.784  38.288  32.445  1.00  0.00           C
ATOM   1437  HA  ASN    91      31.325  39.045  33.013  1.00  0.00           H
ATOM   1438  CB  ASN    91      29.431  37.949  33.144  1.00  0.00           C
ATOM   1439  HB2 ASN    91      29.089  36.948  32.886  1.00  0.00           H
ATOM   1440  HB3 ASN    91      29.762  37.876  34.180  1.00  0.00           H
ATOM   1441  CG  ASN    91      28.316  38.977  33.059  1.00  0.00           C
ATOM   1442  OD1 ASN    91      27.189  38.692  32.929  1.00  0.00           O
ATOM   1443  ND2 ASN    91      28.680  40.250  33.276  1.00  0.00           N
ATOM   1444 HD21 ASN    91      29.645  40.538  33.196  1.00  0.00           H
ATOM   1445 HD22 ASN    91      27.937  40.918  33.132  1.00  0.00           H
ATOM   1446  C   ASN    91      31.871  37.280  32.446  1.00  0.00           C
ATOM   1447  O   ASN    91      31.735  36.160  32.913  1.00  0.00           O
ATOM   1448  N   LEU    92      33.025  37.617  31.827  1.00  0.00           N
ATOM   1449  H   LEU    92      33.042  38.415  31.208  1.00  0.00           H
ATOM   1450  CA  LEU    92      34.226  36.825  31.885  1.00  0.00           C
ATOM   1451  HA  LEU    92      35.011  37.295  31.291  1.00  0.00           H
ATOM   1452  CB  LEU    92      34.806  36.758  33.398  1.00  0.00           C
ATOM   1453  HB2 LEU    92      34.124  36.128  33.969  1.00  0.00           H
ATOM   1454  HB3 LEU    92      35.738  36.202  33.296  1.00  0.00           H
ATOM   1455  CG  LEU    92      35.054  38.181  34.064  1.00  0.00           C
ATOM   1456  HG  LEU    92      34.106  38.718  34.071  1.00  0.00           H
ATOM   1457  CD1 LEU    92      35.520  38.037  35.481  1.00  0.00           C
ATOM   1458 HD11 LEU    92      34.802  38.487  36.166  1.00  0.00           H
ATOM   1459 HD12 LEU    92      36.457  38.588  35.570  1.00  0.00           H
ATOM   1460 HD13 LEU    92      35.622  37.021  35.861  1.00  0.00           H
ATOM   1461  CD2 LEU    92      36.069  38.933  33.183  1.00  0.00           C
ATOM   1462 HD21 LEU    92      36.331  39.902  33.609  1.00  0.00           H
ATOM   1463 HD22 LEU    92      36.954  38.321  33.013  1.00  0.00           H
ATOM   1464 HD23 LEU    92      35.553  39.161  32.250  1.00  0.00           H
ATOM   1465  C   LEU    92      34.058  35.473  31.139  1.00  0.00           C
ATOM   1466  O   LEU    92      34.751  34.508  31.542  1.00  0.00           O
ATOM   1467  N   GLY    93      33.283  35.431  30.042  1.00  0.00           N
ATOM   1468  H   GLY    93      32.808  36.289  29.796  1.00  0.00           H
ATOM   1469  CA  GLY    93      33.075  34.321  29.182  1.00  0.00           C
ATOM   1470  HA2 GLY    93      33.924  34.082  28.540  1.00  0.00           H
ATOM   1471  HA3 GLY    93      32.900  33.448  29.810  1.00  0.00           H
ATOM   1472  C   GLY    93      31.792  34.366  28.421  1.00  0.00           C
ATOM   1473  O   GLY    93      31.765  34.659  27.203  1.00  0.00           O
ATOM   1474  N   THR    94      30.653  34.034  29.084  1.00  0.00           N
ATOM   1475  H   THR    94      30.827  33.790  30.049  1.00  0.00           H
ATOM   1476  CA  THR    94      29.239  34.093  28.687  1.00  0.00           C
ATOM   1477  HA  THR    94      29.196  34.876  27.929  1.00  0.00           H
ATOM   1478  CB  THR    94      28.777  32.868  27.973  1.00  0.00           C
ATOM   1479  HB  THR    94      27.787  33.028  27.546  1.00  0.00           H
ATOM   1480  CG2 THR    94      29.671  32.450  26.761  1.00  0.00           C
ATOM   1481 HG21 THR    94      29.243  31.634  26.178  1.00  0.00           H
ATOM   1482 HG22 THR    94      30.650  32.135  27.122  1.00  0.00           H
ATOM   1483 HG23 THR    94      29.754  33.336  26.130  1.00  0.00           H
ATOM   1484  OG1 THR    94      28.685  31.703  28.725  1.00  0.00           O
ATOM   1485  HG1 THR    94      29.565  31.409  28.975  1.00  0.00           H
ATOM   1486  C   THR    94      28.332  34.584  29.842  1.00  0.00           C
ATOM   1487  O   THR    94      28.614  34.344  31.012  1.00  0.00           O
ATOM   1488  N   ILE    95      27.226  35.263  29.402  1.00  0.00           N
ATOM   1489  H   ILE    95      27.077  35.397  28.412  1.00  0.00           H
ATOM   1490  CA  ILE    95      26.351  35.960  30.349  1.00  0.00           C
ATOM   1491  HA  ILE    95      26.883  36.652  31.002  1.00  0.00           H
ATOM   1492  CB  ILE    95      25.251  36.784  29.598  1.00  0.00           C
ATOM   1493  HB  ILE    95      24.794  36.113  28.870  1.00  0.00           H
ATOM   1494  CG2 ILE    95      24.089  37.314  30.508  1.00  0.00           C
ATOM   1495 HG21 ILE    95      23.330  37.816  29.908  1.00  0.00           H
ATOM   1496 HG22 ILE    95      24.405  38.065  31.232  1.00  0.00           H
ATOM   1497 HG23 ILE    95      23.650  36.558  31.160  1.00  0.00           H
ATOM   1498  CG1 ILE    95      25.875  37.915  28.798  1.00  0.00           C
ATOM   1499 HG12 ILE    95      26.245  38.644  29.520  1.00  0.00           H
ATOM   1500 HG13 ILE    95      26.754  37.537  28.276  1.00  0.00           H
ATOM   1501  CD1 ILE    95      25.088  38.646  27.769  1.00  0.00           C
ATOM   1502 HD11 ILE    95      25.692  39.467  27.385  1.00  0.00           H
ATOM   1503 HD12 ILE    95      24.077  38.959  28.030  1.00  0.00           H
ATOM   1504 HD13 ILE    95      24.899  37.977  26.928  1.00  0.00           H
ATOM   1505  C   ILE    95      25.782  34.941  31.341  1.00  0.00           C
ATOM   1506  O   ILE    95      25.027  34.059  30.951  1.00  0.00           O
ATOM   1507  N   ALA    96      26.117  35.116  32.618  1.00  0.00           N
ATOM   1508  H   ALA    96      26.633  35.958  32.835  1.00  0.00           H
ATOM   1509  CA  ALA    96      26.140  34.067  33.618  1.00  0.00           C
ATOM   1510  HA  ALA    96      26.410  33.135  33.120  1.00  0.00           H
ATOM   1511  CB  ALA    96      27.227  34.279  34.630  1.00  0.00           C
ATOM   1512  HB1 ALA    96      28.134  34.638  34.141  1.00  0.00           H
ATOM   1513  HB2 ALA    96      27.434  33.315  35.094  1.00  0.00           H
ATOM   1514  HB3 ALA    96      26.956  35.081  35.317  1.00  0.00           H
ATOM   1515  C   ALA    96      24.805  33.621  34.253  1.00  0.00           C
ATOM   1516  O   ALA    96      24.855  33.024  35.358  1.00  0.00           O
ATOM   1517  N   LYS    97      23.641  33.906  33.672  1.00  0.00           N
ATOM   1518  H   LYS    97      23.650  34.370  32.776  1.00  0.00           H
ATOM   1519  CA  LYS    97      22.290  33.654  34.212  1.00  0.00           C
ATOM   1520  HA  LYS    97      22.134  34.257  35.106  1.00  0.00           H
ATOM   1521  CB  LYS    97      21.209  34.118  33.212  1.00  0.00           C
ATOM   1522  HB2 LYS    97      21.435  35.148  32.936  1.00  0.00           H
ATOM   1523  HB3 LYS    97      21.258  33.407  32.388  1.00  0.00           H
ATOM   1524  CG  LYS    97      19.772  34.090  33.850  1.00  0.00           C
ATOM   1525  HG2 LYS    97      19.381  33.102  34.091  1.00  0.00           H
ATOM   1526  HG3 LYS    97      19.804  34.686  34.764  1.00  0.00           H
ATOM   1527  CD  LYS    97      18.697  34.688  32.956  1.00  0.00           C
ATOM   1528  HD2 LYS    97      19.032  35.620  32.502  1.00  0.00           H
ATOM   1529  HD3 LYS    97      18.562  33.926  32.190  1.00  0.00           H
ATOM   1530  CE  LYS    97      17.352  34.970  33.658  1.00  0.00           C
ATOM   1531  HE2 LYS    97      16.979  33.973  33.889  1.00  0.00           H
ATOM   1532  HE3 LYS    97      17.475  35.636  34.513  1.00  0.00           H
ATOM   1533  NZ  LYS    97      16.409  35.594  32.747  1.00  0.00           N
ATOM   1534  HZ1 LYS    97      16.674  36.484  32.350  1.00  0.00           H
ATOM   1535  HZ2 LYS    97      15.509  35.834  33.140  1.00  0.00           H
ATOM   1536  HZ3 LYS    97      16.201  35.042  31.926  1.00  0.00           H
ATOM   1537  C   LYS    97      21.963  32.279  34.634  1.00  0.00           C
ATOM   1538  O   LYS    97      21.448  32.157  35.699  1.00  0.00           O
ATOM   1539  N   SER    98      22.175  31.267  33.763  1.00  0.00           N
ATOM   1540  H   SER    98      22.579  31.506  32.868  1.00  0.00           H
ATOM   1541  CA  SER    98      21.756  29.855  33.910  1.00  0.00           C
ATOM   1542  HA  SER    98      20.683  29.915  34.088  1.00  0.00           H
ATOM   1543  CB  SER    98      21.954  29.031  32.608  1.00  0.00           C
ATOM   1544  HB2 SER    98      21.647  27.992  32.725  1.00  0.00           H
ATOM   1545  HB3 SER    98      21.387  29.441  31.772  1.00  0.00           H
ATOM   1546  OG  SER    98      23.317  29.010  32.209  1.00  0.00           O
ATOM   1547  HG  SER    98      23.563  29.845  31.803  1.00  0.00           H
ATOM   1548  C   SER    98      22.529  29.209  35.064  1.00  0.00           C
ATOM   1549  O   SER    98      21.931  28.325  35.665  1.00  0.00           O
ATOM   1550  N   GLY    99      23.806  29.590  35.241  1.00  0.00           N
ATOM   1551  H   GLY    99      24.151  30.268  34.577  1.00  0.00           H
ATOM   1552  CA  GLY    99      24.585  29.205  36.422  1.00  0.00           C
ATOM   1553  HA2 GLY    99      24.443  28.163  36.713  1.00  0.00           H
ATOM   1554  HA3 GLY    99      25.607  29.496  36.185  1.00  0.00           H
ATOM   1555  C   GLY    99      24.289  29.882  37.686  1.00  0.00           C
ATOM   1556  O   GLY    99      24.244  29.223  38.738  1.00  0.00           O
ATOM   1557  N   THR   100      24.092  31.161  37.580  1.00  0.00           N
ATOM   1558  H   THR   100      24.176  31.589  36.668  1.00  0.00           H
ATOM   1559  CA  THR   100      23.828  32.021  38.707  1.00  0.00           C
ATOM   1560  HA  THR   100      24.627  31.896  39.438  1.00  0.00           H
ATOM   1561  CB  THR   100      23.809  33.508  38.263  1.00  0.00           C
ATOM   1562  HB  THR   100      23.056  33.674  37.492  1.00  0.00           H
ATOM   1563  CG2 THR   100      23.292  34.453  39.416  1.00  0.00           C
ATOM   1564 HG21 THR   100      22.313  34.095  39.737  1.00  0.00           H
ATOM   1565 HG22 THR   100      23.204  35.498  39.116  1.00  0.00           H
ATOM   1566 HG23 THR   100      24.075  34.385  40.172  1.00  0.00           H
ATOM   1567  OG1 THR   100      25.087  34.028  37.869  1.00  0.00           O
ATOM   1568  HG1 THR   100      25.294  33.566  37.054  1.00  0.00           H
ATOM   1569  C   THR   100      22.475  31.558  39.323  1.00  0.00           C
ATOM   1570  O   THR   100      22.435  31.361  40.573  1.00  0.00           O
ATOM   1571  N   LYS   101      21.422  31.329  38.511  1.00  0.00           N
ATOM   1572  H   LYS   101      21.527  31.543  37.530  1.00  0.00           H
ATOM   1573  CA  LYS   101      20.044  30.993  39.022  1.00  0.00           C
ATOM   1574  HA  LYS   101      19.893  31.539  39.954  1.00  0.00           H
ATOM   1575  CB  LYS   101      18.943  31.330  38.030  1.00  0.00           C
ATOM   1576  HB2 LYS   101      19.146  30.781  37.110  1.00  0.00           H
ATOM   1577  HB3 LYS   101      18.051  30.926  38.508  1.00  0.00           H
ATOM   1578  CG  LYS   101      18.743  32.828  37.868  1.00  0.00           C
ATOM   1579  HG2 LYS   101      18.789  33.400  38.795  1.00  0.00           H
ATOM   1580  HG3 LYS   101      19.637  33.183  37.354  1.00  0.00           H
ATOM   1581  CD  LYS   101      17.429  33.160  37.056  1.00  0.00           C
ATOM   1582  HD2 LYS   101      17.328  34.239  36.939  1.00  0.00           H
ATOM   1583  HD3 LYS   101      17.430  32.642  36.097  1.00  0.00           H
ATOM   1584  CE  LYS   101      16.072  32.973  37.762  1.00  0.00           C
ATOM   1585  HE2 LYS   101      15.995  31.906  37.974  1.00  0.00           H
ATOM   1586  HE3 LYS   101      16.003  33.626  38.632  1.00  0.00           H
ATOM   1587  NZ  LYS   101      14.930  33.319  36.797  1.00  0.00           N
ATOM   1588  HZ1 LYS   101      14.027  33.202  37.232  1.00  0.00           H
ATOM   1589  HZ2 LYS   101      15.057  32.699  36.010  1.00  0.00           H
ATOM   1590  HZ3 LYS   101      14.975  34.289  36.521  1.00  0.00           H
ATOM   1591  C   LYS   101      19.963  29.421  39.360  1.00  0.00           C
ATOM   1592  O   LYS   101      19.237  29.089  40.360  1.00  0.00           O
ATOM   1593  N   ALA   102      20.575  28.483  38.646  1.00  0.00           N
ATOM   1594  H   ALA   102      20.894  28.646  37.702  1.00  0.00           H
ATOM   1595  CA  ALA   102      20.673  27.108  39.196  1.00  0.00           C
ATOM   1596  HA  ALA   102      19.708  26.607  39.271  1.00  0.00           H
ATOM   1597  CB  ALA   102      21.487  26.238  38.235  1.00  0.00           C
ATOM   1598  HB1 ALA   102      21.728  25.298  38.732  1.00  0.00           H
ATOM   1599  HB2 ALA   102      22.515  26.589  38.148  1.00  0.00           H
ATOM   1600  HB3 ALA   102      20.968  25.953  37.319  1.00  0.00           H
ATOM   1601  C   ALA   102      21.373  27.024  40.532  1.00  0.00           C
ATOM   1602  O   ALA   102      20.812  26.344  41.388  1.00  0.00           O
ATOM   1603  N   PHE   103      22.522  27.713  40.767  1.00  0.00           N
ATOM   1604  H   PHE   103      22.894  28.268  40.011  1.00  0.00           H
ATOM   1605  CA  PHE   103      23.131  27.763  42.028  1.00  0.00           C
ATOM   1606  HA  PHE   103      23.292  26.744  42.382  1.00  0.00           H
ATOM   1607  CB  PHE   103      24.510  28.433  41.940  1.00  0.00           C
ATOM   1608  HB2 PHE   103      25.085  27.992  41.126  1.00  0.00           H
ATOM   1609  HB3 PHE   103      24.394  29.432  41.521  1.00  0.00           H
ATOM   1610  CG  PHE   103      25.339  28.457  43.151  1.00  0.00           C
ATOM   1611  CD1 PHE   103      25.514  27.264  43.884  1.00  0.00           C
ATOM   1612  HD1 PHE   103      25.120  26.318  43.545  1.00  0.00           H
ATOM   1613  CE1 PHE   103      26.128  27.348  45.174  1.00  0.00           C
ATOM   1614  HE1 PHE   103      26.196  26.432  45.742  1.00  0.00           H
ATOM   1615  CZ  PHE   103      26.664  28.616  45.581  1.00  0.00           C
ATOM   1616  HZ  PHE   103      27.184  28.596  46.528  1.00  0.00           H
ATOM   1617  CE2 PHE   103      26.477  29.740  44.883  1.00  0.00           C
ATOM   1618  HE2 PHE   103      26.804  30.679  45.305  1.00  0.00           H
ATOM   1619  CD2 PHE   103      25.815  29.699  43.645  1.00  0.00           C
ATOM   1620  HD2 PHE   103      25.551  30.487  42.955  1.00  0.00           H
ATOM   1621  C   PHE   103      22.324  28.529  43.109  1.00  0.00           C
ATOM   1622  O   PHE   103      22.252  28.076  44.255  1.00  0.00           O
ATOM   1623  N   MET   104      21.559  29.551  42.708  1.00  0.00           N
ATOM   1624  H   MET   104      21.698  30.039  41.834  1.00  0.00           H
ATOM   1625  CA  MET   104      20.567  30.133  43.651  1.00  0.00           C
ATOM   1626  HA  MET   104      21.028  30.500  44.567  1.00  0.00           H
ATOM   1627  CB  MET   104      20.098  31.461  42.964  1.00  0.00           C
ATOM   1628  HB2 MET   104      20.964  32.071  42.706  1.00  0.00           H
ATOM   1629  HB3 MET   104      19.640  31.320  41.986  1.00  0.00           H
ATOM   1630  CG  MET   104      19.228  32.347  43.847  1.00  0.00           C
ATOM   1631  HG2 MET   104      18.426  31.807  44.352  1.00  0.00           H
ATOM   1632  HG3 MET   104      19.872  32.568  44.697  1.00  0.00           H
ATOM   1633  SD  MET   104      18.801  33.895  42.983  1.00  0.00           S
ATOM   1634  CE  MET   104      20.352  34.856  43.057  1.00  0.00           C
ATOM   1635  HE1 MET   104      21.079  34.477  42.339  1.00  0.00           H
ATOM   1636  HE2 MET   104      20.186  35.917  42.877  1.00  0.00           H
ATOM   1637  HE3 MET   104      20.792  34.846  44.055  1.00  0.00           H
ATOM   1638  C   MET   104      19.420  29.137  44.096  1.00  0.00           C
ATOM   1639  O   MET   104      19.052  29.207  45.272  1.00  0.00           O
ATOM   1640  N   GLU   105      18.976  28.292  43.183  1.00  0.00           N
ATOM   1641  H   GLU   105      19.283  28.210  42.224  1.00  0.00           H
ATOM   1642  CA  GLU   105      18.176  27.081  43.554  1.00  0.00           C
ATOM   1643  HA  GLU   105      17.417  27.299  44.305  1.00  0.00           H
ATOM   1644  CB  GLU   105      17.491  26.574  42.229  1.00  0.00           C
ATOM   1645  HB2 GLU   105      16.865  27.406  41.908  1.00  0.00           H
ATOM   1646  HB3 GLU   105      18.265  26.449  41.472  1.00  0.00           H
ATOM   1647  CG  GLU   105      16.636  25.254  42.351  1.00  0.00           C
ATOM   1648  HG2 GLU   105      16.247  25.069  41.350  1.00  0.00           H
ATOM   1649  HG3 GLU   105      17.299  24.424  42.591  1.00  0.00           H
ATOM   1650  CD  GLU   105      15.442  25.209  43.310  1.00  0.00           C
ATOM   1651  OE1 GLU   105      14.943  26.252  43.700  1.00  0.00           O
ATOM   1652  OE2 GLU   105      15.176  24.090  43.839  1.00  0.00           O
ATOM   1653  C   GLU   105      18.948  25.950  44.273  1.00  0.00           C
ATOM   1654  O   GLU   105      18.348  25.131  45.082  1.00  0.00           O
ATOM   1655  N   ALA   106      20.213  25.822  44.084  1.00  0.00           N
ATOM   1656  H   ALA   106      20.593  26.285  43.270  1.00  0.00           H
ATOM   1657  CA  ALA   106      20.962  24.845  44.994  1.00  0.00           C
ATOM   1658  HA  ALA   106      20.274  24.027  45.212  1.00  0.00           H
ATOM   1659  CB  ALA   106      22.273  24.435  44.207  1.00  0.00           C
ATOM   1660  HB1 ALA   106      22.542  23.429  44.528  1.00  0.00           H
ATOM   1661  HB2 ALA   106      23.083  25.072  44.561  1.00  0.00           H
ATOM   1662  HB3 ALA   106      22.124  24.699  43.160  1.00  0.00           H
ATOM   1663  C   ALA   106      21.206  25.431  46.415  1.00  0.00           C
ATOM   1664  O   ALA   106      21.002  24.661  47.388  1.00  0.00           O
ATOM   1665  N   LEU   107      21.477  26.762  46.423  1.00  0.00           N
ATOM   1666  H   LEU   107      21.694  27.151  45.516  1.00  0.00           H
ATOM   1667  CA  LEU   107      21.614  27.456  47.702  1.00  0.00           C
ATOM   1668  HA  LEU   107      22.387  26.899  48.230  1.00  0.00           H
ATOM   1669  CB  LEU   107      22.001  28.928  47.505  1.00  0.00           C
ATOM   1670  HB2 LEU   107      21.294  29.350  46.790  1.00  0.00           H
ATOM   1671  HB3 LEU   107      21.749  29.537  48.374  1.00  0.00           H
ATOM   1672  CG  LEU   107      23.503  29.140  47.225  1.00  0.00           C
ATOM   1673  HG  LEU   107      23.884  28.285  46.669  1.00  0.00           H
ATOM   1674  CD1 LEU   107      23.595  30.553  46.622  1.00  0.00           C
ATOM   1675 HD11 LEU   107      22.986  30.667  45.726  1.00  0.00           H
ATOM   1676 HD12 LEU   107      24.622  30.849  46.412  1.00  0.00           H
ATOM   1677 HD13 LEU   107      23.204  31.339  47.267  1.00  0.00           H
ATOM   1678  CD2 LEU   107      24.370  29.333  48.498  1.00  0.00           C
ATOM   1679 HD21 LEU   107      24.212  28.483  49.159  1.00  0.00           H
ATOM   1680 HD22 LEU   107      25.416  29.479  48.230  1.00  0.00           H
ATOM   1681 HD23 LEU   107      23.966  30.216  48.995  1.00  0.00           H
ATOM   1682  C   LEU   107      20.262  27.388  48.530  1.00  0.00           C
ATOM   1683  O   LEU   107      20.316  27.226  49.720  1.00  0.00           O
ATOM   1684  N   GLN   108      19.126  27.316  47.844  1.00  0.00           N
ATOM   1685  H   GLN   108      19.132  27.410  46.838  1.00  0.00           H
ATOM   1686  CA  GLN   108      17.786  27.071  48.408  1.00  0.00           C
ATOM   1687  HA  GLN   108      17.782  27.598  49.361  1.00  0.00           H
ATOM   1688  CB  GLN   108      16.780  27.781  47.515  1.00  0.00           C
ATOM   1689  HB2 GLN   108      16.973  27.454  46.492  1.00  0.00           H
ATOM   1690  HB3 GLN   108      15.786  27.404  47.755  1.00  0.00           H
ATOM   1691  CG  GLN   108      16.829  29.308  47.525  1.00  0.00           C
ATOM   1692  HG2 GLN   108      16.170  29.631  48.330  1.00  0.00           H
ATOM   1693  HG3 GLN   108      17.856  29.655  47.648  1.00  0.00           H
ATOM   1694  CD  GLN   108      16.346  29.927  46.185  1.00  0.00           C
ATOM   1695  OE1 GLN   108      15.945  29.279  45.217  1.00  0.00           O
ATOM   1696  NE2 GLN   108      16.491  31.260  46.169  1.00  0.00           N
ATOM   1697 HE21 GLN   108      15.907  31.678  45.459  1.00  0.00           H
ATOM   1698 HE22 GLN   108      16.760  31.671  47.051  1.00  0.00           H
ATOM   1699  C   GLN   108      17.521  25.611  48.658  1.00  0.00           C
ATOM   1700  O   GLN   108      17.098  25.286  49.736  1.00  0.00           O
ATOM   1701  N   ALA   109      17.902  24.717  47.718  1.00  0.00           N
ATOM   1702  H   ALA   109      18.203  25.080  46.825  1.00  0.00           H
ATOM   1703  CA  ALA   109      17.915  23.283  47.939  1.00  0.00           C
ATOM   1704  HA  ALA   109      16.904  22.952  48.179  1.00  0.00           H
ATOM   1705  CB  ALA   109      18.298  22.605  46.642  1.00  0.00           C
ATOM   1706  HB1 ALA   109      17.715  22.970  45.797  1.00  0.00           H
ATOM   1707  HB2 ALA   109      18.016  21.554  46.696  1.00  0.00           H
ATOM   1708  HB3 ALA   109      19.370  22.758  46.515  1.00  0.00           H
ATOM   1709  C   ALA   109      18.808  22.672  49.057  1.00  0.00           C
ATOM   1710  O   ALA   109      18.564  21.541  49.545  1.00  0.00           O
ATOM   1711  N   GLY   110      19.713  23.454  49.667  1.00  0.00           N
ATOM   1712  H   GLY   110      19.887  24.346  49.226  1.00  0.00           H
ATOM   1713  CA  GLY   110      20.487  23.211  50.906  1.00  0.00           C
ATOM   1714  HA2 GLY   110      20.332  23.950  51.693  1.00  0.00           H
ATOM   1715  HA3 GLY   110      20.393  22.310  51.511  1.00  0.00           H
ATOM   1716  C   GLY   110      22.021  23.328  50.789  1.00  0.00           C
ATOM   1717  O   GLY   110      22.756  23.081  51.803  1.00  0.00           O
ATOM   1718  N   ALA   111      22.595  23.658  49.606  1.00  0.00           N
ATOM   1719  H   ALA   111      21.978  23.889  48.840  1.00  0.00           H
ATOM   1720  CA  ALA   111      24.050  23.550  49.361  1.00  0.00           C
ATOM   1721  HA  ALA   111      24.397  22.560  49.655  1.00  0.00           H
ATOM   1722  CB  ALA   111      24.319  23.615  47.868  1.00  0.00           C
ATOM   1723  HB1 ALA   111      25.265  23.100  47.706  1.00  0.00           H
ATOM   1724  HB2 ALA   111      24.380  24.672  47.610  1.00  0.00           H
ATOM   1725  HB3 ALA   111      23.484  23.098  47.393  1.00  0.00           H
ATOM   1726  C   ALA   111      24.709  24.638  50.210  1.00  0.00           C
ATOM   1727  O   ALA   111      24.269  25.747  50.424  1.00  0.00           O
ATOM   1728  N   ASP   112      25.908  24.333  50.795  1.00  0.00           N
ATOM   1729  H   ASP   112      26.302  23.453  50.494  1.00  0.00           H
ATOM   1730  CA  ASP   112      26.836  25.250  51.282  1.00  0.00           C
ATOM   1731  HA  ASP   112      26.306  25.940  51.939  1.00  0.00           H
ATOM   1732  CB  ASP   112      27.743  24.425  52.098  1.00  0.00           C
ATOM   1733  HB2 ASP   112      27.143  23.979  52.890  1.00  0.00           H
ATOM   1734  HB3 ASP   112      28.220  23.645  51.506  1.00  0.00           H
ATOM   1735  CG  ASP   112      28.917  25.200  52.740  1.00  0.00           C
ATOM   1736  OD1 ASP   112      29.083  25.191  53.968  1.00  0.00           O
ATOM   1737  OD2 ASP   112      29.636  25.847  51.953  1.00  0.00           O
ATOM   1738  C   ASP   112      27.476  26.059  50.127  1.00  0.00           C
ATOM   1739  O   ASP   112      27.502  25.597  48.978  1.00  0.00           O
ATOM   1740  N   ILE   113      27.846  27.333  50.411  1.00  0.00           N
ATOM   1741  H   ILE   113      27.779  27.652  51.367  1.00  0.00           H
ATOM   1742  CA  ILE   113      28.317  28.249  49.353  1.00  0.00           C
ATOM   1743  HA  ILE   113      27.504  28.481  48.666  1.00  0.00           H
ATOM   1744  CB  ILE   113      28.758  29.657  49.855  1.00  0.00           C
ATOM   1745  HB  ILE   113      29.768  29.597  50.260  1.00  0.00           H
ATOM   1746  CG2 ILE   113      28.761  30.697  48.673  1.00  0.00           C
ATOM   1747 HG21 ILE   113      27.737  30.802  48.317  1.00  0.00           H
ATOM   1748 HG22 ILE   113      29.366  30.305  47.855  1.00  0.00           H
ATOM   1749 HG23 ILE   113      29.163  31.673  48.949  1.00  0.00           H
ATOM   1750  CG1 ILE   113      27.879  30.255  50.944  1.00  0.00           C
ATOM   1751 HG12 ILE   113      26.825  30.141  50.687  1.00  0.00           H
ATOM   1752 HG13 ILE   113      27.881  29.622  51.830  1.00  0.00           H
ATOM   1753  CD1 ILE   113      28.120  31.709  51.410  1.00  0.00           C
ATOM   1754 HD11 ILE   113      27.741  32.376  50.635  1.00  0.00           H
ATOM   1755 HD12 ILE   113      29.138  31.822  51.783  1.00  0.00           H
ATOM   1756 HD13 ILE   113      27.599  31.856  52.355  1.00  0.00           H
ATOM   1757  C   ILE   113      29.551  27.645  48.563  1.00  0.00           C
ATOM   1758  O   ILE   113      29.659  27.882  47.347  1.00  0.00           O
ATOM   1759  N   SER   114      30.320  26.817  49.275  1.00  0.00           N
ATOM   1760  H   SER   114      30.093  26.691  50.251  1.00  0.00           H
ATOM   1761  CA  SER   114      31.423  25.992  48.838  1.00  0.00           C
ATOM   1762  HA  SER   114      32.277  26.605  48.551  1.00  0.00           H
ATOM   1763  CB  SER   114      31.892  24.993  49.974  1.00  0.00           C
ATOM   1764  HB2 SER   114      32.660  24.366  49.523  1.00  0.00           H
ATOM   1765  HB3 SER   114      32.537  25.443  50.729  1.00  0.00           H
ATOM   1766  OG  SER   114      30.817  24.173  50.391  1.00  0.00           O
ATOM   1767  HG  SER   114      30.420  24.660  51.117  1.00  0.00           H
ATOM   1768  C   SER   114      31.141  25.094  47.641  1.00  0.00           C
ATOM   1769  O   SER   114      32.025  24.617  46.991  1.00  0.00           O
ATOM   1770  N   MET   115      29.833  24.838  47.312  1.00  0.00           N
ATOM   1771  H   MET   115      29.062  25.165  47.876  1.00  0.00           H
ATOM   1772  CA  MET   115      29.305  24.038  46.167  1.00  0.00           C
ATOM   1773  HA  MET   115      30.036  23.323  45.790  1.00  0.00           H
ATOM   1774  CB  MET   115      28.028  23.360  46.519  1.00  0.00           C
ATOM   1775  HB2 MET   115      27.369  24.104  46.967  1.00  0.00           H
ATOM   1776  HB3 MET   115      27.587  22.973  45.601  1.00  0.00           H
ATOM   1777  CG  MET   115      28.203  22.254  47.555  1.00  0.00           C
ATOM   1778  HG2 MET   115      28.772  22.751  48.341  1.00  0.00           H
ATOM   1779  HG3 MET   115      27.214  21.946  47.893  1.00  0.00           H
ATOM   1780  SD  MET   115      29.035  20.630  47.121  1.00  0.00           S
ATOM   1781  CE  MET   115      28.092  20.077  45.686  1.00  0.00           C
ATOM   1782  HE1 MET   115      27.089  20.023  46.108  1.00  0.00           H
ATOM   1783  HE2 MET   115      28.147  20.729  44.816  1.00  0.00           H
ATOM   1784  HE3 MET   115      28.311  19.021  45.524  1.00  0.00           H
ATOM   1785  C   MET   115      29.181  24.904  44.859  1.00  0.00           C
ATOM   1786  O   MET   115      28.743  24.351  43.857  1.00  0.00           O
ATOM   1787  N   ILE   116      29.690  26.164  44.870  1.00  0.00           N
ATOM   1788  H   ILE   116      30.033  26.617  45.706  1.00  0.00           H
ATOM   1789  CA  ILE   116      29.400  27.075  43.761  1.00  0.00           C
ATOM   1790  HA  ILE   116      28.316  27.102  43.650  1.00  0.00           H
ATOM   1791  CB  ILE   116      29.851  28.485  44.109  1.00  0.00           C
ATOM   1792  HB  ILE   116      29.320  28.764  45.018  1.00  0.00           H
ATOM   1793  CG2 ILE   116      31.375  28.581  44.472  1.00  0.00           C
ATOM   1794 HG21 ILE   116      31.554  29.539  44.962  1.00  0.00           H
ATOM   1795 HG22 ILE   116      32.011  28.452  43.597  1.00  0.00           H
ATOM   1796 HG23 ILE   116      31.578  27.843  45.246  1.00  0.00           H
ATOM   1797  CG1 ILE   116      29.299  29.434  42.988  1.00  0.00           C
ATOM   1798 HG12 ILE   116      29.947  29.185  42.148  1.00  0.00           H
ATOM   1799 HG13 ILE   116      28.240  29.292  42.772  1.00  0.00           H
ATOM   1800  CD1 ILE   116      29.591  30.895  43.269  1.00  0.00           C
ATOM   1801 HD11 ILE   116      29.131  31.518  42.502  1.00  0.00           H
ATOM   1802 HD12 ILE   116      30.646  31.148  43.364  1.00  0.00           H
ATOM   1803 HD13 ILE   116      29.117  31.067  44.234  1.00  0.00           H
ATOM   1804  C   ILE   116      30.001  26.558  42.418  1.00  0.00           C
ATOM   1805  O   ILE   116      29.352  26.600  41.353  1.00  0.00           O
ATOM   1806  N   GLY   117      31.289  26.158  42.540  1.00  0.00           N
ATOM   1807  H   GLY   117      31.739  26.222  43.443  1.00  0.00           H
ATOM   1808  CA  GLY   117      32.155  25.747  41.358  1.00  0.00           C
ATOM   1809  HA2 GLY   117      32.257  26.690  40.820  1.00  0.00           H
ATOM   1810  HA3 GLY   117      33.073  25.234  41.641  1.00  0.00           H
ATOM   1811  C   GLY   117      31.522  24.730  40.435  1.00  0.00           C
ATOM   1812  O   GLY   117      31.587  24.826  39.211  1.00  0.00           O
ATOM   1813  N   GLN   118      30.600  23.857  40.966  1.00  0.00           N
ATOM   1814  H   GLN   118      30.634  23.882  41.975  1.00  0.00           H
ATOM   1815  CA  GLN   118      29.746  22.873  40.274  1.00  0.00           C
ATOM   1816  HA  GLN   118      30.366  22.387  39.521  1.00  0.00           H
ATOM   1817  CB  GLN   118      29.209  21.878  41.252  1.00  0.00           C
ATOM   1818  HB2 GLN   118      28.470  22.345  41.904  1.00  0.00           H
ATOM   1819  HB3 GLN   118      28.754  21.006  40.783  1.00  0.00           H
ATOM   1820  CG  GLN   118      30.256  21.482  42.337  1.00  0.00           C
ATOM   1821  HG2 GLN   118      30.355  22.197  43.154  1.00  0.00           H
ATOM   1822  HG3 GLN   118      29.767  20.657  42.856  1.00  0.00           H
ATOM   1823  CD  GLN   118      31.514  20.920  41.693  1.00  0.00           C
ATOM   1824  OE1 GLN   118      31.418  20.045  40.893  1.00  0.00           O
ATOM   1825  NE2 GLN   118      32.698  21.326  42.071  1.00  0.00           N
ATOM   1826 HE21 GLN   118      33.482  21.105  41.475  1.00  0.00           H
ATOM   1827 HE22 GLN   118      32.846  21.843  42.926  1.00  0.00           H
ATOM   1828  C   GLN   118      28.625  23.452  39.480  1.00  0.00           C
ATOM   1829  O   GLN   118      28.017  22.817  38.686  1.00  0.00           O
ATOM   1830  N   PHE   119      28.294  24.700  39.689  1.00  0.00           N
ATOM   1831  H   PHE   119      28.826  25.253  40.346  1.00  0.00           H
ATOM   1832  CA  PHE   119      27.310  25.432  38.828  1.00  0.00           C
ATOM   1833  HA  PHE   119      26.842  24.703  38.166  1.00  0.00           H
ATOM   1834  CB  PHE   119      26.204  26.004  39.655  1.00  0.00           C
ATOM   1835  HB2 PHE   119      26.691  26.828  40.179  1.00  0.00           H
ATOM   1836  HB3 PHE   119      25.357  26.461  39.143  1.00  0.00           H
ATOM   1837  CG  PHE   119      25.627  24.949  40.574  1.00  0.00           C
ATOM   1838  CD1 PHE   119      24.315  24.539  40.420  1.00  0.00           C
ATOM   1839  HD1 PHE   119      23.677  24.866  39.613  1.00  0.00           H
ATOM   1840  CE1 PHE   119      23.730  23.597  41.249  1.00  0.00           C
ATOM   1841  HE1 PHE   119      22.706  23.303  41.075  1.00  0.00           H
ATOM   1842  CZ  PHE   119      24.493  23.077  42.280  1.00  0.00           C
ATOM   1843  HZ  PHE   119      24.119  22.322  42.955  1.00  0.00           H
ATOM   1844  CE2 PHE   119      25.823  23.461  42.476  1.00  0.00           C
ATOM   1845  HE2 PHE   119      26.322  23.084  43.357  1.00  0.00           H
ATOM   1846  CD2 PHE   119      26.312  24.492  41.685  1.00  0.00           C
ATOM   1847  HD2 PHE   119      27.297  24.904  41.854  1.00  0.00           H
ATOM   1848  C   PHE   119      27.907  26.492  37.866  1.00  0.00           C
ATOM   1849  O   PHE   119      27.177  27.036  37.007  1.00  0.00           O
ATOM   1850  N   GLY   120      29.213  26.698  37.829  1.00  0.00           N
ATOM   1851  H   GLY   120      29.772  26.265  38.551  1.00  0.00           H
ATOM   1852  CA  GLY   120      29.872  27.444  36.719  1.00  0.00           C
ATOM   1853  HA2 GLY   120      30.781  26.866  36.553  1.00  0.00           H
ATOM   1854  HA3 GLY   120      29.180  27.534  35.882  1.00  0.00           H
ATOM   1855  C   GLY   120      30.292  28.940  37.004  1.00  0.00           C
ATOM   1856  O   GLY   120      31.165  29.495  36.342  1.00  0.00           O
ATOM   1857  N   VAL   121      29.684  29.466  38.048  1.00  0.00           N
ATOM   1858  H   VAL   121      29.144  28.881  38.670  1.00  0.00           H
ATOM   1859  CA  VAL   121      30.026  30.802  38.581  1.00  0.00           C
ATOM   1860  HA  VAL   121      30.608  31.348  37.840  1.00  0.00           H
ATOM   1861  CB  VAL   121      28.672  31.538  38.944  1.00  0.00           C
ATOM   1862  HB  VAL   121      28.888  32.515  39.376  1.00  0.00           H
ATOM   1863  CG1 VAL   121      27.987  32.043  37.679  1.00  0.00           C
ATOM   1864 HG11 VAL   121      27.705  31.269  36.965  1.00  0.00           H
ATOM   1865 HG12 VAL   121      27.180  32.740  37.911  1.00  0.00           H
ATOM   1866 HG13 VAL   121      28.765  32.668  37.242  1.00  0.00           H
ATOM   1867  CG2 VAL   121      27.727  30.815  39.878  1.00  0.00           C
ATOM   1868 HG21 VAL   121      28.234  30.347  40.722  1.00  0.00           H
ATOM   1869 HG22 VAL   121      27.379  29.998  39.246  1.00  0.00           H
ATOM   1870 HG23 VAL   121      26.878  31.450  40.133  1.00  0.00           H
ATOM   1871  C   VAL   121      31.017  30.882  39.750  1.00  0.00           C
ATOM   1872  O   VAL   121      31.040  31.760  40.629  1.00  0.00           O
ATOM   1873  N   GLY   122      31.809  29.820  39.905  1.00  0.00           N
ATOM   1874  H   GLY   122      31.727  29.003  39.316  1.00  0.00           H
ATOM   1875  CA  GLY   122      32.767  29.718  41.055  1.00  0.00           C
ATOM   1876  HA2 GLY   122      32.166  29.546  41.947  1.00  0.00           H
ATOM   1877  HA3 GLY   122      33.386  28.823  40.993  1.00  0.00           H
ATOM   1878  C   GLY   122      33.673  30.913  41.319  1.00  0.00           C
ATOM   1879  O   GLY   122      34.130  31.144  42.486  1.00  0.00           O
ATOM   1880  N   PHE   123      34.003  31.673  40.253  1.00  0.00           N
ATOM   1881  H   PHE   123      33.730  31.316  39.349  1.00  0.00           H
ATOM   1882  CA  PHE   123      34.595  32.975  40.272  1.00  0.00           C
ATOM   1883  HA  PHE   123      35.658  32.835  40.471  1.00  0.00           H
ATOM   1884  CB  PHE   123      34.716  33.684  38.867  1.00  0.00           C
ATOM   1885  HB2 PHE   123      35.404  33.080  38.274  1.00  0.00           H
ATOM   1886  HB3 PHE   123      33.701  33.657  38.470  1.00  0.00           H
ATOM   1887  CG  PHE   123      35.086  35.195  38.862  1.00  0.00           C
ATOM   1888  CD1 PHE   123      36.486  35.534  38.871  1.00  0.00           C
ATOM   1889  HD1 PHE   123      37.217  34.741  38.804  1.00  0.00           H
ATOM   1890  CE1 PHE   123      36.860  36.871  38.871  1.00  0.00           C
ATOM   1891  HE1 PHE   123      37.912  37.114  38.846  1.00  0.00           H
ATOM   1892  CZ  PHE   123      35.864  37.860  38.960  1.00  0.00           C
ATOM   1893  HZ  PHE   123      36.168  38.894  38.889  1.00  0.00           H
ATOM   1894  CE2 PHE   123      34.514  37.598  38.867  1.00  0.00           C
ATOM   1895  HE2 PHE   123      33.766  38.377  38.861  1.00  0.00           H
ATOM   1896  CD2 PHE   123      34.155  36.241  38.775  1.00  0.00           C
ATOM   1897  HD2 PHE   123      33.133  35.950  38.580  1.00  0.00           H
ATOM   1898  C   PHE   123      33.965  33.956  41.330  1.00  0.00           C
ATOM   1899  O   PHE   123      34.769  34.528  42.036  1.00  0.00           O
ATOM   1900  N   TYR   124      32.633  34.087  41.359  1.00  0.00           N
ATOM   1901  H   TYR   124      32.018  33.501  40.814  1.00  0.00           H
ATOM   1902  CA  TYR   124      32.043  34.984  42.342  1.00  0.00           C
ATOM   1903  HA  TYR   124      32.387  36.015  42.264  1.00  0.00           H
ATOM   1904  CB  TYR   124      30.482  34.931  42.047  1.00  0.00           C
ATOM   1905  HB2 TYR   124      30.112  33.906  42.060  1.00  0.00           H
ATOM   1906  HB3 TYR   124      30.024  35.493  42.860  1.00  0.00           H
ATOM   1907  CG  TYR   124      30.013  35.477  40.668  1.00  0.00           C
ATOM   1908  CD1 TYR   124      30.819  36.356  39.915  1.00  0.00           C
ATOM   1909  HD1 TYR   124      31.738  36.767  40.305  1.00  0.00           H
ATOM   1910  CE1 TYR   124      30.414  36.743  38.604  1.00  0.00           C
ATOM   1911  HE1 TYR   124      31.066  37.424  38.075  1.00  0.00           H
ATOM   1912  CZ  TYR   124      29.280  36.203  37.924  1.00  0.00           C
ATOM   1913  OH  TYR   124      29.103  36.486  36.633  1.00  0.00           O
ATOM   1914  HH  TYR   124      29.863  36.162  36.145  1.00  0.00           H
ATOM   1915  CE2 TYR   124      28.421  35.415  38.725  1.00  0.00           C
ATOM   1916  HE2 TYR   124      27.514  34.920  38.412  1.00  0.00           H
ATOM   1917  CD2 TYR   124      28.824  35.071  40.067  1.00  0.00           C
ATOM   1918  HD2 TYR   124      28.239  34.417  40.697  1.00  0.00           H
ATOM   1919  C   TYR   124      32.332  34.658  43.886  1.00  0.00           C
ATOM   1920  O   TYR   124      32.195  35.525  44.713  1.00  0.00           O
ATOM   1921  N   SER   125      33.009  33.551  44.189  1.00  0.00           N
ATOM   1922  H   SER   125      33.446  32.929  43.524  1.00  0.00           H
ATOM   1923  CA  SER   125      33.440  33.281  45.589  1.00  0.00           C
ATOM   1924  HA  SER   125      32.717  33.762  46.247  1.00  0.00           H
ATOM   1925  CB  SER   125      33.491  31.769  45.959  1.00  0.00           C
ATOM   1926  HB2 SER   125      33.694  31.544  47.005  1.00  0.00           H
ATOM   1927  HB3 SER   125      32.545  31.248  45.813  1.00  0.00           H
ATOM   1928  OG  SER   125      34.532  31.114  45.220  1.00  0.00           O
ATOM   1929  HG  SER   125      34.190  30.844  44.364  1.00  0.00           H
ATOM   1930  C   SER   125      34.685  34.066  45.945  1.00  0.00           C
ATOM   1931  O   SER   125      35.032  34.089  47.141  1.00  0.00           O
ATOM   1932  N   ALA   126      35.304  34.777  45.025  1.00  0.00           N
ATOM   1933  H   ALA   126      34.885  34.806  44.106  1.00  0.00           H
ATOM   1934  CA  ALA   126      36.439  35.627  45.322  1.00  0.00           C
ATOM   1935  HA  ALA   126      37.222  35.046  45.812  1.00  0.00           H
ATOM   1936  CB  ALA   126      36.891  36.222  43.956  1.00  0.00           C
ATOM   1937  HB1 ALA   126      37.596  37.037  44.127  1.00  0.00           H
ATOM   1938  HB2 ALA   126      36.074  36.647  43.373  1.00  0.00           H
ATOM   1939  HB3 ALA   126      37.284  35.341  43.447  1.00  0.00           H
ATOM   1940  C   ALA   126      36.044  36.732  46.374  1.00  0.00           C
ATOM   1941  O   ALA   126      36.782  36.963  47.354  1.00  0.00           O
ATOM   1942  N   TYR   127      34.823  37.172  46.225  1.00  0.00           N
ATOM   1943  H   TYR   127      34.345  36.837  45.401  1.00  0.00           H
ATOM   1944  CA  TYR   127      34.150  38.216  47.002  1.00  0.00           C
ATOM   1945  HA  TYR   127      34.854  39.034  47.152  1.00  0.00           H
ATOM   1946  CB  TYR   127      32.887  38.725  46.231  1.00  0.00           C
ATOM   1947  HB2 TYR   127      32.279  37.847  46.009  1.00  0.00           H
ATOM   1948  HB3 TYR   127      32.316  39.393  46.876  1.00  0.00           H
ATOM   1949  CG  TYR   127      33.252  39.486  44.935  1.00  0.00           C
ATOM   1950  CD1 TYR   127      33.476  40.861  45.020  1.00  0.00           C
ATOM   1951  HD1 TYR   127      33.412  41.359  45.975  1.00  0.00           H
ATOM   1952  CE1 TYR   127      33.850  41.578  43.864  1.00  0.00           C
ATOM   1953  HE1 TYR   127      33.942  42.644  44.010  1.00  0.00           H
ATOM   1954  CZ  TYR   127      33.879  40.937  42.640  1.00  0.00           C
ATOM   1955  OH  TYR   127      34.157  41.593  41.479  1.00  0.00           O
ATOM   1956  HH  TYR   127      34.591  42.444  41.574  1.00  0.00           H
ATOM   1957  CE2 TYR   127      33.604  39.544  42.534  1.00  0.00           C
ATOM   1958  HE2 TYR   127      33.734  39.044  41.586  1.00  0.00           H
ATOM   1959  CD2 TYR   127      33.214  38.790  43.714  1.00  0.00           C
ATOM   1960  HD2 TYR   127      33.112  37.719  43.612  1.00  0.00           H
ATOM   1961  C   TYR   127      33.732  37.695  48.414  1.00  0.00           C
ATOM   1962  O   TYR   127      33.236  38.458  49.204  1.00  0.00           O
ATOM   1963  N   LEU   128      34.020  36.434  48.745  1.00  0.00           N
ATOM   1964  H   LEU   128      34.432  35.689  48.202  1.00  0.00           H
ATOM   1965  CA  LEU   128      33.923  36.076  50.160  1.00  0.00           C
ATOM   1966  HA  LEU   128      32.954  36.388  50.551  1.00  0.00           H
ATOM   1967  CB  LEU   128      34.116  34.546  50.312  1.00  0.00           C
ATOM   1968  HB2 LEU   128      34.970  34.412  49.649  1.00  0.00           H
ATOM   1969  HB3 LEU   128      34.380  34.336  51.349  1.00  0.00           H
ATOM   1970  CG  LEU   128      32.990  33.521  50.020  1.00  0.00           C
ATOM   1971  HG  LEU   128      32.509  33.923  49.128  1.00  0.00           H
ATOM   1972  CD1 LEU   128      33.374  32.090  49.869  1.00  0.00           C
ATOM   1973 HD11 LEU   128      32.456  31.526  49.708  1.00  0.00           H
ATOM   1974 HD12 LEU   128      33.849  31.698  50.769  1.00  0.00           H
ATOM   1975 HD13 LEU   128      34.022  32.032  48.994  1.00  0.00           H
ATOM   1976  CD2 LEU   128      31.895  33.646  51.055  1.00  0.00           C
ATOM   1977 HD21 LEU   128      32.220  33.400  52.066  1.00  0.00           H
ATOM   1978 HD22 LEU   128      31.479  34.652  51.112  1.00  0.00           H
ATOM   1979 HD23 LEU   128      30.940  33.204  50.768  1.00  0.00           H
ATOM   1980  C   LEU   128      35.101  36.648  50.968  1.00  0.00           C
ATOM   1981  O   LEU   128      34.893  36.979  52.167  1.00  0.00           O
ATOM   1982  N   VAL   129      36.317  36.661  50.436  1.00  0.00           N
ATOM   1983  H   VAL   129      36.401  36.389  49.468  1.00  0.00           H
ATOM   1984  CA  VAL   129      37.518  37.133  51.161  1.00  0.00           C
ATOM   1985  HA  VAL   129      37.273  37.154  52.224  1.00  0.00           H
ATOM   1986  CB  VAL   129      38.671  36.154  51.026  1.00  0.00           C
ATOM   1987  HB  VAL   129      39.427  36.552  51.704  1.00  0.00           H
ATOM   1988  CG1 VAL   129      38.399  34.748  51.462  1.00  0.00           C
ATOM   1989 HG11 VAL   129      39.367  34.252  51.385  1.00  0.00           H
ATOM   1990 HG12 VAL   129      38.233  34.863  52.533  1.00  0.00           H
ATOM   1991 HG13 VAL   129      37.493  34.373  50.984  1.00  0.00           H
ATOM   1992  CG2 VAL   129      39.285  36.208  49.591  1.00  0.00           C
ATOM   1993 HG21 VAL   129      39.492  37.242  49.317  1.00  0.00           H
ATOM   1994 HG22 VAL   129      38.638  35.919  48.762  1.00  0.00           H
ATOM   1995 HG23 VAL   129      40.146  35.544  49.510  1.00  0.00           H
ATOM   1996  C   VAL   129      37.784  38.584  50.630  1.00  0.00           C
ATOM   1997  O   VAL   129      38.129  39.477  51.376  1.00  0.00           O
ATOM   1998  N   ALA   130      37.516  38.952  49.349  1.00  0.00           N
ATOM   1999  H   ALA   130      36.874  38.356  48.844  1.00  0.00           H
ATOM   2000  CA  ALA   130      37.823  40.117  48.643  1.00  0.00           C
ATOM   2001  HA  ALA   130      38.830  40.358  48.982  1.00  0.00           H
ATOM   2002  CB  ALA   130      37.900  39.793  47.144  1.00  0.00           C
ATOM   2003  HB1 ALA   130      38.367  40.642  46.645  1.00  0.00           H
ATOM   2004  HB2 ALA   130      36.874  39.593  46.836  1.00  0.00           H
ATOM   2005  HB3 ALA   130      38.544  38.928  46.986  1.00  0.00           H
ATOM   2006  C   ALA   130      36.845  41.318  48.923  1.00  0.00           C
ATOM   2007  O   ALA   130      35.685  41.118  49.208  1.00  0.00           O
ATOM   2008  N   GLU   131      37.363  42.519  48.748  1.00  0.00           N
ATOM   2009  H   GLU   131      38.372  42.537  48.729  1.00  0.00           H
ATOM   2010  CA  GLU   131      36.606  43.835  48.732  1.00  0.00           C
ATOM   2011  HA  GLU   131      35.656  43.682  49.242  1.00  0.00           H
ATOM   2012  CB  GLU   131      37.412  44.866  49.570  1.00  0.00           C
ATOM   2013  HB2 GLU   131      36.891  45.802  49.373  1.00  0.00           H
ATOM   2014  HB3 GLU   131      37.260  44.506  50.588  1.00  0.00           H
ATOM   2015  CG  GLU   131      38.957  45.039  49.312  1.00  0.00           C
ATOM   2016  HG2 GLU   131      39.493  44.177  49.710  1.00  0.00           H
ATOM   2017  HG3 GLU   131      39.045  45.290  48.255  1.00  0.00           H
ATOM   2018  CD  GLU   131      39.570  46.216  49.966  1.00  0.00           C
ATOM   2019  OE1 GLU   131      40.642  46.541  49.506  1.00  0.00           O
ATOM   2020  OE2 GLU   131      39.088  46.864  50.932  1.00  0.00           O
ATOM   2021  C   GLU   131      36.178  44.239  47.303  1.00  0.00           C
ATOM   2022  O   GLU   131      35.101  44.802  47.057  1.00  0.00           O
ATOM   2023  N   LYS   132      37.074  43.868  46.367  1.00  0.00           N
ATOM   2024  H   LYS   132      37.940  43.540  46.769  1.00  0.00           H
ATOM   2025  CA  LYS   132      37.133  44.163  44.948  1.00  0.00           C
ATOM   2026  HA  LYS   132      36.172  44.078  44.443  1.00  0.00           H
ATOM   2027  CB  LYS   132      37.757  45.529  44.604  1.00  0.00           C
ATOM   2028  HB2 LYS   132      37.049  46.251  45.011  1.00  0.00           H
ATOM   2029  HB3 LYS   132      38.702  45.621  45.142  1.00  0.00           H
ATOM   2030  CG  LYS   132      37.947  46.039  43.174  1.00  0.00           C
ATOM   2031  HG2 LYS   132      38.779  45.387  42.906  1.00  0.00           H
ATOM   2032  HG3 LYS   132      37.082  45.838  42.543  1.00  0.00           H
ATOM   2033  CD  LYS   132      38.345  47.468  42.918  1.00  0.00           C
ATOM   2034  HD2 LYS   132      38.150  47.498  41.847  1.00  0.00           H
ATOM   2035  HD3 LYS   132      37.671  48.209  43.349  1.00  0.00           H
ATOM   2036  CE  LYS   132      39.732  47.836  43.474  1.00  0.00           C
ATOM   2037  HE2 LYS   132      39.693  47.785  44.562  1.00  0.00           H
ATOM   2038  HE3 LYS   132      40.598  47.240  43.184  1.00  0.00           H
ATOM   2039  NZ  LYS   132      40.203  49.136  42.984  1.00  0.00           N
ATOM   2040  HZ1 LYS   132      40.208  49.118  41.975  1.00  0.00           H
ATOM   2041  HZ2 LYS   132      41.052  49.460  43.424  1.00  0.00           H
ATOM   2042  HZ3 LYS   132      39.514  49.814  43.275  1.00  0.00           H
ATOM   2043  C   LYS   132      37.954  43.036  44.217  1.00  0.00           C
ATOM   2044  O   LYS   132      38.937  42.486  44.818  1.00  0.00           O
ATOM   2045  N   VAL   133      37.674  42.796  42.928  1.00  0.00           N
ATOM   2046  H   VAL   133      36.893  43.276  42.503  1.00  0.00           H
ATOM   2047  CA  VAL   133      38.382  41.826  42.037  1.00  0.00           C
ATOM   2048  HA  VAL   133      39.292  41.505  42.546  1.00  0.00           H
ATOM   2049  CB  VAL   133      37.620  40.486  41.825  1.00  0.00           C
ATOM   2050  HB  VAL   133      36.684  40.685  41.304  1.00  0.00           H
ATOM   2051  CG1 VAL   133      38.486  39.429  41.093  1.00  0.00           C
ATOM   2052 HG11 VAL   133      38.394  39.648  40.029  1.00  0.00           H
ATOM   2053 HG12 VAL   133      39.545  39.570  41.305  1.00  0.00           H
ATOM   2054 HG13 VAL   133      38.094  38.430  41.285  1.00  0.00           H
ATOM   2055  CG2 VAL   133      37.218  39.876  43.168  1.00  0.00           C
ATOM   2056 HG21 VAL   133      38.045  39.413  43.706  1.00  0.00           H
ATOM   2057 HG22 VAL   133      36.422  39.176  42.911  1.00  0.00           H
ATOM   2058 HG23 VAL   133      36.770  40.649  43.793  1.00  0.00           H
ATOM   2059  C   VAL   133      38.799  42.508  40.742  1.00  0.00           C
ATOM   2060  O   VAL   133      37.882  43.038  40.081  1.00  0.00           O
ATOM   2061  N   THR   134      40.039  42.436  40.260  1.00  0.00           N
ATOM   2062  H   THR   134      40.700  42.035  40.910  1.00  0.00           H
ATOM   2063  CA  THR   134      40.500  42.918  38.973  1.00  0.00           C
ATOM   2064  HA  THR   134      39.624  43.391  38.530  1.00  0.00           H
ATOM   2065  CB  THR   134      41.606  43.971  39.038  1.00  0.00           C
ATOM   2066  HB  THR   134      42.486  43.381  39.290  1.00  0.00           H
ATOM   2067  CG2 THR   134      42.031  44.676  37.743  1.00  0.00           C
ATOM   2068 HG21 THR   134      42.998  45.153  37.900  1.00  0.00           H
ATOM   2069 HG22 THR   134      41.296  45.425  37.443  1.00  0.00           H
ATOM   2070 HG23 THR   134      42.263  43.929  36.985  1.00  0.00           H
ATOM   2071  OG1 THR   134      41.599  44.933  39.996  1.00  0.00           O
ATOM   2072  HG1 THR   134      41.814  44.525  40.839  1.00  0.00           H
ATOM   2073  C   THR   134      40.956  41.762  38.085  1.00  0.00           C
ATOM   2074  O   THR   134      41.661  40.894  38.615  1.00  0.00           O
ATOM   2075  N   VAL   135      40.618  41.804  36.789  1.00  0.00           N
ATOM   2076  H   VAL   135      40.303  42.673  36.381  1.00  0.00           H
ATOM   2077  CA  VAL   135      40.948  40.642  35.872  1.00  0.00           C
ATOM   2078  HA  VAL   135      41.579  40.018  36.505  1.00  0.00           H
ATOM   2079  CB  VAL   135      39.736  39.659  35.624  1.00  0.00           C
ATOM   2080  HB  VAL   135      38.842  40.150  35.240  1.00  0.00           H
ATOM   2081  CG1 VAL   135      40.092  38.682  34.546  1.00  0.00           C
ATOM   2082 HG11 VAL   135      41.032  38.153  34.702  1.00  0.00           H
ATOM   2083 HG12 VAL   135      39.310  37.944  34.374  1.00  0.00           H
ATOM   2084 HG13 VAL   135      40.081  39.120  33.547  1.00  0.00           H
ATOM   2085  CG2 VAL   135      39.256  38.978  36.904  1.00  0.00           C
ATOM   2086 HG21 VAL   135      40.074  38.829  37.609  1.00  0.00           H
ATOM   2087 HG22 VAL   135      38.779  38.074  36.527  1.00  0.00           H
ATOM   2088 HG23 VAL   135      38.524  39.546  37.478  1.00  0.00           H
ATOM   2089  C   VAL   135      41.695  41.148  34.591  1.00  0.00           C
ATOM   2090  O   VAL   135      40.974  41.692  33.762  1.00  0.00           O
ATOM   2091  N   ILE   136      42.958  40.920  34.368  1.00  0.00           N
ATOM   2092  H   ILE   136      43.224  40.331  35.144  1.00  0.00           H
ATOM   2093  CA  ILE   136      43.857  41.280  33.273  1.00  0.00           C
ATOM   2094  HA  ILE   136      43.456  42.140  32.736  1.00  0.00           H
ATOM   2095  CB  ILE   136      45.268  41.748  33.856  1.00  0.00           C
ATOM   2096  HB  ILE   136      45.472  40.934  34.551  1.00  0.00           H
ATOM   2097  CG2 ILE   136      46.436  41.826  32.794  1.00  0.00           C
ATOM   2098 HG21 ILE   136      46.729  40.806  32.543  1.00  0.00           H
ATOM   2099 HG22 ILE   136      47.379  42.260  33.125  1.00  0.00           H
ATOM   2100 HG23 ILE   136      46.195  42.409  31.905  1.00  0.00           H
ATOM   2101  CG1 ILE   136      45.137  43.139  34.583  1.00  0.00           C
ATOM   2102 HG12 ILE   136      45.262  44.008  33.938  1.00  0.00           H
ATOM   2103 HG13 ILE   136      44.153  43.119  35.052  1.00  0.00           H
ATOM   2104  CD1 ILE   136      46.182  43.237  35.667  1.00  0.00           C
ATOM   2105 HD11 ILE   136      46.124  42.398  36.361  1.00  0.00           H
ATOM   2106 HD12 ILE   136      46.057  44.137  36.269  1.00  0.00           H
ATOM   2107 HD13 ILE   136      47.194  43.165  35.269  1.00  0.00           H
ATOM   2108  C   ILE   136      43.922  40.061  32.383  1.00  0.00           C
ATOM   2109  O   ILE   136      43.948  38.902  32.849  1.00  0.00           O
ATOM   2110  N   THR   137      44.160  40.340  31.110  1.00  0.00           N
ATOM   2111  H   THR   137      43.970  41.278  30.791  1.00  0.00           H
ATOM   2112  CA  THR   137      44.206  39.201  30.191  1.00  0.00           C
ATOM   2113  HA  THR   137      44.763  38.362  30.607  1.00  0.00           H
ATOM   2114  CB  THR   137      42.883  38.586  29.911  1.00  0.00           C
ATOM   2115  HB  THR   137      42.469  38.141  30.816  1.00  0.00           H
ATOM   2116  CG2 THR   137      41.788  39.607  29.433  1.00  0.00           C
ATOM   2117 HG21 THR   137      41.124  39.092  28.740  1.00  0.00           H
ATOM   2118 HG22 THR   137      42.083  40.376  28.719  1.00  0.00           H
ATOM   2119 HG23 THR   137      41.374  40.060  30.335  1.00  0.00           H
ATOM   2120  OG1 THR   137      42.887  37.444  29.010  1.00  0.00           O
ATOM   2121  HG1 THR   137      43.401  36.777  29.470  1.00  0.00           H
ATOM   2122  C   THR   137      44.797  39.585  28.842  1.00  0.00           C
ATOM   2123  O   THR   137      44.649  40.719  28.376  1.00  0.00           O
ATOM   2124  N   LYS   138      45.397  38.650  28.067  1.00  0.00           N
ATOM   2125  H   LYS   138      45.456  37.690  28.372  1.00  0.00           H
ATOM   2126  CA  LYS   138      45.742  38.750  26.674  1.00  0.00           C
ATOM   2127  HA  LYS   138      45.122  39.534  26.239  1.00  0.00           H
ATOM   2128  CB  LYS   138      47.192  39.165  26.533  1.00  0.00           C
ATOM   2129  HB2 LYS   138      47.281  40.182  26.915  1.00  0.00           H
ATOM   2130  HB3 LYS   138      47.817  38.539  27.171  1.00  0.00           H
ATOM   2131  CG  LYS   138      47.766  39.334  25.108  1.00  0.00           C
ATOM   2132  HG2 LYS   138      48.814  39.601  25.241  1.00  0.00           H
ATOM   2133  HG3 LYS   138      47.694  38.391  24.568  1.00  0.00           H
ATOM   2134  CD  LYS   138      46.968  40.337  24.233  1.00  0.00           C
ATOM   2135  HD2 LYS   138      45.999  39.933  23.939  1.00  0.00           H
ATOM   2136  HD3 LYS   138      46.850  41.287  24.752  1.00  0.00           H
ATOM   2137  CE  LYS   138      47.696  40.726  22.896  1.00  0.00           C
ATOM   2138  HE2 LYS   138      47.453  41.702  22.478  1.00  0.00           H
ATOM   2139  HE3 LYS   138      48.753  40.849  23.134  1.00  0.00           H
ATOM   2140  NZ  LYS   138      47.462  39.703  21.904  1.00  0.00           N
ATOM   2141  HZ1 LYS   138      47.957  38.859  22.153  1.00  0.00           H
ATOM   2142  HZ2 LYS   138      47.846  39.909  20.993  1.00  0.00           H
ATOM   2143  HZ3 LYS   138      46.470  39.517  21.838  1.00  0.00           H
ATOM   2144  C   LYS   138      45.274  37.499  25.996  1.00  0.00           C
ATOM   2145  O   LYS   138      45.572  36.381  26.465  1.00  0.00           O
ATOM   2146  N   HIE   139      44.731  37.601  24.745  1.00  0.00           N
ATOM   2147  H   HIE   139      44.621  38.516  24.332  1.00  0.00           H
ATOM   2148  CA  HIE   139      44.259  36.492  23.935  1.00  0.00           C
ATOM   2149  HA  HIE   139      44.678  35.539  24.258  1.00  0.00           H
ATOM   2150  CB  HIE   139      42.750  36.263  24.117  1.00  0.00           C
ATOM   2151  HB2 HIE   139      42.557  35.938  25.139  1.00  0.00           H
ATOM   2152  HB3 HIE   139      42.316  37.234  23.877  1.00  0.00           H
ATOM   2153  CG  HIE   139      42.056  35.297  23.280  1.00  0.00           C
ATOM   2154  ND1 HIE   139      42.134  35.238  21.862  1.00  0.00           N
ATOM   2155  CE1 HIE   139      41.138  34.437  21.417  1.00  0.00           C
ATOM   2156  HE1 HIE   139      40.896  34.161  20.401  1.00  0.00           H
ATOM   2157  NE2 HIE   139      40.505  33.902  22.520  1.00  0.00           N
ATOM   2158  HE2 HIE   139      39.620  33.417  22.477  1.00  0.00           H
ATOM   2159  CD2 HIE   139      40.992  34.484  23.654  1.00  0.00           C
ATOM   2160  HD2 HIE   139      40.482  34.501  24.606  1.00  0.00           H
ATOM   2161  C   HIE   139      44.789  36.744  22.494  1.00  0.00           C
ATOM   2162  O   HIE   139      45.144  37.864  22.028  1.00  0.00           O
ATOM   2163  N   ASN   140      45.119  35.648  21.842  1.00  0.00           N
ATOM   2164  H   ASN   140      44.876  34.765  22.270  1.00  0.00           H
ATOM   2165  CA  ASN   140      45.598  35.549  20.442  1.00  0.00           C
ATOM   2166  HA  ASN   140      46.659  35.793  20.403  1.00  0.00           H
ATOM   2167  CB  ASN   140      45.369  34.073  20.021  1.00  0.00           C
ATOM   2168  HB2 ASN   140      44.470  33.661  20.476  1.00  0.00           H
ATOM   2169  HB3 ASN   140      45.107  33.959  18.969  1.00  0.00           H
ATOM   2170  CG  ASN   140      46.547  33.200  20.375  1.00  0.00           C
ATOM   2171  OD1 ASN   140      47.710  33.557  20.474  1.00  0.00           O
ATOM   2172  ND2 ASN   140      46.324  31.904  20.698  1.00  0.00           N
ATOM   2173 HD21 ASN   140      45.383  31.552  20.798  1.00  0.00           H
ATOM   2174 HD22 ASN   140      47.102  31.261  20.674  1.00  0.00           H
ATOM   2175  C   ASN   140      44.758  36.376  19.373  1.00  0.00           C
ATOM   2176  O   ASN   140      45.348  36.698  18.345  1.00  0.00           O
ATOM   2177  N   ASP   141      43.475  36.717  19.623  1.00  0.00           N
ATOM   2178  H   ASP   141      43.065  36.476  20.515  1.00  0.00           H
ATOM   2179  CA  ASP   141      42.550  37.353  18.750  1.00  0.00           C
ATOM   2180  HA  ASP   141      43.107  37.457  17.818  1.00  0.00           H
ATOM   2181  CB  ASP   141      41.328  36.511  18.456  1.00  0.00           C
ATOM   2182  HB2 ASP   141      41.033  36.173  19.449  1.00  0.00           H
ATOM   2183  HB3 ASP   141      40.514  37.104  18.039  1.00  0.00           H
ATOM   2184  CG  ASP   141      41.417  35.329  17.506  1.00  0.00           C
ATOM   2185  OD1 ASP   141      42.207  35.306  16.554  1.00  0.00           O
ATOM   2186  OD2 ASP   141      40.685  34.355  17.784  1.00  0.00           O
ATOM   2187  C   ASP   141      42.133  38.773  19.152  1.00  0.00           C
ATOM   2188  O   ASP   141      41.228  39.447  18.553  1.00  0.00           O
ATOM   2189  N   ASP   142      42.835  39.410  20.163  1.00  0.00           N
ATOM   2190  H   ASP   142      43.370  38.755  20.717  1.00  0.00           H
ATOM   2191  CA  ASP   142      42.544  40.687  20.652  1.00  0.00           C
ATOM   2192  HA  ASP   142      42.201  41.269  19.797  1.00  0.00           H
ATOM   2193  CB  ASP   142      41.371  40.508  21.676  1.00  0.00           C
ATOM   2194  HB2 ASP   142      40.829  39.614  21.366  1.00  0.00           H
ATOM   2195  HB3 ASP   142      41.782  40.322  22.667  1.00  0.00           H
ATOM   2196  CG  ASP   142      40.516  41.792  21.728  1.00  0.00           C
ATOM   2197  OD1 ASP   142      40.811  42.930  21.296  1.00  0.00           O
ATOM   2198  OD2 ASP   142      39.398  41.638  22.187  1.00  0.00           O
ATOM   2199  C   ASP   142      43.753  41.290  21.370  1.00  0.00           C
ATOM   2200  O   ASP   142      44.834  40.661  21.413  1.00  0.00           O
ATOM   2201  N   GLU   143      43.555  42.522  21.917  1.00  0.00           N
ATOM   2202  H   GLU   143      42.618  42.892  21.850  1.00  0.00           H
ATOM   2203  CA  GLU   143      44.519  43.460  22.670  1.00  0.00           C
ATOM   2204  HA  GLU   143      45.491  43.362  22.187  1.00  0.00           H
ATOM   2205  CB  GLU   143      44.109  44.931  22.522  1.00  0.00           C
ATOM   2206  HB2 GLU   143      43.613  45.354  23.395  1.00  0.00           H
ATOM   2207  HB3 GLU   143      45.091  45.405  22.530  1.00  0.00           H
ATOM   2208  CG  GLU   143      43.394  45.409  21.232  1.00  0.00           C
ATOM   2209  HG2 GLU   143      42.391  44.978  21.221  1.00  0.00           H
ATOM   2210  HG3 GLU   143      43.427  46.496  21.302  1.00  0.00           H
ATOM   2211  CD  GLU   143      44.021  45.074  19.814  1.00  0.00           C
ATOM   2212  OE1 GLU   143      43.275  45.365  18.833  1.00  0.00           O
ATOM   2213  OE2 GLU   143      45.103  44.389  19.671  1.00  0.00           O
ATOM   2214  C   GLU   143      44.723  43.030  24.141  1.00  0.00           C
ATOM   2215  O   GLU   143      44.118  42.056  24.534  1.00  0.00           O
ATOM   2216  N   GLN   144      45.480  43.785  24.964  1.00  0.00           N
ATOM   2217  H   GLN   144      46.123  44.457  24.571  1.00  0.00           H
ATOM   2218  CA  GLN   144      45.596  43.453  26.379  1.00  0.00           C
ATOM   2219  HA  GLN   144      45.180  42.455  26.524  1.00  0.00           H
ATOM   2220  CB  GLN   144      46.988  43.603  26.944  1.00  0.00           C
ATOM   2221  HB2 GLN   144      47.572  43.097  26.174  1.00  0.00           H
ATOM   2222  HB3 GLN   144      47.366  44.601  27.161  1.00  0.00           H
ATOM   2223  CG  GLN   144      47.168  42.950  28.331  1.00  0.00           C
ATOM   2224  HG2 GLN   144      46.829  43.578  29.155  1.00  0.00           H
ATOM   2225  HG3 GLN   144      46.627  42.005  28.390  1.00  0.00           H
ATOM   2226  CD  GLN   144      48.617  42.691  28.567  1.00  0.00           C
ATOM   2227  OE1 GLN   144      49.256  42.067  27.757  1.00  0.00           O
ATOM   2228  NE2 GLN   144      49.136  43.155  29.689  1.00  0.00           N
ATOM   2229 HE21 GLN   144      50.094  42.952  29.938  1.00  0.00           H
ATOM   2230 HE22 GLN   144      48.638  43.947  30.067  1.00  0.00           H
ATOM   2231  C   GLN   144      44.640  44.329  27.214  1.00  0.00           C
ATOM   2232  O   GLN   144      44.389  45.470  26.893  1.00  0.00           O
ATOM   2233  N   TYR   145      43.964  43.707  28.194  1.00  0.00           N
ATOM   2234  H   TYR   145      44.098  42.718  28.351  1.00  0.00           H
ATOM   2235  CA  TYR   145      42.824  44.336  28.830  1.00  0.00           C
ATOM   2236  HA  TYR   145      42.838  45.416  28.677  1.00  0.00           H
ATOM   2237  CB  TYR   145      41.452  43.734  28.383  1.00  0.00           C
ATOM   2238  HB2 TYR   145      41.515  42.662  28.570  1.00  0.00           H
ATOM   2239  HB3 TYR   145      40.708  44.275  28.968  1.00  0.00           H
ATOM   2240  CG  TYR   145      41.043  44.104  26.914  1.00  0.00           C
ATOM   2241  CD1 TYR   145      40.422  45.374  26.638  1.00  0.00           C
ATOM   2242  HD1 TYR   145      40.158  46.072  27.418  1.00  0.00           H
ATOM   2243  CE1 TYR   145      40.262  45.731  25.270  1.00  0.00           C
ATOM   2244  HE1 TYR   145      39.749  46.650  25.028  1.00  0.00           H
ATOM   2245  CZ  TYR   145      40.603  44.799  24.244  1.00  0.00           C
ATOM   2246  OH  TYR   145      40.404  45.148  22.949  1.00  0.00           O
ATOM   2247  HH  TYR   145      40.350  44.409  22.339  1.00  0.00           H
ATOM   2248  CE2 TYR   145      41.102  43.510  24.528  1.00  0.00           C
ATOM   2249  HE2 TYR   145      41.333  42.784  23.763  1.00  0.00           H
ATOM   2250  CD2 TYR   145      41.332  43.189  25.897  1.00  0.00           C
ATOM   2251  HD2 TYR   145      41.807  42.248  26.130  1.00  0.00           H
ATOM   2252  C   TYR   145      42.830  44.222  30.385  1.00  0.00           C
ATOM   2253  O   TYR   145      43.655  43.509  30.899  1.00  0.00           O
ATOM   2254  N   ALA   146      42.032  45.039  31.085  1.00  0.00           N
ATOM   2255  H   ALA   146      41.457  45.692  30.574  1.00  0.00           H
ATOM   2256  CA  ALA   146      41.651  44.909  32.455  1.00  0.00           C
ATOM   2257  HA  ALA   146      41.805  43.863  32.723  1.00  0.00           H
ATOM   2258  CB  ALA   146      42.598  45.764  33.367  1.00  0.00           C
ATOM   2259  HB1 ALA   146      42.756  45.341  34.359  1.00  0.00           H
ATOM   2260  HB2 ALA   146      42.192  46.758  33.554  1.00  0.00           H
ATOM   2261  HB3 ALA   146      43.544  45.865  32.835  1.00  0.00           H
ATOM   2262  C   ALA   146      40.069  45.069  32.578  1.00  0.00           C
ATOM   2263  O   ALA   146      39.455  46.032  32.184  1.00  0.00           O
ATOM   2264  N   TRP   147      39.385  43.933  32.942  1.00  0.00           N
ATOM   2265  H   TRP   147      40.015  43.189  33.204  1.00  0.00           H
ATOM   2266  CA  TRP   147      38.118  43.959  33.583  1.00  0.00           C
ATOM   2267  HA  TRP   147      37.572  44.734  33.047  1.00  0.00           H
ATOM   2268  CB  TRP   147      37.418  42.619  33.366  1.00  0.00           C
ATOM   2269  HB2 TRP   147      37.151  42.608  32.310  1.00  0.00           H
ATOM   2270  HB3 TRP   147      38.137  41.842  33.632  1.00  0.00           H
ATOM   2271  CG  TRP   147      36.078  42.363  34.056  1.00  0.00           C
ATOM   2272  CD1 TRP   147      34.880  42.484  33.490  1.00  0.00           C
ATOM   2273  HD1 TRP   147      34.760  42.680  32.434  1.00  0.00           H
ATOM   2274  NE1 TRP   147      33.863  42.046  34.266  1.00  0.00           N
ATOM   2275  HE1 TRP   147      32.892  41.946  34.006  1.00  0.00           H
ATOM   2276  CE2 TRP   147      34.414  41.783  35.500  1.00  0.00           C
ATOM   2277  CZ2 TRP   147      33.800  41.413  36.713  1.00  0.00           C
ATOM   2278  HZ2 TRP   147      32.741  41.196  36.721  1.00  0.00           H
ATOM   2279  CH2 TRP   147      34.620  41.281  37.831  1.00  0.00           C
ATOM   2280  HH2 TRP   147      34.191  40.989  38.779  1.00  0.00           H
ATOM   2281  CZ3 TRP   147      36.026  41.311  37.722  1.00  0.00           C
ATOM   2282  HZ3 TRP   147      36.733  41.247  38.536  1.00  0.00           H
ATOM   2283  CE3 TRP   147      36.632  41.630  36.516  1.00  0.00           C
ATOM   2284  HE3 TRP   147      37.697  41.807  36.525  1.00  0.00           H
ATOM   2285  CD2 TRP   147      35.812  41.946  35.401  1.00  0.00           C
ATOM   2286  C   TRP   147      38.289  44.275  35.041  1.00  0.00           C
ATOM   2287  O   TRP   147      39.307  43.976  35.632  1.00  0.00           O
ATOM   2288  N   GLU   148      37.295  44.870  35.728  1.00  0.00           N
ATOM   2289  H   GLU   148      36.389  45.000  35.301  1.00  0.00           H
ATOM   2290  CA  GLU   148      37.433  45.252  37.156  1.00  0.00           C
ATOM   2291  HA  GLU   148      37.835  44.355  37.628  1.00  0.00           H
ATOM   2292  CB  GLU   148      38.373  46.426  37.310  1.00  0.00           C
ATOM   2293  HB2 GLU   148      39.343  46.081  36.950  1.00  0.00           H
ATOM   2294  HB3 GLU   148      38.036  47.271  36.709  1.00  0.00           H
ATOM   2295  CG  GLU   148      38.700  46.916  38.719  1.00  0.00           C
ATOM   2296  HG2 GLU   148      37.773  47.340  39.105  1.00  0.00           H
ATOM   2297  HG3 GLU   148      38.935  46.037  39.318  1.00  0.00           H
ATOM   2298  CD  GLU   148      39.802  47.935  38.764  1.00  0.00           C
ATOM   2299  OE1 GLU   148      40.647  48.162  37.898  1.00  0.00           O
ATOM   2300  OE2 GLU   148      39.957  48.581  39.785  1.00  0.00           O
ATOM   2301  C   GLU   148      36.161  45.439  37.849  1.00  0.00           C
ATOM   2302  O   GLU   148      35.235  46.093  37.285  1.00  0.00           O
ATOM   2303  N   SER   149      35.867  44.916  39.087  1.00  0.00           N
ATOM   2304  H   SER   149      36.570  44.311  39.488  1.00  0.00           H
ATOM   2305  CA  SER   149      34.585  45.155  39.804  1.00  0.00           C
ATOM   2306  HA  SER   149      34.250  46.169  39.587  1.00  0.00           H
ATOM   2307  CB  SER   149      33.582  44.091  39.447  1.00  0.00           C
ATOM   2308  HB2 SER   149      33.338  44.122  38.385  1.00  0.00           H
ATOM   2309  HB3 SER   149      33.989  43.086  39.560  1.00  0.00           H
ATOM   2310  OG  SER   149      32.402  44.300  40.154  1.00  0.00           O
ATOM   2311  HG  SER   149      31.904  45.044  39.806  1.00  0.00           H
ATOM   2312  C   SER   149      34.761  45.189  41.299  1.00  0.00           C
ATOM   2313  O   SER   149      35.095  44.197  41.920  1.00  0.00           O
ATOM   2314  N   SER   150      34.358  46.360  41.900  1.00  0.00           N
ATOM   2315  H   SER   150      34.100  47.097  41.261  1.00  0.00           H
ATOM   2316  CA  SER   150      34.134  46.501  43.316  1.00  0.00           C
ATOM   2317  HA  SER   150      34.831  45.856  43.854  1.00  0.00           H
ATOM   2318  CB  SER   150      34.458  48.004  43.635  1.00  0.00           C
ATOM   2319  HB2 SER   150      34.309  48.053  44.714  1.00  0.00           H
ATOM   2320  HB3 SER   150      35.512  48.151  43.401  1.00  0.00           H
ATOM   2321  OG  SER   150      33.629  48.885  42.898  1.00  0.00           O
ATOM   2322  HG  SER   150      32.897  49.083  43.487  1.00  0.00           H
ATOM   2323  C   SER   150      32.684  46.211  43.716  1.00  0.00           C
ATOM   2324  O   SER   150      32.231  46.777  44.671  1.00  0.00           O
ATOM   2325  N   ALA   151      32.022  45.325  42.965  1.00  0.00           N
ATOM   2326  H   ALA   151      32.553  44.911  42.211  1.00  0.00           H
ATOM   2327  CA  ALA   151      30.629  44.876  43.163  1.00  0.00           C
ATOM   2328  HA  ALA   151      30.387  44.273  42.287  1.00  0.00           H
ATOM   2329  CB  ALA   151      30.668  43.971  44.413  1.00  0.00           C
ATOM   2330  HB1 ALA   151      31.534  43.310  44.414  1.00  0.00           H
ATOM   2331  HB2 ALA   151      29.704  43.464  44.390  1.00  0.00           H
ATOM   2332  HB3 ALA   151      30.730  44.565  45.325  1.00  0.00           H
ATOM   2333  C   ALA   151      29.673  46.070  43.207  1.00  0.00           C
ATOM   2334  O   ALA   151      30.017  47.160  42.722  1.00  0.00           O
ATOM   2335  N   GLY   152      28.479  45.806  43.670  1.00  0.00           N
ATOM   2336  H   GLY   152      28.311  44.853  43.956  1.00  0.00           H
ATOM   2337  CA  GLY   152      27.426  46.742  43.920  1.00  0.00           C
ATOM   2338  HA2 GLY   152      26.840  46.387  44.767  1.00  0.00           H
ATOM   2339  HA3 GLY   152      27.909  47.713  44.035  1.00  0.00           H
ATOM   2340  C   GLY   152      26.565  47.023  42.713  1.00  0.00           C
ATOM   2341  O   GLY   152      26.042  48.117  42.623  1.00  0.00           O
ATOM   2342  N   GLY   153      26.551  46.203  41.647  1.00  0.00           N
ATOM   2343  H   GLY   153      27.209  45.437  41.677  1.00  0.00           H
ATOM   2344  CA  GLY   153      25.721  46.331  40.445  1.00  0.00           C
ATOM   2345  HA2 GLY   153      24.963  45.557  40.572  1.00  0.00           H
ATOM   2346  HA3 GLY   153      25.200  47.285  40.352  1.00  0.00           H
ATOM   2347  C   GLY   153      26.549  46.202  39.158  1.00  0.00           C
ATOM   2348  O   GLY   153      25.967  46.011  38.077  1.00  0.00           O
ATOM   2349  N   SER   154      27.849  46.467  39.257  1.00  0.00           N
ATOM   2350  H   SER   154      28.181  46.354  40.204  1.00  0.00           H
ATOM   2351  CA  SER   154      28.736  47.028  38.147  1.00  0.00           C
ATOM   2352  HA  SER   154      28.210  46.750  37.233  1.00  0.00           H
ATOM   2353  CB  SER   154      28.738  48.545  38.371  1.00  0.00           C
ATOM   2354  HB2 SER   154      27.735  48.928  38.183  1.00  0.00           H
ATOM   2355  HB3 SER   154      29.023  48.800  39.392  1.00  0.00           H
ATOM   2356  OG  SER   154      29.652  49.047  37.482  1.00  0.00           O
ATOM   2357  HG  SER   154      29.320  48.759  36.629  1.00  0.00           H
ATOM   2358  C   SER   154      30.129  46.356  38.098  1.00  0.00           C
ATOM   2359  O   SER   154      30.674  46.002  39.173  1.00  0.00           O
ATOM   2360  N   PHE   155      30.556  46.025  36.849  1.00  0.00           N
ATOM   2361  H   PHE   155      29.887  46.175  36.107  1.00  0.00           H
ATOM   2362  CA  PHE   155      31.942  45.807  36.359  1.00  0.00           C
ATOM   2363  HA  PHE   155      32.579  45.857  37.243  1.00  0.00           H
ATOM   2364  CB  PHE   155      32.016  44.393  35.658  1.00  0.00           C
ATOM   2365  HB2 PHE   155      33.058  44.314  35.351  1.00  0.00           H
ATOM   2366  HB3 PHE   155      31.751  43.522  36.255  1.00  0.00           H
ATOM   2367  CG  PHE   155      31.344  44.364  34.334  1.00  0.00           C
ATOM   2368  CD1 PHE   155      32.029  44.510  33.104  1.00  0.00           C
ATOM   2369  HD1 PHE   155      33.078  44.762  33.067  1.00  0.00           H
ATOM   2370  CE1 PHE   155      31.316  44.421  31.895  1.00  0.00           C
ATOM   2371  HE1 PHE   155      31.822  44.399  30.941  1.00  0.00           H
ATOM   2372  CZ  PHE   155      29.940  44.067  31.892  1.00  0.00           C
ATOM   2373  HZ  PHE   155      29.409  43.974  30.957  1.00  0.00           H
ATOM   2374  CE2 PHE   155      29.250  43.786  33.049  1.00  0.00           C
ATOM   2375  HE2 PHE   155      28.184  43.637  32.961  1.00  0.00           H
ATOM   2376  CD2 PHE   155      29.940  44.083  34.259  1.00  0.00           C
ATOM   2377  HD2 PHE   155      29.458  43.955  35.217  1.00  0.00           H
ATOM   2378  C   PHE   155      32.348  46.981  35.435  1.00  0.00           C
ATOM   2379  O   PHE   155      31.518  47.778  35.004  1.00  0.00           O
ATOM   2380  N   THR   156      33.665  47.112  35.148  1.00  0.00           N
ATOM   2381  H   THR   156      34.322  46.546  35.665  1.00  0.00           H
ATOM   2382  CA  THR   156      34.227  47.879  34.095  1.00  0.00           C
ATOM   2383  HA  THR   156      33.520  48.443  33.487  1.00  0.00           H
ATOM   2384  CB  THR   156      35.020  49.123  34.711  1.00  0.00           C
ATOM   2385  HB  THR   156      35.259  49.769  33.865  1.00  0.00           H
ATOM   2386  CG2 THR   156      34.235  49.904  35.823  1.00  0.00           C
ATOM   2387 HG21 THR   156      33.263  50.307  35.539  1.00  0.00           H
ATOM   2388 HG22 THR   156      34.883  50.681  36.231  1.00  0.00           H
ATOM   2389 HG23 THR   156      33.950  49.235  36.634  1.00  0.00           H
ATOM   2390  OG1 THR   156      36.152  48.598  35.326  1.00  0.00           O
ATOM   2391  HG1 THR   156      35.838  47.818  35.789  1.00  0.00           H
ATOM   2392  C   THR   156      35.075  47.119  33.126  1.00  0.00           C
ATOM   2393  O   THR   156      35.149  45.912  33.304  1.00  0.00           O
ATOM   2394  N   VAL   157      35.663  47.781  32.111  1.00  0.00           N
ATOM   2395  H   VAL   157      35.395  48.742  31.953  1.00  0.00           H
ATOM   2396  CA  VAL   157      36.658  47.302  31.204  1.00  0.00           C
ATOM   2397  HA  VAL   157      37.226  46.467  31.615  1.00  0.00           H
ATOM   2398  CB  VAL   157      35.999  46.702  29.851  1.00  0.00           C
ATOM   2399  HB  VAL   157      35.281  47.448  29.510  1.00  0.00           H
ATOM   2400  CG1 VAL   157      36.935  46.357  28.674  1.00  0.00           C
ATOM   2401 HG11 VAL   157      37.246  47.331  28.296  1.00  0.00           H
ATOM   2402 HG12 VAL   157      37.783  45.809  29.086  1.00  0.00           H
ATOM   2403 HG13 VAL   157      36.489  45.773  27.869  1.00  0.00           H
ATOM   2404  CG2 VAL   157      35.130  45.444  30.091  1.00  0.00           C
ATOM   2405 HG21 VAL   157      34.605  45.230  29.160  1.00  0.00           H
ATOM   2406 HG22 VAL   157      34.399  45.860  30.784  1.00  0.00           H
ATOM   2407 HG23 VAL   157      35.627  44.544  30.455  1.00  0.00           H
ATOM   2408  C   VAL   157      37.528  48.447  30.664  1.00  0.00           C
ATOM   2409  O   VAL   157      37.127  49.591  30.580  1.00  0.00           O
ATOM   2410  N   ARG   158      38.761  48.095  30.315  1.00  0.00           N
ATOM   2411  H   ARG   158      39.187  47.227  30.606  1.00  0.00           H
ATOM   2412  CA  ARG   158      39.706  49.055  29.794  1.00  0.00           C
ATOM   2413  HA  ARG   158      39.234  49.629  28.997  1.00  0.00           H
ATOM   2414  CB  ARG   158      40.357  49.937  30.842  1.00  0.00           C
ATOM   2415  HB2 ARG   158      40.948  50.670  30.292  1.00  0.00           H
ATOM   2416  HB3 ARG   158      39.509  50.337  31.397  1.00  0.00           H
ATOM   2417  CG  ARG   158      41.229  49.088  31.793  1.00  0.00           C
ATOM   2418  HG2 ARG   158      40.629  48.323  32.286  1.00  0.00           H
ATOM   2419  HG3 ARG   158      41.980  48.524  31.239  1.00  0.00           H
ATOM   2420  CD  ARG   158      41.995  49.980  32.761  1.00  0.00           C
ATOM   2421  HD2 ARG   158      42.817  50.534  32.307  1.00  0.00           H
ATOM   2422  HD3 ARG   158      41.361  50.765  33.172  1.00  0.00           H
ATOM   2423  NE  ARG   158      42.550  49.260  33.876  1.00  0.00           N
ATOM   2424  HE  ARG   158      43.482  48.872  33.891  1.00  0.00           H
ATOM   2425  CZ  ARG   158      41.994  49.034  35.052  1.00  0.00           C
ATOM   2426  NH1 ARG   158      40.769  49.382  35.370  1.00  0.00           N
ATOM   2427 HH11 ARG   158      40.112  49.482  34.610  1.00  0.00           H
ATOM   2428 HH12 ARG   158      40.398  49.178  36.287  1.00  0.00           H
ATOM   2429  NH2 ARG   158      42.624  48.410  36.010  1.00  0.00           N
ATOM   2430 HH21 ARG   158      43.521  48.011  35.774  1.00  0.00           H
ATOM   2431 HH22 ARG   158      42.102  48.169  36.840  1.00  0.00           H
ATOM   2432  C   ARG   158      40.897  48.289  29.142  1.00  0.00           C
ATOM   2433  O   ARG   158      41.165  47.062  29.495  1.00  0.00           O
ATOM   2434  N   THR   159      41.595  48.950  28.223  1.00  0.00           N
ATOM   2435  H   THR   159      41.382  49.912  28.002  1.00  0.00           H
ATOM   2436  CA  THR   159      42.944  48.487  27.716  1.00  0.00           C
ATOM   2437  HA  THR   159      42.889  47.404  27.609  1.00  0.00           H
ATOM   2438  CB  THR   159      43.254  49.075  26.331  1.00  0.00           C
ATOM   2439  HB  THR   159      44.290  48.839  26.091  1.00  0.00           H
ATOM   2440  CG2 THR   159      42.520  48.365  25.197  1.00  0.00           C
ATOM   2441 HG21 THR   159      42.804  47.323  25.053  1.00  0.00           H
ATOM   2442 HG22 THR   159      42.784  48.917  24.294  1.00  0.00           H
ATOM   2443 HG23 THR   159      41.455  48.321  25.423  1.00  0.00           H
ATOM   2444  OG1 THR   159      43.103  50.430  26.178  1.00  0.00           O
ATOM   2445  HG1 THR   159      43.925  50.922  26.240  1.00  0.00           H
ATOM   2446  C   THR   159      44.022  48.891  28.738  1.00  0.00           C
ATOM   2447  O   THR   159      43.877  49.901  29.491  1.00  0.00           O
ATOM   2448  N   ASP   160      44.993  48.001  28.819  1.00  0.00           N
ATOM   2449  H   ASP   160      45.002  47.321  28.072  1.00  0.00           H
ATOM   2450  CA  ASP   160      45.944  47.932  29.879  1.00  0.00           C
ATOM   2451  HA  ASP   160      45.489  48.337  30.782  1.00  0.00           H
ATOM   2452  CB  ASP   160      46.241  46.448  30.097  1.00  0.00           C
ATOM   2453  HB2 ASP   160      45.322  45.972  30.440  1.00  0.00           H
ATOM   2454  HB3 ASP   160      46.365  45.825  29.212  1.00  0.00           H
ATOM   2455  CG  ASP   160      47.368  46.169  31.106  1.00  0.00           C
ATOM   2456  OD1 ASP   160      47.333  46.817  32.189  1.00  0.00           O
ATOM   2457  OD2 ASP   160      48.298  45.407  30.781  1.00  0.00           O
ATOM   2458  C   ASP   160      47.231  48.741  29.509  1.00  0.00           C
ATOM   2459  O   ASP   160      48.013  48.372  28.604  1.00  0.00           O
ATOM   2460  N   THR   161      47.560  49.700  30.347  1.00  0.00           N
ATOM   2461  H   THR   161      46.814  49.986  30.964  1.00  0.00           H
ATOM   2462  CA  THR   161      48.817  50.490  30.366  1.00  0.00           C
ATOM   2463  HA  THR   161      49.083  50.679  29.326  1.00  0.00           H
ATOM   2464  CB  THR   161      48.624  51.757  31.139  1.00  0.00           C
ATOM   2465  HB  THR   161      49.586  52.270  31.126  1.00  0.00           H
ATOM   2466  CG2 THR   161      47.537  52.664  30.545  1.00  0.00           C
ATOM   2467 HG21 THR   161      47.771  52.885  29.504  1.00  0.00           H
ATOM   2468 HG22 THR   161      47.351  53.615  31.041  1.00  0.00           H
ATOM   2469 HG23 THR   161      46.559  52.194  30.658  1.00  0.00           H
ATOM   2470  OG1 THR   161      48.173  51.527  32.494  1.00  0.00           O
ATOM   2471  HG1 THR   161      47.285  51.175  32.392  1.00  0.00           H
ATOM   2472  C   THR   161      50.014  49.667  30.971  1.00  0.00           C
ATOM   2473  O   THR   161      51.185  50.064  30.752  1.00  0.00           O
ATOM   2474  N   GLY   162      49.824  48.563  31.685  1.00  0.00           N
ATOM   2475  H   GLY   162      48.872  48.361  31.955  1.00  0.00           H
ATOM   2476  CA  GLY   162      50.911  47.845  32.356  1.00  0.00           C
ATOM   2477  HA2 GLY   162      51.648  48.449  32.884  1.00  0.00           H
ATOM   2478  HA3 GLY   162      50.397  47.145  33.015  1.00  0.00           H
ATOM   2479  C   GLY   162      51.739  46.893  31.414  1.00  0.00           C
ATOM   2480  O   GLY   162      51.619  46.939  30.220  1.00  0.00           O
ATOM   2481  N   GLU   163      52.657  46.140  31.984  1.00  0.00           N
ATOM   2482  H   GLU   163      52.852  46.442  32.927  1.00  0.00           H
ATOM   2483  CA  GLU   163      53.555  45.290  31.177  1.00  0.00           C
ATOM   2484  HA  GLU   163      54.070  46.012  30.545  1.00  0.00           H
ATOM   2485  CB  GLU   163      54.522  44.707  32.174  1.00  0.00           C
ATOM   2486  HB2 GLU   163      55.104  45.509  32.628  1.00  0.00           H
ATOM   2487  HB3 GLU   163      53.918  44.176  32.908  1.00  0.00           H
ATOM   2488  CG  GLU   163      55.679  43.808  31.617  1.00  0.00           C
ATOM   2489  HG2 GLU   163      55.194  43.269  30.803  1.00  0.00           H
ATOM   2490  HG3 GLU   163      56.499  44.443  31.278  1.00  0.00           H
ATOM   2491  CD  GLU   163      56.196  42.849  32.608  1.00  0.00           C
ATOM   2492  OE1 GLU   163      55.390  42.159  33.287  1.00  0.00           O
ATOM   2493  OE2 GLU   163      57.431  42.662  32.682  1.00  0.00           O
ATOM   2494  C   GLU   163      52.746  44.259  30.336  1.00  0.00           C
ATOM   2495  O   GLU   163      51.809  43.579  30.877  1.00  0.00           O
ATOM   2496  N   PRO   164      53.174  43.889  29.090  1.00  0.00           N
ATOM   2497  CD  PRO   164      54.246  44.519  28.362  1.00  0.00           C
ATOM   2498  HD2 PRO   164      55.234  44.398  28.805  1.00  0.00           H
ATOM   2499  HD3 PRO   164      54.098  45.598  28.316  1.00  0.00           H
ATOM   2500  CG  PRO   164      54.346  43.784  27.047  1.00  0.00           C
ATOM   2501  HG2 PRO   164      55.131  43.026  27.022  1.00  0.00           H
ATOM   2502  HG3 PRO   164      54.561  44.393  26.168  1.00  0.00           H
ATOM   2503  CB  PRO   164      53.095  42.880  26.921  1.00  0.00           C
ATOM   2504  HB2 PRO   164      53.442  41.912  26.562  1.00  0.00           H
ATOM   2505  HB3 PRO   164      52.341  43.352  26.292  1.00  0.00           H
ATOM   2506  CA  PRO   164      52.609  42.733  28.347  1.00  0.00           C
ATOM   2507  HA  PRO   164      51.524  42.837  28.329  1.00  0.00           H
ATOM   2508  C   PRO   164      52.907  41.446  28.999  1.00  0.00           C
ATOM   2509  O   PRO   164      53.932  41.210  29.594  1.00  0.00           O
ATOM   2510  N   MET   165      51.989  40.517  28.839  1.00  0.00           N
ATOM   2511  H   MET   165      51.150  40.845  28.384  1.00  0.00           H
ATOM   2512  CA  MET   165      51.935  39.186  29.471  1.00  0.00           C
ATOM   2513  HA  MET   165      52.724  39.027  30.205  1.00  0.00           H
ATOM   2514  CB  MET   165      50.587  39.040  30.280  1.00  0.00           C
ATOM   2515  HB2 MET   165      50.620  38.150  30.909  1.00  0.00           H
ATOM   2516  HB3 MET   165      50.340  39.933  30.854  1.00  0.00           H
ATOM   2517  CG  MET   165      49.341  38.766  29.454  1.00  0.00           C
ATOM   2518  HG2 MET   165      49.317  39.246  28.475  1.00  0.00           H
ATOM   2519  HG3 MET   165      49.337  37.689  29.279  1.00  0.00           H
ATOM   2520  SD  MET   165      47.844  39.130  30.373  1.00  0.00           S
ATOM   2521  CE  MET   165      47.655  37.716  31.465  1.00  0.00           C
ATOM   2522  HE1 MET   165      46.594  37.483  31.562  1.00  0.00           H
ATOM   2523  HE2 MET   165      48.158  36.936  30.892  1.00  0.00           H
ATOM   2524  HE3 MET   165      48.192  37.924  32.389  1.00  0.00           H
ATOM   2525  C   MET   165      52.056  37.980  28.508  1.00  0.00           C
ATOM   2526  O   MET   165      51.955  36.815  29.040  1.00  0.00           O
ATOM   2527  N   GLY   166      52.172  38.084  27.153  1.00  0.00           N
ATOM   2528  H   GLY   166      52.336  38.997  26.755  1.00  0.00           H
ATOM   2529  CA  GLY   166      52.150  36.913  26.282  1.00  0.00           C
ATOM   2530  HA2 GLY   166      52.695  37.210  25.386  1.00  0.00           H
ATOM   2531  HA3 GLY   166      52.775  36.120  26.694  1.00  0.00           H
ATOM   2532  C   GLY   166      50.758  36.418  26.045  1.00  0.00           C
ATOM   2533  O   GLY   166      50.191  36.768  24.995  1.00  0.00           O
ATOM   2534  N   ARG   167      50.201  35.585  27.004  1.00  0.00           N
ATOM   2535  H   ARG   167      50.835  35.413  27.772  1.00  0.00           H
ATOM   2536  CA  ARG   167      48.887  34.991  26.880  1.00  0.00           C
ATOM   2537  HA  ARG   167      48.205  35.816  26.671  1.00  0.00           H
ATOM   2538  CB  ARG   167      48.804  33.907  25.681  1.00  0.00           C
ATOM   2539  HB2 ARG   167      49.302  34.373  24.832  1.00  0.00           H
ATOM   2540  HB3 ARG   167      49.454  33.108  26.039  1.00  0.00           H
ATOM   2541  CG  ARG   167      47.343  33.482  25.286  1.00  0.00           C
ATOM   2542  HG2 ARG   167      46.723  33.520  26.182  1.00  0.00           H
ATOM   2543  HG3 ARG   167      46.768  34.147  24.643  1.00  0.00           H
ATOM   2544  CD  ARG   167      47.355  32.221  24.495  1.00  0.00           C
ATOM   2545  HD2 ARG   167      46.328  32.082  24.159  1.00  0.00           H
ATOM   2546  HD3 ARG   167      47.935  32.356  23.582  1.00  0.00           H
ATOM   2547  NE  ARG   167      47.822  31.101  25.305  1.00  0.00           N
ATOM   2548  HE  ARG   167      47.191  31.045  26.092  1.00  0.00           H
ATOM   2549  CZ  ARG   167      48.947  30.470  25.302  1.00  0.00           C
ATOM   2550  NH1 ARG   167      49.798  30.767  24.380  1.00  0.00           N
ATOM   2551 HH11 ARG   167      49.609  31.418  23.633  1.00  0.00           H
ATOM   2552 HH12 ARG   167      50.632  30.202  24.299  1.00  0.00           H
ATOM   2553  NH2 ARG   167      49.343  29.625  26.203  1.00  0.00           N
ATOM   2554 HH21 ARG   167      48.847  29.451  27.065  1.00  0.00           H
ATOM   2555 HH22 ARG   167      50.223  29.186  25.973  1.00  0.00           H
ATOM   2556  C   ARG   167      48.447  34.157  28.037  1.00  0.00           C
ATOM   2557  O   ARG   167      49.218  33.342  28.603  1.00  0.00           O
ATOM   2558  N   GLY   168      47.273  34.540  28.485  1.00  0.00           N
ATOM   2559  H   GLY   168      46.827  35.347  28.074  1.00  0.00           H
ATOM   2560  CA  GLY   168      46.535  33.925  29.623  1.00  0.00           C
ATOM   2561  HA2 GLY   168      45.792  33.250  29.198  1.00  0.00           H
ATOM   2562  HA3 GLY   168      47.133  33.251  30.238  1.00  0.00           H
ATOM   2563  C   GLY   168      45.762  34.935  30.359  1.00  0.00           C
ATOM   2564  O   GLY   168      45.459  36.042  29.832  1.00  0.00           O
ATOM   2565  N   THR   169      45.314  34.637  31.639  1.00  0.00           N
ATOM   2566  H   THR   169      45.639  33.757  32.015  1.00  0.00           H
ATOM   2567  CA  THR   169      44.519  35.532  32.492  1.00  0.00           C
ATOM   2568  HA  THR   169      44.304  36.440  31.928  1.00  0.00           H
ATOM   2569  CB  THR   169      43.073  35.006  32.639  1.00  0.00           C
ATOM   2570  HB  THR   169      43.179  33.926  32.738  1.00  0.00           H
ATOM   2571  CG2 THR   169      42.188  35.475  33.799  1.00  0.00           C
ATOM   2572 HG21 THR   169      41.422  36.205  33.540  1.00  0.00           H
ATOM   2573 HG22 THR   169      42.725  35.929  34.632  1.00  0.00           H
ATOM   2574 HG23 THR   169      41.693  34.631  34.279  1.00  0.00           H
ATOM   2575  OG1 THR   169      42.407  35.225  31.440  1.00  0.00           O
ATOM   2576  HG1 THR   169      41.751  34.523  31.424  1.00  0.00           H
ATOM   2577  C   THR   169      45.363  35.807  33.807  1.00  0.00           C
ATOM   2578  O   THR   169      46.228  35.022  34.199  1.00  0.00           O
ATOM   2579  N   LYS   170      45.236  36.994  34.422  1.00  0.00           N
ATOM   2580  H   LYS   170      44.681  37.607  33.841  1.00  0.00           H
ATOM   2581  CA  LYS   170      45.753  37.523  35.646  1.00  0.00           C
ATOM   2582  HA  LYS   170      46.183  36.687  36.198  1.00  0.00           H
ATOM   2583  CB  LYS   170      46.969  38.351  35.360  1.00  0.00           C
ATOM   2584  HB2 LYS   170      47.721  37.659  34.981  1.00  0.00           H
ATOM   2585  HB3 LYS   170      46.716  39.111  34.620  1.00  0.00           H
ATOM   2586  CG  LYS   170      47.496  39.003  36.687  1.00  0.00           C
ATOM   2587  HG2 LYS   170      46.840  39.823  36.980  1.00  0.00           H
ATOM   2588  HG3 LYS   170      47.271  38.266  37.458  1.00  0.00           H
ATOM   2589  CD  LYS   170      48.918  39.446  36.646  1.00  0.00           C
ATOM   2590  HD2 LYS   170      49.112  40.080  37.511  1.00  0.00           H
ATOM   2591  HD3 LYS   170      49.576  38.578  36.669  1.00  0.00           H
ATOM   2592  CE  LYS   170      49.157  40.277  35.404  1.00  0.00           C
ATOM   2593  HE2 LYS   170      48.837  39.724  34.521  1.00  0.00           H
ATOM   2594  HE3 LYS   170      48.550  41.181  35.451  1.00  0.00           H
ATOM   2595  NZ  LYS   170      50.594  40.594  35.267  1.00  0.00           N
ATOM   2596  HZ1 LYS   170      50.872  41.078  34.425  1.00  0.00           H
ATOM   2597  HZ2 LYS   170      51.164  39.761  35.295  1.00  0.00           H
ATOM   2598  HZ3 LYS   170      50.715  41.284  35.995  1.00  0.00           H
ATOM   2599  C   LYS   170      44.702  38.200  36.497  1.00  0.00           C
ATOM   2600  O   LYS   170      44.200  39.301  36.243  1.00  0.00           O
ATOM   2601  N   VAL   171      44.303  37.439  37.528  1.00  0.00           N
ATOM   2602  H   VAL   171      44.651  36.493  37.577  1.00  0.00           H
ATOM   2603  CA  VAL   171      43.266  37.740  38.503  1.00  0.00           C
ATOM   2604  HA  VAL   171      42.647  38.562  38.146  1.00  0.00           H
ATOM   2605  CB  VAL   171      42.373  36.440  38.754  1.00  0.00           C
ATOM   2606  HB  VAL   171      43.050  35.699  39.180  1.00  0.00           H
ATOM   2607  CG1 VAL   171      41.243  36.583  39.823  1.00  0.00           C
ATOM   2608 HG11 VAL   171      41.586  36.858  40.821  1.00  0.00           H
ATOM   2609 HG12 VAL   171      40.447  37.255  39.498  1.00  0.00           H
ATOM   2610 HG13 VAL   171      40.757  35.626  40.008  1.00  0.00           H
ATOM   2611  CG2 VAL   171      41.799  35.980  37.450  1.00  0.00           C
ATOM   2612 HG21 VAL   171      42.590  35.522  36.856  1.00  0.00           H
ATOM   2613 HG22 VAL   171      41.414  36.737  36.765  1.00  0.00           H
ATOM   2614 HG23 VAL   171      41.009  35.233  37.524  1.00  0.00           H
ATOM   2615  C   VAL   171      43.796  38.304  39.891  1.00  0.00           C
ATOM   2616  O   VAL   171      44.799  37.772  40.432  1.00  0.00           O
ATOM   2617  N   ILE   172      43.260  39.441  40.374  1.00  0.00           N
ATOM   2618  H   ILE   172      42.511  39.875  39.853  1.00  0.00           H
ATOM   2619  CA  ILE   172      43.781  40.129  41.536  1.00  0.00           C
ATOM   2620  HA  ILE   172      44.550  39.510  42.000  1.00  0.00           H
ATOM   2621  CB  ILE   172      44.416  41.542  41.218  1.00  0.00           C
ATOM   2622  HB  ILE   172      43.572  42.119  40.843  1.00  0.00           H
ATOM   2623  CG2 ILE   172      44.956  42.209  42.525  1.00  0.00           C
ATOM   2624 HG21 ILE   172      45.420  43.177  42.333  1.00  0.00           H
ATOM   2625 HG22 ILE   172      45.683  41.569  43.025  1.00  0.00           H
ATOM   2626 HG23 ILE   172      44.172  42.403  43.257  1.00  0.00           H
ATOM   2627  CG1 ILE   172      45.483  41.557  40.079  1.00  0.00           C
ATOM   2628 HG12 ILE   172      46.051  42.483  40.155  1.00  0.00           H
ATOM   2629 HG13 ILE   172      46.102  40.672  40.228  1.00  0.00           H
ATOM   2630  CD1 ILE   172      45.009  41.490  38.619  1.00  0.00           C
ATOM   2631 HD11 ILE   172      44.280  40.699  38.451  1.00  0.00           H
ATOM   2632 HD12 ILE   172      45.933  41.397  38.048  1.00  0.00           H
ATOM   2633 HD13 ILE   172      44.527  42.434  38.361  1.00  0.00           H
ATOM   2634  C   ILE   172      42.614  40.335  42.610  1.00  0.00           C
ATOM   2635  O   ILE   172      41.778  41.225  42.502  1.00  0.00           O
ATOM   2636  N   LEU   173      42.687  39.567  43.716  1.00  0.00           N
ATOM   2637  H   LEU   173      43.493  38.996  43.928  1.00  0.00           H
ATOM   2638  CA  LEU   173      41.844  39.919  44.885  1.00  0.00           C
ATOM   2639  HA  LEU   173      40.884  40.336  44.583  1.00  0.00           H
ATOM   2640  CB  LEU   173      41.536  38.601  45.659  1.00  0.00           C
ATOM   2641  HB2 LEU   173      42.461  38.032  45.742  1.00  0.00           H
ATOM   2642  HB3 LEU   173      41.297  38.821  46.699  1.00  0.00           H
ATOM   2643  CG  LEU   173      40.441  37.641  44.999  1.00  0.00           C
ATOM   2644  HG  LEU   173      39.454  38.105  45.004  1.00  0.00           H
ATOM   2645  CD1 LEU   173      40.733  37.222  43.565  1.00  0.00           C
ATOM   2646 HD11 LEU   173      41.735  36.802  43.471  1.00  0.00           H
ATOM   2647 HD12 LEU   173      40.638  38.011  42.818  1.00  0.00           H
ATOM   2648 HD13 LEU   173      39.952  36.516  43.284  1.00  0.00           H
ATOM   2649  CD2 LEU   173      40.391  36.283  45.744  1.00  0.00           C
ATOM   2650 HD21 LEU   173      39.609  35.641  45.337  1.00  0.00           H
ATOM   2651 HD22 LEU   173      41.371  35.814  45.663  1.00  0.00           H
ATOM   2652 HD23 LEU   173      40.175  36.524  46.784  1.00  0.00           H
ATOM   2653  C   LEU   173      42.522  40.881  45.863  1.00  0.00           C
ATOM   2654  O   LEU   173      43.630  40.722  46.384  1.00  0.00           O
ATOM   2655  N   HID   174      41.858  42.036  45.985  1.00  0.00           N
ATOM   2656  H   HID   174      40.916  42.070  45.621  1.00  0.00           H
ATOM   2657  CA  HID   174      42.092  43.028  46.974  1.00  0.00           C
ATOM   2658  HA  HID   174      43.163  43.097  47.167  1.00  0.00           H
ATOM   2659  CB  HID   174      41.505  44.322  46.401  1.00  0.00           C
ATOM   2660  HB2 HID   174      40.416  44.298  46.377  1.00  0.00           H
ATOM   2661  HB3 HID   174      41.555  45.137  47.121  1.00  0.00           H
ATOM   2662  CG  HID   174      41.924  44.765  44.996  1.00  0.00           C
ATOM   2663  ND1 HID   174      42.761  45.835  44.742  1.00  0.00           N
ATOM   2664  HD1 HID   174      43.193  46.537  45.325  1.00  0.00           H
ATOM   2665  CE1 HID   174      43.011  45.894  43.432  1.00  0.00           C
ATOM   2666  HE1 HID   174      43.851  46.421  43.006  1.00  0.00           H
ATOM   2667  NE2 HID   174      42.259  44.939  42.819  1.00  0.00           N
ATOM   2668  CD2 HID   174      41.600  44.198  43.765  1.00  0.00           C
ATOM   2669  HD2 HID   174      41.055  43.290  43.557  1.00  0.00           H
ATOM   2670  C   HID   174      41.367  42.528  48.219  1.00  0.00           C
ATOM   2671  O   HID   174      40.107  42.419  48.278  1.00  0.00           O
ATOM   2672  N   LEU   175      42.166  42.220  49.266  1.00  0.00           N
ATOM   2673  H   LEU   175      43.155  42.408  49.185  1.00  0.00           H
ATOM   2674  CA  LEU   175      41.693  41.522  50.479  1.00  0.00           C
ATOM   2675  HA  LEU   175      40.959  40.736  50.300  1.00  0.00           H
ATOM   2676  CB  LEU   175      42.844  40.827  51.159  1.00  0.00           C
ATOM   2677  HB2 LEU   175      43.590  41.588  51.389  1.00  0.00           H
ATOM   2678  HB3 LEU   175      42.508  40.428  52.115  1.00  0.00           H
ATOM   2679  CG  LEU   175      43.316  39.729  50.142  1.00  0.00           C
ATOM   2680  HG  LEU   175      43.420  40.124  49.132  1.00  0.00           H
ATOM   2681  CD1 LEU   175      44.755  39.164  50.608  1.00  0.00           C
ATOM   2682 HD11 LEU   175      44.675  38.740  51.609  1.00  0.00           H
ATOM   2683 HD12 LEU   175      45.507  39.938  50.457  1.00  0.00           H
ATOM   2684 HD13 LEU   175      44.889  38.417  49.825  1.00  0.00           H
ATOM   2685  CD2 LEU   175      42.384  38.514  50.104  1.00  0.00           C
ATOM   2686 HD21 LEU   175      41.375  38.847  49.859  1.00  0.00           H
ATOM   2687 HD22 LEU   175      42.764  37.748  49.428  1.00  0.00           H
ATOM   2688 HD23 LEU   175      42.355  38.012  51.070  1.00  0.00           H
ATOM   2689  C   LEU   175      41.014  42.497  51.498  1.00  0.00           C
ATOM   2690  O   LEU   175      41.499  43.627  51.724  1.00  0.00           O
ATOM   2691  N   LYS   176      39.945  42.091  52.184  1.00  0.00           N
ATOM   2692  H   LYS   176      39.510  41.194  52.022  1.00  0.00           H
ATOM   2693  CA  LYS   176      39.468  42.777  53.369  1.00  0.00           C
ATOM   2694  HA  LYS   176      39.284  43.800  53.041  1.00  0.00           H
ATOM   2695  CB  LYS   176      38.089  42.224  53.689  1.00  0.00           C
ATOM   2696  HB2 LYS   176      38.200  41.184  54.000  1.00  0.00           H
ATOM   2697  HB3 LYS   176      37.817  42.843  54.545  1.00  0.00           H
ATOM   2698  CG  LYS   176      36.986  42.264  52.698  1.00  0.00           C
ATOM   2699  HG2 LYS   176      36.804  43.314  52.467  1.00  0.00           H
ATOM   2700  HG3 LYS   176      37.285  41.776  51.771  1.00  0.00           H
ATOM   2701  CD  LYS   176      35.721  41.601  53.297  1.00  0.00           C
ATOM   2702  HD2 LYS   176      35.685  41.677  54.383  1.00  0.00           H
ATOM   2703  HD3 LYS   176      34.812  42.089  52.944  1.00  0.00           H
ATOM   2704  CE  LYS   176      35.756  40.154  52.852  1.00  0.00           C
ATOM   2705  HE2 LYS   176      35.973  40.019  51.793  1.00  0.00           H
ATOM   2706  HE3 LYS   176      36.566  39.707  53.429  1.00  0.00           H
ATOM   2707  NZ  LYS   176      34.470  39.479  53.234  1.00  0.00           N
ATOM   2708  HZ1 LYS   176      34.274  39.571  54.220  1.00  0.00           H
ATOM   2709  HZ2 LYS   176      34.354  38.512  52.964  1.00  0.00           H
ATOM   2710  HZ3 LYS   176      33.718  39.879  52.692  1.00  0.00           H
ATOM   2711  C   LYS   176      40.360  42.543  54.602  1.00  0.00           C
ATOM   2712  O   LYS   176      41.018  41.529  54.676  1.00  0.00           O
ATOM   2713  N   GLU   177      40.346  43.436  55.588  1.00  0.00           N
ATOM   2714  H   GLU   177      39.977  44.325  55.281  1.00  0.00           H
ATOM   2715  CA  GLU   177      41.345  43.373  56.663  1.00  0.00           C
ATOM   2716  HA  GLU   177      42.325  43.285  56.191  1.00  0.00           H
ATOM   2717  CB  GLU   177      41.511  44.771  57.270  1.00  0.00           C
ATOM   2718  HB2 GLU   177      40.592  45.203  57.666  1.00  0.00           H
ATOM   2719  HB3 GLU   177      42.178  44.629  58.121  1.00  0.00           H
ATOM   2720  CG  GLU   177      42.161  45.861  56.407  1.00  0.00           C
ATOM   2721  HG2 GLU   177      42.298  46.764  57.003  1.00  0.00           H
ATOM   2722  HG3 GLU   177      43.190  45.594  56.167  1.00  0.00           H
ATOM   2723  CD  GLU   177      41.258  46.281  55.159  1.00  0.00           C
ATOM   2724  OE1 GLU   177      40.068  46.518  55.386  1.00  0.00           O
ATOM   2725  OE2 GLU   177      41.865  46.481  54.106  1.00  0.00           O
ATOM   2726  C   GLU   177      41.203  42.263  57.668  1.00  0.00           C
ATOM   2727  O   GLU   177      42.242  41.819  58.190  1.00  0.00           O
ATOM   2728  N   ASP   178      40.016  41.717  57.895  1.00  0.00           N
ATOM   2729  H   ASP   178      39.287  42.316  57.534  1.00  0.00           H
ATOM   2730  CA  ASP   178      39.722  40.479  58.607  1.00  0.00           C
ATOM   2731  HA  ASP   178      40.299  40.423  59.530  1.00  0.00           H
ATOM   2732  CB  ASP   178      38.320  40.552  59.182  1.00  0.00           C
ATOM   2733  HB2 ASP   178      38.162  39.612  59.710  1.00  0.00           H
ATOM   2734  HB3 ASP   178      38.171  41.415  59.832  1.00  0.00           H
ATOM   2735  CG  ASP   178      37.186  40.690  58.135  1.00  0.00           C
ATOM   2736  OD1 ASP   178      36.617  39.644  57.748  1.00  0.00           O
ATOM   2737  OD2 ASP   178      37.076  41.886  57.757  1.00  0.00           O
ATOM   2738  C   ASP   178      40.129  39.131  57.872  1.00  0.00           C
ATOM   2739  O   ASP   178      40.233  38.061  58.440  1.00  0.00           O
ATOM   2740  N   GLN   179      40.578  39.297  56.608  1.00  0.00           N
ATOM   2741  H   GLN   179      40.553  40.170  56.102  1.00  0.00           H
ATOM   2742  CA  GLN   179      40.759  38.166  55.647  1.00  0.00           C
ATOM   2743  HA  GLN   179      40.604  37.205  56.135  1.00  0.00           H
ATOM   2744  CB  GLN   179      39.665  38.227  54.490  1.00  0.00           C
ATOM   2745  HB2 GLN   179      39.803  39.150  53.926  1.00  0.00           H
ATOM   2746  HB3 GLN   179      39.757  37.357  53.840  1.00  0.00           H
ATOM   2747  CG  GLN   179      38.226  38.096  55.061  1.00  0.00           C
ATOM   2748  HG2 GLN   179      38.032  38.993  55.650  1.00  0.00           H
ATOM   2749  HG3 GLN   179      37.553  38.030  54.207  1.00  0.00           H
ATOM   2750  CD  GLN   179      38.054  36.918  56.030  1.00  0.00           C
ATOM   2751  OE1 GLN   179      38.522  35.832  55.866  1.00  0.00           O
ATOM   2752  NE2 GLN   179      37.197  37.109  56.990  1.00  0.00           N
ATOM   2753 HE21 GLN   179      36.895  36.335  57.566  1.00  0.00           H
ATOM   2754 HE22 GLN   179      36.967  38.057  57.246  1.00  0.00           H
ATOM   2755  C   GLN   179      42.233  38.248  55.143  1.00  0.00           C
ATOM   2756  O   GLN   179      42.374  37.886  53.968  1.00  0.00           O
ATOM   2757  N   THR   180      43.212  38.652  55.976  1.00  0.00           N
ATOM   2758  H   THR   180      42.945  38.846  56.932  1.00  0.00           H
ATOM   2759  CA  THR   180      44.585  38.907  55.486  1.00  0.00           C
ATOM   2760  HA  THR   180      44.643  39.211  54.441  1.00  0.00           H
ATOM   2761  CB  THR   180      45.235  40.073  56.278  1.00  0.00           C
ATOM   2762  HB  THR   180      46.323  40.022  56.245  1.00  0.00           H
ATOM   2763  CG2 THR   180      44.836  41.524  55.820  1.00  0.00           C
ATOM   2764 HG21 THR   180      44.873  41.642  54.738  1.00  0.00           H
ATOM   2765 HG22 THR   180      45.473  42.280  56.278  1.00  0.00           H
ATOM   2766 HG23 THR   180      43.820  41.748  56.145  1.00  0.00           H
ATOM   2767  OG1 THR   180      45.001  39.919  57.614  1.00  0.00           O
ATOM   2768  HG1 THR   180      45.766  40.368  57.980  1.00  0.00           H
ATOM   2769  C   THR   180      45.488  37.625  55.636  1.00  0.00           C
ATOM   2770  O   THR   180      46.675  37.733  55.298  1.00  0.00           O
ATOM   2771  N   GLU   181      45.039  36.446  56.124  1.00  0.00           N
ATOM   2772  H   GLU   181      44.102  36.464  56.501  1.00  0.00           H
ATOM   2773  CA  GLU   181      45.808  35.197  56.160  1.00  0.00           C
ATOM   2774  HA  GLU   181      46.641  35.358  56.843  1.00  0.00           H
ATOM   2775  CB  GLU   181      44.955  34.153  56.892  1.00  0.00           C
ATOM   2776  HB2 GLU   181      45.486  33.303  57.320  1.00  0.00           H
ATOM   2777  HB3 GLU   181      44.451  34.621  57.736  1.00  0.00           H
ATOM   2778  CG  GLU   181      43.832  33.507  56.041  1.00  0.00           C
ATOM   2779  HG2 GLU   181      43.453  34.249  55.338  1.00  0.00           H
ATOM   2780  HG3 GLU   181      44.280  32.678  55.493  1.00  0.00           H
ATOM   2781  CD  GLU   181      42.703  32.992  56.935  1.00  0.00           C
ATOM   2782  OE1 GLU   181      41.734  33.722  57.183  1.00  0.00           O
ATOM   2783  OE2 GLU   181      42.846  31.868  57.424  1.00  0.00           O
ATOM   2784  C   GLU   181      46.299  34.664  54.789  1.00  0.00           C
ATOM   2785  O   GLU   181      47.373  34.003  54.820  1.00  0.00           O
ATOM   2786  N   TYR   182      45.727  35.031  53.631  1.00  0.00           N
ATOM   2787  H   TYR   182      44.813  35.451  53.716  1.00  0.00           H
ATOM   2788  CA  TYR   182      46.111  34.579  52.317  1.00  0.00           C
ATOM   2789  HA  TYR   182      46.601  33.637  52.560  1.00  0.00           H
ATOM   2790  CB  TYR   182      44.872  34.411  51.388  1.00  0.00           C
ATOM   2791  HB2 TYR   182      44.595  35.364  50.938  1.00  0.00           H
ATOM   2792  HB3 TYR   182      45.094  33.731  50.565  1.00  0.00           H
ATOM   2793  CG  TYR   182      43.670  33.830  52.115  1.00  0.00           C
ATOM   2794  CD1 TYR   182      43.669  32.454  52.406  1.00  0.00           C
ATOM   2795  HD1 TYR   182      44.493  31.871  52.023  1.00  0.00           H
ATOM   2796  CE1 TYR   182      42.541  31.882  53.111  1.00  0.00           C
ATOM   2797  HE1 TYR   182      42.476  30.810  53.223  1.00  0.00           H
ATOM   2798  CZ  TYR   182      41.470  32.692  53.480  1.00  0.00           C
ATOM   2799  OH  TYR   182      40.345  32.179  54.016  1.00  0.00           O
ATOM   2800  HH  TYR   182      39.825  32.860  54.449  1.00  0.00           H
ATOM   2801  CE2 TYR   182      41.598  34.143  53.249  1.00  0.00           C
ATOM   2802  HE2 TYR   182      40.849  34.791  53.681  1.00  0.00           H
ATOM   2803  CD2 TYR   182      42.684  34.667  52.492  1.00  0.00           C
ATOM   2804  HD2 TYR   182      42.773  35.720  52.270  1.00  0.00           H
ATOM   2805  C   TYR   182      47.210  35.457  51.698  1.00  0.00           C
ATOM   2806  O   TYR   182      47.379  35.429  50.482  1.00  0.00           O
ATOM   2807  N   LEU   183      47.832  36.364  52.478  1.00  0.00           N
ATOM   2808  H   LEU   183      47.459  36.645  53.374  1.00  0.00           H
ATOM   2809  CA  LEU   183      49.091  37.102  52.231  1.00  0.00           C
ATOM   2810  HA  LEU   183      49.202  37.331  51.171  1.00  0.00           H
ATOM   2811  CB  LEU   183      49.209  38.399  53.076  1.00  0.00           C
ATOM   2812  HB2 LEU   183      49.054  38.248  54.143  1.00  0.00           H
ATOM   2813  HB3 LEU   183      50.164  38.903  52.924  1.00  0.00           H
ATOM   2814  CG  LEU   183      48.193  39.411  52.662  1.00  0.00           C
ATOM   2815  HG  LEU   183      47.208  38.945  52.685  1.00  0.00           H
ATOM   2816  CD1 LEU   183      48.073  40.614  53.570  1.00  0.00           C
ATOM   2817 HD11 LEU   183      48.947  41.262  53.507  1.00  0.00           H
ATOM   2818 HD12 LEU   183      47.944  40.148  54.547  1.00  0.00           H
ATOM   2819 HD13 LEU   183      47.186  41.220  53.387  1.00  0.00           H
ATOM   2820  CD2 LEU   183      48.560  39.985  51.260  1.00  0.00           C
ATOM   2821 HD21 LEU   183      47.925  40.829  50.988  1.00  0.00           H
ATOM   2822 HD22 LEU   183      49.607  40.279  51.199  1.00  0.00           H
ATOM   2823 HD23 LEU   183      48.412  39.176  50.546  1.00  0.00           H
ATOM   2824  C   LEU   183      50.360  36.334  52.515  1.00  0.00           C
ATOM   2825  O   LEU   183      51.420  36.709  52.025  1.00  0.00           O
ATOM   2826  N   GLU   184      50.282  35.319  53.389  1.00  0.00           N
ATOM   2827  H   GLU   184      49.334  35.103  53.662  1.00  0.00           H
ATOM   2828  CA  GLU   184      51.293  34.394  53.875  1.00  0.00           C
ATOM   2829  HA  GLU   184      52.329  34.734  53.888  1.00  0.00           H
ATOM   2830  CB  GLU   184      51.040  34.010  55.317  1.00  0.00           C
ATOM   2831  HB2 GLU   184      50.110  33.609  55.718  1.00  0.00           H
ATOM   2832  HB3 GLU   184      51.893  33.377  55.559  1.00  0.00           H
ATOM   2833  CG  GLU   184      51.213  35.191  56.272  1.00  0.00           C
ATOM   2834  HG2 GLU   184      52.090  35.774  55.988  1.00  0.00           H
ATOM   2835  HG3 GLU   184      50.444  35.935  56.066  1.00  0.00           H
ATOM   2836  CD  GLU   184      51.259  34.989  57.843  1.00  0.00           C
ATOM   2837  OE1 GLU   184      51.134  35.996  58.513  1.00  0.00           O
ATOM   2838  OE2 GLU   184      51.508  33.833  58.339  1.00  0.00           O
ATOM   2839  C   GLU   184      51.280  33.103  53.039  1.00  0.00           C
ATOM   2840  O   GLU   184      50.414  32.262  53.104  1.00  0.00           O
ATOM   2841  N   GLU   185      52.282  32.946  52.160  1.00  0.00           N
ATOM   2842  H   GLU   185      52.989  33.665  52.088  1.00  0.00           H
ATOM   2843  CA  GLU   185      52.335  31.873  51.172  1.00  0.00           C
ATOM   2844  HA  GLU   185      51.543  32.043  50.442  1.00  0.00           H
ATOM   2845  CB  GLU   185      53.685  32.009  50.394  1.00  0.00           C
ATOM   2846  HB2 GLU   185      53.661  32.984  49.908  1.00  0.00           H
ATOM   2847  HB3 GLU   185      54.515  32.198  51.076  1.00  0.00           H
ATOM   2848  CG  GLU   185      53.990  30.936  49.389  1.00  0.00           C
ATOM   2849  HG2 GLU   185      53.274  30.116  49.453  1.00  0.00           H
ATOM   2850  HG3 GLU   185      54.087  31.397  48.407  1.00  0.00           H
ATOM   2851  CD  GLU   185      55.253  30.135  49.615  1.00  0.00           C
ATOM   2852  OE1 GLU   185      55.339  29.412  50.678  1.00  0.00           O
ATOM   2853  OE2 GLU   185      56.027  30.112  48.707  1.00  0.00           O
ATOM   2854  C   GLU   185      52.071  30.487  51.755  1.00  0.00           C
ATOM   2855  O   GLU   185      51.401  29.674  51.113  1.00  0.00           O
ATOM   2856  N   ARG   186      52.664  30.223  52.915  1.00  0.00           N
ATOM   2857  H   ARG   186      53.205  30.925  53.400  1.00  0.00           H
ATOM   2858  CA  ARG   186      52.499  28.949  53.653  1.00  0.00           C
ATOM   2859  HA  ARG   186      52.945  28.076  53.177  1.00  0.00           H
ATOM   2860  CB  ARG   186      53.169  29.086  55.021  1.00  0.00           C
ATOM   2861  HB2 ARG   186      52.974  28.210  55.640  1.00  0.00           H
ATOM   2862  HB3 ARG   186      54.246  28.987  54.891  1.00  0.00           H
ATOM   2863  CG  ARG   186      52.925  30.383  55.851  1.00  0.00           C
ATOM   2864  HG2 ARG   186      53.345  31.294  55.423  1.00  0.00           H
ATOM   2865  HG3 ARG   186      51.851  30.560  55.899  1.00  0.00           H
ATOM   2866  CD  ARG   186      53.451  30.093  57.244  1.00  0.00           C
ATOM   2867  HD2 ARG   186      53.094  29.154  57.670  1.00  0.00           H
ATOM   2868  HD3 ARG   186      54.536  29.999  57.195  1.00  0.00           H
ATOM   2869  NE  ARG   186      53.015  31.166  58.112  1.00  0.00           N
ATOM   2870  HE  ARG   186      52.412  31.917  57.807  1.00  0.00           H
ATOM   2871  CZ  ARG   186      53.264  31.252  59.405  1.00  0.00           C
ATOM   2872  NH1 ARG   186      53.921  30.341  60.032  1.00  0.00           N
ATOM   2873 HH11 ARG   186      54.258  29.475  59.636  1.00  0.00           H
ATOM   2874 HH12 ARG   186      53.778  30.367  61.032  1.00  0.00           H
ATOM   2875  NH2 ARG   186      52.723  32.167  60.125  1.00  0.00           N
ATOM   2876 HH21 ARG   186      52.171  32.897  59.698  1.00  0.00           H
ATOM   2877 HH22 ARG   186      53.046  32.307  61.071  1.00  0.00           H
ATOM   2878  C   ARG   186      51.028  28.511  53.719  1.00  0.00           C
ATOM   2879  O   ARG   186      50.764  27.327  53.715  1.00  0.00           O
ATOM   2880  N   ARG   187      50.085  29.450  54.036  1.00  0.00           N
ATOM   2881  H   ARG   187      50.431  30.399  54.082  1.00  0.00           H
ATOM   2882  CA  ARG   187      48.620  29.294  54.064  1.00  0.00           C
ATOM   2883  HA  ARG   187      48.438  28.485  54.771  1.00  0.00           H
ATOM   2884  CB  ARG   187      48.105  30.627  54.686  1.00  0.00           C
ATOM   2885  HB2 ARG   187      48.598  30.619  55.657  1.00  0.00           H
ATOM   2886  HB3 ARG   187      48.441  31.504  54.133  1.00  0.00           H
ATOM   2887  CG  ARG   187      46.593  30.638  54.888  1.00  0.00           C
ATOM   2888  HG2 ARG   187      46.428  31.514  55.514  1.00  0.00           H
ATOM   2889  HG3 ARG   187      46.241  30.839  53.875  1.00  0.00           H
ATOM   2890  CD  ARG   187      45.989  29.418  55.529  1.00  0.00           C
ATOM   2891  HD2 ARG   187      45.928  28.585  54.829  1.00  0.00           H
ATOM   2892  HD3 ARG   187      46.552  29.138  56.420  1.00  0.00           H
ATOM   2893  NE  ARG   187      44.604  29.710  55.907  1.00  0.00           N
ATOM   2894  HE  ARG   187      44.513  30.543  56.470  1.00  0.00           H
ATOM   2895  CZ  ARG   187      43.463  29.088  55.550  1.00  0.00           C
ATOM   2896  NH1 ARG   187      43.480  27.978  54.917  1.00  0.00           N
ATOM   2897 HH11 ARG   187      44.383  27.526  54.951  1.00  0.00           H
ATOM   2898 HH12 ARG   187      42.607  27.475  54.868  1.00  0.00           H
ATOM   2899  NH2 ARG   187      42.308  29.601  55.879  1.00  0.00           N
ATOM   2900 HH21 ARG   187      42.375  30.340  56.564  1.00  0.00           H
ATOM   2901 HH22 ARG   187      41.477  29.125  55.557  1.00  0.00           H
ATOM   2902  C   ARG   187      47.988  28.922  52.762  1.00  0.00           C
ATOM   2903  O   ARG   187      47.295  27.942  52.656  1.00  0.00           O
ATOM   2904  N   ILE   188      48.412  29.614  51.709  1.00  0.00           N
ATOM   2905  H   ILE   188      49.109  30.319  51.905  1.00  0.00           H
ATOM   2906  CA  ILE   188      48.131  29.318  50.279  1.00  0.00           C
ATOM   2907  HA  ILE   188      47.049  29.297  50.145  1.00  0.00           H
ATOM   2908  CB  ILE   188      48.591  30.493  49.426  1.00  0.00           C
ATOM   2909  HB  ILE   188      49.660  30.363  49.251  1.00  0.00           H
ATOM   2910  CG2 ILE   188      47.867  30.419  48.040  1.00  0.00           C
ATOM   2911 HG21 ILE   188      48.314  31.111  47.327  1.00  0.00           H
ATOM   2912 HG22 ILE   188      46.826  30.733  48.127  1.00  0.00           H
ATOM   2913 HG23 ILE   188      48.039  29.438  47.596  1.00  0.00           H
ATOM   2914  CG1 ILE   188      48.378  31.901  49.988  1.00  0.00           C
ATOM   2915 HG12 ILE   188      47.337  32.223  49.979  1.00  0.00           H
ATOM   2916 HG13 ILE   188      48.878  31.824  50.954  1.00  0.00           H
ATOM   2917  CD1 ILE   188      49.200  32.951  49.206  1.00  0.00           C
ATOM   2918 HD11 ILE   188      50.155  32.634  48.788  1.00  0.00           H
ATOM   2919 HD12 ILE   188      49.399  33.863  49.769  1.00  0.00           H
ATOM   2920 HD13 ILE   188      48.590  33.154  48.326  1.00  0.00           H
ATOM   2921  C   ILE   188      48.608  27.960  49.820  1.00  0.00           C
ATOM   2922  O   ILE   188      47.927  27.168  49.214  1.00  0.00           O
ATOM   2923  N   LYS   189      49.857  27.503  50.205  1.00  0.00           N
ATOM   2924  H   LYS   189      50.365  28.227  50.693  1.00  0.00           H
ATOM   2925  CA  LYS   189      50.478  26.227  49.977  1.00  0.00           C
ATOM   2926  HA  LYS   189      50.458  26.109  48.894  1.00  0.00           H
ATOM   2927  CB  LYS   189      51.975  26.286  50.325  1.00  0.00           C
ATOM   2928  HB2 LYS   189      52.289  27.276  49.996  1.00  0.00           H
ATOM   2929  HB3 LYS   189      52.101  26.304  51.408  1.00  0.00           H
ATOM   2930  CG  LYS   189      52.796  25.287  49.621  1.00  0.00           C
ATOM   2931  HG2 LYS   189      52.827  24.334  50.150  1.00  0.00           H
ATOM   2932  HG3 LYS   189      52.355  25.092  48.644  1.00  0.00           H
ATOM   2933  CD  LYS   189      54.190  25.873  49.420  1.00  0.00           C
ATOM   2934  HD2 LYS   189      54.677  25.376  48.581  1.00  0.00           H
ATOM   2935  HD3 LYS   189      54.133  26.901  49.063  1.00  0.00           H
ATOM   2936  CE  LYS   189      55.066  25.757  50.645  1.00  0.00           C
ATOM   2937  HE2 LYS   189      54.495  26.169  51.475  1.00  0.00           H
ATOM   2938  HE3 LYS   189      55.283  24.704  50.829  1.00  0.00           H
ATOM   2939  NZ  LYS   189      56.211  26.611  50.403  1.00  0.00           N
ATOM   2940  HZ1 LYS   189      55.895  27.559  50.251  1.00  0.00           H
ATOM   2941  HZ2 LYS   189      56.774  26.332  49.613  1.00  0.00           H
ATOM   2942  HZ3 LYS   189      56.767  26.529  51.243  1.00  0.00           H
ATOM   2943  C   LYS   189      49.776  25.025  50.643  1.00  0.00           C
ATOM   2944  O   LYS   189      49.873  23.919  50.171  1.00  0.00           O
ATOM   2945  N   GLU   190      49.094  25.396  51.728  1.00  0.00           N
ATOM   2946  H   GLU   190      49.215  26.307  52.146  1.00  0.00           H
ATOM   2947  CA  GLU   190      48.265  24.548  52.583  1.00  0.00           C
ATOM   2948  HA  GLU   190      48.651  23.538  52.445  1.00  0.00           H
ATOM   2949  CB  GLU   190      48.312  25.008  54.070  1.00  0.00           C
ATOM   2950  HB2 GLU   190      49.342  25.309  54.259  1.00  0.00           H
ATOM   2951  HB3 GLU   190      47.729  25.928  54.092  1.00  0.00           H
ATOM   2952  CG  GLU   190      47.772  23.973  55.081  1.00  0.00           C
ATOM   2953  HG2 GLU   190      46.869  23.611  54.591  1.00  0.00           H
ATOM   2954  HG3 GLU   190      48.348  23.054  55.187  1.00  0.00           H
ATOM   2955  CD  GLU   190      47.590  24.736  56.381  1.00  0.00           C
ATOM   2956  OE1 GLU   190      48.490  25.506  56.867  1.00  0.00           O
ATOM   2957  OE2 GLU   190      46.537  24.466  57.015  1.00  0.00           O
ATOM   2958  C   GLU   190      46.858  24.392  51.944  1.00  0.00           C
ATOM   2959  O   GLU   190      46.231  23.346  52.081  1.00  0.00           O
ATOM   2960  N   ILE   191      46.367  25.429  51.256  1.00  0.00           N
ATOM   2961  H   ILE   191      46.815  26.332  51.323  1.00  0.00           H
ATOM   2962  CA  ILE   191      45.110  25.363  50.466  1.00  0.00           C
ATOM   2963  HA  ILE   191      44.309  24.738  50.861  1.00  0.00           H
ATOM   2964  CB  ILE   191      44.392  26.765  50.284  1.00  0.00           C
ATOM   2965  HB  ILE   191      44.965  27.432  49.642  1.00  0.00           H
ATOM   2966  CG2 ILE   191      43.028  26.363  49.554  1.00  0.00           C
ATOM   2967 HG21 ILE   191      42.394  27.241  49.440  1.00  0.00           H
ATOM   2968 HG22 ILE   191      42.447  25.672  50.166  1.00  0.00           H
ATOM   2969 HG23 ILE   191      43.264  25.979  48.561  1.00  0.00           H
ATOM   2970  CG1 ILE   191      43.879  27.560  51.510  1.00  0.00           C
ATOM   2971 HG12 ILE   191      42.846  27.349  51.789  1.00  0.00           H
ATOM   2972 HG13 ILE   191      44.552  27.358  52.345  1.00  0.00           H
ATOM   2973  CD1 ILE   191      44.141  29.001  51.251  1.00  0.00           C
ATOM   2974 HD11 ILE   191      45.181  28.928  50.935  1.00  0.00           H
ATOM   2975 HD12 ILE   191      44.001  29.639  52.122  1.00  0.00           H
ATOM   2976 HD13 ILE   191      43.500  29.469  50.505  1.00  0.00           H
ATOM   2977  C   ILE   191      45.484  24.554  49.169  1.00  0.00           C
ATOM   2978  O   ILE   191      44.805  23.563  48.846  1.00  0.00           O
ATOM   2979  N   VAL   192      46.632  24.696  48.573  1.00  0.00           N
ATOM   2980  H   VAL   192      47.173  25.517  48.805  1.00  0.00           H
ATOM   2981  CA  VAL   192      47.032  23.907  47.426  1.00  0.00           C
ATOM   2982  HA  VAL   192      46.301  24.067  46.635  1.00  0.00           H
ATOM   2983  CB  VAL   192      48.242  24.630  46.867  1.00  0.00           C
ATOM   2984  HB  VAL   192      49.065  24.899  47.528  1.00  0.00           H
ATOM   2985  CG1 VAL   192      48.854  23.831  45.746  1.00  0.00           C
ATOM   2986 HG11 VAL   192      49.676  24.341  45.243  1.00  0.00           H
ATOM   2987 HG12 VAL   192      49.260  22.915  46.177  1.00  0.00           H
ATOM   2988 HG13 VAL   192      48.083  23.553  45.027  1.00  0.00           H
ATOM   2989  CG2 VAL   192      47.904  26.008  46.288  1.00  0.00           C
ATOM   2990 HG21 VAL   192      47.437  25.844  45.318  1.00  0.00           H
ATOM   2991 HG22 VAL   192      48.817  26.576  46.111  1.00  0.00           H
ATOM   2992 HG23 VAL   192      47.411  26.618  47.045  1.00  0.00           H
ATOM   2993  C   VAL   192      47.275  22.430  47.811  1.00  0.00           C
ATOM   2994  O   VAL   192      46.941  21.621  46.911  1.00  0.00           O
ATOM   2995  N   LYS   193      47.673  22.045  49.079  1.00  0.00           N
ATOM   2996  H   LYS   193      47.912  22.830  49.669  1.00  0.00           H
ATOM   2997  CA  LYS   193      47.820  20.752  49.661  1.00  0.00           C
ATOM   2998  HA  LYS   193      48.278  20.150  48.876  1.00  0.00           H
ATOM   2999  CB  LYS   193      48.752  20.714  50.862  1.00  0.00           C
ATOM   3000  HB2 LYS   193      49.419  21.574  50.801  1.00  0.00           H
ATOM   3001  HB3 LYS   193      48.119  20.767  51.748  1.00  0.00           H
ATOM   3002  CG  LYS   193      49.420  19.368  51.033  1.00  0.00           C
ATOM   3003  HG2 LYS   193      48.643  18.667  51.332  1.00  0.00           H
ATOM   3004  HG3 LYS   193      49.760  19.038  50.051  1.00  0.00           H
ATOM   3005  CD  LYS   193      50.553  19.397  52.046  1.00  0.00           C
ATOM   3006  HD2 LYS   193      51.120  18.479  51.889  1.00  0.00           H
ATOM   3007  HD3 LYS   193      51.196  20.262  51.885  1.00  0.00           H
ATOM   3008  CE  LYS   193      50.027  19.489  53.451  1.00  0.00           C
ATOM   3009  HE2 LYS   193      49.920  20.518  53.794  1.00  0.00           H
ATOM   3010  HE3 LYS   193      49.024  19.063  53.410  1.00  0.00           H
ATOM   3011  NZ  LYS   193      50.940  18.842  54.432  1.00  0.00           N
ATOM   3012  HZ1 LYS   193      50.852  17.840  54.526  1.00  0.00           H
ATOM   3013  HZ2 LYS   193      50.841  19.273  55.340  1.00  0.00           H
ATOM   3014  HZ3 LYS   193      51.896  19.042  54.176  1.00  0.00           H
ATOM   3015  C   LYS   193      46.450  20.143  49.934  1.00  0.00           C
ATOM   3016  O   LYS   193      46.320  18.973  49.578  1.00  0.00           O
ATOM   3017  N   LYS   194      45.456  20.839  50.506  1.00  0.00           N
ATOM   3018  H   LYS   194      45.747  21.682  50.980  1.00  0.00           H
ATOM   3019  CA  LYS   194      44.166  20.240  50.928  1.00  0.00           C
ATOM   3020  HA  LYS   194      44.354  19.179  51.089  1.00  0.00           H
ATOM   3021  CB  LYS   194      43.666  21.057  52.190  1.00  0.00           C
ATOM   3022  HB2 LYS   194      43.676  22.120  51.955  1.00  0.00           H
ATOM   3023  HB3 LYS   194      42.646  20.751  52.426  1.00  0.00           H
ATOM   3024  CG  LYS   194      44.596  20.923  53.375  1.00  0.00           C
ATOM   3025  HG2 LYS   194      44.502  19.913  53.775  1.00  0.00           H
ATOM   3026  HG3 LYS   194      45.647  21.084  53.134  1.00  0.00           H
ATOM   3027  CD  LYS   194      44.225  21.787  54.624  1.00  0.00           C
ATOM   3028  HD2 LYS   194      44.456  22.823  54.378  1.00  0.00           H
ATOM   3029  HD3 LYS   194      43.192  21.661  54.948  1.00  0.00           H
ATOM   3030  CE  LYS   194      45.058  21.448  55.809  1.00  0.00           C
ATOM   3031  HE2 LYS   194      44.715  20.430  55.992  1.00  0.00           H
ATOM   3032  HE3 LYS   194      46.105  21.528  55.518  1.00  0.00           H
ATOM   3033  NZ  LYS   194      44.705  22.300  56.992  1.00  0.00           N
ATOM   3034  HZ1 LYS   194      44.998  23.228  56.722  1.00  0.00           H
ATOM   3035  HZ2 LYS   194      45.242  22.019  57.800  1.00  0.00           H
ATOM   3036  HZ3 LYS   194      43.744  22.262  57.301  1.00  0.00           H
ATOM   3037  C   LYS   194      43.097  20.311  49.831  1.00  0.00           C
ATOM   3038  O   LYS   194      42.213  19.430  49.812  1.00  0.00           O
ATOM   3039  N   HIE   195      43.094  21.391  48.992  1.00  0.00           N
ATOM   3040  H   HIE   195      43.877  22.029  48.969  1.00  0.00           H
ATOM   3041  CA  HIE   195      42.095  21.633  47.948  1.00  0.00           C
ATOM   3042  HA  HIE   195      41.266  20.937  48.083  1.00  0.00           H
ATOM   3043  CB  HIE   195      41.535  23.043  48.221  1.00  0.00           C
ATOM   3044  HB2 HIE   195      42.360  23.754  48.170  1.00  0.00           H
ATOM   3045  HB3 HIE   195      40.782  23.272  47.468  1.00  0.00           H
ATOM   3046  CG  HIE   195      40.849  23.192  49.606  1.00  0.00           C
ATOM   3047  ND1 HIE   195      39.456  23.224  49.949  1.00  0.00           N
ATOM   3048  CE1 HIE   195      39.399  23.439  51.258  1.00  0.00           C
ATOM   3049  HE1 HIE   195      38.536  23.753  51.826  1.00  0.00           H
ATOM   3050  NE2 HIE   195      40.640  23.461  51.772  1.00  0.00           N
ATOM   3051  HE2 HIE   195      40.802  23.566  52.764  1.00  0.00           H
ATOM   3052  CD2 HIE   195      41.541  23.433  50.749  1.00  0.00           C
ATOM   3053  HD2 HIE   195      42.605  23.612  50.814  1.00  0.00           H
ATOM   3054  C   HIE   195      42.578  21.538  46.448  1.00  0.00           C
ATOM   3055  O   HIE   195      41.648  21.275  45.687  1.00  0.00           O
ATOM   3056  N   SER   196      43.861  21.711  46.019  1.00  0.00           N
ATOM   3057  H   SER   196      44.553  21.700  46.754  1.00  0.00           H
ATOM   3058  CA  SER   196      44.367  21.723  44.636  1.00  0.00           C
ATOM   3059  HA  SER   196      43.563  21.715  43.900  1.00  0.00           H
ATOM   3060  CB  SER   196      44.829  23.096  44.275  1.00  0.00           C
ATOM   3061  HB2 SER   196      45.805  23.376  44.671  1.00  0.00           H
ATOM   3062  HB3 SER   196      44.923  23.223  43.196  1.00  0.00           H
ATOM   3063  OG  SER   196      43.894  24.100  44.727  1.00  0.00           O
ATOM   3064  HG  SER   196      43.129  24.091  44.147  1.00  0.00           H
ATOM   3065  C   SER   196      45.392  20.598  44.279  1.00  0.00           C
ATOM   3066  O   SER   196      46.126  20.779  43.268  1.00  0.00           O
ATOM   3067  N   GLN   197      45.476  19.564  45.058  1.00  0.00           N
ATOM   3068  H   GLN   197      44.766  19.474  45.772  1.00  0.00           H
ATOM   3069  CA  GLN   197      46.444  18.431  44.879  1.00  0.00           C
ATOM   3070  HA  GLN   197      47.445  18.861  44.903  1.00  0.00           H
ATOM   3071  CB  GLN   197      46.373  17.491  46.104  1.00  0.00           C
ATOM   3072  HB2 GLN   197      46.997  16.614  45.933  1.00  0.00           H
ATOM   3073  HB3 GLN   197      46.708  18.207  46.854  1.00  0.00           H
ATOM   3074  CG  GLN   197      44.979  16.791  46.486  1.00  0.00           C
ATOM   3075  HG2 GLN   197      44.505  16.520  45.542  1.00  0.00           H
ATOM   3076  HG3 GLN   197      45.152  15.931  47.133  1.00  0.00           H
ATOM   3077  CD  GLN   197      44.037  17.650  47.281  1.00  0.00           C
ATOM   3078  OE1 GLN   197      43.484  18.614  46.823  1.00  0.00           O
ATOM   3079  NE2 GLN   197      43.683  17.344  48.497  1.00  0.00           N
ATOM   3080 HE21 GLN   197      43.276  18.051  49.091  1.00  0.00           H
ATOM   3081 HE22 GLN   197      44.278  16.611  48.856  1.00  0.00           H
ATOM   3082  C   GLN   197      46.328  17.703  43.528  1.00  0.00           C
ATOM   3083  O   GLN   197      47.397  17.309  43.050  1.00  0.00           O
ATOM   3084  N   PHE   198      45.116  17.544  42.952  1.00  0.00           N
ATOM   3085  H   PHE   198      44.294  17.991  43.331  1.00  0.00           H
ATOM   3086  CA  PHE   198      44.823  16.778  41.711  1.00  0.00           C
ATOM   3087  HA  PHE   198      45.553  15.968  41.696  1.00  0.00           H
ATOM   3088  CB  PHE   198      43.421  16.140  41.882  1.00  0.00           C
ATOM   3089  HB2 PHE   198      42.647  16.815  41.516  1.00  0.00           H
ATOM   3090  HB3 PHE   198      43.333  15.325  41.163  1.00  0.00           H
ATOM   3091  CG  PHE   198      43.203  15.468  43.171  1.00  0.00           C
ATOM   3092  CD1 PHE   198      44.198  14.654  43.729  1.00  0.00           C
ATOM   3093  HD1 PHE   198      45.173  14.475  43.301  1.00  0.00           H
ATOM   3094  CE1 PHE   198      44.006  13.926  44.945  1.00  0.00           C
ATOM   3095  HE1 PHE   198      44.788  13.316  45.372  1.00  0.00           H
ATOM   3096  CZ  PHE   198      42.686  13.857  45.521  1.00  0.00           C
ATOM   3097  HZ  PHE   198      42.552  13.282  46.425  1.00  0.00           H
ATOM   3098  CE2 PHE   198      41.762  14.940  45.112  1.00  0.00           C
ATOM   3099  HE2 PHE   198      40.983  15.122  45.837  1.00  0.00           H
ATOM   3100  CD2 PHE   198      42.066  15.658  43.945  1.00  0.00           C
ATOM   3101  HD2 PHE   198      41.351  16.398  43.616  1.00  0.00           H
ATOM   3102  C   PHE   198      45.087  17.533  40.383  1.00  0.00           C
ATOM   3103  O   PHE   198      44.929  16.934  39.284  1.00  0.00           O
ATOM   3104  N   ILE   199      45.449  18.800  40.479  1.00  0.00           N
ATOM   3105  H   ILE   199      45.744  19.278  41.319  1.00  0.00           H
ATOM   3106  CA  ILE   199      45.550  19.683  39.292  1.00  0.00           C
ATOM   3107  HA  ILE   199      44.586  19.531  38.806  1.00  0.00           H
ATOM   3108  CB  ILE   199      45.727  21.236  39.652  1.00  0.00           C
ATOM   3109  HB  ILE   199      46.531  21.233  40.387  1.00  0.00           H
ATOM   3110  CG2 ILE   199      46.082  22.216  38.454  1.00  0.00           C
ATOM   3111 HG21 ILE   199      47.032  21.853  38.060  1.00  0.00           H
ATOM   3112 HG22 ILE   199      46.250  23.196  38.900  1.00  0.00           H
ATOM   3113 HG23 ILE   199      45.344  22.278  37.654  1.00  0.00           H
ATOM   3114  CG1 ILE   199      44.599  21.785  40.457  1.00  0.00           C
ATOM   3115 HG12 ILE   199      44.434  21.158  41.333  1.00  0.00           H
ATOM   3116 HG13 ILE   199      44.900  22.772  40.809  1.00  0.00           H
ATOM   3117  CD1 ILE   199      43.345  21.877  39.568  1.00  0.00           C
ATOM   3118 HD11 ILE   199      43.034  20.939  39.108  1.00  0.00           H
ATOM   3119 HD12 ILE   199      43.374  22.649  38.798  1.00  0.00           H
ATOM   3120 HD13 ILE   199      42.504  22.123  40.217  1.00  0.00           H
ATOM   3121  C   ILE   199      46.588  19.139  38.324  1.00  0.00           C
ATOM   3122  O   ILE   199      47.679  18.817  38.717  1.00  0.00           O
ATOM   3123  N   GLY   200      46.239  19.045  37.000  1.00  0.00           N
ATOM   3124  H   GLY   200      45.284  19.183  36.702  1.00  0.00           H
ATOM   3125  CA  GLY   200      47.194  18.417  35.995  1.00  0.00           C
ATOM   3126  HA2 GLY   200      47.580  17.477  36.389  1.00  0.00           H
ATOM   3127  HA3 GLY   200      46.678  18.161  35.070  1.00  0.00           H
ATOM   3128  C   GLY   200      48.325  19.325  35.567  1.00  0.00           C
ATOM   3129  O   GLY   200      48.941  19.015  34.533  1.00  0.00           O
ATOM   3130  N   TYR   201      48.640  20.382  36.290  1.00  0.00           N
ATOM   3131  H   TYR   201      48.360  20.416  37.260  1.00  0.00           H
ATOM   3132  CA  TYR   201      49.746  21.252  35.969  1.00  0.00           C
ATOM   3133  HA  TYR   201      50.326  20.718  35.217  1.00  0.00           H
ATOM   3134  CB  TYR   201      49.078  22.503  35.445  1.00  0.00           C
ATOM   3135  HB2 TYR   201      48.433  22.977  36.186  1.00  0.00           H
ATOM   3136  HB3 TYR   201      49.949  23.092  35.156  1.00  0.00           H
ATOM   3137  CG  TYR   201      48.256  22.313  34.141  1.00  0.00           C
ATOM   3138  CD1 TYR   201      48.878  22.030  32.894  1.00  0.00           C
ATOM   3139  HD1 TYR   201      49.942  21.844  32.902  1.00  0.00           H
ATOM   3140  CE1 TYR   201      48.101  21.801  31.780  1.00  0.00           C
ATOM   3141  HE1 TYR   201      48.552  21.609  30.818  1.00  0.00           H
ATOM   3142  CZ  TYR   201      46.711  21.906  31.823  1.00  0.00           C
ATOM   3143  OH  TYR   201      45.995  21.839  30.771  1.00  0.00           O
ATOM   3144  HH  TYR   201      45.047  21.902  30.906  1.00  0.00           H
ATOM   3145  CE2 TYR   201      46.022  22.273  32.996  1.00  0.00           C
ATOM   3146  HE2 TYR   201      44.953  22.426  33.002  1.00  0.00           H
ATOM   3147  CD2 TYR   201      46.830  22.511  34.139  1.00  0.00           C
ATOM   3148  HD2 TYR   201      46.264  22.562  35.056  1.00  0.00           H
ATOM   3149  C   TYR   201      50.695  21.640  37.205  1.00  0.00           C
ATOM   3150  O   TYR   201      50.207  21.691  38.336  1.00  0.00           O
ATOM   3151  N   PRO   202      51.982  22.079  37.047  1.00  0.00           N
ATOM   3152  CD  PRO   202      52.675  22.067  35.778  1.00  0.00           C
ATOM   3153  HD2 PRO   202      52.460  22.971  35.209  1.00  0.00           H
ATOM   3154  HD3 PRO   202      52.425  21.192  35.179  1.00  0.00           H
ATOM   3155  CG  PRO   202      54.149  21.955  36.120  1.00  0.00           C
ATOM   3156  HG2 PRO   202      54.772  22.376  35.331  1.00  0.00           H
ATOM   3157  HG3 PRO   202      54.415  21.007  36.589  1.00  0.00           H
ATOM   3158  CB  PRO   202      54.138  23.046  37.272  1.00  0.00           C
ATOM   3159  HB2 PRO   202      54.162  24.063  36.877  1.00  0.00           H
ATOM   3160  HB3 PRO   202      55.034  22.985  37.888  1.00  0.00           H
ATOM   3161  CA  PRO   202      52.869  22.787  38.030  1.00  0.00           C
ATOM   3162  HA  PRO   202      52.991  22.056  38.830  1.00  0.00           H
ATOM   3163  C   PRO   202      52.095  24.010  38.706  1.00  0.00           C
ATOM   3164  O   PRO   202      51.787  25.009  37.986  1.00  0.00           O
ATOM   3165  N   ILE   203      51.824  23.946  40.014  1.00  0.00           N
ATOM   3166  H   ILE   203      51.895  23.121  40.592  1.00  0.00           H
ATOM   3167  CA  ILE   203      51.591  25.119  40.848  1.00  0.00           C
ATOM   3168  HA  ILE   203      51.160  25.903  40.226  1.00  0.00           H
ATOM   3169  CB  ILE   203      50.542  24.819  41.930  1.00  0.00           C
ATOM   3170  HB  ILE   203      50.971  23.993  42.499  1.00  0.00           H
ATOM   3171  CG2 ILE   203      50.283  26.067  42.831  1.00  0.00           C
ATOM   3172 HG21 ILE   203      50.225  26.977  42.234  1.00  0.00           H
ATOM   3173 HG22 ILE   203      51.183  26.204  43.431  1.00  0.00           H
ATOM   3174 HG23 ILE   203      49.442  25.974  43.519  1.00  0.00           H
ATOM   3175  CG1 ILE   203      49.142  24.447  41.308  1.00  0.00           C
ATOM   3176 HG12 ILE   203      48.750  25.343  40.828  1.00  0.00           H
ATOM   3177 HG13 ILE   203      49.161  23.709  40.506  1.00  0.00           H
ATOM   3178  CD1 ILE   203      48.070  23.880  42.253  1.00  0.00           C
ATOM   3179 HD11 ILE   203      47.839  24.675  42.962  1.00  0.00           H
ATOM   3180 HD12 ILE   203      48.625  23.126  42.813  1.00  0.00           H
ATOM   3181 HD13 ILE   203      47.177  23.459  41.794  1.00  0.00           H
ATOM   3182  C   ILE   203      52.918  25.704  41.444  1.00  0.00           C
ATOM   3183  O   ILE   203      53.686  25.007  42.079  1.00  0.00           O
ATOM   3184  N   THR   204      53.179  27.035  41.221  1.00  0.00           N
ATOM   3185  H   THR   204      52.614  27.665  40.670  1.00  0.00           H
ATOM   3186  CA  THR   204      54.371  27.704  41.873  1.00  0.00           C
ATOM   3187  HA  THR   204      54.863  26.966  42.509  1.00  0.00           H
ATOM   3188  CB  THR   204      55.416  28.103  40.753  1.00  0.00           C
ATOM   3189  HB  THR   204      54.910  28.763  40.048  1.00  0.00           H
ATOM   3190  CG2 THR   204      56.713  28.703  41.221  1.00  0.00           C
ATOM   3191 HG21 THR   204      57.379  29.053  40.432  1.00  0.00           H
ATOM   3192 HG22 THR   204      57.287  28.012  41.839  1.00  0.00           H
ATOM   3193 HG23 THR   204      56.421  29.514  41.887  1.00  0.00           H
ATOM   3194  OG1 THR   204      55.811  26.981  39.972  1.00  0.00           O
ATOM   3195  HG1 THR   204      55.154  27.042  39.276  1.00  0.00           H
ATOM   3196  C   THR   204      53.961  28.963  42.632  1.00  0.00           C
ATOM   3197  O   THR   204      53.144  29.784  42.205  1.00  0.00           O
ATOM   3198  N   LEU   205      54.538  29.190  43.770  1.00  0.00           N
ATOM   3199  H   LEU   205      55.193  28.520  44.148  1.00  0.00           H
ATOM   3200  CA  LEU   205      54.227  30.256  44.738  1.00  0.00           C
ATOM   3201  HA  LEU   205      53.481  30.944  44.341  1.00  0.00           H
ATOM   3202  CB  LEU   205      53.728  29.661  46.072  1.00  0.00           C
ATOM   3203  HB2 LEU   205      54.571  29.232  46.613  1.00  0.00           H
ATOM   3204  HB3 LEU   205      53.408  30.464  46.735  1.00  0.00           H
ATOM   3205  CG  LEU   205      52.535  28.714  45.905  1.00  0.00           C
ATOM   3206  HG  LEU   205      51.855  28.861  45.066  1.00  0.00           H
ATOM   3207  CD1 LEU   205      52.916  27.191  45.828  1.00  0.00           C
ATOM   3208 HD11 LEU   205      53.402  26.869  44.907  1.00  0.00           H
ATOM   3209 HD12 LEU   205      52.039  26.587  46.060  1.00  0.00           H
ATOM   3210 HD13 LEU   205      53.604  26.963  46.643  1.00  0.00           H
ATOM   3211  CD2 LEU   205      51.580  28.818  47.111  1.00  0.00           C
ATOM   3212 HD21 LEU   205      50.854  28.006  47.115  1.00  0.00           H
ATOM   3213 HD22 LEU   205      52.161  28.889  48.030  1.00  0.00           H
ATOM   3214 HD23 LEU   205      50.894  29.664  47.073  1.00  0.00           H
ATOM   3215  C   LEU   205      55.408  31.195  45.003  1.00  0.00           C
ATOM   3216  O   LEU   205      56.613  30.873  45.006  1.00  0.00           O
ATOM   3217  N   PHE   206      55.012  32.427  45.369  1.00  0.00           N
ATOM   3218  H   PHE   206      54.024  32.618  45.457  1.00  0.00           H
ATOM   3219  CA  PHE   206      55.945  33.496  45.759  1.00  0.00           C
ATOM   3220  HA  PHE   206      56.933  33.041  45.825  1.00  0.00           H
ATOM   3221  CB  PHE   206      55.889  34.591  44.693  1.00  0.00           C
ATOM   3222  HB2 PHE   206      54.874  34.974  44.587  1.00  0.00           H
ATOM   3223  HB3 PHE   206      56.435  35.483  44.999  1.00  0.00           H
ATOM   3224  CG  PHE   206      56.267  34.136  43.267  1.00  0.00           C
ATOM   3225  CD1 PHE   206      55.300  33.475  42.442  1.00  0.00           C
ATOM   3226  HD1 PHE   206      54.305  33.362  42.846  1.00  0.00           H
ATOM   3227  CE1 PHE   206      55.558  33.102  41.126  1.00  0.00           C
ATOM   3228  HE1 PHE   206      54.818  32.530  40.585  1.00  0.00           H
ATOM   3229  CZ  PHE   206      56.875  33.136  40.654  1.00  0.00           C
ATOM   3230  HZ  PHE   206      57.118  32.797  39.658  1.00  0.00           H
ATOM   3231  CE2 PHE   206      57.859  33.790  41.430  1.00  0.00           C
ATOM   3232  HE2 PHE   206      58.886  33.734  41.105  1.00  0.00           H
ATOM   3233  CD2 PHE   206      57.584  34.348  42.705  1.00  0.00           C
ATOM   3234  HD2 PHE   206      58.371  34.850  43.247  1.00  0.00           H
ATOM   3235  C   PHE   206      55.583  33.840  47.215  1.00  0.00           C
ATOM   3236  O   PHE   206      54.444  33.789  47.622  1.00  0.00           O
ATOM   3237  N   VAL   207      56.556  34.327  47.975  1.00  0.00           N
ATOM   3238  H   VAL   207      57.479  34.425  47.577  1.00  0.00           H
ATOM   3239  CA  VAL   207      56.416  34.655  49.370  1.00  0.00           C
ATOM   3240  HA  VAL   207      55.377  34.561  49.682  1.00  0.00           H
ATOM   3241  CB  VAL   207      57.174  33.702  50.348  1.00  0.00           C
ATOM   3242  HB  VAL   207      56.725  32.724  50.175  1.00  0.00           H
ATOM   3243  CG1 VAL   207      58.701  33.624  50.028  1.00  0.00           C
ATOM   3244 HG11 VAL   207      59.301  34.531  50.109  1.00  0.00           H
ATOM   3245 HG12 VAL   207      59.171  32.840  50.621  1.00  0.00           H
ATOM   3246 HG13 VAL   207      58.749  33.316  48.983  1.00  0.00           H
ATOM   3247  CG2 VAL   207      57.059  33.994  51.816  1.00  0.00           C
ATOM   3248 HG21 VAL   207      57.640  33.301  52.425  1.00  0.00           H
ATOM   3249 HG22 VAL   207      56.001  33.952  52.074  1.00  0.00           H
ATOM   3250 HG23 VAL   207      57.532  34.951  52.038  1.00  0.00           H
ATOM   3251  C   VAL   207      56.736  36.059  49.721  1.00  0.00           C
ATOM   3252  O   VAL   207      57.741  36.642  49.371  1.00  0.00           O
ATOM   3253  N   GLU   208      55.818  36.689  50.538  1.00  0.00           N
ATOM   3254  H   GLU   208      55.049  36.100  50.824  1.00  0.00           H
ATOM   3255  CA  GLU   208      55.851  38.003  51.214  1.00  0.00           C
ATOM   3256  HA  GLU   208      56.660  38.602  50.797  1.00  0.00           H
ATOM   3257  CB  GLU   208      54.547  38.745  51.060  1.00  0.00           C
ATOM   3258  HB2 GLU   208      53.689  38.099  51.242  1.00  0.00           H
ATOM   3259  HB3 GLU   208      54.502  39.570  51.771  1.00  0.00           H
ATOM   3260  CG  GLU   208      54.322  39.213  49.591  1.00  0.00           C
ATOM   3261  HG2 GLU   208      54.495  38.433  48.849  1.00  0.00           H
ATOM   3262  HG3 GLU   208      53.234  39.196  49.525  1.00  0.00           H
ATOM   3263  CD  GLU   208      54.894  40.639  49.260  1.00  0.00           C
ATOM   3264  OE1 GLU   208      54.510  41.643  49.866  1.00  0.00           O
ATOM   3265  OE2 GLU   208      55.801  40.749  48.396  1.00  0.00           O
ATOM   3266  C   GLU   208      56.115  37.984  52.728  1.00  0.00           C
ATOM   3267  O   GLU   208      56.926  38.755  53.132  1.00  0.00           O
ATOM   3268  OXT GLU   208      55.406  37.303  53.521  1.00  0.00           O
END
