# Supplementary material for: Worth the Weight: Sub-Pocket EXplorer (SubPEx), a Weighted Ensemble Method to Enhance Binding-Pocket Conformational Sampling
Source: J Chem Theory Comput. 2023 Aug 16;19(17):5677–89. doi: 10.1021/acs.jctc.3c00478 (PMC10500992; doi:10.1021/acs.jctc.3c00478)
Supplement: Supplementary file 2 — ct3c00478_si_002.zip [file ct3c00478_si_002.zip › clustered_structures/HSP90/subpex/rep.c21.aligned.pdb]

HELIX    1   1 ALA      9  ASN     20  1                                  12
HELIX    2   2 LYS     26  THR     50  1                                  25
HELIX    3   3 PRO     52  LEU     55  1                                   4
HELIX    4   4 LYS     85  ILE     89  1                                   5
HELIX    5   5 ALA     96  ALA    109  1                                  14
HELIX    6   6 ILE    113  MET    115  1                                   3
HELIX    7   7 GLY    122  LEU    128  1                                   7
HELIX    8   8 THR    180  TYR    182  1                                   3
HELIX    9   9 GLU    185  HIE    195  1                                  11
SHEET    1   1 1 GLU     3  ALA     6  0
SHEET    2   2 1 ILE    63  ASN    68  0
SHEET    3   3 1 THR    73  ASP    78  0
SHEET    4   4 1 ALA   130  LYS   138  0
SHEET    5   5 1 TYR   145  SER   149  0
SHEET    6   6 1 SER   154  THR   159  0
SHEET    7   7 1 GLY   168  LEU   175  0
SHEET    8   8 1 ILE   203  LEU   205  0
CRYST1   70.191   64.399   72.461  90.00  90.00  90.00               1
ATOM      1  N   ALA     1      37.804  57.271  26.721  1.00  0.00           N
ATOM      2  H1  ALA     1      37.967  58.244  26.503  1.00  0.00           H
ATOM      3  H2  ALA     1      38.648  56.766  26.493  1.00  0.00           H
ATOM      4  H3  ALA     1      37.074  56.916  26.121  1.00  0.00           H
ATOM      5  CA  ALA     1      37.158  57.105  28.045  1.00  0.00           C
ATOM      6  HA  ALA     1      37.787  57.502  28.842  1.00  0.00           H
ATOM      7  CB  ALA     1      35.841  57.938  28.075  1.00  0.00           C
ATOM      8  HB1 ALA     1      36.102  58.988  28.207  1.00  0.00           H
ATOM      9  HB2 ALA     1      35.219  57.641  28.922  1.00  0.00           H
ATOM     10  HB3 ALA     1      35.336  57.856  27.112  1.00  0.00           H
ATOM     11  C   ALA     1      36.986  55.549  28.236  1.00  0.00           C
ATOM     12  O   ALA     1      36.854  54.845  27.260  1.00  0.00           O
ATOM     13  N   VAL     2      37.021  54.946  29.450  1.00  0.00           N
ATOM     14  H   VAL     2      37.319  55.455  30.270  1.00  0.00           H
ATOM     15  CA  VAL     2      36.667  53.482  29.686  1.00  0.00           C
ATOM     16  HA  VAL     2      37.374  52.938  29.061  1.00  0.00           H
ATOM     17  CB  VAL     2      36.858  53.018  31.119  1.00  0.00           C
ATOM     18  HB  VAL     2      36.463  52.010  31.250  1.00  0.00           H
ATOM     19  CG1 VAL     2      38.288  53.025  31.548  1.00  0.00           C
ATOM     20 HG11 VAL     2      38.682  54.040  31.486  1.00  0.00           H
ATOM     21 HG12 VAL     2      38.350  52.545  32.525  1.00  0.00           H
ATOM     22 HG13 VAL     2      38.885  52.429  30.858  1.00  0.00           H
ATOM     23  CG2 VAL     2      36.121  53.750  32.254  1.00  0.00           C
ATOM     24 HG21 VAL     2      35.074  53.447  32.246  1.00  0.00           H
ATOM     25 HG22 VAL     2      36.346  54.804  32.083  1.00  0.00           H
ATOM     26 HG23 VAL     2      36.474  53.461  33.245  1.00  0.00           H
ATOM     27  C   VAL     2      35.232  53.212  29.205  1.00  0.00           C
ATOM     28  O   VAL     2      34.355  54.019  29.364  1.00  0.00           O
ATOM     29  N   GLU     3      34.992  51.969  28.982  1.00  0.00           N
ATOM     30  H   GLU     3      35.667  51.221  29.053  1.00  0.00           H
ATOM     31  CA  GLU     3      33.664  51.427  28.882  1.00  0.00           C
ATOM     32  HA  GLU     3      32.980  52.061  28.318  1.00  0.00           H
ATOM     33  CB  GLU     3      33.782  50.089  28.171  1.00  0.00           C
ATOM     34  HB2 GLU     3      34.319  49.355  28.773  1.00  0.00           H
ATOM     35  HB3 GLU     3      32.797  49.671  27.961  1.00  0.00           H
ATOM     36  CG  GLU     3      34.547  50.021  26.797  1.00  0.00           C
ATOM     37  HG2 GLU     3      35.623  50.162  26.901  1.00  0.00           H
ATOM     38  HG3 GLU     3      34.464  48.976  26.499  1.00  0.00           H
ATOM     39  CD  GLU     3      33.970  50.866  25.626  1.00  0.00           C
ATOM     40  OE1 GLU     3      32.746  50.815  25.473  1.00  0.00           O
ATOM     41  OE2 GLU     3      34.734  51.666  25.074  1.00  0.00           O
ATOM     42  C   GLU     3      33.075  51.159  30.334  1.00  0.00           C
ATOM     43  O   GLU     3      33.828  50.587  31.087  1.00  0.00           O
ATOM     44  N   THR     4      31.829  51.532  30.665  1.00  0.00           N
ATOM     45  H   THR     4      31.211  51.977  30.001  1.00  0.00           H
ATOM     46  CA  THR     4      31.261  51.266  31.971  1.00  0.00           C
ATOM     47  HA  THR     4      31.940  50.628  32.536  1.00  0.00           H
ATOM     48  CB  THR     4      31.297  52.593  32.783  1.00  0.00           C
ATOM     49  HB  THR     4      30.513  53.186  32.312  1.00  0.00           H
ATOM     50  CG2 THR     4      30.903  52.402  34.241  1.00  0.00           C
ATOM     51 HG21 THR     4      30.983  53.270  34.895  1.00  0.00           H
ATOM     52 HG22 THR     4      31.565  51.617  34.608  1.00  0.00           H
ATOM     53 HG23 THR     4      29.882  52.032  34.339  1.00  0.00           H
ATOM     54  OG1 THR     4      32.502  53.371  32.751  1.00  0.00           O
ATOM     55  HG1 THR     4      32.604  53.490  31.804  1.00  0.00           H
ATOM     56  C   THR     4      29.851  50.678  31.821  1.00  0.00           C
ATOM     57  O   THR     4      28.955  50.967  30.987  1.00  0.00           O
ATOM     58  N   PHE     5      29.612  49.718  32.742  1.00  0.00           N
ATOM     59  H   PHE     5      30.371  49.555  33.389  1.00  0.00           H
ATOM     60  CA  PHE     5      28.450  48.842  32.883  1.00  0.00           C
ATOM     61  HA  PHE     5      27.643  49.277  32.292  1.00  0.00           H
ATOM     62  CB  PHE     5      28.891  47.454  32.390  1.00  0.00           C
ATOM     63  HB2 PHE     5      29.647  47.013  33.040  1.00  0.00           H
ATOM     64  HB3 PHE     5      28.012  46.808  32.416  1.00  0.00           H
ATOM     65  CG  PHE     5      29.386  47.440  30.970  1.00  0.00           C
ATOM     66  CD1 PHE     5      30.817  47.598  30.846  1.00  0.00           C
ATOM     67  HD1 PHE     5      31.413  47.523  31.744  1.00  0.00           H
ATOM     68  CE1 PHE     5      31.295  47.694  29.499  1.00  0.00           C
ATOM     69  HE1 PHE     5      32.359  47.803  29.351  1.00  0.00           H
ATOM     70  CZ  PHE     5      30.423  47.677  28.420  1.00  0.00           C
ATOM     71  HZ  PHE     5      30.799  48.006  27.462  1.00  0.00           H
ATOM     72  CE2 PHE     5      29.036  47.545  28.610  1.00  0.00           C
ATOM     73  HE2 PHE     5      28.416  47.545  27.725  1.00  0.00           H
ATOM     74  CD2 PHE     5      28.478  47.363  29.922  1.00  0.00           C
ATOM     75  HD2 PHE     5      27.416  47.210  30.044  1.00  0.00           H
ATOM     76  C   PHE     5      27.833  48.725  34.255  1.00  0.00           C
ATOM     77  O   PHE     5      28.592  48.653  35.248  1.00  0.00           O
ATOM     78  N   ALA     6      26.560  48.483  34.372  1.00  0.00           N
ATOM     79  H   ALA     6      26.060  48.304  33.513  1.00  0.00           H
ATOM     80  CA  ALA     6      25.899  47.799  35.504  1.00  0.00           C
ATOM     81  HA  ALA     6      26.361  48.124  36.436  1.00  0.00           H
ATOM     82  CB  ALA     6      24.361  48.129  35.492  1.00  0.00           C
ATOM     83  HB1 ALA     6      24.147  49.196  35.560  1.00  0.00           H
ATOM     84  HB2 ALA     6      23.893  47.541  36.282  1.00  0.00           H
ATOM     85  HB3 ALA     6      23.993  47.898  34.492  1.00  0.00           H
ATOM     86  C   ALA     6      25.955  46.257  35.335  1.00  0.00           C
ATOM     87  O   ALA     6      26.145  45.807  34.214  1.00  0.00           O
ATOM     88  N   PHE     7      25.911  45.446  36.450  1.00  0.00           N
ATOM     89  H   PHE     7      25.623  45.943  37.282  1.00  0.00           H
ATOM     90  CA  PHE     7      25.781  44.003  36.174  1.00  0.00           C
ATOM     91  HA  PHE     7      26.460  43.621  35.411  1.00  0.00           H
ATOM     92  CB  PHE     7      26.083  43.161  37.439  1.00  0.00           C
ATOM     93  HB2 PHE     7      25.469  43.597  38.226  1.00  0.00           H
ATOM     94  HB3 PHE     7      25.731  42.130  37.384  1.00  0.00           H
ATOM     95  CG  PHE     7      27.571  43.145  37.814  1.00  0.00           C
ATOM     96  CD1 PHE     7      28.471  42.296  37.148  1.00  0.00           C
ATOM     97  HD1 PHE     7      28.241  41.630  36.329  1.00  0.00           H
ATOM     98  CE1 PHE     7      29.820  42.386  37.473  1.00  0.00           C
ATOM     99  HE1 PHE     7      30.581  41.919  36.866  1.00  0.00           H
ATOM    100  CZ  PHE     7      30.249  43.177  38.556  1.00  0.00           C
ATOM    101  HZ  PHE     7      31.312  43.326  38.683  1.00  0.00           H
ATOM    102  CE2 PHE     7      29.332  43.896  39.287  1.00  0.00           C
ATOM    103  HE2 PHE     7      29.654  44.531  40.099  1.00  0.00           H
ATOM    104  CD2 PHE     7      27.993  43.892  38.918  1.00  0.00           C
ATOM    105  HD2 PHE     7      27.284  44.434  39.525  1.00  0.00           H
ATOM    106  C   PHE     7      24.353  43.583  35.694  1.00  0.00           C
ATOM    107  O   PHE     7      23.376  44.340  35.974  1.00  0.00           O
ATOM    108  N   GLN     8      24.244  42.465  34.959  1.00  0.00           N
ATOM    109  H   GLN     8      25.068  42.088  34.512  1.00  0.00           H
ATOM    110  CA  GLN     8      22.886  41.906  34.816  1.00  0.00           C
ATOM    111  HA  GLN     8      22.326  42.750  34.414  1.00  0.00           H
ATOM    112  CB  GLN     8      22.831  40.885  33.729  1.00  0.00           C
ATOM    113  HB2 GLN     8      23.544  40.102  33.985  1.00  0.00           H
ATOM    114  HB3 GLN     8      21.824  40.470  33.691  1.00  0.00           H
ATOM    115  CG  GLN     8      23.146  41.420  32.343  1.00  0.00           C
ATOM    116  HG2 GLN     8      22.632  42.375  32.226  1.00  0.00           H
ATOM    117  HG3 GLN     8      24.205  41.648  32.227  1.00  0.00           H
ATOM    118  CD  GLN     8      22.785  40.465  31.226  1.00  0.00           C
ATOM    119  OE1 GLN     8      21.636  40.020  31.122  1.00  0.00           O
ATOM    120  NE2 GLN     8      23.769  40.122  30.408  1.00  0.00           N
ATOM    121 HE21 GLN     8      23.602  39.474  29.650  1.00  0.00           H
ATOM    122 HE22 GLN     8      24.643  40.616  30.523  1.00  0.00           H
ATOM    123  C   GLN     8      22.320  41.375  36.170  1.00  0.00           C
ATOM    124  O   GLN     8      23.111  41.105  37.093  1.00  0.00           O
ATOM    125  N   ALA     9      21.013  41.212  36.274  1.00  0.00           N
ATOM    126  H   ALA     9      20.346  41.269  35.518  1.00  0.00           H
ATOM    127  CA  ALA     9      20.344  41.106  37.660  1.00  0.00           C
ATOM    128  HA  ALA     9      20.564  42.013  38.224  1.00  0.00           H
ATOM    129  CB  ALA     9      18.902  41.011  37.630  1.00  0.00           C
ATOM    130  HB1 ALA     9      18.518  40.772  38.622  1.00  0.00           H
ATOM    131  HB2 ALA     9      18.529  40.242  36.954  1.00  0.00           H
ATOM    132  HB3 ALA     9      18.389  41.939  37.379  1.00  0.00           H
ATOM    133  C   ALA     9      20.877  39.970  38.530  1.00  0.00           C
ATOM    134  O   ALA     9      20.918  40.016  39.790  1.00  0.00           O
ATOM    135  N   GLU    10      21.139  38.826  37.879  1.00  0.00           N
ATOM    136  H   GLU    10      20.999  38.915  36.883  1.00  0.00           H
ATOM    137  CA  GLU    10      21.440  37.508  38.413  1.00  0.00           C
ATOM    138  HA  GLU    10      20.850  37.348  39.316  1.00  0.00           H
ATOM    139  CB  GLU    10      21.235  36.410  37.400  1.00  0.00           C
ATOM    140  HB2 GLU    10      21.780  36.571  36.471  1.00  0.00           H
ATOM    141  HB3 GLU    10      21.642  35.424  37.627  1.00  0.00           H
ATOM    142  CG  GLU    10      19.771  36.286  36.914  1.00  0.00           C
ATOM    143  HG2 GLU    10      19.695  35.276  36.508  1.00  0.00           H
ATOM    144  HG3 GLU    10      19.070  36.244  37.748  1.00  0.00           H
ATOM    145  CD  GLU    10      19.209  37.248  35.854  1.00  0.00           C
ATOM    146  OE1 GLU    10      18.132  36.942  35.301  1.00  0.00           O
ATOM    147  OE2 GLU    10      19.995  38.140  35.465  1.00  0.00           O
ATOM    148  C   GLU    10      22.989  37.491  38.821  1.00  0.00           C
ATOM    149  O   GLU    10      23.361  36.917  39.835  1.00  0.00           O
ATOM    150  N   ILE    11      23.802  38.383  38.150  1.00  0.00           N
ATOM    151  H   ILE    11      23.400  39.022  37.479  1.00  0.00           H
ATOM    152  CA  ILE    11      25.214  38.610  38.596  1.00  0.00           C
ATOM    153  HA  ILE    11      25.569  37.612  38.855  1.00  0.00           H
ATOM    154  CB  ILE    11      26.143  38.927  37.418  1.00  0.00           C
ATOM    155  HB  ILE    11      25.703  39.697  36.783  1.00  0.00           H
ATOM    156  CG2 ILE    11      27.519  39.333  37.986  1.00  0.00           C
ATOM    157 HG21 ILE    11      27.972  38.703  38.753  1.00  0.00           H
ATOM    158 HG22 ILE    11      27.435  40.245  38.576  1.00  0.00           H
ATOM    159 HG23 ILE    11      28.219  39.547  37.179  1.00  0.00           H
ATOM    160  CG1 ILE    11      26.288  37.776  36.398  1.00  0.00           C
ATOM    161 HG12 ILE    11      27.126  37.943  35.722  1.00  0.00           H
ATOM    162 HG13 ILE    11      26.571  36.968  37.073  1.00  0.00           H
ATOM    163  CD1 ILE    11      24.991  37.453  35.583  1.00  0.00           C
ATOM    164 HD11 ILE    11      25.335  37.098  34.612  1.00  0.00           H
ATOM    165 HD12 ILE    11      24.410  38.359  35.410  1.00  0.00           H
ATOM    166 HD13 ILE    11      24.428  36.632  36.027  1.00  0.00           H
ATOM    167  C   ILE    11      25.230  39.662  39.756  1.00  0.00           C
ATOM    168  O   ILE    11      25.969  39.554  40.702  1.00  0.00           O
ATOM    169  N   ALA    12      24.285  40.678  39.792  1.00  0.00           N
ATOM    170  H   ALA    12      23.731  41.027  39.022  1.00  0.00           H
ATOM    171  CA  ALA    12      24.003  41.384  41.034  1.00  0.00           C
ATOM    172  HA  ALA    12      24.879  41.875  41.456  1.00  0.00           H
ATOM    173  CB  ALA    12      22.928  42.536  40.629  1.00  0.00           C
ATOM    174  HB1 ALA    12      21.987  42.085  40.312  1.00  0.00           H
ATOM    175  HB2 ALA    12      23.103  43.153  39.748  1.00  0.00           H
ATOM    176  HB3 ALA    12      22.916  43.268  41.435  1.00  0.00           H
ATOM    177  C   ALA    12      23.501  40.404  42.172  1.00  0.00           C
ATOM    178  O   ALA    12      23.823  40.661  43.337  1.00  0.00           O
ATOM    179  N   GLN    13      22.697  39.404  41.859  1.00  0.00           N
ATOM    180  H   GLN    13      22.390  39.191  40.921  1.00  0.00           H
ATOM    181  CA  GLN    13      22.348  38.415  42.865  1.00  0.00           C
ATOM    182  HA  GLN    13      22.031  39.036  43.701  1.00  0.00           H
ATOM    183  CB  GLN    13      21.187  37.558  42.351  1.00  0.00           C
ATOM    184  HB2 GLN    13      20.327  38.222  42.255  1.00  0.00           H
ATOM    185  HB3 GLN    13      21.405  37.409  41.293  1.00  0.00           H
ATOM    186  CG  GLN    13      20.875  36.269  43.080  1.00  0.00           C
ATOM    187  HG2 GLN    13      20.077  35.801  42.503  1.00  0.00           H
ATOM    188  HG3 GLN    13      21.782  35.668  43.007  1.00  0.00           H
ATOM    189  CD  GLN    13      20.495  36.527  44.557  1.00  0.00           C
ATOM    190  OE1 GLN    13      19.882  37.523  44.947  1.00  0.00           O
ATOM    191  NE2 GLN    13      20.775  35.561  45.391  1.00  0.00           N
ATOM    192 HE21 GLN    13      20.553  35.540  46.377  1.00  0.00           H
ATOM    193 HE22 GLN    13      21.008  34.664  44.992  1.00  0.00           H
ATOM    194  C   GLN    13      23.513  37.614  43.353  1.00  0.00           C
ATOM    195  O   GLN    13      23.675  37.380  44.565  1.00  0.00           O
ATOM    196  N   LEU    14      24.399  37.128  42.516  1.00  0.00           N
ATOM    197  H   LEU    14      24.051  37.144  41.568  1.00  0.00           H
ATOM    198  CA  LEU    14      25.571  36.307  42.942  1.00  0.00           C
ATOM    199  HA  LEU    14      25.152  35.537  43.591  1.00  0.00           H
ATOM    200  CB  LEU    14      26.250  35.762  41.664  1.00  0.00           C
ATOM    201  HB2 LEU    14      25.576  35.164  41.053  1.00  0.00           H
ATOM    202  HB3 LEU    14      26.571  36.589  41.030  1.00  0.00           H
ATOM    203  CG  LEU    14      27.552  34.918  42.015  1.00  0.00           C
ATOM    204  HG  LEU    14      28.220  35.546  42.604  1.00  0.00           H
ATOM    205  CD1 LEU    14      27.211  33.545  42.577  1.00  0.00           C
ATOM    206 HD11 LEU    14      26.711  33.703  43.532  1.00  0.00           H
ATOM    207 HD12 LEU    14      28.093  32.913  42.668  1.00  0.00           H
ATOM    208 HD13 LEU    14      26.568  33.080  41.829  1.00  0.00           H
ATOM    209  CD2 LEU    14      28.273  34.808  40.611  1.00  0.00           C
ATOM    210 HD21 LEU    14      29.098  34.106  40.730  1.00  0.00           H
ATOM    211 HD22 LEU    14      27.451  34.549  39.944  1.00  0.00           H
ATOM    212 HD23 LEU    14      28.726  35.788  40.459  1.00  0.00           H
ATOM    213  C   LEU    14      26.439  37.213  43.767  1.00  0.00           C
ATOM    214  O   LEU    14      26.966  36.825  44.778  1.00  0.00           O
ATOM    215  N   MET    15      26.523  38.559  43.341  1.00  0.00           N
ATOM    216  H   MET    15      26.101  38.929  42.502  1.00  0.00           H
ATOM    217  CA  MET    15      27.304  39.583  44.094  1.00  0.00           C
ATOM    218  HA  MET    15      28.252  39.110  44.347  1.00  0.00           H
ATOM    219  CB  MET    15      27.483  40.835  43.302  1.00  0.00           C
ATOM    220  HB2 MET    15      26.537  41.235  42.939  1.00  0.00           H
ATOM    221  HB3 MET    15      27.931  41.592  43.948  1.00  0.00           H
ATOM    222  CG  MET    15      28.415  40.622  42.124  1.00  0.00           C
ATOM    223  HG2 MET    15      28.011  39.805  41.527  1.00  0.00           H
ATOM    224  HG3 MET    15      28.452  41.553  41.557  1.00  0.00           H
ATOM    225  SD  MET    15      30.139  40.279  42.554  1.00  0.00           S
ATOM    226  CE  MET    15      30.936  40.928  40.989  1.00  0.00           C
ATOM    227  HE1 MET    15      31.154  41.994  41.016  1.00  0.00           H
ATOM    228  HE2 MET    15      31.877  40.415  40.794  1.00  0.00           H
ATOM    229  HE3 MET    15      30.274  40.584  40.195  1.00  0.00           H
ATOM    230  C   MET    15      26.701  39.919  45.485  1.00  0.00           C
ATOM    231  O   MET    15      27.367  40.209  46.489  1.00  0.00           O
ATOM    232  N   SER    16      25.401  39.858  45.589  1.00  0.00           N
ATOM    233  H   SER    16      24.785  39.614  44.827  1.00  0.00           H
ATOM    234  CA  SER    16      24.747  39.915  46.893  1.00  0.00           C
ATOM    235  HA  SER    16      25.100  40.812  47.401  1.00  0.00           H
ATOM    236  CB  SER    16      23.198  40.073  46.642  1.00  0.00           C
ATOM    237  HB2 SER    16      22.967  39.234  45.986  1.00  0.00           H
ATOM    238  HB3 SER    16      22.544  40.073  47.514  1.00  0.00           H
ATOM    239  OG  SER    16      22.953  41.298  45.783  1.00  0.00           O
ATOM    240  HG  SER    16      23.088  41.147  44.844  1.00  0.00           H
ATOM    241  C   SER    16      24.966  38.662  47.779  1.00  0.00           C
ATOM    242  O   SER    16      25.386  38.796  48.940  1.00  0.00           O
ATOM    243  N   LEU    17      24.706  37.500  47.195  1.00  0.00           N
ATOM    244  H   LEU    17      24.493  37.490  46.208  1.00  0.00           H
ATOM    245  CA  LEU    17      24.547  36.190  47.888  1.00  0.00           C
ATOM    246  HA  LEU    17      23.753  36.208  48.635  1.00  0.00           H
ATOM    247  CB  LEU    17      23.996  35.218  46.829  1.00  0.00           C
ATOM    248  HB2 LEU    17      23.021  35.640  46.588  1.00  0.00           H
ATOM    249  HB3 LEU    17      24.516  35.243  45.872  1.00  0.00           H
ATOM    250  CG  LEU    17      23.924  33.814  47.288  1.00  0.00           C
ATOM    251  HG  LEU    17      23.750  33.743  48.361  1.00  0.00           H
ATOM    252  CD1 LEU    17      22.890  33.024  46.489  1.00  0.00           C
ATOM    253 HD11 LEU    17      23.078  33.160  45.424  1.00  0.00           H
ATOM    254 HD12 LEU    17      21.860  33.282  46.735  1.00  0.00           H
ATOM    255 HD13 LEU    17      22.834  31.967  46.749  1.00  0.00           H
ATOM    256  CD2 LEU    17      25.192  33.060  46.882  1.00  0.00           C
ATOM    257 HD21 LEU    17      25.503  33.178  45.844  1.00  0.00           H
ATOM    258 HD22 LEU    17      25.936  33.467  47.567  1.00  0.00           H
ATOM    259 HD23 LEU    17      25.204  32.033  47.248  1.00  0.00           H
ATOM    260  C   LEU    17      25.864  35.717  48.446  1.00  0.00           C
ATOM    261  O   LEU    17      25.958  35.232  49.541  1.00  0.00           O
ATOM    262  N   ILE    18      26.991  35.867  47.667  1.00  0.00           N
ATOM    263  H   ILE    18      26.903  36.211  46.721  1.00  0.00           H
ATOM    264  CA  ILE    18      28.317  35.625  48.207  1.00  0.00           C
ATOM    265  HA  ILE    18      28.206  34.556  48.386  1.00  0.00           H
ATOM    266  CB  ILE    18      29.343  35.835  47.101  1.00  0.00           C
ATOM    267  HB  ILE    18      29.143  36.833  46.711  1.00  0.00           H
ATOM    268  CG2 ILE    18      30.768  35.720  47.768  1.00  0.00           C
ATOM    269 HG21 ILE    18      31.522  35.732  46.981  1.00  0.00           H
ATOM    270 HG22 ILE    18      30.981  34.737  48.186  1.00  0.00           H
ATOM    271 HG23 ILE    18      30.985  36.429  48.567  1.00  0.00           H
ATOM    272  CG1 ILE    18      29.403  34.737  45.952  1.00  0.00           C
ATOM    273 HG12 ILE    18      29.756  33.857  46.489  1.00  0.00           H
ATOM    274 HG13 ILE    18      28.394  34.604  45.558  1.00  0.00           H
ATOM    275  CD1 ILE    18      30.297  35.179  44.808  1.00  0.00           C
ATOM    276 HD11 ILE    18      30.174  34.534  43.939  1.00  0.00           H
ATOM    277 HD12 ILE    18      31.360  35.047  45.014  1.00  0.00           H
ATOM    278 HD13 ILE    18      30.040  36.214  44.583  1.00  0.00           H
ATOM    279  C   ILE    18      28.592  36.401  49.486  1.00  0.00           C
ATOM    280  O   ILE    18      29.123  35.804  50.483  1.00  0.00           O
ATOM    281  N   ILE    19      28.239  37.658  49.558  1.00  0.00           N
ATOM    282  H   ILE    19      27.685  38.013  48.792  1.00  0.00           H
ATOM    283  CA  ILE    19      28.630  38.545  50.669  1.00  0.00           C
ATOM    284  HA  ILE    19      29.613  38.285  51.062  1.00  0.00           H
ATOM    285  CB  ILE    19      28.627  40.086  50.266  1.00  0.00           C
ATOM    286  HB  ILE    19      27.606  40.407  50.059  1.00  0.00           H
ATOM    287  CG2 ILE    19      29.117  40.958  51.524  1.00  0.00           C
ATOM    288 HG21 ILE    19      29.045  42.042  51.443  1.00  0.00           H
ATOM    289 HG22 ILE    19      30.150  40.708  51.763  1.00  0.00           H
ATOM    290 HG23 ILE    19      28.583  40.561  52.388  1.00  0.00           H
ATOM    291  CG1 ILE    19      29.470  40.374  49.058  1.00  0.00           C
ATOM    292 HG12 ILE    19      30.455  39.977  49.302  1.00  0.00           H
ATOM    293 HG13 ILE    19      29.230  39.786  48.172  1.00  0.00           H
ATOM    294  CD1 ILE    19      29.426  41.846  48.630  1.00  0.00           C
ATOM    295 HD11 ILE    19      30.279  42.356  49.079  1.00  0.00           H
ATOM    296 HD12 ILE    19      28.418  42.194  48.856  1.00  0.00           H
ATOM    297 HD13 ILE    19      29.495  41.841  47.542  1.00  0.00           H
ATOM    298  C   ILE    19      27.726  38.312  51.885  1.00  0.00           C
ATOM    299  O   ILE    19      28.311  38.051  52.967  1.00  0.00           O
ATOM    300  N   ASN    20      26.365  38.273  51.710  1.00  0.00           N
ATOM    301  H   ASN    20      26.041  38.586  50.806  1.00  0.00           H
ATOM    302  CA  ASN    20      25.379  38.242  52.849  1.00  0.00           C
ATOM    303  HA  ASN    20      25.874  38.740  53.682  1.00  0.00           H
ATOM    304  CB  ASN    20      24.136  39.024  52.293  1.00  0.00           C
ATOM    305  HB2 ASN    20      23.793  38.351  51.507  1.00  0.00           H
ATOM    306  HB3 ASN    20      23.407  39.041  53.104  1.00  0.00           H
ATOM    307  CG  ASN    20      24.262  40.476  51.872  1.00  0.00           C
ATOM    308  OD1 ASN    20      24.908  41.246  52.577  1.00  0.00           O
ATOM    309  ND2 ASN    20      23.672  40.886  50.775  1.00  0.00           N
ATOM    310 HD21 ASN    20      23.025  40.317  50.249  1.00  0.00           H
ATOM    311 HD22 ASN    20      23.760  41.825  50.414  1.00  0.00           H
ATOM    312  C   ASN    20      25.064  36.815  53.315  1.00  0.00           C
ATOM    313  O   ASN    20      24.284  36.736  54.226  1.00  0.00           O
ATOM    314  N   THR    21      25.512  35.731  52.677  1.00  0.00           N
ATOM    315  H   THR    21      25.830  35.811  51.722  1.00  0.00           H
ATOM    316  CA  THR    21      25.333  34.374  53.199  1.00  0.00           C
ATOM    317  HA  THR    21      24.331  34.459  53.620  1.00  0.00           H
ATOM    318  CB  THR    21      25.339  33.276  52.144  1.00  0.00           C
ATOM    319  HB  THR    21      26.310  33.187  51.658  1.00  0.00           H
ATOM    320  CG2 THR    21      25.016  31.895  52.691  1.00  0.00           C
ATOM    321 HG21 THR    21      25.848  31.473  53.255  1.00  0.00           H
ATOM    322 HG22 THR    21      24.611  31.251  51.909  1.00  0.00           H
ATOM    323 HG23 THR    21      24.273  31.882  53.488  1.00  0.00           H
ATOM    324  OG1 THR    21      24.322  33.622  51.174  1.00  0.00           O
ATOM    325  HG1 THR    21      24.737  34.312  50.652  1.00  0.00           H
ATOM    326  C   THR    21      26.316  34.067  54.330  1.00  0.00           C
ATOM    327  O   THR    21      27.509  34.326  54.152  1.00  0.00           O
ATOM    328  N   PHE    22      25.857  33.584  55.449  1.00  0.00           N
ATOM    329  H   PHE    22      24.863  33.426  55.527  1.00  0.00           H
ATOM    330  CA  PHE    22      26.699  33.153  56.617  1.00  0.00           C
ATOM    331  HA  PHE    22      27.469  33.854  56.941  1.00  0.00           H
ATOM    332  CB  PHE    22      25.860  33.043  57.853  1.00  0.00           C
ATOM    333  HB2 PHE    22      25.327  33.990  57.946  1.00  0.00           H
ATOM    334  HB3 PHE    22      25.197  32.190  57.707  1.00  0.00           H
ATOM    335  CG  PHE    22      26.638  32.871  59.128  1.00  0.00           C
ATOM    336  CD1 PHE    22      27.204  33.920  59.898  1.00  0.00           C
ATOM    337  HD1 PHE    22      27.061  34.917  59.510  1.00  0.00           H
ATOM    338  CE1 PHE    22      27.830  33.626  61.110  1.00  0.00           C
ATOM    339  HE1 PHE    22      28.388  34.356  61.677  1.00  0.00           H
ATOM    340  CZ  PHE    22      27.680  32.356  61.673  1.00  0.00           C
ATOM    341  HZ  PHE    22      28.034  32.207  62.683  1.00  0.00           H
ATOM    342  CE2 PHE    22      27.111  31.289  60.968  1.00  0.00           C
ATOM    343  HE2 PHE    22      27.012  30.310  61.412  1.00  0.00           H
ATOM    344  CD2 PHE    22      26.572  31.556  59.668  1.00  0.00           C
ATOM    345  HD2 PHE    22      26.108  30.719  59.166  1.00  0.00           H
ATOM    346  C   PHE    22      27.420  31.850  56.170  1.00  0.00           C
ATOM    347  O   PHE    22      26.797  30.822  55.983  1.00  0.00           O
ATOM    348  N   TYR    23      28.694  31.877  55.830  1.00  0.00           N
ATOM    349  H   TYR    23      29.109  32.798  55.836  1.00  0.00           H
ATOM    350  CA  TYR    23      29.467  30.728  55.313  1.00  0.00           C
ATOM    351  HA  TYR    23      29.085  29.791  55.721  1.00  0.00           H
ATOM    352  CB  TYR    23      29.453  30.501  53.755  1.00  0.00           C
ATOM    353  HB2 TYR    23      28.451  30.243  53.409  1.00  0.00           H
ATOM    354  HB3 TYR    23      29.776  31.438  53.300  1.00  0.00           H
ATOM    355  CG  TYR    23      30.446  29.413  53.392  1.00  0.00           C
ATOM    356  CD1 TYR    23      30.106  28.093  53.470  1.00  0.00           C
ATOM    357  HD1 TYR    23      29.200  27.785  53.970  1.00  0.00           H
ATOM    358  CE1 TYR    23      31.054  27.149  53.012  1.00  0.00           C
ATOM    359  HE1 TYR    23      30.760  26.110  53.035  1.00  0.00           H
ATOM    360  CZ  TYR    23      32.284  27.469  52.404  1.00  0.00           C
ATOM    361  OH  TYR    23      32.994  26.449  51.904  1.00  0.00           O
ATOM    362  HH  TYR    23      32.833  25.576  52.272  1.00  0.00           H
ATOM    363  CE2 TYR    23      32.641  28.834  52.340  1.00  0.00           C
ATOM    364  HE2 TYR    23      33.581  29.079  51.870  1.00  0.00           H
ATOM    365  CD2 TYR    23      31.700  29.805  52.841  1.00  0.00           C
ATOM    366  HD2 TYR    23      31.998  30.814  52.596  1.00  0.00           H
ATOM    367  C   TYR    23      30.922  30.861  55.798  1.00  0.00           C
ATOM    368  O   TYR    23      31.666  31.778  55.298  1.00  0.00           O
ATOM    369  N   SER    24      31.281  30.155  56.883  1.00  0.00           N
ATOM    370  H   SER    24      30.652  29.439  57.218  1.00  0.00           H
ATOM    371  CA  SER    24      32.555  30.270  57.614  1.00  0.00           C
ATOM    372  HA  SER    24      32.600  31.291  57.994  1.00  0.00           H
ATOM    373  CB  SER    24      32.607  29.404  58.870  1.00  0.00           C
ATOM    374  HB2 SER    24      32.468  28.345  58.654  1.00  0.00           H
ATOM    375  HB3 SER    24      33.601  29.531  59.299  1.00  0.00           H
ATOM    376  OG  SER    24      31.667  29.787  59.846  1.00  0.00           O
ATOM    377  HG  SER    24      31.751  29.147  60.556  1.00  0.00           H
ATOM    378  C   SER    24      33.799  29.889  56.787  1.00  0.00           C
ATOM    379  O   SER    24      34.860  30.494  56.994  1.00  0.00           O
ATOM    380  N   ASN    25      33.734  28.850  55.918  1.00  0.00           N
ATOM    381  H   ASN    25      32.857  28.383  55.736  1.00  0.00           H
ATOM    382  CA  ASN    25      34.821  28.248  55.230  1.00  0.00           C
ATOM    383  HA  ASN    25      35.654  28.261  55.934  1.00  0.00           H
ATOM    384  CB  ASN    25      34.450  26.785  55.046  1.00  0.00           C
ATOM    385  HB2 ASN    25      33.428  26.658  54.689  1.00  0.00           H
ATOM    386  HB3 ASN    25      35.124  26.297  54.340  1.00  0.00           H
ATOM    387  CG  ASN    25      34.447  26.019  56.370  1.00  0.00           C
ATOM    388  OD1 ASN    25      35.514  25.703  56.866  1.00  0.00           O
ATOM    389  ND2 ASN    25      33.377  25.775  57.059  1.00  0.00           N
ATOM    390 HD21 ASN    25      32.534  26.272  56.810  1.00  0.00           H
ATOM    391 HD22 ASN    25      33.381  25.134  57.838  1.00  0.00           H
ATOM    392  C   ASN    25      35.330  28.951  53.970  1.00  0.00           C
ATOM    393  O   ASN    25      35.445  28.329  52.866  1.00  0.00           O
ATOM    394  N   LYS    26      35.563  30.268  54.114  1.00  0.00           N
ATOM    395  H   LYS    26      35.540  30.641  55.053  1.00  0.00           H
ATOM    396  CA  LYS    26      35.925  31.162  53.048  1.00  0.00           C
ATOM    397  HA  LYS    26      35.078  31.317  52.380  1.00  0.00           H
ATOM    398  CB  LYS    26      36.210  32.628  53.648  1.00  0.00           C
ATOM    399  HB2 LYS    26      37.034  32.559  54.358  1.00  0.00           H
ATOM    400  HB3 LYS    26      36.467  33.227  52.774  1.00  0.00           H
ATOM    401  CG  LYS    26      34.864  33.153  54.318  1.00  0.00           C
ATOM    402  HG2 LYS    26      34.306  33.275  53.390  1.00  0.00           H
ATOM    403  HG3 LYS    26      34.449  32.460  55.050  1.00  0.00           H
ATOM    404  CD  LYS    26      35.165  34.536  54.915  1.00  0.00           C
ATOM    405  HD2 LYS    26      35.656  34.474  55.886  1.00  0.00           H
ATOM    406  HD3 LYS    26      35.750  35.233  54.314  1.00  0.00           H
ATOM    407  CE  LYS    26      33.895  35.249  55.242  1.00  0.00           C
ATOM    408  HE2 LYS    26      33.268  34.469  55.672  1.00  0.00           H
ATOM    409  HE3 LYS    26      34.119  35.995  56.005  1.00  0.00           H
ATOM    410  NZ  LYS    26      33.345  35.920  54.114  1.00  0.00           N
ATOM    411  HZ1 LYS    26      32.594  35.425  53.654  1.00  0.00           H
ATOM    412  HZ2 LYS    26      33.990  35.922  53.337  1.00  0.00           H
ATOM    413  HZ3 LYS    26      33.108  36.853  54.420  1.00  0.00           H
ATOM    414  C   LYS    26      37.128  30.657  52.204  1.00  0.00           C
ATOM    415  O   LYS    26      37.137  31.070  51.021  1.00  0.00           O
ATOM    416  N   GLU    27      38.101  29.946  52.752  1.00  0.00           N
ATOM    417  H   GLU    27      38.019  29.837  53.753  1.00  0.00           H
ATOM    418  CA  GLU    27      39.305  29.462  52.171  1.00  0.00           C
ATOM    419  HA  GLU    27      39.946  30.301  51.904  1.00  0.00           H
ATOM    420  CB  GLU    27      40.118  28.614  53.176  1.00  0.00           C
ATOM    421  HB2 GLU    27      40.964  28.022  52.826  1.00  0.00           H
ATOM    422  HB3 GLU    27      40.499  29.334  53.901  1.00  0.00           H
ATOM    423  CG  GLU    27      39.250  27.460  53.756  1.00  0.00           C
ATOM    424  HG2 GLU    27      38.375  27.864  54.265  1.00  0.00           H
ATOM    425  HG3 GLU    27      38.948  26.856  52.900  1.00  0.00           H
ATOM    426  CD  GLU    27      39.982  26.554  54.819  1.00  0.00           C
ATOM    427  OE1 GLU    27      41.122  26.916  55.108  1.00  0.00           O
ATOM    428  OE2 GLU    27      39.427  25.604  55.444  1.00  0.00           O
ATOM    429  C   GLU    27      39.041  28.724  50.841  1.00  0.00           C
ATOM    430  O   GLU    27      40.068  28.671  50.134  1.00  0.00           O
ATOM    431  N   ILE    28      37.822  28.261  50.473  1.00  0.00           N
ATOM    432  H   ILE    28      37.100  28.413  51.163  1.00  0.00           H
ATOM    433  CA  ILE    28      37.621  27.596  49.228  1.00  0.00           C
ATOM    434  HA  ILE    28      38.398  26.849  49.072  1.00  0.00           H
ATOM    435  CB  ILE    28      36.228  26.809  49.331  1.00  0.00           C
ATOM    436  HB  ILE    28      35.985  26.300  48.398  1.00  0.00           H
ATOM    437  CG2 ILE    28      36.310  25.721  50.434  1.00  0.00           C
ATOM    438 HG21 ILE    28      37.071  24.969  50.228  1.00  0.00           H
ATOM    439 HG22 ILE    28      35.354  25.207  50.538  1.00  0.00           H
ATOM    440 HG23 ILE    28      36.540  26.170  51.401  1.00  0.00           H
ATOM    441  CG1 ILE    28      35.017  27.675  49.597  1.00  0.00           C
ATOM    442 HG12 ILE    28      34.256  26.967  49.925  1.00  0.00           H
ATOM    443 HG13 ILE    28      35.420  28.411  50.294  1.00  0.00           H
ATOM    444  CD1 ILE    28      34.459  28.435  48.449  1.00  0.00           C
ATOM    445 HD11 ILE    28      35.103  29.259  48.141  1.00  0.00           H
ATOM    446 HD12 ILE    28      33.447  28.816  48.587  1.00  0.00           H
ATOM    447 HD13 ILE    28      34.348  27.673  47.677  1.00  0.00           H
ATOM    448  C   ILE    28      37.699  28.411  47.973  1.00  0.00           C
ATOM    449  O   ILE    28      37.777  27.845  46.881  1.00  0.00           O
ATOM    450  N   PHE    29      37.656  29.757  48.139  1.00  0.00           N
ATOM    451  H   PHE    29      37.402  30.142  49.038  1.00  0.00           H
ATOM    452  CA  PHE    29      37.854  30.694  46.987  1.00  0.00           C
ATOM    453  HA  PHE    29      36.977  30.672  46.340  1.00  0.00           H
ATOM    454  CB  PHE    29      38.130  32.147  47.512  1.00  0.00           C
ATOM    455  HB2 PHE    29      38.005  32.770  46.626  1.00  0.00           H
ATOM    456  HB3 PHE    29      37.368  32.427  48.239  1.00  0.00           H
ATOM    457  CG  PHE    29      39.505  32.492  48.101  1.00  0.00           C
ATOM    458  CD1 PHE    29      39.922  32.104  49.357  1.00  0.00           C
ATOM    459  HD1 PHE    29      39.231  31.652  50.053  1.00  0.00           H
ATOM    460  CE1 PHE    29      41.188  32.373  49.824  1.00  0.00           C
ATOM    461  HE1 PHE    29      41.524  31.990  50.777  1.00  0.00           H
ATOM    462  CZ  PHE    29      42.173  32.912  49.033  1.00  0.00           C
ATOM    463  HZ  PHE    29      43.155  33.038  49.463  1.00  0.00           H
ATOM    464  CE2 PHE    29      41.836  33.334  47.708  1.00  0.00           C
ATOM    465  HE2 PHE    29      42.563  33.713  47.004  1.00  0.00           H
ATOM    466  CD2 PHE    29      40.475  33.106  47.237  1.00  0.00           C
ATOM    467  HD2 PHE    29      40.273  33.289  46.191  1.00  0.00           H
ATOM    468  C   PHE    29      39.124  30.371  46.167  1.00  0.00           C
ATOM    469  O   PHE    29      39.110  30.515  44.960  1.00  0.00           O
ATOM    470  N   LEU    30      40.156  29.860  46.820  1.00  0.00           N
ATOM    471  H   LEU    30      40.092  29.783  47.825  1.00  0.00           H
ATOM    472  CA  LEU    30      41.381  29.570  46.081  1.00  0.00           C
ATOM    473  HA  LEU    30      41.545  30.469  45.487  1.00  0.00           H
ATOM    474  CB  LEU    30      42.582  29.390  47.031  1.00  0.00           C
ATOM    475  HB2 LEU    30      42.410  30.054  47.877  1.00  0.00           H
ATOM    476  HB3 LEU    30      42.583  28.371  47.419  1.00  0.00           H
ATOM    477  CG  LEU    30      43.907  29.687  46.361  1.00  0.00           C
ATOM    478  HG  LEU    30      43.881  29.259  45.359  1.00  0.00           H
ATOM    479  CD1 LEU    30      44.291  31.173  46.294  1.00  0.00           C
ATOM    480 HD11 LEU    30      43.475  31.731  45.835  1.00  0.00           H
ATOM    481 HD12 LEU    30      45.293  31.347  45.902  1.00  0.00           H
ATOM    482 HD13 LEU    30      44.160  31.604  47.286  1.00  0.00           H
ATOM    483  CD2 LEU    30      45.047  28.841  46.996  1.00  0.00           C
ATOM    484 HD21 LEU    30      44.892  27.806  46.691  1.00  0.00           H
ATOM    485 HD22 LEU    30      45.987  29.180  46.558  1.00  0.00           H
ATOM    486 HD23 LEU    30      45.059  28.977  48.077  1.00  0.00           H
ATOM    487  C   LEU    30      41.281  28.369  45.234  1.00  0.00           C
ATOM    488  O   LEU    30      41.705  28.426  44.069  1.00  0.00           O
ATOM    489  N   ARG    31      40.603  27.302  45.673  1.00  0.00           N
ATOM    490  H   ARG    31      40.145  27.364  46.571  1.00  0.00           H
ATOM    491  CA  ARG    31      40.316  26.174  44.869  1.00  0.00           C
ATOM    492  HA  ARG    31      41.275  25.700  44.656  1.00  0.00           H
ATOM    493  CB  ARG    31      39.498  25.104  45.684  1.00  0.00           C
ATOM    494  HB2 ARG    31      40.102  24.860  46.559  1.00  0.00           H
ATOM    495  HB3 ARG    31      38.587  25.632  45.965  1.00  0.00           H
ATOM    496  CG  ARG    31      39.270  23.921  44.827  1.00  0.00           C
ATOM    497  HG2 ARG    31      38.766  24.191  43.898  1.00  0.00           H
ATOM    498  HG3 ARG    31      40.258  23.637  44.465  1.00  0.00           H
ATOM    499  CD  ARG    31      38.627  22.708  45.447  1.00  0.00           C
ATOM    500  HD2 ARG    31      38.568  21.834  44.799  1.00  0.00           H
ATOM    501  HD3 ARG    31      39.181  22.343  46.311  1.00  0.00           H
ATOM    502  NE  ARG    31      37.281  23.157  45.752  1.00  0.00           N
ATOM    503  HE  ARG    31      36.854  23.762  45.066  1.00  0.00           H
ATOM    504  CZ  ARG    31      36.384  22.547  46.642  1.00  0.00           C
ATOM    505  NH1 ARG    31      36.789  21.638  47.515  1.00  0.00           N
ATOM    506 HH11 ARG    31      37.775  21.482  47.674  1.00  0.00           H
ATOM    507 HH12 ARG    31      36.047  21.293  48.106  1.00  0.00           H
ATOM    508  NH2 ARG    31      35.118  22.909  46.572  1.00  0.00           N
ATOM    509 HH21 ARG    31      34.898  23.620  45.891  1.00  0.00           H
ATOM    510 HH22 ARG    31      34.408  22.579  47.210  1.00  0.00           H
ATOM    511  C   ARG    31      39.593  26.556  43.586  1.00  0.00           C
ATOM    512  O   ARG    31      39.911  26.081  42.492  1.00  0.00           O
ATOM    513  N   GLU    32      38.480  27.321  43.756  1.00  0.00           N
ATOM    514  H   GLU    32      38.350  27.657  44.699  1.00  0.00           H
ATOM    515  CA  GLU    32      37.599  27.579  42.651  1.00  0.00           C
ATOM    516  HA  GLU    32      37.391  26.715  42.019  1.00  0.00           H
ATOM    517  CB  GLU    32      36.176  28.101  43.127  1.00  0.00           C
ATOM    518  HB2 GLU    32      36.144  29.057  43.650  1.00  0.00           H
ATOM    519  HB3 GLU    32      35.537  28.299  42.266  1.00  0.00           H
ATOM    520  CG  GLU    32      35.509  27.055  44.026  1.00  0.00           C
ATOM    521  HG2 GLU    32      36.023  26.999  44.985  1.00  0.00           H
ATOM    522  HG3 GLU    32      34.492  27.401  44.213  1.00  0.00           H
ATOM    523  CD  GLU    32      35.492  25.559  43.509  1.00  0.00           C
ATOM    524  OE1 GLU    32      35.530  25.328  42.257  1.00  0.00           O
ATOM    525  OE2 GLU    32      35.383  24.644  44.370  1.00  0.00           O
ATOM    526  C   GLU    32      38.271  28.532  41.615  1.00  0.00           C
ATOM    527  O   GLU    32      38.246  28.192  40.447  1.00  0.00           O
ATOM    528  N   LEU    33      39.031  29.554  42.001  1.00  0.00           N
ATOM    529  H   LEU    33      39.228  29.775  42.967  1.00  0.00           H
ATOM    530  CA  LEU    33      39.774  30.450  41.017  1.00  0.00           C
ATOM    531  HA  LEU    33      39.122  30.851  40.239  1.00  0.00           H
ATOM    532  CB  LEU    33      40.521  31.562  41.712  1.00  0.00           C
ATOM    533  HB2 LEU    33      41.103  31.156  42.539  1.00  0.00           H
ATOM    534  HB3 LEU    33      41.161  32.151  41.054  1.00  0.00           H
ATOM    535  CG  LEU    33      39.614  32.653  42.388  1.00  0.00           C
ATOM    536  HG  LEU    33      38.855  32.146  42.984  1.00  0.00           H
ATOM    537  CD1 LEU    33      40.484  33.541  43.286  1.00  0.00           C
ATOM    538 HD11 LEU    33      39.969  34.376  43.761  1.00  0.00           H
ATOM    539 HD12 LEU    33      41.257  34.073  42.733  1.00  0.00           H
ATOM    540 HD13 LEU    33      40.998  33.042  44.106  1.00  0.00           H
ATOM    541  CD2 LEU    33      38.972  33.601  41.382  1.00  0.00           C
ATOM    542 HD21 LEU    33      38.617  33.048  40.512  1.00  0.00           H
ATOM    543 HD22 LEU    33      38.131  34.115  41.846  1.00  0.00           H
ATOM    544 HD23 LEU    33      39.732  34.326  41.089  1.00  0.00           H
ATOM    545  C   LEU    33      40.830  29.614  40.303  1.00  0.00           C
ATOM    546  O   LEU    33      40.860  29.577  39.060  1.00  0.00           O
ATOM    547  N   ILE    34      41.630  28.810  41.039  1.00  0.00           N
ATOM    548  H   ILE    34      41.489  28.734  42.036  1.00  0.00           H
ATOM    549  CA  ILE    34      42.647  27.947  40.505  1.00  0.00           C
ATOM    550  HA  ILE    34      43.300  28.513  39.840  1.00  0.00           H
ATOM    551  CB  ILE    34      43.405  27.285  41.629  1.00  0.00           C
ATOM    552  HB  ILE    34      42.671  26.937  42.355  1.00  0.00           H
ATOM    553  CG2 ILE    34      44.176  25.976  41.189  1.00  0.00           C
ATOM    554 HG21 ILE    34      44.746  25.564  42.022  1.00  0.00           H
ATOM    555 HG22 ILE    34      44.838  26.313  40.391  1.00  0.00           H
ATOM    556 HG23 ILE    34      43.532  25.196  40.781  1.00  0.00           H
ATOM    557  CG1 ILE    34      44.426  28.222  42.324  1.00  0.00           C
ATOM    558 HG12 ILE    34      45.230  28.480  41.634  1.00  0.00           H
ATOM    559 HG13 ILE    34      44.036  29.226  42.495  1.00  0.00           H
ATOM    560  CD1 ILE    34      45.039  27.673  43.573  1.00  0.00           C
ATOM    561 HD11 ILE    34      44.224  27.365  44.228  1.00  0.00           H
ATOM    562 HD12 ILE    34      45.517  28.444  44.179  1.00  0.00           H
ATOM    563 HD13 ILE    34      45.669  26.805  43.382  1.00  0.00           H
ATOM    564  C   ILE    34      41.972  26.967  39.544  1.00  0.00           C
ATOM    565  O   ILE    34      42.561  26.633  38.460  1.00  0.00           O
ATOM    566  N   SER    35      40.792  26.424  39.916  1.00  0.00           N
ATOM    567  H   SER    35      40.506  26.749  40.829  1.00  0.00           H
ATOM    568  CA  SER    35      40.025  25.448  39.117  1.00  0.00           C
ATOM    569  HA  SER    35      40.627  24.566  38.902  1.00  0.00           H
ATOM    570  CB  SER    35      38.794  25.057  39.828  1.00  0.00           C
ATOM    571  HB2 SER    35      39.112  24.425  40.657  1.00  0.00           H
ATOM    572  HB3 SER    35      38.115  25.858  40.119  1.00  0.00           H
ATOM    573  OG  SER    35      38.060  24.302  38.882  1.00  0.00           O
ATOM    574  HG  SER    35      37.340  23.840  39.318  1.00  0.00           H
ATOM    575  C   SER    35      39.740  26.030  37.695  1.00  0.00           C
ATOM    576  O   SER    35      39.927  25.416  36.692  1.00  0.00           O
ATOM    577  N   ASN    36      39.395  27.388  37.705  1.00  0.00           N
ATOM    578  H   ASN    36      39.339  27.836  38.608  1.00  0.00           H
ATOM    579  CA  ASN    36      39.075  28.146  36.517  1.00  0.00           C
ATOM    580  HA  ASN    36      38.442  27.469  35.944  1.00  0.00           H
ATOM    581  CB  ASN    36      38.132  29.323  36.824  1.00  0.00           C
ATOM    582  HB2 ASN    36      38.489  29.912  37.669  1.00  0.00           H
ATOM    583  HB3 ASN    36      38.181  30.029  35.994  1.00  0.00           H
ATOM    584  CG  ASN    36      36.723  28.817  36.973  1.00  0.00           C
ATOM    585  OD1 ASN    36      35.801  28.955  36.087  1.00  0.00           O
ATOM    586  ND2 ASN    36      36.394  28.442  38.221  1.00  0.00           N
ATOM    587 HD21 ASN    36      37.099  28.425  38.943  1.00  0.00           H
ATOM    588 HD22 ASN    36      35.595  27.848  38.395  1.00  0.00           H
ATOM    589  C   ASN    36      40.351  28.461  35.644  1.00  0.00           C
ATOM    590  O   ASN    36      40.324  28.285  34.447  1.00  0.00           O
ATOM    591  N   SER    37      41.541  28.725  36.240  1.00  0.00           N
ATOM    592  H   SER    37      41.551  28.927  37.230  1.00  0.00           H
ATOM    593  CA  SER    37      42.834  28.755  35.575  1.00  0.00           C
ATOM    594  HA  SER    37      42.700  29.454  34.749  1.00  0.00           H
ATOM    595  CB  SER    37      43.990  29.146  36.504  1.00  0.00           C
ATOM    596  HB2 SER    37      44.181  28.470  37.338  1.00  0.00           H
ATOM    597  HB3 SER    37      44.905  29.041  35.922  1.00  0.00           H
ATOM    598  OG  SER    37      43.785  30.444  37.048  1.00  0.00           O
ATOM    599  HG  SER    37      43.959  31.069  36.339  1.00  0.00           H
ATOM    600  C   SER    37      43.156  27.477  34.801  1.00  0.00           C
ATOM    601  O   SER    37      43.568  27.443  33.622  1.00  0.00           O
ATOM    602  N   SER    38      42.915  26.312  35.506  1.00  0.00           N
ATOM    603  H   SER    38      42.566  26.280  36.453  1.00  0.00           H
ATOM    604  CA  SER    38      43.103  24.983  34.804  1.00  0.00           C
ATOM    605  HA  SER    38      44.126  24.880  34.441  1.00  0.00           H
ATOM    606  CB  SER    38      42.964  23.933  35.889  1.00  0.00           C
ATOM    607  HB2 SER    38      43.605  24.212  36.725  1.00  0.00           H
ATOM    608  HB3 SER    38      41.950  23.987  36.287  1.00  0.00           H
ATOM    609  OG  SER    38      43.297  22.665  35.342  1.00  0.00           O
ATOM    610  HG  SER    38      42.530  22.203  34.997  1.00  0.00           H
ATOM    611  C   SER    38      42.128  24.672  33.718  1.00  0.00           C
ATOM    612  O   SER    38      42.496  24.120  32.677  1.00  0.00           O
ATOM    613  N   ASP    39      40.931  25.147  33.818  1.00  0.00           N
ATOM    614  H   ASP    39      40.634  25.318  34.768  1.00  0.00           H
ATOM    615  CA  ASP    39      39.964  25.081  32.714  1.00  0.00           C
ATOM    616  HA  ASP    39      40.108  24.096  32.268  1.00  0.00           H
ATOM    617  CB  ASP    39      38.508  25.072  33.239  1.00  0.00           C
ATOM    618  HB2 ASP    39      38.188  26.077  33.515  1.00  0.00           H
ATOM    619  HB3 ASP    39      37.912  24.767  32.380  1.00  0.00           H
ATOM    620  CG  ASP    39      38.244  24.007  34.291  1.00  0.00           C
ATOM    621  OD1 ASP    39      37.352  24.190  35.076  1.00  0.00           O
ATOM    622  OD2 ASP    39      38.948  22.981  34.280  1.00  0.00           O
ATOM    623  C   ASP    39      40.296  26.008  31.533  1.00  0.00           C
ATOM    624  O   ASP    39      40.053  25.676  30.376  1.00  0.00           O
ATOM    625  N   ALA    40      40.778  27.207  31.813  1.00  0.00           N
ATOM    626  H   ALA    40      40.987  27.376  32.786  1.00  0.00           H
ATOM    627  CA  ALA    40      41.393  28.043  30.743  1.00  0.00           C
ATOM    628  HA  ALA    40      40.689  28.156  29.919  1.00  0.00           H
ATOM    629  CB  ALA    40      41.411  29.439  31.407  1.00  0.00           C
ATOM    630  HB1 ALA    40      41.784  29.427  32.430  1.00  0.00           H
ATOM    631  HB2 ALA    40      40.392  29.813  31.511  1.00  0.00           H
ATOM    632  HB3 ALA    40      42.053  30.113  30.840  1.00  0.00           H
ATOM    633  C   ALA    40      42.721  27.498  30.192  1.00  0.00           C
ATOM    634  O   ALA    40      43.066  27.797  29.077  1.00  0.00           O
ATOM    635  N   LEU    41      43.443  26.634  30.904  1.00  0.00           N
ATOM    636  H   LEU    41      43.208  26.444  31.868  1.00  0.00           H
ATOM    637  CA  LEU    41      44.565  25.943  30.317  1.00  0.00           C
ATOM    638  HA  LEU    41      45.150  26.594  29.667  1.00  0.00           H
ATOM    639  CB  LEU    41      45.521  25.536  31.447  1.00  0.00           C
ATOM    640  HB2 LEU    41      44.811  25.134  32.168  1.00  0.00           H
ATOM    641  HB3 LEU    41      46.198  24.788  31.035  1.00  0.00           H
ATOM    642  CG  LEU    41      46.334  26.658  32.208  1.00  0.00           C
ATOM    643  HG  LEU    41      45.708  27.499  32.507  1.00  0.00           H
ATOM    644  CD1 LEU    41      46.967  25.985  33.433  1.00  0.00           C
ATOM    645 HD11 LEU    41      47.493  26.680  34.087  1.00  0.00           H
ATOM    646 HD12 LEU    41      47.629  25.192  33.086  1.00  0.00           H
ATOM    647 HD13 LEU    41      46.141  25.558  34.002  1.00  0.00           H
ATOM    648  CD2 LEU    41      47.483  27.197  31.341  1.00  0.00           C
ATOM    649 HD21 LEU    41      47.722  28.232  31.587  1.00  0.00           H
ATOM    650 HD22 LEU    41      48.302  26.522  31.590  1.00  0.00           H
ATOM    651 HD23 LEU    41      47.129  27.191  30.309  1.00  0.00           H
ATOM    652  C   LEU    41      44.010  24.720  29.511  1.00  0.00           C
ATOM    653  O   LEU    41      44.597  24.479  28.429  1.00  0.00           O
ATOM    654  N   ASP    42      42.927  24.034  29.818  1.00  0.00           N
ATOM    655  H   ASP    42      42.447  24.299  30.666  1.00  0.00           H
ATOM    656  CA  ASP    42      42.298  23.074  28.918  1.00  0.00           C
ATOM    657  HA  ASP    42      43.113  22.501  28.474  1.00  0.00           H
ATOM    658  CB  ASP    42      41.351  22.075  29.575  1.00  0.00           C
ATOM    659  HB2 ASP    42      40.486  22.629  29.938  1.00  0.00           H
ATOM    660  HB3 ASP    42      41.003  21.478  28.731  1.00  0.00           H
ATOM    661  CG  ASP    42      41.859  21.133  30.615  1.00  0.00           C
ATOM    662  OD1 ASP    42      42.973  20.602  30.435  1.00  0.00           O
ATOM    663  OD2 ASP    42      41.202  20.814  31.638  1.00  0.00           O
ATOM    664  C   ASP    42      41.739  23.766  27.656  1.00  0.00           C
ATOM    665  O   ASP    42      41.736  23.129  26.615  1.00  0.00           O
ATOM    666  N   LYS    43      41.273  24.980  27.715  1.00  0.00           N
ATOM    667  H   LYS    43      41.119  25.453  28.594  1.00  0.00           H
ATOM    668  CA  LYS    43      40.811  25.642  26.410  1.00  0.00           C
ATOM    669  HA  LYS    43      39.969  25.056  26.043  1.00  0.00           H
ATOM    670  CB  LYS    43      40.205  27.014  26.697  1.00  0.00           C
ATOM    671  HB2 LYS    43      40.776  27.517  27.476  1.00  0.00           H
ATOM    672  HB3 LYS    43      40.243  27.709  25.857  1.00  0.00           H
ATOM    673  CG  LYS    43      38.749  26.767  27.105  1.00  0.00           C
ATOM    674  HG2 LYS    43      38.142  26.410  26.273  1.00  0.00           H
ATOM    675  HG3 LYS    43      38.799  25.901  27.767  1.00  0.00           H
ATOM    676  CD  LYS    43      38.113  28.023  27.860  1.00  0.00           C
ATOM    677  HD2 LYS    43      38.799  28.236  28.678  1.00  0.00           H
ATOM    678  HD3 LYS    43      38.088  28.871  27.174  1.00  0.00           H
ATOM    679  CE  LYS    43      36.673  27.761  28.323  1.00  0.00           C
ATOM    680  HE2 LYS    43      36.218  28.707  28.620  1.00  0.00           H
ATOM    681  HE3 LYS    43      36.220  27.240  27.479  1.00  0.00           H
ATOM    682  NZ  LYS    43      36.609  26.755  29.332  1.00  0.00           N
ATOM    683  HZ1 LYS    43      36.936  25.864  28.988  1.00  0.00           H
ATOM    684  HZ2 LYS    43      35.619  26.577  29.422  1.00  0.00           H
ATOM    685  HZ3 LYS    43      37.050  27.044  30.194  1.00  0.00           H
ATOM    686  C   LYS    43      41.819  25.738  25.267  1.00  0.00           C
ATOM    687  O   LYS    43      41.604  25.299  24.153  1.00  0.00           O
ATOM    688  N   ILE    44      43.038  26.185  25.660  1.00  0.00           N
ATOM    689  H   ILE    44      42.975  26.470  26.627  1.00  0.00           H
ATOM    690  CA  ILE    44      44.184  26.367  24.839  1.00  0.00           C
ATOM    691  HA  ILE    44      43.948  26.830  23.882  1.00  0.00           H
ATOM    692  CB  ILE    44      45.230  27.351  25.431  1.00  0.00           C
ATOM    693  HB  ILE    44      44.697  28.284  25.614  1.00  0.00           H
ATOM    694  CG2 ILE    44      45.676  26.933  26.836  1.00  0.00           C
ATOM    695 HG21 ILE    44      46.165  25.959  26.797  1.00  0.00           H
ATOM    696 HG22 ILE    44      44.904  26.960  27.605  1.00  0.00           H
ATOM    697 HG23 ILE    44      46.470  27.615  27.137  1.00  0.00           H
ATOM    698  CG1 ILE    44      46.575  27.632  24.766  1.00  0.00           C
ATOM    699 HG12 ILE    44      47.096  28.363  25.385  1.00  0.00           H
ATOM    700 HG13 ILE    44      47.159  26.722  24.636  1.00  0.00           H
ATOM    701  CD1 ILE    44      46.348  28.265  23.314  1.00  0.00           C
ATOM    702 HD11 ILE    44      47.272  28.355  22.742  1.00  0.00           H
ATOM    703 HD12 ILE    44      45.811  29.212  23.359  1.00  0.00           H
ATOM    704 HD13 ILE    44      45.613  27.673  22.767  1.00  0.00           H
ATOM    705  C   ILE    44      44.865  25.040  24.437  1.00  0.00           C
ATOM    706  O   ILE    44      45.395  24.914  23.339  1.00  0.00           O
ATOM    707  N   ARG    45      44.951  24.092  25.389  1.00  0.00           N
ATOM    708  H   ARG    45      44.504  24.230  26.284  1.00  0.00           H
ATOM    709  CA  ARG    45      45.226  22.656  25.060  1.00  0.00           C
ATOM    710  HA  ARG    45      46.240  22.510  24.687  1.00  0.00           H
ATOM    711  CB  ARG    45      45.206  21.830  26.366  1.00  0.00           C
ATOM    712  HB2 ARG    45      45.765  22.306  27.171  1.00  0.00           H
ATOM    713  HB3 ARG    45      44.236  21.691  26.844  1.00  0.00           H
ATOM    714  CG  ARG    45      45.899  20.507  26.217  1.00  0.00           C
ATOM    715  HG2 ARG    45      45.210  19.842  25.695  1.00  0.00           H
ATOM    716  HG3 ARG    45      46.759  20.745  25.590  1.00  0.00           H
ATOM    717  CD  ARG    45      46.349  19.824  27.444  1.00  0.00           C
ATOM    718  HD2 ARG    45      46.941  18.953  27.160  1.00  0.00           H
ATOM    719  HD3 ARG    45      46.952  20.481  28.071  1.00  0.00           H
ATOM    720  NE  ARG    45      45.177  19.419  28.222  1.00  0.00           N
ATOM    721  HE  ARG    45      44.976  19.997  29.026  1.00  0.00           H
ATOM    722  CZ  ARG    45      44.537  18.258  28.339  1.00  0.00           C
ATOM    723  NH1 ARG    45      44.912  17.167  27.726  1.00  0.00           N
ATOM    724 HH11 ARG    45      45.529  17.278  26.934  1.00  0.00           H
ATOM    725 HH12 ARG    45      44.201  16.456  27.816  1.00  0.00           H
ATOM    726  NH2 ARG    45      43.456  18.100  29.100  1.00  0.00           N
ATOM    727 HH21 ARG    45      43.289  18.849  29.756  1.00  0.00           H
ATOM    728 HH22 ARG    45      43.136  17.159  29.281  1.00  0.00           H
ATOM    729  C   ARG    45      44.351  21.953  23.973  1.00  0.00           C
ATOM    730  O   ARG    45      44.895  21.256  23.133  1.00  0.00           O
ATOM    731  N   TYR    46      43.113  22.257  23.929  1.00  0.00           N
ATOM    732  H   TYR    46      42.675  22.817  24.647  1.00  0.00           H
ATOM    733  CA  TYR    46      42.177  21.775  22.873  1.00  0.00           C
ATOM    734  HA  TYR    46      42.489  20.745  22.695  1.00  0.00           H
ATOM    735  CB  TYR    46      40.755  21.773  23.381  1.00  0.00           C
ATOM    736  HB2 TYR    46      40.606  21.168  24.276  1.00  0.00           H
ATOM    737  HB3 TYR    46      40.580  22.734  23.863  1.00  0.00           H
ATOM    738  CG  TYR    46      39.727  21.364  22.315  1.00  0.00           C
ATOM    739  CD1 TYR    46      39.649  20.053  21.920  1.00  0.00           C
ATOM    740  HD1 TYR    46      40.224  19.234  22.327  1.00  0.00           H
ATOM    741  CE1 TYR    46      38.685  19.739  20.937  1.00  0.00           C
ATOM    742  HE1 TYR    46      38.551  18.690  20.719  1.00  0.00           H
ATOM    743  CZ  TYR    46      37.988  20.772  20.313  1.00  0.00           C
ATOM    744  OH  TYR    46      37.029  20.428  19.337  1.00  0.00           O
ATOM    745  HH  TYR    46      36.543  21.252  19.251  1.00  0.00           H
ATOM    746  CE2 TYR    46      38.079  22.099  20.696  1.00  0.00           C
ATOM    747  HE2 TYR    46      37.559  22.952  20.286  1.00  0.00           H
ATOM    748  CD2 TYR    46      38.992  22.403  21.667  1.00  0.00           C
ATOM    749  HD2 TYR    46      39.070  23.396  22.082  1.00  0.00           H
ATOM    750  C   TYR    46      42.386  22.644  21.599  1.00  0.00           C
ATOM    751  O   TYR    46      42.613  22.088  20.504  1.00  0.00           O
ATOM    752  N   GLU    47      42.259  23.979  21.635  1.00  0.00           N
ATOM    753  H   GLU    47      42.032  24.511  22.463  1.00  0.00           H
ATOM    754  CA  GLU    47      42.284  24.895  20.366  1.00  0.00           C
ATOM    755  HA  GLU    47      41.476  24.549  19.720  1.00  0.00           H
ATOM    756  CB  GLU    47      42.104  26.420  20.708  1.00  0.00           C
ATOM    757  HB2 GLU    47      41.338  26.533  21.476  1.00  0.00           H
ATOM    758  HB3 GLU    47      43.074  26.627  21.160  1.00  0.00           H
ATOM    759  CG  GLU    47      41.940  27.338  19.464  1.00  0.00           C
ATOM    760  HG2 GLU    47      41.911  28.308  19.962  1.00  0.00           H
ATOM    761  HG3 GLU    47      42.807  27.239  18.812  1.00  0.00           H
ATOM    762  CD  GLU    47      40.673  26.996  18.702  1.00  0.00           C
ATOM    763  OE1 GLU    47      39.781  26.297  19.191  1.00  0.00           O
ATOM    764  OE2 GLU    47      40.536  27.560  17.587  1.00  0.00           O
ATOM    765  C   GLU    47      43.598  24.694  19.585  1.00  0.00           C
ATOM    766  O   GLU    47      43.636  24.905  18.361  1.00  0.00           O
ATOM    767  N   SER    48      44.662  24.350  20.254  1.00  0.00           N
ATOM    768  H   SER    48      44.495  24.331  21.249  1.00  0.00           H
ATOM    769  CA  SER    48      45.970  24.080  19.681  1.00  0.00           C
ATOM    770  HA  SER    48      46.070  24.871  18.938  1.00  0.00           H
ATOM    771  CB  SER    48      47.068  24.439  20.688  1.00  0.00           C
ATOM    772  HB2 SER    48      47.997  24.163  20.189  1.00  0.00           H
ATOM    773  HB3 SER    48      47.158  25.511  20.862  1.00  0.00           H
ATOM    774  OG  SER    48      46.959  23.669  21.861  1.00  0.00           O
ATOM    775  HG  SER    48      46.293  24.065  22.428  1.00  0.00           H
ATOM    776  C   SER    48      46.153  22.621  19.132  1.00  0.00           C
ATOM    777  O   SER    48      47.191  22.407  18.409  1.00  0.00           O
ATOM    778  N   LEU    49      45.164  21.687  19.202  1.00  0.00           N
ATOM    779  H   LEU    49      44.380  21.896  19.803  1.00  0.00           H
ATOM    780  CA  LEU    49      45.001  20.515  18.288  1.00  0.00           C
ATOM    781  HA  LEU    49      45.948  19.978  18.275  1.00  0.00           H
ATOM    782  CB  LEU    49      43.865  19.592  18.767  1.00  0.00           C
ATOM    783  HB2 LEU    49      42.904  20.103  18.809  1.00  0.00           H
ATOM    784  HB3 LEU    49      43.732  18.811  18.018  1.00  0.00           H
ATOM    785  CG  LEU    49      44.201  18.957  20.167  1.00  0.00           C
ATOM    786  HG  LEU    49      44.233  19.754  20.910  1.00  0.00           H
ATOM    787  CD1 LEU    49      42.996  18.081  20.496  1.00  0.00           C
ATOM    788 HD11 LEU    49      42.967  17.286  19.753  1.00  0.00           H
ATOM    789 HD12 LEU    49      42.111  18.710  20.394  1.00  0.00           H
ATOM    790 HD13 LEU    49      43.135  17.669  21.497  1.00  0.00           H
ATOM    791  CD2 LEU    49      45.425  18.120  20.166  1.00  0.00           C
ATOM    792 HD21 LEU    49      45.148  17.300  19.502  1.00  0.00           H
ATOM    793 HD22 LEU    49      46.320  18.701  19.942  1.00  0.00           H
ATOM    794 HD23 LEU    49      45.519  17.871  21.223  1.00  0.00           H
ATOM    795  C   LEU    49      44.753  21.040  16.862  1.00  0.00           C
ATOM    796  O   LEU    49      45.273  20.480  15.914  1.00  0.00           O
ATOM    797  N   THR    50      44.036  22.175  16.682  1.00  0.00           N
ATOM    798  H   THR    50      43.615  22.643  17.471  1.00  0.00           H
ATOM    799  CA  THR    50      43.842  22.885  15.408  1.00  0.00           C
ATOM    800  HA  THR    50      43.820  22.078  14.675  1.00  0.00           H
ATOM    801  CB  THR    50      42.502  23.593  15.219  1.00  0.00           C
ATOM    802  HB  THR    50      42.378  24.397  15.944  1.00  0.00           H
ATOM    803  CG2 THR    50      42.451  24.242  13.849  1.00  0.00           C
ATOM    804 HG21 THR    50      43.074  25.135  13.894  1.00  0.00           H
ATOM    805 HG22 THR    50      41.456  24.412  13.440  1.00  0.00           H
ATOM    806 HG23 THR    50      42.884  23.524  13.151  1.00  0.00           H
ATOM    807  OG1 THR    50      41.529  22.574  15.443  1.00  0.00           O
ATOM    808  HG1 THR    50      41.498  22.433  16.392  1.00  0.00           H
ATOM    809  C   THR    50      45.050  23.738  15.031  1.00  0.00           C
ATOM    810  O   THR    50      45.691  23.543  14.038  1.00  0.00           O
ATOM    811  N   ASP    51      45.432  24.658  15.925  1.00  0.00           N
ATOM    812  H   ASP    51      44.932  24.731  16.800  1.00  0.00           H
ATOM    813  CA  ASP    51      46.394  25.715  15.663  1.00  0.00           C
ATOM    814  HA  ASP    51      46.932  25.502  14.740  1.00  0.00           H
ATOM    815  CB  ASP    51      45.627  27.083  15.350  1.00  0.00           C
ATOM    816  HB2 ASP    51      44.869  26.879  14.593  1.00  0.00           H
ATOM    817  HB3 ASP    51      45.121  27.521  16.210  1.00  0.00           H
ATOM    818  CG  ASP    51      46.556  28.170  14.936  1.00  0.00           C
ATOM    819  OD1 ASP    51      47.692  27.873  14.482  1.00  0.00           O
ATOM    820  OD2 ASP    51      46.144  29.342  15.013  1.00  0.00           O
ATOM    821  C   ASP    51      47.454  25.873  16.706  1.00  0.00           C
ATOM    822  O   ASP    51      47.324  26.612  17.739  1.00  0.00           O
ATOM    823  N   PRO    52      48.543  25.137  16.602  1.00  0.00           N
ATOM    824  CD  PRO    52      48.587  24.024  15.663  1.00  0.00           C
ATOM    825  HD2 PRO    52      48.849  24.508  14.723  1.00  0.00           H
ATOM    826  HD3 PRO    52      47.668  23.449  15.784  1.00  0.00           H
ATOM    827  CG  PRO    52      49.828  23.182  15.922  1.00  0.00           C
ATOM    828  HG2 PRO    52      50.481  23.106  15.052  1.00  0.00           H
ATOM    829  HG3 PRO    52      49.586  22.183  16.284  1.00  0.00           H
ATOM    830  CB  PRO    52      50.584  23.905  17.018  1.00  0.00           C
ATOM    831  HB2 PRO    52      51.547  24.117  16.555  1.00  0.00           H
ATOM    832  HB3 PRO    52      50.615  23.381  17.973  1.00  0.00           H
ATOM    833  CA  PRO    52      49.676  25.202  17.441  1.00  0.00           C
ATOM    834  HA  PRO    52      49.321  25.034  18.458  1.00  0.00           H
ATOM    835  C   PRO    52      50.415  26.529  17.368  1.00  0.00           C
ATOM    836  O   PRO    52      51.105  26.815  18.339  1.00  0.00           O
ATOM    837  N   SER    53      50.231  27.425  16.392  1.00  0.00           N
ATOM    838  H   SER    53      49.727  27.003  15.626  1.00  0.00           H
ATOM    839  CA  SER    53      50.636  28.889  16.384  1.00  0.00           C
ATOM    840  HA  SER    53      51.726  28.915  16.398  1.00  0.00           H
ATOM    841  CB  SER    53      50.310  29.638  15.058  1.00  0.00           C
ATOM    842  HB2 SER    53      51.146  30.334  14.971  1.00  0.00           H
ATOM    843  HB3 SER    53      50.450  28.928  14.242  1.00  0.00           H
ATOM    844  OG  SER    53      49.050  30.290  14.966  1.00  0.00           O
ATOM    845  HG  SER    53      48.395  29.593  15.051  1.00  0.00           H
ATOM    846  C   SER    53      50.264  29.809  17.559  1.00  0.00           C
ATOM    847  O   SER    53      51.089  30.571  18.067  1.00  0.00           O
ATOM    848  N   LYS    54      49.096  29.523  18.118  1.00  0.00           N
ATOM    849  H   LYS    54      48.683  28.705  17.691  1.00  0.00           H
ATOM    850  CA  LYS    54      48.610  30.119  19.431  1.00  0.00           C
ATOM    851  HA  LYS    54      48.551  31.206  19.383  1.00  0.00           H
ATOM    852  CB  LYS    54      47.137  29.692  19.749  1.00  0.00           C
ATOM    853  HB2 LYS    54      47.017  28.638  19.999  1.00  0.00           H
ATOM    854  HB3 LYS    54      46.737  30.276  20.578  1.00  0.00           H
ATOM    855  CG  LYS    54      46.278  29.930  18.550  1.00  0.00           C
ATOM    856  HG2 LYS    54      46.619  30.787  17.970  1.00  0.00           H
ATOM    857  HG3 LYS    54      46.378  29.050  17.915  1.00  0.00           H
ATOM    858  CD  LYS    54      44.785  30.166  18.858  1.00  0.00           C
ATOM    859  HD2 LYS    54      44.512  29.478  19.656  1.00  0.00           H
ATOM    860  HD3 LYS    54      44.601  31.170  19.243  1.00  0.00           H
ATOM    861  CE  LYS    54      44.022  30.068  17.596  1.00  0.00           C
ATOM    862  HE2 LYS    54      44.488  29.256  17.035  1.00  0.00           H
ATOM    863  HE3 LYS    54      42.957  29.984  17.813  1.00  0.00           H
ATOM    864  NZ  LYS    54      44.284  31.279  16.714  1.00  0.00           N
ATOM    865  HZ1 LYS    54      45.242  31.410  16.423  1.00  0.00           H
ATOM    866  HZ2 LYS    54      43.943  32.168  17.051  1.00  0.00           H
ATOM    867  HZ3 LYS    54      43.741  31.295  15.862  1.00  0.00           H
ATOM    868  C   LYS    54      49.551  29.796  20.621  1.00  0.00           C
ATOM    869  O   LYS    54      49.466  30.425  21.613  1.00  0.00           O
ATOM    870  N   LEU    55      50.252  28.732  20.474  1.00  0.00           N
ATOM    871  H   LEU    55      50.340  28.257  19.587  1.00  0.00           H
ATOM    872  CA  LEU    55      51.187  28.320  21.492  1.00  0.00           C
ATOM    873  HA  LEU    55      50.797  28.481  22.497  1.00  0.00           H
ATOM    874  CB  LEU    55      51.576  26.839  21.379  1.00  0.00           C
ATOM    875  HB2 LEU    55      52.068  26.621  20.431  1.00  0.00           H
ATOM    876  HB3 LEU    55      52.311  26.717  22.173  1.00  0.00           H
ATOM    877  CG  LEU    55      50.315  25.903  21.630  1.00  0.00           C
ATOM    878  HG  LEU    55      49.492  26.182  20.971  1.00  0.00           H
ATOM    879  CD1 LEU    55      50.788  24.465  21.372  1.00  0.00           C
ATOM    880 HD11 LEU    55      50.880  24.224  20.314  1.00  0.00           H
ATOM    881 HD12 LEU    55      50.131  23.698  21.783  1.00  0.00           H
ATOM    882 HD13 LEU    55      51.833  24.446  21.682  1.00  0.00           H
ATOM    883  CD2 LEU    55      49.761  25.971  23.033  1.00  0.00           C
ATOM    884 HD21 LEU    55      49.010  25.182  23.049  1.00  0.00           H
ATOM    885 HD22 LEU    55      50.496  25.891  23.834  1.00  0.00           H
ATOM    886 HD23 LEU    55      49.240  26.928  23.059  1.00  0.00           H
ATOM    887  C   LEU    55      52.446  29.217  21.579  1.00  0.00           C
ATOM    888  O   LEU    55      53.068  29.195  22.623  1.00  0.00           O
ATOM    889  N   ASP    56      52.758  30.034  20.566  1.00  0.00           N
ATOM    890  H   ASP    56      52.202  30.113  19.727  1.00  0.00           H
ATOM    891  CA  ASP    56      54.025  30.752  20.601  1.00  0.00           C
ATOM    892  HA  ASP    56      54.893  30.092  20.606  1.00  0.00           H
ATOM    893  CB  ASP    56      54.127  31.577  19.286  1.00  0.00           C
ATOM    894  HB2 ASP    56      53.245  32.216  19.244  1.00  0.00           H
ATOM    895  HB3 ASP    56      54.976  32.242  19.442  1.00  0.00           H
ATOM    896  CG  ASP    56      54.285  30.835  17.903  1.00  0.00           C
ATOM    897  OD1 ASP    56      54.512  29.608  17.999  1.00  0.00           O
ATOM    898  OD2 ASP    56      54.293  31.448  16.827  1.00  0.00           O
ATOM    899  C   ASP    56      54.165  31.718  21.720  1.00  0.00           C
ATOM    900  O   ASP    56      55.196  32.031  22.228  1.00  0.00           O
ATOM    901  N   SER    57      53.003  32.248  22.109  1.00  0.00           N
ATOM    902  H   SER    57      52.167  31.866  21.693  1.00  0.00           H
ATOM    903  CA  SER    57      52.649  33.282  23.098  1.00  0.00           C
ATOM    904  HA  SER    57      53.573  33.853  23.190  1.00  0.00           H
ATOM    905  CB  SER    57      51.537  34.065  22.534  1.00  0.00           C
ATOM    906  HB2 SER    57      51.162  34.838  23.204  1.00  0.00           H
ATOM    907  HB3 SER    57      51.727  34.503  21.553  1.00  0.00           H
ATOM    908  OG  SER    57      50.390  33.193  22.338  1.00  0.00           O
ATOM    909  HG  SER    57      49.847  33.418  21.578  1.00  0.00           H
ATOM    910  C   SER    57      52.492  32.838  24.523  1.00  0.00           C
ATOM    911  O   SER    57      52.290  33.523  25.449  1.00  0.00           O
ATOM    912  N   GLY    58      52.687  31.509  24.722  1.00  0.00           N
ATOM    913  H   GLY    58      53.121  31.055  23.931  1.00  0.00           H
ATOM    914  CA  GLY    58      52.651  30.728  26.000  1.00  0.00           C
ATOM    915  HA2 GLY    58      53.458  31.018  26.673  1.00  0.00           H
ATOM    916  HA3 GLY    58      51.649  30.885  26.398  1.00  0.00           H
ATOM    917  C   GLY    58      52.700  29.241  25.589  1.00  0.00           C
ATOM    918  O   GLY    58      51.678  28.637  25.268  1.00  0.00           O
ATOM    919  N   LYS    59      53.890  28.730  25.475  1.00  0.00           N
ATOM    920  H   LYS    59      54.641  29.375  25.677  1.00  0.00           H
ATOM    921  CA  LYS    59      54.178  27.317  25.136  1.00  0.00           C
ATOM    922  HA  LYS    59      53.587  26.942  24.301  1.00  0.00           H
ATOM    923  CB  LYS    59      55.627  27.294  24.579  1.00  0.00           C
ATOM    924  HB2 LYS    59      56.274  27.636  25.387  1.00  0.00           H
ATOM    925  HB3 LYS    59      55.914  26.258  24.403  1.00  0.00           H
ATOM    926  CG  LYS    59      55.806  28.168  23.334  1.00  0.00           C
ATOM    927  HG2 LYS    59      55.054  27.942  22.578  1.00  0.00           H
ATOM    928  HG3 LYS    59      55.533  29.185  23.618  1.00  0.00           H
ATOM    929  CD  LYS    59      57.221  28.035  22.866  1.00  0.00           C
ATOM    930  HD2 LYS    59      57.914  28.029  23.707  1.00  0.00           H
ATOM    931  HD3 LYS    59      57.253  27.026  22.453  1.00  0.00           H
ATOM    932  CE  LYS    59      57.670  29.060  21.730  1.00  0.00           C
ATOM    933  HE2 LYS    59      56.935  28.940  20.934  1.00  0.00           H
ATOM    934  HE3 LYS    59      57.620  30.048  22.187  1.00  0.00           H
ATOM    935  NZ  LYS    59      59.009  28.755  21.145  1.00  0.00           N
ATOM    936  HZ1 LYS    59      59.229  29.555  20.568  1.00  0.00           H
ATOM    937  HZ2 LYS    59      58.999  27.896  20.613  1.00  0.00           H
ATOM    938  HZ3 LYS    59      59.668  28.702  21.909  1.00  0.00           H
ATOM    939  C   LYS    59      54.048  26.371  26.402  1.00  0.00           C
ATOM    940  O   LYS    59      53.786  25.172  26.144  1.00  0.00           O
ATOM    941  N   GLU    60      54.198  26.797  27.671  1.00  0.00           N
ATOM    942  H   GLU    60      54.452  27.761  27.838  1.00  0.00           H
ATOM    943  CA  GLU    60      54.071  25.969  28.846  1.00  0.00           C
ATOM    944  HA  GLU    60      53.930  24.944  28.504  1.00  0.00           H
ATOM    945  CB  GLU    60      55.339  25.829  29.753  1.00  0.00           C
ATOM    946  HB2 GLU    60      56.104  25.335  29.154  1.00  0.00           H
ATOM    947  HB3 GLU    60      55.582  26.865  29.990  1.00  0.00           H
ATOM    948  CG  GLU    60      55.189  25.110  31.109  1.00  0.00           C
ATOM    949  HG2 GLU    60      56.009  25.425  31.754  1.00  0.00           H
ATOM    950  HG3 GLU    60      54.231  25.354  31.568  1.00  0.00           H
ATOM    951  CD  GLU    60      55.191  23.593  30.961  1.00  0.00           C
ATOM    952  OE1 GLU    60      55.946  22.913  31.699  1.00  0.00           O
ATOM    953  OE2 GLU    60      54.616  23.128  30.002  1.00  0.00           O
ATOM    954  C   GLU    60      52.859  26.368  29.600  1.00  0.00           C
ATOM    955  O   GLU    60      52.770  27.519  30.003  1.00  0.00           O
ATOM    956  N   LEU    61      51.968  25.444  29.846  1.00  0.00           N
ATOM    957  H   LEU    61      52.269  24.523  29.559  1.00  0.00           H
ATOM    958  CA  LEU    61      50.642  25.665  30.401  1.00  0.00           C
ATOM    959  HA  LEU    61      50.289  26.681  30.224  1.00  0.00           H
ATOM    960  CB  LEU    61      49.703  24.586  29.868  1.00  0.00           C
ATOM    961  HB2 LEU    61      50.211  23.644  30.074  1.00  0.00           H
ATOM    962  HB3 LEU    61      48.815  24.484  30.490  1.00  0.00           H
ATOM    963  CG  LEU    61      49.316  24.643  28.334  1.00  0.00           C
ATOM    964  HG  LEU    61      50.205  24.599  27.705  1.00  0.00           H
ATOM    965  CD1 LEU    61      48.429  23.385  28.056  1.00  0.00           C
ATOM    966 HD11 LEU    61      48.781  22.456  28.504  1.00  0.00           H
ATOM    967 HD12 LEU    61      48.148  23.300  27.006  1.00  0.00           H
ATOM    968 HD13 LEU    61      47.516  23.612  28.606  1.00  0.00           H
ATOM    969  CD2 LEU    61      48.509  25.860  28.105  1.00  0.00           C
ATOM    970 HD21 LEU    61      49.081  26.771  28.282  1.00  0.00           H
ATOM    971 HD22 LEU    61      48.268  25.924  27.044  1.00  0.00           H
ATOM    972 HD23 LEU    61      47.588  25.826  28.688  1.00  0.00           H
ATOM    973  C   LEU    61      50.819  25.455  31.868  1.00  0.00           C
ATOM    974  O   LEU    61      51.161  24.361  32.281  1.00  0.00           O
ATOM    975  N   HID    62      50.829  26.489  32.723  1.00  0.00           N
ATOM    976  H   HID    62      50.718  27.438  32.396  1.00  0.00           H
ATOM    977  CA  HID    62      51.098  26.300  34.150  1.00  0.00           C
ATOM    978  HA  HID    62      50.806  25.283  34.411  1.00  0.00           H
ATOM    979  CB  HID    62      52.622  26.443  34.385  1.00  0.00           C
ATOM    980  HB2 HID    62      52.855  25.956  35.333  1.00  0.00           H
ATOM    981  HB3 HID    62      53.173  25.763  33.736  1.00  0.00           H
ATOM    982  CG  HID    62      53.193  27.845  34.219  1.00  0.00           C
ATOM    983  ND1 HID    62      52.946  28.903  35.083  1.00  0.00           N
ATOM    984  HD1 HID    62      52.230  28.919  35.795  1.00  0.00           H
ATOM    985  CE1 HID    62      53.570  29.960  34.623  1.00  0.00           C
ATOM    986  HE1 HID    62      53.617  30.933  35.089  1.00  0.00           H
ATOM    987  NE2 HID    62      54.087  29.706  33.419  1.00  0.00           N
ATOM    988  CD2 HID    62      53.977  28.368  33.220  1.00  0.00           C
ATOM    989  HD2 HID    62      54.175  27.695  32.399  1.00  0.00           H
ATOM    990  C   HID    62      50.432  27.391  35.020  1.00  0.00           C
ATOM    991  O   HID    62      50.019  28.431  34.519  1.00  0.00           O
ATOM    992  N   ILE    63      50.403  27.249  36.320  1.00  0.00           N
ATOM    993  H   ILE    63      50.868  26.437  36.698  1.00  0.00           H
ATOM    994  CA  ILE    63      49.790  28.218  37.240  1.00  0.00           C
ATOM    995  HA  ILE    63      49.455  29.091  36.679  1.00  0.00           H
ATOM    996  CB  ILE    63      48.610  27.588  38.065  1.00  0.00           C
ATOM    997  HB  ILE    63      49.005  26.827  38.737  1.00  0.00           H
ATOM    998  CG2 ILE    63      47.646  28.467  38.863  1.00  0.00           C
ATOM    999 HG21 ILE    63      46.973  27.949  39.546  1.00  0.00           H
ATOM   1000 HG22 ILE    63      47.132  29.032  38.085  1.00  0.00           H
ATOM   1001 HG23 ILE    63      48.248  29.098  39.517  1.00  0.00           H
ATOM   1002  CG1 ILE    63      47.728  26.769  37.116  1.00  0.00           C
ATOM   1003 HG12 ILE    63      47.100  27.431  36.518  1.00  0.00           H
ATOM   1004 HG13 ILE    63      48.278  26.098  36.457  1.00  0.00           H
ATOM   1005  CD1 ILE    63      46.704  25.890  37.787  1.00  0.00           C
ATOM   1006 HD11 ILE    63      45.910  26.552  38.132  1.00  0.00           H
ATOM   1007 HD12 ILE    63      47.263  25.435  38.605  1.00  0.00           H
ATOM   1008 HD13 ILE    63      46.337  25.136  37.091  1.00  0.00           H
ATOM   1009  C   ILE    63      50.813  28.859  38.234  1.00  0.00           C
ATOM   1010  O   ILE    63      51.736  28.261  38.775  1.00  0.00           O
ATOM   1011  N   ASN    64      50.519  30.146  38.574  1.00  0.00           N
ATOM   1012  H   ASN    64      49.796  30.679  38.111  1.00  0.00           H
ATOM   1013  CA  ASN    64      51.395  30.959  39.454  1.00  0.00           C
ATOM   1014  HA  ASN    64      51.995  30.295  40.075  1.00  0.00           H
ATOM   1015  CB  ASN    64      52.317  31.843  38.490  1.00  0.00           C
ATOM   1016  HB2 ASN    64      51.678  31.972  37.616  1.00  0.00           H
ATOM   1017  HB3 ASN    64      52.431  32.858  38.870  1.00  0.00           H
ATOM   1018  CG  ASN    64      53.698  31.227  38.188  1.00  0.00           C
ATOM   1019  OD1 ASN    64      53.870  30.065  37.894  1.00  0.00           O
ATOM   1020  ND2 ASN    64      54.718  32.051  38.288  1.00  0.00           N
ATOM   1021 HD21 ASN    64      54.651  33.051  38.167  1.00  0.00           H
ATOM   1022 HD22 ASN    64      55.565  31.506  38.212  1.00  0.00           H
ATOM   1023  C   ASN    64      50.695  31.789  40.479  1.00  0.00           C
ATOM   1024  O   ASN    64      49.698  32.376  40.218  1.00  0.00           O
ATOM   1025  N   LEU    65      51.319  31.965  41.664  1.00  0.00           N
ATOM   1026  H   LEU    65      52.144  31.460  41.955  1.00  0.00           H
ATOM   1027  CA  LEU    65      50.681  32.681  42.760  1.00  0.00           C
ATOM   1028  HA  LEU    65      49.863  33.264  42.335  1.00  0.00           H
ATOM   1029  CB  LEU    65      50.183  31.675  43.807  1.00  0.00           C
ATOM   1030  HB2 LEU    65      50.897  30.861  43.924  1.00  0.00           H
ATOM   1031  HB3 LEU    65      50.100  32.200  44.759  1.00  0.00           H
ATOM   1032  CG  LEU    65      48.811  31.173  43.538  1.00  0.00           C
ATOM   1033  HG  LEU    65      48.173  31.880  43.009  1.00  0.00           H
ATOM   1034  CD1 LEU    65      48.777  29.870  42.688  1.00  0.00           C
ATOM   1035 HD11 LEU    65      49.661  29.298  42.971  1.00  0.00           H
ATOM   1036 HD12 LEU    65      48.948  30.035  41.624  1.00  0.00           H
ATOM   1037 HD13 LEU    65      47.848  29.317  42.828  1.00  0.00           H
ATOM   1038  CD2 LEU    65      48.059  30.737  44.817  1.00  0.00           C
ATOM   1039 HD21 LEU    65      48.613  29.969  45.357  1.00  0.00           H
ATOM   1040 HD22 LEU    65      48.074  31.577  45.512  1.00  0.00           H
ATOM   1041 HD23 LEU    65      47.018  30.578  44.537  1.00  0.00           H
ATOM   1042  C   LEU    65      51.706  33.682  43.433  1.00  0.00           C
ATOM   1043  O   LEU    65      52.730  33.245  43.939  1.00  0.00           O
ATOM   1044  N   ILE    66      51.314  34.946  43.458  1.00  0.00           N
ATOM   1045  H   ILE    66      50.389  35.136  43.098  1.00  0.00           H
ATOM   1046  CA  ILE    66      52.026  36.053  44.115  1.00  0.00           C
ATOM   1047  HA  ILE    66      52.891  35.568  44.567  1.00  0.00           H
ATOM   1048  CB  ILE    66      52.641  37.106  43.150  1.00  0.00           C
ATOM   1049  HB  ILE    66      51.954  37.891  42.830  1.00  0.00           H
ATOM   1050  CG2 ILE    66      53.617  37.926  44.027  1.00  0.00           C
ATOM   1051 HG21 ILE    66      53.011  38.444  44.770  1.00  0.00           H
ATOM   1052 HG22 ILE    66      54.193  38.654  43.456  1.00  0.00           H
ATOM   1053 HG23 ILE    66      54.303  37.212  44.482  1.00  0.00           H
ATOM   1054  CG1 ILE    66      53.377  36.508  41.983  1.00  0.00           C
ATOM   1055 HG12 ILE    66      54.290  37.104  41.973  1.00  0.00           H
ATOM   1056 HG13 ILE    66      53.733  35.482  42.081  1.00  0.00           H
ATOM   1057  CD1 ILE    66      52.632  36.557  40.673  1.00  0.00           C
ATOM   1058 HD11 ILE    66      53.187  36.262  39.783  1.00  0.00           H
ATOM   1059 HD12 ILE    66      52.167  37.535  40.541  1.00  0.00           H
ATOM   1060 HD13 ILE    66      51.758  35.921  40.811  1.00  0.00           H
ATOM   1061  C   ILE    66      51.169  36.725  45.246  1.00  0.00           C
ATOM   1062  O   ILE    66      50.205  37.401  44.999  1.00  0.00           O
ATOM   1063  N   PRO    67      51.565  36.475  46.554  1.00  0.00           N
ATOM   1064  CD  PRO    67      52.487  35.467  46.969  1.00  0.00           C
ATOM   1065  HD2 PRO    67      53.470  35.836  46.672  1.00  0.00           H
ATOM   1066  HD3 PRO    67      52.159  34.581  46.428  1.00  0.00           H
ATOM   1067  CG  PRO    67      52.226  35.317  48.460  1.00  0.00           C
ATOM   1068  HG2 PRO    67      53.142  35.190  49.036  1.00  0.00           H
ATOM   1069  HG3 PRO    67      51.666  34.387  48.564  1.00  0.00           H
ATOM   1070  CB  PRO    67      51.371  36.491  48.994  1.00  0.00           C
ATOM   1071  HB2 PRO    67      51.859  37.119  49.739  1.00  0.00           H
ATOM   1072  HB3 PRO    67      50.399  36.070  49.256  1.00  0.00           H
ATOM   1073  CA  PRO    67      51.104  37.342  47.743  1.00  0.00           C
ATOM   1074  HA  PRO    67      50.021  37.472  47.781  1.00  0.00           H
ATOM   1075  C   PRO    67      51.750  38.733  47.758  1.00  0.00           C
ATOM   1076  O   PRO    67      52.936  38.848  47.421  1.00  0.00           O
ATOM   1077  N   ASN    68      51.055  39.703  48.311  1.00  0.00           N
ATOM   1078  H   ASN    68      50.060  39.673  48.475  1.00  0.00           H
ATOM   1079  CA  ASN    68      51.572  41.077  48.578  1.00  0.00           C
ATOM   1080  HA  ASN    68      52.634  41.029  48.817  1.00  0.00           H
ATOM   1081  CB  ASN    68      51.424  41.902  47.324  1.00  0.00           C
ATOM   1082  HB2 ASN    68      51.913  41.361  46.514  1.00  0.00           H
ATOM   1083  HB3 ASN    68      50.394  41.860  46.972  1.00  0.00           H
ATOM   1084  CG  ASN    68      51.882  43.322  47.461  1.00  0.00           C
ATOM   1085  OD1 ASN    68      51.939  43.860  48.553  1.00  0.00           O
ATOM   1086  ND2 ASN    68      52.365  43.916  46.365  1.00  0.00           N
ATOM   1087 HD21 ASN    68      52.476  43.559  45.427  1.00  0.00           H
ATOM   1088 HD22 ASN    68      52.852  44.785  46.532  1.00  0.00           H
ATOM   1089  C   ASN    68      50.965  41.656  49.898  1.00  0.00           C
ATOM   1090  O   ASN    68      49.761  41.973  49.909  1.00  0.00           O
ATOM   1091  N   LYS    69      51.771  41.857  51.008  1.00  0.00           N
ATOM   1092  H   LYS    69      52.739  41.661  50.798  1.00  0.00           H
ATOM   1093  CA  LYS    69      51.433  42.478  52.307  1.00  0.00           C
ATOM   1094  HA  LYS    69      50.432  42.131  52.568  1.00  0.00           H
ATOM   1095  CB  LYS    69      52.347  41.904  53.372  1.00  0.00           C
ATOM   1096  HB2 LYS    69      53.374  41.976  53.012  1.00  0.00           H
ATOM   1097  HB3 LYS    69      52.272  42.388  54.345  1.00  0.00           H
ATOM   1098  CG  LYS    69      52.181  40.426  53.694  1.00  0.00           C
ATOM   1099  HG2 LYS    69      51.199  40.330  54.158  1.00  0.00           H
ATOM   1100  HG3 LYS    69      52.108  39.942  52.720  1.00  0.00           H
ATOM   1101  CD  LYS    69      53.279  39.891  54.639  1.00  0.00           C
ATOM   1102  HD2 LYS    69      54.298  40.068  54.294  1.00  0.00           H
ATOM   1103  HD3 LYS    69      53.103  40.220  55.664  1.00  0.00           H
ATOM   1104  CE  LYS    69      53.038  38.382  54.667  1.00  0.00           C
ATOM   1105  HE2 LYS    69      52.026  38.200  55.030  1.00  0.00           H
ATOM   1106  HE3 LYS    69      53.028  37.938  53.672  1.00  0.00           H
ATOM   1107  NZ  LYS    69      54.041  37.754  55.514  1.00  0.00           N
ATOM   1108  HZ1 LYS    69      53.973  37.984  56.494  1.00  0.00           H
ATOM   1109  HZ2 LYS    69      54.975  37.803  55.133  1.00  0.00           H
ATOM   1110  HZ3 LYS    69      53.872  36.758  55.473  1.00  0.00           H
ATOM   1111  C   LYS    69      51.407  44.020  52.259  1.00  0.00           C
ATOM   1112  O   LYS    69      50.908  44.675  53.179  1.00  0.00           O
ATOM   1113  N   GLN    70      52.271  44.604  51.344  1.00  0.00           N
ATOM   1114  H   GLN    70      52.535  43.990  50.587  1.00  0.00           H
ATOM   1115  CA  GLN    70      52.504  46.055  51.276  1.00  0.00           C
ATOM   1116  HA  GLN    70      52.518  46.424  52.301  1.00  0.00           H
ATOM   1117  CB  GLN    70      53.822  46.382  50.551  1.00  0.00           C
ATOM   1118  HB2 GLN    70      53.780  46.048  49.514  1.00  0.00           H
ATOM   1119  HB3 GLN    70      53.899  47.453  50.367  1.00  0.00           H
ATOM   1120  CG  GLN    70      55.056  45.925  51.326  1.00  0.00           C
ATOM   1121  HG2 GLN    70      55.916  46.466  50.931  1.00  0.00           H
ATOM   1122  HG3 GLN    70      55.001  46.162  52.388  1.00  0.00           H
ATOM   1123  CD  GLN    70      55.324  44.467  51.116  1.00  0.00           C
ATOM   1124  OE1 GLN    70      55.587  44.002  50.027  1.00  0.00           O
ATOM   1125  NE2 GLN    70      55.152  43.631  52.095  1.00  0.00           N
ATOM   1126 HE21 GLN    70      55.333  42.639  52.045  1.00  0.00           H
ATOM   1127 HE22 GLN    70      54.836  43.922  53.010  1.00  0.00           H
ATOM   1128  C   GLN    70      51.308  46.773  50.671  1.00  0.00           C
ATOM   1129  O   GLN    70      50.777  47.722  51.214  1.00  0.00           O
ATOM   1130  N   ASP    71      50.826  46.242  49.562  1.00  0.00           N
ATOM   1131  H   ASP    71      51.254  45.427  49.147  1.00  0.00           H
ATOM   1132  CA  ASP    71      49.639  46.722  48.797  1.00  0.00           C
ATOM   1133  HA  ASP    71      49.723  47.795  48.973  1.00  0.00           H
ATOM   1134  CB  ASP    71      50.024  46.591  47.292  1.00  0.00           C
ATOM   1135  HB2 ASP    71      51.059  46.927  47.245  1.00  0.00           H
ATOM   1136  HB3 ASP    71      50.015  45.536  47.013  1.00  0.00           H
ATOM   1137  CG  ASP    71      49.213  47.474  46.400  1.00  0.00           C
ATOM   1138  OD1 ASP    71      49.616  47.525  45.199  1.00  0.00           O
ATOM   1139  OD2 ASP    71      48.363  48.316  46.769  1.00  0.00           O
ATOM   1140  C   ASP    71      48.332  46.077  49.287  1.00  0.00           C
ATOM   1141  O   ASP    71      47.185  46.373  48.819  1.00  0.00           O
ATOM   1142  N   ARG    72      48.418  45.213  50.319  1.00  0.00           N
ATOM   1143  H   ARG    72      49.344  44.935  50.614  1.00  0.00           H
ATOM   1144  CA  ARG    72      47.343  44.371  50.762  1.00  0.00           C
ATOM   1145  HA  ARG    72      47.764  43.609  51.419  1.00  0.00           H
ATOM   1146  CB  ARG    72      46.443  45.214  51.713  1.00  0.00           C
ATOM   1147  HB2 ARG    72      47.076  45.859  52.324  1.00  0.00           H
ATOM   1148  HB3 ARG    72      45.779  45.879  51.160  1.00  0.00           H
ATOM   1149  CG  ARG    72      45.653  44.369  52.736  1.00  0.00           C
ATOM   1150  HG2 ARG    72      44.918  43.741  52.233  1.00  0.00           H
ATOM   1151  HG3 ARG    72      46.378  43.666  53.147  1.00  0.00           H
ATOM   1152  CD  ARG    72      44.810  45.129  53.784  1.00  0.00           C
ATOM   1153  HD2 ARG    72      44.505  44.503  54.623  1.00  0.00           H
ATOM   1154  HD3 ARG    72      45.472  45.916  54.143  1.00  0.00           H
ATOM   1155  NE  ARG    72      43.568  45.829  53.259  1.00  0.00           N
ATOM   1156  HE  ARG    72      43.343  45.765  52.276  1.00  0.00           H
ATOM   1157  CZ  ARG    72      42.588  46.405  53.922  1.00  0.00           C
ATOM   1158  NH1 ARG    72      42.643  46.490  55.194  1.00  0.00           N
ATOM   1159 HH11 ARG    72      43.583  46.315  55.523  1.00  0.00           H
ATOM   1160 HH12 ARG    72      42.016  47.118  55.676  1.00  0.00           H
ATOM   1161  NH2 ARG    72      41.478  46.730  53.374  1.00  0.00           N
ATOM   1162 HH21 ARG    72      41.362  46.552  52.387  1.00  0.00           H
ATOM   1163 HH22 ARG    72      40.699  47.165  53.846  1.00  0.00           H
ATOM   1164  C   ARG    72      46.613  43.608  49.667  1.00  0.00           C
ATOM   1165  O   ARG    72      45.394  43.718  49.588  1.00  0.00           O
ATOM   1166  N   THR    73      47.279  42.768  48.850  1.00  0.00           N
ATOM   1167  H   THR    73      48.163  42.405  49.176  1.00  0.00           H
ATOM   1168  CA  THR    73      46.591  41.967  47.743  1.00  0.00           C
ATOM   1169  HA  THR    73      45.531  41.824  47.953  1.00  0.00           H
ATOM   1170  CB  THR    73      46.693  42.744  46.443  1.00  0.00           C
ATOM   1171  HB  THR    73      46.132  42.177  45.699  1.00  0.00           H
ATOM   1172  CG2 THR    73      46.175  44.126  46.440  1.00  0.00           C
ATOM   1173 HG21 THR    73      45.220  44.170  46.964  1.00  0.00           H
ATOM   1174 HG22 THR    73      46.037  44.439  45.405  1.00  0.00           H
ATOM   1175 HG23 THR    73      46.915  44.768  46.915  1.00  0.00           H
ATOM   1176  OG1 THR    73      48.033  42.738  45.858  1.00  0.00           O
ATOM   1177  HG1 THR    73      48.345  41.831  45.873  1.00  0.00           H
ATOM   1178  C   THR    73      47.112  40.532  47.608  1.00  0.00           C
ATOM   1179  O   THR    73      48.259  40.315  47.826  1.00  0.00           O
ATOM   1180  N   LEU    74      46.280  39.558  47.164  1.00  0.00           N
ATOM   1181  H   LEU    74      45.351  39.897  46.956  1.00  0.00           H
ATOM   1182  CA  LEU    74      46.806  38.310  46.572  1.00  0.00           C
ATOM   1183  HA  LEU    74      47.888  38.315  46.710  1.00  0.00           H
ATOM   1184  CB  LEU    74      46.191  37.098  47.342  1.00  0.00           C
ATOM   1185  HB2 LEU    74      46.743  37.178  48.278  1.00  0.00           H
ATOM   1186  HB3 LEU    74      45.130  37.281  47.515  1.00  0.00           H
ATOM   1187  CG  LEU    74      46.387  35.719  46.706  1.00  0.00           C
ATOM   1188  HG  LEU    74      46.126  35.663  45.649  1.00  0.00           H
ATOM   1189  CD1 LEU    74      47.803  35.327  46.842  1.00  0.00           C
ATOM   1190 HD11 LEU    74      48.324  36.039  46.202  1.00  0.00           H
ATOM   1191 HD12 LEU    74      47.952  34.283  46.568  1.00  0.00           H
ATOM   1192 HD13 LEU    74      48.333  35.364  47.793  1.00  0.00           H
ATOM   1193  CD2 LEU    74      45.457  34.664  47.384  1.00  0.00           C
ATOM   1194 HD21 LEU    74      45.796  34.498  48.407  1.00  0.00           H
ATOM   1195 HD22 LEU    74      44.420  34.997  47.418  1.00  0.00           H
ATOM   1196 HD23 LEU    74      45.476  33.774  46.756  1.00  0.00           H
ATOM   1197  C   LEU    74      46.521  38.348  45.029  1.00  0.00           C
ATOM   1198  O   LEU    74      45.515  38.873  44.658  1.00  0.00           O
ATOM   1199  N   THR    75      47.378  37.606  44.245  1.00  0.00           N
ATOM   1200  H   THR    75      48.223  37.319  44.718  1.00  0.00           H
ATOM   1201  CA  THR    75      47.284  37.517  42.776  1.00  0.00           C
ATOM   1202  HA  THR    75      46.269  37.800  42.499  1.00  0.00           H
ATOM   1203  CB  THR    75      48.310  38.486  42.090  1.00  0.00           C
ATOM   1204  HB  THR    75      49.310  38.125  42.327  1.00  0.00           H
ATOM   1205  CG2 THR    75      48.254  38.560  40.605  1.00  0.00           C
ATOM   1206 HG21 THR    75      49.085  39.196  40.301  1.00  0.00           H
ATOM   1207 HG22 THR    75      47.282  39.019  40.423  1.00  0.00           H
ATOM   1208 HG23 THR    75      48.427  37.555  40.221  1.00  0.00           H
ATOM   1209  OG1 THR    75      48.061  39.815  42.490  1.00  0.00           O
ATOM   1210  HG1 THR    75      48.102  39.900  43.446  1.00  0.00           H
ATOM   1211  C   THR    75      47.491  36.070  42.279  1.00  0.00           C
ATOM   1212  O   THR    75      48.308  35.253  42.797  1.00  0.00           O
ATOM   1213  N   ILE    76      46.643  35.690  41.261  1.00  0.00           N
ATOM   1214  H   ILE    76      46.023  36.378  40.860  1.00  0.00           H
ATOM   1215  CA  ILE    76      46.745  34.474  40.507  1.00  0.00           C
ATOM   1216  HA  ILE    76      47.511  33.839  40.951  1.00  0.00           H
ATOM   1217  CB  ILE    76      45.523  33.571  40.595  1.00  0.00           C
ATOM   1218  HB  ILE    76      44.650  34.188  40.381  1.00  0.00           H
ATOM   1219  CG2 ILE    76      45.572  32.374  39.570  1.00  0.00           C
ATOM   1220 HG21 ILE    76      44.828  31.603  39.775  1.00  0.00           H
ATOM   1221 HG22 ILE    76      46.515  31.826  39.605  1.00  0.00           H
ATOM   1222 HG23 ILE    76      45.482  32.661  38.523  1.00  0.00           H
ATOM   1223  CG1 ILE    76      45.442  33.012  41.984  1.00  0.00           C
ATOM   1224 HG12 ILE    76      46.423  32.581  42.183  1.00  0.00           H
ATOM   1225 HG13 ILE    76      45.461  33.881  42.641  1.00  0.00           H
ATOM   1226  CD1 ILE    76      44.167  32.238  42.446  1.00  0.00           C
ATOM   1227 HD11 ILE    76      43.946  31.362  41.836  1.00  0.00           H
ATOM   1228 HD12 ILE    76      43.312  32.916  42.477  1.00  0.00           H
ATOM   1229 HD13 ILE    76      44.430  31.932  43.458  1.00  0.00           H
ATOM   1230  C   ILE    76      47.012  34.876  39.085  1.00  0.00           C
ATOM   1231  O   ILE    76      46.245  35.590  38.456  1.00  0.00           O
ATOM   1232  N   VAL    77      48.098  34.274  38.567  1.00  0.00           N
ATOM   1233  H   VAL    77      48.581  33.672  39.219  1.00  0.00           H
ATOM   1234  CA  VAL    77      48.591  34.283  37.184  1.00  0.00           C
ATOM   1235  HA  VAL    77      48.077  35.081  36.650  1.00  0.00           H
ATOM   1236  CB  VAL    77      50.091  34.533  37.303  1.00  0.00           C
ATOM   1237  HB  VAL    77      50.502  33.863  38.059  1.00  0.00           H
ATOM   1238  CG1 VAL    77      51.009  34.392  36.066  1.00  0.00           C
ATOM   1239 HG11 VAL    77      50.954  35.188  35.323  1.00  0.00           H
ATOM   1240 HG12 VAL    77      52.049  34.344  36.388  1.00  0.00           H
ATOM   1241 HG13 VAL    77      50.708  33.512  35.498  1.00  0.00           H
ATOM   1242  CG2 VAL    77      50.331  36.000  37.767  1.00  0.00           C
ATOM   1243 HG21 VAL    77      49.745  36.299  38.636  1.00  0.00           H
ATOM   1244 HG22 VAL    77      50.062  36.670  36.950  1.00  0.00           H
ATOM   1245 HG23 VAL    77      51.390  36.189  37.942  1.00  0.00           H
ATOM   1246  C   VAL    77      48.310  32.950  36.551  1.00  0.00           C
ATOM   1247  O   VAL    77      48.554  31.977  37.264  1.00  0.00           O
ATOM   1248  N   ASP    78      47.849  32.979  35.282  1.00  0.00           N
ATOM   1249  H   ASP    78      47.635  33.874  34.866  1.00  0.00           H
ATOM   1250  CA  ASP    78      48.000  31.836  34.427  1.00  0.00           C
ATOM   1251  HA  ASP    78      48.799  31.209  34.822  1.00  0.00           H
ATOM   1252  CB  ASP    78      46.749  30.918  34.439  1.00  0.00           C
ATOM   1253  HB2 ASP    78      46.932  30.063  33.788  1.00  0.00           H
ATOM   1254  HB3 ASP    78      46.541  30.526  35.435  1.00  0.00           H
ATOM   1255  CG  ASP    78      45.442  31.526  33.924  1.00  0.00           C
ATOM   1256  OD1 ASP    78      45.402  31.827  32.719  1.00  0.00           O
ATOM   1257  OD2 ASP    78      44.471  31.727  34.686  1.00  0.00           O
ATOM   1258  C   ASP    78      48.363  32.179  32.967  1.00  0.00           C
ATOM   1259  O   ASP    78      48.315  33.287  32.482  1.00  0.00           O
ATOM   1260  N   THR    79      48.788  31.103  32.280  1.00  0.00           N
ATOM   1261  H   THR    79      48.851  30.254  32.825  1.00  0.00           H
ATOM   1262  CA  THR    79      49.257  31.141  30.908  1.00  0.00           C
ATOM   1263  HA  THR    79      49.350  32.156  30.523  1.00  0.00           H
ATOM   1264  CB  THR    79      50.687  30.344  30.700  1.00  0.00           C
ATOM   1265  HB  THR    79      50.998  30.370  29.656  1.00  0.00           H
ATOM   1266  CG2 THR    79      51.723  31.039  31.590  1.00  0.00           C
ATOM   1267 HG21 THR    79      51.599  30.674  32.609  1.00  0.00           H
ATOM   1268 HG22 THR    79      51.520  32.110  31.593  1.00  0.00           H
ATOM   1269 HG23 THR    79      52.777  30.898  31.347  1.00  0.00           H
ATOM   1270  OG1 THR    79      50.647  29.036  31.245  1.00  0.00           O
ATOM   1271  HG1 THR    79      51.540  28.686  31.223  1.00  0.00           H
ATOM   1272  C   THR    79      48.155  30.665  30.030  1.00  0.00           C
ATOM   1273  O   THR    79      48.476  30.222  28.927  1.00  0.00           O
ATOM   1274  N   GLY    80      46.843  30.695  30.470  1.00  0.00           N
ATOM   1275  H   GLY    80      46.582  31.322  31.218  1.00  0.00           H
ATOM   1276  CA  GLY    80      45.727  30.029  29.747  1.00  0.00           C
ATOM   1277  HA2 GLY    80      45.999  29.022  29.430  1.00  0.00           H
ATOM   1278  HA3 GLY    80      44.864  29.870  30.395  1.00  0.00           H
ATOM   1279  C   GLY    80      45.391  30.692  28.462  1.00  0.00           C
ATOM   1280  O   GLY    80      46.163  31.475  27.866  1.00  0.00           O
ATOM   1281  N   ILE    81      44.123  30.430  28.059  1.00  0.00           N
ATOM   1282  H   ILE    81      43.595  29.698  28.511  1.00  0.00           H
ATOM   1283  CA  ILE    81      43.494  30.935  26.865  1.00  0.00           C
ATOM   1284  HA  ILE    81      44.133  30.496  26.098  1.00  0.00           H
ATOM   1285  CB  ILE    81      42.076  30.292  26.573  1.00  0.00           C
ATOM   1286  HB  ILE    81      42.282  29.228  26.687  1.00  0.00           H
ATOM   1287  CG2 ILE    81      41.207  30.686  27.698  1.00  0.00           C
ATOM   1288 HG21 ILE    81      41.560  30.454  28.703  1.00  0.00           H
ATOM   1289 HG22 ILE    81      40.195  30.286  27.632  1.00  0.00           H
ATOM   1290 HG23 ILE    81      41.096  31.770  27.740  1.00  0.00           H
ATOM   1291  CG1 ILE    81      41.523  30.529  25.164  1.00  0.00           C
ATOM   1292 HG12 ILE    81      40.459  30.340  25.011  1.00  0.00           H
ATOM   1293 HG13 ILE    81      41.525  31.607  24.998  1.00  0.00           H
ATOM   1294  CD1 ILE    81      42.409  29.910  24.084  1.00  0.00           C
ATOM   1295 HD11 ILE    81      42.680  28.859  24.185  1.00  0.00           H
ATOM   1296 HD12 ILE    81      43.324  30.491  23.967  1.00  0.00           H
ATOM   1297 HD13 ILE    81      41.987  29.971  23.081  1.00  0.00           H
ATOM   1298  C   ILE    81      43.435  32.478  26.729  1.00  0.00           C
ATOM   1299  O   ILE    81      43.502  32.949  25.599  1.00  0.00           O
ATOM   1300  N   GLY    82      43.373  33.211  27.841  1.00  0.00           N
ATOM   1301  H   GLY    82      43.500  32.698  28.702  1.00  0.00           H
ATOM   1302  CA  GLY    82      42.956  34.648  27.813  1.00  0.00           C
ATOM   1303  HA2 GLY    82      43.130  35.074  28.800  1.00  0.00           H
ATOM   1304  HA3 GLY    82      43.644  34.986  27.038  1.00  0.00           H
ATOM   1305  C   GLY    82      41.461  34.820  27.334  1.00  0.00           C
ATOM   1306  O   GLY    82      40.870  34.000  26.703  1.00  0.00           O
ATOM   1307  N   MET    83      40.840  35.927  27.737  1.00  0.00           N
ATOM   1308  H   MET    83      41.426  36.553  28.272  1.00  0.00           H
ATOM   1309  CA  MET    83      39.583  36.528  27.241  1.00  0.00           C
ATOM   1310  HA  MET    83      39.101  35.936  26.463  1.00  0.00           H
ATOM   1311  CB  MET    83      38.604  36.720  28.449  1.00  0.00           C
ATOM   1312  HB2 MET    83      39.099  37.274  29.246  1.00  0.00           H
ATOM   1313  HB3 MET    83      37.676  37.187  28.117  1.00  0.00           H
ATOM   1314  CG  MET    83      38.136  35.417  29.196  1.00  0.00           C
ATOM   1315  HG2 MET    83      37.773  34.702  28.459  1.00  0.00           H
ATOM   1316  HG3 MET    83      38.904  34.932  29.799  1.00  0.00           H
ATOM   1317  SD  MET    83      36.867  35.893  30.339  1.00  0.00           S
ATOM   1318  CE  MET    83      37.827  36.579  31.739  1.00  0.00           C
ATOM   1319  HE1 MET    83      38.264  35.743  32.285  1.00  0.00           H
ATOM   1320  HE2 MET    83      38.530  37.264  31.265  1.00  0.00           H
ATOM   1321  HE3 MET    83      37.195  37.178  32.396  1.00  0.00           H
ATOM   1322  C   MET    83      39.889  37.913  26.676  1.00  0.00           C
ATOM   1323  O   MET    83      41.001  38.422  26.620  1.00  0.00           O
ATOM   1324  N   THR    84      38.851  38.673  26.335  1.00  0.00           N
ATOM   1325  H   THR    84      37.977  38.172  26.409  1.00  0.00           H
ATOM   1326  CA  THR    84      38.803  39.936  25.571  1.00  0.00           C
ATOM   1327  HA  THR    84      39.712  40.483  25.819  1.00  0.00           H
ATOM   1328  CB  THR    84      38.854  39.729  24.006  1.00  0.00           C
ATOM   1329  HB  THR    84      39.219  40.657  23.566  1.00  0.00           H
ATOM   1330  CG2 THR    84      39.723  38.542  23.527  1.00  0.00           C
ATOM   1331 HG21 THR    84      39.383  37.618  23.995  1.00  0.00           H
ATOM   1332 HG22 THR    84      40.756  38.841  23.703  1.00  0.00           H
ATOM   1333 HG23 THR    84      39.487  38.405  22.471  1.00  0.00           H
ATOM   1334  OG1 THR    84      37.583  39.414  23.532  1.00  0.00           O
ATOM   1335  HG1 THR    84      37.379  38.655  24.082  1.00  0.00           H
ATOM   1336  C   THR    84      37.698  40.829  26.037  1.00  0.00           C
ATOM   1337  O   THR    84      36.785  40.430  26.655  1.00  0.00           O
ATOM   1338  N   LYS    85      37.598  42.097  25.514  1.00  0.00           N
ATOM   1339  H   LYS    85      38.394  42.454  25.004  1.00  0.00           H
ATOM   1340  CA  LYS    85      36.619  43.021  26.048  1.00  0.00           C
ATOM   1341  HA  LYS    85      36.718  43.140  27.128  1.00  0.00           H
ATOM   1342  CB  LYS    85      36.775  44.396  25.456  1.00  0.00           C
ATOM   1343  HB2 LYS    85      36.095  45.147  25.859  1.00  0.00           H
ATOM   1344  HB3 LYS    85      37.740  44.714  25.850  1.00  0.00           H
ATOM   1345  CG  LYS    85      36.773  44.460  23.884  1.00  0.00           C
ATOM   1346  HG2 LYS    85      37.603  43.965  23.380  1.00  0.00           H
ATOM   1347  HG3 LYS    85      35.988  43.825  23.472  1.00  0.00           H
ATOM   1348  CD  LYS    85      36.706  45.882  23.342  1.00  0.00           C
ATOM   1349  HD2 LYS    85      35.826  46.457  23.634  1.00  0.00           H
ATOM   1350  HD3 LYS    85      37.561  46.388  23.791  1.00  0.00           H
ATOM   1351  CE  LYS    85      36.684  46.029  21.777  1.00  0.00           C
ATOM   1352  HE2 LYS    85      35.777  45.538  21.426  1.00  0.00           H
ATOM   1353  HE3 LYS    85      36.372  47.052  21.563  1.00  0.00           H
ATOM   1354  NZ  LYS    85      37.971  45.639  21.145  1.00  0.00           N
ATOM   1355  HZ1 LYS    85      38.721  46.280  21.361  1.00  0.00           H
ATOM   1356  HZ2 LYS    85      37.871  45.896  20.173  1.00  0.00           H
ATOM   1357  HZ3 LYS    85      38.108  44.640  21.181  1.00  0.00           H
ATOM   1358  C   LYS    85      35.159  42.661  25.838  1.00  0.00           C
ATOM   1359  O   LYS    85      34.408  42.873  26.799  1.00  0.00           O
ATOM   1360  N   ALA    86      34.745  42.072  24.780  1.00  0.00           N
ATOM   1361  H   ALA    86      35.430  41.906  24.058  1.00  0.00           H
ATOM   1362  CA  ALA    86      33.314  41.562  24.626  1.00  0.00           C
ATOM   1363  HA  ALA    86      32.538  42.322  24.708  1.00  0.00           H
ATOM   1364  CB  ALA    86      33.313  41.058  23.188  1.00  0.00           C
ATOM   1365  HB1 ALA    86      33.758  40.070  23.066  1.00  0.00           H
ATOM   1366  HB2 ALA    86      33.652  41.812  22.478  1.00  0.00           H
ATOM   1367  HB3 ALA    86      32.262  40.847  22.990  1.00  0.00           H
ATOM   1368  C   ALA    86      32.994  40.526  25.645  1.00  0.00           C
ATOM   1369  O   ALA    86      31.919  40.439  26.191  1.00  0.00           O
ATOM   1370  N   ASP    87      33.968  39.638  26.005  1.00  0.00           N
ATOM   1371  H   ASP    87      34.918  39.760  25.686  1.00  0.00           H
ATOM   1372  CA  ASP    87      33.862  38.565  27.039  1.00  0.00           C
ATOM   1373  HA  ASP    87      32.979  37.955  26.844  1.00  0.00           H
ATOM   1374  CB  ASP    87      35.133  37.606  27.021  1.00  0.00           C
ATOM   1375  HB2 ASP    87      35.971  38.043  27.565  1.00  0.00           H
ATOM   1376  HB3 ASP    87      34.856  36.714  27.584  1.00  0.00           H
ATOM   1377  CG  ASP    87      35.520  37.270  25.607  1.00  0.00           C
ATOM   1378  OD1 ASP    87      34.674  36.669  24.833  1.00  0.00           O
ATOM   1379  OD2 ASP    87      36.687  37.431  25.156  1.00  0.00           O
ATOM   1380  C   ASP    87      33.759  39.101  28.421  1.00  0.00           C
ATOM   1381  O   ASP    87      32.997  38.593  29.288  1.00  0.00           O
ATOM   1382  N   LEU    88      34.573  40.123  28.693  1.00  0.00           N
ATOM   1383  H   LEU    88      35.185  40.422  27.947  1.00  0.00           H
ATOM   1384  CA  LEU    88      34.597  40.958  29.894  1.00  0.00           C
ATOM   1385  HA  LEU    88      34.637  40.336  30.789  1.00  0.00           H
ATOM   1386  CB  LEU    88      35.754  41.958  29.903  1.00  0.00           C
ATOM   1387  HB2 LEU    88      35.600  42.637  29.064  1.00  0.00           H
ATOM   1388  HB3 LEU    88      35.498  42.562  30.773  1.00  0.00           H
ATOM   1389  CG  LEU    88      37.268  41.399  29.899  1.00  0.00           C
ATOM   1390  HG  LEU    88      37.326  40.796  28.992  1.00  0.00           H
ATOM   1391  CD1 LEU    88      38.317  42.505  29.717  1.00  0.00           C
ATOM   1392 HD11 LEU    88      39.280  41.996  29.694  1.00  0.00           H
ATOM   1393 HD12 LEU    88      38.367  43.099  30.630  1.00  0.00           H
ATOM   1394 HD13 LEU    88      38.058  43.082  28.830  1.00  0.00           H
ATOM   1395  CD2 LEU    88      37.623  40.563  31.181  1.00  0.00           C
ATOM   1396 HD21 LEU    88      37.109  40.993  32.040  1.00  0.00           H
ATOM   1397 HD22 LEU    88      37.349  39.546  30.903  1.00  0.00           H
ATOM   1398 HD23 LEU    88      38.680  40.615  31.446  1.00  0.00           H
ATOM   1399  C   LEU    88      33.212  41.670  30.068  1.00  0.00           C
ATOM   1400  O   LEU    88      32.831  41.960  31.245  1.00  0.00           O
ATOM   1401  N   ILE    89      32.487  41.949  28.953  1.00  0.00           N
ATOM   1402  H   ILE    89      32.951  41.918  28.057  1.00  0.00           H
ATOM   1403  CA  ILE    89      31.111  42.376  28.984  1.00  0.00           C
ATOM   1404  HA  ILE    89      30.959  43.093  29.792  1.00  0.00           H
ATOM   1405  CB  ILE    89      30.719  43.066  27.654  1.00  0.00           C
ATOM   1406  HB  ILE    89      31.111  42.574  26.765  1.00  0.00           H
ATOM   1407  CG2 ILE    89      29.165  43.327  27.499  1.00  0.00           C
ATOM   1408 HG21 ILE    89      28.953  44.167  26.837  1.00  0.00           H
ATOM   1409 HG22 ILE    89      28.693  43.437  28.475  1.00  0.00           H
ATOM   1410 HG23 ILE    89      28.696  42.455  27.044  1.00  0.00           H
ATOM   1411  CG1 ILE    89      31.525  44.375  27.630  1.00  0.00           C
ATOM   1412 HG12 ILE    89      31.050  45.097  28.296  1.00  0.00           H
ATOM   1413 HG13 ILE    89      32.517  44.234  28.058  1.00  0.00           H
ATOM   1414  CD1 ILE    89      31.801  45.017  26.216  1.00  0.00           C
ATOM   1415 HD11 ILE    89      31.017  45.772  26.149  1.00  0.00           H
ATOM   1416 HD12 ILE    89      31.842  44.269  25.425  1.00  0.00           H
ATOM   1417 HD13 ILE    89      32.702  45.626  26.298  1.00  0.00           H
ATOM   1418  C   ILE    89      30.090  41.221  29.326  1.00  0.00           C
ATOM   1419  O   ILE    89      29.274  41.393  30.247  1.00  0.00           O
ATOM   1420  N   ASN    90      30.217  40.095  28.646  1.00  0.00           N
ATOM   1421  H   ASN    90      30.967  40.022  27.973  1.00  0.00           H
ATOM   1422  CA  ASN    90      29.283  38.929  28.722  1.00  0.00           C
ATOM   1423  HA  ASN    90      28.227  39.186  28.634  1.00  0.00           H
ATOM   1424  CB  ASN    90      29.535  38.201  27.382  1.00  0.00           C
ATOM   1425  HB2 ASN    90      30.607  38.368  27.288  1.00  0.00           H
ATOM   1426  HB3 ASN    90      29.342  37.129  27.431  1.00  0.00           H
ATOM   1427  CG  ASN    90      28.839  38.773  26.226  1.00  0.00           C
ATOM   1428  OD1 ASN    90      27.766  38.387  25.934  1.00  0.00           O
ATOM   1429  ND2 ASN    90      29.433  39.638  25.393  1.00  0.00           N
ATOM   1430 HD21 ASN    90      30.367  39.984  25.569  1.00  0.00           H
ATOM   1431 HD22 ASN    90      28.912  40.048  24.633  1.00  0.00           H
ATOM   1432  C   ASN    90      29.502  38.123  30.034  1.00  0.00           C
ATOM   1433  O   ASN    90      29.986  36.988  30.001  1.00  0.00           O
ATOM   1434  N   ASN    91      29.186  38.744  31.178  1.00  0.00           N
ATOM   1435  H   ASN    91      28.911  39.668  30.878  1.00  0.00           H
ATOM   1436  CA  ASN    91      29.154  38.269  32.510  1.00  0.00           C
ATOM   1437  HA  ASN    91      29.094  39.118  33.191  1.00  0.00           H
ATOM   1438  CB  ASN    91      27.952  37.335  32.695  1.00  0.00           C
ATOM   1439  HB2 ASN    91      28.127  36.452  32.081  1.00  0.00           H
ATOM   1440  HB3 ASN    91      27.905  37.025  33.740  1.00  0.00           H
ATOM   1441  CG  ASN    91      26.674  37.968  32.250  1.00  0.00           C
ATOM   1442  OD1 ASN    91      26.052  38.621  33.082  1.00  0.00           O
ATOM   1443  ND2 ASN    91      26.104  37.675  31.092  1.00  0.00           N
ATOM   1444 HD21 ASN    91      26.387  36.847  30.585  1.00  0.00           H
ATOM   1445 HD22 ASN    91      25.136  37.945  31.000  1.00  0.00           H
ATOM   1446  C   ASN    91      30.522  37.703  32.880  1.00  0.00           C
ATOM   1447  O   ASN    91      30.610  36.535  33.358  1.00  0.00           O
ATOM   1448  N   LEU    92      31.636  38.474  32.568  1.00  0.00           N
ATOM   1449  H   LEU    92      31.411  39.387  32.200  1.00  0.00           H
ATOM   1450  CA  LEU    92      33.016  38.016  32.710  1.00  0.00           C
ATOM   1451  HA  LEU    92      33.591  38.729  32.120  1.00  0.00           H
ATOM   1452  CB  LEU    92      33.320  38.029  34.268  1.00  0.00           C
ATOM   1453  HB2 LEU    92      32.841  38.896  34.724  1.00  0.00           H
ATOM   1454  HB3 LEU    92      32.962  37.128  34.768  1.00  0.00           H
ATOM   1455  CG  LEU    92      34.808  38.230  34.718  1.00  0.00           C
ATOM   1456  HG  LEU    92      35.343  37.314  34.469  1.00  0.00           H
ATOM   1457  CD1 LEU    92      35.478  39.325  33.947  1.00  0.00           C
ATOM   1458 HD11 LEU    92      35.717  38.959  32.948  1.00  0.00           H
ATOM   1459 HD12 LEU    92      36.421  39.541  34.450  1.00  0.00           H
ATOM   1460 HD13 LEU    92      34.853  40.217  33.912  1.00  0.00           H
ATOM   1461  CD2 LEU    92      35.006  38.389  36.183  1.00  0.00           C
ATOM   1462 HD21 LEU    92      34.464  37.587  36.686  1.00  0.00           H
ATOM   1463 HD22 LEU    92      36.074  38.288  36.382  1.00  0.00           H
ATOM   1464 HD23 LEU    92      34.494  39.259  36.593  1.00  0.00           H
ATOM   1465  C   LEU    92      33.280  36.530  32.199  1.00  0.00           C
ATOM   1466  O   LEU    92      33.861  35.748  32.957  1.00  0.00           O
ATOM   1467  N   GLY    93      32.845  36.176  31.004  1.00  0.00           N
ATOM   1468  H   GLY    93      32.543  36.924  30.396  1.00  0.00           H
ATOM   1469  CA  GLY    93      33.077  34.816  30.441  1.00  0.00           C
ATOM   1470  HA2 GLY    93      32.727  34.877  29.410  1.00  0.00           H
ATOM   1471  HA3 GLY    93      34.151  34.624  30.454  1.00  0.00           H
ATOM   1472  C   GLY    93      32.277  33.574  30.982  1.00  0.00           C
ATOM   1473  O   GLY    93      32.871  32.518  31.135  1.00  0.00           O
ATOM   1474  N   THR    94      31.053  33.729  31.405  1.00  0.00           N
ATOM   1475  H   THR    94      30.643  34.651  31.363  1.00  0.00           H
ATOM   1476  CA  THR    94      30.418  32.774  32.300  1.00  0.00           C
ATOM   1477  HA  THR    94      30.960  31.829  32.250  1.00  0.00           H
ATOM   1478  CB  THR    94      30.548  33.051  33.825  1.00  0.00           C
ATOM   1479  HB  THR    94      30.098  32.174  34.292  1.00  0.00           H
ATOM   1480  CG2 THR    94      32.012  33.143  34.304  1.00  0.00           C
ATOM   1481 HG21 THR    94      32.508  33.985  33.820  1.00  0.00           H
ATOM   1482 HG22 THR    94      32.405  32.136  34.163  1.00  0.00           H
ATOM   1483 HG23 THR    94      32.074  33.392  35.363  1.00  0.00           H
ATOM   1484  OG1 THR    94      29.616  34.124  34.150  1.00  0.00           O
ATOM   1485  HG1 THR    94      30.122  34.917  33.959  1.00  0.00           H
ATOM   1486  C   THR    94      28.918  32.530  32.020  1.00  0.00           C
ATOM   1487  O   THR    94      28.216  33.469  31.584  1.00  0.00           O
ATOM   1488  N   ILE    95      28.440  31.297  32.348  1.00  0.00           N
ATOM   1489  H   ILE    95      29.085  30.553  32.570  1.00  0.00           H
ATOM   1490  CA  ILE    95      27.048  30.920  32.386  1.00  0.00           C
ATOM   1491  HA  ILE    95      26.638  31.382  31.488  1.00  0.00           H
ATOM   1492  CB  ILE    95      26.736  29.388  32.087  1.00  0.00           C
ATOM   1493  HB  ILE    95      25.666  29.340  31.884  1.00  0.00           H
ATOM   1494  CG2 ILE    95      27.574  28.998  30.869  1.00  0.00           C
ATOM   1495 HG21 ILE    95      27.688  29.729  30.069  1.00  0.00           H
ATOM   1496 HG22 ILE    95      27.184  28.094  30.400  1.00  0.00           H
ATOM   1497 HG23 ILE    95      28.581  28.696  31.157  1.00  0.00           H
ATOM   1498  CG1 ILE    95      27.051  28.501  33.337  1.00  0.00           C
ATOM   1499 HG12 ILE    95      28.120  28.646  33.494  1.00  0.00           H
ATOM   1500 HG13 ILE    95      26.500  28.933  34.172  1.00  0.00           H
ATOM   1501  CD1 ILE    95      26.877  26.988  33.169  1.00  0.00           C
ATOM   1502 HD11 ILE    95      27.530  26.531  32.426  1.00  0.00           H
ATOM   1503 HD12 ILE    95      25.816  26.741  33.191  1.00  0.00           H
ATOM   1504 HD13 ILE    95      27.311  26.440  34.006  1.00  0.00           H
ATOM   1505  C   ILE    95      26.135  31.416  33.491  1.00  0.00           C
ATOM   1506  O   ILE    95      25.006  30.984  33.641  1.00  0.00           O
ATOM   1507  N   ALA    96      26.698  32.302  34.322  1.00  0.00           N
ATOM   1508  H   ALA    96      27.566  32.731  34.034  1.00  0.00           H
ATOM   1509  CA  ALA    96      26.047  32.795  35.549  1.00  0.00           C
ATOM   1510  HA  ALA    96      26.115  31.918  36.192  1.00  0.00           H
ATOM   1511  CB  ALA    96      26.886  33.942  36.177  1.00  0.00           C
ATOM   1512  HB1 ALA    96      26.417  34.426  37.032  1.00  0.00           H
ATOM   1513  HB2 ALA    96      26.963  34.669  35.369  1.00  0.00           H
ATOM   1514  HB3 ALA    96      27.896  33.720  36.520  1.00  0.00           H
ATOM   1515  C   ALA    96      24.509  33.158  35.457  1.00  0.00           C
ATOM   1516  O   ALA    96      23.819  32.978  36.456  1.00  0.00           O
ATOM   1517  N   LYS    97      23.940  33.662  34.411  1.00  0.00           N
ATOM   1518  H   LYS    97      24.613  33.914  33.701  1.00  0.00           H
ATOM   1519  CA  LYS    97      22.531  34.002  34.204  1.00  0.00           C
ATOM   1520  HA  LYS    97      22.268  34.810  34.886  1.00  0.00           H
ATOM   1521  CB  LYS    97      22.294  34.338  32.775  1.00  0.00           C
ATOM   1522  HB2 LYS    97      22.828  33.655  32.115  1.00  0.00           H
ATOM   1523  HB3 LYS    97      21.239  34.286  32.508  1.00  0.00           H
ATOM   1524  CG  LYS    97      22.777  35.698  32.369  1.00  0.00           C
ATOM   1525  HG2 LYS    97      23.814  35.778  32.694  1.00  0.00           H
ATOM   1526  HG3 LYS    97      22.757  35.758  31.281  1.00  0.00           H
ATOM   1527  CD  LYS    97      22.062  36.884  32.985  1.00  0.00           C
ATOM   1528  HD2 LYS    97      21.973  36.749  34.063  1.00  0.00           H
ATOM   1529  HD3 LYS    97      22.585  37.806  32.730  1.00  0.00           H
ATOM   1530  CE  LYS    97      20.711  36.971  32.218  1.00  0.00           C
ATOM   1531  HE2 LYS    97      20.911  36.957  31.147  1.00  0.00           H
ATOM   1532  HE3 LYS    97      20.081  36.161  32.586  1.00  0.00           H
ATOM   1533  NZ  LYS    97      20.030  38.224  32.649  1.00  0.00           N
ATOM   1534  HZ1 LYS    97      19.037  38.286  32.473  1.00  0.00           H
ATOM   1535  HZ2 LYS    97      20.428  39.018  32.167  1.00  0.00           H
ATOM   1536  HZ3 LYS    97      20.172  38.332  33.642  1.00  0.00           H
ATOM   1537  C   LYS    97      21.580  32.770  34.460  1.00  0.00           C
ATOM   1538  O   LYS    97      20.507  33.033  35.019  1.00  0.00           O
ATOM   1539  N   SER    98      21.930  31.514  34.214  1.00  0.00           N
ATOM   1540  H   SER    98      22.762  31.379  33.658  1.00  0.00           H
ATOM   1541  CA  SER    98      21.247  30.254  34.495  1.00  0.00           C
ATOM   1542  HA  SER    98      20.246  30.461  34.872  1.00  0.00           H
ATOM   1543  CB  SER    98      21.125  29.460  33.207  1.00  0.00           C
ATOM   1544  HB2 SER    98      20.556  28.554  33.417  1.00  0.00           H
ATOM   1545  HB3 SER    98      20.507  30.056  32.535  1.00  0.00           H
ATOM   1546  OG  SER    98      22.390  29.239  32.645  1.00  0.00           O
ATOM   1547  HG  SER    98      22.578  29.680  31.814  1.00  0.00           H
ATOM   1548  C   SER    98      22.014  29.506  35.635  1.00  0.00           C
ATOM   1549  O   SER    98      21.393  28.803  36.453  1.00  0.00           O
ATOM   1550  N   GLY    99      23.350  29.637  35.644  1.00  0.00           N
ATOM   1551  H   GLY    99      23.793  30.324  35.051  1.00  0.00           H
ATOM   1552  CA  GLY    99      24.210  28.951  36.699  1.00  0.00           C
ATOM   1553  HA2 GLY    99      24.070  27.877  36.578  1.00  0.00           H
ATOM   1554  HA3 GLY    99      25.271  29.141  36.537  1.00  0.00           H
ATOM   1555  C   GLY    99      23.902  29.369  38.190  1.00  0.00           C
ATOM   1556  O   GLY    99      23.786  28.533  39.093  1.00  0.00           O
ATOM   1557  N   THR   100      23.624  30.651  38.456  1.00  0.00           N
ATOM   1558  H   THR   100      23.690  31.315  37.696  1.00  0.00           H
ATOM   1559  CA  THR   100      23.124  31.285  39.727  1.00  0.00           C
ATOM   1560  HA  THR   100      23.734  30.811  40.497  1.00  0.00           H
ATOM   1561  CB  THR   100      23.345  32.836  39.623  1.00  0.00           C
ATOM   1562  HB  THR   100      22.816  33.262  38.771  1.00  0.00           H
ATOM   1563  CG2 THR   100      23.062  33.498  40.974  1.00  0.00           C
ATOM   1564 HG21 THR   100      23.345  32.932  41.861  1.00  0.00           H
ATOM   1565 HG22 THR   100      21.980  33.463  41.102  1.00  0.00           H
ATOM   1566 HG23 THR   100      23.504  34.493  41.036  1.00  0.00           H
ATOM   1567  OG1 THR   100      24.632  33.131  39.308  1.00  0.00           O
ATOM   1568  HG1 THR   100      24.626  33.037  38.352  1.00  0.00           H
ATOM   1569  C   THR   100      21.711  30.875  40.142  1.00  0.00           C
ATOM   1570  O   THR   100      21.500  30.783  41.403  1.00  0.00           O
ATOM   1571  N   LYS   101      20.796  30.571  39.150  1.00  0.00           N
ATOM   1572  H   LYS   101      21.093  30.661  38.190  1.00  0.00           H
ATOM   1573  CA  LYS   101      19.482  29.904  39.182  1.00  0.00           C
ATOM   1574  HA  LYS   101      18.793  30.314  39.921  1.00  0.00           H
ATOM   1575  CB  LYS   101      18.698  30.135  37.953  1.00  0.00           C
ATOM   1576  HB2 LYS   101      19.131  29.763  37.025  1.00  0.00           H
ATOM   1577  HB3 LYS   101      17.713  29.685  38.079  1.00  0.00           H
ATOM   1578  CG  LYS   101      18.399  31.591  37.614  1.00  0.00           C
ATOM   1579  HG2 LYS   101      17.830  32.048  38.423  1.00  0.00           H
ATOM   1580  HG3 LYS   101      19.350  32.118  37.538  1.00  0.00           H
ATOM   1581  CD  LYS   101      17.745  31.600  36.248  1.00  0.00           C
ATOM   1582  HD2 LYS   101      18.527  31.317  35.544  1.00  0.00           H
ATOM   1583  HD3 LYS   101      17.026  30.786  36.170  1.00  0.00           H
ATOM   1584  CE  LYS   101      17.080  32.919  35.872  1.00  0.00           C
ATOM   1585  HE2 LYS   101      16.231  33.159  36.511  1.00  0.00           H
ATOM   1586  HE3 LYS   101      17.645  33.828  36.080  1.00  0.00           H
ATOM   1587  NZ  LYS   101      16.631  32.913  34.424  1.00  0.00           N
ATOM   1588  HZ1 LYS   101      16.208  33.781  34.131  1.00  0.00           H
ATOM   1589  HZ2 LYS   101      15.859  32.317  34.161  1.00  0.00           H
ATOM   1590  HZ3 LYS   101      17.480  32.659  33.938  1.00  0.00           H
ATOM   1591  C   LYS   101      19.497  28.468  39.657  1.00  0.00           C
ATOM   1592  O   LYS   101      19.014  28.142  40.698  1.00  0.00           O
ATOM   1593  N   ALA   102      20.262  27.601  38.946  1.00  0.00           N
ATOM   1594  H   ALA   102      20.693  28.030  38.140  1.00  0.00           H
ATOM   1595  CA  ALA   102      20.701  26.213  39.344  1.00  0.00           C
ATOM   1596  HA  ALA   102      19.869  25.511  39.300  1.00  0.00           H
ATOM   1597  CB  ALA   102      21.744  25.921  38.268  1.00  0.00           C
ATOM   1598  HB1 ALA   102      21.385  25.833  37.243  1.00  0.00           H
ATOM   1599  HB2 ALA   102      22.282  24.995  38.471  1.00  0.00           H
ATOM   1600  HB3 ALA   102      22.497  26.709  38.260  1.00  0.00           H
ATOM   1601  C   ALA   102      21.271  26.146  40.810  1.00  0.00           C
ATOM   1602  O   ALA   102      20.933  25.253  41.595  1.00  0.00           O
ATOM   1603  N   PHE   103      22.220  27.048  41.111  1.00  0.00           N
ATOM   1604  H   PHE   103      22.575  27.663  40.393  1.00  0.00           H
ATOM   1605  CA  PHE   103      22.850  27.071  42.390  1.00  0.00           C
ATOM   1606  HA  PHE   103      23.355  26.126  42.586  1.00  0.00           H
ATOM   1607  CB  PHE   103      23.941  28.173  42.410  1.00  0.00           C
ATOM   1608  HB2 PHE   103      24.609  28.021  41.562  1.00  0.00           H
ATOM   1609  HB3 PHE   103      23.434  29.115  42.207  1.00  0.00           H
ATOM   1610  CG  PHE   103      24.787  28.341  43.679  1.00  0.00           C
ATOM   1611  CD1 PHE   103      25.022  27.193  44.496  1.00  0.00           C
ATOM   1612  HD1 PHE   103      24.460  26.273  44.427  1.00  0.00           H
ATOM   1613  CE1 PHE   103      25.929  27.337  45.570  1.00  0.00           C
ATOM   1614  HE1 PHE   103      26.079  26.463  46.188  1.00  0.00           H
ATOM   1615  CZ  PHE   103      26.740  28.455  45.767  1.00  0.00           C
ATOM   1616  HZ  PHE   103      27.465  28.511  46.565  1.00  0.00           H
ATOM   1617  CE2 PHE   103      26.558  29.561  44.892  1.00  0.00           C
ATOM   1618  HE2 PHE   103      27.146  30.444  45.092  1.00  0.00           H
ATOM   1619  CD2 PHE   103      25.523  29.528  43.887  1.00  0.00           C
ATOM   1620  HD2 PHE   103      25.372  30.429  43.311  1.00  0.00           H
ATOM   1621  C   PHE   103      21.919  27.411  43.583  1.00  0.00           C
ATOM   1622  O   PHE   103      21.898  26.699  44.592  1.00  0.00           O
ATOM   1623  N   MET   104      21.013  28.301  43.430  1.00  0.00           N
ATOM   1624  H   MET   104      21.028  28.888  42.608  1.00  0.00           H
ATOM   1625  CA  MET   104      20.055  28.700  44.526  1.00  0.00           C
ATOM   1626  HA  MET   104      20.620  28.891  45.438  1.00  0.00           H
ATOM   1627  CB  MET   104      19.339  30.052  44.163  1.00  0.00           C
ATOM   1628  HB2 MET   104      18.800  30.067  43.216  1.00  0.00           H
ATOM   1629  HB3 MET   104      18.543  30.170  44.899  1.00  0.00           H
ATOM   1630  CG  MET   104      20.228  31.298  44.295  1.00  0.00           C
ATOM   1631  HG2 MET   104      20.637  31.425  45.297  1.00  0.00           H
ATOM   1632  HG3 MET   104      21.015  31.113  43.564  1.00  0.00           H
ATOM   1633  SD  MET   104      19.368  32.896  43.910  1.00  0.00           S
ATOM   1634  CE  MET   104      18.842  32.698  42.220  1.00  0.00           C
ATOM   1635  HE1 MET   104      18.327  31.752  42.051  1.00  0.00           H
ATOM   1636  HE2 MET   104      18.338  33.587  41.840  1.00  0.00           H
ATOM   1637  HE3 MET   104      19.795  32.655  41.691  1.00  0.00           H
ATOM   1638  C   MET   104      19.043  27.657  44.806  1.00  0.00           C
ATOM   1639  O   MET   104      18.700  27.455  45.979  1.00  0.00           O
ATOM   1640  N   GLU   105      18.587  26.975  43.833  1.00  0.00           N
ATOM   1641  H   GLU   105      18.820  27.319  42.913  1.00  0.00           H
ATOM   1642  CA  GLU   105      17.687  25.810  43.872  1.00  0.00           C
ATOM   1643  HA  GLU   105      16.842  26.019  44.527  1.00  0.00           H
ATOM   1644  CB  GLU   105      17.293  25.369  42.430  1.00  0.00           C
ATOM   1645  HB2 GLU   105      16.773  26.181  41.921  1.00  0.00           H
ATOM   1646  HB3 GLU   105      18.227  25.170  41.905  1.00  0.00           H
ATOM   1647  CG  GLU   105      16.463  24.128  42.338  1.00  0.00           C
ATOM   1648  HG2 GLU   105      16.278  24.002  41.271  1.00  0.00           H
ATOM   1649  HG3 GLU   105      16.977  23.269  42.769  1.00  0.00           H
ATOM   1650  CD  GLU   105      15.055  24.382  42.932  1.00  0.00           C
ATOM   1651  OE1 GLU   105      14.403  25.477  42.671  1.00  0.00           O
ATOM   1652  OE2 GLU   105      14.579  23.404  43.611  1.00  0.00           O
ATOM   1653  C   GLU   105      18.473  24.621  44.547  1.00  0.00           C
ATOM   1654  O   GLU   105      17.958  24.187  45.542  1.00  0.00           O
ATOM   1655  N   ALA   106      19.703  24.360  44.193  1.00  0.00           N
ATOM   1656  H   ALA   106      20.019  24.780  43.331  1.00  0.00           H
ATOM   1657  CA  ALA   106      20.654  23.452  44.861  1.00  0.00           C
ATOM   1658  HA  ALA   106      20.236  22.446  44.887  1.00  0.00           H
ATOM   1659  CB  ALA   106      21.944  23.303  44.070  1.00  0.00           C
ATOM   1660  HB1 ALA   106      22.675  22.823  44.721  1.00  0.00           H
ATOM   1661  HB2 ALA   106      22.314  24.286  43.776  1.00  0.00           H
ATOM   1662  HB3 ALA   106      21.709  22.693  43.198  1.00  0.00           H
ATOM   1663  C   ALA   106      20.828  23.841  46.396  1.00  0.00           C
ATOM   1664  O   ALA   106      20.670  22.960  47.229  1.00  0.00           O
ATOM   1665  N   LEU   107      21.148  25.133  46.764  1.00  0.00           N
ATOM   1666  H   LEU   107      21.264  25.720  45.950  1.00  0.00           H
ATOM   1667  CA  LEU   107      21.390  25.616  48.142  1.00  0.00           C
ATOM   1668  HA  LEU   107      22.245  25.096  48.573  1.00  0.00           H
ATOM   1669  CB  LEU   107      21.711  27.185  48.068  1.00  0.00           C
ATOM   1670  HB2 LEU   107      20.962  27.619  47.406  1.00  0.00           H
ATOM   1671  HB3 LEU   107      21.468  27.561  49.061  1.00  0.00           H
ATOM   1672  CG  LEU   107      23.204  27.528  47.735  1.00  0.00           C
ATOM   1673  HG  LEU   107      23.530  26.908  46.900  1.00  0.00           H
ATOM   1674  CD1 LEU   107      23.244  29.045  47.291  1.00  0.00           C
ATOM   1675 HD11 LEU   107      24.265  29.339  47.048  1.00  0.00           H
ATOM   1676 HD12 LEU   107      22.800  29.622  48.103  1.00  0.00           H
ATOM   1677 HD13 LEU   107      22.648  29.119  46.381  1.00  0.00           H
ATOM   1678  CD2 LEU   107      24.161  27.376  48.872  1.00  0.00           C
ATOM   1679 HD21 LEU   107      25.114  27.664  48.429  1.00  0.00           H
ATOM   1680 HD22 LEU   107      23.822  28.083  49.629  1.00  0.00           H
ATOM   1681 HD23 LEU   107      24.145  26.332  49.186  1.00  0.00           H
ATOM   1682  C   LEU   107      20.035  25.491  49.000  1.00  0.00           C
ATOM   1683  O   LEU   107      20.158  25.644  50.210  1.00  0.00           O
ATOM   1684  N   GLN   108      18.923  25.309  48.354  1.00  0.00           N
ATOM   1685  H   GLN   108      18.892  25.200  47.349  1.00  0.00           H
ATOM   1686  CA  GLN   108      17.666  25.088  49.061  1.00  0.00           C
ATOM   1687  HA  GLN   108      17.671  25.569  50.040  1.00  0.00           H
ATOM   1688  CB  GLN   108      16.521  25.782  48.372  1.00  0.00           C
ATOM   1689  HB2 GLN   108      16.611  25.577  47.305  1.00  0.00           H
ATOM   1690  HB3 GLN   108      15.551  25.337  48.590  1.00  0.00           H
ATOM   1691  CG  GLN   108      16.584  27.308  48.550  1.00  0.00           C
ATOM   1692  HG2 GLN   108      16.260  27.575  49.556  1.00  0.00           H
ATOM   1693  HG3 GLN   108      17.604  27.650  48.374  1.00  0.00           H
ATOM   1694  CD  GLN   108      15.650  28.035  47.657  1.00  0.00           C
ATOM   1695  OE1 GLN   108      14.609  28.512  48.115  1.00  0.00           O
ATOM   1696  NE2 GLN   108      15.996  28.116  46.413  1.00  0.00           N
ATOM   1697 HE21 GLN   108      15.499  28.683  45.740  1.00  0.00           H
ATOM   1698 HE22 GLN   108      16.934  27.834  46.173  1.00  0.00           H
ATOM   1699  C   GLN   108      17.378  23.644  49.426  1.00  0.00           C
ATOM   1700  O   GLN   108      16.687  23.300  50.374  1.00  0.00           O
ATOM   1701  N   ALA   109      18.031  22.747  48.598  1.00  0.00           N
ATOM   1702  H   ALA   109      18.577  23.121  47.834  1.00  0.00           H
ATOM   1703  CA  ALA   109      17.831  21.279  48.726  1.00  0.00           C
ATOM   1704  HA  ALA   109      16.815  21.187  49.112  1.00  0.00           H
ATOM   1705  CB  ALA   109      17.750  20.698  47.292  1.00  0.00           C
ATOM   1706  HB1 ALA   109      17.088  21.364  46.737  1.00  0.00           H
ATOM   1707  HB2 ALA   109      17.421  19.674  47.466  1.00  0.00           H
ATOM   1708  HB3 ALA   109      18.706  20.559  46.787  1.00  0.00           H
ATOM   1709  C   ALA   109      18.862  20.590  49.552  1.00  0.00           C
ATOM   1710  O   ALA   109      18.518  19.741  50.352  1.00  0.00           O
ATOM   1711  N   GLY   110      20.164  20.958  49.483  1.00  0.00           N
ATOM   1712  H   GLY   110      20.359  21.752  48.890  1.00  0.00           H
ATOM   1713  CA  GLY   110      21.234  20.368  50.263  1.00  0.00           C
ATOM   1714  HA2 GLY   110      21.200  20.691  51.303  1.00  0.00           H
ATOM   1715  HA3 GLY   110      21.240  19.277  50.264  1.00  0.00           H
ATOM   1716  C   GLY   110      22.618  20.827  49.827  1.00  0.00           C
ATOM   1717  O   GLY   110      23.545  20.202  50.231  1.00  0.00           O
ATOM   1718  N   ALA   111      22.798  21.818  48.917  1.00  0.00           N
ATOM   1719  H   ALA   111      22.001  22.175  48.409  1.00  0.00           H
ATOM   1720  CA  ALA   111      24.172  22.078  48.461  1.00  0.00           C
ATOM   1721  HA  ALA   111      24.757  21.159  48.475  1.00  0.00           H
ATOM   1722  CB  ALA   111      24.168  22.611  47.017  1.00  0.00           C
ATOM   1723  HB1 ALA   111      23.711  23.599  46.973  1.00  0.00           H
ATOM   1724  HB2 ALA   111      23.673  21.837  46.430  1.00  0.00           H
ATOM   1725  HB3 ALA   111      25.164  22.773  46.608  1.00  0.00           H
ATOM   1726  C   ALA   111      24.832  23.058  49.435  1.00  0.00           C
ATOM   1727  O   ALA   111      24.280  24.087  49.881  1.00  0.00           O
ATOM   1728  N   ASP   112      26.134  22.779  49.637  1.00  0.00           N
ATOM   1729  H   ASP   112      26.526  21.902  49.321  1.00  0.00           H
ATOM   1730  CA  ASP   112      27.043  23.702  50.311  1.00  0.00           C
ATOM   1731  HA  ASP   112      26.532  24.137  51.170  1.00  0.00           H
ATOM   1732  CB  ASP   112      28.228  22.933  50.877  1.00  0.00           C
ATOM   1733  HB2 ASP   112      27.805  22.070  51.388  1.00  0.00           H
ATOM   1734  HB3 ASP   112      28.766  22.485  50.041  1.00  0.00           H
ATOM   1735  CG  ASP   112      29.107  23.711  51.810  1.00  0.00           C
ATOM   1736  OD1 ASP   112      30.250  23.937  51.363  1.00  0.00           O
ATOM   1737  OD2 ASP   112      28.649  24.059  52.952  1.00  0.00           O
ATOM   1738  C   ASP   112      27.497  24.844  49.364  1.00  0.00           C
ATOM   1739  O   ASP   112      27.653  24.694  48.150  1.00  0.00           O
ATOM   1740  N   ILE   113      27.847  25.924  50.000  1.00  0.00           N
ATOM   1741  H   ILE   113      27.554  26.004  50.962  1.00  0.00           H
ATOM   1742  CA  ILE   113      28.349  27.144  49.364  1.00  0.00           C
ATOM   1743  HA  ILE   113      27.637  27.302  48.554  1.00  0.00           H
ATOM   1744  CB  ILE   113      28.452  28.417  50.256  1.00  0.00           C
ATOM   1745  HB  ILE   113      28.982  28.034  51.127  1.00  0.00           H
ATOM   1746  CG2 ILE   113      29.361  29.512  49.692  1.00  0.00           C
ATOM   1747 HG21 ILE   113      29.289  30.409  50.306  1.00  0.00           H
ATOM   1748 HG22 ILE   113      28.899  29.827  48.756  1.00  0.00           H
ATOM   1749 HG23 ILE   113      30.363  29.117  49.523  1.00  0.00           H
ATOM   1750  CG1 ILE   113      26.996  28.866  50.606  1.00  0.00           C
ATOM   1751 HG12 ILE   113      26.401  27.957  50.690  1.00  0.00           H
ATOM   1752 HG13 ILE   113      27.194  29.299  51.586  1.00  0.00           H
ATOM   1753  CD1 ILE   113      26.288  29.837  49.697  1.00  0.00           C
ATOM   1754 HD11 ILE   113      25.299  30.015  50.118  1.00  0.00           H
ATOM   1755 HD12 ILE   113      26.143  29.462  48.684  1.00  0.00           H
ATOM   1756 HD13 ILE   113      26.934  30.713  49.634  1.00  0.00           H
ATOM   1757  C   ILE   113      29.666  26.796  48.584  1.00  0.00           C
ATOM   1758  O   ILE   113      29.997  27.361  47.582  1.00  0.00           O
ATOM   1759  N   SER   114      30.403  25.714  48.963  1.00  0.00           N
ATOM   1760  H   SER   114      30.027  25.113  49.684  1.00  0.00           H
ATOM   1761  CA  SER   114      31.636  25.235  48.292  1.00  0.00           C
ATOM   1762  HA  SER   114      32.344  26.039  48.093  1.00  0.00           H
ATOM   1763  CB  SER   114      32.439  24.198  49.141  1.00  0.00           C
ATOM   1764  HB2 SER   114      33.300  23.999  48.504  1.00  0.00           H
ATOM   1765  HB3 SER   114      32.818  24.675  50.046  1.00  0.00           H
ATOM   1766  OG  SER   114      31.760  22.949  49.442  1.00  0.00           O
ATOM   1767  HG  SER   114      31.211  23.142  50.206  1.00  0.00           H
ATOM   1768  C   SER   114      31.398  24.510  46.915  1.00  0.00           C
ATOM   1769  O   SER   114      32.350  24.305  46.251  1.00  0.00           O
ATOM   1770  N   MET   115      30.133  24.261  46.498  1.00  0.00           N
ATOM   1771  H   MET   115      29.330  24.442  47.084  1.00  0.00           H
ATOM   1772  CA  MET   115      29.836  23.771  45.146  1.00  0.00           C
ATOM   1773  HA  MET   115      30.649  23.195  44.704  1.00  0.00           H
ATOM   1774  CB  MET   115      28.621  22.845  45.087  1.00  0.00           C
ATOM   1775  HB2 MET   115      27.780  23.471  45.386  1.00  0.00           H
ATOM   1776  HB3 MET   115      28.323  22.539  44.084  1.00  0.00           H
ATOM   1777  CG  MET   115      28.736  21.548  45.912  1.00  0.00           C
ATOM   1778  HG2 MET   115      29.568  20.910  45.614  1.00  0.00           H
ATOM   1779  HG3 MET   115      28.873  21.738  46.978  1.00  0.00           H
ATOM   1780  SD  MET   115      27.201  20.551  45.798  1.00  0.00           S
ATOM   1781  CE  MET   115      27.421  19.776  44.240  1.00  0.00           C
ATOM   1782  HE1 MET   115      26.576  19.132  43.998  1.00  0.00           H
ATOM   1783  HE2 MET   115      27.464  20.513  43.439  1.00  0.00           H
ATOM   1784  HE3 MET   115      28.365  19.253  44.083  1.00  0.00           H
ATOM   1785  C   MET   115      29.550  24.883  44.147  1.00  0.00           C
ATOM   1786  O   MET   115      29.239  24.610  43.066  1.00  0.00           O
ATOM   1787  N   ILE   116      29.817  26.127  44.532  1.00  0.00           N
ATOM   1788  H   ILE   116      30.275  26.220  45.427  1.00  0.00           H
ATOM   1789  CA  ILE   116      29.839  27.370  43.706  1.00  0.00           C
ATOM   1790  HA  ILE   116      28.792  27.579  43.491  1.00  0.00           H
ATOM   1791  CB  ILE   116      30.377  28.615  44.601  1.00  0.00           C
ATOM   1792  HB  ILE   116      29.812  28.546  45.531  1.00  0.00           H
ATOM   1793  CG2 ILE   116      31.890  28.287  44.884  1.00  0.00           C
ATOM   1794 HG21 ILE   116      31.942  27.237  45.170  1.00  0.00           H
ATOM   1795 HG22 ILE   116      32.296  28.961  45.638  1.00  0.00           H
ATOM   1796 HG23 ILE   116      32.472  28.378  43.967  1.00  0.00           H
ATOM   1797  CG1 ILE   116      30.140  30.016  44.025  1.00  0.00           C
ATOM   1798 HG12 ILE   116      30.727  30.084  43.110  1.00  0.00           H
ATOM   1799 HG13 ILE   116      29.068  29.994  43.826  1.00  0.00           H
ATOM   1800  CD1 ILE   116      30.536  31.299  44.778  1.00  0.00           C
ATOM   1801 HD11 ILE   116      29.767  31.471  45.531  1.00  0.00           H
ATOM   1802 HD12 ILE   116      30.465  32.132  44.079  1.00  0.00           H
ATOM   1803 HD13 ILE   116      31.512  31.217  45.258  1.00  0.00           H
ATOM   1804  C   ILE   116      30.561  27.245  42.355  1.00  0.00           C
ATOM   1805  O   ILE   116      30.184  27.900  41.397  1.00  0.00           O
ATOM   1806  N   GLY   117      31.557  26.353  42.265  1.00  0.00           N
ATOM   1807  H   GLY   117      31.836  25.871  43.108  1.00  0.00           H
ATOM   1808  CA  GLY   117      32.112  25.977  40.930  1.00  0.00           C
ATOM   1809  HA2 GLY   117      32.194  26.913  40.378  1.00  0.00           H
ATOM   1810  HA3 GLY   117      33.135  25.657  41.129  1.00  0.00           H
ATOM   1811  C   GLY   117      31.465  24.917  40.109  1.00  0.00           C
ATOM   1812  O   GLY   117      31.493  24.998  38.962  1.00  0.00           O
ATOM   1813  N   GLN   118      30.750  24.046  40.746  1.00  0.00           N
ATOM   1814  H   GLN   118      30.623  24.116  41.746  1.00  0.00           H
ATOM   1815  CA  GLN   118      29.918  23.013  40.044  1.00  0.00           C
ATOM   1816  HA  GLN   118      30.526  22.480  39.314  1.00  0.00           H
ATOM   1817  CB  GLN   118      29.406  21.931  41.049  1.00  0.00           C
ATOM   1818  HB2 GLN   118      28.558  22.256  41.652  1.00  0.00           H
ATOM   1819  HB3 GLN   118      29.132  21.093  40.408  1.00  0.00           H
ATOM   1820  CG  GLN   118      30.474  21.485  42.021  1.00  0.00           C
ATOM   1821  HG2 GLN   118      31.412  21.724  41.521  1.00  0.00           H
ATOM   1822  HG3 GLN   118      30.461  22.089  42.928  1.00  0.00           H
ATOM   1823  CD  GLN   118      30.337  20.026  42.551  1.00  0.00           C
ATOM   1824  OE1 GLN   118      29.736  19.126  41.865  1.00  0.00           O
ATOM   1825  NE2 GLN   118      31.085  19.663  43.592  1.00  0.00           N
ATOM   1826 HE21 GLN   118      31.001  18.750  44.017  1.00  0.00           H
ATOM   1827 HE22 GLN   118      31.814  20.212  44.026  1.00  0.00           H
ATOM   1828  C   GLN   118      28.690  23.597  39.307  1.00  0.00           C
ATOM   1829  O   GLN   118      27.857  22.865  38.832  1.00  0.00           O
ATOM   1830  N   PHE   119      28.566  24.918  39.276  1.00  0.00           N
ATOM   1831  H   PHE   119      29.047  25.404  40.020  1.00  0.00           H
ATOM   1832  CA  PHE   119      27.456  25.682  38.700  1.00  0.00           C
ATOM   1833  HA  PHE   119      26.828  24.962  38.178  1.00  0.00           H
ATOM   1834  CB  PHE   119      26.579  26.261  39.766  1.00  0.00           C
ATOM   1835  HB2 PHE   119      27.180  26.947  40.362  1.00  0.00           H
ATOM   1836  HB3 PHE   119      25.799  26.836  39.267  1.00  0.00           H
ATOM   1837  CG  PHE   119      25.960  25.141  40.640  1.00  0.00           C
ATOM   1838  CD1 PHE   119      24.876  24.433  40.123  1.00  0.00           C
ATOM   1839  HD1 PHE   119      24.344  24.613  39.199  1.00  0.00           H
ATOM   1840  CE1 PHE   119      24.347  23.434  40.896  1.00  0.00           C
ATOM   1841  HE1 PHE   119      23.493  22.909  40.493  1.00  0.00           H
ATOM   1842  CZ  PHE   119      24.887  23.039  42.127  1.00  0.00           C
ATOM   1843  HZ  PHE   119      24.402  22.283  42.727  1.00  0.00           H
ATOM   1844  CE2 PHE   119      25.841  23.885  42.669  1.00  0.00           C
ATOM   1845  HE2 PHE   119      26.212  23.597  43.642  1.00  0.00           H
ATOM   1846  CD2 PHE   119      26.435  24.910  41.949  1.00  0.00           C
ATOM   1847  HD2 PHE   119      27.128  25.595  42.415  1.00  0.00           H
ATOM   1848  C   PHE   119      27.877  26.585  37.560  1.00  0.00           C
ATOM   1849  O   PHE   119      27.065  27.422  37.134  1.00  0.00           O
ATOM   1850  N   GLY   120      29.200  26.691  37.274  1.00  0.00           N
ATOM   1851  H   GLY   120      29.882  26.110  37.737  1.00  0.00           H
ATOM   1852  CA  GLY   120      29.858  27.498  36.172  1.00  0.00           C
ATOM   1853  HA2 GLY   120      30.774  27.000  35.854  1.00  0.00           H
ATOM   1854  HA3 GLY   120      29.260  27.493  35.260  1.00  0.00           H
ATOM   1855  C   GLY   120      30.025  28.959  36.622  1.00  0.00           C
ATOM   1856  O   GLY   120      30.073  29.855  35.796  1.00  0.00           O
ATOM   1857  N   VAL   121      29.924  29.364  37.921  1.00  0.00           N
ATOM   1858  H   VAL   121      29.795  28.670  38.645  1.00  0.00           H
ATOM   1859  CA  VAL   121      30.081  30.778  38.356  1.00  0.00           C
ATOM   1860  HA  VAL   121      30.211  31.473  37.527  1.00  0.00           H
ATOM   1861  CB  VAL   121      28.710  31.173  39.008  1.00  0.00           C
ATOM   1862  HB  VAL   121      28.697  32.243  39.214  1.00  0.00           H
ATOM   1863  CG1 VAL   121      27.578  30.828  38.050  1.00  0.00           C
ATOM   1864 HG11 VAL   121      26.652  31.259  38.431  1.00  0.00           H
ATOM   1865 HG12 VAL   121      27.905  31.157  37.064  1.00  0.00           H
ATOM   1866 HG13 VAL   121      27.462  29.745  38.023  1.00  0.00           H
ATOM   1867  CG2 VAL   121      28.508  30.470  40.349  1.00  0.00           C
ATOM   1868 HG21 VAL   121      29.124  30.961  41.102  1.00  0.00           H
ATOM   1869 HG22 VAL   121      28.785  29.416  40.323  1.00  0.00           H
ATOM   1870 HG23 VAL   121      27.459  30.529  40.638  1.00  0.00           H
ATOM   1871  C   VAL   121      31.336  31.034  39.153  1.00  0.00           C
ATOM   1872  O   VAL   121      31.547  32.202  39.624  1.00  0.00           O
ATOM   1873  N   GLY   122      32.252  30.018  39.356  1.00  0.00           N
ATOM   1874  H   GLY   122      32.118  29.141  38.872  1.00  0.00           H
ATOM   1875  CA  GLY   122      33.352  30.016  40.305  1.00  0.00           C
ATOM   1876  HA2 GLY   122      32.832  30.267  41.229  1.00  0.00           H
ATOM   1877  HA3 GLY   122      33.686  28.979  40.272  1.00  0.00           H
ATOM   1878  C   GLY   122      34.405  31.032  39.949  1.00  0.00           C
ATOM   1879  O   GLY   122      35.155  31.334  40.868  1.00  0.00           O
ATOM   1880  N   PHE   123      34.401  31.744  38.801  1.00  0.00           N
ATOM   1881  H   PHE   123      33.706  31.564  38.090  1.00  0.00           H
ATOM   1882  CA  PHE   123      35.339  32.863  38.576  1.00  0.00           C
ATOM   1883  HA  PHE   123      36.324  32.502  38.872  1.00  0.00           H
ATOM   1884  CB  PHE   123      35.486  33.044  37.052  1.00  0.00           C
ATOM   1885  HB2 PHE   123      35.729  32.080  36.606  1.00  0.00           H
ATOM   1886  HB3 PHE   123      34.593  33.391  36.533  1.00  0.00           H
ATOM   1887  CG  PHE   123      36.640  33.902  36.686  1.00  0.00           C
ATOM   1888  CD1 PHE   123      37.956  33.373  36.919  1.00  0.00           C
ATOM   1889  HD1 PHE   123      38.135  32.532  37.572  1.00  0.00           H
ATOM   1890  CE1 PHE   123      39.026  34.111  36.416  1.00  0.00           C
ATOM   1891  HE1 PHE   123      40.052  33.812  36.573  1.00  0.00           H
ATOM   1892  CZ  PHE   123      38.840  35.440  35.915  1.00  0.00           C
ATOM   1893  HZ  PHE   123      39.699  36.055  35.693  1.00  0.00           H
ATOM   1894  CE2 PHE   123      37.537  35.938  35.736  1.00  0.00           C
ATOM   1895  HE2 PHE   123      37.380  36.919  35.313  1.00  0.00           H
ATOM   1896  CD2 PHE   123      36.434  35.162  36.051  1.00  0.00           C
ATOM   1897  HD2 PHE   123      35.429  35.533  35.912  1.00  0.00           H
ATOM   1898  C   PHE   123      35.103  34.147  39.473  1.00  0.00           C
ATOM   1899  O   PHE   123      36.044  34.863  39.856  1.00  0.00           O
ATOM   1900  N   TYR   124      33.855  34.301  39.874  1.00  0.00           N
ATOM   1901  H   TYR   124      33.125  33.652  39.616  1.00  0.00           H
ATOM   1902  CA  TYR   124      33.508  35.337  40.859  1.00  0.00           C
ATOM   1903  HA  TYR   124      34.113  36.226  40.680  1.00  0.00           H
ATOM   1904  CB  TYR   124      32.042  35.734  40.743  1.00  0.00           C
ATOM   1905  HB2 TYR   124      31.502  34.801  40.907  1.00  0.00           H
ATOM   1906  HB3 TYR   124      31.809  36.416  41.558  1.00  0.00           H
ATOM   1907  CG  TYR   124      31.587  36.398  39.505  1.00  0.00           C
ATOM   1908  CD1 TYR   124      31.699  37.746  39.233  1.00  0.00           C
ATOM   1909  HD1 TYR   124      32.192  38.418  39.921  1.00  0.00           H
ATOM   1910  CE1 TYR   124      31.116  38.293  38.091  1.00  0.00           C
ATOM   1911  HE1 TYR   124      30.990  39.363  38.026  1.00  0.00           H
ATOM   1912  CZ  TYR   124      30.494  37.480  37.139  1.00  0.00           C
ATOM   1913  OH  TYR   124      30.044  38.075  36.024  1.00  0.00           O
ATOM   1914  HH  TYR   124      30.307  37.676  35.191  1.00  0.00           H
ATOM   1915  CE2 TYR   124      30.384  36.079  37.373  1.00  0.00           C
ATOM   1916  HE2 TYR   124      30.002  35.464  36.572  1.00  0.00           H
ATOM   1917  CD2 TYR   124      31.053  35.567  38.487  1.00  0.00           C
ATOM   1918  HD2 TYR   124      31.170  34.500  38.611  1.00  0.00           H
ATOM   1919  C   TYR   124      33.759  34.870  42.329  1.00  0.00           C
ATOM   1920  O   TYR   124      33.329  35.579  43.262  1.00  0.00           O
ATOM   1921  N   SER   125      34.394  33.729  42.622  1.00  0.00           N
ATOM   1922  H   SER   125      34.796  33.139  41.908  1.00  0.00           H
ATOM   1923  CA  SER   125      34.297  33.270  44.095  1.00  0.00           C
ATOM   1924  HA  SER   125      33.266  33.329  44.445  1.00  0.00           H
ATOM   1925  CB  SER   125      34.849  31.880  44.243  1.00  0.00           C
ATOM   1926  HB2 SER   125      35.041  31.628  45.286  1.00  0.00           H
ATOM   1927  HB3 SER   125      34.160  31.150  43.817  1.00  0.00           H
ATOM   1928  OG  SER   125      36.098  31.778  43.503  1.00  0.00           O
ATOM   1929  HG  SER   125      35.850  31.848  42.577  1.00  0.00           H
ATOM   1930  C   SER   125      35.074  34.194  44.999  1.00  0.00           C
ATOM   1931  O   SER   125      34.967  33.952  46.220  1.00  0.00           O
ATOM   1932  N   ALA   126      35.917  35.113  44.481  1.00  0.00           N
ATOM   1933  H   ALA   126      36.055  35.287  43.496  1.00  0.00           H
ATOM   1934  CA  ALA   126      36.865  35.884  45.271  1.00  0.00           C
ATOM   1935  HA  ALA   126      37.512  35.163  45.770  1.00  0.00           H
ATOM   1936  CB  ALA   126      37.759  36.696  44.378  1.00  0.00           C
ATOM   1937  HB1 ALA   126      38.274  36.021  43.695  1.00  0.00           H
ATOM   1938  HB2 ALA   126      38.532  37.101  45.029  1.00  0.00           H
ATOM   1939  HB3 ALA   126      37.204  37.510  43.911  1.00  0.00           H
ATOM   1940  C   ALA   126      36.206  36.669  46.444  1.00  0.00           C
ATOM   1941  O   ALA   126      36.903  36.856  47.455  1.00  0.00           O
ATOM   1942  N   TYR   127      35.016  37.163  46.213  1.00  0.00           N
ATOM   1943  H   TYR   127      34.548  37.115  45.319  1.00  0.00           H
ATOM   1944  CA  TYR   127      34.397  38.022  47.173  1.00  0.00           C
ATOM   1945  HA  TYR   127      35.061  38.853  47.409  1.00  0.00           H
ATOM   1946  CB  TYR   127      33.125  38.622  46.439  1.00  0.00           C
ATOM   1947  HB2 TYR   127      32.440  37.827  46.148  1.00  0.00           H
ATOM   1948  HB3 TYR   127      32.648  39.252  47.190  1.00  0.00           H
ATOM   1949  CG  TYR   127      33.485  39.422  45.282  1.00  0.00           C
ATOM   1950  CD1 TYR   127      34.244  40.600  45.390  1.00  0.00           C
ATOM   1951  HD1 TYR   127      34.370  41.112  46.333  1.00  0.00           H
ATOM   1952  CE1 TYR   127      34.614  41.324  44.273  1.00  0.00           C
ATOM   1953  HE1 TYR   127      35.176  42.224  44.474  1.00  0.00           H
ATOM   1954  CZ  TYR   127      34.374  40.786  42.975  1.00  0.00           C
ATOM   1955  OH  TYR   127      34.728  41.549  41.843  1.00  0.00           O
ATOM   1956  HH  TYR   127      35.274  42.311  42.052  1.00  0.00           H
ATOM   1957  CE2 TYR   127      33.657  39.554  42.801  1.00  0.00           C
ATOM   1958  HE2 TYR   127      33.386  39.119  41.850  1.00  0.00           H
ATOM   1959  CD2 TYR   127      33.088  38.992  43.957  1.00  0.00           C
ATOM   1960  HD2 TYR   127      32.506  38.086  43.875  1.00  0.00           H
ATOM   1961  C   TYR   127      34.071  37.340  48.542  1.00  0.00           C
ATOM   1962  O   TYR   127      33.636  38.087  49.442  1.00  0.00           O
ATOM   1963  N   LEU   128      34.360  36.073  48.784  1.00  0.00           N
ATOM   1964  H   LEU   128      34.671  35.541  47.984  1.00  0.00           H
ATOM   1965  CA  LEU   128      34.388  35.487  50.150  1.00  0.00           C
ATOM   1966  HA  LEU   128      33.514  35.851  50.692  1.00  0.00           H
ATOM   1967  CB  LEU   128      34.519  33.956  50.078  1.00  0.00           C
ATOM   1968  HB2 LEU   128      35.389  33.736  49.458  1.00  0.00           H
ATOM   1969  HB3 LEU   128      34.681  33.525  51.066  1.00  0.00           H
ATOM   1970  CG  LEU   128      33.292  33.264  49.477  1.00  0.00           C
ATOM   1971  HG  LEU   128      32.935  33.914  48.678  1.00  0.00           H
ATOM   1972  CD1 LEU   128      33.625  31.778  48.999  1.00  0.00           C
ATOM   1973 HD11 LEU   128      34.650  31.860  48.637  1.00  0.00           H
ATOM   1974 HD12 LEU   128      32.944  31.586  48.170  1.00  0.00           H
ATOM   1975 HD13 LEU   128      33.589  31.015  49.776  1.00  0.00           H
ATOM   1976  CD2 LEU   128      32.103  33.192  50.472  1.00  0.00           C
ATOM   1977 HD21 LEU   128      31.767  34.214  50.644  1.00  0.00           H
ATOM   1978 HD22 LEU   128      31.244  32.797  49.929  1.00  0.00           H
ATOM   1979 HD23 LEU   128      32.413  32.701  51.395  1.00  0.00           H
ATOM   1980  C   LEU   128      35.558  36.049  50.988  1.00  0.00           C
ATOM   1981  O   LEU   128      35.353  36.384  52.182  1.00  0.00           O
ATOM   1982  N   VAL   129      36.628  36.571  50.332  1.00  0.00           N
ATOM   1983  H   VAL   129      36.627  36.372  49.342  1.00  0.00           H
ATOM   1984  CA  VAL   129      37.811  37.176  50.991  1.00  0.00           C
ATOM   1985  HA  VAL   129      37.527  37.309  52.035  1.00  0.00           H
ATOM   1986  CB  VAL   129      39.023  36.229  50.792  1.00  0.00           C
ATOM   1987  HB  VAL   129      39.806  36.691  51.393  1.00  0.00           H
ATOM   1988  CG1 VAL   129      38.735  34.904  51.490  1.00  0.00           C
ATOM   1989 HG11 VAL   129      37.989  34.367  50.905  1.00  0.00           H
ATOM   1990 HG12 VAL   129      39.634  34.293  51.572  1.00  0.00           H
ATOM   1991 HG13 VAL   129      38.360  35.120  52.491  1.00  0.00           H
ATOM   1992  CG2 VAL   129      39.404  35.853  49.360  1.00  0.00           C
ATOM   1993 HG21 VAL   129      40.285  35.213  49.406  1.00  0.00           H
ATOM   1994 HG22 VAL   129      39.544  36.692  48.680  1.00  0.00           H
ATOM   1995 HG23 VAL   129      38.619  35.224  48.939  1.00  0.00           H
ATOM   1996  C   VAL   129      38.194  38.595  50.527  1.00  0.00           C
ATOM   1997  O   VAL   129      38.800  39.425  51.256  1.00  0.00           O
ATOM   1998  N   ALA   130      37.944  38.837  49.259  1.00  0.00           N
ATOM   1999  H   ALA   130      37.602  38.115  48.640  1.00  0.00           H
ATOM   2000  CA  ALA   130      38.222  40.081  48.561  1.00  0.00           C
ATOM   2001  HA  ALA   130      39.193  40.475  48.863  1.00  0.00           H
ATOM   2002  CB  ALA   130      38.337  39.777  47.072  1.00  0.00           C
ATOM   2003  HB1 ALA   130      38.777  40.670  46.628  1.00  0.00           H
ATOM   2004  HB2 ALA   130      37.350  39.618  46.639  1.00  0.00           H
ATOM   2005  HB3 ALA   130      38.869  38.846  46.876  1.00  0.00           H
ATOM   2006  C   ALA   130      37.158  41.161  48.736  1.00  0.00           C
ATOM   2007  O   ALA   130      35.919  40.880  48.589  1.00  0.00           O
ATOM   2008  N   GLU   131      37.615  42.413  48.914  1.00  0.00           N
ATOM   2009  H   GLU   131      38.613  42.512  49.039  1.00  0.00           H
ATOM   2010  CA  GLU   131      36.861  43.709  48.810  1.00  0.00           C
ATOM   2011  HA  GLU   131      35.851  43.439  49.118  1.00  0.00           H
ATOM   2012  CB  GLU   131      37.353  44.707  49.907  1.00  0.00           C
ATOM   2013  HB2 GLU   131      36.585  45.351  50.337  1.00  0.00           H
ATOM   2014  HB3 GLU   131      37.736  44.030  50.671  1.00  0.00           H
ATOM   2015  CG  GLU   131      38.440  45.619  49.328  1.00  0.00           C
ATOM   2016  HG2 GLU   131      39.061  44.927  48.760  1.00  0.00           H
ATOM   2017  HG3 GLU   131      37.970  46.309  48.626  1.00  0.00           H
ATOM   2018  CD  GLU   131      39.274  46.413  50.310  1.00  0.00           C
ATOM   2019  OE1 GLU   131      38.960  46.386  51.465  1.00  0.00           O
ATOM   2020  OE2 GLU   131      40.221  47.148  49.927  1.00  0.00           O
ATOM   2021  C   GLU   131      36.793  44.190  47.391  1.00  0.00           C
ATOM   2022  O   GLU   131      35.880  44.969  47.042  1.00  0.00           O
ATOM   2023  N   LYS   132      37.740  43.880  46.498  1.00  0.00           N
ATOM   2024  H   LYS   132      38.548  43.464  46.940  1.00  0.00           H
ATOM   2025  CA  LYS   132      37.774  44.236  45.090  1.00  0.00           C
ATOM   2026  HA  LYS   132      36.777  44.272  44.651  1.00  0.00           H
ATOM   2027  CB  LYS   132      38.389  45.628  44.847  1.00  0.00           C
ATOM   2028  HB2 LYS   132      37.753  46.179  45.540  1.00  0.00           H
ATOM   2029  HB3 LYS   132      39.447  45.700  45.100  1.00  0.00           H
ATOM   2030  CG  LYS   132      38.419  46.175  43.412  1.00  0.00           C
ATOM   2031  HG2 LYS   132      39.197  45.574  42.939  1.00  0.00           H
ATOM   2032  HG3 LYS   132      37.458  46.028  42.919  1.00  0.00           H
ATOM   2033  CD  LYS   132      38.887  47.586  43.121  1.00  0.00           C
ATOM   2034  HD2 LYS   132      38.159  48.334  43.436  1.00  0.00           H
ATOM   2035  HD3 LYS   132      39.850  47.607  43.632  1.00  0.00           H
ATOM   2036  CE  LYS   132      39.104  47.932  41.657  1.00  0.00           C
ATOM   2037  HE2 LYS   132      40.073  47.617  41.267  1.00  0.00           H
ATOM   2038  HE3 LYS   132      38.393  47.535  40.932  1.00  0.00           H
ATOM   2039  NZ  LYS   132      38.960  49.372  41.532  1.00  0.00           N
ATOM   2040  HZ1 LYS   132      39.731  49.828  41.998  1.00  0.00           H
ATOM   2041  HZ2 LYS   132      38.021  49.669  41.759  1.00  0.00           H
ATOM   2042  HZ3 LYS   132      39.070  49.547  40.543  1.00  0.00           H
ATOM   2043  C   LYS   132      38.603  43.192  44.269  1.00  0.00           C
ATOM   2044  O   LYS   132      39.504  42.625  44.900  1.00  0.00           O
ATOM   2045  N   VAL   133      38.287  43.078  43.029  1.00  0.00           N
ATOM   2046  H   VAL   133      37.425  43.493  42.707  1.00  0.00           H
ATOM   2047  CA  VAL   133      39.039  42.220  42.040  1.00  0.00           C
ATOM   2048  HA  VAL   133      39.941  41.899  42.561  1.00  0.00           H
ATOM   2049  CB  VAL   133      38.274  40.912  41.734  1.00  0.00           C
ATOM   2050  HB  VAL   133      37.265  41.212  41.448  1.00  0.00           H
ATOM   2051  CG1 VAL   133      38.966  40.129  40.614  1.00  0.00           C
ATOM   2052 HG11 VAL   133      40.013  39.940  40.850  1.00  0.00           H
ATOM   2053 HG12 VAL   133      38.543  39.147  40.396  1.00  0.00           H
ATOM   2054 HG13 VAL   133      38.813  40.711  39.706  1.00  0.00           H
ATOM   2055  CG2 VAL   133      37.887  39.999  42.892  1.00  0.00           C
ATOM   2056 HG21 VAL   133      38.737  39.467  43.321  1.00  0.00           H
ATOM   2057 HG22 VAL   133      37.183  39.280  42.471  1.00  0.00           H
ATOM   2058 HG23 VAL   133      37.371  40.592  43.646  1.00  0.00           H
ATOM   2059  C   VAL   133      39.407  43.124  40.803  1.00  0.00           C
ATOM   2060  O   VAL   133      38.592  43.976  40.435  1.00  0.00           O
ATOM   2061  N   THR   134      40.684  43.020  40.324  1.00  0.00           N
ATOM   2062  H   THR   134      41.147  42.157  40.570  1.00  0.00           H
ATOM   2063  CA  THR   134      41.133  43.459  38.963  1.00  0.00           C
ATOM   2064  HA  THR   134      40.345  44.016  38.458  1.00  0.00           H
ATOM   2065  CB  THR   134      42.267  44.540  38.921  1.00  0.00           C
ATOM   2066  HB  THR   134      43.154  44.005  39.258  1.00  0.00           H
ATOM   2067  CG2 THR   134      42.716  44.979  37.495  1.00  0.00           C
ATOM   2068 HG21 THR   134      43.664  45.505  37.592  1.00  0.00           H
ATOM   2069 HG22 THR   134      41.967  45.571  36.967  1.00  0.00           H
ATOM   2070 HG23 THR   134      42.918  44.025  37.009  1.00  0.00           H
ATOM   2071  OG1 THR   134      42.066  45.728  39.705  1.00  0.00           O
ATOM   2072  HG1 THR   134      42.856  45.890  40.226  1.00  0.00           H
ATOM   2073  C   THR   134      41.507  42.297  38.130  1.00  0.00           C
ATOM   2074  O   THR   134      42.414  41.582  38.525  1.00  0.00           O
ATOM   2075  N   VAL   135      40.842  42.106  36.957  1.00  0.00           N
ATOM   2076  H   VAL   135      40.185  42.769  36.570  1.00  0.00           H
ATOM   2077  CA  VAL   135      41.386  41.148  36.002  1.00  0.00           C
ATOM   2078  HA  VAL   135      42.109  40.466  36.452  1.00  0.00           H
ATOM   2079  CB  VAL   135      40.167  40.302  35.542  1.00  0.00           C
ATOM   2080  HB  VAL   135      39.375  40.956  35.178  1.00  0.00           H
ATOM   2081  CG1 VAL   135      40.514  39.368  34.402  1.00  0.00           C
ATOM   2082 HG11 VAL   135      41.145  38.576  34.808  1.00  0.00           H
ATOM   2083 HG12 VAL   135      39.639  38.836  34.033  1.00  0.00           H
ATOM   2084 HG13 VAL   135      41.055  39.779  33.550  1.00  0.00           H
ATOM   2085  CG2 VAL   135      39.517  39.547  36.617  1.00  0.00           C
ATOM   2086 HG21 VAL   135      40.129  38.778  37.087  1.00  0.00           H
ATOM   2087 HG22 VAL   135      38.582  39.216  36.165  1.00  0.00           H
ATOM   2088 HG23 VAL   135      39.115  40.183  37.406  1.00  0.00           H
ATOM   2089  C   VAL   135      42.158  41.805  34.818  1.00  0.00           C
ATOM   2090  O   VAL   135      41.636  42.742  34.162  1.00  0.00           O
ATOM   2091  N   ILE   136      43.264  41.189  34.440  1.00  0.00           N
ATOM   2092  H   ILE   136      43.338  40.239  34.775  1.00  0.00           H
ATOM   2093  CA  ILE   136      43.963  41.557  33.213  1.00  0.00           C
ATOM   2094  HA  ILE   136      43.257  42.123  32.604  1.00  0.00           H
ATOM   2095  CB  ILE   136      45.284  42.338  33.439  1.00  0.00           C
ATOM   2096  HB  ILE   136      46.092  41.678  33.753  1.00  0.00           H
ATOM   2097  CG2 ILE   136      45.707  43.039  32.146  1.00  0.00           C
ATOM   2098 HG21 ILE   136      45.620  42.455  31.229  1.00  0.00           H
ATOM   2099 HG22 ILE   136      46.733  43.330  32.369  1.00  0.00           H
ATOM   2100 HG23 ILE   136      45.152  43.958  31.953  1.00  0.00           H
ATOM   2101  CG1 ILE   136      45.180  43.492  34.550  1.00  0.00           C
ATOM   2102 HG12 ILE   136      45.784  44.295  34.127  1.00  0.00           H
ATOM   2103 HG13 ILE   136      44.170  43.870  34.707  1.00  0.00           H
ATOM   2104  CD1 ILE   136      45.784  43.091  35.882  1.00  0.00           C
ATOM   2105 HD11 ILE   136      45.082  42.555  36.521  1.00  0.00           H
ATOM   2106 HD12 ILE   136      46.084  44.009  36.387  1.00  0.00           H
ATOM   2107 HD13 ILE   136      46.722  42.555  35.736  1.00  0.00           H
ATOM   2108  C   ILE   136      44.193  40.293  32.371  1.00  0.00           C
ATOM   2109  O   ILE   136      44.452  39.234  32.879  1.00  0.00           O
ATOM   2110  N   THR   137      43.950  40.361  31.056  1.00  0.00           N
ATOM   2111  H   THR   137      43.886  41.271  30.622  1.00  0.00           H
ATOM   2112  CA  THR   137      43.764  39.152  30.261  1.00  0.00           C
ATOM   2113  HA  THR   137      44.326  38.311  30.666  1.00  0.00           H
ATOM   2114  CB  THR   137      42.302  38.755  30.364  1.00  0.00           C
ATOM   2115  HB  THR   137      41.989  38.741  31.409  1.00  0.00           H
ATOM   2116  CG2 THR   137      41.312  39.771  29.770  1.00  0.00           C
ATOM   2117 HG21 THR   137      41.040  40.528  30.505  1.00  0.00           H
ATOM   2118 HG22 THR   137      40.393  39.192  29.669  1.00  0.00           H
ATOM   2119 HG23 THR   137      41.731  40.167  28.844  1.00  0.00           H
ATOM   2120  OG1 THR   137      42.028  37.438  29.849  1.00  0.00           O
ATOM   2121  HG1 THR   137      42.370  36.721  30.389  1.00  0.00           H
ATOM   2122  C   THR   137      44.248  39.350  28.841  1.00  0.00           C
ATOM   2123  O   THR   137      44.227  40.470  28.388  1.00  0.00           O
ATOM   2124  N   LYS   138      44.732  38.300  28.076  1.00  0.00           N
ATOM   2125  H   LYS   138      44.866  37.413  28.540  1.00  0.00           H
ATOM   2126  CA  LYS   138      45.157  38.347  26.674  1.00  0.00           C
ATOM   2127  HA  LYS   138      44.717  39.208  26.169  1.00  0.00           H
ATOM   2128  CB  LYS   138      46.600  38.789  26.689  1.00  0.00           C
ATOM   2129  HB2 LYS   138      46.623  39.845  26.956  1.00  0.00           H
ATOM   2130  HB3 LYS   138      47.113  38.196  27.445  1.00  0.00           H
ATOM   2131  CG  LYS   138      47.331  38.762  25.338  1.00  0.00           C
ATOM   2132  HG2 LYS   138      48.408  38.813  25.499  1.00  0.00           H
ATOM   2133  HG3 LYS   138      47.308  37.798  24.831  1.00  0.00           H
ATOM   2134  CD  LYS   138      46.929  39.791  24.343  1.00  0.00           C
ATOM   2135  HD2 LYS   138      45.876  39.536  24.223  1.00  0.00           H
ATOM   2136  HD3 LYS   138      47.075  40.837  24.611  1.00  0.00           H
ATOM   2137  CE  LYS   138      47.857  39.384  23.234  1.00  0.00           C
ATOM   2138  HE2 LYS   138      48.879  39.506  23.593  1.00  0.00           H
ATOM   2139  HE3 LYS   138      47.655  38.331  23.039  1.00  0.00           H
ATOM   2140  NZ  LYS   138      47.613  40.069  21.971  1.00  0.00           N
ATOM   2141  HZ1 LYS   138      47.623  41.074  22.076  1.00  0.00           H
ATOM   2142  HZ2 LYS   138      46.661  39.926  21.665  1.00  0.00           H
ATOM   2143  HZ3 LYS   138      48.327  39.707  21.354  1.00  0.00           H
ATOM   2144  C   LYS   138      44.948  37.014  25.946  1.00  0.00           C
ATOM   2145  O   LYS   138      45.596  36.009  26.154  1.00  0.00           O
ATOM   2146  N   HIE   139      44.107  37.125  24.971  1.00  0.00           N
ATOM   2147  H   HIE   139      43.606  37.992  24.847  1.00  0.00           H
ATOM   2148  CA  HIE   139      43.943  36.107  23.883  1.00  0.00           C
ATOM   2149  HA  HIE   139      44.071  35.168  24.421  1.00  0.00           H
ATOM   2150  CB  HIE   139      42.545  36.165  23.385  1.00  0.00           C
ATOM   2151  HB2 HIE   139      41.787  36.182  24.169  1.00  0.00           H
ATOM   2152  HB3 HIE   139      42.460  36.994  22.684  1.00  0.00           H
ATOM   2153  CG  HIE   139      42.095  35.014  22.590  1.00  0.00           C
ATOM   2154  ND1 HIE   139      42.452  34.792  21.241  1.00  0.00           N
ATOM   2155  CE1 HIE   139      41.857  33.597  20.929  1.00  0.00           C
ATOM   2156  HE1 HIE   139      41.910  33.205  19.925  1.00  0.00           H
ATOM   2157  NE2 HIE   139      41.192  33.067  22.002  1.00  0.00           N
ATOM   2158  HE2 HIE   139      40.602  32.251  22.073  1.00  0.00           H
ATOM   2159  CD2 HIE   139      41.331  33.959  23.037  1.00  0.00           C
ATOM   2160  HD2 HIE   139      40.999  33.980  24.064  1.00  0.00           H
ATOM   2161  C   HIE   139      44.906  36.269  22.766  1.00  0.00           C
ATOM   2162  O   HIE   139      45.462  37.376  22.601  1.00  0.00           O
ATOM   2163  N   ASN   140      45.248  35.224  22.016  1.00  0.00           N
ATOM   2164  H   ASN   140      44.875  34.332  22.313  1.00  0.00           H
ATOM   2165  CA  ASN   140      46.294  35.339  21.017  1.00  0.00           C
ATOM   2166  HA  ASN   140      47.178  35.724  21.526  1.00  0.00           H
ATOM   2167  CB  ASN   140      46.634  33.888  20.560  1.00  0.00           C
ATOM   2168  HB2 ASN   140      46.886  33.303  21.444  1.00  0.00           H
ATOM   2169  HB3 ASN   140      45.832  33.300  20.115  1.00  0.00           H
ATOM   2170  CG  ASN   140      47.708  33.821  19.460  1.00  0.00           C
ATOM   2171  OD1 ASN   140      48.894  33.784  19.798  1.00  0.00           O
ATOM   2172  ND2 ASN   140      47.373  33.750  18.170  1.00  0.00           N
ATOM   2173 HD21 ASN   140      46.408  33.743  17.871  1.00  0.00           H
ATOM   2174 HD22 ASN   140      48.172  33.760  17.554  1.00  0.00           H
ATOM   2175  C   ASN   140      45.905  36.270  19.830  1.00  0.00           C
ATOM   2176  O   ASN   140      46.747  36.792  19.127  1.00  0.00           O
ATOM   2177  N   ASP   141      44.573  36.339  19.506  1.00  0.00           N
ATOM   2178  H   ASP   141      43.900  36.010  20.182  1.00  0.00           H
ATOM   2179  CA  ASP   141      44.005  36.896  18.270  1.00  0.00           C
ATOM   2180  HA  ASP   141      44.819  36.965  17.549  1.00  0.00           H
ATOM   2181  CB  ASP   141      42.960  35.845  17.762  1.00  0.00           C
ATOM   2182  HB2 ASP   141      42.033  35.878  18.334  1.00  0.00           H
ATOM   2183  HB3 ASP   141      42.630  36.108  16.756  1.00  0.00           H
ATOM   2184  CG  ASP   141      43.394  34.318  17.726  1.00  0.00           C
ATOM   2185  OD1 ASP   141      42.554  33.415  17.754  1.00  0.00           O
ATOM   2186  OD2 ASP   141      44.626  33.957  17.463  1.00  0.00           O
ATOM   2187  C   ASP   141      43.511  38.329  18.479  1.00  0.00           C
ATOM   2188  O   ASP   141      43.043  38.866  17.426  1.00  0.00           O
ATOM   2189  N   ASP   142      43.527  38.872  19.670  1.00  0.00           N
ATOM   2190  H   ASP   142      44.044  38.441  20.422  1.00  0.00           H
ATOM   2191  CA  ASP   142      42.977  40.185  20.115  1.00  0.00           C
ATOM   2192  HA  ASP   142      42.969  40.897  19.290  1.00  0.00           H
ATOM   2193  CB  ASP   142      41.529  39.972  20.622  1.00  0.00           C
ATOM   2194  HB2 ASP   142      41.104  39.134  20.069  1.00  0.00           H
ATOM   2195  HB3 ASP   142      41.473  39.603  21.647  1.00  0.00           H
ATOM   2196  CG  ASP   142      40.542  41.149  20.468  1.00  0.00           C
ATOM   2197  OD1 ASP   142      41.020  42.263  20.014  1.00  0.00           O
ATOM   2198  OD2 ASP   142      39.392  41.059  20.907  1.00  0.00           O
ATOM   2199  C   ASP   142      43.914  40.917  21.160  1.00  0.00           C
ATOM   2200  O   ASP   142      44.817  40.262  21.710  1.00  0.00           O
ATOM   2201  N   GLU   143      43.807  42.225  21.397  1.00  0.00           N
ATOM   2202  H   GLU   143      42.976  42.678  21.045  1.00  0.00           H
ATOM   2203  CA  GLU   143      44.623  42.942  22.339  1.00  0.00           C
ATOM   2204  HA  GLU   143      45.676  42.675  22.246  1.00  0.00           H
ATOM   2205  CB  GLU   143      44.341  44.477  22.334  1.00  0.00           C
ATOM   2206  HB2 GLU   143      43.306  44.672  22.613  1.00  0.00           H
ATOM   2207  HB3 GLU   143      45.070  44.874  23.040  1.00  0.00           H
ATOM   2208  CG  GLU   143      44.576  45.102  20.954  1.00  0.00           C
ATOM   2209  HG2 GLU   143      44.914  44.332  20.258  1.00  0.00           H
ATOM   2210  HG3 GLU   143      43.569  45.418  20.680  1.00  0.00           H
ATOM   2211  CD  GLU   143      45.527  46.344  20.794  1.00  0.00           C
ATOM   2212  OE1 GLU   143      46.683  46.158  20.997  1.00  0.00           O
ATOM   2213  OE2 GLU   143      45.106  47.518  20.540  1.00  0.00           O
ATOM   2214  C   GLU   143      44.329  42.462  23.781  1.00  0.00           C
ATOM   2215  O   GLU   143      43.344  41.866  24.108  1.00  0.00           O
ATOM   2216  N   GLN   144      45.333  42.740  24.619  1.00  0.00           N
ATOM   2217  H   GLN   144      46.151  43.228  24.288  1.00  0.00           H
ATOM   2218  CA  GLN   144      45.255  42.679  26.070  1.00  0.00           C
ATOM   2219  HA  GLN   144      44.866  41.692  26.321  1.00  0.00           H
ATOM   2220  CB  GLN   144      46.662  42.938  26.618  1.00  0.00           C
ATOM   2221  HB2 GLN   144      47.333  42.241  26.116  1.00  0.00           H
ATOM   2222  HB3 GLN   144      46.920  43.985  26.458  1.00  0.00           H
ATOM   2223  CG  GLN   144      46.838  42.595  28.137  1.00  0.00           C
ATOM   2224  HG2 GLN   144      46.250  43.342  28.668  1.00  0.00           H
ATOM   2225  HG3 GLN   144      46.452  41.581  28.246  1.00  0.00           H
ATOM   2226  CD  GLN   144      48.263  42.592  28.665  1.00  0.00           C
ATOM   2227  OE1 GLN   144      49.217  42.023  28.078  1.00  0.00           O
ATOM   2228  NE2 GLN   144      48.589  43.257  29.831  1.00  0.00           N
ATOM   2229 HE21 GLN   144      49.562  43.248  30.102  1.00  0.00           H
ATOM   2230 HE22 GLN   144      48.018  44.003  30.202  1.00  0.00           H
ATOM   2231  C   GLN   144      44.194  43.699  26.632  1.00  0.00           C
ATOM   2232  O   GLN   144      44.466  44.912  26.452  1.00  0.00           O
ATOM   2233  N   TYR   145      43.165  43.213  27.334  1.00  0.00           N
ATOM   2234  H   TYR   145      43.100  42.211  27.438  1.00  0.00           H
ATOM   2235  CA  TYR   145      42.113  43.998  27.974  1.00  0.00           C
ATOM   2236  HA  TYR   145      42.419  45.043  27.935  1.00  0.00           H
ATOM   2237  CB  TYR   145      40.783  43.769  27.233  1.00  0.00           C
ATOM   2238  HB2 TYR   145      40.501  42.733  27.419  1.00  0.00           H
ATOM   2239  HB3 TYR   145      40.069  44.430  27.724  1.00  0.00           H
ATOM   2240  CG  TYR   145      40.755  43.956  25.733  1.00  0.00           C
ATOM   2241  CD1 TYR   145      40.593  45.202  25.143  1.00  0.00           C
ATOM   2242  HD1 TYR   145      40.405  46.043  25.795  1.00  0.00           H
ATOM   2243  CE1 TYR   145      40.375  45.319  23.809  1.00  0.00           C
ATOM   2244  HE1 TYR   145      40.170  46.319  23.455  1.00  0.00           H
ATOM   2245  CZ  TYR   145      40.553  44.255  22.927  1.00  0.00           C
ATOM   2246  OH  TYR   145      40.451  44.523  21.543  1.00  0.00           O
ATOM   2247  HH  TYR   145      40.464  43.649  21.145  1.00  0.00           H
ATOM   2248  CE2 TYR   145      40.714  42.969  23.461  1.00  0.00           C
ATOM   2249  HE2 TYR   145      40.943  42.131  22.820  1.00  0.00           H
ATOM   2250  CD2 TYR   145      40.760  42.799  24.891  1.00  0.00           C
ATOM   2251  HD2 TYR   145      41.078  41.867  25.336  1.00  0.00           H
ATOM   2252  C   TYR   145      42.120  43.733  29.502  1.00  0.00           C
ATOM   2253  O   TYR   145      42.831  42.894  30.081  1.00  0.00           O
ATOM   2254  N   ALA   146      41.359  44.550  30.187  1.00  0.00           N
ATOM   2255  H   ALA   146      40.662  45.099  29.706  1.00  0.00           H
ATOM   2256  CA  ALA   146      41.351  44.618  31.679  1.00  0.00           C
ATOM   2257  HA  ALA   146      41.517  43.638  32.127  1.00  0.00           H
ATOM   2258  CB  ALA   146      42.380  45.610  32.154  1.00  0.00           C
ATOM   2259  HB1 ALA   146      42.707  46.077  31.225  1.00  0.00           H
ATOM   2260  HB2 ALA   146      43.281  45.098  32.491  1.00  0.00           H
ATOM   2261  HB3 ALA   146      41.923  46.297  32.867  1.00  0.00           H
ATOM   2262  C   ALA   146      39.964  44.943  32.195  1.00  0.00           C
ATOM   2263  O   ALA   146      39.103  45.546  31.473  1.00  0.00           O
ATOM   2264  N   TRP   147      39.675  44.632  33.443  1.00  0.00           N
ATOM   2265  H   TRP   147      40.391  44.086  33.902  1.00  0.00           H
ATOM   2266  CA  TRP   147      38.366  44.637  34.137  1.00  0.00           C
ATOM   2267  HA  TRP   147      37.768  45.450  33.725  1.00  0.00           H
ATOM   2268  CB  TRP   147      37.575  43.413  33.688  1.00  0.00           C
ATOM   2269  HB2 TRP   147      37.371  43.376  32.617  1.00  0.00           H
ATOM   2270  HB3 TRP   147      38.174  42.567  34.027  1.00  0.00           H
ATOM   2271  CG  TRP   147      36.267  43.217  34.321  1.00  0.00           C
ATOM   2272  CD1 TRP   147      35.064  43.353  33.716  1.00  0.00           C
ATOM   2273  HD1 TRP   147      34.943  43.780  32.731  1.00  0.00           H
ATOM   2274  NE1 TRP   147      34.105  43.049  34.611  1.00  0.00           N
ATOM   2275  HE1 TRP   147      33.161  43.342  34.399  1.00  0.00           H
ATOM   2276  CE2 TRP   147      34.568  42.709  35.880  1.00  0.00           C
ATOM   2277  CZ2 TRP   147      33.948  42.486  37.102  1.00  0.00           C
ATOM   2278  HZ2 TRP   147      32.876  42.600  37.167  1.00  0.00           H
ATOM   2279  CH2 TRP   147      34.771  42.074  38.210  1.00  0.00           C
ATOM   2280  HH2 TRP   147      34.389  41.917  39.208  1.00  0.00           H
ATOM   2281  CZ3 TRP   147      36.151  41.962  37.982  1.00  0.00           C
ATOM   2282  HZ3 TRP   147      36.713  41.451  38.749  1.00  0.00           H
ATOM   2283  CE3 TRP   147      36.800  42.320  36.822  1.00  0.00           C
ATOM   2284  HE3 TRP   147      37.853  42.165  36.637  1.00  0.00           H
ATOM   2285  CD2 TRP   147      36.002  42.718  35.699  1.00  0.00           C
ATOM   2286  C   TRP   147      38.469  44.819  35.620  1.00  0.00           C
ATOM   2287  O   TRP   147      39.371  44.357  36.253  1.00  0.00           O
ATOM   2288  N   GLU   148      37.489  45.494  36.186  1.00  0.00           N
ATOM   2289  H   GLU   148      36.794  46.018  35.673  1.00  0.00           H
ATOM   2290  CA  GLU   148      37.444  45.608  37.679  1.00  0.00           C
ATOM   2291  HA  GLU   148      37.933  44.736  38.113  1.00  0.00           H
ATOM   2292  CB  GLU   148      38.473  46.605  38.108  1.00  0.00           C
ATOM   2293  HB2 GLU   148      38.583  46.620  39.192  1.00  0.00           H
ATOM   2294  HB3 GLU   148      39.400  46.390  37.576  1.00  0.00           H
ATOM   2295  CG  GLU   148      38.111  48.062  37.686  1.00  0.00           C
ATOM   2296  HG2 GLU   148      37.868  48.034  36.623  1.00  0.00           H
ATOM   2297  HG3 GLU   148      37.327  48.531  38.279  1.00  0.00           H
ATOM   2298  CD  GLU   148      39.322  48.954  37.782  1.00  0.00           C
ATOM   2299  OE1 GLU   148      39.932  49.324  36.787  1.00  0.00           O
ATOM   2300  OE2 GLU   148      39.682  49.390  38.868  1.00  0.00           O
ATOM   2301  C   GLU   148      36.046  45.911  38.258  1.00  0.00           C
ATOM   2302  O   GLU   148      35.151  46.478  37.576  1.00  0.00           O
ATOM   2303  N   SER   149      35.880  45.311  39.484  1.00  0.00           N
ATOM   2304  H   SER   149      36.708  44.868  39.856  1.00  0.00           H
ATOM   2305  CA  SER   149      34.738  45.583  40.347  1.00  0.00           C
ATOM   2306  HA  SER   149      34.528  46.652  40.376  1.00  0.00           H
ATOM   2307  CB  SER   149      33.486  44.884  39.865  1.00  0.00           C
ATOM   2308  HB2 SER   149      33.357  45.198  38.829  1.00  0.00           H
ATOM   2309  HB3 SER   149      33.722  43.823  39.933  1.00  0.00           H
ATOM   2310  OG  SER   149      32.324  45.192  40.496  1.00  0.00           O
ATOM   2311  HG  SER   149      31.903  45.757  39.844  1.00  0.00           H
ATOM   2312  C   SER   149      34.920  45.222  41.794  1.00  0.00           C
ATOM   2313  O   SER   149      35.575  44.222  42.142  1.00  0.00           O
ATOM   2314  N   SER   150      34.321  46.079  42.665  1.00  0.00           N
ATOM   2315  H   SER   150      33.742  46.838  42.334  1.00  0.00           H
ATOM   2316  CA  SER   150      34.317  45.971  44.174  1.00  0.00           C
ATOM   2317  HA  SER   150      35.202  45.432  44.514  1.00  0.00           H
ATOM   2318  CB  SER   150      34.433  47.385  44.848  1.00  0.00           C
ATOM   2319  HB2 SER   150      33.478  47.910  44.862  1.00  0.00           H
ATOM   2320  HB3 SER   150      34.682  47.272  45.903  1.00  0.00           H
ATOM   2321  OG  SER   150      35.335  48.324  44.228  1.00  0.00           O
ATOM   2322  HG  SER   150      35.586  48.963  44.899  1.00  0.00           H
ATOM   2323  C   SER   150      33.139  45.233  44.681  1.00  0.00           C
ATOM   2324  O   SER   150      32.555  45.495  45.713  1.00  0.00           O
ATOM   2325  N   ALA   151      32.692  44.322  43.822  1.00  0.00           N
ATOM   2326  H   ALA   151      33.245  44.088  43.010  1.00  0.00           H
ATOM   2327  CA  ALA   151      31.345  43.695  43.842  1.00  0.00           C
ATOM   2328  HA  ALA   151      31.330  42.992  43.008  1.00  0.00           H
ATOM   2329  CB  ALA   151      31.133  42.900  45.134  1.00  0.00           C
ATOM   2330  HB1 ALA   151      30.866  43.449  46.037  1.00  0.00           H
ATOM   2331  HB2 ALA   151      32.039  42.314  45.292  1.00  0.00           H
ATOM   2332  HB3 ALA   151      30.361  42.152  44.951  1.00  0.00           H
ATOM   2333  C   ALA   151      30.175  44.601  43.421  1.00  0.00           C
ATOM   2334  O   ALA   151      29.346  44.234  42.566  1.00  0.00           O
ATOM   2335  N   GLY   152      30.100  45.740  44.133  1.00  0.00           N
ATOM   2336  H   GLY   152      30.798  46.006  44.812  1.00  0.00           H
ATOM   2337  CA  GLY   152      28.873  46.504  44.178  1.00  0.00           C
ATOM   2338  HA2 GLY   152      28.100  45.931  44.692  1.00  0.00           H
ATOM   2339  HA3 GLY   152      29.142  47.330  44.836  1.00  0.00           H
ATOM   2340  C   GLY   152      28.398  47.012  42.814  1.00  0.00           C
ATOM   2341  O   GLY   152      29.035  48.002  42.319  1.00  0.00           O
ATOM   2342  N   GLY   153      27.289  46.415  42.246  1.00  0.00           N
ATOM   2343  H   GLY   153      26.946  45.601  42.736  1.00  0.00           H
ATOM   2344  CA  GLY   153      26.375  46.964  41.199  1.00  0.00           C
ATOM   2345  HA2 GLY   153      25.680  46.156  40.969  1.00  0.00           H
ATOM   2346  HA3 GLY   153      25.763  47.736  41.662  1.00  0.00           H
ATOM   2347  C   GLY   153      26.953  47.333  39.820  1.00  0.00           C
ATOM   2348  O   GLY   153      26.097  47.656  38.997  1.00  0.00           O
ATOM   2349  N   SER   154      28.295  47.315  39.610  1.00  0.00           N
ATOM   2350  H   SER   154      28.932  47.085  40.359  1.00  0.00           H
ATOM   2351  CA  SER   154      28.998  47.849  38.431  1.00  0.00           C
ATOM   2352  HA  SER   154      28.462  47.667  37.498  1.00  0.00           H
ATOM   2353  CB  SER   154      29.102  49.384  38.633  1.00  0.00           C
ATOM   2354  HB2 SER   154      29.408  49.824  37.684  1.00  0.00           H
ATOM   2355  HB3 SER   154      28.191  49.943  38.847  1.00  0.00           H
ATOM   2356  OG  SER   154      29.891  49.774  39.670  1.00  0.00           O
ATOM   2357  HG  SER   154      30.810  49.673  39.417  1.00  0.00           H
ATOM   2358  C   SER   154      30.398  47.383  38.174  1.00  0.00           C
ATOM   2359  O   SER   154      31.112  46.867  39.024  1.00  0.00           O
ATOM   2360  N   PHE   155      30.862  47.561  36.921  1.00  0.00           N
ATOM   2361  H   PHE   155      30.222  47.819  36.184  1.00  0.00           H
ATOM   2362  CA  PHE   155      32.201  47.284  36.434  1.00  0.00           C
ATOM   2363  HA  PHE   155      32.950  47.501  37.195  1.00  0.00           H
ATOM   2364  CB  PHE   155      32.215  45.797  36.068  1.00  0.00           C
ATOM   2365  HB2 PHE   155      33.281  45.599  35.951  1.00  0.00           H
ATOM   2366  HB3 PHE   155      31.818  45.276  36.939  1.00  0.00           H
ATOM   2367  CG  PHE   155      31.489  45.332  34.805  1.00  0.00           C
ATOM   2368  CD1 PHE   155      32.149  45.183  33.589  1.00  0.00           C
ATOM   2369  HD1 PHE   155      33.188  45.400  33.389  1.00  0.00           H
ATOM   2370  CE1 PHE   155      31.488  44.438  32.531  1.00  0.00           C
ATOM   2371  HE1 PHE   155      31.930  44.324  31.552  1.00  0.00           H
ATOM   2372  CZ  PHE   155      30.166  44.131  32.564  1.00  0.00           C
ATOM   2373  HZ  PHE   155      29.651  43.771  31.685  1.00  0.00           H
ATOM   2374  CE2 PHE   155      29.532  44.346  33.804  1.00  0.00           C
ATOM   2375  HE2 PHE   155      28.454  44.273  33.841  1.00  0.00           H
ATOM   2376  CD2 PHE   155      30.170  44.888  34.880  1.00  0.00           C
ATOM   2377  HD2 PHE   155      29.593  45.007  35.785  1.00  0.00           H
ATOM   2378  C   PHE   155      32.613  48.120  35.220  1.00  0.00           C
ATOM   2379  O   PHE   155      31.814  48.854  34.634  1.00  0.00           O
ATOM   2380  N   THR   156      33.860  48.124  34.802  1.00  0.00           N
ATOM   2381  H   THR   156      34.436  47.416  35.235  1.00  0.00           H
ATOM   2382  CA  THR   156      34.392  48.894  33.684  1.00  0.00           C
ATOM   2383  HA  THR   156      33.615  49.173  32.973  1.00  0.00           H
ATOM   2384  CB  THR   156      35.230  50.124  34.173  1.00  0.00           C
ATOM   2385  HB  THR   156      35.927  50.435  33.395  1.00  0.00           H
ATOM   2386  CG2 THR   156      34.489  51.363  34.749  1.00  0.00           C
ATOM   2387 HG21 THR   156      33.922  51.195  35.664  1.00  0.00           H
ATOM   2388 HG22 THR   156      33.776  51.664  33.981  1.00  0.00           H
ATOM   2389 HG23 THR   156      35.214  52.142  34.988  1.00  0.00           H
ATOM   2390  OG1 THR   156      36.028  49.630  35.223  1.00  0.00           O
ATOM   2391  HG1 THR   156      36.924  49.921  35.032  1.00  0.00           H
ATOM   2392  C   THR   156      35.289  47.960  32.823  1.00  0.00           C
ATOM   2393  O   THR   156      35.751  46.942  33.319  1.00  0.00           O
ATOM   2394  N   VAL   157      35.564  48.291  31.604  1.00  0.00           N
ATOM   2395  H   VAL   157      35.100  49.131  31.288  1.00  0.00           H
ATOM   2396  CA  VAL   157      36.264  47.443  30.615  1.00  0.00           C
ATOM   2397  HA  VAL   157      36.914  46.776  31.183  1.00  0.00           H
ATOM   2398  CB  VAL   157      35.364  46.534  29.805  1.00  0.00           C
ATOM   2399  HB  VAL   157      34.527  47.096  29.390  1.00  0.00           H
ATOM   2400  CG1 VAL   157      36.044  45.756  28.655  1.00  0.00           C
ATOM   2401 HG11 VAL   157      35.346  45.060  28.191  1.00  0.00           H
ATOM   2402 HG12 VAL   157      36.304  46.553  27.959  1.00  0.00           H
ATOM   2403 HG13 VAL   157      36.964  45.240  28.933  1.00  0.00           H
ATOM   2404  CG2 VAL   157      34.721  45.527  30.730  1.00  0.00           C
ATOM   2405 HG21 VAL   157      34.069  44.808  30.232  1.00  0.00           H
ATOM   2406 HG22 VAL   157      34.096  46.061  31.446  1.00  0.00           H
ATOM   2407 HG23 VAL   157      35.448  44.887  31.230  1.00  0.00           H
ATOM   2408  C   VAL   157      37.132  48.332  29.834  1.00  0.00           C
ATOM   2409  O   VAL   157      36.821  49.514  29.632  1.00  0.00           O
ATOM   2410  N   ARG   158      38.331  47.853  29.464  1.00  0.00           N
ATOM   2411  H   ARG   158      38.593  46.907  29.702  1.00  0.00           H
ATOM   2412  CA  ARG   158      39.313  48.735  28.914  1.00  0.00           C
ATOM   2413  HA  ARG   158      38.864  49.327  28.117  1.00  0.00           H
ATOM   2414  CB  ARG   158      39.768  49.793  29.975  1.00  0.00           C
ATOM   2415  HB2 ARG   158      40.702  50.277  29.693  1.00  0.00           H
ATOM   2416  HB3 ARG   158      38.970  50.525  30.090  1.00  0.00           H
ATOM   2417  CG  ARG   158      40.070  49.102  31.364  1.00  0.00           C
ATOM   2418  HG2 ARG   158      39.098  48.748  31.709  1.00  0.00           H
ATOM   2419  HG3 ARG   158      40.765  48.262  31.369  1.00  0.00           H
ATOM   2420  CD  ARG   158      40.573  50.260  32.323  1.00  0.00           C
ATOM   2421  HD2 ARG   158      41.503  50.649  31.909  1.00  0.00           H
ATOM   2422  HD3 ARG   158      39.755  50.971  32.429  1.00  0.00           H
ATOM   2423  NE  ARG   158      40.915  49.694  33.638  1.00  0.00           N
ATOM   2424  HE  ARG   158      40.327  49.932  34.424  1.00  0.00           H
ATOM   2425  CZ  ARG   158      41.995  49.027  34.022  1.00  0.00           C
ATOM   2426  NH1 ARG   158      43.030  48.879  33.263  1.00  0.00           N
ATOM   2427 HH11 ARG   158      43.072  49.475  32.448  1.00  0.00           H
ATOM   2428 HH12 ARG   158      43.891  48.607  33.716  1.00  0.00           H
ATOM   2429  NH2 ARG   158      42.122  48.532  35.203  1.00  0.00           N
ATOM   2430 HH21 ARG   158      41.342  48.686  35.825  1.00  0.00           H
ATOM   2431 HH22 ARG   158      43.033  48.247  35.535  1.00  0.00           H
ATOM   2432  C   ARG   158      40.576  47.998  28.276  1.00  0.00           C
ATOM   2433  O   ARG   158      40.781  46.823  28.528  1.00  0.00           O
ATOM   2434  N   THR   159      41.311  48.659  27.356  1.00  0.00           N
ATOM   2435  H   THR   159      41.108  49.633  27.182  1.00  0.00           H
ATOM   2436  CA  THR   159      42.621  48.240  26.911  1.00  0.00           C
ATOM   2437  HA  THR   159      42.591  47.160  26.761  1.00  0.00           H
ATOM   2438  CB  THR   159      43.053  48.867  25.636  1.00  0.00           C
ATOM   2439  HB  THR   159      44.106  48.596  25.564  1.00  0.00           H
ATOM   2440  CG2 THR   159      42.359  48.339  24.386  1.00  0.00           C
ATOM   2441 HG21 THR   159      42.569  47.269  24.389  1.00  0.00           H
ATOM   2442 HG22 THR   159      42.833  48.743  23.491  1.00  0.00           H
ATOM   2443 HG23 THR   159      41.276  48.345  24.502  1.00  0.00           H
ATOM   2444  OG1 THR   159      42.874  50.265  25.644  1.00  0.00           O
ATOM   2445  HG1 THR   159      43.383  50.746  24.986  1.00  0.00           H
ATOM   2446  C   THR   159      43.697  48.575  27.990  1.00  0.00           C
ATOM   2447  O   THR   159      43.571  49.495  28.808  1.00  0.00           O
ATOM   2448  N   ASP   160      44.854  47.898  27.994  1.00  0.00           N
ATOM   2449  H   ASP   160      45.053  47.209  27.283  1.00  0.00           H
ATOM   2450  CA  ASP   160      45.693  47.924  29.202  1.00  0.00           C
ATOM   2451  HA  ASP   160      45.092  48.366  29.996  1.00  0.00           H
ATOM   2452  CB  ASP   160      46.050  46.494  29.572  1.00  0.00           C
ATOM   2453  HB2 ASP   160      45.228  45.820  29.816  1.00  0.00           H
ATOM   2454  HB3 ASP   160      46.654  46.071  28.769  1.00  0.00           H
ATOM   2455  CG  ASP   160      46.949  46.453  30.813  1.00  0.00           C
ATOM   2456  OD1 ASP   160      46.630  47.173  31.772  1.00  0.00           O
ATOM   2457  OD2 ASP   160      48.009  45.732  30.742  1.00  0.00           O
ATOM   2458  C   ASP   160      46.903  48.871  29.091  1.00  0.00           C
ATOM   2459  O   ASP   160      47.659  48.893  28.126  1.00  0.00           O
ATOM   2460  N   THR   161      46.987  49.765  30.138  1.00  0.00           N
ATOM   2461  H   THR   161      46.212  49.737  30.785  1.00  0.00           H
ATOM   2462  CA  THR   161      48.118  50.622  30.480  1.00  0.00           C
ATOM   2463  HA  THR   161      48.425  51.229  29.630  1.00  0.00           H
ATOM   2464  CB  THR   161      47.731  51.553  31.632  1.00  0.00           C
ATOM   2465  HB  THR   161      47.560  50.992  32.551  1.00  0.00           H
ATOM   2466  CG2 THR   161      48.748  52.657  32.000  1.00  0.00           C
ATOM   2467 HG21 THR   161      49.502  52.198  32.639  1.00  0.00           H
ATOM   2468 HG22 THR   161      48.253  53.461  32.545  1.00  0.00           H
ATOM   2469 HG23 THR   161      49.256  53.162  31.179  1.00  0.00           H
ATOM   2470  OG1 THR   161      46.610  52.311  31.229  1.00  0.00           O
ATOM   2471  HG1 THR   161      46.751  52.548  30.309  1.00  0.00           H
ATOM   2472  C   THR   161      49.378  49.898  30.951  1.00  0.00           C
ATOM   2473  O   THR   161      50.497  50.445  30.914  1.00  0.00           O
ATOM   2474  N   GLY   162      49.155  48.689  31.584  1.00  0.00           N
ATOM   2475  H   GLY   162      48.211  48.332  31.549  1.00  0.00           H
ATOM   2476  CA  GLY   162      50.171  47.956  32.358  1.00  0.00           C
ATOM   2477  HA2 GLY   162      50.636  48.557  33.140  1.00  0.00           H
ATOM   2478  HA3 GLY   162      49.596  47.250  32.956  1.00  0.00           H
ATOM   2479  C   GLY   162      51.262  47.175  31.503  1.00  0.00           C
ATOM   2480  O   GLY   162      51.700  47.641  30.477  1.00  0.00           O
ATOM   2481  N   GLU   163      51.617  45.989  32.005  1.00  0.00           N
ATOM   2482  H   GLU   163      51.312  45.646  32.904  1.00  0.00           H
ATOM   2483  CA  GLU   163      52.746  45.172  31.401  1.00  0.00           C
ATOM   2484  HA  GLU   163      53.405  45.744  30.747  1.00  0.00           H
ATOM   2485  CB  GLU   163      53.517  44.427  32.559  1.00  0.00           C
ATOM   2486  HB2 GLU   163      53.920  45.092  33.325  1.00  0.00           H
ATOM   2487  HB3 GLU   163      52.943  43.602  32.980  1.00  0.00           H
ATOM   2488  CG  GLU   163      54.753  43.753  31.955  1.00  0.00           C
ATOM   2489  HG2 GLU   163      54.446  42.927  31.313  1.00  0.00           H
ATOM   2490  HG3 GLU   163      55.290  44.377  31.241  1.00  0.00           H
ATOM   2491  CD  GLU   163      55.628  43.211  33.083  1.00  0.00           C
ATOM   2492  OE1 GLU   163      56.394  44.048  33.736  1.00  0.00           O
ATOM   2493  OE2 GLU   163      55.437  41.987  33.318  1.00  0.00           O
ATOM   2494  C   GLU   163      52.180  44.158  30.407  1.00  0.00           C
ATOM   2495  O   GLU   163      51.219  43.497  30.718  1.00  0.00           O
ATOM   2496  N   PRO   164      52.787  43.909  29.222  1.00  0.00           N
ATOM   2497  CD  PRO   164      53.934  44.538  28.668  1.00  0.00           C
ATOM   2498  HD2 PRO   164      54.832  44.260  29.221  1.00  0.00           H
ATOM   2499  HD3 PRO   164      53.798  45.611  28.802  1.00  0.00           H
ATOM   2500  CG  PRO   164      53.936  44.251  27.196  1.00  0.00           C
ATOM   2501  HG2 PRO   164      54.976  44.206  26.871  1.00  0.00           H
ATOM   2502  HG3 PRO   164      53.304  45.036  26.780  1.00  0.00           H
ATOM   2503  CB  PRO   164      53.190  42.909  26.997  1.00  0.00           C
ATOM   2504  HB2 PRO   164      53.915  42.098  26.927  1.00  0.00           H
ATOM   2505  HB3 PRO   164      52.501  42.889  26.153  1.00  0.00           H
ATOM   2506  CA  PRO   164      52.364  42.870  28.316  1.00  0.00           C
ATOM   2507  HA  PRO   164      51.326  43.035  28.029  1.00  0.00           H
ATOM   2508  C   PRO   164      52.484  41.474  28.878  1.00  0.00           C
ATOM   2509  O   PRO   164      53.477  41.226  29.547  1.00  0.00           O
ATOM   2510  N   MET   165      51.615  40.497  28.568  1.00  0.00           N
ATOM   2511  H   MET   165      50.937  40.660  27.837  1.00  0.00           H
ATOM   2512  CA  MET   165      51.690  39.120  29.085  1.00  0.00           C
ATOM   2513  HA  MET   165      52.601  39.079  29.684  1.00  0.00           H
ATOM   2514  CB  MET   165      50.535  38.879  30.073  1.00  0.00           C
ATOM   2515  HB2 MET   165      50.804  38.054  30.730  1.00  0.00           H
ATOM   2516  HB3 MET   165      50.528  39.802  30.651  1.00  0.00           H
ATOM   2517  CG  MET   165      49.183  38.375  29.556  1.00  0.00           C
ATOM   2518  HG2 MET   165      48.855  39.134  28.846  1.00  0.00           H
ATOM   2519  HG3 MET   165      49.311  37.458  28.980  1.00  0.00           H
ATOM   2520  SD  MET   165      47.738  38.242  30.719  1.00  0.00           S
ATOM   2521  CE  MET   165      47.581  40.052  31.101  1.00  0.00           C
ATOM   2522  HE1 MET   165      47.160  40.064  32.107  1.00  0.00           H
ATOM   2523  HE2 MET   165      48.594  40.450  31.063  1.00  0.00           H
ATOM   2524  HE3 MET   165      47.034  40.511  30.279  1.00  0.00           H
ATOM   2525  C   MET   165      51.839  38.027  28.055  1.00  0.00           C
ATOM   2526  O   MET   165      52.298  36.967  28.401  1.00  0.00           O
ATOM   2527  N   GLY   166      51.493  38.313  26.813  1.00  0.00           N
ATOM   2528  H   GLY   166      51.121  39.216  26.556  1.00  0.00           H
ATOM   2529  CA  GLY   166      51.712  37.497  25.666  1.00  0.00           C
ATOM   2530  HA2 GLY   166      52.119  38.084  24.842  1.00  0.00           H
ATOM   2531  HA3 GLY   166      52.493  36.796  25.962  1.00  0.00           H
ATOM   2532  C   GLY   166      50.442  36.744  25.370  1.00  0.00           C
ATOM   2533  O   GLY   166      49.687  37.064  24.482  1.00  0.00           O
ATOM   2534  N   ARG   167      50.073  35.822  26.279  1.00  0.00           N
ATOM   2535  H   ARG   167      50.652  35.734  27.103  1.00  0.00           H
ATOM   2536  CA  ARG   167      48.767  35.184  26.348  1.00  0.00           C
ATOM   2537  HA  ARG   167      47.939  35.849  26.101  1.00  0.00           H
ATOM   2538  CB  ARG   167      48.686  33.926  25.479  1.00  0.00           C
ATOM   2539  HB2 ARG   167      49.109  34.241  24.527  1.00  0.00           H
ATOM   2540  HB3 ARG   167      49.201  33.147  26.042  1.00  0.00           H
ATOM   2541  CG  ARG   167      47.264  33.381  25.082  1.00  0.00           C
ATOM   2542  HG2 ARG   167      46.664  33.250  25.983  1.00  0.00           H
ATOM   2543  HG3 ARG   167      46.709  34.066  24.440  1.00  0.00           H
ATOM   2544  CD  ARG   167      47.553  32.057  24.263  1.00  0.00           C
ATOM   2545  HD2 ARG   167      46.642  31.746  23.751  1.00  0.00           H
ATOM   2546  HD3 ARG   167      48.363  32.237  23.557  1.00  0.00           H
ATOM   2547  NE  ARG   167      47.768  31.028  25.323  1.00  0.00           N
ATOM   2548  HE  ARG   167      47.347  31.078  26.240  1.00  0.00           H
ATOM   2549  CZ  ARG   167      48.756  30.185  25.257  1.00  0.00           C
ATOM   2550  NH1 ARG   167      49.363  29.914  24.158  1.00  0.00           N
ATOM   2551 HH11 ARG   167      49.300  30.471  23.318  1.00  0.00           H
ATOM   2552 HH12 ARG   167      50.132  29.261  24.209  1.00  0.00           H
ATOM   2553  NH2 ARG   167      49.192  29.632  26.343  1.00  0.00           N
ATOM   2554 HH21 ARG   167      48.777  29.849  27.238  1.00  0.00           H
ATOM   2555 HH22 ARG   167      50.071  29.142  26.252  1.00  0.00           H
ATOM   2556  C   ARG   167      48.539  34.705  27.810  1.00  0.00           C
ATOM   2557  O   ARG   167      49.536  34.294  28.446  1.00  0.00           O
ATOM   2558  N   GLY   168      47.306  34.741  28.240  1.00  0.00           N
ATOM   2559  H   GLY   168      46.627  35.149  27.614  1.00  0.00           H
ATOM   2560  CA  GLY   168      46.879  34.226  29.610  1.00  0.00           C
ATOM   2561  HA2 GLY   168      46.503  33.205  29.653  1.00  0.00           H
ATOM   2562  HA3 GLY   168      47.762  34.279  30.246  1.00  0.00           H
ATOM   2563  C   GLY   168      45.824  35.116  30.241  1.00  0.00           C
ATOM   2564  O   GLY   168      45.230  36.003  29.569  1.00  0.00           O
ATOM   2565  N   THR   169      45.532  34.878  31.556  1.00  0.00           N
ATOM   2566  H   THR   169      46.052  34.107  31.949  1.00  0.00           H
ATOM   2567  CA  THR   169      44.752  35.734  32.483  1.00  0.00           C
ATOM   2568  HA  THR   169      44.510  36.705  32.052  1.00  0.00           H
ATOM   2569  CB  THR   169      43.361  35.098  32.762  1.00  0.00           C
ATOM   2570  HB  THR   169      43.581  34.221  33.371  1.00  0.00           H
ATOM   2571  CG2 THR   169      42.465  35.907  33.726  1.00  0.00           C
ATOM   2572 HG21 THR   169      41.424  35.587  33.782  1.00  0.00           H
ATOM   2573 HG22 THR   169      42.411  36.930  33.353  1.00  0.00           H
ATOM   2574 HG23 THR   169      42.901  35.949  34.723  1.00  0.00           H
ATOM   2575  OG1 THR   169      42.723  34.854  31.601  1.00  0.00           O
ATOM   2576  HG1 THR   169      43.218  34.127  31.218  1.00  0.00           H
ATOM   2577  C   THR   169      45.464  35.924  33.806  1.00  0.00           C
ATOM   2578  O   THR   169      45.999  34.959  34.358  1.00  0.00           O
ATOM   2579  N   LYS   170      45.297  37.072  34.387  1.00  0.00           N
ATOM   2580  H   LYS   170      44.570  37.704  34.084  1.00  0.00           H
ATOM   2581  CA  LYS   170      45.740  37.477  35.785  1.00  0.00           C
ATOM   2582  HA  LYS   170      46.185  36.615  36.283  1.00  0.00           H
ATOM   2583  CB  LYS   170      46.844  38.538  35.573  1.00  0.00           C
ATOM   2584  HB2 LYS   170      46.505  39.419  35.027  1.00  0.00           H
ATOM   2585  HB3 LYS   170      47.164  38.877  36.558  1.00  0.00           H
ATOM   2586  CG  LYS   170      48.070  38.056  34.804  1.00  0.00           C
ATOM   2587  HG2 LYS   170      48.538  37.224  35.331  1.00  0.00           H
ATOM   2588  HG3 LYS   170      47.776  37.654  33.835  1.00  0.00           H
ATOM   2589  CD  LYS   170      49.025  39.263  34.587  1.00  0.00           C
ATOM   2590  HD2 LYS   170      48.555  40.094  34.063  1.00  0.00           H
ATOM   2591  HD3 LYS   170      49.342  39.739  35.515  1.00  0.00           H
ATOM   2592  CE  LYS   170      50.274  38.962  33.723  1.00  0.00           C
ATOM   2593  HE2 LYS   170      50.719  38.084  34.190  1.00  0.00           H
ATOM   2594  HE3 LYS   170      50.017  38.629  32.717  1.00  0.00           H
ATOM   2595  NZ  LYS   170      51.300  40.001  33.734  1.00  0.00           N
ATOM   2596  HZ1 LYS   170      52.124  39.790  33.190  1.00  0.00           H
ATOM   2597  HZ2 LYS   170      51.715  40.231  34.625  1.00  0.00           H
ATOM   2598  HZ3 LYS   170      50.849  40.845  33.408  1.00  0.00           H
ATOM   2599  C   LYS   170      44.538  38.028  36.602  1.00  0.00           C
ATOM   2600  O   LYS   170      43.717  38.726  35.998  1.00  0.00           O
ATOM   2601  N   VAL   171      44.425  37.681  37.907  1.00  0.00           N
ATOM   2602  H   VAL   171      45.203  37.165  38.294  1.00  0.00           H
ATOM   2603  CA  VAL   171      43.348  38.131  38.850  1.00  0.00           C
ATOM   2604  HA  VAL   171      42.627  38.825  38.417  1.00  0.00           H
ATOM   2605  CB  VAL   171      42.512  36.882  39.152  1.00  0.00           C
ATOM   2606  HB  VAL   171      43.080  36.083  39.629  1.00  0.00           H
ATOM   2607  CG1 VAL   171      41.255  37.239  40.042  1.00  0.00           C
ATOM   2608 HG11 VAL   171      40.449  37.635  39.425  1.00  0.00           H
ATOM   2609 HG12 VAL   171      40.996  36.305  40.542  1.00  0.00           H
ATOM   2610 HG13 VAL   171      41.339  38.011  40.806  1.00  0.00           H
ATOM   2611  CG2 VAL   171      42.025  36.241  37.912  1.00  0.00           C
ATOM   2612 HG21 VAL   171      41.515  36.916  37.224  1.00  0.00           H
ATOM   2613 HG22 VAL   171      41.322  35.443  38.149  1.00  0.00           H
ATOM   2614 HG23 VAL   171      42.845  35.768  37.371  1.00  0.00           H
ATOM   2615  C   VAL   171      44.049  38.674  40.109  1.00  0.00           C
ATOM   2616  O   VAL   171      44.705  37.912  40.793  1.00  0.00           O
ATOM   2617  N   ILE   172      43.930  40.015  40.288  1.00  0.00           N
ATOM   2618  H   ILE   172      43.446  40.555  39.586  1.00  0.00           H
ATOM   2619  CA  ILE   172      44.343  40.682  41.483  1.00  0.00           C
ATOM   2620  HA  ILE   172      45.064  40.059  42.014  1.00  0.00           H
ATOM   2621  CB  ILE   172      44.961  42.130  41.333  1.00  0.00           C
ATOM   2622  HB  ILE   172      44.196  42.714  40.822  1.00  0.00           H
ATOM   2623  CG2 ILE   172      45.296  42.726  42.714  1.00  0.00           C
ATOM   2624 HG21 ILE   172      44.507  42.649  43.463  1.00  0.00           H
ATOM   2625 HG22 ILE   172      45.569  43.779  42.640  1.00  0.00           H
ATOM   2626 HG23 ILE   172      46.138  42.200  43.164  1.00  0.00           H
ATOM   2627  CG1 ILE   172      46.286  42.021  40.514  1.00  0.00           C
ATOM   2628 HG12 ILE   172      46.975  42.765  40.916  1.00  0.00           H
ATOM   2629 HG13 ILE   172      46.613  41.006  40.738  1.00  0.00           H
ATOM   2630  CD1 ILE   172      46.121  42.295  39.019  1.00  0.00           C
ATOM   2631 HD11 ILE   172      45.256  42.932  38.839  1.00  0.00           H
ATOM   2632 HD12 ILE   172      45.755  41.403  38.510  1.00  0.00           H
ATOM   2633 HD13 ILE   172      47.069  42.642  38.609  1.00  0.00           H
ATOM   2634  C   ILE   172      43.015  40.691  42.380  1.00  0.00           C
ATOM   2635  O   ILE   172      42.004  41.229  41.936  1.00  0.00           O
ATOM   2636  N   LEU   173      43.147  40.208  43.659  1.00  0.00           N
ATOM   2637  H   LEU   173      44.002  39.696  43.820  1.00  0.00           H
ATOM   2638  CA  LEU   173      42.243  40.362  44.804  1.00  0.00           C
ATOM   2639  HA  LEU   173      41.259  40.730  44.511  1.00  0.00           H
ATOM   2640  CB  LEU   173      42.103  38.946  45.467  1.00  0.00           C
ATOM   2641  HB2 LEU   173      43.145  38.707  45.678  1.00  0.00           H
ATOM   2642  HB3 LEU   173      41.606  39.203  46.402  1.00  0.00           H
ATOM   2643  CG  LEU   173      41.428  37.716  44.828  1.00  0.00           C
ATOM   2644  HG  LEU   173      40.484  37.932  44.327  1.00  0.00           H
ATOM   2645  CD1 LEU   173      42.260  37.131  43.697  1.00  0.00           C
ATOM   2646 HD11 LEU   173      41.748  36.248  43.315  1.00  0.00           H
ATOM   2647 HD12 LEU   173      43.293  36.947  43.987  1.00  0.00           H
ATOM   2648 HD13 LEU   173      42.142  37.809  42.852  1.00  0.00           H
ATOM   2649  CD2 LEU   173      41.232  36.698  45.992  1.00  0.00           C
ATOM   2650 HD21 LEU   173      40.733  37.111  46.869  1.00  0.00           H
ATOM   2651 HD22 LEU   173      40.741  35.764  45.715  1.00  0.00           H
ATOM   2652 HD23 LEU   173      42.254  36.385  46.203  1.00  0.00           H
ATOM   2653  C   LEU   173      42.820  41.362  45.814  1.00  0.00           C
ATOM   2654  O   LEU   173      43.846  41.125  46.433  1.00  0.00           O
ATOM   2655  N   HID   174      42.142  42.499  45.944  1.00  0.00           N
ATOM   2656  H   HID   174      41.229  42.526  45.515  1.00  0.00           H
ATOM   2657  CA  HID   174      42.247  43.374  47.123  1.00  0.00           C
ATOM   2658  HA  HID   174      43.307  43.361  47.375  1.00  0.00           H
ATOM   2659  CB  HID   174      41.787  44.789  46.811  1.00  0.00           C
ATOM   2660  HB2 HID   174      40.730  44.728  46.552  1.00  0.00           H
ATOM   2661  HB3 HID   174      41.773  45.346  47.749  1.00  0.00           H
ATOM   2662  CG  HID   174      42.491  45.400  45.661  1.00  0.00           C
ATOM   2663  ND1 HID   174      43.601  46.267  45.856  1.00  0.00           N
ATOM   2664  HD1 HID   174      43.864  46.715  46.722  1.00  0.00           H
ATOM   2665  CE1 HID   174      43.910  46.805  44.667  1.00  0.00           C
ATOM   2666  HE1 HID   174      44.692  47.516  44.448  1.00  0.00           H
ATOM   2667  NE2 HID   174      43.197  46.224  43.725  1.00  0.00           N
ATOM   2668  CD2 HID   174      42.339  45.325  44.323  1.00  0.00           C
ATOM   2669  HD2 HID   174      41.681  44.659  43.785  1.00  0.00           H
ATOM   2670  C   HID   174      41.475  42.814  48.328  1.00  0.00           C
ATOM   2671  O   HID   174      40.299  42.683  48.141  1.00  0.00           O
ATOM   2672  N   LEU   175      42.126  42.478  49.410  1.00  0.00           N
ATOM   2673  H   LEU   175      43.113  42.692  49.467  1.00  0.00           H
ATOM   2674  CA  LEU   175      41.523  41.792  50.552  1.00  0.00           C
ATOM   2675  HA  LEU   175      40.763  41.159  50.094  1.00  0.00           H
ATOM   2676  CB  LEU   175      42.522  40.785  51.172  1.00  0.00           C
ATOM   2677  HB2 LEU   175      43.296  41.421  51.602  1.00  0.00           H
ATOM   2678  HB3 LEU   175      42.118  40.275  52.046  1.00  0.00           H
ATOM   2679  CG  LEU   175      43.240  39.661  50.327  1.00  0.00           C
ATOM   2680  HG  LEU   175      44.025  40.162  49.761  1.00  0.00           H
ATOM   2681  CD1 LEU   175      43.881  38.542  51.167  1.00  0.00           C
ATOM   2682 HD11 LEU   175      44.466  38.975  51.979  1.00  0.00           H
ATOM   2683 HD12 LEU   175      44.501  37.962  50.482  1.00  0.00           H
ATOM   2684 HD13 LEU   175      43.131  37.980  51.722  1.00  0.00           H
ATOM   2685  CD2 LEU   175      42.197  38.932  49.496  1.00  0.00           C
ATOM   2686 HD21 LEU   175      41.680  39.656  48.866  1.00  0.00           H
ATOM   2687 HD22 LEU   175      42.722  38.231  48.847  1.00  0.00           H
ATOM   2688 HD23 LEU   175      41.488  38.398  50.129  1.00  0.00           H
ATOM   2689  C   LEU   175      40.775  42.630  51.609  1.00  0.00           C
ATOM   2690  O   LEU   175      41.216  43.753  51.860  1.00  0.00           O
ATOM   2691  N   LYS   176      39.718  42.050  52.237  1.00  0.00           N
ATOM   2692  H   LYS   176      39.393  41.140  51.943  1.00  0.00           H
ATOM   2693  CA  LYS   176      38.896  42.706  53.311  1.00  0.00           C
ATOM   2694  HA  LYS   176      38.687  43.729  53.000  1.00  0.00           H
ATOM   2695  CB  LYS   176      37.585  41.938  53.567  1.00  0.00           C
ATOM   2696  HB2 LYS   176      37.794  40.873  53.659  1.00  0.00           H
ATOM   2697  HB3 LYS   176      37.068  42.342  54.438  1.00  0.00           H
ATOM   2698  CG  LYS   176      36.564  42.014  52.345  1.00  0.00           C
ATOM   2699  HG2 LYS   176      36.215  43.045  52.303  1.00  0.00           H
ATOM   2700  HG3 LYS   176      37.031  41.827  51.379  1.00  0.00           H
ATOM   2701  CD  LYS   176      35.465  40.926  52.619  1.00  0.00           C
ATOM   2702  HD2 LYS   176      34.802  40.963  51.756  1.00  0.00           H
ATOM   2703  HD3 LYS   176      35.882  39.924  52.518  1.00  0.00           H
ATOM   2704  CE  LYS   176      34.772  41.198  53.931  1.00  0.00           C
ATOM   2705  HE2 LYS   176      35.378  40.994  54.814  1.00  0.00           H
ATOM   2706  HE3 LYS   176      34.480  42.248  53.959  1.00  0.00           H
ATOM   2707  NZ  LYS   176      33.503  40.468  54.007  1.00  0.00           N
ATOM   2708  HZ1 LYS   176      33.113  40.290  53.092  1.00  0.00           H
ATOM   2709  HZ2 LYS   176      32.744  40.982  54.428  1.00  0.00           H
ATOM   2710  HZ3 LYS   176      33.608  39.609  54.527  1.00  0.00           H
ATOM   2711  C   LYS   176      39.726  42.924  54.609  1.00  0.00           C
ATOM   2712  O   LYS   176      40.744  42.277  54.854  1.00  0.00           O
ATOM   2713  N   GLU   177      39.222  43.880  55.407  1.00  0.00           N
ATOM   2714  H   GLU   177      38.374  44.378  55.171  1.00  0.00           H
ATOM   2715  CA  GLU   177      39.842  44.281  56.691  1.00  0.00           C
ATOM   2716  HA  GLU   177      40.856  44.653  56.551  1.00  0.00           H
ATOM   2717  CB  GLU   177      38.924  45.278  57.385  1.00  0.00           C
ATOM   2718  HB2 GLU   177      37.939  44.811  57.369  1.00  0.00           H
ATOM   2719  HB3 GLU   177      39.204  45.331  58.438  1.00  0.00           H
ATOM   2720  CG  GLU   177      38.976  46.696  56.729  1.00  0.00           C
ATOM   2721  HG2 GLU   177      38.392  47.379  57.345  1.00  0.00           H
ATOM   2722  HG3 GLU   177      40.034  46.945  56.802  1.00  0.00           H
ATOM   2723  CD  GLU   177      38.468  46.811  55.290  1.00  0.00           C
ATOM   2724  OE1 GLU   177      39.102  47.618  54.561  1.00  0.00           O
ATOM   2725  OE2 GLU   177      37.572  46.036  54.859  1.00  0.00           O
ATOM   2726  C   GLU   177      39.993  42.999  57.700  1.00  0.00           C
ATOM   2727  O   GLU   177      40.903  42.936  58.556  1.00  0.00           O
ATOM   2728  N   ASP   178      39.097  41.994  57.635  1.00  0.00           N
ATOM   2729  H   ASP   178      38.349  41.927  56.959  1.00  0.00           H
ATOM   2730  CA  ASP   178      39.229  40.764  58.411  1.00  0.00           C
ATOM   2731  HA  ASP   178      39.776  41.025  59.318  1.00  0.00           H
ATOM   2732  CB  ASP   178      37.795  40.339  58.857  1.00  0.00           C
ATOM   2733  HB2 ASP   178      37.885  39.393  59.390  1.00  0.00           H
ATOM   2734  HB3 ASP   178      37.483  41.078  59.594  1.00  0.00           H
ATOM   2735  CG  ASP   178      36.803  40.088  57.768  1.00  0.00           C
ATOM   2736  OD1 ASP   178      36.012  39.129  57.862  1.00  0.00           O
ATOM   2737  OD2 ASP   178      36.803  40.831  56.845  1.00  0.00           O
ATOM   2738  C   ASP   178      40.013  39.563  57.690  1.00  0.00           C
ATOM   2739  O   ASP   178      40.210  38.519  58.315  1.00  0.00           O
ATOM   2740  N   GLN   179      40.529  39.780  56.445  1.00  0.00           N
ATOM   2741  H   GLN   179      40.368  40.662  55.981  1.00  0.00           H
ATOM   2742  CA  GLN   179      40.900  38.614  55.607  1.00  0.00           C
ATOM   2743  HA  GLN   179      40.820  37.696  56.189  1.00  0.00           H
ATOM   2744  CB  GLN   179      39.869  38.382  54.458  1.00  0.00           C
ATOM   2745  HB2 GLN   179      39.947  39.250  53.804  1.00  0.00           H
ATOM   2746  HB3 GLN   179      40.168  37.512  53.873  1.00  0.00           H
ATOM   2747  CG  GLN   179      38.406  38.215  54.822  1.00  0.00           C
ATOM   2748  HG2 GLN   179      38.054  39.062  55.411  1.00  0.00           H
ATOM   2749  HG3 GLN   179      37.773  38.374  53.949  1.00  0.00           H
ATOM   2750  CD  GLN   179      38.050  36.907  55.483  1.00  0.00           C
ATOM   2751  OE1 GLN   179      38.389  35.790  55.073  1.00  0.00           O
ATOM   2752  NE2 GLN   179      37.148  37.008  56.447  1.00  0.00           N
ATOM   2753 HE21 GLN   179      36.975  36.134  56.925  1.00  0.00           H
ATOM   2754 HE22 GLN   179      36.837  37.860  56.891  1.00  0.00           H
ATOM   2755  C   GLN   179      42.324  38.650  55.130  1.00  0.00           C
ATOM   2756  O   GLN   179      42.785  38.020  54.198  1.00  0.00           O
ATOM   2757  N   THR   180      43.256  39.348  55.848  1.00  0.00           N
ATOM   2758  H   THR   180      42.936  39.911  56.623  1.00  0.00           H
ATOM   2759  CA  THR   180      44.695  39.385  55.611  1.00  0.00           C
ATOM   2760  HA  THR   180      44.883  39.620  54.564  1.00  0.00           H
ATOM   2761  CB  THR   180      45.392  40.579  56.300  1.00  0.00           C
ATOM   2762  HB  THR   180      46.469  40.439  56.209  1.00  0.00           H
ATOM   2763  CG2 THR   180      44.871  41.931  55.921  1.00  0.00           C
ATOM   2764 HG21 THR   180      45.546  42.696  56.305  1.00  0.00           H
ATOM   2765 HG22 THR   180      43.913  42.079  56.419  1.00  0.00           H
ATOM   2766 HG23 THR   180      44.703  42.134  54.864  1.00  0.00           H
ATOM   2767  OG1 THR   180      45.171  40.452  57.681  1.00  0.00           O
ATOM   2768  HG1 THR   180      44.270  40.690  57.913  1.00  0.00           H
ATOM   2769  C   THR   180      45.501  38.139  55.774  1.00  0.00           C
ATOM   2770  O   THR   180      46.722  38.150  55.474  1.00  0.00           O
ATOM   2771  N   GLU   181      44.922  37.011  56.195  1.00  0.00           N
ATOM   2772  H   GLU   181      43.934  37.076  56.396  1.00  0.00           H
ATOM   2773  CA  GLU   181      45.655  35.721  56.309  1.00  0.00           C
ATOM   2774  HA  GLU   181      46.502  35.793  56.992  1.00  0.00           H
ATOM   2775  CB  GLU   181      44.825  34.560  56.935  1.00  0.00           C
ATOM   2776  HB2 GLU   181      45.498  33.710  57.038  1.00  0.00           H
ATOM   2777  HB3 GLU   181      44.485  34.851  57.929  1.00  0.00           H
ATOM   2778  CG  GLU   181      43.643  34.065  56.071  1.00  0.00           C
ATOM   2779  HG2 GLU   181      43.309  34.943  55.518  1.00  0.00           H
ATOM   2780  HG3 GLU   181      44.025  33.462  55.247  1.00  0.00           H
ATOM   2781  CD  GLU   181      42.547  33.202  56.810  1.00  0.00           C
ATOM   2782  OE1 GLU   181      41.424  33.695  57.033  1.00  0.00           O
ATOM   2783  OE2 GLU   181      42.819  32.007  57.141  1.00  0.00           O
ATOM   2784  C   GLU   181      46.080  35.113  54.926  1.00  0.00           C
ATOM   2785  O   GLU   181      47.104  34.480  54.924  1.00  0.00           O
ATOM   2786  N   TYR   182      45.430  35.351  53.790  1.00  0.00           N
ATOM   2787  H   TYR   182      44.561  35.867  53.809  1.00  0.00           H
ATOM   2788  CA  TYR   182      45.814  34.939  52.406  1.00  0.00           C
ATOM   2789  HA  TYR   182      46.258  33.952  52.531  1.00  0.00           H
ATOM   2790  CB  TYR   182      44.548  34.888  51.539  1.00  0.00           C
ATOM   2791  HB2 TYR   182      44.212  35.912  51.377  1.00  0.00           H
ATOM   2792  HB3 TYR   182      44.737  34.487  50.543  1.00  0.00           H
ATOM   2793  CG  TYR   182      43.436  34.051  52.315  1.00  0.00           C
ATOM   2794  CD1 TYR   182      43.540  32.669  52.538  1.00  0.00           C
ATOM   2795  HD1 TYR   182      44.285  32.047  52.064  1.00  0.00           H
ATOM   2796  CE1 TYR   182      42.534  32.051  53.220  1.00  0.00           C
ATOM   2797  HE1 TYR   182      42.548  30.991  53.424  1.00  0.00           H
ATOM   2798  CZ  TYR   182      41.413  32.745  53.666  1.00  0.00           C
ATOM   2799  OH  TYR   182      40.421  32.063  54.238  1.00  0.00           O
ATOM   2800  HH  TYR   182      39.999  32.520  54.970  1.00  0.00           H
ATOM   2801  CE2 TYR   182      41.319  34.101  53.414  1.00  0.00           C
ATOM   2802  HE2 TYR   182      40.523  34.579  53.966  1.00  0.00           H
ATOM   2803  CD2 TYR   182      42.381  34.812  52.804  1.00  0.00           C
ATOM   2804  HD2 TYR   182      42.263  35.885  52.778  1.00  0.00           H
ATOM   2805  C   TYR   182      46.962  35.739  51.811  1.00  0.00           C
ATOM   2806  O   TYR   182      47.234  35.481  50.629  1.00  0.00           O
ATOM   2807  N   LEU   183      47.715  36.608  52.585  1.00  0.00           N
ATOM   2808  H   LEU   183      47.388  36.755  53.529  1.00  0.00           H
ATOM   2809  CA  LEU   183      48.873  37.341  52.099  1.00  0.00           C
ATOM   2810  HA  LEU   183      48.750  37.369  51.016  1.00  0.00           H
ATOM   2811  CB  LEU   183      48.866  38.836  52.633  1.00  0.00           C
ATOM   2812  HB2 LEU   183      49.094  38.790  53.698  1.00  0.00           H
ATOM   2813  HB3 LEU   183      49.669  39.352  52.106  1.00  0.00           H
ATOM   2814  CG  LEU   183      47.555  39.567  52.456  1.00  0.00           C
ATOM   2815  HG  LEU   183      46.831  38.887  52.904  1.00  0.00           H
ATOM   2816  CD1 LEU   183      47.740  40.782  53.384  1.00  0.00           C
ATOM   2817 HD11 LEU   183      48.525  41.409  52.958  1.00  0.00           H
ATOM   2818 HD12 LEU   183      48.068  40.565  54.401  1.00  0.00           H
ATOM   2819 HD13 LEU   183      46.813  41.350  53.470  1.00  0.00           H
ATOM   2820  CD2 LEU   183      47.211  39.888  51.016  1.00  0.00           C
ATOM   2821 HD21 LEU   183      46.837  38.987  50.531  1.00  0.00           H
ATOM   2822 HD22 LEU   183      46.421  40.639  51.057  1.00  0.00           H
ATOM   2823 HD23 LEU   183      48.008  40.259  50.372  1.00  0.00           H
ATOM   2824  C   LEU   183      50.133  36.508  52.348  1.00  0.00           C
ATOM   2825  O   LEU   183      51.201  37.113  52.320  1.00  0.00           O
ATOM   2826  N   GLU   184      49.987  35.201  52.624  1.00  0.00           N
ATOM   2827  H   GLU   184      49.113  34.703  52.538  1.00  0.00           H
ATOM   2828  CA  GLU   184      51.060  34.450  53.248  1.00  0.00           C
ATOM   2829  HA  GLU   184      52.028  34.936  53.137  1.00  0.00           H
ATOM   2830  CB  GLU   184      50.859  34.463  54.804  1.00  0.00           C
ATOM   2831  HB2 GLU   184      51.057  35.429  55.271  1.00  0.00           H
ATOM   2832  HB3 GLU   184      49.794  34.239  54.849  1.00  0.00           H
ATOM   2833  CG  GLU   184      51.790  33.455  55.502  1.00  0.00           C
ATOM   2834  HG2 GLU   184      51.620  33.519  56.577  1.00  0.00           H
ATOM   2835  HG3 GLU   184      51.629  32.457  55.094  1.00  0.00           H
ATOM   2836  CD  GLU   184      53.324  33.752  55.374  1.00  0.00           C
ATOM   2837  OE1 GLU   184      54.056  32.820  54.957  1.00  0.00           O
ATOM   2838  OE2 GLU   184      53.702  34.863  55.680  1.00  0.00           O
ATOM   2839  C   GLU   184      51.371  33.108  52.623  1.00  0.00           C
ATOM   2840  O   GLU   184      50.438  32.315  52.566  1.00  0.00           O
ATOM   2841  N   GLU   185      52.611  32.813  52.180  1.00  0.00           N
ATOM   2842  H   GLU   185      53.399  33.433  52.299  1.00  0.00           H
ATOM   2843  CA  GLU   185      52.932  31.594  51.436  1.00  0.00           C
ATOM   2844  HA  GLU   185      52.330  31.451  50.538  1.00  0.00           H
ATOM   2845  CB  GLU   185      54.448  31.521  51.090  1.00  0.00           C
ATOM   2846  HB2 GLU   185      54.646  32.470  50.592  1.00  0.00           H
ATOM   2847  HB3 GLU   185      55.068  31.671  51.973  1.00  0.00           H
ATOM   2848  CG  GLU   185      54.904  30.314  50.233  1.00  0.00           C
ATOM   2849  HG2 GLU   185      54.115  29.783  49.698  1.00  0.00           H
ATOM   2850  HG3 GLU   185      55.555  30.699  49.447  1.00  0.00           H
ATOM   2851  CD  GLU   185      55.736  29.201  51.000  1.00  0.00           C
ATOM   2852  OE1 GLU   185      55.340  28.768  52.118  1.00  0.00           O
ATOM   2853  OE2 GLU   185      56.713  28.729  50.413  1.00  0.00           O
ATOM   2854  C   GLU   185      52.568  30.404  52.369  1.00  0.00           C
ATOM   2855  O   GLU   185      51.931  29.485  51.826  1.00  0.00           O
ATOM   2856  N   ARG   186      52.822  30.475  53.694  1.00  0.00           N
ATOM   2857  H   ARG   186      53.316  31.260  54.091  1.00  0.00           H
ATOM   2858  CA  ARG   186      52.601  29.231  54.554  1.00  0.00           C
ATOM   2859  HA  ARG   186      53.055  28.430  53.968  1.00  0.00           H
ATOM   2860  CB  ARG   186      53.350  29.485  55.925  1.00  0.00           C
ATOM   2861  HB2 ARG   186      53.507  28.479  56.314  1.00  0.00           H
ATOM   2862  HB3 ARG   186      54.313  29.918  55.660  1.00  0.00           H
ATOM   2863  CG  ARG   186      52.732  30.389  56.992  1.00  0.00           C
ATOM   2864  HG2 ARG   186      52.789  31.421  56.648  1.00  0.00           H
ATOM   2865  HG3 ARG   186      51.728  30.028  57.218  1.00  0.00           H
ATOM   2866  CD  ARG   186      53.680  30.334  58.246  1.00  0.00           C
ATOM   2867  HD2 ARG   186      53.696  29.279  58.516  1.00  0.00           H
ATOM   2868  HD3 ARG   186      54.703  30.619  57.999  1.00  0.00           H
ATOM   2869  NE  ARG   186      53.125  31.262  59.295  1.00  0.00           N
ATOM   2870  HE  ARG   186      52.256  31.715  59.050  1.00  0.00           H
ATOM   2871  CZ  ARG   186      53.736  31.746  60.341  1.00  0.00           C
ATOM   2872  NH1 ARG   186      54.764  31.203  60.869  1.00  0.00           N
ATOM   2873 HH11 ARG   186      55.160  30.379  60.439  1.00  0.00           H
ATOM   2874 HH12 ARG   186      55.382  31.709  61.487  1.00  0.00           H
ATOM   2875  NH2 ARG   186      53.255  32.813  60.918  1.00  0.00           N
ATOM   2876 HH21 ARG   186      52.407  33.180  60.510  1.00  0.00           H
ATOM   2877 HH22 ARG   186      53.626  33.141  61.798  1.00  0.00           H
ATOM   2878  C   ARG   186      51.110  28.883  54.623  1.00  0.00           C
ATOM   2879  O   ARG   186      50.844  27.696  54.723  1.00  0.00           O
ATOM   2880  N   ARG   187      50.215  29.866  54.636  1.00  0.00           N
ATOM   2881  H   ARG   187      50.540  30.788  54.380  1.00  0.00           H
ATOM   2882  CA  ARG   187      48.751  29.615  54.684  1.00  0.00           C
ATOM   2883  HA  ARG   187      48.526  28.836  55.412  1.00  0.00           H
ATOM   2884  CB  ARG   187      48.055  30.849  55.120  1.00  0.00           C
ATOM   2885  HB2 ARG   187      48.368  30.960  56.159  1.00  0.00           H
ATOM   2886  HB3 ARG   187      48.504  31.680  54.575  1.00  0.00           H
ATOM   2887  CG  ARG   187      46.517  30.929  55.083  1.00  0.00           C
ATOM   2888  HG2 ARG   187      46.334  31.924  55.488  1.00  0.00           H
ATOM   2889  HG3 ARG   187      46.142  30.779  54.070  1.00  0.00           H
ATOM   2890  CD  ARG   187      45.860  29.820  55.970  1.00  0.00           C
ATOM   2891  HD2 ARG   187      46.054  28.858  55.497  1.00  0.00           H
ATOM   2892  HD3 ARG   187      46.478  29.661  56.854  1.00  0.00           H
ATOM   2893  NE  ARG   187      44.425  30.000  56.287  1.00  0.00           N
ATOM   2894  HE  ARG   187      44.090  30.873  56.668  1.00  0.00           H
ATOM   2895  CZ  ARG   187      43.478  29.183  55.854  1.00  0.00           C
ATOM   2896  NH1 ARG   187      43.722  27.890  55.553  1.00  0.00           N
ATOM   2897 HH11 ARG   187      44.618  27.482  55.775  1.00  0.00           H
ATOM   2898 HH12 ARG   187      42.972  27.266  55.291  1.00  0.00           H
ATOM   2899  NH2 ARG   187      42.280  29.484  55.655  1.00  0.00           N
ATOM   2900 HH21 ARG   187      41.894  30.225  56.221  1.00  0.00           H
ATOM   2901 HH22 ARG   187      41.681  28.701  55.437  1.00  0.00           H
ATOM   2902  C   ARG   187      48.308  29.152  53.289  1.00  0.00           C
ATOM   2903  O   ARG   187      47.475  28.221  53.210  1.00  0.00           O
ATOM   2904  N   ILE   188      48.719  29.851  52.190  1.00  0.00           N
ATOM   2905  H   ILE   188      49.337  30.647  52.249  1.00  0.00           H
ATOM   2906  CA  ILE   188      48.413  29.353  50.883  1.00  0.00           C
ATOM   2907  HA  ILE   188      47.338  29.189  50.831  1.00  0.00           H
ATOM   2908  CB  ILE   188      48.822  30.374  49.799  1.00  0.00           C
ATOM   2909  HB  ILE   188      49.891  30.509  49.965  1.00  0.00           H
ATOM   2910  CG2 ILE   188      48.584  29.793  48.338  1.00  0.00           C
ATOM   2911 HG21 ILE   188      47.599  29.392  48.101  1.00  0.00           H
ATOM   2912 HG22 ILE   188      49.378  29.065  48.171  1.00  0.00           H
ATOM   2913 HG23 ILE   188      48.705  30.613  47.630  1.00  0.00           H
ATOM   2914  CG1 ILE   188      48.094  31.804  49.886  1.00  0.00           C
ATOM   2915 HG12 ILE   188      48.252  32.186  50.895  1.00  0.00           H
ATOM   2916 HG13 ILE   188      48.544  32.460  49.141  1.00  0.00           H
ATOM   2917  CD1 ILE   188      46.600  31.759  49.632  1.00  0.00           C
ATOM   2918 HD11 ILE   188      46.445  31.214  48.701  1.00  0.00           H
ATOM   2919 HD12 ILE   188      46.220  32.757  49.412  1.00  0.00           H
ATOM   2920 HD13 ILE   188      46.098  31.222  50.437  1.00  0.00           H
ATOM   2921  C   ILE   188      48.936  27.906  50.590  1.00  0.00           C
ATOM   2922  O   ILE   188      48.373  27.230  49.761  1.00  0.00           O
ATOM   2923  N   LYS   189      50.148  27.521  51.120  1.00  0.00           N
ATOM   2924  H   LYS   189      50.508  28.301  51.653  1.00  0.00           H
ATOM   2925  CA  LYS   189      50.701  26.198  51.023  1.00  0.00           C
ATOM   2926  HA  LYS   189      50.766  25.834  49.998  1.00  0.00           H
ATOM   2927  CB  LYS   189      52.166  26.282  51.515  1.00  0.00           C
ATOM   2928  HB2 LYS   189      52.634  27.173  51.098  1.00  0.00           H
ATOM   2929  HB3 LYS   189      52.227  26.381  52.599  1.00  0.00           H
ATOM   2930  CG  LYS   189      53.007  25.028  51.173  1.00  0.00           C
ATOM   2931  HG2 LYS   189      52.795  24.319  51.974  1.00  0.00           H
ATOM   2932  HG3 LYS   189      52.669  24.464  50.304  1.00  0.00           H
ATOM   2933  CD  LYS   189      54.460  25.219  51.133  1.00  0.00           C
ATOM   2934  HD2 LYS   189      54.849  24.201  51.082  1.00  0.00           H
ATOM   2935  HD3 LYS   189      54.823  25.812  50.295  1.00  0.00           H
ATOM   2936  CE  LYS   189      54.982  25.776  52.491  1.00  0.00           C
ATOM   2937  HE2 LYS   189      54.367  26.634  52.763  1.00  0.00           H
ATOM   2938  HE3 LYS   189      54.968  24.990  53.244  1.00  0.00           H
ATOM   2939  NZ  LYS   189      56.376  26.232  52.444  1.00  0.00           N
ATOM   2940  HZ1 LYS   189      56.842  26.067  53.326  1.00  0.00           H
ATOM   2941  HZ2 LYS   189      56.381  27.238  52.353  1.00  0.00           H
ATOM   2942  HZ3 LYS   189      56.879  25.820  51.670  1.00  0.00           H
ATOM   2943  C   LYS   189      49.883  25.132  51.813  1.00  0.00           C
ATOM   2944  O   LYS   189      49.649  24.034  51.330  1.00  0.00           O
ATOM   2945  N   GLU   190      49.361  25.532  52.942  1.00  0.00           N
ATOM   2946  H   GLU   190      49.523  26.460  53.308  1.00  0.00           H
ATOM   2947  CA  GLU   190      48.429  24.663  53.721  1.00  0.00           C
ATOM   2948  HA  GLU   190      49.005  23.757  53.916  1.00  0.00           H
ATOM   2949  CB  GLU   190      48.160  25.305  55.100  1.00  0.00           C
ATOM   2950  HB2 GLU   190      49.145  25.383  55.562  1.00  0.00           H
ATOM   2951  HB3 GLU   190      47.726  26.300  54.999  1.00  0.00           H
ATOM   2952  CG  GLU   190      47.340  24.427  56.099  1.00  0.00           C
ATOM   2953  HG2 GLU   190      47.250  23.413  55.710  1.00  0.00           H
ATOM   2954  HG3 GLU   190      47.926  24.502  57.015  1.00  0.00           H
ATOM   2955  CD  GLU   190      45.887  24.883  56.275  1.00  0.00           C
ATOM   2956  OE1 GLU   190      45.636  26.096  56.518  1.00  0.00           O
ATOM   2957  OE2 GLU   190      45.025  24.015  56.196  1.00  0.00           O
ATOM   2958  C   GLU   190      47.143  24.343  52.964  1.00  0.00           C
ATOM   2959  O   GLU   190      46.465  23.326  53.108  1.00  0.00           O
ATOM   2960  N   ILE   191      46.721  25.273  52.142  1.00  0.00           N
ATOM   2961  H   ILE   191      47.336  26.068  52.051  1.00  0.00           H
ATOM   2962  CA  ILE   191      45.552  25.266  51.253  1.00  0.00           C
ATOM   2963  HA  ILE   191      44.686  24.914  51.813  1.00  0.00           H
ATOM   2964  CB  ILE   191      45.097  26.750  50.975  1.00  0.00           C
ATOM   2965  HB  ILE   191      45.977  27.361  50.774  1.00  0.00           H
ATOM   2966  CG2 ILE   191      44.090  26.754  49.825  1.00  0.00           C
ATOM   2967 HG21 ILE   191      43.297  26.012  49.925  1.00  0.00           H
ATOM   2968 HG22 ILE   191      44.690  26.422  48.977  1.00  0.00           H
ATOM   2969 HG23 ILE   191      43.595  27.721  49.728  1.00  0.00           H
ATOM   2970  CG1 ILE   191      44.427  27.351  52.244  1.00  0.00           C
ATOM   2971 HG12 ILE   191      43.541  26.742  52.424  1.00  0.00           H
ATOM   2972 HG13 ILE   191      45.077  27.332  53.119  1.00  0.00           H
ATOM   2973  CD1 ILE   191      44.098  28.878  52.068  1.00  0.00           C
ATOM   2974 HD11 ILE   191      44.960  29.226  51.497  1.00  0.00           H
ATOM   2975 HD12 ILE   191      43.913  29.466  52.966  1.00  0.00           H
ATOM   2976 HD13 ILE   191      43.268  29.039  51.380  1.00  0.00           H
ATOM   2977  C   ILE   191      45.794  24.241  50.080  1.00  0.00           C
ATOM   2978  O   ILE   191      45.164  23.147  50.049  1.00  0.00           O
ATOM   2979  N   VAL   192      46.795  24.503  49.271  1.00  0.00           N
ATOM   2980  H   VAL   192      47.404  25.234  49.611  1.00  0.00           H
ATOM   2981  CA  VAL   192      46.949  23.768  48.040  1.00  0.00           C
ATOM   2982  HA  VAL   192      45.968  23.815  47.568  1.00  0.00           H
ATOM   2983  CB  VAL   192      47.951  24.489  47.180  1.00  0.00           C
ATOM   2984  HB  VAL   192      48.900  24.726  47.662  1.00  0.00           H
ATOM   2985  CG1 VAL   192      48.455  23.662  46.005  1.00  0.00           C
ATOM   2986 HG11 VAL   192      48.990  22.809  46.426  1.00  0.00           H
ATOM   2987 HG12 VAL   192      47.727  23.300  45.279  1.00  0.00           H
ATOM   2988 HG13 VAL   192      49.268  24.181  45.496  1.00  0.00           H
ATOM   2989  CG2 VAL   192      47.413  25.809  46.677  1.00  0.00           C
ATOM   2990 HG21 VAL   192      46.586  25.686  45.978  1.00  0.00           H
ATOM   2991 HG22 VAL   192      48.189  26.357  46.142  1.00  0.00           H
ATOM   2992 HG23 VAL   192      47.041  26.364  47.539  1.00  0.00           H
ATOM   2993  C   VAL   192      47.207  22.290  48.219  1.00  0.00           C
ATOM   2994  O   VAL   192      46.562  21.456  47.577  1.00  0.00           O
ATOM   2995  N   LYS   193      48.053  21.856  49.165  1.00  0.00           N
ATOM   2996  H   LYS   193      48.432  22.504  49.842  1.00  0.00           H
ATOM   2997  CA  LYS   193      48.383  20.424  49.341  1.00  0.00           C
ATOM   2998  HA  LYS   193      48.818  20.079  48.402  1.00  0.00           H
ATOM   2999  CB  LYS   193      49.657  20.341  50.233  1.00  0.00           C
ATOM   3000  HB2 LYS   193      50.074  19.345  50.081  1.00  0.00           H
ATOM   3001  HB3 LYS   193      50.367  21.106  49.922  1.00  0.00           H
ATOM   3002  CG  LYS   193      49.177  20.537  51.712  1.00  0.00           C
ATOM   3003  HG2 LYS   193      48.585  21.449  51.785  1.00  0.00           H
ATOM   3004  HG3 LYS   193      48.627  19.663  52.065  1.00  0.00           H
ATOM   3005  CD  LYS   193      50.429  20.759  52.632  1.00  0.00           C
ATOM   3006  HD2 LYS   193      50.864  21.704  52.306  1.00  0.00           H
ATOM   3007  HD3 LYS   193      50.053  20.889  53.648  1.00  0.00           H
ATOM   3008  CE  LYS   193      51.571  19.785  52.605  1.00  0.00           C
ATOM   3009  HE2 LYS   193      51.254  18.746  52.697  1.00  0.00           H
ATOM   3010  HE3 LYS   193      52.058  19.860  51.632  1.00  0.00           H
ATOM   3011  NZ  LYS   193      52.582  20.089  53.641  1.00  0.00           N
ATOM   3012  HZ1 LYS   193      52.167  19.942  54.550  1.00  0.00           H
ATOM   3013  HZ2 LYS   193      52.936  21.019  53.468  1.00  0.00           H
ATOM   3014  HZ3 LYS   193      53.377  19.467  53.616  1.00  0.00           H
ATOM   3015  C   LYS   193      47.273  19.503  49.729  1.00  0.00           C
ATOM   3016  O   LYS   193      47.448  18.263  49.708  1.00  0.00           O
ATOM   3017  N   LYS   194      46.036  20.038  49.980  1.00  0.00           N
ATOM   3018  H   LYS   194      46.073  21.047  49.946  1.00  0.00           H
ATOM   3019  CA  LYS   194      44.762  19.293  50.295  1.00  0.00           C
ATOM   3020  HA  LYS   194      44.835  18.243  50.016  1.00  0.00           H
ATOM   3021  CB  LYS   194      44.350  19.408  51.802  1.00  0.00           C
ATOM   3022  HB2 LYS   194      44.004  20.388  52.130  1.00  0.00           H
ATOM   3023  HB3 LYS   194      43.532  18.720  52.014  1.00  0.00           H
ATOM   3024  CG  LYS   194      45.484  18.890  52.647  1.00  0.00           C
ATOM   3025  HG2 LYS   194      45.458  17.810  52.504  1.00  0.00           H
ATOM   3026  HG3 LYS   194      46.379  19.412  52.311  1.00  0.00           H
ATOM   3027  CD  LYS   194      45.293  19.188  54.119  1.00  0.00           C
ATOM   3028  HD2 LYS   194      44.277  18.981  54.454  1.00  0.00           H
ATOM   3029  HD3 LYS   194      45.933  18.545  54.722  1.00  0.00           H
ATOM   3030  CE  LYS   194      45.806  20.624  54.370  1.00  0.00           C
ATOM   3031  HE2 LYS   194      46.887  20.569  54.510  1.00  0.00           H
ATOM   3032  HE3 LYS   194      45.596  21.277  53.524  1.00  0.00           H
ATOM   3033  NZ  LYS   194      45.206  21.181  55.679  1.00  0.00           N
ATOM   3034  HZ1 LYS   194      45.106  20.489  56.409  1.00  0.00           H
ATOM   3035  HZ2 LYS   194      44.287  21.543  55.469  1.00  0.00           H
ATOM   3036  HZ3 LYS   194      45.656  22.044  55.950  1.00  0.00           H
ATOM   3037  C   LYS   194      43.559  19.673  49.416  1.00  0.00           C
ATOM   3038  O   LYS   194      42.674  18.822  49.157  1.00  0.00           O
ATOM   3039  N   HIE   195      43.468  20.856  48.802  1.00  0.00           N
ATOM   3040  H   HIE   195      44.330  21.368  48.914  1.00  0.00           H
ATOM   3041  CA  HIE   195      42.469  21.438  47.904  1.00  0.00           C
ATOM   3042  HA  HIE   195      41.707  20.677  47.736  1.00  0.00           H
ATOM   3043  CB  HIE   195      41.724  22.459  48.741  1.00  0.00           C
ATOM   3044  HB2 HIE   195      42.442  23.261  48.911  1.00  0.00           H
ATOM   3045  HB3 HIE   195      40.899  22.813  48.124  1.00  0.00           H
ATOM   3046  CG  HIE   195      41.048  21.906  49.961  1.00  0.00           C
ATOM   3047  ND1 HIE   195      40.006  21.014  49.997  1.00  0.00           N
ATOM   3048  CE1 HIE   195      39.953  20.675  51.278  1.00  0.00           C
ATOM   3049  HE1 HIE   195      39.131  20.112  51.693  1.00  0.00           H
ATOM   3050  NE2 HIE   195      40.854  21.259  52.032  1.00  0.00           N
ATOM   3051  HE2 HIE   195      40.926  21.160  53.034  1.00  0.00           H
ATOM   3052  CD2 HIE   195      41.527  22.092  51.241  1.00  0.00           C
ATOM   3053  HD2 HIE   195      42.406  22.669  51.485  1.00  0.00           H
ATOM   3054  C   HIE   195      42.945  21.846  46.468  1.00  0.00           C
ATOM   3055  O   HIE   195      42.302  22.716  45.846  1.00  0.00           O
ATOM   3056  N   SER   196      44.190  21.408  46.126  1.00  0.00           N
ATOM   3057  H   SER   196      44.816  21.040  46.829  1.00  0.00           H
ATOM   3058  CA  SER   196      44.640  21.566  44.742  1.00  0.00           C
ATOM   3059  HA  SER   196      43.823  21.405  44.037  1.00  0.00           H
ATOM   3060  CB  SER   196      45.079  23.018  44.531  1.00  0.00           C
ATOM   3061  HB2 SER   196      45.505  23.450  45.437  1.00  0.00           H
ATOM   3062  HB3 SER   196      45.737  22.976  43.664  1.00  0.00           H
ATOM   3063  OG  SER   196      43.986  23.808  44.151  1.00  0.00           O
ATOM   3064  HG  SER   196      43.271  23.681  44.779  1.00  0.00           H
ATOM   3065  C   SER   196      45.757  20.627  44.250  1.00  0.00           C
ATOM   3066  O   SER   196      46.137  20.644  43.086  1.00  0.00           O
ATOM   3067  N   GLN   197      46.266  19.700  45.084  1.00  0.00           N
ATOM   3068  H   GLN   197      45.931  19.684  46.036  1.00  0.00           H
ATOM   3069  CA  GLN   197      47.215  18.591  44.761  1.00  0.00           C
ATOM   3070  HA  GLN   197      48.121  18.956  44.279  1.00  0.00           H
ATOM   3071  CB  GLN   197      47.805  17.917  45.999  1.00  0.00           C
ATOM   3072  HB2 GLN   197      48.777  17.478  45.770  1.00  0.00           H
ATOM   3073  HB3 GLN   197      48.027  18.624  46.799  1.00  0.00           H
ATOM   3074  CG  GLN   197      46.838  16.790  46.534  1.00  0.00           C
ATOM   3075  HG2 GLN   197      46.727  15.987  45.805  1.00  0.00           H
ATOM   3076  HG3 GLN   197      47.357  16.353  47.388  1.00  0.00           H
ATOM   3077  CD  GLN   197      45.486  17.247  46.963  1.00  0.00           C
ATOM   3078  OE1 GLN   197      45.277  18.304  47.406  1.00  0.00           O
ATOM   3079  NE2 GLN   197      44.395  16.432  46.858  1.00  0.00           N
ATOM   3080 HE21 GLN   197      43.527  16.908  47.061  1.00  0.00           H
ATOM   3081 HE22 GLN   197      44.413  15.550  46.366  1.00  0.00           H
ATOM   3082  C   GLN   197      46.631  17.670  43.648  1.00  0.00           C
ATOM   3083  O   GLN   197      47.379  16.970  42.979  1.00  0.00           O
ATOM   3084  N   PHE   198      45.326  17.770  43.375  1.00  0.00           N
ATOM   3085  H   PHE   198      44.781  18.534  43.747  1.00  0.00           H
ATOM   3086  CA  PHE   198      44.588  17.057  42.338  1.00  0.00           C
ATOM   3087  HA  PHE   198      44.905  16.023  42.201  1.00  0.00           H
ATOM   3088  CB  PHE   198      43.163  16.935  42.836  1.00  0.00           C
ATOM   3089  HB2 PHE   198      42.678  16.029  42.473  1.00  0.00           H
ATOM   3090  HB3 PHE   198      43.300  16.713  43.894  1.00  0.00           H
ATOM   3091  CG  PHE   198      42.334  18.222  42.689  1.00  0.00           C
ATOM   3092  CD1 PHE   198      42.083  18.979  43.863  1.00  0.00           C
ATOM   3093  HD1 PHE   198      42.594  18.705  44.774  1.00  0.00           H
ATOM   3094  CE1 PHE   198      41.221  20.124  43.800  1.00  0.00           C
ATOM   3095  HE1 PHE   198      40.900  20.719  44.642  1.00  0.00           H
ATOM   3096  CZ  PHE   198      40.631  20.456  42.546  1.00  0.00           C
ATOM   3097  HZ  PHE   198      40.048  21.362  42.465  1.00  0.00           H
ATOM   3098  CE2 PHE   198      40.993  19.764  41.354  1.00  0.00           C
ATOM   3099  HE2 PHE   198      40.591  20.021  40.385  1.00  0.00           H
ATOM   3100  CD2 PHE   198      41.830  18.611  41.407  1.00  0.00           C
ATOM   3101  HD2 PHE   198      41.907  17.962  40.548  1.00  0.00           H
ATOM   3102  C   PHE   198      44.736  17.753  40.980  1.00  0.00           C
ATOM   3103  O   PHE   198      44.394  17.179  39.961  1.00  0.00           O
ATOM   3104  N   ILE   199      45.084  19.120  40.920  1.00  0.00           N
ATOM   3105  H   ILE   199      45.427  19.640  41.715  1.00  0.00           H
ATOM   3106  CA  ILE   199      45.256  19.808  39.682  1.00  0.00           C
ATOM   3107  HA  ILE   199      44.351  19.734  39.079  1.00  0.00           H
ATOM   3108  CB  ILE   199      45.354  21.344  40.031  1.00  0.00           C
ATOM   3109  HB  ILE   199      46.173  21.509  40.730  1.00  0.00           H
ATOM   3110  CG2 ILE   199      45.783  22.073  38.752  1.00  0.00           C
ATOM   3111 HG21 ILE   199      45.722  23.159  38.820  1.00  0.00           H
ATOM   3112 HG22 ILE   199      45.225  21.771  37.866  1.00  0.00           H
ATOM   3113 HG23 ILE   199      46.829  21.885  38.510  1.00  0.00           H
ATOM   3114  CG1 ILE   199      44.095  21.920  40.684  1.00  0.00           C
ATOM   3115 HG12 ILE   199      43.828  21.369  41.587  1.00  0.00           H
ATOM   3116 HG13 ILE   199      44.420  22.939  40.893  1.00  0.00           H
ATOM   3117  CD1 ILE   199      42.904  22.055  39.737  1.00  0.00           C
ATOM   3118 HD11 ILE   199      43.089  22.721  38.894  1.00  0.00           H
ATOM   3119 HD12 ILE   199      42.022  22.403  40.276  1.00  0.00           H
ATOM   3120 HD13 ILE   199      42.605  21.101  39.301  1.00  0.00           H
ATOM   3121  C   ILE   199      46.490  19.257  39.003  1.00  0.00           C
ATOM   3122  O   ILE   199      47.551  19.140  39.608  1.00  0.00           O
ATOM   3123  N   GLY   200      46.397  18.972  37.705  1.00  0.00           N
ATOM   3124  H   GLY   200      45.548  19.230  37.223  1.00  0.00           H
ATOM   3125  CA  GLY   200      47.377  18.378  36.820  1.00  0.00           C
ATOM   3126  HA2 GLY   200      48.041  17.717  37.377  1.00  0.00           H
ATOM   3127  HA3 GLY   200      46.839  17.891  36.007  1.00  0.00           H
ATOM   3128  C   GLY   200      48.341  19.437  36.141  1.00  0.00           C
ATOM   3129  O   GLY   200      49.343  18.963  35.669  1.00  0.00           O
ATOM   3130  N   TYR   201      48.043  20.754  36.235  1.00  0.00           N
ATOM   3131  H   TYR   201      47.198  21.074  36.685  1.00  0.00           H
ATOM   3132  CA  TYR   201      49.045  21.755  35.809  1.00  0.00           C
ATOM   3133  HA  TYR   201      49.729  21.382  35.046  1.00  0.00           H
ATOM   3134  CB  TYR   201      48.318  22.930  35.112  1.00  0.00           C
ATOM   3135  HB2 TYR   201      47.666  23.413  35.841  1.00  0.00           H
ATOM   3136  HB3 TYR   201      49.055  23.718  34.955  1.00  0.00           H
ATOM   3137  CG  TYR   201      47.494  22.594  33.854  1.00  0.00           C
ATOM   3138  CD1 TYR   201      48.134  21.976  32.715  1.00  0.00           C
ATOM   3139  HD1 TYR   201      49.191  21.766  32.647  1.00  0.00           H
ATOM   3140  CE1 TYR   201      47.361  21.659  31.620  1.00  0.00           C
ATOM   3141  HE1 TYR   201      47.862  21.272  30.745  1.00  0.00           H
ATOM   3142  CZ  TYR   201      45.977  21.939  31.575  1.00  0.00           C
ATOM   3143  OH  TYR   201      45.350  21.564  30.421  1.00  0.00           O
ATOM   3144  HH  TYR   201      44.422  21.392  30.598  1.00  0.00           H
ATOM   3145  CE2 TYR   201      45.323  22.444  32.749  1.00  0.00           C
ATOM   3146  HE2 TYR   201      44.269  22.676  32.801  1.00  0.00           H
ATOM   3147  CD2 TYR   201      46.122  22.850  33.865  1.00  0.00           C
ATOM   3148  HD2 TYR   201      45.609  23.300  34.702  1.00  0.00           H
ATOM   3149  C   TYR   201      49.875  22.292  36.975  1.00  0.00           C
ATOM   3150  O   TYR   201      49.356  22.388  38.048  1.00  0.00           O
ATOM   3151  N   PRO   202      51.175  22.559  36.813  1.00  0.00           N
ATOM   3152  CD  PRO   202      51.848  22.510  35.536  1.00  0.00           C
ATOM   3153  HD2 PRO   202      51.294  23.160  34.860  1.00  0.00           H
ATOM   3154  HD3 PRO   202      51.799  21.491  35.153  1.00  0.00           H
ATOM   3155  CG  PRO   202      53.257  22.950  35.825  1.00  0.00           C
ATOM   3156  HG2 PRO   202      53.460  24.018  35.757  1.00  0.00           H
ATOM   3157  HG3 PRO   202      53.954  22.378  35.212  1.00  0.00           H
ATOM   3158  CB  PRO   202      53.433  22.598  37.333  1.00  0.00           C
ATOM   3159  HB2 PRO   202      54.154  23.269  37.798  1.00  0.00           H
ATOM   3160  HB3 PRO   202      53.778  21.568  37.250  1.00  0.00           H
ATOM   3161  CA  PRO   202      52.053  22.758  37.879  1.00  0.00           C
ATOM   3162  HA  PRO   202      51.882  21.922  38.558  1.00  0.00           H
ATOM   3163  C   PRO   202      51.858  24.051  38.555  1.00  0.00           C
ATOM   3164  O   PRO   202      51.739  25.121  37.943  1.00  0.00           O
ATOM   3165  N   ILE   203      51.909  24.135  39.838  1.00  0.00           N
ATOM   3166  H   ILE   203      52.379  23.331  40.227  1.00  0.00           H
ATOM   3167  CA  ILE   203      51.882  25.337  40.646  1.00  0.00           C
ATOM   3168  HA  ILE   203      51.455  26.176  40.097  1.00  0.00           H
ATOM   3169  CB  ILE   203      50.904  25.161  41.897  1.00  0.00           C
ATOM   3170  HB  ILE   203      51.102  24.219  42.409  1.00  0.00           H
ATOM   3171  CG2 ILE   203      51.194  26.351  42.904  1.00  0.00           C
ATOM   3172 HG21 ILE   203      50.398  26.458  43.642  1.00  0.00           H
ATOM   3173 HG22 ILE   203      51.357  27.314  42.421  1.00  0.00           H
ATOM   3174 HG23 ILE   203      52.091  26.123  43.478  1.00  0.00           H
ATOM   3175  CG1 ILE   203      49.416  25.264  41.321  1.00  0.00           C
ATOM   3176 HG12 ILE   203      49.344  26.169  40.717  1.00  0.00           H
ATOM   3177 HG13 ILE   203      49.301  24.441  40.615  1.00  0.00           H
ATOM   3178  CD1 ILE   203      48.339  25.066  42.425  1.00  0.00           C
ATOM   3179 HD11 ILE   203      48.337  25.853  43.178  1.00  0.00           H
ATOM   3180 HD12 ILE   203      48.486  24.110  42.929  1.00  0.00           H
ATOM   3181 HD13 ILE   203      47.327  24.914  42.046  1.00  0.00           H
ATOM   3182  C   ILE   203      53.302  25.724  40.984  1.00  0.00           C
ATOM   3183  O   ILE   203      54.046  24.754  41.226  1.00  0.00           O
ATOM   3184  N   THR   204      53.661  27.045  41.085  1.00  0.00           N
ATOM   3185  H   THR   204      52.921  27.640  40.742  1.00  0.00           H
ATOM   3186  CA  THR   204      54.763  27.629  41.928  1.00  0.00           C
ATOM   3187  HA  THR   204      55.035  26.907  42.697  1.00  0.00           H
ATOM   3188  CB  THR   204      56.065  27.922  41.163  1.00  0.00           C
ATOM   3189  HB  THR   204      56.198  27.128  40.427  1.00  0.00           H
ATOM   3190  CG2 THR   204      56.090  29.288  40.562  1.00  0.00           C
ATOM   3191 HG21 THR   204      56.163  30.146  41.230  1.00  0.00           H
ATOM   3192 HG22 THR   204      55.260  29.515  39.893  1.00  0.00           H
ATOM   3193 HG23 THR   204      57.037  29.429  40.040  1.00  0.00           H
ATOM   3194  OG1 THR   204      57.055  27.802  42.048  1.00  0.00           O
ATOM   3195  HG1 THR   204      57.028  26.904  42.387  1.00  0.00           H
ATOM   3196  C   THR   204      54.304  28.875  42.596  1.00  0.00           C
ATOM   3197  O   THR   204      53.503  29.614  41.985  1.00  0.00           O
ATOM   3198  N   LEU   205      54.762  29.148  43.840  1.00  0.00           N
ATOM   3199  H   LEU   205      55.559  28.581  44.095  1.00  0.00           H
ATOM   3200  CA  LEU   205      54.198  30.160  44.697  1.00  0.00           C
ATOM   3201  HA  LEU   205      53.803  30.893  43.994  1.00  0.00           H
ATOM   3202  CB  LEU   205      53.142  29.452  45.583  1.00  0.00           C
ATOM   3203  HB2 LEU   205      52.257  29.215  44.992  1.00  0.00           H
ATOM   3204  HB3 LEU   205      53.692  28.535  45.795  1.00  0.00           H
ATOM   3205  CG  LEU   205      52.846  30.198  46.911  1.00  0.00           C
ATOM   3206  HG  LEU   205      53.703  30.638  47.421  1.00  0.00           H
ATOM   3207  CD1 LEU   205      51.901  31.342  46.695  1.00  0.00           C
ATOM   3208 HD11 LEU   205      50.951  30.997  46.287  1.00  0.00           H
ATOM   3209 HD12 LEU   205      52.421  32.095  46.103  1.00  0.00           H
ATOM   3210 HD13 LEU   205      51.719  31.786  47.674  1.00  0.00           H
ATOM   3211  CD2 LEU   205      52.363  29.233  47.922  1.00  0.00           C
ATOM   3212 HD21 LEU   205      53.105  28.449  48.076  1.00  0.00           H
ATOM   3213 HD22 LEU   205      52.072  29.737  48.844  1.00  0.00           H
ATOM   3214 HD23 LEU   205      51.536  28.675  47.486  1.00  0.00           H
ATOM   3215  C   LEU   205      55.300  30.892  45.519  1.00  0.00           C
ATOM   3216  O   LEU   205      56.115  30.252  46.209  1.00  0.00           O
ATOM   3217  N   PHE   206      55.360  32.203  45.304  1.00  0.00           N
ATOM   3218  H   PHE   206      54.571  32.580  44.798  1.00  0.00           H
ATOM   3219  CA  PHE   206      56.370  33.199  45.735  1.00  0.00           C
ATOM   3220  HA  PHE   206      57.389  32.826  45.644  1.00  0.00           H
ATOM   3221  CB  PHE   206      56.205  34.517  44.974  1.00  0.00           C
ATOM   3222  HB2 PHE   206      55.184  34.897  45.000  1.00  0.00           H
ATOM   3223  HB3 PHE   206      56.741  35.298  45.512  1.00  0.00           H
ATOM   3224  CG  PHE   206      56.800  34.410  43.486  1.00  0.00           C
ATOM   3225  CD1 PHE   206      58.108  34.816  43.212  1.00  0.00           C
ATOM   3226  HD1 PHE   206      58.697  35.174  44.044  1.00  0.00           H
ATOM   3227  CE1 PHE   206      58.641  34.540  41.904  1.00  0.00           C
ATOM   3228  HE1 PHE   206      59.606  34.975  41.687  1.00  0.00           H
ATOM   3229  CZ  PHE   206      57.780  34.057  40.845  1.00  0.00           C
ATOM   3230  HZ  PHE   206      58.076  33.915  39.816  1.00  0.00           H
ATOM   3231  CE2 PHE   206      56.428  33.690  41.161  1.00  0.00           C
ATOM   3232  HE2 PHE   206      55.736  33.295  40.433  1.00  0.00           H
ATOM   3233  CD2 PHE   206      56.018  33.907  42.458  1.00  0.00           C
ATOM   3234  HD2 PHE   206      55.016  33.686  42.791  1.00  0.00           H
ATOM   3235  C   PHE   206      56.149  33.431  47.208  1.00  0.00           C
ATOM   3236  O   PHE   206      55.063  33.392  47.764  1.00  0.00           O
ATOM   3237  N   VAL   207      57.236  33.672  47.902  1.00  0.00           N
ATOM   3238  H   VAL   207      58.087  33.745  47.363  1.00  0.00           H
ATOM   3239  CA  VAL   207      57.268  33.976  49.364  1.00  0.00           C
ATOM   3240  HA  VAL   207      56.408  33.433  49.753  1.00  0.00           H
ATOM   3241  CB  VAL   207      58.522  33.361  49.985  1.00  0.00           C
ATOM   3242  HB  VAL   207      59.316  34.034  49.661  1.00  0.00           H
ATOM   3243  CG1 VAL   207      58.486  33.277  51.562  1.00  0.00           C
ATOM   3244 HG11 VAL   207      58.168  34.217  52.015  1.00  0.00           H
ATOM   3245 HG12 VAL   207      57.723  32.548  51.836  1.00  0.00           H
ATOM   3246 HG13 VAL   207      59.436  32.916  51.956  1.00  0.00           H
ATOM   3247  CG2 VAL   207      58.882  31.926  49.540  1.00  0.00           C
ATOM   3248 HG21 VAL   207      58.075  31.194  49.587  1.00  0.00           H
ATOM   3249 HG22 VAL   207      59.809  31.575  49.994  1.00  0.00           H
ATOM   3250 HG23 VAL   207      59.126  32.012  48.482  1.00  0.00           H
ATOM   3251  C   VAL   207      57.055  35.501  49.677  1.00  0.00           C
ATOM   3252  O   VAL   207      57.603  36.339  48.983  1.00  0.00           O
ATOM   3253  N   GLU   208      56.319  35.862  50.723  1.00  0.00           N
ATOM   3254  H   GLU   208      55.906  35.115  51.264  1.00  0.00           H
ATOM   3255  CA  GLU   208      55.925  37.262  51.027  1.00  0.00           C
ATOM   3256  HA  GLU   208      56.476  37.903  50.338  1.00  0.00           H
ATOM   3257  CB  GLU   208      54.483  37.510  50.640  1.00  0.00           C
ATOM   3258  HB2 GLU   208      54.323  37.302  49.581  1.00  0.00           H
ATOM   3259  HB3 GLU   208      53.815  36.786  51.106  1.00  0.00           H
ATOM   3260  CG  GLU   208      54.056  38.980  50.813  1.00  0.00           C
ATOM   3261  HG2 GLU   208      52.988  39.103  50.633  1.00  0.00           H
ATOM   3262  HG3 GLU   208      54.418  39.285  51.796  1.00  0.00           H
ATOM   3263  CD  GLU   208      54.785  39.996  49.979  1.00  0.00           C
ATOM   3264  OE1 GLU   208      55.801  39.762  49.332  1.00  0.00           O
ATOM   3265  OE2 GLU   208      54.403  41.160  50.121  1.00  0.00           O
ATOM   3266  C   GLU   208      56.276  37.602  52.434  1.00  0.00           C
ATOM   3267  O   GLU   208      55.626  37.010  53.312  1.00  0.00           O
ATOM   3268  OXT GLU   208      57.151  38.485  52.747  1.00  0.00           O
END
