# Supplementary material for: Worth the Weight: Sub-Pocket EXplorer (SubPEx), a Weighted Ensemble Method to Enhance Binding-Pocket Conformational Sampling
Source: J Chem Theory Comput. 2023 Aug 16;19(17):5677–89. doi: 10.1021/acs.jctc.3c00478 (PMC10500992; doi:10.1021/acs.jctc.3c00478)
Supplement: Supplementary file 2 — ct3c00478_si_002.zip [file ct3c00478_si_002.zip › clustered_structures/HSP90/subpex/rep.c13.aligned.pdb]

HELIX    1   1 ALA      9  ILE     19  1                                  11
HELIX    2   2 LYS     26  SER     48  1                                  23
HELIX    3   3 PRO     52  LEU     55  1                                   4
HELIX    4   4 LYS     85  ILE     89  1                                   5
HELIX    5   5 ASN     91  GLY     93  1                                   3
HELIX    6   6 ILE     95  LEU    107  1                                  13
HELIX    7   7 ILE    113  MET    115  1                                   3
HELIX    8   8 GLY    122  LEU    128  1                                   7
HELIX    9   9 GLU    177  LEU    183  1                                   7
HELIX   10  10 GLU    185  HIE    195  1                                  11
SHEET    1   1 1 GLU     3  ALA     6  0
SHEET    2   2 1 ILE    63  ASN    68  0
SHEET    3   3 1 THR    73  ASP    78  0
SHEET    4   4 1 ALA   130  LYS   138  0
SHEET    5   5 1 GLN   144  SER   149  0
SHEET    6   6 1 SER   154  THR   159  0
SHEET    7   7 1 GLY   168  LEU   175  0
SHEET    8   8 1 ILE   203  LEU   205  0
CRYST1   70.262   64.463   72.533  90.00  90.00  90.00               1
ATOM      1  N   ALA     1      39.639  53.070  25.767  1.00  0.00           N
ATOM      2  H1  ALA     1      38.996  52.644  25.114  1.00  0.00           H
ATOM      3  H2  ALA     1      40.223  53.799  25.383  1.00  0.00           H
ATOM      4  H3  ALA     1      40.273  52.343  26.064  1.00  0.00           H
ATOM      5  CA  ALA     1      39.075  53.760  26.927  1.00  0.00           C
ATOM      6  HA  ALA     1      39.866  54.301  27.444  1.00  0.00           H
ATOM      7  CB  ALA     1      38.150  54.859  26.558  1.00  0.00           C
ATOM      8  HB1 ALA     1      37.682  55.168  27.494  1.00  0.00           H
ATOM      9  HB2 ALA     1      37.322  54.562  25.915  1.00  0.00           H
ATOM     10  HB3 ALA     1      38.690  55.728  26.184  1.00  0.00           H
ATOM     11  C   ALA     1      38.437  52.781  27.938  1.00  0.00           C
ATOM     12  O   ALA     1      37.783  51.857  27.546  1.00  0.00           O
ATOM     13  N   VAL     2      38.412  53.199  29.167  1.00  0.00           N
ATOM     14  H   VAL     2      39.135  53.833  29.476  1.00  0.00           H
ATOM     15  CA  VAL     2      37.525  52.481  30.144  1.00  0.00           C
ATOM     16  HA  VAL     2      37.781  51.466  29.845  1.00  0.00           H
ATOM     17  CB  VAL     2      37.938  52.679  31.626  1.00  0.00           C
ATOM     18  HB  VAL     2      38.944  52.258  31.649  1.00  0.00           H
ATOM     19  CG1 VAL     2      37.919  54.167  32.157  1.00  0.00           C
ATOM     20 HG11 VAL     2      38.442  54.715  31.373  1.00  0.00           H
ATOM     21 HG12 VAL     2      36.909  54.572  32.222  1.00  0.00           H
ATOM     22 HG13 VAL     2      38.448  54.171  33.109  1.00  0.00           H
ATOM     23  CG2 VAL     2      37.100  51.839  32.663  1.00  0.00           C
ATOM     24 HG21 VAL     2      36.990  50.825  32.279  1.00  0.00           H
ATOM     25 HG22 VAL     2      36.061  52.153  32.759  1.00  0.00           H
ATOM     26 HG23 VAL     2      37.659  51.880  33.598  1.00  0.00           H
ATOM     27  C   VAL     2      36.035  52.733  29.954  1.00  0.00           C
ATOM     28  O   VAL     2      35.529  53.838  29.797  1.00  0.00           O
ATOM     29  N   GLU     3      35.304  51.611  29.851  1.00  0.00           N
ATOM     30  H   GLU     3      35.741  50.701  29.855  1.00  0.00           H
ATOM     31  CA  GLU     3      33.807  51.631  29.686  1.00  0.00           C
ATOM     32  HA  GLU     3      33.458  52.661  29.612  1.00  0.00           H
ATOM     33  CB  GLU     3      33.384  50.991  28.394  1.00  0.00           C
ATOM     34  HB2 GLU     3      33.988  51.429  27.599  1.00  0.00           H
ATOM     35  HB3 GLU     3      33.707  49.954  28.466  1.00  0.00           H
ATOM     36  CG  GLU     3      31.878  51.106  27.956  1.00  0.00           C
ATOM     37  HG2 GLU     3      31.202  50.717  28.717  1.00  0.00           H
ATOM     38  HG3 GLU     3      31.701  52.166  27.768  1.00  0.00           H
ATOM     39  CD  GLU     3      31.630  50.467  26.647  1.00  0.00           C
ATOM     40  OE1 GLU     3      32.564  50.095  25.864  1.00  0.00           O
ATOM     41  OE2 GLU     3      30.470  50.195  26.313  1.00  0.00           O
ATOM     42  C   GLU     3      33.248  51.017  30.923  1.00  0.00           C
ATOM     43  O   GLU     3      33.850  50.192  31.632  1.00  0.00           O
ATOM     44  N   THR     4      32.114  51.462  31.323  1.00  0.00           N
ATOM     45  H   THR     4      31.509  51.963  30.689  1.00  0.00           H
ATOM     46  CA  THR     4      31.489  51.198  32.588  1.00  0.00           C
ATOM     47  HA  THR     4      31.887  50.283  33.024  1.00  0.00           H
ATOM     48  CB  THR     4      31.382  52.361  33.514  1.00  0.00           C
ATOM     49  HB  THR     4      30.921  53.112  32.874  1.00  0.00           H
ATOM     50  CG2 THR     4      30.595  52.052  34.847  1.00  0.00           C
ATOM     51 HG21 THR     4      30.593  52.953  35.461  1.00  0.00           H
ATOM     52 HG22 THR     4      31.108  51.236  35.357  1.00  0.00           H
ATOM     53 HG23 THR     4      29.568  51.722  34.696  1.00  0.00           H
ATOM     54  OG1 THR     4      32.614  52.912  33.887  1.00  0.00           O
ATOM     55  HG1 THR     4      33.091  53.055  33.066  1.00  0.00           H
ATOM     56  C   THR     4      30.052  50.750  32.258  1.00  0.00           C
ATOM     57  O   THR     4      29.395  51.480  31.500  1.00  0.00           O
ATOM     58  N   PHE     5      29.719  49.606  32.852  1.00  0.00           N
ATOM     59  H   PHE     5      30.358  49.110  33.457  1.00  0.00           H
ATOM     60  CA  PHE     5      28.500  48.819  32.619  1.00  0.00           C
ATOM     61  HA  PHE     5      27.875  49.377  31.921  1.00  0.00           H
ATOM     62  CB  PHE     5      28.952  47.456  32.007  1.00  0.00           C
ATOM     63  HB2 PHE     5      29.586  46.984  32.758  1.00  0.00           H
ATOM     64  HB3 PHE     5      28.162  46.716  31.880  1.00  0.00           H
ATOM     65  CG  PHE     5      29.571  47.454  30.625  1.00  0.00           C
ATOM     66  CD1 PHE     5      30.910  47.862  30.424  1.00  0.00           C
ATOM     67  HD1 PHE     5      31.625  48.194  31.162  1.00  0.00           H
ATOM     68  CE1 PHE     5      31.471  47.870  29.096  1.00  0.00           C
ATOM     69  HE1 PHE     5      32.396  48.418  29.002  1.00  0.00           H
ATOM     70  CZ  PHE     5      30.686  47.344  27.988  1.00  0.00           C
ATOM     71  HZ  PHE     5      31.018  47.471  26.967  1.00  0.00           H
ATOM     72  CE2 PHE     5      29.401  46.782  28.320  1.00  0.00           C
ATOM     73  HE2 PHE     5      28.834  46.336  27.518  1.00  0.00           H
ATOM     74  CD2 PHE     5      28.837  46.974  29.567  1.00  0.00           C
ATOM     75  HD2 PHE     5      27.829  46.613  29.705  1.00  0.00           H
ATOM     76  C   PHE     5      27.805  48.467  33.942  1.00  0.00           C
ATOM     77  O   PHE     5      28.438  48.244  35.000  1.00  0.00           O
ATOM     78  N   ALA     6      26.460  48.368  33.930  1.00  0.00           N
ATOM     79  H   ALA     6      25.908  48.480  33.091  1.00  0.00           H
ATOM     80  CA  ALA     6      25.708  47.682  34.945  1.00  0.00           C
ATOM     81  HA  ALA     6      26.079  48.059  35.897  1.00  0.00           H
ATOM     82  CB  ALA     6      24.247  48.140  34.837  1.00  0.00           C
ATOM     83  HB1 ALA     6      23.793  47.659  33.970  1.00  0.00           H
ATOM     84  HB2 ALA     6      24.201  49.226  34.900  1.00  0.00           H
ATOM     85  HB3 ALA     6      23.723  47.704  35.687  1.00  0.00           H
ATOM     86  C   ALA     6      25.882  46.167  35.002  1.00  0.00           C
ATOM     87  O   ALA     6      26.087  45.523  33.943  1.00  0.00           O
ATOM     88  N   PHE     7      25.675  45.492  36.121  1.00  0.00           N
ATOM     89  H   PHE     7      25.486  46.016  36.964  1.00  0.00           H
ATOM     90  CA  PHE     7      25.305  44.109  36.290  1.00  0.00           C
ATOM     91  HA  PHE     7      25.782  43.605  35.449  1.00  0.00           H
ATOM     92  CB  PHE     7      25.649  43.521  37.683  1.00  0.00           C
ATOM     93  HB2 PHE     7      25.339  44.231  38.450  1.00  0.00           H
ATOM     94  HB3 PHE     7      25.008  42.654  37.848  1.00  0.00           H
ATOM     95  CG  PHE     7      27.052  43.205  37.944  1.00  0.00           C
ATOM     96  CD1 PHE     7      27.745  42.390  37.015  1.00  0.00           C
ATOM     97  HD1 PHE     7      27.198  41.950  36.194  1.00  0.00           H
ATOM     98  CE1 PHE     7      29.121  42.130  37.227  1.00  0.00           C
ATOM     99  HE1 PHE     7      29.574  41.473  36.499  1.00  0.00           H
ATOM    100  CZ  PHE     7      29.782  42.900  38.230  1.00  0.00           C
ATOM    101  HZ  PHE     7      30.830  42.657  38.320  1.00  0.00           H
ATOM    102  CE2 PHE     7      29.126  43.814  39.051  1.00  0.00           C
ATOM    103  HE2 PHE     7      29.609  44.443  39.784  1.00  0.00           H
ATOM    104  CD2 PHE     7      27.753  43.896  38.938  1.00  0.00           C
ATOM    105  HD2 PHE     7      27.295  44.547  39.667  1.00  0.00           H
ATOM    106  C   PHE     7      23.833  43.928  36.019  1.00  0.00           C
ATOM    107  O   PHE     7      23.003  44.719  36.422  1.00  0.00           O
ATOM    108  N   GLN     8      23.476  42.733  35.569  1.00  0.00           N
ATOM    109  H   GLN     8      24.134  42.003  35.342  1.00  0.00           H
ATOM    110  CA  GLN     8      22.158  42.140  35.579  1.00  0.00           C
ATOM    111  HA  GLN     8      21.424  42.842  35.182  1.00  0.00           H
ATOM    112  CB  GLN     8      22.082  40.863  34.656  1.00  0.00           C
ATOM    113  HB2 GLN     8      22.809  40.180  35.096  1.00  0.00           H
ATOM    114  HB3 GLN     8      21.076  40.448  34.605  1.00  0.00           H
ATOM    115  CG  GLN     8      22.453  41.195  33.203  1.00  0.00           C
ATOM    116  HG2 GLN     8      23.346  41.805  33.065  1.00  0.00           H
ATOM    117  HG3 GLN     8      22.760  40.293  32.671  1.00  0.00           H
ATOM    118  CD  GLN     8      21.246  41.760  32.489  1.00  0.00           C
ATOM    119  OE1 GLN     8      20.466  42.572  32.965  1.00  0.00           O
ATOM    120  NE2 GLN     8      21.081  41.377  31.236  1.00  0.00           N
ATOM    121 HE21 GLN     8      20.483  42.048  30.775  1.00  0.00           H
ATOM    122 HE22 GLN     8      21.900  40.946  30.832  1.00  0.00           H
ATOM    123  C   GLN     8      21.714  41.851  36.965  1.00  0.00           C
ATOM    124  O   GLN     8      22.469  41.572  37.878  1.00  0.00           O
ATOM    125  N   ALA     9      20.413  41.883  37.207  1.00  0.00           N
ATOM    126  H   ALA     9      19.814  41.833  36.395  1.00  0.00           H
ATOM    127  CA  ALA     9      19.824  41.807  38.551  1.00  0.00           C
ATOM    128  HA  ALA     9      20.363  42.579  39.098  1.00  0.00           H
ATOM    129  CB  ALA     9      18.308  42.230  38.574  1.00  0.00           C
ATOM    130  HB1 ALA     9      18.261  43.134  37.967  1.00  0.00           H
ATOM    131  HB2 ALA     9      18.031  42.410  39.613  1.00  0.00           H
ATOM    132  HB3 ALA     9      17.700  41.494  38.045  1.00  0.00           H
ATOM    133  C   ALA     9      20.087  40.495  39.264  1.00  0.00           C
ATOM    134  O   ALA     9      20.337  40.600  40.457  1.00  0.00           O
ATOM    135  N   GLU    10      20.157  39.319  38.564  1.00  0.00           N
ATOM    136  H   GLU    10      19.982  39.394  37.572  1.00  0.00           H
ATOM    137  CA  GLU    10      20.644  38.055  39.170  1.00  0.00           C
ATOM    138  HA  GLU    10      19.898  37.757  39.907  1.00  0.00           H
ATOM    139  CB  GLU    10      20.753  37.031  38.022  1.00  0.00           C
ATOM    140  HB2 GLU    10      21.343  37.375  37.173  1.00  0.00           H
ATOM    141  HB3 GLU    10      21.182  36.120  38.437  1.00  0.00           H
ATOM    142  CG  GLU    10      19.391  36.748  37.603  1.00  0.00           C
ATOM    143  HG2 GLU    10      19.360  35.670  37.444  1.00  0.00           H
ATOM    144  HG3 GLU    10      18.634  36.878  38.376  1.00  0.00           H
ATOM    145  CD  GLU    10      18.923  37.431  36.299  1.00  0.00           C
ATOM    146  OE1 GLU    10      19.457  38.498  35.974  1.00  0.00           O
ATOM    147  OE2 GLU    10      18.074  36.866  35.629  1.00  0.00           O
ATOM    148  C   GLU    10      22.075  38.277  39.797  1.00  0.00           C
ATOM    149  O   GLU    10      22.183  37.902  40.952  1.00  0.00           O
ATOM    150  N   ILE    11      23.025  38.954  39.114  1.00  0.00           N
ATOM    151  H   ILE    11      22.802  39.233  38.169  1.00  0.00           H
ATOM    152  CA  ILE    11      24.439  39.012  39.474  1.00  0.00           C
ATOM    153  HA  ILE    11      24.728  38.041  39.877  1.00  0.00           H
ATOM    154  CB  ILE    11      25.288  39.052  38.203  1.00  0.00           C
ATOM    155  HB  ILE    11      24.972  39.992  37.752  1.00  0.00           H
ATOM    156  CG2 ILE    11      26.768  39.191  38.674  1.00  0.00           C
ATOM    157 HG21 ILE    11      26.964  40.209  39.009  1.00  0.00           H
ATOM    158 HG22 ILE    11      27.516  38.890  37.942  1.00  0.00           H
ATOM    159 HG23 ILE    11      26.991  38.564  39.537  1.00  0.00           H
ATOM    160  CG1 ILE    11      25.262  37.811  37.223  1.00  0.00           C
ATOM    161 HG12 ILE    11      26.034  37.131  37.583  1.00  0.00           H
ATOM    162 HG13 ILE    11      24.255  37.403  37.141  1.00  0.00           H
ATOM    163  CD1 ILE    11      25.774  38.332  35.833  1.00  0.00           C
ATOM    164 HD11 ILE    11      26.661  38.933  36.030  1.00  0.00           H
ATOM    165 HD12 ILE    11      24.925  38.926  35.494  1.00  0.00           H
ATOM    166 HD13 ILE    11      26.145  37.630  35.087  1.00  0.00           H
ATOM    167  C   ILE    11      24.629  40.104  40.513  1.00  0.00           C
ATOM    168  O   ILE    11      25.287  39.930  41.519  1.00  0.00           O
ATOM    169  N   ALA    12      23.891  41.187  40.426  1.00  0.00           N
ATOM    170  H   ALA    12      23.169  41.111  39.723  1.00  0.00           H
ATOM    171  CA  ALA    12      23.686  42.325  41.382  1.00  0.00           C
ATOM    172  HA  ALA    12      24.602  42.897  41.525  1.00  0.00           H
ATOM    173  CB  ALA    12      22.659  43.302  40.793  1.00  0.00           C
ATOM    174  HB1 ALA    12      22.893  43.758  39.830  1.00  0.00           H
ATOM    175  HB2 ALA    12      22.519  44.120  41.499  1.00  0.00           H
ATOM    176  HB3 ALA    12      21.727  42.738  40.763  1.00  0.00           H
ATOM    177  C   ALA    12      23.157  41.864  42.800  1.00  0.00           C
ATOM    178  O   ALA    12      23.587  42.476  43.813  1.00  0.00           O
ATOM    179  N   GLN    13      22.287  40.880  42.846  1.00  0.00           N
ATOM    180  H   GLN    13      21.957  40.475  41.982  1.00  0.00           H
ATOM    181  CA  GLN    13      21.770  40.297  44.093  1.00  0.00           C
ATOM    182  HA  GLN    13      21.728  41.056  44.875  1.00  0.00           H
ATOM    183  CB  GLN    13      20.335  39.829  43.815  1.00  0.00           C
ATOM    184  HB2 GLN    13      20.359  39.180  42.939  1.00  0.00           H
ATOM    185  HB3 GLN    13      19.957  39.241  44.652  1.00  0.00           H
ATOM    186  CG  GLN    13      19.428  41.096  43.643  1.00  0.00           C
ATOM    187  HG2 GLN    13      19.165  41.679  44.525  1.00  0.00           H
ATOM    188  HG3 GLN    13      19.842  41.744  42.871  1.00  0.00           H
ATOM    189  CD  GLN    13      17.927  40.686  43.225  1.00  0.00           C
ATOM    190  OE1 GLN    13      17.418  39.626  43.617  1.00  0.00           O
ATOM    191  NE2 GLN    13      17.171  41.647  42.610  1.00  0.00           N
ATOM    192 HE21 GLN    13      16.203  41.476  42.378  1.00  0.00           H
ATOM    193 HE22 GLN    13      17.716  42.471  42.395  1.00  0.00           H
ATOM    194  C   GLN    13      22.695  39.178  44.573  1.00  0.00           C
ATOM    195  O   GLN    13      22.801  38.905  45.762  1.00  0.00           O
ATOM    196  N   LEU    14      23.326  38.386  43.690  1.00  0.00           N
ATOM    197  H   LEU    14      22.980  38.519  42.750  1.00  0.00           H
ATOM    198  CA  LEU    14      24.318  37.355  43.975  1.00  0.00           C
ATOM    199  HA  LEU    14      23.799  36.607  44.573  1.00  0.00           H
ATOM    200  CB  LEU    14      24.859  36.705  42.682  1.00  0.00           C
ATOM    201  HB2 LEU    14      24.075  36.212  42.107  1.00  0.00           H
ATOM    202  HB3 LEU    14      25.131  37.576  42.084  1.00  0.00           H
ATOM    203  CG  LEU    14      26.020  35.678  42.718  1.00  0.00           C
ATOM    204  HG  LEU    14      26.929  36.039  43.200  1.00  0.00           H
ATOM    205  CD1 LEU    14      25.596  34.455  43.552  1.00  0.00           C
ATOM    206 HD11 LEU    14      26.550  33.966  43.751  1.00  0.00           H
ATOM    207 HD12 LEU    14      24.944  33.753  43.032  1.00  0.00           H
ATOM    208 HD13 LEU    14      25.264  34.861  44.508  1.00  0.00           H
ATOM    209  CD2 LEU    14      26.438  35.252  41.365  1.00  0.00           C
ATOM    210 HD21 LEU    14      27.338  34.638  41.333  1.00  0.00           H
ATOM    211 HD22 LEU    14      25.702  34.549  40.974  1.00  0.00           H
ATOM    212 HD23 LEU    14      26.545  36.144  40.748  1.00  0.00           H
ATOM    213  C   LEU    14      25.458  37.886  44.890  1.00  0.00           C
ATOM    214  O   LEU    14      25.658  37.441  46.002  1.00  0.00           O
ATOM    215  N   MET    15      26.095  38.956  44.423  1.00  0.00           N
ATOM    216  H   MET    15      25.892  39.302  43.496  1.00  0.00           H
ATOM    217  CA  MET    15      27.146  39.627  45.186  1.00  0.00           C
ATOM    218  HA  MET    15      27.948  38.890  45.219  1.00  0.00           H
ATOM    219  CB  MET    15      27.595  40.828  44.347  1.00  0.00           C
ATOM    220  HB2 MET    15      26.725  41.447  44.133  1.00  0.00           H
ATOM    221  HB3 MET    15      28.311  41.430  44.906  1.00  0.00           H
ATOM    222  CG  MET    15      28.307  40.354  43.058  1.00  0.00           C
ATOM    223  HG2 MET    15      29.199  39.765  43.270  1.00  0.00           H
ATOM    224  HG3 MET    15      27.702  39.699  42.430  1.00  0.00           H
ATOM    225  SD  MET    15      28.730  41.786  42.047  1.00  0.00           S
ATOM    226  CE  MET    15      30.313  41.203  41.379  1.00  0.00           C
ATOM    227  HE1 MET    15      29.889  40.378  40.809  1.00  0.00           H
ATOM    228  HE2 MET    15      30.686  41.990  40.723  1.00  0.00           H
ATOM    229  HE3 MET    15      30.860  40.822  42.241  1.00  0.00           H
ATOM    230  C   MET    15      26.675  40.155  46.505  1.00  0.00           C
ATOM    231  O   MET    15      27.482  40.279  47.475  1.00  0.00           O
ATOM    232  N   SER    16      25.393  40.518  46.595  1.00  0.00           N
ATOM    233  H   SER    16      24.774  40.418  45.803  1.00  0.00           H
ATOM    234  CA  SER    16      24.923  41.080  47.898  1.00  0.00           C
ATOM    235  HA  SER    16      25.645  41.827  48.225  1.00  0.00           H
ATOM    236  CB  SER    16      23.548  41.727  47.636  1.00  0.00           C
ATOM    237  HB2 SER    16      23.737  42.424  46.820  1.00  0.00           H
ATOM    238  HB3 SER    16      22.916  40.920  47.267  1.00  0.00           H
ATOM    239  OG  SER    16      22.934  42.441  48.699  1.00  0.00           O
ATOM    240  HG  SER    16      21.999  42.266  48.564  1.00  0.00           H
ATOM    241  C   SER    16      24.734  39.953  48.908  1.00  0.00           C
ATOM    242  O   SER    16      25.251  39.839  50.000  1.00  0.00           O
ATOM    243  N   LEU    17      23.970  38.942  48.442  1.00  0.00           N
ATOM    244  H   LEU    17      23.564  39.106  47.532  1.00  0.00           H
ATOM    245  CA  LEU    17      23.579  37.773  49.301  1.00  0.00           C
ATOM    246  HA  LEU    17      23.105  38.140  50.211  1.00  0.00           H
ATOM    247  CB  LEU    17      22.563  36.934  48.509  1.00  0.00           C
ATOM    248  HB2 LEU    17      23.043  36.633  47.577  1.00  0.00           H
ATOM    249  HB3 LEU    17      22.477  35.982  49.034  1.00  0.00           H
ATOM    250  CG  LEU    17      21.159  37.637  48.419  1.00  0.00           C
ATOM    251  HG  LEU    17      21.368  38.617  47.990  1.00  0.00           H
ATOM    252  CD1 LEU    17      20.486  36.809  47.367  1.00  0.00           C
ATOM    253 HD11 LEU    17      19.558  37.276  47.036  1.00  0.00           H
ATOM    254 HD12 LEU    17      20.340  35.770  47.662  1.00  0.00           H
ATOM    255 HD13 LEU    17      21.236  36.732  46.579  1.00  0.00           H
ATOM    256  CD2 LEU    17      20.356  37.873  49.651  1.00  0.00           C
ATOM    257 HD21 LEU    17      20.962  38.011  50.547  1.00  0.00           H
ATOM    258 HD22 LEU    17      19.693  38.727  49.515  1.00  0.00           H
ATOM    259 HD23 LEU    17      19.726  37.010  49.872  1.00  0.00           H
ATOM    260  C   LEU    17      24.901  37.045  49.822  1.00  0.00           C
ATOM    261  O   LEU    17      24.894  36.580  50.956  1.00  0.00           O
ATOM    262  N   ILE    18      25.948  36.886  48.964  1.00  0.00           N
ATOM    263  H   ILE    18      25.862  37.468  48.142  1.00  0.00           H
ATOM    264  CA  ILE    18      27.302  36.350  49.397  1.00  0.00           C
ATOM    265  HA  ILE    18      27.210  35.273  49.535  1.00  0.00           H
ATOM    266  CB  ILE    18      28.351  36.405  48.323  1.00  0.00           C
ATOM    267  HB  ILE    18      28.387  37.348  47.777  1.00  0.00           H
ATOM    268  CG2 ILE    18      29.779  36.237  48.821  1.00  0.00           C
ATOM    269 HG21 ILE    18      30.171  37.054  49.426  1.00  0.00           H
ATOM    270 HG22 ILE    18      30.476  35.973  48.026  1.00  0.00           H
ATOM    271 HG23 ILE    18      29.961  35.494  49.599  1.00  0.00           H
ATOM    272  CG1 ILE    18      27.988  35.301  47.287  1.00  0.00           C
ATOM    273 HG12 ILE    18      28.470  34.393  47.649  1.00  0.00           H
ATOM    274 HG13 ILE    18      26.914  35.156  47.168  1.00  0.00           H
ATOM    275  CD1 ILE    18      28.498  35.583  45.901  1.00  0.00           C
ATOM    276 HD11 ILE    18      27.928  36.405  45.467  1.00  0.00           H
ATOM    277 HD12 ILE    18      28.586  34.631  45.378  1.00  0.00           H
ATOM    278 HD13 ILE    18      29.580  35.675  45.811  1.00  0.00           H
ATOM    279  C   ILE    18      27.861  37.023  50.765  1.00  0.00           C
ATOM    280  O   ILE    18      28.440  36.392  51.595  1.00  0.00           O
ATOM    281  N   ILE    19      27.616  38.305  50.912  1.00  0.00           N
ATOM    282  H   ILE    19      27.084  38.812  50.219  1.00  0.00           H
ATOM    283  CA  ILE    19      28.104  39.146  52.040  1.00  0.00           C
ATOM    284  HA  ILE    19      29.041  38.741  52.423  1.00  0.00           H
ATOM    285  CB  ILE    19      28.353  40.567  51.520  1.00  0.00           C
ATOM    286  HB  ILE    19      27.461  40.832  50.951  1.00  0.00           H
ATOM    287  CG2 ILE    19      28.500  41.649  52.551  1.00  0.00           C
ATOM    288 HG21 ILE    19      27.606  41.594  53.174  1.00  0.00           H
ATOM    289 HG22 ILE    19      28.431  42.583  51.995  1.00  0.00           H
ATOM    290 HG23 ILE    19      29.452  41.636  53.082  1.00  0.00           H
ATOM    291  CG1 ILE    19      29.522  40.681  50.523  1.00  0.00           C
ATOM    292 HG12 ILE    19      29.336  40.147  49.591  1.00  0.00           H
ATOM    293 HG13 ILE    19      29.729  41.690  50.165  1.00  0.00           H
ATOM    294  CD1 ILE    19      30.844  40.088  51.034  1.00  0.00           C
ATOM    295 HD11 ILE    19      31.727  40.557  50.598  1.00  0.00           H
ATOM    296 HD12 ILE    19      31.089  39.044  50.840  1.00  0.00           H
ATOM    297 HD13 ILE    19      30.862  40.253  52.111  1.00  0.00           H
ATOM    298  C   ILE    19      27.001  39.150  53.158  1.00  0.00           C
ATOM    299  O   ILE    19      27.261  39.000  54.344  1.00  0.00           O
ATOM    300  N   ASN    20      25.726  39.277  52.771  1.00  0.00           N
ATOM    301  H   ASN    20      25.557  39.444  51.789  1.00  0.00           H
ATOM    302  CA  ASN    20      24.599  39.183  53.774  1.00  0.00           C
ATOM    303  HA  ASN    20      24.808  39.863  54.599  1.00  0.00           H
ATOM    304  CB  ASN    20      23.288  39.645  53.189  1.00  0.00           C
ATOM    305  HB2 ASN    20      22.894  38.867  52.534  1.00  0.00           H
ATOM    306  HB3 ASN    20      22.467  39.848  53.876  1.00  0.00           H
ATOM    307  CG  ASN    20      23.278  41.013  52.434  1.00  0.00           C
ATOM    308  OD1 ASN    20      24.177  41.792  52.644  1.00  0.00           O
ATOM    309  ND2 ASN    20      22.378  41.234  51.449  1.00  0.00           N
ATOM    310 HD21 ASN    20      21.617  40.579  51.344  1.00  0.00           H
ATOM    311 HD22 ASN    20      22.364  42.174  51.079  1.00  0.00           H
ATOM    312  C   ASN    20      24.375  37.769  54.428  1.00  0.00           C
ATOM    313  O   ASN    20      23.518  37.681  55.271  1.00  0.00           O
ATOM    314  N   THR    21      25.234  36.782  54.110  1.00  0.00           N
ATOM    315  H   THR    21      25.999  37.098  53.530  1.00  0.00           H
ATOM    316  CA  THR    21      25.130  35.401  54.628  1.00  0.00           C
ATOM    317  HA  THR    21      24.261  35.440  55.284  1.00  0.00           H
ATOM    318  CB  THR    21      24.916  34.313  53.533  1.00  0.00           C
ATOM    319  HB  THR    21      25.788  34.318  52.878  1.00  0.00           H
ATOM    320  CG2 THR    21      24.678  32.888  54.110  1.00  0.00           C
ATOM    321 HG21 THR    21      23.811  32.861  54.771  1.00  0.00           H
ATOM    322 HG22 THR    21      25.612  32.642  54.614  1.00  0.00           H
ATOM    323 HG23 THR    21      24.414  32.259  53.260  1.00  0.00           H
ATOM    324  OG1 THR    21      23.750  34.758  52.808  1.00  0.00           O
ATOM    325  HG1 THR    21      24.151  35.428  52.249  1.00  0.00           H
ATOM    326  C   THR    21      26.414  35.049  55.455  1.00  0.00           C
ATOM    327  O   THR    21      27.557  35.350  55.074  1.00  0.00           O
ATOM    328  N   PHE    22      26.223  34.364  56.597  1.00  0.00           N
ATOM    329  H   PHE    22      25.292  34.141  56.920  1.00  0.00           H
ATOM    330  CA  PHE    22      27.290  33.889  57.425  1.00  0.00           C
ATOM    331  HA  PHE    22      28.033  34.676  57.554  1.00  0.00           H
ATOM    332  CB  PHE    22      26.761  33.394  58.778  1.00  0.00           C
ATOM    333  HB2 PHE    22      26.269  34.197  59.327  1.00  0.00           H
ATOM    334  HB3 PHE    22      25.993  32.657  58.543  1.00  0.00           H
ATOM    335  CG  PHE    22      27.836  32.821  59.698  1.00  0.00           C
ATOM    336  CD1 PHE    22      28.545  33.596  60.651  1.00  0.00           C
ATOM    337  HD1 PHE    22      28.297  34.626  60.863  1.00  0.00           H
ATOM    338  CE1 PHE    22      29.595  33.098  61.412  1.00  0.00           C
ATOM    339  HE1 PHE    22      30.053  33.727  62.160  1.00  0.00           H
ATOM    340  CZ  PHE    22      29.969  31.752  61.318  1.00  0.00           C
ATOM    341  HZ  PHE    22      30.840  31.393  61.845  1.00  0.00           H
ATOM    342  CE2 PHE    22      29.273  30.952  60.414  1.00  0.00           C
ATOM    343  HE2 PHE    22      29.608  29.927  60.369  1.00  0.00           H
ATOM    344  CD2 PHE    22      28.198  31.461  59.639  1.00  0.00           C
ATOM    345  HD2 PHE    22      27.588  30.830  59.010  1.00  0.00           H
ATOM    346  C   PHE    22      27.866  32.560  56.759  1.00  0.00           C
ATOM    347  O   PHE    22      27.114  31.669  56.395  1.00  0.00           O
ATOM    348  N   TYR    23      29.198  32.475  56.677  1.00  0.00           N
ATOM    349  H   TYR    23      29.642  33.363  56.858  1.00  0.00           H
ATOM    350  CA  TYR    23      29.963  31.310  56.267  1.00  0.00           C
ATOM    351  HA  TYR    23      29.572  30.415  56.750  1.00  0.00           H
ATOM    352  CB  TYR    23      29.901  31.100  54.722  1.00  0.00           C
ATOM    353  HB2 TYR    23      28.878  30.953  54.376  1.00  0.00           H
ATOM    354  HB3 TYR    23      30.177  31.991  54.157  1.00  0.00           H
ATOM    355  CG  TYR    23      30.814  29.953  54.219  1.00  0.00           C
ATOM    356  CD1 TYR    23      30.388  28.605  54.358  1.00  0.00           C
ATOM    357  HD1 TYR    23      29.435  28.424  54.835  1.00  0.00           H
ATOM    358  CE1 TYR    23      31.187  27.606  53.858  1.00  0.00           C
ATOM    359  HE1 TYR    23      30.948  26.568  53.685  1.00  0.00           H
ATOM    360  CZ  TYR    23      32.439  27.942  53.248  1.00  0.00           C
ATOM    361  OH  TYR    23      33.180  26.961  52.732  1.00  0.00           O
ATOM    362  HH  TYR    23      34.096  27.174  52.925  1.00  0.00           H
ATOM    363  CE2 TYR    23      32.829  29.227  53.040  1.00  0.00           C
ATOM    364  HE2 TYR    23      33.833  29.435  52.701  1.00  0.00           H
ATOM    365  CD2 TYR    23      32.036  30.228  53.614  1.00  0.00           C
ATOM    366  HD2 TYR    23      32.396  31.238  53.473  1.00  0.00           H
ATOM    367  C   TYR    23      31.391  31.536  56.743  1.00  0.00           C
ATOM    368  O   TYR    23      32.138  32.433  56.359  1.00  0.00           O
ATOM    369  N   SER    24      31.852  30.613  57.530  1.00  0.00           N
ATOM    370  H   SER    24      31.172  29.878  57.659  1.00  0.00           H
ATOM    371  CA  SER    24      33.195  30.632  58.196  1.00  0.00           C
ATOM    372  HA  SER    24      33.395  31.626  58.597  1.00  0.00           H
ATOM    373  CB  SER    24      33.105  29.707  59.438  1.00  0.00           C
ATOM    374  HB2 SER    24      32.210  30.056  59.953  1.00  0.00           H
ATOM    375  HB3 SER    24      32.920  28.649  59.249  1.00  0.00           H
ATOM    376  OG  SER    24      34.149  29.953  60.368  1.00  0.00           O
ATOM    377  HG  SER    24      33.973  30.755  60.864  1.00  0.00           H
ATOM    378  C   SER    24      34.379  30.251  57.263  1.00  0.00           C
ATOM    379  O   SER    24      35.445  30.888  57.388  1.00  0.00           O
ATOM    380  N   ASN    25      34.245  29.321  56.305  1.00  0.00           N
ATOM    381  H   ASN    25      33.337  28.963  56.046  1.00  0.00           H
ATOM    382  CA  ASN    25      35.427  28.665  55.711  1.00  0.00           C
ATOM    383  HA  ASN    25      36.220  28.902  56.420  1.00  0.00           H
ATOM    384  CB  ASN    25      35.201  27.144  55.705  1.00  0.00           C
ATOM    385  HB2 ASN    25      35.055  26.786  56.725  1.00  0.00           H
ATOM    386  HB3 ASN    25      34.250  26.927  55.217  1.00  0.00           H
ATOM    387  CG  ASN    25      36.256  26.342  54.943  1.00  0.00           C
ATOM    388  OD1 ASN    25      36.019  25.655  53.964  1.00  0.00           O
ATOM    389  ND2 ASN    25      37.502  26.487  55.445  1.00  0.00           N
ATOM    390 HD21 ASN    25      37.738  27.219  56.101  1.00  0.00           H
ATOM    391 HD22 ASN    25      38.151  25.924  54.913  1.00  0.00           H
ATOM    392  C   ASN    25      35.841  29.370  54.371  1.00  0.00           C
ATOM    393  O   ASN    25      35.941  28.709  53.334  1.00  0.00           O
ATOM    394  N   LYS    26      36.002  30.678  54.489  1.00  0.00           N
ATOM    395  H   LYS    26      36.131  31.033  55.426  1.00  0.00           H
ATOM    396  CA  LYS    26      36.082  31.559  53.302  1.00  0.00           C
ATOM    397  HA  LYS    26      35.163  31.476  52.720  1.00  0.00           H
ATOM    398  CB  LYS    26      35.976  33.049  53.733  1.00  0.00           C
ATOM    399  HB2 LYS    26      36.866  33.249  54.331  1.00  0.00           H
ATOM    400  HB3 LYS    26      36.175  33.586  52.805  1.00  0.00           H
ATOM    401  CG  LYS    26      34.695  33.410  54.463  1.00  0.00           C
ATOM    402  HG2 LYS    26      33.803  33.018  53.976  1.00  0.00           H
ATOM    403  HG3 LYS    26      34.629  32.983  55.464  1.00  0.00           H
ATOM    404  CD  LYS    26      34.727  34.951  54.578  1.00  0.00           C
ATOM    405  HD2 LYS    26      35.582  35.203  55.205  1.00  0.00           H
ATOM    406  HD3 LYS    26      34.848  35.381  53.583  1.00  0.00           H
ATOM    407  CE  LYS    26      33.463  35.550  55.215  1.00  0.00           C
ATOM    408  HE2 LYS    26      33.613  36.629  55.219  1.00  0.00           H
ATOM    409  HE3 LYS    26      32.540  35.395  54.655  1.00  0.00           H
ATOM    410  NZ  LYS    26      33.251  34.997  56.594  1.00  0.00           N
ATOM    411  HZ1 LYS    26      33.090  34.000  56.546  1.00  0.00           H
ATOM    412  HZ2 LYS    26      32.451  35.449  57.012  1.00  0.00           H
ATOM    413  HZ3 LYS    26      34.004  35.182  57.240  1.00  0.00           H
ATOM    414  C   LYS    26      37.256  31.249  52.313  1.00  0.00           C
ATOM    415  O   LYS    26      37.329  31.752  51.204  1.00  0.00           O
ATOM    416  N   GLU    27      38.239  30.442  52.732  1.00  0.00           N
ATOM    417  H   GLU    27      38.195  30.154  53.698  1.00  0.00           H
ATOM    418  CA  GLU    27      39.398  30.043  51.941  1.00  0.00           C
ATOM    419  HA  GLU    27      40.122  30.849  51.827  1.00  0.00           H
ATOM    420  CB  GLU    27      40.246  29.001  52.700  1.00  0.00           C
ATOM    421  HB2 GLU    27      41.273  28.971  52.336  1.00  0.00           H
ATOM    422  HB3 GLU    27      40.376  29.313  53.736  1.00  0.00           H
ATOM    423  CG  GLU    27      39.662  27.578  52.773  1.00  0.00           C
ATOM    424  HG2 GLU    27      38.602  27.723  52.985  1.00  0.00           H
ATOM    425  HG3 GLU    27      39.874  27.159  51.790  1.00  0.00           H
ATOM    426  CD  GLU    27      40.298  26.521  53.723  1.00  0.00           C
ATOM    427  OE1 GLU    27      39.637  25.437  53.822  1.00  0.00           O
ATOM    428  OE2 GLU    27      41.397  26.816  54.347  1.00  0.00           O
ATOM    429  C   GLU    27      39.116  29.447  50.566  1.00  0.00           C
ATOM    430  O   GLU    27      40.080  29.188  49.900  1.00  0.00           O
ATOM    431  N   ILE    28      37.875  29.059  50.254  1.00  0.00           N
ATOM    432  H   ILE    28      37.177  29.310  50.939  1.00  0.00           H
ATOM    433  CA  ILE    28      37.499  28.052  49.228  1.00  0.00           C
ATOM    434  HA  ILE    28      38.216  27.237  49.324  1.00  0.00           H
ATOM    435  CB  ILE    28      36.129  27.424  49.546  1.00  0.00           C
ATOM    436  HB  ILE    28      35.977  26.743  48.708  1.00  0.00           H
ATOM    437  CG2 ILE    28      36.189  26.488  50.787  1.00  0.00           C
ATOM    438 HG21 ILE    28      36.982  25.764  50.594  1.00  0.00           H
ATOM    439 HG22 ILE    28      35.226  25.979  50.746  1.00  0.00           H
ATOM    440 HG23 ILE    28      36.459  27.014  51.703  1.00  0.00           H
ATOM    441  CG1 ILE    28      34.966  28.472  49.510  1.00  0.00           C
ATOM    442 HG12 ILE    28      34.181  28.087  50.161  1.00  0.00           H
ATOM    443 HG13 ILE    28      35.257  29.460  49.867  1.00  0.00           H
ATOM    444  CD1 ILE    28      34.272  28.580  48.214  1.00  0.00           C
ATOM    445 HD11 ILE    28      33.524  29.371  48.236  1.00  0.00           H
ATOM    446 HD12 ILE    28      33.837  27.584  48.127  1.00  0.00           H
ATOM    447 HD13 ILE    28      34.933  28.683  47.352  1.00  0.00           H
ATOM    448  C   ILE    28      37.514  28.602  47.801  1.00  0.00           C
ATOM    449  O   ILE    28      37.405  27.859  46.791  1.00  0.00           O
ATOM    450  N   PHE    29      37.708  29.909  47.751  1.00  0.00           N
ATOM    451  H   PHE    29      37.641  30.334  48.664  1.00  0.00           H
ATOM    452  CA  PHE    29      37.799  30.801  46.520  1.00  0.00           C
ATOM    453  HA  PHE    29      36.776  30.904  46.157  1.00  0.00           H
ATOM    454  CB  PHE    29      38.208  32.229  46.893  1.00  0.00           C
ATOM    455  HB2 PHE    29      37.965  32.897  46.066  1.00  0.00           H
ATOM    456  HB3 PHE    29      37.478  32.475  47.664  1.00  0.00           H
ATOM    457  CG  PHE    29      39.671  32.538  47.335  1.00  0.00           C
ATOM    458  CD1 PHE    29      40.063  32.369  48.694  1.00  0.00           C
ATOM    459  HD1 PHE    29      39.293  32.095  49.399  1.00  0.00           H
ATOM    460  CE1 PHE    29      41.430  32.671  49.044  1.00  0.00           C
ATOM    461  HE1 PHE    29      41.762  32.709  50.071  1.00  0.00           H
ATOM    462  CZ  PHE    29      42.370  32.960  48.084  1.00  0.00           C
ATOM    463  HZ  PHE    29      43.396  33.149  48.362  1.00  0.00           H
ATOM    464  CE2 PHE    29      42.016  33.132  46.754  1.00  0.00           C
ATOM    465  HE2 PHE    29      42.700  33.313  45.937  1.00  0.00           H
ATOM    466  CD2 PHE    29      40.655  32.972  46.399  1.00  0.00           C
ATOM    467  HD2 PHE    29      40.499  33.060  45.334  1.00  0.00           H
ATOM    468  C   PHE    29      38.878  30.305  45.531  1.00  0.00           C
ATOM    469  O   PHE    29      38.758  30.426  44.339  1.00  0.00           O
ATOM    470  N   LEU    30      39.949  29.680  46.094  1.00  0.00           N
ATOM    471  H   LEU    30      40.022  29.528  47.090  1.00  0.00           H
ATOM    472  CA  LEU    30      41.167  29.515  45.225  1.00  0.00           C
ATOM    473  HA  LEU    30      41.256  30.486  44.738  1.00  0.00           H
ATOM    474  CB  LEU    30      42.382  29.352  46.167  1.00  0.00           C
ATOM    475  HB2 LEU    30      42.377  30.132  46.928  1.00  0.00           H
ATOM    476  HB3 LEU    30      42.172  28.457  46.751  1.00  0.00           H
ATOM    477  CG  LEU    30      43.772  29.429  45.461  1.00  0.00           C
ATOM    478  HG  LEU    30      44.046  28.413  45.179  1.00  0.00           H
ATOM    479  CD1 LEU    30      43.941  30.527  44.406  1.00  0.00           C
ATOM    480 HD11 LEU    30      43.266  30.182  43.623  1.00  0.00           H
ATOM    481 HD12 LEU    30      44.967  30.569  44.039  1.00  0.00           H
ATOM    482 HD13 LEU    30      43.648  31.535  44.700  1.00  0.00           H
ATOM    483  CD2 LEU    30      44.819  29.842  46.488  1.00  0.00           C
ATOM    484 HD21 LEU    30      44.546  30.871  46.723  1.00  0.00           H
ATOM    485 HD22 LEU    30      44.797  29.276  47.419  1.00  0.00           H
ATOM    486 HD23 LEU    30      45.787  29.824  45.986  1.00  0.00           H
ATOM    487  C   LEU    30      41.035  28.378  44.240  1.00  0.00           C
ATOM    488  O   LEU    30      41.388  28.485  43.049  1.00  0.00           O
ATOM    489  N   ARG    31      40.404  27.287  44.666  1.00  0.00           N
ATOM    490  H   ARG    31      40.051  27.307  45.613  1.00  0.00           H
ATOM    491  CA  ARG    31      40.219  26.094  43.841  1.00  0.00           C
ATOM    492  HA  ARG    31      41.189  25.882  43.391  1.00  0.00           H
ATOM    493  CB  ARG    31      39.780  24.973  44.847  1.00  0.00           C
ATOM    494  HB2 ARG    31      40.483  24.986  45.679  1.00  0.00           H
ATOM    495  HB3 ARG    31      38.755  25.238  45.105  1.00  0.00           H
ATOM    496  CG  ARG    31      39.722  23.567  44.236  1.00  0.00           C
ATOM    497  HG2 ARG    31      39.000  23.622  43.421  1.00  0.00           H
ATOM    498  HG3 ARG    31      40.754  23.339  43.972  1.00  0.00           H
ATOM    499  CD  ARG    31      39.158  22.573  45.303  1.00  0.00           C
ATOM    500  HD2 ARG    31      38.727  21.656  44.900  1.00  0.00           H
ATOM    501  HD3 ARG    31      39.943  22.321  46.015  1.00  0.00           H
ATOM    502  NE  ARG    31      38.056  23.166  46.054  1.00  0.00           N
ATOM    503  HE  ARG    31      37.444  23.897  45.720  1.00  0.00           H
ATOM    504  CZ  ARG    31      37.861  22.878  47.340  1.00  0.00           C
ATOM    505  NH1 ARG    31      38.492  21.882  47.980  1.00  0.00           N
ATOM    506 HH11 ARG    31      38.979  21.123  47.524  1.00  0.00           H
ATOM    507 HH12 ARG    31      38.300  21.849  48.972  1.00  0.00           H
ATOM    508  NH2 ARG    31      36.956  23.501  47.878  1.00  0.00           N
ATOM    509 HH21 ARG    31      36.486  24.167  47.281  1.00  0.00           H
ATOM    510 HH22 ARG    31      36.773  23.224  48.832  1.00  0.00           H
ATOM    511  C   ARG    31      39.248  26.256  42.741  1.00  0.00           C
ATOM    512  O   ARG    31      39.425  25.613  41.739  1.00  0.00           O
ATOM    513  N   GLU    32      38.337  27.213  42.847  1.00  0.00           N
ATOM    514  H   GLU    32      38.310  27.777  43.683  1.00  0.00           H
ATOM    515  CA  GLU    32      37.534  27.570  41.686  1.00  0.00           C
ATOM    516  HA  GLU    32      37.124  26.676  41.216  1.00  0.00           H
ATOM    517  CB  GLU    32      36.338  28.451  42.105  1.00  0.00           C
ATOM    518  HB2 GLU    32      36.645  29.342  42.651  1.00  0.00           H
ATOM    519  HB3 GLU    32      35.867  28.729  41.161  1.00  0.00           H
ATOM    520  CG  GLU    32      35.334  27.725  42.997  1.00  0.00           C
ATOM    521  HG2 GLU    32      35.799  27.656  43.981  1.00  0.00           H
ATOM    522  HG3 GLU    32      34.441  28.335  43.128  1.00  0.00           H
ATOM    523  CD  GLU    32      34.941  26.269  42.524  1.00  0.00           C
ATOM    524  OE1 GLU    32      34.694  26.048  41.278  1.00  0.00           O
ATOM    525  OE2 GLU    32      34.949  25.366  43.409  1.00  0.00           O
ATOM    526  C   GLU    32      38.412  28.249  40.657  1.00  0.00           C
ATOM    527  O   GLU    32      38.352  27.814  39.557  1.00  0.00           O
ATOM    528  N   LEU    33      39.157  29.269  40.977  1.00  0.00           N
ATOM    529  H   LEU    33      39.369  29.476  41.943  1.00  0.00           H
ATOM    530  CA  LEU    33      39.949  30.003  39.933  1.00  0.00           C
ATOM    531  HA  LEU    33      39.299  30.399  39.153  1.00  0.00           H
ATOM    532  CB  LEU    33      40.610  31.189  40.655  1.00  0.00           C
ATOM    533  HB2 LEU    33      41.181  30.784  41.490  1.00  0.00           H
ATOM    534  HB3 LEU    33      41.250  31.682  39.923  1.00  0.00           H
ATOM    535  CG  LEU    33      39.599  32.173  41.268  1.00  0.00           C
ATOM    536  HG  LEU    33      39.219  31.779  42.210  1.00  0.00           H
ATOM    537  CD1 LEU    33      40.418  33.420  41.754  1.00  0.00           C
ATOM    538 HD11 LEU    33      40.928  33.837  40.885  1.00  0.00           H
ATOM    539 HD12 LEU    33      41.180  33.145  42.484  1.00  0.00           H
ATOM    540 HD13 LEU    33      39.744  34.124  42.243  1.00  0.00           H
ATOM    541  CD2 LEU    33      38.459  32.576  40.357  1.00  0.00           C
ATOM    542 HD21 LEU    33      37.736  33.215  40.864  1.00  0.00           H
ATOM    543 HD22 LEU    33      38.856  33.097  39.487  1.00  0.00           H
ATOM    544 HD23 LEU    33      37.850  31.730  40.038  1.00  0.00           H
ATOM    545  C   LEU    33      41.120  29.031  39.385  1.00  0.00           C
ATOM    546  O   LEU    33      41.248  29.013  38.160  1.00  0.00           O
ATOM    547  N   ILE    34      41.851  28.289  40.222  1.00  0.00           N
ATOM    548  H   ILE    34      41.630  28.437  41.196  1.00  0.00           H
ATOM    549  CA  ILE    34      42.808  27.242  39.762  1.00  0.00           C
ATOM    550  HA  ILE    34      43.494  27.711  39.056  1.00  0.00           H
ATOM    551  CB  ILE    34      43.638  26.754  40.938  1.00  0.00           C
ATOM    552  HB  ILE    34      42.918  26.610  41.743  1.00  0.00           H
ATOM    553  CG2 ILE    34      44.345  25.386  40.855  1.00  0.00           C
ATOM    554 HG21 ILE    34      45.223  25.471  40.214  1.00  0.00           H
ATOM    555 HG22 ILE    34      43.665  24.702  40.347  1.00  0.00           H
ATOM    556 HG23 ILE    34      44.497  24.931  41.834  1.00  0.00           H
ATOM    557  CG1 ILE    34      44.547  27.861  41.395  1.00  0.00           C
ATOM    558 HG12 ILE    34      45.251  28.039  40.581  1.00  0.00           H
ATOM    559 HG13 ILE    34      43.977  28.741  41.688  1.00  0.00           H
ATOM    560  CD1 ILE    34      45.459  27.406  42.520  1.00  0.00           C
ATOM    561 HD11 ILE    34      44.937  26.959  43.367  1.00  0.00           H
ATOM    562 HD12 ILE    34      46.013  28.284  42.854  1.00  0.00           H
ATOM    563 HD13 ILE    34      46.250  26.836  42.034  1.00  0.00           H
ATOM    564  C   ILE    34      42.137  26.210  38.864  1.00  0.00           C
ATOM    565  O   ILE    34      42.759  25.827  37.882  1.00  0.00           O
ATOM    566  N   SER    35      40.858  25.837  39.123  1.00  0.00           N
ATOM    567  H   SER    35      40.317  26.255  39.866  1.00  0.00           H
ATOM    568  CA  SER    35      40.201  24.987  38.110  1.00  0.00           C
ATOM    569  HA  SER    35      40.843  24.132  37.898  1.00  0.00           H
ATOM    570  CB  SER    35      38.837  24.344  38.539  1.00  0.00           C
ATOM    571  HB2 SER    35      38.190  25.205  38.715  1.00  0.00           H
ATOM    572  HB3 SER    35      38.399  23.629  37.843  1.00  0.00           H
ATOM    573  OG  SER    35      39.048  23.583  39.721  1.00  0.00           O
ATOM    574  HG  SER    35      39.246  24.212  40.418  1.00  0.00           H
ATOM    575  C   SER    35      40.042  25.777  36.859  1.00  0.00           C
ATOM    576  O   SER    35      40.387  25.273  35.781  1.00  0.00           O
ATOM    577  N   ASN    36      39.457  26.971  36.917  1.00  0.00           N
ATOM    578  H   ASN    36      39.393  27.385  37.835  1.00  0.00           H
ATOM    579  CA  ASN    36      39.164  27.755  35.683  1.00  0.00           C
ATOM    580  HA  ASN    36      38.600  27.115  35.003  1.00  0.00           H
ATOM    581  CB  ASN    36      38.478  29.108  36.026  1.00  0.00           C
ATOM    582  HB2 ASN    36      39.198  29.508  36.741  1.00  0.00           H
ATOM    583  HB3 ASN    36      38.395  29.670  35.097  1.00  0.00           H
ATOM    584  CG  ASN    36      37.099  28.947  36.736  1.00  0.00           C
ATOM    585  OD1 ASN    36      36.395  27.932  36.631  1.00  0.00           O
ATOM    586  ND2 ASN    36      36.698  29.958  37.430  1.00  0.00           N
ATOM    587 HD21 ASN    36      37.138  30.864  37.348  1.00  0.00           H
ATOM    588 HD22 ASN    36      35.821  29.905  37.926  1.00  0.00           H
ATOM    589  C   ASN    36      40.438  28.072  34.917  1.00  0.00           C
ATOM    590  O   ASN    36      40.457  28.131  33.676  1.00  0.00           O
ATOM    591  N   SER    37      41.638  28.296  35.616  1.00  0.00           N
ATOM    592  H   SER    37      41.490  28.461  36.600  1.00  0.00           H
ATOM    593  CA  SER    37      42.946  28.294  34.963  1.00  0.00           C
ATOM    594  HA  SER    37      43.032  29.040  34.172  1.00  0.00           H
ATOM    595  CB  SER    37      44.098  28.518  35.982  1.00  0.00           C
ATOM    596  HB2 SER    37      43.918  27.830  36.808  1.00  0.00           H
ATOM    597  HB3 SER    37      45.027  28.294  35.456  1.00  0.00           H
ATOM    598  OG  SER    37      43.929  29.876  36.376  1.00  0.00           O
ATOM    599  HG  SER    37      44.161  30.397  35.604  1.00  0.00           H
ATOM    600  C   SER    37      43.259  27.004  34.236  1.00  0.00           C
ATOM    601  O   SER    37      43.482  27.031  33.033  1.00  0.00           O
ATOM    602  N   SER    38      43.175  25.841  34.904  1.00  0.00           N
ATOM    603  H   SER    38      42.892  25.790  35.873  1.00  0.00           H
ATOM    604  CA  SER    38      43.360  24.538  34.242  1.00  0.00           C
ATOM    605  HA  SER    38      44.394  24.293  34.000  1.00  0.00           H
ATOM    606  CB  SER    38      42.933  23.496  35.317  1.00  0.00           C
ATOM    607  HB2 SER    38      43.696  23.678  36.076  1.00  0.00           H
ATOM    608  HB3 SER    38      41.863  23.623  35.486  1.00  0.00           H
ATOM    609  OG  SER    38      43.147  22.236  34.814  1.00  0.00           O
ATOM    610  HG  SER    38      42.318  22.037  34.371  1.00  0.00           H
ATOM    611  C   SER    38      42.481  24.345  33.066  1.00  0.00           C
ATOM    612  O   SER    38      42.938  23.687  32.079  1.00  0.00           O
ATOM    613  N   ASP    39      41.219  24.800  33.135  1.00  0.00           N
ATOM    614  H   ASP    39      40.961  25.146  34.048  1.00  0.00           H
ATOM    615  CA  ASP    39      40.288  24.777  32.016  1.00  0.00           C
ATOM    616  HA  ASP    39      40.207  23.796  31.550  1.00  0.00           H
ATOM    617  CB  ASP    39      38.924  25.239  32.459  1.00  0.00           C
ATOM    618  HB2 ASP    39      38.977  26.075  33.155  1.00  0.00           H
ATOM    619  HB3 ASP    39      38.280  25.528  31.629  1.00  0.00           H
ATOM    620  CG  ASP    39      38.197  24.209  33.366  1.00  0.00           C
ATOM    621  OD1 ASP    39      38.531  23.002  33.402  1.00  0.00           O
ATOM    622  OD2 ASP    39      37.074  24.537  33.756  1.00  0.00           O
ATOM    623  C   ASP    39      40.824  25.591  30.841  1.00  0.00           C
ATOM    624  O   ASP    39      40.760  25.091  29.698  1.00  0.00           O
ATOM    625  N   ALA    40      41.215  26.850  30.998  1.00  0.00           N
ATOM    626  H   ALA    40      40.995  27.308  31.871  1.00  0.00           H
ATOM    627  CA  ALA    40      41.917  27.712  30.044  1.00  0.00           C
ATOM    628  HA  ALA    40      41.304  27.849  29.153  1.00  0.00           H
ATOM    629  CB  ALA    40      42.090  29.111  30.634  1.00  0.00           C
ATOM    630  HB1 ALA    40      42.581  28.992  31.600  1.00  0.00           H
ATOM    631  HB2 ALA    40      41.100  29.539  30.799  1.00  0.00           H
ATOM    632  HB3 ALA    40      42.658  29.698  29.913  1.00  0.00           H
ATOM    633  C   ALA    40      43.298  27.210  29.554  1.00  0.00           C
ATOM    634  O   ALA    40      43.510  27.358  28.346  1.00  0.00           O
ATOM    635  N   LEU    41      44.092  26.476  30.390  1.00  0.00           N
ATOM    636  H   LEU    41      43.778  26.469  31.350  1.00  0.00           H
ATOM    637  CA  LEU    41      45.368  25.832  30.001  1.00  0.00           C
ATOM    638  HA  LEU    41      45.946  26.537  29.404  1.00  0.00           H
ATOM    639  CB  LEU    41      46.141  25.597  31.300  1.00  0.00           C
ATOM    640  HB2 LEU    41      45.439  25.206  32.035  1.00  0.00           H
ATOM    641  HB3 LEU    41      46.936  24.857  31.206  1.00  0.00           H
ATOM    642  CG  LEU    41      46.796  26.906  31.887  1.00  0.00           C
ATOM    643  HG  LEU    41      46.213  27.779  31.593  1.00  0.00           H
ATOM    644  CD1 LEU    41      47.043  26.793  33.401  1.00  0.00           C
ATOM    645 HD11 LEU    41      47.733  25.964  33.567  1.00  0.00           H
ATOM    646 HD12 LEU    41      46.092  26.734  33.931  1.00  0.00           H
ATOM    647 HD13 LEU    41      47.529  27.729  33.673  1.00  0.00           H
ATOM    648  CD2 LEU    41      48.190  27.073  31.287  1.00  0.00           C
ATOM    649 HD21 LEU    41      48.818  26.229  31.573  1.00  0.00           H
ATOM    650 HD22 LEU    41      48.163  27.194  30.204  1.00  0.00           H
ATOM    651 HD23 LEU    41      48.651  27.895  31.835  1.00  0.00           H
ATOM    652  C   LEU    41      44.989  24.603  29.141  1.00  0.00           C
ATOM    653  O   LEU    41      45.478  24.533  28.071  1.00  0.00           O
ATOM    654  N   ASP    42      44.013  23.783  29.462  1.00  0.00           N
ATOM    655  H   ASP    42      43.654  23.847  30.403  1.00  0.00           H
ATOM    656  CA  ASP    42      43.546  22.625  28.648  1.00  0.00           C
ATOM    657  HA  ASP    42      44.392  21.957  28.485  1.00  0.00           H
ATOM    658  CB  ASP    42      42.447  21.858  29.369  1.00  0.00           C
ATOM    659  HB2 ASP    42      41.624  22.535  29.597  1.00  0.00           H
ATOM    660  HB3 ASP    42      42.046  21.204  28.595  1.00  0.00           H
ATOM    661  CG  ASP    42      42.672  21.010  30.648  1.00  0.00           C
ATOM    662  OD1 ASP    42      43.793  20.454  30.815  1.00  0.00           O
ATOM    663  OD2 ASP    42      41.718  20.595  31.351  1.00  0.00           O
ATOM    664  C   ASP    42      43.050  23.046  27.288  1.00  0.00           C
ATOM    665  O   ASP    42      43.266  22.450  26.254  1.00  0.00           O
ATOM    666  N   LYS    43      42.371  24.224  27.294  1.00  0.00           N
ATOM    667  H   LYS    43      42.266  24.570  28.236  1.00  0.00           H
ATOM    668  CA  LYS    43      41.815  24.859  26.125  1.00  0.00           C
ATOM    669  HA  LYS    43      41.282  24.149  25.494  1.00  0.00           H
ATOM    670  CB  LYS    43      40.790  25.972  26.563  1.00  0.00           C
ATOM    671  HB2 LYS    43      39.994  25.598  27.206  1.00  0.00           H
ATOM    672  HB3 LYS    43      41.204  26.761  27.191  1.00  0.00           H
ATOM    673  CG  LYS    43      40.164  26.554  25.337  1.00  0.00           C
ATOM    674  HG2 LYS    43      39.290  27.117  25.666  1.00  0.00           H
ATOM    675  HG3 LYS    43      40.851  27.269  24.885  1.00  0.00           H
ATOM    676  CD  LYS    43      39.633  25.719  24.165  1.00  0.00           C
ATOM    677  HD2 LYS    43      40.437  25.452  23.480  1.00  0.00           H
ATOM    678  HD3 LYS    43      39.349  24.783  24.648  1.00  0.00           H
ATOM    679  CE  LYS    43      38.471  26.403  23.428  1.00  0.00           C
ATOM    680  HE2 LYS    43      37.886  26.760  24.277  1.00  0.00           H
ATOM    681  HE3 LYS    43      38.900  27.179  22.795  1.00  0.00           H
ATOM    682  NZ  LYS    43      37.781  25.506  22.448  1.00  0.00           N
ATOM    683  HZ1 LYS    43      38.427  25.331  21.691  1.00  0.00           H
ATOM    684  HZ2 LYS    43      36.918  25.884  22.082  1.00  0.00           H
ATOM    685  HZ3 LYS    43      37.573  24.582  22.799  1.00  0.00           H
ATOM    686  C   LYS    43      42.982  25.260  25.153  1.00  0.00           C
ATOM    687  O   LYS    43      42.945  24.920  24.002  1.00  0.00           O
ATOM    688  N   ILE    44      43.988  25.976  25.602  1.00  0.00           N
ATOM    689  H   ILE    44      44.170  25.993  26.596  1.00  0.00           H
ATOM    690  CA  ILE    44      45.091  26.375  24.701  1.00  0.00           C
ATOM    691  HA  ILE    44      44.596  26.744  23.802  1.00  0.00           H
ATOM    692  CB  ILE    44      45.878  27.538  25.223  1.00  0.00           C
ATOM    693  HB  ILE    44      45.128  28.308  25.402  1.00  0.00           H
ATOM    694  CG2 ILE    44      46.557  27.164  26.590  1.00  0.00           C
ATOM    695 HG21 ILE    44      45.913  26.919  27.436  1.00  0.00           H
ATOM    696 HG22 ILE    44      47.207  27.984  26.895  1.00  0.00           H
ATOM    697 HG23 ILE    44      47.186  26.278  26.499  1.00  0.00           H
ATOM    698  CG1 ILE    44      46.935  28.229  24.313  1.00  0.00           C
ATOM    699 HG12 ILE    44      47.607  28.812  24.944  1.00  0.00           H
ATOM    700 HG13 ILE    44      47.653  27.482  23.974  1.00  0.00           H
ATOM    701  CD1 ILE    44      46.283  28.945  23.152  1.00  0.00           C
ATOM    702 HD11 ILE    44      45.925  28.167  22.477  1.00  0.00           H
ATOM    703 HD12 ILE    44      46.961  29.633  22.648  1.00  0.00           H
ATOM    704 HD13 ILE    44      45.473  29.614  23.441  1.00  0.00           H
ATOM    705  C   ILE    44      45.938  25.171  24.266  1.00  0.00           C
ATOM    706  O   ILE    44      46.388  25.096  23.150  1.00  0.00           O
ATOM    707  N   ARG    45      46.037  24.204  25.205  1.00  0.00           N
ATOM    708  H   ARG    45      45.726  24.262  26.164  1.00  0.00           H
ATOM    709  CA  ARG    45      46.611  22.893  24.855  1.00  0.00           C
ATOM    710  HA  ARG    45      47.595  23.050  24.415  1.00  0.00           H
ATOM    711  CB  ARG    45      46.698  22.113  26.151  1.00  0.00           C
ATOM    712  HB2 ARG    45      47.397  22.727  26.717  1.00  0.00           H
ATOM    713  HB3 ARG    45      45.758  22.199  26.698  1.00  0.00           H
ATOM    714  CG  ARG    45      47.191  20.686  25.944  1.00  0.00           C
ATOM    715  HG2 ARG    45      46.502  20.228  25.235  1.00  0.00           H
ATOM    716  HG3 ARG    45      48.123  20.631  25.381  1.00  0.00           H
ATOM    717  CD  ARG    45      47.290  19.950  27.245  1.00  0.00           C
ATOM    718  HD2 ARG    45      48.111  20.444  27.764  1.00  0.00           H
ATOM    719  HD3 ARG    45      46.425  20.094  27.892  1.00  0.00           H
ATOM    720  NE  ARG    45      47.837  18.596  27.122  1.00  0.00           N
ATOM    721  HE  ARG    45      48.834  18.542  27.270  1.00  0.00           H
ATOM    722  CZ  ARG    45      47.209  17.427  27.200  1.00  0.00           C
ATOM    723  NH1 ARG    45      45.936  17.385  27.275  1.00  0.00           N
ATOM    724 HH11 ARG    45      45.474  18.280  27.349  1.00  0.00           H
ATOM    725 HH12 ARG    45      45.402  16.534  27.175  1.00  0.00           H
ATOM    726  NH2 ARG    45      47.711  16.305  26.940  1.00  0.00           N
ATOM    727 HH21 ARG    45      48.670  16.199  26.642  1.00  0.00           H
ATOM    728 HH22 ARG    45      47.194  15.497  27.258  1.00  0.00           H
ATOM    729  C   ARG    45      45.809  22.211  23.719  1.00  0.00           C
ATOM    730  O   ARG    45      46.368  21.715  22.732  1.00  0.00           O
ATOM    731  N   TYR    46      44.458  22.133  23.820  1.00  0.00           N
ATOM    732  H   TYR    46      43.995  22.620  24.574  1.00  0.00           H
ATOM    733  CA  TYR    46      43.657  21.446  22.742  1.00  0.00           C
ATOM    734  HA  TYR    46      44.249  20.595  22.407  1.00  0.00           H
ATOM    735  CB  TYR    46      42.271  21.068  23.312  1.00  0.00           C
ATOM    736  HB2 TYR    46      42.417  20.542  24.255  1.00  0.00           H
ATOM    737  HB3 TYR    46      41.810  21.951  23.756  1.00  0.00           H
ATOM    738  CG  TYR    46      41.270  20.263  22.471  1.00  0.00           C
ATOM    739  CD1 TYR    46      41.670  19.074  21.763  1.00  0.00           C
ATOM    740  HD1 TYR    46      42.698  18.760  21.867  1.00  0.00           H
ATOM    741  CE1 TYR    46      40.706  18.302  21.058  1.00  0.00           C
ATOM    742  HE1 TYR    46      41.007  17.437  20.486  1.00  0.00           H
ATOM    743  CZ  TYR    46      39.379  18.628  21.181  1.00  0.00           C
ATOM    744  OH  TYR    46      38.459  17.770  20.725  1.00  0.00           O
ATOM    745  HH  TYR    46      37.599  18.178  20.593  1.00  0.00           H
ATOM    746  CE2 TYR    46      38.928  19.702  21.968  1.00  0.00           C
ATOM    747  HE2 TYR    46      37.872  19.890  22.093  1.00  0.00           H
ATOM    748  CD2 TYR    46      39.906  20.479  22.579  1.00  0.00           C
ATOM    749  HD2 TYR    46      39.623  21.242  23.288  1.00  0.00           H
ATOM    750  C   TYR    46      43.476  22.318  21.459  1.00  0.00           C
ATOM    751  O   TYR    46      42.936  21.847  20.439  1.00  0.00           O
ATOM    752  N   GLU    47      43.657  23.615  21.492  1.00  0.00           N
ATOM    753  H   GLU    47      43.827  23.996  22.412  1.00  0.00           H
ATOM    754  CA  GLU    47      43.469  24.586  20.408  1.00  0.00           C
ATOM    755  HA  GLU    47      42.625  24.223  19.822  1.00  0.00           H
ATOM    756  CB  GLU    47      43.158  25.970  21.001  1.00  0.00           C
ATOM    757  HB2 GLU    47      42.190  25.908  21.498  1.00  0.00           H
ATOM    758  HB3 GLU    47      43.891  26.174  21.781  1.00  0.00           H
ATOM    759  CG  GLU    47      43.113  27.128  19.982  1.00  0.00           C
ATOM    760  HG2 GLU    47      42.788  28.010  20.533  1.00  0.00           H
ATOM    761  HG3 GLU    47      44.120  27.325  19.612  1.00  0.00           H
ATOM    762  CD  GLU    47      42.055  26.882  18.924  1.00  0.00           C
ATOM    763  OE1 GLU    47      42.447  27.152  17.770  1.00  0.00           O
ATOM    764  OE2 GLU    47      40.940  26.421  19.183  1.00  0.00           O
ATOM    765  C   GLU    47      44.817  24.582  19.555  1.00  0.00           C
ATOM    766  O   GLU    47      44.753  24.466  18.325  1.00  0.00           O
ATOM    767  N   SER    48      45.970  24.617  20.240  1.00  0.00           N
ATOM    768  H   SER    48      45.926  24.583  21.248  1.00  0.00           H
ATOM    769  CA  SER    48      47.360  24.656  19.624  1.00  0.00           C
ATOM    770  HA  SER    48      47.331  25.358  18.791  1.00  0.00           H
ATOM    771  CB  SER    48      48.492  25.089  20.610  1.00  0.00           C
ATOM    772  HB2 SER    48      49.444  25.034  20.080  1.00  0.00           H
ATOM    773  HB3 SER    48      48.404  26.149  20.848  1.00  0.00           H
ATOM    774  OG  SER    48      48.562  24.335  21.859  1.00  0.00           O
ATOM    775  HG  SER    48      47.857  24.697  22.402  1.00  0.00           H
ATOM    776  C   SER    48      47.637  23.239  19.087  1.00  0.00           C
ATOM    777  O   SER    48      48.608  23.019  18.316  1.00  0.00           O
ATOM    778  N   LEU    49      46.866  22.235  19.384  1.00  0.00           N
ATOM    779  H   LEU    49      46.230  22.442  20.141  1.00  0.00           H
ATOM    780  CA  LEU    49      47.068  20.856  18.911  1.00  0.00           C
ATOM    781  HA  LEU    49      48.092  20.530  19.090  1.00  0.00           H
ATOM    782  CB  LEU    49      46.090  20.022  19.740  1.00  0.00           C
ATOM    783  HB2 LEU    49      46.355  20.030  20.797  1.00  0.00           H
ATOM    784  HB3 LEU    49      45.076  20.335  19.492  1.00  0.00           H
ATOM    785  CG  LEU    49      46.135  18.518  19.329  1.00  0.00           C
ATOM    786  HG  LEU    49      46.058  18.495  18.241  1.00  0.00           H
ATOM    787  CD1 LEU    49      47.410  17.856  19.878  1.00  0.00           C
ATOM    788 HD11 LEU    49      47.422  16.822  19.533  1.00  0.00           H
ATOM    789 HD12 LEU    49      47.527  17.727  20.954  1.00  0.00           H
ATOM    790 HD13 LEU    49      48.279  18.384  19.487  1.00  0.00           H
ATOM    791  CD2 LEU    49      44.834  17.890  19.913  1.00  0.00           C
ATOM    792 HD21 LEU    49      44.629  18.181  20.943  1.00  0.00           H
ATOM    793 HD22 LEU    49      43.965  18.076  19.281  1.00  0.00           H
ATOM    794 HD23 LEU    49      44.891  16.806  19.805  1.00  0.00           H
ATOM    795  C   LEU    49      46.864  20.828  17.347  1.00  0.00           C
ATOM    796  O   LEU    49      47.536  20.037  16.608  1.00  0.00           O
ATOM    797  N   THR    50      46.017  21.674  16.773  1.00  0.00           N
ATOM    798  H   THR    50      45.415  22.224  17.370  1.00  0.00           H
ATOM    799  CA  THR    50      45.845  21.917  15.333  1.00  0.00           C
ATOM    800  HA  THR    50      46.093  21.031  14.749  1.00  0.00           H
ATOM    801  CB  THR    50      44.401  22.412  15.093  1.00  0.00           C
ATOM    802  HB  THR    50      44.318  23.397  15.552  1.00  0.00           H
ATOM    803  CG2 THR    50      43.952  22.590  13.602  1.00  0.00           C
ATOM    804 HG21 THR    50      42.955  23.020  13.498  1.00  0.00           H
ATOM    805 HG22 THR    50      43.872  21.559  13.257  1.00  0.00           H
ATOM    806 HG23 THR    50      44.544  23.324  13.055  1.00  0.00           H
ATOM    807  OG1 THR    50      43.409  21.523  15.731  1.00  0.00           O
ATOM    808  HG1 THR    50      43.514  20.624  15.409  1.00  0.00           H
ATOM    809  C   THR    50      46.800  22.947  14.813  1.00  0.00           C
ATOM    810  O   THR    50      47.143  22.890  13.644  1.00  0.00           O
ATOM    811  N   ASP    51      47.185  23.958  15.649  1.00  0.00           N
ATOM    812  H   ASP    51      46.926  23.939  16.625  1.00  0.00           H
ATOM    813  CA  ASP    51      48.105  25.049  15.298  1.00  0.00           C
ATOM    814  HA  ASP    51      48.777  24.730  14.501  1.00  0.00           H
ATOM    815  CB  ASP    51      47.265  26.250  14.707  1.00  0.00           C
ATOM    816  HB2 ASP    51      46.543  25.879  13.979  1.00  0.00           H
ATOM    817  HB3 ASP    51      46.628  26.630  15.506  1.00  0.00           H
ATOM    818  CG  ASP    51      48.108  27.387  14.183  1.00  0.00           C
ATOM    819  OD1 ASP    51      49.360  27.273  14.148  1.00  0.00           O
ATOM    820  OD2 ASP    51      47.510  28.376  13.783  1.00  0.00           O
ATOM    821  C   ASP    51      49.111  25.463  16.423  1.00  0.00           C
ATOM    822  O   ASP    51      48.787  26.423  17.133  1.00  0.00           O
ATOM    823  N   PRO    52      50.339  24.830  16.588  1.00  0.00           N
ATOM    824  CD  PRO    52      50.849  23.758  15.781  1.00  0.00           C
ATOM    825  HD2 PRO    52      50.662  24.071  14.753  1.00  0.00           H
ATOM    826  HD3 PRO    52      50.327  22.835  16.032  1.00  0.00           H
ATOM    827  CG  PRO    52      52.346  23.675  16.033  1.00  0.00           C
ATOM    828  HG2 PRO    52      52.991  24.407  15.548  1.00  0.00           H
ATOM    829  HG3 PRO    52      52.725  22.704  15.710  1.00  0.00           H
ATOM    830  CB  PRO    52      52.417  23.981  17.463  1.00  0.00           C
ATOM    831  HB2 PRO    52      53.362  24.446  17.744  1.00  0.00           H
ATOM    832  HB3 PRO    52      52.156  23.086  18.028  1.00  0.00           H
ATOM    833  CA  PRO    52      51.227  25.028  17.699  1.00  0.00           C
ATOM    834  HA  PRO    52      50.910  24.752  18.706  1.00  0.00           H
ATOM    835  C   PRO    52      51.685  26.481  17.825  1.00  0.00           C
ATOM    836  O   PRO    52      52.240  26.804  18.895  1.00  0.00           O
ATOM    837  N   SER    53      51.704  27.297  16.730  1.00  0.00           N
ATOM    838  H   SER    53      51.440  26.871  15.853  1.00  0.00           H
ATOM    839  CA  SER    53      52.235  28.681  16.791  1.00  0.00           C
ATOM    840  HA  SER    53      53.265  28.636  17.143  1.00  0.00           H
ATOM    841  CB  SER    53      52.321  29.293  15.419  1.00  0.00           C
ATOM    842  HB2 SER    53      52.495  30.360  15.555  1.00  0.00           H
ATOM    843  HB3 SER    53      53.053  28.730  14.841  1.00  0.00           H
ATOM    844  OG  SER    53      50.982  29.328  14.826  1.00  0.00           O
ATOM    845  HG  SER    53      50.677  28.450  14.586  1.00  0.00           H
ATOM    846  C   SER    53      51.488  29.592  17.744  1.00  0.00           C
ATOM    847  O   SER    53      52.049  30.472  18.277  1.00  0.00           O
ATOM    848  N   LYS    54      50.218  29.287  18.012  1.00  0.00           N
ATOM    849  H   LYS    54      49.852  28.602  17.366  1.00  0.00           H
ATOM    850  CA  LYS    54      49.416  29.869  19.099  1.00  0.00           C
ATOM    851  HA  LYS    54      49.355  30.958  19.068  1.00  0.00           H
ATOM    852  CB  LYS    54      47.915  29.288  19.022  1.00  0.00           C
ATOM    853  HB2 LYS    54      47.915  28.208  19.160  1.00  0.00           H
ATOM    854  HB3 LYS    54      47.436  29.720  19.901  1.00  0.00           H
ATOM    855  CG  LYS    54      47.219  29.653  17.719  1.00  0.00           C
ATOM    856  HG2 LYS    54      47.247  30.742  17.684  1.00  0.00           H
ATOM    857  HG3 LYS    54      47.724  29.287  16.825  1.00  0.00           H
ATOM    858  CD  LYS    54      45.813  29.202  17.662  1.00  0.00           C
ATOM    859  HD2 LYS    54      45.809  28.146  17.930  1.00  0.00           H
ATOM    860  HD3 LYS    54      45.296  29.780  18.429  1.00  0.00           H
ATOM    861  CE  LYS    54      45.214  29.355  16.299  1.00  0.00           C
ATOM    862  HE2 LYS    54      45.703  30.143  15.726  1.00  0.00           H
ATOM    863  HE3 LYS    54      45.487  28.437  15.779  1.00  0.00           H
ATOM    864  NZ  LYS    54      43.745  29.404  16.391  1.00  0.00           N
ATOM    865  HZ1 LYS    54      43.370  29.297  15.458  1.00  0.00           H
ATOM    866  HZ2 LYS    54      43.464  30.291  16.783  1.00  0.00           H
ATOM    867  HZ3 LYS    54      43.461  28.650  17.000  1.00  0.00           H
ATOM    868  C   LYS    54      49.983  29.664  20.510  1.00  0.00           C
ATOM    869  O   LYS    54      49.585  30.512  21.331  1.00  0.00           O
ATOM    870  N   LEU    55      50.958  28.783  20.712  1.00  0.00           N
ATOM    871  H   LEU    55      51.231  28.133  19.988  1.00  0.00           H
ATOM    872  CA  LEU    55      51.822  28.770  21.935  1.00  0.00           C
ATOM    873  HA  LEU    55      51.271  28.992  22.849  1.00  0.00           H
ATOM    874  CB  LEU    55      52.500  27.405  22.144  1.00  0.00           C
ATOM    875  HB2 LEU    55      53.255  27.225  21.378  1.00  0.00           H
ATOM    876  HB3 LEU    55      53.076  27.519  23.064  1.00  0.00           H
ATOM    877  CG  LEU    55      51.542  26.171  22.356  1.00  0.00           C
ATOM    878  HG  LEU    55      50.836  26.102  21.529  1.00  0.00           H
ATOM    879  CD1 LEU    55      52.478  24.856  22.558  1.00  0.00           C
ATOM    880 HD11 LEU    55      53.060  24.958  23.473  1.00  0.00           H
ATOM    881 HD12 LEU    55      53.146  24.780  21.700  1.00  0.00           H
ATOM    882 HD13 LEU    55      51.924  23.917  22.591  1.00  0.00           H
ATOM    883  CD2 LEU    55      50.617  26.153  23.614  1.00  0.00           C
ATOM    884 HD21 LEU    55      50.164  25.167  23.709  1.00  0.00           H
ATOM    885 HD22 LEU    55      51.282  26.327  24.459  1.00  0.00           H
ATOM    886 HD23 LEU    55      49.905  26.979  23.585  1.00  0.00           H
ATOM    887  C   LEU    55      52.917  29.898  21.926  1.00  0.00           C
ATOM    888  O   LEU    55      53.324  30.316  22.957  1.00  0.00           O
ATOM    889  N   ASP    56      53.366  30.381  20.773  1.00  0.00           N
ATOM    890  H   ASP    56      53.170  29.936  19.888  1.00  0.00           H
ATOM    891  CA  ASP    56      54.525  31.273  20.732  1.00  0.00           C
ATOM    892  HA  ASP    56      55.439  30.779  21.065  1.00  0.00           H
ATOM    893  CB  ASP    56      54.718  31.874  19.327  1.00  0.00           C
ATOM    894  HB2 ASP    56      53.860  32.468  19.014  1.00  0.00           H
ATOM    895  HB3 ASP    56      55.557  32.568  19.382  1.00  0.00           H
ATOM    896  CG  ASP    56      55.101  30.834  18.285  1.00  0.00           C
ATOM    897  OD1 ASP    56      55.189  31.292  17.100  1.00  0.00           O
ATOM    898  OD2 ASP    56      55.374  29.655  18.573  1.00  0.00           O
ATOM    899  C   ASP    56      54.401  32.533  21.585  1.00  0.00           C
ATOM    900  O   ASP    56      55.368  33.098  22.134  1.00  0.00           O
ATOM    901  N   SER    57      53.157  33.030  21.863  1.00  0.00           N
ATOM    902  H   SER    57      52.420  32.490  21.432  1.00  0.00           H
ATOM    903  CA  SER    57      52.822  34.048  22.866  1.00  0.00           C
ATOM    904  HA  SER    57      53.514  34.886  22.787  1.00  0.00           H
ATOM    905  CB  SER    57      51.368  34.465  22.594  1.00  0.00           C
ATOM    906  HB2 SER    57      51.089  35.301  23.235  1.00  0.00           H
ATOM    907  HB3 SER    57      51.425  34.745  21.542  1.00  0.00           H
ATOM    908  OG  SER    57      50.412  33.389  22.726  1.00  0.00           O
ATOM    909  HG  SER    57      49.673  33.550  22.135  1.00  0.00           H
ATOM    910  C   SER    57      53.120  33.636  24.307  1.00  0.00           C
ATOM    911  O   SER    57      52.906  34.477  25.182  1.00  0.00           O
ATOM    912  N   GLY    58      53.662  32.493  24.654  1.00  0.00           N
ATOM    913  H   GLY    58      53.864  31.892  23.868  1.00  0.00           H
ATOM    914  CA  GLY    58      54.099  32.102  25.973  1.00  0.00           C
ATOM    915  HA2 GLY    58      55.073  32.583  26.070  1.00  0.00           H
ATOM    916  HA3 GLY    58      53.376  32.513  26.678  1.00  0.00           H
ATOM    917  C   GLY    58      54.005  30.571  26.046  1.00  0.00           C
ATOM    918  O   GLY    58      52.997  30.059  26.517  1.00  0.00           O
ATOM    919  N   LYS    59      55.041  29.823  25.530  1.00  0.00           N
ATOM    920  H   LYS    59      55.821  30.213  25.020  1.00  0.00           H
ATOM    921  CA  LYS    59      54.868  28.368  25.286  1.00  0.00           C
ATOM    922  HA  LYS    59      53.855  28.318  24.887  1.00  0.00           H
ATOM    923  CB  LYS    59      55.917  27.899  24.278  1.00  0.00           C
ATOM    924  HB2 LYS    59      55.768  26.830  24.124  1.00  0.00           H
ATOM    925  HB3 LYS    59      55.800  28.364  23.299  1.00  0.00           H
ATOM    926  CG  LYS    59      57.377  28.030  24.772  1.00  0.00           C
ATOM    927  HG2 LYS    59      57.489  29.019  25.215  1.00  0.00           H
ATOM    928  HG3 LYS    59      57.592  27.256  25.510  1.00  0.00           H
ATOM    929  CD  LYS    59      58.371  27.792  23.693  1.00  0.00           C
ATOM    930  HD2 LYS    59      58.027  26.980  23.052  1.00  0.00           H
ATOM    931  HD3 LYS    59      58.505  28.735  23.166  1.00  0.00           H
ATOM    932  CE  LYS    59      59.741  27.320  24.218  1.00  0.00           C
ATOM    933  HE2 LYS    59      59.639  26.323  24.650  1.00  0.00           H
ATOM    934  HE3 LYS    59      60.349  27.166  23.328  1.00  0.00           H
ATOM    935  NZ  LYS    59      60.401  28.349  25.112  1.00  0.00           N
ATOM    936  HZ1 LYS    59      59.952  28.438  26.012  1.00  0.00           H
ATOM    937  HZ2 LYS    59      60.531  29.190  24.567  1.00  0.00           H
ATOM    938  HZ3 LYS    59      61.338  28.077  25.374  1.00  0.00           H
ATOM    939  C   LYS    59      54.875  27.522  26.570  1.00  0.00           C
ATOM    940  O   LYS    59      54.381  26.415  26.624  1.00  0.00           O
ATOM    941  N   GLU    60      55.171  28.146  27.684  1.00  0.00           N
ATOM    942  H   GLU    60      55.634  29.035  27.560  1.00  0.00           H
ATOM    943  CA  GLU    60      55.175  27.436  28.956  1.00  0.00           C
ATOM    944  HA  GLU    60      55.360  26.372  28.806  1.00  0.00           H
ATOM    945  CB  GLU    60      56.240  28.013  29.844  1.00  0.00           C
ATOM    946  HB2 GLU    60      57.191  28.182  29.339  1.00  0.00           H
ATOM    947  HB3 GLU    60      56.014  29.031  30.161  1.00  0.00           H
ATOM    948  CG  GLU    60      56.654  27.192  31.047  1.00  0.00           C
ATOM    949  HG2 GLU    60      57.425  27.625  31.683  1.00  0.00           H
ATOM    950  HG3 GLU    60      55.812  27.025  31.721  1.00  0.00           H
ATOM    951  CD  GLU    60      57.060  25.827  30.624  1.00  0.00           C
ATOM    952  OE1 GLU    60      56.177  24.934  30.489  1.00  0.00           O
ATOM    953  OE2 GLU    60      58.249  25.614  30.344  1.00  0.00           O
ATOM    954  C   GLU    60      53.843  27.423  29.659  1.00  0.00           C
ATOM    955  O   GLU    60      53.278  28.411  30.080  1.00  0.00           O
ATOM    956  N   LEU    61      53.213  26.247  29.650  1.00  0.00           N
ATOM    957  H   LEU    61      53.816  25.468  29.427  1.00  0.00           H
ATOM    958  CA  LEU    61      51.790  26.005  30.102  1.00  0.00           C
ATOM    959  HA  LEU    61      51.135  26.848  29.881  1.00  0.00           H
ATOM    960  CB  LEU    61      51.125  24.893  29.364  1.00  0.00           C
ATOM    961  HB2 LEU    61      51.648  23.973  29.625  1.00  0.00           H
ATOM    962  HB3 LEU    61      50.176  24.687  29.859  1.00  0.00           H
ATOM    963  CG  LEU    61      50.749  25.023  27.901  1.00  0.00           C
ATOM    964  HG  LEU    61      51.716  25.013  27.396  1.00  0.00           H
ATOM    965  CD1 LEU    61      50.024  23.793  27.289  1.00  0.00           C
ATOM    966 HD11 LEU    61      49.737  23.996  26.257  1.00  0.00           H
ATOM    967 HD12 LEU    61      49.140  23.503  27.855  1.00  0.00           H
ATOM    968 HD13 LEU    61      50.669  22.915  27.310  1.00  0.00           H
ATOM    969  CD2 LEU    61      49.851  26.256  27.603  1.00  0.00           C
ATOM    970 HD21 LEU    61      49.695  26.225  26.524  1.00  0.00           H
ATOM    971 HD22 LEU    61      48.957  26.216  28.224  1.00  0.00           H
ATOM    972 HD23 LEU    61      50.375  27.185  27.830  1.00  0.00           H
ATOM    973  C   LEU    61      51.833  25.751  31.664  1.00  0.00           C
ATOM    974  O   LEU    61      52.414  24.762  32.074  1.00  0.00           O
ATOM    975  N   HID    62      51.384  26.717  32.456  1.00  0.00           N
ATOM    976  H   HID    62      51.081  27.548  31.967  1.00  0.00           H
ATOM    977  CA  HID    62      51.542  26.751  33.964  1.00  0.00           C
ATOM    978  HA  HID    62      51.137  25.811  34.339  1.00  0.00           H
ATOM    979  CB  HID    62      53.064  27.031  34.291  1.00  0.00           C
ATOM    980  HB2 HID    62      53.157  26.752  35.340  1.00  0.00           H
ATOM    981  HB3 HID    62      53.746  26.352  33.781  1.00  0.00           H
ATOM    982  CG  HID    62      53.659  28.424  34.072  1.00  0.00           C
ATOM    983  ND1 HID    62      54.004  28.844  32.784  1.00  0.00           N
ATOM    984  HD1 HID    62      53.703  28.457  31.901  1.00  0.00           H
ATOM    985  CE1 HID    62      54.481  30.107  32.867  1.00  0.00           C
ATOM    986  HE1 HID    62      54.810  30.671  32.008  1.00  0.00           H
ATOM    987  NE2 HID    62      54.481  30.499  34.106  1.00  0.00           N
ATOM    988  CD2 HID    62      53.991  29.501  34.876  1.00  0.00           C
ATOM    989  HD2 HID    62      53.705  29.672  35.904  1.00  0.00           H
ATOM    990  C   HID    62      50.751  27.896  34.644  1.00  0.00           C
ATOM    991  O   HID    62      50.073  28.680  33.976  1.00  0.00           O
ATOM    992  N   ILE    63      50.698  27.790  35.977  1.00  0.00           N
ATOM    993  H   ILE    63      51.325  27.146  36.436  1.00  0.00           H
ATOM    994  CA  ILE    63      50.046  28.688  36.901  1.00  0.00           C
ATOM    995  HA  ILE    63      49.607  29.476  36.287  1.00  0.00           H
ATOM    996  CB  ILE    63      48.788  28.070  37.561  1.00  0.00           C
ATOM    997  HB  ILE    63      49.124  27.379  38.335  1.00  0.00           H
ATOM    998  CG2 ILE    63      47.900  29.122  38.292  1.00  0.00           C
ATOM    999 HG21 ILE    63      48.489  29.800  38.910  1.00  0.00           H
ATOM   1000 HG22 ILE    63      47.216  28.601  38.962  1.00  0.00           H
ATOM   1001 HG23 ILE    63      47.357  29.719  37.559  1.00  0.00           H
ATOM   1002  CG1 ILE    63      47.849  27.319  36.609  1.00  0.00           C
ATOM   1003 HG12 ILE    63      47.257  28.104  36.140  1.00  0.00           H
ATOM   1004 HG13 ILE    63      48.399  26.772  35.842  1.00  0.00           H
ATOM   1005  CD1 ILE    63      46.943  26.297  37.351  1.00  0.00           C
ATOM   1006 HD11 ILE    63      47.580  25.474  37.673  1.00  0.00           H
ATOM   1007 HD12 ILE    63      46.176  25.907  36.680  1.00  0.00           H
ATOM   1008 HD13 ILE    63      46.491  26.829  38.188  1.00  0.00           H
ATOM   1009  C   ILE    63      51.074  29.311  37.801  1.00  0.00           C
ATOM   1010  O   ILE    63      51.957  28.646  38.299  1.00  0.00           O
ATOM   1011  N   ASN    64      50.962  30.531  38.169  1.00  0.00           N
ATOM   1012  H   ASN    64      50.074  30.938  37.915  1.00  0.00           H
ATOM   1013  CA  ASN    64      51.719  31.181  39.252  1.00  0.00           C
ATOM   1014  HA  ASN    64      52.262  30.360  39.721  1.00  0.00           H
ATOM   1015  CB  ASN    64      52.759  32.146  38.715  1.00  0.00           C
ATOM   1016  HB2 ASN    64      52.233  33.079  38.513  1.00  0.00           H
ATOM   1017  HB3 ASN    64      53.409  32.389  39.556  1.00  0.00           H
ATOM   1018  CG  ASN    64      53.698  31.727  37.545  1.00  0.00           C
ATOM   1019  OD1 ASN    64      54.745  31.133  37.679  1.00  0.00           O
ATOM   1020  ND2 ASN    64      53.368  32.167  36.318  1.00  0.00           N
ATOM   1021 HD21 ASN    64      52.605  32.829  36.305  1.00  0.00           H
ATOM   1022 HD22 ASN    64      54.056  31.972  35.604  1.00  0.00           H
ATOM   1023  C   ASN    64      50.830  31.815  40.328  1.00  0.00           C
ATOM   1024  O   ASN    64      49.758  32.258  39.945  1.00  0.00           O
ATOM   1025  N   LEU    65      51.167  31.919  41.648  1.00  0.00           N
ATOM   1026  H   LEU    65      51.976  31.344  41.832  1.00  0.00           H
ATOM   1027  CA  LEU    65      50.521  32.576  42.772  1.00  0.00           C
ATOM   1028  HA  LEU    65      49.602  33.119  42.548  1.00  0.00           H
ATOM   1029  CB  LEU    65      50.091  31.421  43.701  1.00  0.00           C
ATOM   1030  HB2 LEU    65      51.035  30.929  43.937  1.00  0.00           H
ATOM   1031  HB3 LEU    65      49.765  31.812  44.665  1.00  0.00           H
ATOM   1032  CG  LEU    65      49.084  30.329  43.218  1.00  0.00           C
ATOM   1033  HG  LEU    65      49.583  29.631  42.546  1.00  0.00           H
ATOM   1034  CD1 LEU    65      48.636  29.474  44.340  1.00  0.00           C
ATOM   1035 HD11 LEU    65      47.892  28.786  43.939  1.00  0.00           H
ATOM   1036 HD12 LEU    65      48.197  29.997  45.188  1.00  0.00           H
ATOM   1037 HD13 LEU    65      49.467  28.841  44.654  1.00  0.00           H
ATOM   1038  CD2 LEU    65      47.845  30.881  42.481  1.00  0.00           C
ATOM   1039 HD21 LEU    65      47.201  31.459  43.142  1.00  0.00           H
ATOM   1040 HD22 LEU    65      48.178  31.630  41.761  1.00  0.00           H
ATOM   1041 HD23 LEU    65      47.239  30.219  41.862  1.00  0.00           H
ATOM   1042  C   LEU    65      51.593  33.472  43.396  1.00  0.00           C
ATOM   1043  O   LEU    65      52.634  33.029  43.876  1.00  0.00           O
ATOM   1044  N   ILE    66      51.405  34.789  43.441  1.00  0.00           N
ATOM   1045  H   ILE    66      50.568  35.168  43.021  1.00  0.00           H
ATOM   1046  CA  ILE    66      52.168  35.809  43.917  1.00  0.00           C
ATOM   1047  HA  ILE    66      53.006  35.359  44.450  1.00  0.00           H
ATOM   1048  CB  ILE    66      52.672  36.786  42.763  1.00  0.00           C
ATOM   1049  HB  ILE    66      51.827  37.389  42.431  1.00  0.00           H
ATOM   1050  CG2 ILE    66      53.517  37.783  43.557  1.00  0.00           C
ATOM   1051 HG21 ILE    66      54.241  38.301  42.927  1.00  0.00           H
ATOM   1052 HG22 ILE    66      54.110  37.225  44.281  1.00  0.00           H
ATOM   1053 HG23 ILE    66      53.002  38.493  44.204  1.00  0.00           H
ATOM   1054  CG1 ILE    66      53.373  36.038  41.620  1.00  0.00           C
ATOM   1055 HG12 ILE    66      54.229  36.587  41.226  1.00  0.00           H
ATOM   1056 HG13 ILE    66      53.747  35.046  41.871  1.00  0.00           H
ATOM   1057  CD1 ILE    66      52.435  35.802  40.455  1.00  0.00           C
ATOM   1058 HD11 ILE    66      52.915  35.296  39.616  1.00  0.00           H
ATOM   1059 HD12 ILE    66      52.101  36.716  39.964  1.00  0.00           H
ATOM   1060 HD13 ILE    66      51.595  35.151  40.700  1.00  0.00           H
ATOM   1061  C   ILE    66      51.319  36.645  44.941  1.00  0.00           C
ATOM   1062  O   ILE    66      50.678  37.660  44.520  1.00  0.00           O
ATOM   1063  N   PRO    67      51.400  36.368  46.275  1.00  0.00           N
ATOM   1064  CD  PRO    67      52.053  35.140  46.712  1.00  0.00           C
ATOM   1065  HD2 PRO    67      53.053  35.007  46.296  1.00  0.00           H
ATOM   1066  HD3 PRO    67      51.454  34.334  46.287  1.00  0.00           H
ATOM   1067  CG  PRO    67      52.242  35.304  48.188  1.00  0.00           C
ATOM   1068  HG2 PRO    67      53.210  35.731  48.449  1.00  0.00           H
ATOM   1069  HG3 PRO    67      52.187  34.406  48.802  1.00  0.00           H
ATOM   1070  CB  PRO    67      51.178  36.353  48.706  1.00  0.00           C
ATOM   1071  HB2 PRO    67      51.504  36.905  49.587  1.00  0.00           H
ATOM   1072  HB3 PRO    67      50.212  35.920  48.966  1.00  0.00           H
ATOM   1073  CA  PRO    67      50.905  37.159  47.410  1.00  0.00           C
ATOM   1074  HA  PRO    67      49.842  37.387  47.346  1.00  0.00           H
ATOM   1075  C   PRO    67      51.773  38.378  47.559  1.00  0.00           C
ATOM   1076  O   PRO    67      52.958  38.303  47.201  1.00  0.00           O
ATOM   1077  N   ASN    68      51.172  39.487  48.076  1.00  0.00           N
ATOM   1078  H   ASN    68      50.183  39.405  48.266  1.00  0.00           H
ATOM   1079  CA  ASN    68      51.952  40.678  48.482  1.00  0.00           C
ATOM   1080  HA  ASN    68      52.916  40.264  48.777  1.00  0.00           H
ATOM   1081  CB  ASN    68      52.113  41.703  47.322  1.00  0.00           C
ATOM   1082  HB2 ASN    68      52.370  41.214  46.382  1.00  0.00           H
ATOM   1083  HB3 ASN    68      51.166  42.128  46.991  1.00  0.00           H
ATOM   1084  CG  ASN    68      53.072  42.862  47.705  1.00  0.00           C
ATOM   1085  OD1 ASN    68      52.981  43.527  48.740  1.00  0.00           O
ATOM   1086  ND2 ASN    68      53.938  43.286  46.779  1.00  0.00           N
ATOM   1087 HD21 ASN    68      53.852  42.807  45.894  1.00  0.00           H
ATOM   1088 HD22 ASN    68      54.421  44.148  46.987  1.00  0.00           H
ATOM   1089  C   ASN    68      51.274  41.408  49.703  1.00  0.00           C
ATOM   1090  O   ASN    68      50.163  41.904  49.656  1.00  0.00           O
ATOM   1091  N   LYS    69      51.958  41.351  50.819  1.00  0.00           N
ATOM   1092  H   LYS    69      52.907  41.005  50.793  1.00  0.00           H
ATOM   1093  CA  LYS    69      51.431  41.678  52.116  1.00  0.00           C
ATOM   1094  HA  LYS    69      50.484  41.155  52.238  1.00  0.00           H
ATOM   1095  CB  LYS    69      52.348  41.150  53.196  1.00  0.00           C
ATOM   1096  HB2 LYS    69      53.395  41.407  53.028  1.00  0.00           H
ATOM   1097  HB3 LYS    69      51.988  41.533  54.151  1.00  0.00           H
ATOM   1098  CG  LYS    69      52.092  39.557  53.274  1.00  0.00           C
ATOM   1099  HG2 LYS    69      51.079  39.421  53.650  1.00  0.00           H
ATOM   1100  HG3 LYS    69      52.206  39.202  52.249  1.00  0.00           H
ATOM   1101  CD  LYS    69      53.012  38.913  54.232  1.00  0.00           C
ATOM   1102  HD2 LYS    69      54.033  39.037  53.872  1.00  0.00           H
ATOM   1103  HD3 LYS    69      52.861  39.384  55.202  1.00  0.00           H
ATOM   1104  CE  LYS    69      52.704  37.399  54.400  1.00  0.00           C
ATOM   1105  HE2 LYS    69      51.668  37.331  54.731  1.00  0.00           H
ATOM   1106  HE3 LYS    69      52.862  36.913  53.437  1.00  0.00           H
ATOM   1107  NZ  LYS    69      53.444  36.763  55.474  1.00  0.00           N
ATOM   1108  HZ1 LYS    69      54.326  37.228  55.637  1.00  0.00           H
ATOM   1109  HZ2 LYS    69      53.525  35.774  55.289  1.00  0.00           H
ATOM   1110  HZ3 LYS    69      52.870  36.837  56.302  1.00  0.00           H
ATOM   1111  C   LYS    69      51.121  43.196  52.238  1.00  0.00           C
ATOM   1112  O   LYS    69      50.129  43.660  52.757  1.00  0.00           O
ATOM   1113  N   GLN    70      51.956  44.016  51.595  1.00  0.00           N
ATOM   1114  H   GLN    70      52.619  43.555  50.989  1.00  0.00           H
ATOM   1115  CA  GLN    70      52.028  45.398  51.746  1.00  0.00           C
ATOM   1116  HA  GLN    70      51.726  45.732  52.738  1.00  0.00           H
ATOM   1117  CB  GLN    70      53.499  45.891  51.547  1.00  0.00           C
ATOM   1118  HB2 GLN    70      53.961  45.501  50.640  1.00  0.00           H
ATOM   1119  HB3 GLN    70      53.406  46.977  51.562  1.00  0.00           H
ATOM   1120  CG  GLN    70      54.415  45.615  52.819  1.00  0.00           C
ATOM   1121  HG2 GLN    70      55.356  46.107  52.571  1.00  0.00           H
ATOM   1122  HG3 GLN    70      53.870  46.076  53.642  1.00  0.00           H
ATOM   1123  CD  GLN    70      54.712  44.144  53.227  1.00  0.00           C
ATOM   1124  OE1 GLN    70      54.740  43.338  52.346  1.00  0.00           O
ATOM   1125  NE2 GLN    70      54.825  43.729  54.528  1.00  0.00           N
ATOM   1126 HE21 GLN    70      54.943  42.730  54.622  1.00  0.00           H
ATOM   1127 HE22 GLN    70      54.843  44.359  55.318  1.00  0.00           H
ATOM   1128  C   GLN    70      51.122  46.094  50.687  1.00  0.00           C
ATOM   1129  O   GLN    70      50.459  47.006  51.087  1.00  0.00           O
ATOM   1130  N   ASP    71      51.097  45.652  49.409  1.00  0.00           N
ATOM   1131  H   ASP    71      51.635  44.877  49.046  1.00  0.00           H
ATOM   1132  CA  ASP    71      50.102  46.190  48.463  1.00  0.00           C
ATOM   1133  HA  ASP    71      50.148  47.273  48.572  1.00  0.00           H
ATOM   1134  CB  ASP    71      50.493  45.982  46.977  1.00  0.00           C
ATOM   1135  HB2 ASP    71      50.446  44.915  46.761  1.00  0.00           H
ATOM   1136  HB3 ASP    71      49.744  46.400  46.304  1.00  0.00           H
ATOM   1137  CG  ASP    71      51.784  46.579  46.529  1.00  0.00           C
ATOM   1138  OD1 ASP    71      52.236  46.152  45.447  1.00  0.00           O
ATOM   1139  OD2 ASP    71      52.407  47.506  47.069  1.00  0.00           O
ATOM   1140  C   ASP    71      48.654  45.698  48.729  1.00  0.00           C
ATOM   1141  O   ASP    71      47.706  46.270  48.200  1.00  0.00           O
ATOM   1142  N   ARG    72      48.544  44.711  49.589  1.00  0.00           N
ATOM   1143  H   ARG    72      49.428  44.511  50.034  1.00  0.00           H
ATOM   1144  CA  ARG    72      47.302  44.090  50.046  1.00  0.00           C
ATOM   1145  HA  ARG    72      47.589  43.266  50.699  1.00  0.00           H
ATOM   1146  CB  ARG    72      46.430  44.990  50.956  1.00  0.00           C
ATOM   1147  HB2 ARG    72      47.191  45.537  51.512  1.00  0.00           H
ATOM   1148  HB3 ARG    72      45.806  45.564  50.272  1.00  0.00           H
ATOM   1149  CG  ARG    72      45.423  44.279  51.855  1.00  0.00           C
ATOM   1150  HG2 ARG    72      44.534  43.931  51.331  1.00  0.00           H
ATOM   1151  HG3 ARG    72      45.866  43.428  52.372  1.00  0.00           H
ATOM   1152  CD  ARG    72      44.919  45.209  52.914  1.00  0.00           C
ATOM   1153  HD2 ARG    72      44.659  46.123  52.378  1.00  0.00           H
ATOM   1154  HD3 ARG    72      44.116  44.706  53.452  1.00  0.00           H
ATOM   1155  NE  ARG    72      45.934  45.649  53.812  1.00  0.00           N
ATOM   1156  HE  ARG    72      46.799  45.160  53.632  1.00  0.00           H
ATOM   1157  CZ  ARG    72      46.019  46.762  54.581  1.00  0.00           C
ATOM   1158  NH1 ARG    72      45.046  47.536  54.729  1.00  0.00           N
ATOM   1159 HH11 ARG    72      44.131  47.460  54.309  1.00  0.00           H
ATOM   1160 HH12 ARG    72      45.256  48.406  55.196  1.00  0.00           H
ATOM   1161  NH2 ARG    72      47.085  47.083  55.275  1.00  0.00           N
ATOM   1162 HH21 ARG    72      47.877  46.455  55.295  1.00  0.00           H
ATOM   1163 HH22 ARG    72      47.068  47.938  55.811  1.00  0.00           H
ATOM   1164  C   ARG    72      46.593  43.366  48.903  1.00  0.00           C
ATOM   1165  O   ARG    72      45.392  43.473  48.632  1.00  0.00           O
ATOM   1166  N   THR    73      47.409  42.472  48.305  1.00  0.00           N
ATOM   1167  H   THR    73      48.349  42.394  48.662  1.00  0.00           H
ATOM   1168  CA  THR    73      46.977  41.795  46.999  1.00  0.00           C
ATOM   1169  HA  THR    73      45.890  41.795  46.934  1.00  0.00           H
ATOM   1170  CB  THR    73      47.361  42.571  45.736  1.00  0.00           C
ATOM   1171  HB  THR    73      47.117  41.879  44.932  1.00  0.00           H
ATOM   1172  CG2 THR    73      46.604  43.865  45.576  1.00  0.00           C
ATOM   1173 HG21 THR    73      46.909  44.366  44.659  1.00  0.00           H
ATOM   1174 HG22 THR    73      47.017  44.428  46.412  1.00  0.00           H
ATOM   1175 HG23 THR    73      45.519  43.813  45.673  1.00  0.00           H
ATOM   1176  OG1 THR    73      48.746  42.869  45.575  1.00  0.00           O
ATOM   1177  HG1 THR    73      49.133  42.020  45.350  1.00  0.00           H
ATOM   1178  C   THR    73      47.430  40.352  46.852  1.00  0.00           C
ATOM   1179  O   THR    73      48.561  40.053  47.260  1.00  0.00           O
ATOM   1180  N   LEU    74      46.649  39.491  46.184  1.00  0.00           N
ATOM   1181  H   LEU    74      45.840  39.876  45.718  1.00  0.00           H
ATOM   1182  CA  LEU    74      46.990  38.063  45.828  1.00  0.00           C
ATOM   1183  HA  LEU    74      48.048  37.841  45.958  1.00  0.00           H
ATOM   1184  CB  LEU    74      46.300  37.013  46.702  1.00  0.00           C
ATOM   1185  HB2 LEU    74      46.869  37.000  47.633  1.00  0.00           H
ATOM   1186  HB3 LEU    74      45.264  37.310  46.865  1.00  0.00           H
ATOM   1187  CG  LEU    74      46.456  35.615  46.029  1.00  0.00           C
ATOM   1188  HG  LEU    74      46.060  35.724  45.020  1.00  0.00           H
ATOM   1189  CD1 LEU    74      47.935  35.148  46.032  1.00  0.00           C
ATOM   1190 HD11 LEU    74      48.307  35.258  47.051  1.00  0.00           H
ATOM   1191 HD12 LEU    74      48.421  35.839  45.343  1.00  0.00           H
ATOM   1192 HD13 LEU    74      48.026  34.160  45.582  1.00  0.00           H
ATOM   1193  CD2 LEU    74      45.707  34.594  46.795  1.00  0.00           C
ATOM   1194 HD21 LEU    74      46.105  34.531  47.807  1.00  0.00           H
ATOM   1195 HD22 LEU    74      44.683  34.931  46.961  1.00  0.00           H
ATOM   1196 HD23 LEU    74      45.793  33.616  46.321  1.00  0.00           H
ATOM   1197  C   LEU    74      46.771  38.037  44.299  1.00  0.00           C
ATOM   1198  O   LEU    74      45.655  38.165  43.852  1.00  0.00           O
ATOM   1199  N   THR    75      47.906  37.925  43.612  1.00  0.00           N
ATOM   1200  H   THR    75      48.739  37.633  44.101  1.00  0.00           H
ATOM   1201  CA  THR    75      47.904  37.872  42.104  1.00  0.00           C
ATOM   1202  HA  THR    75      47.011  38.231  41.593  1.00  0.00           H
ATOM   1203  CB  THR    75      49.137  38.669  41.500  1.00  0.00           C
ATOM   1204  HB  THR    75      50.071  38.240  41.865  1.00  0.00           H
ATOM   1205  CG2 THR    75      49.111  38.668  39.939  1.00  0.00           C
ATOM   1206 HG21 THR    75      48.113  38.345  39.642  1.00  0.00           H
ATOM   1207 HG22 THR    75      49.867  37.949  39.624  1.00  0.00           H
ATOM   1208 HG23 THR    75      49.291  39.678  39.573  1.00  0.00           H
ATOM   1209  OG1 THR    75      48.938  40.002  41.930  1.00  0.00           O
ATOM   1210  HG1 THR    75      49.490  40.614  41.439  1.00  0.00           H
ATOM   1211  C   THR    75      47.997  36.341  41.793  1.00  0.00           C
ATOM   1212  O   THR    75      49.041  35.728  42.064  1.00  0.00           O
ATOM   1213  N   ILE    76      46.964  35.726  41.215  1.00  0.00           N
ATOM   1214  H   ILE    76      46.156  36.282  40.972  1.00  0.00           H
ATOM   1215  CA  ILE    76      46.907  34.468  40.471  1.00  0.00           C
ATOM   1216  HA  ILE    76      47.644  33.844  40.976  1.00  0.00           H
ATOM   1217  CB  ILE    76      45.513  33.822  40.660  1.00  0.00           C
ATOM   1218  HB  ILE    76      44.821  34.437  40.086  1.00  0.00           H
ATOM   1219  CG2 ILE    76      45.628  32.438  40.001  1.00  0.00           C
ATOM   1220 HG21 ILE    76      45.765  32.501  38.922  1.00  0.00           H
ATOM   1221 HG22 ILE    76      44.699  31.884  40.137  1.00  0.00           H
ATOM   1222 HG23 ILE    76      46.497  31.875  40.340  1.00  0.00           H
ATOM   1223  CG1 ILE    76      45.122  33.656  42.127  1.00  0.00           C
ATOM   1224 HG12 ILE    76      44.642  32.687  42.256  1.00  0.00           H
ATOM   1225 HG13 ILE    76      45.953  33.846  42.806  1.00  0.00           H
ATOM   1226  CD1 ILE    76      44.116  34.668  42.627  1.00  0.00           C
ATOM   1227 HD11 ILE    76      44.106  34.730  43.716  1.00  0.00           H
ATOM   1228 HD12 ILE    76      43.099  34.430  42.315  1.00  0.00           H
ATOM   1229 HD13 ILE    76      44.344  35.689  42.322  1.00  0.00           H
ATOM   1230  C   ILE    76      47.234  34.684  38.994  1.00  0.00           C
ATOM   1231  O   ILE    76      46.766  35.641  38.406  1.00  0.00           O
ATOM   1232  N   VAL    77      48.018  33.833  38.350  1.00  0.00           N
ATOM   1233  H   VAL    77      48.351  33.050  38.894  1.00  0.00           H
ATOM   1234  CA  VAL    77      48.415  34.021  36.987  1.00  0.00           C
ATOM   1235  HA  VAL    77      47.672  34.667  36.520  1.00  0.00           H
ATOM   1236  CB  VAL    77      49.901  34.628  36.784  1.00  0.00           C
ATOM   1237  HB  VAL    77      50.688  34.065  37.288  1.00  0.00           H
ATOM   1238  CG1 VAL    77      50.364  34.780  35.295  1.00  0.00           C
ATOM   1239 HG11 VAL    77      51.245  35.410  35.176  1.00  0.00           H
ATOM   1240 HG12 VAL    77      50.556  33.769  34.933  1.00  0.00           H
ATOM   1241 HG13 VAL    77      49.547  35.097  34.645  1.00  0.00           H
ATOM   1242  CG2 VAL    77      49.917  36.053  37.328  1.00  0.00           C
ATOM   1243 HG21 VAL    77      49.505  36.153  38.332  1.00  0.00           H
ATOM   1244 HG22 VAL    77      49.244  36.572  36.646  1.00  0.00           H
ATOM   1245 HG23 VAL    77      50.886  36.520  37.151  1.00  0.00           H
ATOM   1246  C   VAL    77      48.321  32.696  36.290  1.00  0.00           C
ATOM   1247  O   VAL    77      48.853  31.721  36.801  1.00  0.00           O
ATOM   1248  N   ASP    78      47.854  32.584  35.061  1.00  0.00           N
ATOM   1249  H   ASP    78      47.454  33.412  34.642  1.00  0.00           H
ATOM   1250  CA  ASP    78      48.142  31.457  34.158  1.00  0.00           C
ATOM   1251  HA  ASP    78      48.951  30.858  34.575  1.00  0.00           H
ATOM   1252  CB  ASP    78      46.839  30.593  34.103  1.00  0.00           C
ATOM   1253  HB2 ASP    78      47.067  29.721  33.489  1.00  0.00           H
ATOM   1254  HB3 ASP    78      46.683  30.257  35.128  1.00  0.00           H
ATOM   1255  CG  ASP    78      45.578  31.226  33.494  1.00  0.00           C
ATOM   1256  OD1 ASP    78      45.543  31.563  32.283  1.00  0.00           O
ATOM   1257  OD2 ASP    78      44.554  31.249  34.178  1.00  0.00           O
ATOM   1258  C   ASP    78      48.539  31.834  32.741  1.00  0.00           C
ATOM   1259  O   ASP    78      48.427  33.012  32.342  1.00  0.00           O
ATOM   1260  N   THR    79      48.950  30.839  31.951  1.00  0.00           N
ATOM   1261  H   THR    79      49.076  29.893  32.282  1.00  0.00           H
ATOM   1262  CA  THR    79      49.255  31.001  30.543  1.00  0.00           C
ATOM   1263  HA  THR    79      49.092  32.024  30.203  1.00  0.00           H
ATOM   1264  CB  THR    79      50.698  30.581  30.352  1.00  0.00           C
ATOM   1265  HB  THR    79      50.907  30.705  29.289  1.00  0.00           H
ATOM   1266  CG2 THR    79      51.764  31.442  31.113  1.00  0.00           C
ATOM   1267 HG21 THR    79      51.634  32.498  30.872  1.00  0.00           H
ATOM   1268 HG22 THR    79      52.714  31.133  30.676  1.00  0.00           H
ATOM   1269 HG23 THR    79      51.749  31.315  32.195  1.00  0.00           H
ATOM   1270  OG1 THR    79      50.819  29.269  30.696  1.00  0.00           O
ATOM   1271  HG1 THR    79      51.743  29.099  30.495  1.00  0.00           H
ATOM   1272  C   THR    79      48.213  30.363  29.634  1.00  0.00           C
ATOM   1273  O   THR    79      48.565  29.889  28.541  1.00  0.00           O
ATOM   1274  N   GLY    80      46.945  30.353  30.022  1.00  0.00           N
ATOM   1275  H   GLY    80      46.707  30.767  30.911  1.00  0.00           H
ATOM   1276  CA  GLY    80      45.810  29.755  29.312  1.00  0.00           C
ATOM   1277  HA2 GLY    80      46.047  28.721  29.058  1.00  0.00           H
ATOM   1278  HA3 GLY    80      44.894  29.844  29.896  1.00  0.00           H
ATOM   1279  C   GLY    80      45.312  30.528  28.022  1.00  0.00           C
ATOM   1280  O   GLY    80      46.054  31.346  27.432  1.00  0.00           O
ATOM   1281  N   ILE    81      44.122  30.111  27.574  1.00  0.00           N
ATOM   1282  H   ILE    81      43.714  29.326  28.061  1.00  0.00           H
ATOM   1283  CA  ILE    81      43.518  30.570  26.273  1.00  0.00           C
ATOM   1284  HA  ILE    81      44.234  30.309  25.495  1.00  0.00           H
ATOM   1285  CB  ILE    81      42.213  29.733  26.062  1.00  0.00           C
ATOM   1286  HB  ILE    81      42.451  28.670  26.048  1.00  0.00           H
ATOM   1287  CG2 ILE    81      41.145  30.028  27.100  1.00  0.00           C
ATOM   1288 HG21 ILE    81      41.516  30.125  28.120  1.00  0.00           H
ATOM   1289 HG22 ILE    81      40.328  29.317  26.988  1.00  0.00           H
ATOM   1290 HG23 ILE    81      40.677  30.982  26.860  1.00  0.00           H
ATOM   1291  CG1 ILE    81      41.687  30.026  24.617  1.00  0.00           C
ATOM   1292 HG12 ILE    81      40.784  29.417  24.579  1.00  0.00           H
ATOM   1293 HG13 ILE    81      41.479  31.079  24.432  1.00  0.00           H
ATOM   1294  CD1 ILE    81      42.616  29.517  23.431  1.00  0.00           C
ATOM   1295 HD11 ILE    81      43.554  30.072  23.469  1.00  0.00           H
ATOM   1296 HD12 ILE    81      42.137  29.659  22.463  1.00  0.00           H
ATOM   1297 HD13 ILE    81      42.821  28.449  23.495  1.00  0.00           H
ATOM   1298  C   ILE    81      43.240  32.083  26.204  1.00  0.00           C
ATOM   1299  O   ILE    81      43.401  32.842  25.201  1.00  0.00           O
ATOM   1300  N   GLY    82      43.095  32.681  27.367  1.00  0.00           N
ATOM   1301  H   GLY    82      43.384  32.116  28.152  1.00  0.00           H
ATOM   1302  CA  GLY    82      42.673  34.088  27.641  1.00  0.00           C
ATOM   1303  HA2 GLY    82      42.769  34.236  28.716  1.00  0.00           H
ATOM   1304  HA3 GLY    82      43.391  34.667  27.059  1.00  0.00           H
ATOM   1305  C   GLY    82      41.280  34.488  27.162  1.00  0.00           C
ATOM   1306  O   GLY    82      40.644  33.703  26.494  1.00  0.00           O
ATOM   1307  N   MET    83      40.733  35.648  27.577  1.00  0.00           N
ATOM   1308  H   MET    83      41.193  36.210  28.279  1.00  0.00           H
ATOM   1309  CA  MET    83      39.387  36.045  27.096  1.00  0.00           C
ATOM   1310  HA  MET    83      38.879  35.245  26.557  1.00  0.00           H
ATOM   1311  CB  MET    83      38.538  36.471  28.354  1.00  0.00           C
ATOM   1312  HB2 MET    83      39.181  37.072  28.998  1.00  0.00           H
ATOM   1313  HB3 MET    83      37.739  37.126  28.006  1.00  0.00           H
ATOM   1314  CG  MET    83      37.934  35.266  29.097  1.00  0.00           C
ATOM   1315  HG2 MET    83      37.135  34.955  28.423  1.00  0.00           H
ATOM   1316  HG3 MET    83      38.676  34.473  29.177  1.00  0.00           H
ATOM   1317  SD  MET    83      37.196  35.674  30.797  1.00  0.00           S
ATOM   1318  CE  MET    83      38.735  35.824  31.808  1.00  0.00           C
ATOM   1319  HE1 MET    83      38.430  35.914  32.851  1.00  0.00           H
ATOM   1320  HE2 MET    83      39.380  34.954  31.691  1.00  0.00           H
ATOM   1321  HE3 MET    83      39.269  36.737  31.542  1.00  0.00           H
ATOM   1322  C   MET    83      39.460  37.269  26.095  1.00  0.00           C
ATOM   1323  O   MET    83      40.312  38.157  26.281  1.00  0.00           O
ATOM   1324  N   THR    84      38.528  37.377  25.142  1.00  0.00           N
ATOM   1325  H   THR    84      37.723  36.768  25.115  1.00  0.00           H
ATOM   1326  CA  THR    84      38.335  38.536  24.275  1.00  0.00           C
ATOM   1327  HA  THR    84      39.298  39.004  24.072  1.00  0.00           H
ATOM   1328  CB  THR    84      37.686  38.107  22.977  1.00  0.00           C
ATOM   1329  HB  THR    84      37.633  38.926  22.259  1.00  0.00           H
ATOM   1330  CG2 THR    84      38.375  37.003  22.251  1.00  0.00           C
ATOM   1331 HG21 THR    84      38.170  36.085  22.799  1.00  0.00           H
ATOM   1332 HG22 THR    84      39.451  37.158  22.170  1.00  0.00           H
ATOM   1333 HG23 THR    84      37.916  36.857  21.273  1.00  0.00           H
ATOM   1334  OG1 THR    84      36.370  37.821  23.304  1.00  0.00           O
ATOM   1335  HG1 THR    84      36.208  36.919  23.589  1.00  0.00           H
ATOM   1336  C   THR    84      37.494  39.570  25.002  1.00  0.00           C
ATOM   1337  O   THR    84      36.810  39.206  25.955  1.00  0.00           O
ATOM   1338  N   LYS    85      37.425  40.838  24.647  1.00  0.00           N
ATOM   1339  H   LYS    85      37.973  41.128  23.851  1.00  0.00           H
ATOM   1340  CA  LYS    85      36.610  41.918  25.281  1.00  0.00           C
ATOM   1341  HA  LYS    85      36.862  42.020  26.335  1.00  0.00           H
ATOM   1342  CB  LYS    85      36.789  43.212  24.489  1.00  0.00           C
ATOM   1343  HB2 LYS    85      37.848  43.393  24.309  1.00  0.00           H
ATOM   1344  HB3 LYS    85      36.296  43.174  23.518  1.00  0.00           H
ATOM   1345  CG  LYS    85      36.296  44.387  25.350  1.00  0.00           C
ATOM   1346  HG2 LYS    85      35.242  44.361  25.628  1.00  0.00           H
ATOM   1347  HG3 LYS    85      36.840  44.379  26.294  1.00  0.00           H
ATOM   1348  CD  LYS    85      36.721  45.802  24.808  1.00  0.00           C
ATOM   1349  HD2 LYS    85      36.386  46.514  25.562  1.00  0.00           H
ATOM   1350  HD3 LYS    85      37.795  45.944  24.689  1.00  0.00           H
ATOM   1351  CE  LYS    85      36.145  46.193  23.426  1.00  0.00           C
ATOM   1352  HE2 LYS    85      36.655  45.616  22.654  1.00  0.00           H
ATOM   1353  HE3 LYS    85      35.125  45.809  23.437  1.00  0.00           H
ATOM   1354  NZ  LYS    85      36.049  47.641  23.231  1.00  0.00           N
ATOM   1355  HZ1 LYS    85      35.510  47.818  22.395  1.00  0.00           H
ATOM   1356  HZ2 LYS    85      36.967  48.056  23.163  1.00  0.00           H
ATOM   1357  HZ3 LYS    85      35.498  48.084  23.952  1.00  0.00           H
ATOM   1358  C   LYS    85      35.100  41.539  25.339  1.00  0.00           C
ATOM   1359  O   LYS    85      34.429  41.883  26.309  1.00  0.00           O
ATOM   1360  N   ALA    86      34.563  40.843  24.341  1.00  0.00           N
ATOM   1361  H   ALA    86      34.996  40.655  23.449  1.00  0.00           H
ATOM   1362  CA  ALA    86      33.149  40.444  24.340  1.00  0.00           C
ATOM   1363  HA  ALA    86      32.426  41.241  24.511  1.00  0.00           H
ATOM   1364  CB  ALA    86      32.713  39.939  23.010  1.00  0.00           C
ATOM   1365  HB1 ALA    86      33.418  39.164  22.709  1.00  0.00           H
ATOM   1366  HB2 ALA    86      32.791  40.733  22.267  1.00  0.00           H
ATOM   1367  HB3 ALA    86      31.695  39.630  23.245  1.00  0.00           H
ATOM   1368  C   ALA    86      32.903  39.388  25.431  1.00  0.00           C
ATOM   1369  O   ALA    86      32.053  39.571  26.283  1.00  0.00           O
ATOM   1370  N   ASP    87      33.736  38.376  25.535  1.00  0.00           N
ATOM   1371  H   ASP    87      34.498  38.208  24.893  1.00  0.00           H
ATOM   1372  CA  ASP    87      33.651  37.465  26.690  1.00  0.00           C
ATOM   1373  HA  ASP    87      32.725  36.897  26.605  1.00  0.00           H
ATOM   1374  CB  ASP    87      34.767  36.468  26.548  1.00  0.00           C
ATOM   1375  HB2 ASP    87      35.715  36.960  26.766  1.00  0.00           H
ATOM   1376  HB3 ASP    87      34.817  35.796  27.406  1.00  0.00           H
ATOM   1377  CG  ASP    87      34.909  35.694  25.227  1.00  0.00           C
ATOM   1378  OD1 ASP    87      33.903  35.410  24.540  1.00  0.00           O
ATOM   1379  OD2 ASP    87      36.102  35.441  24.841  1.00  0.00           O
ATOM   1380  C   ASP    87      33.718  38.028  28.129  1.00  0.00           C
ATOM   1381  O   ASP    87      33.083  37.496  29.024  1.00  0.00           O
ATOM   1382  N   LEU    88      34.529  39.106  28.296  1.00  0.00           N
ATOM   1383  H   LEU    88      34.993  39.460  27.471  1.00  0.00           H
ATOM   1384  CA  LEU    88      34.483  39.934  29.490  1.00  0.00           C
ATOM   1385  HA  LEU    88      34.641  39.275  30.343  1.00  0.00           H
ATOM   1386  CB  LEU    88      35.713  40.876  29.473  1.00  0.00           C
ATOM   1387  HB2 LEU    88      35.550  41.299  28.481  1.00  0.00           H
ATOM   1388  HB3 LEU    88      35.657  41.615  30.272  1.00  0.00           H
ATOM   1389  CG  LEU    88      37.133  40.297  29.472  1.00  0.00           C
ATOM   1390  HG  LEU    88      37.262  39.525  28.714  1.00  0.00           H
ATOM   1391  CD1 LEU    88      38.253  41.298  29.422  1.00  0.00           C
ATOM   1392 HD11 LEU    88      39.216  40.802  29.303  1.00  0.00           H
ATOM   1393 HD12 LEU    88      38.298  41.893  30.333  1.00  0.00           H
ATOM   1394 HD13 LEU    88      38.033  41.873  28.522  1.00  0.00           H
ATOM   1395  CD2 LEU    88      37.420  39.457  30.734  1.00  0.00           C
ATOM   1396 HD21 LEU    88      36.862  38.539  30.547  1.00  0.00           H
ATOM   1397 HD22 LEU    88      38.476  39.193  30.791  1.00  0.00           H
ATOM   1398 HD23 LEU    88      37.246  40.004  31.660  1.00  0.00           H
ATOM   1399  C   LEU    88      33.219  40.722  29.733  1.00  0.00           C
ATOM   1400  O   LEU    88      32.694  40.719  30.849  1.00  0.00           O
ATOM   1401  N   ILE    89      32.727  41.364  28.684  1.00  0.00           N
ATOM   1402  H   ILE    89      33.167  41.207  27.789  1.00  0.00           H
ATOM   1403  CA  ILE    89      31.405  42.107  28.828  1.00  0.00           C
ATOM   1404  HA  ILE    89      31.588  42.794  29.653  1.00  0.00           H
ATOM   1405  CB  ILE    89      31.026  42.865  27.488  1.00  0.00           C
ATOM   1406  HB  ILE    89      31.237  42.282  26.592  1.00  0.00           H
ATOM   1407  CG2 ILE    89      29.520  43.273  27.377  1.00  0.00           C
ATOM   1408 HG21 ILE    89      28.846  42.417  27.409  1.00  0.00           H
ATOM   1409 HG22 ILE    89      29.329  43.788  26.436  1.00  0.00           H
ATOM   1410 HG23 ILE    89      29.294  44.020  28.138  1.00  0.00           H
ATOM   1411  CG1 ILE    89      32.022  44.068  27.461  1.00  0.00           C
ATOM   1412 HG12 ILE    89      31.698  44.851  28.146  1.00  0.00           H
ATOM   1413 HG13 ILE    89      33.037  43.781  27.734  1.00  0.00           H
ATOM   1414  CD1 ILE    89      32.019  44.755  26.070  1.00  0.00           C
ATOM   1415 HD11 ILE    89      31.031  45.002  25.680  1.00  0.00           H
ATOM   1416 HD12 ILE    89      32.712  44.276  25.380  1.00  0.00           H
ATOM   1417 HD13 ILE    89      32.469  45.723  26.294  1.00  0.00           H
ATOM   1418  C   ILE    89      30.270  41.116  29.278  1.00  0.00           C
ATOM   1419  O   ILE    89      29.490  41.422  30.171  1.00  0.00           O
ATOM   1420  N   ASN    90      30.349  39.956  28.705  1.00  0.00           N
ATOM   1421  H   ASN    90      30.931  39.893  27.882  1.00  0.00           H
ATOM   1422  CA  ASN    90      29.445  38.847  28.962  1.00  0.00           C
ATOM   1423  HA  ASN    90      28.495  39.312  29.228  1.00  0.00           H
ATOM   1424  CB  ASN    90      29.383  37.983  27.676  1.00  0.00           C
ATOM   1425  HB2 ASN    90      30.362  37.544  27.485  1.00  0.00           H
ATOM   1426  HB3 ASN    90      28.671  37.180  27.869  1.00  0.00           H
ATOM   1427  CG  ASN    90      28.868  38.706  26.401  1.00  0.00           C
ATOM   1428  OD1 ASN    90      28.096  39.630  26.443  1.00  0.00           O
ATOM   1429  ND2 ASN    90      29.331  38.306  25.253  1.00  0.00           N
ATOM   1430 HD21 ASN    90      30.044  37.600  25.138  1.00  0.00           H
ATOM   1431 HD22 ASN    90      29.076  38.920  24.493  1.00  0.00           H
ATOM   1432  C   ASN    90      29.749  38.037  30.255  1.00  0.00           C
ATOM   1433  O   ASN    90      29.754  36.800  30.288  1.00  0.00           O
ATOM   1434  N   ASN    91      30.021  38.729  31.412  1.00  0.00           N
ATOM   1435  H   ASN    91      30.050  39.735  31.335  1.00  0.00           H
ATOM   1436  CA  ASN    91      30.324  38.197  32.738  1.00  0.00           C
ATOM   1437  HA  ASN    91      30.773  38.975  33.356  1.00  0.00           H
ATOM   1438  CB  ASN    91      29.086  37.914  33.569  1.00  0.00           C
ATOM   1439  HB2 ASN    91      28.621  37.002  33.196  1.00  0.00           H
ATOM   1440  HB3 ASN    91      29.275  37.779  34.634  1.00  0.00           H
ATOM   1441  CG  ASN    91      28.141  39.050  33.328  1.00  0.00           C
ATOM   1442  OD1 ASN    91      28.174  40.169  33.891  1.00  0.00           O
ATOM   1443  ND2 ASN    91      27.227  38.987  32.372  1.00  0.00           N
ATOM   1444 HD21 ASN    91      27.105  38.189  31.765  1.00  0.00           H
ATOM   1445 HD22 ASN    91      26.818  39.874  32.115  1.00  0.00           H
ATOM   1446  C   ASN    91      31.317  37.092  32.718  1.00  0.00           C
ATOM   1447  O   ASN    91      31.121  35.961  33.184  1.00  0.00           O
ATOM   1448  N   LEU    92      32.465  37.403  32.124  1.00  0.00           N
ATOM   1449  H   LEU    92      32.610  38.293  31.669  1.00  0.00           H
ATOM   1450  CA  LEU    92      33.667  36.576  31.999  1.00  0.00           C
ATOM   1451  HA  LEU    92      34.442  37.026  31.379  1.00  0.00           H
ATOM   1452  CB  LEU    92      34.301  36.434  33.387  1.00  0.00           C
ATOM   1453  HB2 LEU    92      33.652  35.864  34.052  1.00  0.00           H
ATOM   1454  HB3 LEU    92      35.159  35.772  33.269  1.00  0.00           H
ATOM   1455  CG  LEU    92      34.684  37.670  34.211  1.00  0.00           C
ATOM   1456  HG  LEU    92      33.770  38.238  34.385  1.00  0.00           H
ATOM   1457  CD1 LEU    92      35.433  37.224  35.451  1.00  0.00           C
ATOM   1458 HD11 LEU    92      36.360  36.678  35.276  1.00  0.00           H
ATOM   1459 HD12 LEU    92      34.722  36.624  36.020  1.00  0.00           H
ATOM   1460 HD13 LEU    92      35.579  38.042  36.157  1.00  0.00           H
ATOM   1461  CD2 LEU    92      35.650  38.717  33.584  1.00  0.00           C
ATOM   1462 HD21 LEU    92      35.788  39.503  34.327  1.00  0.00           H
ATOM   1463 HD22 LEU    92      36.618  38.266  33.373  1.00  0.00           H
ATOM   1464 HD23 LEU    92      35.142  39.051  32.679  1.00  0.00           H
ATOM   1465  C   LEU    92      33.348  35.214  31.349  1.00  0.00           C
ATOM   1466  O   LEU    92      33.961  34.244  31.773  1.00  0.00           O
ATOM   1467  N   GLY    93      32.294  35.064  30.485  1.00  0.00           N
ATOM   1468  H   GLY    93      31.858  35.918  30.169  1.00  0.00           H
ATOM   1469  CA  GLY    93      31.852  33.825  29.889  1.00  0.00           C
ATOM   1470  HA2 GLY    93      31.327  33.960  28.944  1.00  0.00           H
ATOM   1471  HA3 GLY    93      32.692  33.211  29.567  1.00  0.00           H
ATOM   1472  C   GLY    93      31.011  32.973  30.925  1.00  0.00           C
ATOM   1473  O   GLY    93      30.814  31.801  30.658  1.00  0.00           O
ATOM   1474  N   THR    94      30.539  33.481  32.060  1.00  0.00           N
ATOM   1475  H   THR    94      30.751  34.450  32.251  1.00  0.00           H
ATOM   1476  CA  THR    94      29.943  32.649  33.179  1.00  0.00           C
ATOM   1477  HA  THR    94      30.315  31.624  33.177  1.00  0.00           H
ATOM   1478  CB  THR    94      30.230  33.168  34.619  1.00  0.00           C
ATOM   1479  HB  THR    94      29.833  32.510  35.391  1.00  0.00           H
ATOM   1480  CG2 THR    94      31.732  33.317  34.911  1.00  0.00           C
ATOM   1481 HG21 THR    94      32.080  32.302  34.715  1.00  0.00           H
ATOM   1482 HG22 THR    94      31.964  33.429  35.970  1.00  0.00           H
ATOM   1483 HG23 THR    94      32.137  34.122  34.298  1.00  0.00           H
ATOM   1484  OG1 THR    94      29.772  34.504  34.817  1.00  0.00           O
ATOM   1485  HG1 THR    94      30.190  34.937  34.069  1.00  0.00           H
ATOM   1486  C   THR    94      28.398  32.471  32.911  1.00  0.00           C
ATOM   1487  O   THR    94      27.710  33.407  32.573  1.00  0.00           O
ATOM   1488  N   ILE    95      27.863  31.272  33.093  1.00  0.00           N
ATOM   1489  H   ILE    95      28.560  30.550  33.202  1.00  0.00           H
ATOM   1490  CA  ILE    95      26.480  30.986  33.345  1.00  0.00           C
ATOM   1491  HA  ILE    95      25.856  31.431  32.569  1.00  0.00           H
ATOM   1492  CB  ILE    95      25.989  29.557  33.096  1.00  0.00           C
ATOM   1493  HB  ILE    95      24.907  29.547  33.230  1.00  0.00           H
ATOM   1494  CG2 ILE    95      26.357  29.134  31.674  1.00  0.00           C
ATOM   1495 HG21 ILE    95      25.901  28.174  31.430  1.00  0.00           H
ATOM   1496 HG22 ILE    95      27.444  29.056  31.648  1.00  0.00           H
ATOM   1497 HG23 ILE    95      25.917  29.830  30.961  1.00  0.00           H
ATOM   1498  CG1 ILE    95      26.506  28.564  34.229  1.00  0.00           C
ATOM   1499 HG12 ILE    95      27.320  27.939  33.864  1.00  0.00           H
ATOM   1500 HG13 ILE    95      26.753  29.091  35.150  1.00  0.00           H
ATOM   1501  CD1 ILE    95      25.407  27.597  34.689  1.00  0.00           C
ATOM   1502 HD11 ILE    95      25.976  26.746  35.063  1.00  0.00           H
ATOM   1503 HD12 ILE    95      24.746  27.190  33.922  1.00  0.00           H
ATOM   1504 HD13 ILE    95      24.829  28.119  35.451  1.00  0.00           H
ATOM   1505  C   ILE    95      25.906  31.553  34.675  1.00  0.00           C
ATOM   1506  O   ILE    95      24.918  31.015  35.237  1.00  0.00           O
ATOM   1507  N   ALA    96      26.427  32.696  35.213  1.00  0.00           N
ATOM   1508  H   ALA    96      27.162  33.204  34.743  1.00  0.00           H
ATOM   1509  CA  ALA    96      25.990  33.330  36.460  1.00  0.00           C
ATOM   1510  HA  ALA    96      25.979  32.593  37.263  1.00  0.00           H
ATOM   1511  CB  ALA    96      26.879  34.504  36.893  1.00  0.00           C
ATOM   1512  HB1 ALA    96      26.911  35.276  36.126  1.00  0.00           H
ATOM   1513  HB2 ALA    96      27.811  33.965  37.065  1.00  0.00           H
ATOM   1514  HB3 ALA    96      26.515  34.934  37.826  1.00  0.00           H
ATOM   1515  C   ALA    96      24.533  33.725  36.470  1.00  0.00           C
ATOM   1516  O   ALA    96      23.899  33.483  37.525  1.00  0.00           O
ATOM   1517  N   LYS    97      23.997  34.240  35.303  1.00  0.00           N
ATOM   1518  H   LYS    97      24.603  34.319  34.499  1.00  0.00           H
ATOM   1519  CA  LYS    97      22.647  34.693  35.142  1.00  0.00           C
ATOM   1520  HA  LYS    97      22.437  35.465  35.883  1.00  0.00           H
ATOM   1521  CB  LYS    97      22.486  35.332  33.784  1.00  0.00           C
ATOM   1522  HB2 LYS    97      23.375  35.928  33.579  1.00  0.00           H
ATOM   1523  HB3 LYS    97      22.385  34.646  32.943  1.00  0.00           H
ATOM   1524  CG  LYS    97      21.356  36.311  33.844  1.00  0.00           C
ATOM   1525  HG2 LYS    97      20.476  35.749  34.157  1.00  0.00           H
ATOM   1526  HG3 LYS    97      21.572  37.038  34.627  1.00  0.00           H
ATOM   1527  CD  LYS    97      21.173  37.069  32.491  1.00  0.00           C
ATOM   1528  HD2 LYS    97      22.148  37.363  32.102  1.00  0.00           H
ATOM   1529  HD3 LYS    97      20.894  36.328  31.741  1.00  0.00           H
ATOM   1530  CE  LYS    97      20.333  38.295  32.572  1.00  0.00           C
ATOM   1531  HE2 LYS    97      20.939  39.104  32.980  1.00  0.00           H
ATOM   1532  HE3 LYS    97      20.053  38.662  31.584  1.00  0.00           H
ATOM   1533  NZ  LYS    97      19.031  38.153  33.299  1.00  0.00           N
ATOM   1534  HZ1 LYS    97      18.474  38.984  33.159  1.00  0.00           H
ATOM   1535  HZ2 LYS    97      19.135  38.027  34.296  1.00  0.00           H
ATOM   1536  HZ3 LYS    97      18.548  37.319  32.998  1.00  0.00           H
ATOM   1537  C   LYS    97      21.534  33.687  35.417  1.00  0.00           C
ATOM   1538  O   LYS    97      20.592  33.900  36.203  1.00  0.00           O
ATOM   1539  N   SER    98      21.666  32.433  34.942  1.00  0.00           N
ATOM   1540  H   SER    98      22.554  32.230  34.504  1.00  0.00           H
ATOM   1541  CA  SER    98      20.771  31.352  35.193  1.00  0.00           C
ATOM   1542  HA  SER    98      19.761  31.725  35.362  1.00  0.00           H
ATOM   1543  CB  SER    98      20.778  30.259  34.060  1.00  0.00           C
ATOM   1544  HB2 SER    98      20.279  29.367  34.441  1.00  0.00           H
ATOM   1545  HB3 SER    98      20.240  30.633  33.189  1.00  0.00           H
ATOM   1546  OG  SER    98      22.146  29.890  33.702  1.00  0.00           O
ATOM   1547  HG  SER    98      22.454  30.541  33.067  1.00  0.00           H
ATOM   1548  C   SER    98      21.128  30.656  36.534  1.00  0.00           C
ATOM   1549  O   SER    98      20.299  30.514  37.404  1.00  0.00           O
ATOM   1550  N   GLY    99      22.418  30.326  36.688  1.00  0.00           N
ATOM   1551  H   GLY    99      23.056  30.609  35.957  1.00  0.00           H
ATOM   1552  CA  GLY    99      22.958  29.538  37.822  1.00  0.00           C
ATOM   1553  HA2 GLY    99      22.437  28.581  37.877  1.00  0.00           H
ATOM   1554  HA3 GLY    99      24.018  29.445  37.589  1.00  0.00           H
ATOM   1555  C   GLY    99      22.586  30.066  39.245  1.00  0.00           C
ATOM   1556  O   GLY    99      22.392  29.278  40.193  1.00  0.00           O
ATOM   1557  N   THR   100      22.586  31.378  39.343  1.00  0.00           N
ATOM   1558  H   THR   100      22.813  31.986  38.569  1.00  0.00           H
ATOM   1559  CA  THR   100      22.076  32.083  40.467  1.00  0.00           C
ATOM   1560  HA  THR   100      22.766  31.837  41.274  1.00  0.00           H
ATOM   1561  CB  THR   100      22.154  33.612  40.198  1.00  0.00           C
ATOM   1562  HB  THR   100      21.547  33.840  39.321  1.00  0.00           H
ATOM   1563  CG2 THR   100      21.431  34.420  41.299  1.00  0.00           C
ATOM   1564 HG21 THR   100      21.881  34.295  42.284  1.00  0.00           H
ATOM   1565 HG22 THR   100      20.384  34.137  41.402  1.00  0.00           H
ATOM   1566 HG23 THR   100      21.608  35.483  41.134  1.00  0.00           H
ATOM   1567  OG1 THR   100      23.449  34.119  40.082  1.00  0.00           O
ATOM   1568  HG1 THR   100      23.770  33.966  39.190  1.00  0.00           H
ATOM   1569  C   THR   100      20.719  31.571  40.899  1.00  0.00           C
ATOM   1570  O   THR   100      20.441  31.413  42.121  1.00  0.00           O
ATOM   1571  N   LYS   101      19.802  31.549  39.915  1.00  0.00           N
ATOM   1572  H   LYS   101      20.092  31.804  38.982  1.00  0.00           H
ATOM   1573  CA  LYS   101      18.355  31.234  40.320  1.00  0.00           C
ATOM   1574  HA  LYS   101      18.061  31.977  41.061  1.00  0.00           H
ATOM   1575  CB  LYS   101      17.424  31.304  39.060  1.00  0.00           C
ATOM   1576  HB2 LYS   101      17.813  30.555  38.372  1.00  0.00           H
ATOM   1577  HB3 LYS   101      16.379  31.115  39.305  1.00  0.00           H
ATOM   1578  CG  LYS   101      17.491  32.570  38.185  1.00  0.00           C
ATOM   1579  HG2 LYS   101      17.663  33.408  38.860  1.00  0.00           H
ATOM   1580  HG3 LYS   101      18.398  32.580  37.580  1.00  0.00           H
ATOM   1581  CD  LYS   101      16.317  32.903  37.287  1.00  0.00           C
ATOM   1582  HD2 LYS   101      16.171  32.141  36.522  1.00  0.00           H
ATOM   1583  HD3 LYS   101      15.413  32.907  37.897  1.00  0.00           H
ATOM   1584  CE  LYS   101      16.655  34.233  36.622  1.00  0.00           C
ATOM   1585  HE2 LYS   101      15.676  34.605  36.319  1.00  0.00           H
ATOM   1586  HE3 LYS   101      17.051  34.794  37.468  1.00  0.00           H
ATOM   1587  NZ  LYS   101      17.584  34.084  35.515  1.00  0.00           N
ATOM   1588  HZ1 LYS   101      17.606  34.936  34.975  1.00  0.00           H
ATOM   1589  HZ2 LYS   101      17.373  33.280  34.940  1.00  0.00           H
ATOM   1590  HZ3 LYS   101      18.563  34.050  35.765  1.00  0.00           H
ATOM   1591  C   LYS   101      18.210  29.879  41.080  1.00  0.00           C
ATOM   1592  O   LYS   101      17.414  29.796  42.034  1.00  0.00           O
ATOM   1593  N   ALA   102      19.090  28.948  40.753  1.00  0.00           N
ATOM   1594  H   ALA   102      19.660  29.082  39.930  1.00  0.00           H
ATOM   1595  CA  ALA   102      19.333  27.736  41.578  1.00  0.00           C
ATOM   1596  HA  ALA   102      18.307  27.386  41.692  1.00  0.00           H
ATOM   1597  CB  ALA   102      20.006  26.582  40.763  1.00  0.00           C
ATOM   1598  HB1 ALA   102      19.484  26.383  39.827  1.00  0.00           H
ATOM   1599  HB2 ALA   102      19.834  25.690  41.368  1.00  0.00           H
ATOM   1600  HB3 ALA   102      21.062  26.796  40.603  1.00  0.00           H
ATOM   1601  C   ALA   102      19.882  28.023  42.950  1.00  0.00           C
ATOM   1602  O   ALA   102      19.270  27.715  43.947  1.00  0.00           O
ATOM   1603  N   PHE   103      21.091  28.634  43.025  1.00  0.00           N
ATOM   1604  H   PHE   103      21.566  28.804  42.150  1.00  0.00           H
ATOM   1605  CA  PHE   103      21.715  28.973  44.265  1.00  0.00           C
ATOM   1606  HA  PHE   103      21.904  28.008  44.736  1.00  0.00           H
ATOM   1607  CB  PHE   103      22.951  29.798  43.963  1.00  0.00           C
ATOM   1608  HB2 PHE   103      23.462  29.306  43.135  1.00  0.00           H
ATOM   1609  HB3 PHE   103      22.591  30.783  43.663  1.00  0.00           H
ATOM   1610  CG  PHE   103      23.959  29.964  45.122  1.00  0.00           C
ATOM   1611  CD1 PHE   103      24.178  28.902  46.026  1.00  0.00           C
ATOM   1612  HD1 PHE   103      23.635  27.969  45.996  1.00  0.00           H
ATOM   1613  CE1 PHE   103      25.166  29.095  46.971  1.00  0.00           C
ATOM   1614  HE1 PHE   103      25.396  28.327  47.695  1.00  0.00           H
ATOM   1615  CZ  PHE   103      25.892  30.308  46.998  1.00  0.00           C
ATOM   1616  HZ  PHE   103      26.639  30.278  47.778  1.00  0.00           H
ATOM   1617  CE2 PHE   103      25.747  31.334  46.033  1.00  0.00           C
ATOM   1618  HE2 PHE   103      26.121  32.343  46.111  1.00  0.00           H
ATOM   1619  CD2 PHE   103      24.711  31.150  45.177  1.00  0.00           C
ATOM   1620  HD2 PHE   103      24.418  31.996  44.571  1.00  0.00           H
ATOM   1621  C   PHE   103      20.847  29.794  45.203  1.00  0.00           C
ATOM   1622  O   PHE   103      20.912  29.580  46.415  1.00  0.00           O
ATOM   1623  N   MET   104      19.930  30.681  44.714  1.00  0.00           N
ATOM   1624  H   MET   104      19.991  30.966  43.747  1.00  0.00           H
ATOM   1625  CA  MET   104      18.927  31.486  45.542  1.00  0.00           C
ATOM   1626  HA  MET   104      19.489  31.989  46.329  1.00  0.00           H
ATOM   1627  CB  MET   104      18.191  32.647  44.827  1.00  0.00           C
ATOM   1628  HB2 MET   104      17.773  32.234  43.909  1.00  0.00           H
ATOM   1629  HB3 MET   104      17.348  32.949  45.450  1.00  0.00           H
ATOM   1630  CG  MET   104      19.074  33.882  44.592  1.00  0.00           C
ATOM   1631  HG2 MET   104      18.977  34.480  45.498  1.00  0.00           H
ATOM   1632  HG3 MET   104      20.103  33.580  44.400  1.00  0.00           H
ATOM   1633  SD  MET   104      18.531  34.975  43.320  1.00  0.00           S
ATOM   1634  CE  MET   104      19.478  36.495  43.664  1.00  0.00           C
ATOM   1635  HE1 MET   104      19.219  37.345  43.032  1.00  0.00           H
ATOM   1636  HE2 MET   104      19.203  36.801  44.673  1.00  0.00           H
ATOM   1637  HE3 MET   104      20.506  36.134  43.657  1.00  0.00           H
ATOM   1638  C   MET   104      17.995  30.609  46.294  1.00  0.00           C
ATOM   1639  O   MET   104      17.753  30.983  47.423  1.00  0.00           O
ATOM   1640  N   GLU   105      17.647  29.418  45.725  1.00  0.00           N
ATOM   1641  H   GLU   105      18.015  29.169  44.817  1.00  0.00           H
ATOM   1642  CA  GLU   105      16.784  28.448  46.374  1.00  0.00           C
ATOM   1643  HA  GLU   105      16.080  29.006  46.990  1.00  0.00           H
ATOM   1644  CB  GLU   105      15.959  27.744  45.214  1.00  0.00           C
ATOM   1645  HB2 GLU   105      15.866  28.434  44.374  1.00  0.00           H
ATOM   1646  HB3 GLU   105      16.565  26.909  44.862  1.00  0.00           H
ATOM   1647  CG  GLU   105      14.588  27.152  45.561  1.00  0.00           C
ATOM   1648  HG2 GLU   105      14.062  26.631  44.762  1.00  0.00           H
ATOM   1649  HG3 GLU   105      14.786  26.419  46.344  1.00  0.00           H
ATOM   1650  CD  GLU   105      13.576  28.287  45.914  1.00  0.00           C
ATOM   1651  OE1 GLU   105      13.416  28.756  47.101  1.00  0.00           O
ATOM   1652  OE2 GLU   105      12.896  28.802  44.957  1.00  0.00           O
ATOM   1653  C   GLU   105      17.421  27.430  47.307  1.00  0.00           C
ATOM   1654  O   GLU   105      16.761  26.899  48.194  1.00  0.00           O
ATOM   1655  N   ALA   106      18.713  27.212  47.131  1.00  0.00           N
ATOM   1656  H   ALA   106      19.208  27.658  46.373  1.00  0.00           H
ATOM   1657  CA  ALA   106      19.568  26.551  48.080  1.00  0.00           C
ATOM   1658  HA  ALA   106      19.011  25.721  48.515  1.00  0.00           H
ATOM   1659  CB  ALA   106      20.811  26.035  47.318  1.00  0.00           C
ATOM   1660  HB1 ALA   106      21.349  26.914  46.962  1.00  0.00           H
ATOM   1661  HB2 ALA   106      20.577  25.342  46.510  1.00  0.00           H
ATOM   1662  HB3 ALA   106      21.478  25.542  48.024  1.00  0.00           H
ATOM   1663  C   ALA   106      19.855  27.494  49.229  1.00  0.00           C
ATOM   1664  O   ALA   106      19.693  27.104  50.403  1.00  0.00           O
ATOM   1665  N   LEU   107      20.184  28.830  48.967  1.00  0.00           N
ATOM   1666  H   LEU   107      20.314  29.037  47.987  1.00  0.00           H
ATOM   1667  CA  LEU   107      20.565  29.783  50.028  1.00  0.00           C
ATOM   1668  HA  LEU   107      21.383  29.428  50.655  1.00  0.00           H
ATOM   1669  CB  LEU   107      20.941  31.132  49.371  1.00  0.00           C
ATOM   1670  HB2 LEU   107      20.317  31.414  48.525  1.00  0.00           H
ATOM   1671  HB3 LEU   107      20.819  31.920  50.114  1.00  0.00           H
ATOM   1672  CG  LEU   107      22.340  31.228  48.775  1.00  0.00           C
ATOM   1673  HG  LEU   107      22.572  30.271  48.310  1.00  0.00           H
ATOM   1674  CD1 LEU   107      22.489  32.342  47.703  1.00  0.00           C
ATOM   1675 HD11 LEU   107      23.533  32.316  47.390  1.00  0.00           H
ATOM   1676 HD12 LEU   107      22.401  33.345  48.122  1.00  0.00           H
ATOM   1677 HD13 LEU   107      21.753  32.225  46.908  1.00  0.00           H
ATOM   1678  CD2 LEU   107      23.317  31.449  49.920  1.00  0.00           C
ATOM   1679 HD21 LEU   107      24.305  31.190  49.540  1.00  0.00           H
ATOM   1680 HD22 LEU   107      23.349  32.451  50.350  1.00  0.00           H
ATOM   1681 HD23 LEU   107      23.096  30.723  50.701  1.00  0.00           H
ATOM   1682  C   LEU   107      19.419  30.034  51.023  1.00  0.00           C
ATOM   1683  O   LEU   107      19.677  29.953  52.227  1.00  0.00           O
ATOM   1684  N   GLN   108      18.174  30.202  50.530  1.00  0.00           N
ATOM   1685  H   GLN   108      18.067  30.142  49.527  1.00  0.00           H
ATOM   1686  CA  GLN   108      16.954  30.443  51.357  1.00  0.00           C
ATOM   1687  HA  GLN   108      16.997  31.278  52.058  1.00  0.00           H
ATOM   1688  CB  GLN   108      15.838  30.761  50.320  1.00  0.00           C
ATOM   1689  HB2 GLN   108      16.112  31.706  49.852  1.00  0.00           H
ATOM   1690  HB3 GLN   108      15.843  30.086  49.464  1.00  0.00           H
ATOM   1691  CG  GLN   108      14.449  30.826  50.923  1.00  0.00           C
ATOM   1692  HG2 GLN   108      13.747  31.055  50.120  1.00  0.00           H
ATOM   1693  HG3 GLN   108      14.128  29.876  51.350  1.00  0.00           H
ATOM   1694  CD  GLN   108      14.271  31.887  52.023  1.00  0.00           C
ATOM   1695  OE1 GLN   108      14.371  31.609  53.181  1.00  0.00           O
ATOM   1696  NE2 GLN   108      13.846  33.104  51.647  1.00  0.00           N
ATOM   1697 HE21 GLN   108      13.655  33.811  52.343  1.00  0.00           H
ATOM   1698 HE22 GLN   108      13.771  33.300  50.660  1.00  0.00           H
ATOM   1699  C   GLN   108      16.714  29.203  52.206  1.00  0.00           C
ATOM   1700  O   GLN   108      15.995  29.308  53.186  1.00  0.00           O
ATOM   1701  N   ALA   109      17.151  28.014  51.692  1.00  0.00           N
ATOM   1702  H   ALA   109      17.716  28.165  50.869  1.00  0.00           H
ATOM   1703  CA  ALA   109      17.058  26.686  52.381  1.00  0.00           C
ATOM   1704  HA  ALA   109      16.184  26.790  53.023  1.00  0.00           H
ATOM   1705  CB  ALA   109      16.849  25.514  51.360  1.00  0.00           C
ATOM   1706  HB1 ALA   109      17.562  25.382  50.546  1.00  0.00           H
ATOM   1707  HB2 ALA   109      15.859  25.660  50.927  1.00  0.00           H
ATOM   1708  HB3 ALA   109      16.904  24.540  51.846  1.00  0.00           H
ATOM   1709  C   ALA   109      18.318  26.440  53.256  1.00  0.00           C
ATOM   1710  O   ALA   109      18.375  25.421  53.945  1.00  0.00           O
ATOM   1711  N   GLY   110      19.297  27.359  53.331  1.00  0.00           N
ATOM   1712  H   GLY   110      19.034  28.162  52.776  1.00  0.00           H
ATOM   1713  CA  GLY   110      20.656  27.216  53.881  1.00  0.00           C
ATOM   1714  HA2 GLY   110      20.983  28.233  54.095  1.00  0.00           H
ATOM   1715  HA3 GLY   110      20.738  26.730  54.853  1.00  0.00           H
ATOM   1716  C   GLY   110      21.640  26.372  53.010  1.00  0.00           C
ATOM   1717  O   GLY   110      21.685  25.143  53.172  1.00  0.00           O
ATOM   1718  N   ALA   111      22.454  27.040  52.218  1.00  0.00           N
ATOM   1719  H   ALA   111      22.240  28.022  52.121  1.00  0.00           H
ATOM   1720  CA  ALA   111      23.452  26.369  51.405  1.00  0.00           C
ATOM   1721  HA  ALA   111      23.022  25.407  51.128  1.00  0.00           H
ATOM   1722  CB  ALA   111      23.523  27.232  50.101  1.00  0.00           C
ATOM   1723  HB1 ALA   111      22.521  27.150  49.680  1.00  0.00           H
ATOM   1724  HB2 ALA   111      24.285  26.877  49.407  1.00  0.00           H
ATOM   1725  HB3 ALA   111      23.717  28.276  50.347  1.00  0.00           H
ATOM   1726  C   ALA   111      24.833  26.147  52.074  1.00  0.00           C
ATOM   1727  O   ALA   111      25.110  26.900  53.012  1.00  0.00           O
ATOM   1728  N   ASP   112      25.703  25.363  51.483  1.00  0.00           N
ATOM   1729  H   ASP   112      25.373  25.145  50.554  1.00  0.00           H
ATOM   1730  CA  ASP   112      27.090  25.044  51.851  1.00  0.00           C
ATOM   1731  HA  ASP   112      27.378  25.406  52.838  1.00  0.00           H
ATOM   1732  CB  ASP   112      27.482  23.487  51.720  1.00  0.00           C
ATOM   1733  HB2 ASP   112      27.014  22.944  52.541  1.00  0.00           H
ATOM   1734  HB3 ASP   112      27.126  23.249  50.718  1.00  0.00           H
ATOM   1735  CG  ASP   112      29.006  23.231  51.915  1.00  0.00           C
ATOM   1736  OD1 ASP   112      29.387  22.033  51.780  1.00  0.00           O
ATOM   1737  OD2 ASP   112      29.767  24.222  51.991  1.00  0.00           O
ATOM   1738  C   ASP   112      27.863  25.867  50.884  1.00  0.00           C
ATOM   1739  O   ASP   112      27.744  25.624  49.725  1.00  0.00           O
ATOM   1740  N   ILE   113      28.614  26.886  51.300  1.00  0.00           N
ATOM   1741  H   ILE   113      28.684  27.026  52.297  1.00  0.00           H
ATOM   1742  CA  ILE   113      29.222  27.779  50.277  1.00  0.00           C
ATOM   1743  HA  ILE   113      28.575  27.954  49.418  1.00  0.00           H
ATOM   1744  CB  ILE   113      29.617  29.227  50.834  1.00  0.00           C
ATOM   1745  HB  ILE   113      30.085  29.085  51.808  1.00  0.00           H
ATOM   1746  CG2 ILE   113      30.576  30.101  50.146  1.00  0.00           C
ATOM   1747 HG21 ILE   113      30.227  30.332  49.140  1.00  0.00           H
ATOM   1748 HG22 ILE   113      31.454  29.485  49.948  1.00  0.00           H
ATOM   1749 HG23 ILE   113      30.816  30.992  50.726  1.00  0.00           H
ATOM   1750  CG1 ILE   113      28.378  30.121  50.842  1.00  0.00           C
ATOM   1751 HG12 ILE   113      28.509  31.152  51.170  1.00  0.00           H
ATOM   1752 HG13 ILE   113      27.987  30.242  49.831  1.00  0.00           H
ATOM   1753  CD1 ILE   113      27.215  29.641  51.766  1.00  0.00           C
ATOM   1754 HD11 ILE   113      26.419  30.365  51.589  1.00  0.00           H
ATOM   1755 HD12 ILE   113      27.441  29.512  52.825  1.00  0.00           H
ATOM   1756 HD13 ILE   113      26.772  28.753  51.316  1.00  0.00           H
ATOM   1757  C   ILE   113      30.389  27.094  49.573  1.00  0.00           C
ATOM   1758  O   ILE   113      30.765  27.489  48.487  1.00  0.00           O
ATOM   1759  N   SER   114      30.987  26.075  50.124  1.00  0.00           N
ATOM   1760  H   SER   114      30.544  25.738  50.967  1.00  0.00           H
ATOM   1761  CA  SER   114      32.055  25.383  49.522  1.00  0.00           C
ATOM   1762  HA  SER   114      32.840  26.081  49.231  1.00  0.00           H
ATOM   1763  CB  SER   114      32.668  24.322  50.535  1.00  0.00           C
ATOM   1764  HB2 SER   114      33.644  24.055  50.127  1.00  0.00           H
ATOM   1765  HB3 SER   114      32.725  24.766  51.529  1.00  0.00           H
ATOM   1766  OG  SER   114      31.846  23.237  50.723  1.00  0.00           O
ATOM   1767  HG  SER   114      31.101  23.516  51.261  1.00  0.00           H
ATOM   1768  C   SER   114      31.713  24.578  48.224  1.00  0.00           C
ATOM   1769  O   SER   114      32.535  24.234  47.398  1.00  0.00           O
ATOM   1770  N   MET   115      30.403  24.451  47.998  1.00  0.00           N
ATOM   1771  H   MET   115      29.843  24.926  48.692  1.00  0.00           H
ATOM   1772  CA  MET   115      29.648  23.923  46.836  1.00  0.00           C
ATOM   1773  HA  MET   115      30.295  23.150  46.420  1.00  0.00           H
ATOM   1774  CB  MET   115      28.474  23.147  47.299  1.00  0.00           C
ATOM   1775  HB2 MET   115      27.705  23.719  47.819  1.00  0.00           H
ATOM   1776  HB3 MET   115      27.921  22.698  46.474  1.00  0.00           H
ATOM   1777  CG  MET   115      28.842  21.894  48.164  1.00  0.00           C
ATOM   1778  HG2 MET   115      29.395  21.203  47.527  1.00  0.00           H
ATOM   1779  HG3 MET   115      29.540  22.211  48.939  1.00  0.00           H
ATOM   1780  SD  MET   115      27.412  21.129  48.883  1.00  0.00           S
ATOM   1781  CE  MET   115      26.830  20.214  47.394  1.00  0.00           C
ATOM   1782  HE1 MET   115      26.281  19.302  47.623  1.00  0.00           H
ATOM   1783  HE2 MET   115      26.237  20.882  46.769  1.00  0.00           H
ATOM   1784  HE3 MET   115      27.608  19.791  46.757  1.00  0.00           H
ATOM   1785  C   MET   115      29.296  24.857  45.635  1.00  0.00           C
ATOM   1786  O   MET   115      28.757  24.402  44.655  1.00  0.00           O
ATOM   1787  N   ILE   116      29.527  26.152  45.897  1.00  0.00           N
ATOM   1788  H   ILE   116      29.893  26.425  46.799  1.00  0.00           H
ATOM   1789  CA  ILE   116      29.114  27.339  45.069  1.00  0.00           C
ATOM   1790  HA  ILE   116      28.032  27.410  44.962  1.00  0.00           H
ATOM   1791  CB  ILE   116      29.683  28.657  45.717  1.00  0.00           C
ATOM   1792  HB  ILE   116      29.437  28.579  46.777  1.00  0.00           H
ATOM   1793  CG2 ILE   116      31.206  28.651  45.597  1.00  0.00           C
ATOM   1794 HG21 ILE   116      31.507  27.798  46.206  1.00  0.00           H
ATOM   1795 HG22 ILE   116      31.592  29.535  46.105  1.00  0.00           H
ATOM   1796 HG23 ILE   116      31.560  28.623  44.567  1.00  0.00           H
ATOM   1797  CG1 ILE   116      28.936  29.890  45.119  1.00  0.00           C
ATOM   1798 HG12 ILE   116      29.422  30.123  44.171  1.00  0.00           H
ATOM   1799 HG13 ILE   116      27.878  29.654  45.005  1.00  0.00           H
ATOM   1800  CD1 ILE   116      29.093  31.157  45.978  1.00  0.00           C
ATOM   1801 HD11 ILE   116      28.435  31.975  45.681  1.00  0.00           H
ATOM   1802 HD12 ILE   116      30.127  31.500  45.943  1.00  0.00           H
ATOM   1803 HD13 ILE   116      29.012  30.949  47.044  1.00  0.00           H
ATOM   1804  C   ILE   116      29.463  27.228  43.566  1.00  0.00           C
ATOM   1805  O   ILE   116      28.731  27.636  42.680  1.00  0.00           O
ATOM   1806  N   GLY   117      30.486  26.402  43.138  1.00  0.00           N
ATOM   1807  H   GLY   117      31.080  25.993  43.845  1.00  0.00           H
ATOM   1808  CA  GLY   117      30.739  25.843  41.812  1.00  0.00           C
ATOM   1809  HA2 GLY   117      30.848  26.618  41.053  1.00  0.00           H
ATOM   1810  HA3 GLY   117      31.650  25.245  41.870  1.00  0.00           H
ATOM   1811  C   GLY   117      29.768  24.901  41.140  1.00  0.00           C
ATOM   1812  O   GLY   117      29.681  24.847  39.947  1.00  0.00           O
ATOM   1813  N   GLN   118      28.907  24.149  41.886  1.00  0.00           N
ATOM   1814  H   GLN   118      28.959  24.203  42.893  1.00  0.00           H
ATOM   1815  CA  GLN   118      27.930  23.221  41.305  1.00  0.00           C
ATOM   1816  HA  GLN   118      28.453  22.753  40.471  1.00  0.00           H
ATOM   1817  CB  GLN   118      27.459  22.227  42.385  1.00  0.00           C
ATOM   1818  HB2 GLN   118      27.048  22.768  43.236  1.00  0.00           H
ATOM   1819  HB3 GLN   118      26.537  21.849  41.943  1.00  0.00           H
ATOM   1820  CG  GLN   118      28.390  21.181  43.002  1.00  0.00           C
ATOM   1821  HG2 GLN   118      29.031  21.704  43.712  1.00  0.00           H
ATOM   1822  HG3 GLN   118      27.826  20.461  43.595  1.00  0.00           H
ATOM   1823  CD  GLN   118      29.267  20.485  41.982  1.00  0.00           C
ATOM   1824  OE1 GLN   118      28.804  19.678  41.191  1.00  0.00           O
ATOM   1825  NE2 GLN   118      30.575  20.742  41.993  1.00  0.00           N
ATOM   1826 HE21 GLN   118      31.099  20.390  41.205  1.00  0.00           H
ATOM   1827 HE22 GLN   118      30.889  21.328  42.754  1.00  0.00           H
ATOM   1828  C   GLN   118      26.727  24.016  40.754  1.00  0.00           C
ATOM   1829  O   GLN   118      26.095  23.517  39.883  1.00  0.00           O
ATOM   1830  N   PHE   119      26.358  25.158  41.354  1.00  0.00           N
ATOM   1831  H   PHE   119      26.910  25.547  42.104  1.00  0.00           H
ATOM   1832  CA  PHE   119      25.204  25.918  40.906  1.00  0.00           C
ATOM   1833  HA  PHE   119      24.334  25.296  40.695  1.00  0.00           H
ATOM   1834  CB  PHE   119      24.774  26.879  42.011  1.00  0.00           C
ATOM   1835  HB2 PHE   119      25.577  27.600  42.162  1.00  0.00           H
ATOM   1836  HB3 PHE   119      23.927  27.424  41.595  1.00  0.00           H
ATOM   1837  CG  PHE   119      24.408  26.166  43.326  1.00  0.00           C
ATOM   1838  CD1 PHE   119      23.132  25.646  43.477  1.00  0.00           C
ATOM   1839  HD1 PHE   119      22.418  25.779  42.676  1.00  0.00           H
ATOM   1840  CE1 PHE   119      22.736  25.021  44.688  1.00  0.00           C
ATOM   1841  HE1 PHE   119      21.767  24.559  44.804  1.00  0.00           H
ATOM   1842  CZ  PHE   119      23.750  24.959  45.734  1.00  0.00           C
ATOM   1843  HZ  PHE   119      23.465  24.505  46.672  1.00  0.00           H
ATOM   1844  CE2 PHE   119      25.065  25.425  45.575  1.00  0.00           C
ATOM   1845  HE2 PHE   119      25.783  25.485  46.380  1.00  0.00           H
ATOM   1846  CD2 PHE   119      25.384  26.085  44.383  1.00  0.00           C
ATOM   1847  HD2 PHE   119      26.308  26.630  44.251  1.00  0.00           H
ATOM   1848  C   PHE   119      25.544  26.700  39.643  1.00  0.00           C
ATOM   1849  O   PHE   119      24.586  27.281  39.058  1.00  0.00           O
ATOM   1850  N   GLY   120      26.768  26.741  39.124  1.00  0.00           N
ATOM   1851  H   GLY   120      27.363  26.190  39.727  1.00  0.00           H
ATOM   1852  CA  GLY   120      27.227  27.509  38.051  1.00  0.00           C
ATOM   1853  HA2 GLY   120      28.110  26.980  37.695  1.00  0.00           H
ATOM   1854  HA3 GLY   120      26.491  27.506  37.246  1.00  0.00           H
ATOM   1855  C   GLY   120      27.580  28.949  38.387  1.00  0.00           C
ATOM   1856  O   GLY   120      27.353  29.859  37.596  1.00  0.00           O
ATOM   1857  N   VAL   121      28.054  29.252  39.639  1.00  0.00           N
ATOM   1858  H   VAL   121      28.209  28.536  40.336  1.00  0.00           H
ATOM   1859  CA  VAL   121      28.474  30.586  40.088  1.00  0.00           C
ATOM   1860  HA  VAL   121      28.757  31.156  39.202  1.00  0.00           H
ATOM   1861  CB  VAL   121      27.278  31.369  40.783  1.00  0.00           C
ATOM   1862  HB  VAL   121      27.756  32.135  41.394  1.00  0.00           H
ATOM   1863  CG1 VAL   121      26.424  32.061  39.760  1.00  0.00           C
ATOM   1864 HG11 VAL   121      25.496  32.444  40.185  1.00  0.00           H
ATOM   1865 HG12 VAL   121      26.906  32.999  39.480  1.00  0.00           H
ATOM   1866 HG13 VAL   121      26.209  31.458  38.878  1.00  0.00           H
ATOM   1867  CG2 VAL   121      26.449  30.399  41.718  1.00  0.00           C
ATOM   1868 HG21 VAL   121      25.772  29.714  41.206  1.00  0.00           H
ATOM   1869 HG22 VAL   121      25.953  31.130  42.356  1.00  0.00           H
ATOM   1870 HG23 VAL   121      27.120  29.715  42.238  1.00  0.00           H
ATOM   1871  C   VAL   121      29.766  30.732  40.913  1.00  0.00           C
ATOM   1872  O   VAL   121      29.952  31.647  41.762  1.00  0.00           O
ATOM   1873  N   GLY   122      30.623  29.740  40.738  1.00  0.00           N
ATOM   1874  H   GLY   122      30.677  29.304  39.828  1.00  0.00           H
ATOM   1875  CA  GLY   122      31.739  29.530  41.647  1.00  0.00           C
ATOM   1876  HA2 GLY   122      31.343  29.450  42.660  1.00  0.00           H
ATOM   1877  HA3 GLY   122      32.022  28.516  41.366  1.00  0.00           H
ATOM   1878  C   GLY   122      32.892  30.586  41.653  1.00  0.00           C
ATOM   1879  O   GLY   122      33.448  30.893  42.697  1.00  0.00           O
ATOM   1880  N   PHE   123      33.076  31.338  40.555  1.00  0.00           N
ATOM   1881  H   PHE   123      32.597  31.051  39.714  1.00  0.00           H
ATOM   1882  CA  PHE   123      33.928  32.500  40.554  1.00  0.00           C
ATOM   1883  HA  PHE   123      34.934  32.137  40.766  1.00  0.00           H
ATOM   1884  CB  PHE   123      34.031  33.053  39.193  1.00  0.00           C
ATOM   1885  HB2 PHE   123      34.659  32.403  38.584  1.00  0.00           H
ATOM   1886  HB3 PHE   123      33.039  32.913  38.764  1.00  0.00           H
ATOM   1887  CG  PHE   123      34.636  34.457  38.958  1.00  0.00           C
ATOM   1888  CD1 PHE   123      36.033  34.610  38.800  1.00  0.00           C
ATOM   1889  HD1 PHE   123      36.734  33.799  38.671  1.00  0.00           H
ATOM   1890  CE1 PHE   123      36.565  35.897  38.722  1.00  0.00           C
ATOM   1891  HE1 PHE   123      37.616  35.996  38.491  1.00  0.00           H
ATOM   1892  CZ  PHE   123      35.735  37.056  38.830  1.00  0.00           C
ATOM   1893  HZ  PHE   123      36.144  38.051  38.736  1.00  0.00           H
ATOM   1894  CE2 PHE   123      34.362  36.931  38.974  1.00  0.00           C
ATOM   1895  HE2 PHE   123      33.747  37.789  39.200  1.00  0.00           H
ATOM   1896  CD2 PHE   123      33.862  35.599  39.098  1.00  0.00           C
ATOM   1897  HD2 PHE   123      32.812  35.351  39.161  1.00  0.00           H
ATOM   1898  C   PHE   123      33.588  33.707  41.503  1.00  0.00           C
ATOM   1899  O   PHE   123      34.416  34.477  42.032  1.00  0.00           O
ATOM   1900  N   TYR   124      32.279  33.838  41.802  1.00  0.00           N
ATOM   1901  H   TYR   124      31.646  33.288  41.239  1.00  0.00           H
ATOM   1902  CA  TYR   124      31.813  34.913  42.675  1.00  0.00           C
ATOM   1903  HA  TYR   124      32.375  35.805  42.399  1.00  0.00           H
ATOM   1904  CB  TYR   124      30.371  35.202  42.291  1.00  0.00           C
ATOM   1905  HB2 TYR   124      29.815  34.301  42.549  1.00  0.00           H
ATOM   1906  HB3 TYR   124      29.875  35.921  42.943  1.00  0.00           H
ATOM   1907  CG  TYR   124      30.214  35.612  40.852  1.00  0.00           C
ATOM   1908  CD1 TYR   124      30.571  36.940  40.507  1.00  0.00           C
ATOM   1909  HD1 TYR   124      30.770  37.670  41.277  1.00  0.00           H
ATOM   1910  CE1 TYR   124      30.397  37.353  39.143  1.00  0.00           C
ATOM   1911  HE1 TYR   124      30.418  38.373  38.789  1.00  0.00           H
ATOM   1912  CZ  TYR   124      30.172  36.378  38.155  1.00  0.00           C
ATOM   1913  OH  TYR   124      30.265  36.673  36.829  1.00  0.00           O
ATOM   1914  HH  TYR   124      30.273  35.893  36.270  1.00  0.00           H
ATOM   1915  CE2 TYR   124      29.973  35.039  38.472  1.00  0.00           C
ATOM   1916  HE2 TYR   124      29.962  34.316  37.670  1.00  0.00           H
ATOM   1917  CD2 TYR   124      29.890  34.704  39.832  1.00  0.00           C
ATOM   1918  HD2 TYR   124      29.739  33.651  40.025  1.00  0.00           H
ATOM   1919  C   TYR   124      32.170  34.648  44.109  1.00  0.00           C
ATOM   1920  O   TYR   124      32.016  35.574  44.925  1.00  0.00           O
ATOM   1921  N   SER   125      32.801  33.447  44.418  1.00  0.00           N
ATOM   1922  H   SER   125      33.210  32.917  43.664  1.00  0.00           H
ATOM   1923  CA  SER   125      33.388  33.149  45.727  1.00  0.00           C
ATOM   1924  HA  SER   125      32.680  33.396  46.518  1.00  0.00           H
ATOM   1925  CB  SER   125      33.757  31.658  45.841  1.00  0.00           C
ATOM   1926  HB2 SER   125      34.021  31.338  46.848  1.00  0.00           H
ATOM   1927  HB3 SER   125      32.828  31.137  45.608  1.00  0.00           H
ATOM   1928  OG  SER   125      34.789  31.415  44.807  1.00  0.00           O
ATOM   1929  HG  SER   125      34.363  31.187  43.977  1.00  0.00           H
ATOM   1930  C   SER   125      34.618  34.018  46.013  1.00  0.00           C
ATOM   1931  O   SER   125      35.010  34.134  47.146  1.00  0.00           O
ATOM   1932  N   ALA   126      35.170  34.673  44.947  1.00  0.00           N
ATOM   1933  H   ALA   126      34.870  34.298  44.059  1.00  0.00           H
ATOM   1934  CA  ALA   126      36.128  35.776  45.065  1.00  0.00           C
ATOM   1935  HA  ALA   126      37.084  35.355  45.378  1.00  0.00           H
ATOM   1936  CB  ALA   126      36.546  36.323  43.595  1.00  0.00           C
ATOM   1937  HB1 ALA   126      37.390  37.011  43.565  1.00  0.00           H
ATOM   1938  HB2 ALA   126      35.736  36.936  43.199  1.00  0.00           H
ATOM   1939  HB3 ALA   126      36.674  35.495  42.897  1.00  0.00           H
ATOM   1940  C   ALA   126      35.791  36.922  46.080  1.00  0.00           C
ATOM   1941  O   ALA   126      36.625  37.513  46.731  1.00  0.00           O
ATOM   1942  N   TYR   127      34.518  37.317  46.139  1.00  0.00           N
ATOM   1943  H   TYR   127      33.842  36.832  45.565  1.00  0.00           H
ATOM   1944  CA  TYR   127      34.034  38.334  47.027  1.00  0.00           C
ATOM   1945  HA  TYR   127      34.862  39.040  46.993  1.00  0.00           H
ATOM   1946  CB  TYR   127      32.685  38.916  46.566  1.00  0.00           C
ATOM   1947  HB2 TYR   127      32.005  38.108  46.298  1.00  0.00           H
ATOM   1948  HB3 TYR   127      32.278  39.539  47.363  1.00  0.00           H
ATOM   1949  CG  TYR   127      32.813  39.663  45.288  1.00  0.00           C
ATOM   1950  CD1 TYR   127      33.172  41.020  45.256  1.00  0.00           C
ATOM   1951  HD1 TYR   127      33.284  41.550  46.191  1.00  0.00           H
ATOM   1952  CE1 TYR   127      33.470  41.623  44.015  1.00  0.00           C
ATOM   1953  HE1 TYR   127      33.761  42.655  43.876  1.00  0.00           H
ATOM   1954  CZ  TYR   127      33.532  40.879  42.825  1.00  0.00           C
ATOM   1955  OH  TYR   127      33.793  41.492  41.654  1.00  0.00           O
ATOM   1956  HH  TYR   127      33.756  42.437  41.819  1.00  0.00           H
ATOM   1957  CE2 TYR   127      33.201  39.563  42.849  1.00  0.00           C
ATOM   1958  HE2 TYR   127      33.211  38.998  41.929  1.00  0.00           H
ATOM   1959  CD2 TYR   127      32.714  39.030  44.012  1.00  0.00           C
ATOM   1960  HD2 TYR   127      32.382  38.003  44.061  1.00  0.00           H
ATOM   1961  C   TYR   127      33.989  37.918  48.559  1.00  0.00           C
ATOM   1962  O   TYR   127      34.061  38.747  49.475  1.00  0.00           O
ATOM   1963  N   LEU   128      33.984  36.563  48.836  1.00  0.00           N
ATOM   1964  H   LEU   128      34.280  35.962  48.081  1.00  0.00           H
ATOM   1965  CA  LEU   128      34.339  36.048  50.189  1.00  0.00           C
ATOM   1966  HA  LEU   128      33.698  36.500  50.946  1.00  0.00           H
ATOM   1967  CB  LEU   128      34.457  34.527  50.298  1.00  0.00           C
ATOM   1968  HB2 LEU   128      35.324  34.196  49.726  1.00  0.00           H
ATOM   1969  HB3 LEU   128      34.723  34.275  51.325  1.00  0.00           H
ATOM   1970  CG  LEU   128      33.250  33.635  49.851  1.00  0.00           C
ATOM   1971  HG  LEU   128      32.879  33.877  48.855  1.00  0.00           H
ATOM   1972  CD1 LEU   128      33.564  32.145  49.922  1.00  0.00           C
ATOM   1973 HD11 LEU   128      34.383  32.017  49.215  1.00  0.00           H
ATOM   1974 HD12 LEU   128      32.661  31.631  49.594  1.00  0.00           H
ATOM   1975 HD13 LEU   128      33.793  31.851  50.946  1.00  0.00           H
ATOM   1976  CD2 LEU   128      32.079  33.883  50.909  1.00  0.00           C
ATOM   1977 HD21 LEU   128      31.124  33.404  50.688  1.00  0.00           H
ATOM   1978 HD22 LEU   128      32.461  33.465  51.840  1.00  0.00           H
ATOM   1979 HD23 LEU   128      31.982  34.957  51.066  1.00  0.00           H
ATOM   1980  C   LEU   128      35.724  36.681  50.720  1.00  0.00           C
ATOM   1981  O   LEU   128      35.899  36.888  51.907  1.00  0.00           O
ATOM   1982  N   VAL   129      36.734  37.030  49.899  1.00  0.00           N
ATOM   1983  H   VAL   129      36.563  36.671  48.970  1.00  0.00           H
ATOM   1984  CA  VAL   129      38.100  37.427  50.350  1.00  0.00           C
ATOM   1985  HA  VAL   129      38.034  37.555  51.430  1.00  0.00           H
ATOM   1986  CB  VAL   129      39.147  36.252  50.170  1.00  0.00           C
ATOM   1987  HB  VAL   129      39.970  36.628  50.778  1.00  0.00           H
ATOM   1988  CG1 VAL   129      38.688  34.974  50.946  1.00  0.00           C
ATOM   1989 HG11 VAL   129      39.424  34.176  51.041  1.00  0.00           H
ATOM   1990 HG12 VAL   129      38.394  35.353  51.925  1.00  0.00           H
ATOM   1991 HG13 VAL   129      37.825  34.532  50.447  1.00  0.00           H
ATOM   1992  CG2 VAL   129      39.481  35.869  48.743  1.00  0.00           C
ATOM   1993 HG21 VAL   129      39.766  36.791  48.237  1.00  0.00           H
ATOM   1994 HG22 VAL   129      38.622  35.333  48.338  1.00  0.00           H
ATOM   1995 HG23 VAL   129      40.383  35.284  48.920  1.00  0.00           H
ATOM   1996  C   VAL   129      38.591  38.714  49.719  1.00  0.00           C
ATOM   1997  O   VAL   129      39.205  39.525  50.412  1.00  0.00           O
ATOM   1998  N   ALA   130      38.266  39.036  48.470  1.00  0.00           N
ATOM   1999  H   ALA   130      37.731  38.341  47.969  1.00  0.00           H
ATOM   2000  CA  ALA   130      38.614  40.337  47.888  1.00  0.00           C
ATOM   2001  HA  ALA   130      39.586  40.607  48.301  1.00  0.00           H
ATOM   2002  CB  ALA   130      38.776  40.246  46.365  1.00  0.00           C
ATOM   2003  HB1 ALA   130      37.800  40.376  45.898  1.00  0.00           H
ATOM   2004  HB2 ALA   130      39.296  39.358  46.004  1.00  0.00           H
ATOM   2005  HB3 ALA   130      39.519  40.987  46.070  1.00  0.00           H
ATOM   2006  C   ALA   130      37.601  41.462  48.167  1.00  0.00           C
ATOM   2007  O   ALA   130      36.407  41.222  48.192  1.00  0.00           O
ATOM   2008  N   GLU   131      38.034  42.696  48.391  1.00  0.00           N
ATOM   2009  H   GLU   131      39.025  42.891  48.391  1.00  0.00           H
ATOM   2010  CA  GLU   131      37.143  43.908  48.308  1.00  0.00           C
ATOM   2011  HA  GLU   131      36.192  43.672  48.786  1.00  0.00           H
ATOM   2012  CB  GLU   131      37.642  45.067  49.150  1.00  0.00           C
ATOM   2013  HB2 GLU   131      36.855  45.812  49.276  1.00  0.00           H
ATOM   2014  HB3 GLU   131      38.010  44.691  50.104  1.00  0.00           H
ATOM   2015  CG  GLU   131      38.820  45.898  48.655  1.00  0.00           C
ATOM   2016  HG2 GLU   131      39.593  45.220  48.291  1.00  0.00           H
ATOM   2017  HG3 GLU   131      38.563  46.452  47.753  1.00  0.00           H
ATOM   2018  CD  GLU   131      39.371  46.830  49.761  1.00  0.00           C
ATOM   2019  OE1 GLU   131      39.184  48.075  49.647  1.00  0.00           O
ATOM   2020  OE2 GLU   131      40.058  46.456  50.714  1.00  0.00           O
ATOM   2021  C   GLU   131      36.829  44.401  46.902  1.00  0.00           C
ATOM   2022  O   GLU   131      35.782  45.035  46.712  1.00  0.00           O
ATOM   2023  N   LYS   132      37.726  44.128  45.975  1.00  0.00           N
ATOM   2024  H   LYS   132      38.545  43.578  46.189  1.00  0.00           H
ATOM   2025  CA  LYS   132      37.767  44.513  44.603  1.00  0.00           C
ATOM   2026  HA  LYS   132      36.750  44.619  44.228  1.00  0.00           H
ATOM   2027  CB  LYS   132      38.347  45.935  44.397  1.00  0.00           C
ATOM   2028  HB2 LYS   132      37.585  46.686  44.610  1.00  0.00           H
ATOM   2029  HB3 LYS   132      39.198  46.106  45.055  1.00  0.00           H
ATOM   2030  CG  LYS   132      38.821  45.982  42.956  1.00  0.00           C
ATOM   2031  HG2 LYS   132      39.737  45.398  42.862  1.00  0.00           H
ATOM   2032  HG3 LYS   132      38.054  45.684  42.241  1.00  0.00           H
ATOM   2033  CD  LYS   132      39.205  47.376  42.482  1.00  0.00           C
ATOM   2034  HD2 LYS   132      38.919  47.475  41.435  1.00  0.00           H
ATOM   2035  HD3 LYS   132      38.658  48.076  43.115  1.00  0.00           H
ATOM   2036  CE  LYS   132      40.745  47.545  42.643  1.00  0.00           C
ATOM   2037  HE2 LYS   132      41.006  47.109  43.607  1.00  0.00           H
ATOM   2038  HE3 LYS   132      41.216  46.953  41.858  1.00  0.00           H
ATOM   2039  NZ  LYS   132      41.255  48.969  42.649  1.00  0.00           N
ATOM   2040  HZ1 LYS   132      42.263  48.976  42.705  1.00  0.00           H
ATOM   2041  HZ2 LYS   132      40.956  49.423  43.500  1.00  0.00           H
ATOM   2042  HZ3 LYS   132      41.032  49.516  41.830  1.00  0.00           H
ATOM   2043  C   LYS   132      38.425  43.391  43.807  1.00  0.00           C
ATOM   2044  O   LYS   132      39.483  42.912  44.206  1.00  0.00           O
ATOM   2045  N   VAL   133      37.842  43.030  42.626  1.00  0.00           N
ATOM   2046  H   VAL   133      36.968  43.450  42.342  1.00  0.00           H
ATOM   2047  CA  VAL   133      38.428  41.902  41.795  1.00  0.00           C
ATOM   2048  HA  VAL   133      39.306  41.441  42.246  1.00  0.00           H
ATOM   2049  CB  VAL   133      37.359  40.793  41.629  1.00  0.00           C
ATOM   2050  HB  VAL   133      36.454  41.241  41.220  1.00  0.00           H
ATOM   2051  CG1 VAL   133      37.861  39.654  40.749  1.00  0.00           C
ATOM   2052 HG11 VAL   133      38.185  39.932  39.746  1.00  0.00           H
ATOM   2053 HG12 VAL   133      38.701  39.192  41.267  1.00  0.00           H
ATOM   2054 HG13 VAL   133      37.093  38.888  40.642  1.00  0.00           H
ATOM   2055  CG2 VAL   133      37.017  40.300  43.079  1.00  0.00           C
ATOM   2056 HG21 VAL   133      37.939  39.892  43.497  1.00  0.00           H
ATOM   2057 HG22 VAL   133      36.415  39.392  43.053  1.00  0.00           H
ATOM   2058 HG23 VAL   133      36.599  41.092  43.699  1.00  0.00           H
ATOM   2059  C   VAL   133      38.888  42.480  40.518  1.00  0.00           C
ATOM   2060  O   VAL   133      38.123  43.217  39.904  1.00  0.00           O
ATOM   2061  N   THR   134      40.126  42.086  40.135  1.00  0.00           N
ATOM   2062  H   THR   134      40.750  41.583  40.749  1.00  0.00           H
ATOM   2063  CA  THR   134      40.621  42.584  38.860  1.00  0.00           C
ATOM   2064  HA  THR   134      39.856  43.152  38.333  1.00  0.00           H
ATOM   2065  CB  THR   134      41.688  43.547  39.123  1.00  0.00           C
ATOM   2066  HB  THR   134      42.580  43.079  39.540  1.00  0.00           H
ATOM   2067  CG2 THR   134      42.069  44.321  37.832  1.00  0.00           C
ATOM   2068 HG21 THR   134      41.207  44.957  37.628  1.00  0.00           H
ATOM   2069 HG22 THR   134      42.144  43.592  37.027  1.00  0.00           H
ATOM   2070 HG23 THR   134      42.984  44.873  38.043  1.00  0.00           H
ATOM   2071  OG1 THR   134      41.253  44.560  40.089  1.00  0.00           O
ATOM   2072  HG1 THR   134      42.061  45.075  40.148  1.00  0.00           H
ATOM   2073  C   THR   134      41.124  41.461  37.964  1.00  0.00           C
ATOM   2074  O   THR   134      42.094  40.738  38.340  1.00  0.00           O
ATOM   2075  N   VAL   135      40.490  41.146  36.855  1.00  0.00           N
ATOM   2076  H   VAL   135      39.816  41.826  36.532  1.00  0.00           H
ATOM   2077  CA  VAL   135      40.764  40.092  35.920  1.00  0.00           C
ATOM   2078  HA  VAL   135      41.464  39.342  36.288  1.00  0.00           H
ATOM   2079  CB  VAL   135      39.423  39.356  35.708  1.00  0.00           C
ATOM   2080  HB  VAL   135      38.682  40.091  35.395  1.00  0.00           H
ATOM   2081  CG1 VAL   135      39.649  38.218  34.718  1.00  0.00           C
ATOM   2082 HG11 VAL   135      39.925  38.629  33.747  1.00  0.00           H
ATOM   2083 HG12 VAL   135      40.438  37.544  35.052  1.00  0.00           H
ATOM   2084 HG13 VAL   135      38.720  37.647  34.766  1.00  0.00           H
ATOM   2085  CG2 VAL   135      38.785  38.703  37.004  1.00  0.00           C
ATOM   2086 HG21 VAL   135      38.259  39.416  37.639  1.00  0.00           H
ATOM   2087 HG22 VAL   135      39.493  38.034  37.493  1.00  0.00           H
ATOM   2088 HG23 VAL   135      37.921  38.131  36.668  1.00  0.00           H
ATOM   2089  C   VAL   135      41.329  40.719  34.659  1.00  0.00           C
ATOM   2090  O   VAL   135      40.634  41.334  33.846  1.00  0.00           O
ATOM   2091  N   ILE   136      42.610  40.616  34.425  1.00  0.00           N
ATOM   2092  H   ILE   136      43.102  40.020  35.076  1.00  0.00           H
ATOM   2093  CA  ILE   136      43.430  41.075  33.285  1.00  0.00           C
ATOM   2094  HA  ILE   136      42.849  41.784  32.695  1.00  0.00           H
ATOM   2095  CB  ILE   136      44.659  41.937  33.856  1.00  0.00           C
ATOM   2096  HB  ILE   136      45.453  41.222  34.077  1.00  0.00           H
ATOM   2097  CG2 ILE   136      45.203  42.715  32.640  1.00  0.00           C
ATOM   2098 HG21 ILE   136      46.281  42.865  32.689  1.00  0.00           H
ATOM   2099 HG22 ILE   136      44.766  43.711  32.699  1.00  0.00           H
ATOM   2100 HG23 ILE   136      45.057  42.230  31.675  1.00  0.00           H
ATOM   2101  CG1 ILE   136      44.500  42.926  35.020  1.00  0.00           C
ATOM   2102 HG12 ILE   136      45.361  43.590  34.949  1.00  0.00           H
ATOM   2103 HG13 ILE   136      43.560  43.475  34.950  1.00  0.00           H
ATOM   2104  CD1 ILE   136      44.796  42.285  36.344  1.00  0.00           C
ATOM   2105 HD11 ILE   136      45.715  41.725  36.166  1.00  0.00           H
ATOM   2106 HD12 ILE   136      43.917  41.740  36.686  1.00  0.00           H
ATOM   2107 HD13 ILE   136      45.031  43.025  37.109  1.00  0.00           H
ATOM   2108  C   ILE   136      43.811  39.922  32.363  1.00  0.00           C
ATOM   2109  O   ILE   136      44.082  38.798  32.874  1.00  0.00           O
ATOM   2110  N   THR   137      43.821  40.112  31.025  1.00  0.00           N
ATOM   2111  H   THR   137      43.461  40.973  30.639  1.00  0.00           H
ATOM   2112  CA  THR   137      43.830  38.976  30.063  1.00  0.00           C
ATOM   2113  HA  THR   137      44.517  38.238  30.477  1.00  0.00           H
ATOM   2114  CB  THR   137      42.370  38.405  29.932  1.00  0.00           C
ATOM   2115  HB  THR   137      41.974  38.220  30.931  1.00  0.00           H
ATOM   2116  CG2 THR   137      41.335  39.222  29.138  1.00  0.00           C
ATOM   2117 HG21 THR   137      40.352  38.880  29.461  1.00  0.00           H
ATOM   2118 HG22 THR   137      41.501  39.225  28.061  1.00  0.00           H
ATOM   2119 HG23 THR   137      41.442  40.193  29.622  1.00  0.00           H
ATOM   2120  OG1 THR   137      42.488  37.142  29.282  1.00  0.00           O
ATOM   2121  HG1 THR   137      42.853  36.547  29.940  1.00  0.00           H
ATOM   2122  C   THR   137      44.394  39.468  28.745  1.00  0.00           C
ATOM   2123  O   THR   137      44.372  40.639  28.445  1.00  0.00           O
ATOM   2124  N   LYS   138      45.011  38.473  28.048  1.00  0.00           N
ATOM   2125  H   LYS   138      44.936  37.553  28.458  1.00  0.00           H
ATOM   2126  CA  LYS   138      45.476  38.586  26.703  1.00  0.00           C
ATOM   2127  HA  LYS   138      44.915  39.360  26.179  1.00  0.00           H
ATOM   2128  CB  LYS   138      47.004  38.947  26.683  1.00  0.00           C
ATOM   2129  HB2 LYS   138      47.087  39.841  27.300  1.00  0.00           H
ATOM   2130  HB3 LYS   138      47.623  38.153  27.106  1.00  0.00           H
ATOM   2131  CG  LYS   138      47.677  39.237  25.354  1.00  0.00           C
ATOM   2132  HG2 LYS   138      48.669  39.493  25.727  1.00  0.00           H
ATOM   2133  HG3 LYS   138      47.738  38.335  24.743  1.00  0.00           H
ATOM   2134  CD  LYS   138      47.025  40.452  24.565  1.00  0.00           C
ATOM   2135  HD2 LYS   138      45.949  40.283  24.527  1.00  0.00           H
ATOM   2136  HD3 LYS   138      47.457  41.387  24.922  1.00  0.00           H
ATOM   2137  CE  LYS   138      47.653  40.351  23.163  1.00  0.00           C
ATOM   2138  HE2 LYS   138      47.449  41.289  22.645  1.00  0.00           H
ATOM   2139  HE3 LYS   138      48.742  40.384  23.200  1.00  0.00           H
ATOM   2140  NZ  LYS   138      47.148  39.227  22.323  1.00  0.00           N
ATOM   2141  HZ1 LYS   138      47.482  39.356  21.379  1.00  0.00           H
ATOM   2142  HZ2 LYS   138      46.142  39.270  22.401  1.00  0.00           H
ATOM   2143  HZ3 LYS   138      47.510  38.341  22.642  1.00  0.00           H
ATOM   2144  C   LYS   138      45.115  37.300  25.940  1.00  0.00           C
ATOM   2145  O   LYS   138      45.897  36.379  25.944  1.00  0.00           O
ATOM   2146  N   HIE   139      43.984  37.263  25.187  1.00  0.00           N
ATOM   2147  H   HIE   139      43.432  38.107  25.229  1.00  0.00           H
ATOM   2148  CA  HIE   139      43.765  36.297  24.075  1.00  0.00           C
ATOM   2149  HA  HIE   139      43.864  35.274  24.439  1.00  0.00           H
ATOM   2150  CB  HIE   139      42.292  36.304  23.821  1.00  0.00           C
ATOM   2151  HB2 HIE   139      41.825  36.505  24.785  1.00  0.00           H
ATOM   2152  HB3 HIE   139      42.099  37.224  23.267  1.00  0.00           H
ATOM   2153  CG  HIE   139      41.683  35.216  22.959  1.00  0.00           C
ATOM   2154  ND1 HIE   139      41.925  34.992  21.555  1.00  0.00           N
ATOM   2155  CE1 HIE   139      41.142  33.969  21.172  1.00  0.00           C
ATOM   2156  HE1 HIE   139      40.948  33.721  20.139  1.00  0.00           H
ATOM   2157  NE2 HIE   139      40.366  33.610  22.211  1.00  0.00           N
ATOM   2158  HE2 HIE   139      39.674  32.883  22.093  1.00  0.00           H
ATOM   2159  CD2 HIE   139      40.662  34.422  23.311  1.00  0.00           C
ATOM   2160  HD2 HIE   139      40.119  34.333  24.241  1.00  0.00           H
ATOM   2161  C   HIE   139      44.613  36.560  22.880  1.00  0.00           C
ATOM   2162  O   HIE   139      44.955  37.732  22.737  1.00  0.00           O
ATOM   2163  N   ASN   140      44.885  35.574  22.070  1.00  0.00           N
ATOM   2164  H   ASN   140      44.627  34.671  22.441  1.00  0.00           H
ATOM   2165  CA  ASN   140      45.685  35.643  20.778  1.00  0.00           C
ATOM   2166  HA  ASN   140      46.698  35.949  21.041  1.00  0.00           H
ATOM   2167  CB  ASN   140      46.014  34.196  20.233  1.00  0.00           C
ATOM   2168  HB2 ASN   140      45.132  33.602  20.470  1.00  0.00           H
ATOM   2169  HB3 ASN   140      46.101  34.107  19.150  1.00  0.00           H
ATOM   2170  CG  ASN   140      47.212  33.517  20.802  1.00  0.00           C
ATOM   2171  OD1 ASN   140      48.061  34.076  21.454  1.00  0.00           O
ATOM   2172  ND2 ASN   140      47.322  32.244  20.547  1.00  0.00           N
ATOM   2173 HD21 ASN   140      46.462  31.752  20.349  1.00  0.00           H
ATOM   2174 HD22 ASN   140      48.123  31.791  20.964  1.00  0.00           H
ATOM   2175  C   ASN   140      45.157  36.613  19.814  1.00  0.00           C
ATOM   2176  O   ASN   140      45.913  37.290  19.162  1.00  0.00           O
ATOM   2177  N   ASP   141      43.822  36.606  19.624  1.00  0.00           N
ATOM   2178  H   ASP   141      43.324  36.176  20.390  1.00  0.00           H
ATOM   2179  CA  ASP   141      43.058  37.286  18.565  1.00  0.00           C
ATOM   2180  HA  ASP   141      43.680  37.406  17.678  1.00  0.00           H
ATOM   2181  CB  ASP   141      41.887  36.438  18.023  1.00  0.00           C
ATOM   2182  HB2 ASP   141      41.191  36.175  18.818  1.00  0.00           H
ATOM   2183  HB3 ASP   141      41.497  37.024  17.190  1.00  0.00           H
ATOM   2184  CG  ASP   141      42.314  35.048  17.392  1.00  0.00           C
ATOM   2185  OD1 ASP   141      43.540  34.717  17.541  1.00  0.00           O
ATOM   2186  OD2 ASP   141      41.473  34.335  16.789  1.00  0.00           O
ATOM   2187  C   ASP   141      42.522  38.734  19.053  1.00  0.00           C
ATOM   2188  O   ASP   141      41.494  39.186  18.561  1.00  0.00           O
ATOM   2189  N   ASP   142      43.121  39.310  20.065  1.00  0.00           N
ATOM   2190  H   ASP   142      43.999  38.914  20.374  1.00  0.00           H
ATOM   2191  CA  ASP   142      42.644  40.607  20.666  1.00  0.00           C
ATOM   2192  HA  ASP   142      42.516  41.335  19.866  1.00  0.00           H
ATOM   2193  CB  ASP   142      41.377  40.475  21.561  1.00  0.00           C
ATOM   2194  HB2 ASP   142      40.956  39.477  21.443  1.00  0.00           H
ATOM   2195  HB3 ASP   142      41.576  40.611  22.624  1.00  0.00           H
ATOM   2196  CG  ASP   142      40.294  41.438  21.050  1.00  0.00           C
ATOM   2197  OD1 ASP   142      40.710  42.537  20.633  1.00  0.00           O
ATOM   2198  OD2 ASP   142      39.072  41.213  21.287  1.00  0.00           O
ATOM   2199  C   ASP   142      43.759  41.294  21.543  1.00  0.00           C
ATOM   2200  O   ASP   142      44.717  40.623  21.821  1.00  0.00           O
ATOM   2201  N   GLU   143      43.605  42.575  21.946  1.00  0.00           N
ATOM   2202  H   GLU   143      42.793  43.102  21.656  1.00  0.00           H
ATOM   2203  CA  GLU   143      44.488  43.314  22.869  1.00  0.00           C
ATOM   2204  HA  GLU   143      45.507  43.155  22.515  1.00  0.00           H
ATOM   2205  CB  GLU   143      44.135  44.907  22.892  1.00  0.00           C
ATOM   2206  HB2 GLU   143      43.273  45.062  23.542  1.00  0.00           H
ATOM   2207  HB3 GLU   143      44.996  45.368  23.376  1.00  0.00           H
ATOM   2208  CG  GLU   143      43.982  45.557  21.475  1.00  0.00           C
ATOM   2209  HG2 GLU   143      43.028  45.241  21.051  1.00  0.00           H
ATOM   2210  HG3 GLU   143      44.024  46.639  21.599  1.00  0.00           H
ATOM   2211  CD  GLU   143      45.166  45.193  20.494  1.00  0.00           C
ATOM   2212  OE1 GLU   143      44.967  44.979  19.249  1.00  0.00           O
ATOM   2213  OE2 GLU   143      46.331  45.045  20.952  1.00  0.00           O
ATOM   2214  C   GLU   143      44.430  42.753  24.303  1.00  0.00           C
ATOM   2215  O   GLU   143      43.733  41.845  24.645  1.00  0.00           O
ATOM   2216  N   GLN   144      45.399  43.298  25.068  1.00  0.00           N
ATOM   2217  H   GLN   144      45.974  44.047  24.708  1.00  0.00           H
ATOM   2218  CA  GLN   144      45.309  43.116  26.556  1.00  0.00           C
ATOM   2219  HA  GLN   144      45.083  42.070  26.765  1.00  0.00           H
ATOM   2220  CB  GLN   144      46.724  43.435  27.108  1.00  0.00           C
ATOM   2221  HB2 GLN   144      47.503  42.953  26.516  1.00  0.00           H
ATOM   2222  HB3 GLN   144      46.891  44.510  27.047  1.00  0.00           H
ATOM   2223  CG  GLN   144      46.950  42.999  28.585  1.00  0.00           C
ATOM   2224  HG2 GLN   144      46.537  43.865  29.103  1.00  0.00           H
ATOM   2225  HG3 GLN   144      46.312  42.156  28.848  1.00  0.00           H
ATOM   2226  CD  GLN   144      48.414  42.767  29.124  1.00  0.00           C
ATOM   2227  OE1 GLN   144      49.228  41.992  28.592  1.00  0.00           O
ATOM   2228  NE2 GLN   144      48.720  43.242  30.323  1.00  0.00           N
ATOM   2229 HE21 GLN   144      49.680  43.080  30.591  1.00  0.00           H
ATOM   2230 HE22 GLN   144      48.175  43.940  30.809  1.00  0.00           H
ATOM   2231  C   GLN   144      44.275  44.059  27.124  1.00  0.00           C
ATOM   2232  O   GLN   144      44.169  45.249  26.808  1.00  0.00           O
ATOM   2233  N   TYR   145      43.427  43.568  27.959  1.00  0.00           N
ATOM   2234  H   TYR   145      43.572  42.593  28.182  1.00  0.00           H
ATOM   2235  CA  TYR   145      42.205  44.166  28.439  1.00  0.00           C
ATOM   2236  HA  TYR   145      42.120  45.242  28.290  1.00  0.00           H
ATOM   2237  CB  TYR   145      40.953  43.508  27.726  1.00  0.00           C
ATOM   2238  HB2 TYR   145      40.965  42.428  27.873  1.00  0.00           H
ATOM   2239  HB3 TYR   145      40.052  43.789  28.271  1.00  0.00           H
ATOM   2240  CG  TYR   145      40.825  43.828  26.264  1.00  0.00           C
ATOM   2241  CD1 TYR   145      40.507  45.150  25.817  1.00  0.00           C
ATOM   2242  HD1 TYR   145      40.316  45.974  26.490  1.00  0.00           H
ATOM   2243  CE1 TYR   145      40.363  45.470  24.448  1.00  0.00           C
ATOM   2244  HE1 TYR   145      40.137  46.507  24.247  1.00  0.00           H
ATOM   2245  CZ  TYR   145      40.485  44.441  23.505  1.00  0.00           C
ATOM   2246  OH  TYR   145      40.214  44.736  22.190  1.00  0.00           O
ATOM   2247  HH  TYR   145      40.262  43.976  21.606  1.00  0.00           H
ATOM   2248  CE2 TYR   145      40.769  43.161  23.949  1.00  0.00           C
ATOM   2249  HE2 TYR   145      40.753  42.419  23.164  1.00  0.00           H
ATOM   2250  CD2 TYR   145      40.992  42.884  25.295  1.00  0.00           C
ATOM   2251  HD2 TYR   145      41.225  41.845  25.470  1.00  0.00           H
ATOM   2252  C   TYR   145      42.002  43.836  29.919  1.00  0.00           C
ATOM   2253  O   TYR   145      42.600  42.864  30.393  1.00  0.00           O
ATOM   2254  N   ALA   146      41.403  44.743  30.698  1.00  0.00           N
ATOM   2255  H   ALA   146      40.979  45.508  30.191  1.00  0.00           H
ATOM   2256  CA  ALA   146      41.197  44.551  32.108  1.00  0.00           C
ATOM   2257  HA  ALA   146      41.534  43.543  32.351  1.00  0.00           H
ATOM   2258  CB  ALA   146      42.128  45.476  32.992  1.00  0.00           C
ATOM   2259  HB1 ALA   146      42.047  45.255  34.056  1.00  0.00           H
ATOM   2260  HB2 ALA   146      41.746  46.492  32.895  1.00  0.00           H
ATOM   2261  HB3 ALA   146      43.176  45.324  32.738  1.00  0.00           H
ATOM   2262  C   ALA   146      39.767  44.738  32.596  1.00  0.00           C
ATOM   2263  O   ALA   146      39.171  45.814  32.380  1.00  0.00           O
ATOM   2264  N   TRP   147      39.186  43.682  33.162  1.00  0.00           N
ATOM   2265  H   TRP   147      39.731  42.835  33.225  1.00  0.00           H
ATOM   2266  CA  TRP   147      37.923  43.658  33.788  1.00  0.00           C
ATOM   2267  HA  TRP   147      37.298  44.456  33.389  1.00  0.00           H
ATOM   2268  CB  TRP   147      37.111  42.361  33.558  1.00  0.00           C
ATOM   2269  HB2 TRP   147      37.042  42.199  32.484  1.00  0.00           H
ATOM   2270  HB3 TRP   147      37.628  41.495  33.972  1.00  0.00           H
ATOM   2271  CG  TRP   147      35.716  42.266  34.103  1.00  0.00           C
ATOM   2272  CD1 TRP   147      34.551  42.224  33.431  1.00  0.00           C
ATOM   2273  HD1 TRP   147      34.429  42.376  32.369  1.00  0.00           H
ATOM   2274  NE1 TRP   147      33.475  41.921  34.275  1.00  0.00           N
ATOM   2275  HE1 TRP   147      32.576  41.637  33.915  1.00  0.00           H
ATOM   2276  CE2 TRP   147      33.931  41.615  35.525  1.00  0.00           C
ATOM   2277  CZ2 TRP   147      33.256  41.089  36.670  1.00  0.00           C
ATOM   2278  HZ2 TRP   147      32.196  40.908  36.582  1.00  0.00           H
ATOM   2279  CH2 TRP   147      33.960  40.748  37.802  1.00  0.00           C
ATOM   2280  HH2 TRP   147      33.438  40.361  38.665  1.00  0.00           H
ATOM   2281  CZ3 TRP   147      35.298  41.155  37.868  1.00  0.00           C
ATOM   2282  HZ3 TRP   147      35.796  41.127  38.825  1.00  0.00           H
ATOM   2283  CE3 TRP   147      35.972  41.702  36.741  1.00  0.00           C
ATOM   2284  HE3 TRP   147      37.044  41.763  36.864  1.00  0.00           H
ATOM   2285  CD2 TRP   147      35.319  41.933  35.459  1.00  0.00           C
ATOM   2286  C   TRP   147      38.021  43.862  35.259  1.00  0.00           C
ATOM   2287  O   TRP   147      38.905  43.250  35.885  1.00  0.00           O
ATOM   2288  N   GLU   148      37.210  44.805  35.819  1.00  0.00           N
ATOM   2289  H   GLU   148      36.350  45.087  35.371  1.00  0.00           H
ATOM   2290  CA  GLU   148      37.359  45.195  37.254  1.00  0.00           C
ATOM   2291  HA  GLU   148      37.859  44.399  37.807  1.00  0.00           H
ATOM   2292  CB  GLU   148      38.273  46.447  37.377  1.00  0.00           C
ATOM   2293  HB2 GLU   148      39.273  46.391  36.946  1.00  0.00           H
ATOM   2294  HB3 GLU   148      37.667  47.283  37.029  1.00  0.00           H
ATOM   2295  CG  GLU   148      38.538  46.940  38.820  1.00  0.00           C
ATOM   2296  HG2 GLU   148      37.621  46.878  39.405  1.00  0.00           H
ATOM   2297  HG3 GLU   148      39.342  46.363  39.281  1.00  0.00           H
ATOM   2298  CD  GLU   148      38.919  48.436  38.868  1.00  0.00           C
ATOM   2299  OE1 GLU   148      39.974  48.808  38.247  1.00  0.00           O
ATOM   2300  OE2 GLU   148      38.207  49.310  39.409  1.00  0.00           O
ATOM   2301  C   GLU   148      35.956  45.568  37.729  1.00  0.00           C
ATOM   2302  O   GLU   148      35.212  46.344  37.135  1.00  0.00           O
ATOM   2303  N   SER   149      35.677  45.095  38.931  1.00  0.00           N
ATOM   2304  H   SER   149      36.500  44.733  39.392  1.00  0.00           H
ATOM   2305  CA  SER   149      34.518  45.256  39.705  1.00  0.00           C
ATOM   2306  HA  SER   149      34.142  46.259  39.504  1.00  0.00           H
ATOM   2307  CB  SER   149      33.447  44.229  39.279  1.00  0.00           C
ATOM   2308  HB2 SER   149      33.376  44.372  38.200  1.00  0.00           H
ATOM   2309  HB3 SER   149      33.849  43.259  39.574  1.00  0.00           H
ATOM   2310  OG  SER   149      32.168  44.341  39.869  1.00  0.00           O
ATOM   2311  HG  SER   149      31.571  44.912  39.378  1.00  0.00           H
ATOM   2312  C   SER   149      34.765  45.217  41.188  1.00  0.00           C
ATOM   2313  O   SER   149      35.210  44.246  41.797  1.00  0.00           O
ATOM   2314  N   SER   150      34.294  46.233  41.872  1.00  0.00           N
ATOM   2315  H   SER   150      33.867  46.947  41.300  1.00  0.00           H
ATOM   2316  CA  SER   150      34.037  46.360  43.324  1.00  0.00           C
ATOM   2317  HA  SER   150      34.703  45.741  43.927  1.00  0.00           H
ATOM   2318  CB  SER   150      34.389  47.775  43.711  1.00  0.00           C
ATOM   2319  HB2 SER   150      33.749  48.504  43.215  1.00  0.00           H
ATOM   2320  HB3 SER   150      34.082  47.793  44.758  1.00  0.00           H
ATOM   2321  OG  SER   150      35.735  48.079  43.568  1.00  0.00           O
ATOM   2322  HG  SER   150      35.870  48.501  42.716  1.00  0.00           H
ATOM   2323  C   SER   150      32.550  46.085  43.612  1.00  0.00           C
ATOM   2324  O   SER   150      32.110  46.528  44.678  1.00  0.00           O
ATOM   2325  N   ALA   151      31.802  45.288  42.817  1.00  0.00           N
ATOM   2326  H   ALA   151      32.130  45.060  41.890  1.00  0.00           H
ATOM   2327  CA  ALA   151      30.443  44.980  43.041  1.00  0.00           C
ATOM   2328  HA  ALA   151      30.153  44.377  42.180  1.00  0.00           H
ATOM   2329  CB  ALA   151      30.197  44.052  44.207  1.00  0.00           C
ATOM   2330  HB1 ALA   151      29.180  43.685  44.067  1.00  0.00           H
ATOM   2331  HB2 ALA   151      30.344  44.645  45.110  1.00  0.00           H
ATOM   2332  HB3 ALA   151      30.883  43.206  44.238  1.00  0.00           H
ATOM   2333  C   ALA   151      29.485  46.170  42.889  1.00  0.00           C
ATOM   2334  O   ALA   151      29.558  46.862  41.925  1.00  0.00           O
ATOM   2335  N   GLY   152      28.665  46.429  43.906  1.00  0.00           N
ATOM   2336  H   GLY   152      28.780  45.865  44.737  1.00  0.00           H
ATOM   2337  CA  GLY   152      27.937  47.702  43.998  1.00  0.00           C
ATOM   2338  HA2 GLY   152      27.218  47.734  44.816  1.00  0.00           H
ATOM   2339  HA3 GLY   152      28.647  48.502  44.213  1.00  0.00           H
ATOM   2340  C   GLY   152      27.062  48.002  42.779  1.00  0.00           C
ATOM   2341  O   GLY   152      27.010  49.129  42.278  1.00  0.00           O
ATOM   2342  N   GLY   153      26.541  46.954  42.108  1.00  0.00           N
ATOM   2343  H   GLY   153      26.666  46.083  42.605  1.00  0.00           H
ATOM   2344  CA  GLY   153      25.639  47.006  40.999  1.00  0.00           C
ATOM   2345  HA2 GLY   153      25.135  46.040  40.953  1.00  0.00           H
ATOM   2346  HA3 GLY   153      24.911  47.809  41.112  1.00  0.00           H
ATOM   2347  C   GLY   153      26.289  47.216  39.608  1.00  0.00           C
ATOM   2348  O   GLY   153      25.584  47.412  38.605  1.00  0.00           O
ATOM   2349  N   SER   154      27.673  47.268  39.532  1.00  0.00           N
ATOM   2350  H   SER   154      28.184  47.142  40.394  1.00  0.00           H
ATOM   2351  CA  SER   154      28.370  47.706  38.336  1.00  0.00           C
ATOM   2352  HA  SER   154      27.859  47.523  37.390  1.00  0.00           H
ATOM   2353  CB  SER   154      28.386  49.249  38.248  1.00  0.00           C
ATOM   2354  HB2 SER   154      27.351  49.592  38.264  1.00  0.00           H
ATOM   2355  HB3 SER   154      28.796  49.587  39.200  1.00  0.00           H
ATOM   2356  OG  SER   154      29.209  49.716  37.176  1.00  0.00           O
ATOM   2357  HG  SER   154      28.936  49.348  36.331  1.00  0.00           H
ATOM   2358  C   SER   154      29.806  47.042  38.145  1.00  0.00           C
ATOM   2359  O   SER   154      30.492  46.513  39.064  1.00  0.00           O
ATOM   2360  N   PHE   155      30.269  47.063  36.921  1.00  0.00           N
ATOM   2361  H   PHE   155      29.648  47.575  36.311  1.00  0.00           H
ATOM   2362  CA  PHE   155      31.599  46.677  36.405  1.00  0.00           C
ATOM   2363  HA  PHE   155      32.287  46.602  37.247  1.00  0.00           H
ATOM   2364  CB  PHE   155      31.637  45.195  36.091  1.00  0.00           C
ATOM   2365  HB2 PHE   155      32.644  44.780  36.081  1.00  0.00           H
ATOM   2366  HB3 PHE   155      31.308  44.623  36.958  1.00  0.00           H
ATOM   2367  CG  PHE   155      30.999  44.744  34.747  1.00  0.00           C
ATOM   2368  CD1 PHE   155      31.604  44.896  33.456  1.00  0.00           C
ATOM   2369  HD1 PHE   155      32.630  45.196  33.296  1.00  0.00           H
ATOM   2370  CE1 PHE   155      30.827  44.607  32.313  1.00  0.00           C
ATOM   2371  HE1 PHE   155      31.265  44.677  31.328  1.00  0.00           H
ATOM   2372  CZ  PHE   155      29.481  44.335  32.471  1.00  0.00           C
ATOM   2373  HZ  PHE   155      28.852  44.186  31.605  1.00  0.00           H
ATOM   2374  CE2 PHE   155      28.890  44.095  33.762  1.00  0.00           C
ATOM   2375  HE2 PHE   155      27.835  43.885  33.859  1.00  0.00           H
ATOM   2376  CD2 PHE   155      29.673  44.279  34.893  1.00  0.00           C
ATOM   2377  HD2 PHE   155      29.229  44.290  35.876  1.00  0.00           H
ATOM   2378  C   PHE   155      32.239  47.511  35.277  1.00  0.00           C
ATOM   2379  O   PHE   155      31.625  48.412  34.662  1.00  0.00           O
ATOM   2380  N   THR   156      33.488  47.210  35.007  1.00  0.00           N
ATOM   2381  H   THR   156      33.951  46.450  35.485  1.00  0.00           H
ATOM   2382  CA  THR   156      34.178  47.964  33.985  1.00  0.00           C
ATOM   2383  HA  THR   156      33.429  48.381  33.313  1.00  0.00           H
ATOM   2384  CB  THR   156      35.072  49.048  34.598  1.00  0.00           C
ATOM   2385  HB  THR   156      35.351  49.719  33.785  1.00  0.00           H
ATOM   2386  CG2 THR   156      34.293  49.881  35.589  1.00  0.00           C
ATOM   2387 HG21 THR   156      33.415  50.209  35.034  1.00  0.00           H
ATOM   2388 HG22 THR   156      34.916  50.756  35.775  1.00  0.00           H
ATOM   2389 HG23 THR   156      33.909  49.456  36.515  1.00  0.00           H
ATOM   2390  OG1 THR   156      36.155  48.499  35.303  1.00  0.00           O
ATOM   2391  HG1 THR   156      35.761  47.819  35.853  1.00  0.00           H
ATOM   2392  C   THR   156      35.128  47.193  33.103  1.00  0.00           C
ATOM   2393  O   THR   156      35.611  46.053  33.498  1.00  0.00           O
ATOM   2394  N   VAL   157      35.323  47.572  31.848  1.00  0.00           N
ATOM   2395  H   VAL   157      34.909  48.482  31.704  1.00  0.00           H
ATOM   2396  CA  VAL   157      36.229  46.884  30.920  1.00  0.00           C
ATOM   2397  HA  VAL   157      36.883  46.278  31.548  1.00  0.00           H
ATOM   2398  CB  VAL   157      35.463  46.065  29.856  1.00  0.00           C
ATOM   2399  HB  VAL   157      34.652  46.662  29.437  1.00  0.00           H
ATOM   2400  CG1 VAL   157      36.465  45.437  28.882  1.00  0.00           C
ATOM   2401 HG11 VAL   157      37.173  44.802  29.416  1.00  0.00           H
ATOM   2402 HG12 VAL   157      36.054  44.705  28.187  1.00  0.00           H
ATOM   2403 HG13 VAL   157      37.021  46.219  28.363  1.00  0.00           H
ATOM   2404  CG2 VAL   157      34.862  44.868  30.556  1.00  0.00           C
ATOM   2405 HG21 VAL   157      34.051  45.209  31.201  1.00  0.00           H
ATOM   2406 HG22 VAL   157      35.585  44.435  31.247  1.00  0.00           H
ATOM   2407 HG23 VAL   157      34.522  44.107  29.854  1.00  0.00           H
ATOM   2408  C   VAL   157      37.105  48.016  30.302  1.00  0.00           C
ATOM   2409  O   VAL   157      36.609  49.048  29.883  1.00  0.00           O
ATOM   2410  N   ARG   158      38.384  47.861  30.296  1.00  0.00           N
ATOM   2411  H   ARG   158      38.751  47.082  30.823  1.00  0.00           H
ATOM   2412  CA  ARG   158      39.345  48.780  29.670  1.00  0.00           C
ATOM   2413  HA  ARG   158      38.831  49.467  28.997  1.00  0.00           H
ATOM   2414  CB  ARG   158      40.032  49.695  30.659  1.00  0.00           C
ATOM   2415  HB2 ARG   158      40.560  50.457  30.088  1.00  0.00           H
ATOM   2416  HB3 ARG   158      39.315  50.204  31.305  1.00  0.00           H
ATOM   2417  CG  ARG   158      41.014  49.004  31.581  1.00  0.00           C
ATOM   2418  HG2 ARG   158      40.461  48.144  31.957  1.00  0.00           H
ATOM   2419  HG3 ARG   158      41.853  48.669  30.971  1.00  0.00           H
ATOM   2420  CD  ARG   158      41.551  49.805  32.831  1.00  0.00           C
ATOM   2421  HD2 ARG   158      42.153  50.629  32.449  1.00  0.00           H
ATOM   2422  HD3 ARG   158      40.771  50.257  33.444  1.00  0.00           H
ATOM   2423  NE  ARG   158      42.419  49.003  33.725  1.00  0.00           N
ATOM   2424  HE  ARG   158      41.938  48.600  34.516  1.00  0.00           H
ATOM   2425  CZ  ARG   158      43.749  48.820  33.699  1.00  0.00           C
ATOM   2426  NH1 ARG   158      44.458  49.338  32.709  1.00  0.00           N
ATOM   2427 HH11 ARG   158      44.047  50.038  32.108  1.00  0.00           H
ATOM   2428 HH12 ARG   158      45.464  49.303  32.792  1.00  0.00           H
ATOM   2429  NH2 ARG   158      44.359  48.010  34.484  1.00  0.00           N
ATOM   2430 HH21 ARG   158      43.873  47.635  35.286  1.00  0.00           H
ATOM   2431 HH22 ARG   158      45.310  47.855  34.179  1.00  0.00           H
ATOM   2432  C   ARG   158      40.407  48.158  28.712  1.00  0.00           C
ATOM   2433  O   ARG   158      40.862  47.042  29.014  1.00  0.00           O
ATOM   2434  N   THR   159      40.895  48.768  27.623  1.00  0.00           N
ATOM   2435  H   THR   159      40.641  49.705  27.345  1.00  0.00           H
ATOM   2436  CA  THR   159      42.130  48.318  27.046  1.00  0.00           C
ATOM   2437  HA  THR   159      42.249  47.235  27.009  1.00  0.00           H
ATOM   2438  CB  THR   159      42.313  48.814  25.624  1.00  0.00           C
ATOM   2439  HB  THR   159      42.631  49.856  25.639  1.00  0.00           H
ATOM   2440  CG2 THR   159      43.385  48.107  24.817  1.00  0.00           C
ATOM   2441 HG21 THR   159      43.034  47.138  24.460  1.00  0.00           H
ATOM   2442 HG22 THR   159      44.319  48.170  25.375  1.00  0.00           H
ATOM   2443 HG23 THR   159      43.469  48.757  23.947  1.00  0.00           H
ATOM   2444  OG1 THR   159      41.149  48.808  24.897  1.00  0.00           O
ATOM   2445  HG1 THR   159      41.349  48.512  24.006  1.00  0.00           H
ATOM   2446  C   THR   159      43.321  48.742  27.845  1.00  0.00           C
ATOM   2447  O   THR   159      43.383  49.921  28.146  1.00  0.00           O
ATOM   2448  N   ASP   160      44.167  47.833  28.281  1.00  0.00           N
ATOM   2449  H   ASP   160      43.923  46.911  27.947  1.00  0.00           H
ATOM   2450  CA  ASP   160      45.290  48.007  29.190  1.00  0.00           C
ATOM   2451  HA  ASP   160      45.033  48.427  30.162  1.00  0.00           H
ATOM   2452  CB  ASP   160      45.858  46.598  29.571  1.00  0.00           C
ATOM   2453  HB2 ASP   160      45.070  46.044  30.083  1.00  0.00           H
ATOM   2454  HB3 ASP   160      46.243  46.145  28.657  1.00  0.00           H
ATOM   2455  CG  ASP   160      46.898  46.642  30.685  1.00  0.00           C
ATOM   2456  OD1 ASP   160      46.862  47.629  31.541  1.00  0.00           O
ATOM   2457  OD2 ASP   160      47.745  45.703  30.764  1.00  0.00           O
ATOM   2458  C   ASP   160      46.428  48.846  28.592  1.00  0.00           C
ATOM   2459  O   ASP   160      46.661  48.896  27.356  1.00  0.00           O
ATOM   2460  N   THR   161      47.202  49.452  29.508  1.00  0.00           N
ATOM   2461  H   THR   161      47.071  49.068  30.432  1.00  0.00           H
ATOM   2462  CA  THR   161      48.339  50.328  29.175  1.00  0.00           C
ATOM   2463  HA  THR   161      48.674  50.024  28.183  1.00  0.00           H
ATOM   2464  CB  THR   161      47.937  51.838  29.294  1.00  0.00           C
ATOM   2465  HB  THR   161      48.883  52.378  29.333  1.00  0.00           H
ATOM   2466  CG2 THR   161      47.254  52.266  28.067  1.00  0.00           C
ATOM   2467 HG21 THR   161      47.822  51.833  27.243  1.00  0.00           H
ATOM   2468 HG22 THR   161      47.286  53.356  28.042  1.00  0.00           H
ATOM   2469 HG23 THR   161      46.244  51.863  28.151  1.00  0.00           H
ATOM   2470  OG1 THR   161      47.239  52.334  30.473  1.00  0.00           O
ATOM   2471  HG1 THR   161      47.735  52.154  31.276  1.00  0.00           H
ATOM   2472  C   THR   161      49.584  49.987  30.021  1.00  0.00           C
ATOM   2473  O   THR   161      50.593  50.646  29.889  1.00  0.00           O
ATOM   2474  N   GLY   162      49.599  48.866  30.820  1.00  0.00           N
ATOM   2475  H   GLY   162      48.715  48.388  30.928  1.00  0.00           H
ATOM   2476  CA  GLY   162      50.680  48.533  31.876  1.00  0.00           C
ATOM   2477  HA2 GLY   162      51.307  49.408  32.052  1.00  0.00           H
ATOM   2478  HA3 GLY   162      50.250  48.313  32.854  1.00  0.00           H
ATOM   2479  C   GLY   162      51.552  47.377  31.519  1.00  0.00           C
ATOM   2480  O   GLY   162      51.713  46.943  30.385  1.00  0.00           O
ATOM   2481  N   GLU   163      52.137  46.759  32.564  1.00  0.00           N
ATOM   2482  H   GLU   163      51.744  46.976  33.469  1.00  0.00           H
ATOM   2483  CA  GLU   163      52.879  45.486  32.477  1.00  0.00           C
ATOM   2484  HA  GLU   163      53.832  45.767  32.028  1.00  0.00           H
ATOM   2485  CB  GLU   163      53.232  45.150  33.920  1.00  0.00           C
ATOM   2486  HB2 GLU   163      53.835  45.919  34.400  1.00  0.00           H
ATOM   2487  HB3 GLU   163      52.217  45.094  34.313  1.00  0.00           H
ATOM   2488  CG  GLU   163      53.950  43.771  34.030  1.00  0.00           C
ATOM   2489  HG2 GLU   163      53.992  43.488  35.082  1.00  0.00           H
ATOM   2490  HG3 GLU   163      53.425  42.977  33.500  1.00  0.00           H
ATOM   2491  CD  GLU   163      55.363  43.877  33.588  1.00  0.00           C
ATOM   2492  OE1 GLU   163      56.026  44.976  33.563  1.00  0.00           O
ATOM   2493  OE2 GLU   163      55.976  42.847  33.285  1.00  0.00           O
ATOM   2494  C   GLU   163      52.171  44.325  31.646  1.00  0.00           C
ATOM   2495  O   GLU   163      51.024  43.975  31.939  1.00  0.00           O
ATOM   2496  N   PRO   164      52.891  43.761  30.575  1.00  0.00           N
ATOM   2497  CD  PRO   164      54.301  43.987  30.241  1.00  0.00           C
ATOM   2498  HD2 PRO   164      54.933  43.722  31.088  1.00  0.00           H
ATOM   2499  HD3 PRO   164      54.318  45.027  29.914  1.00  0.00           H
ATOM   2500  CG  PRO   164      54.502  43.006  29.102  1.00  0.00           C
ATOM   2501  HG2 PRO   164      54.949  42.076  29.452  1.00  0.00           H
ATOM   2502  HG3 PRO   164      55.195  43.380  28.347  1.00  0.00           H
ATOM   2503  CB  PRO   164      53.137  42.737  28.525  1.00  0.00           C
ATOM   2504  HB2 PRO   164      52.983  41.835  27.932  1.00  0.00           H
ATOM   2505  HB3 PRO   164      52.901  43.577  27.872  1.00  0.00           H
ATOM   2506  CA  PRO   164      52.234  42.747  29.785  1.00  0.00           C
ATOM   2507  HA  PRO   164      51.239  43.067  29.478  1.00  0.00           H
ATOM   2508  C   PRO   164      52.204  41.358  30.449  1.00  0.00           C
ATOM   2509  O   PRO   164      52.506  41.149  31.636  1.00  0.00           O
ATOM   2510  N   MET   165      51.629  40.400  29.703  1.00  0.00           N
ATOM   2511  H   MET   165      51.188  40.710  28.849  1.00  0.00           H
ATOM   2512  CA  MET   165      51.676  38.937  30.078  1.00  0.00           C
ATOM   2513  HA  MET   165      52.594  38.789  30.647  1.00  0.00           H
ATOM   2514  CB  MET   165      50.449  38.561  30.922  1.00  0.00           C
ATOM   2515  HB2 MET   165      50.562  37.483  31.034  1.00  0.00           H
ATOM   2516  HB3 MET   165      50.539  38.975  31.926  1.00  0.00           H
ATOM   2517  CG  MET   165      49.142  38.887  30.196  1.00  0.00           C
ATOM   2518  HG2 MET   165      49.160  39.889  29.770  1.00  0.00           H
ATOM   2519  HG3 MET   165      49.083  38.156  29.389  1.00  0.00           H
ATOM   2520  SD  MET   165      47.635  38.570  31.057  1.00  0.00           S
ATOM   2521  CE  MET   165      47.504  40.097  31.900  1.00  0.00           C
ATOM   2522  HE1 MET   165      46.587  40.200  32.480  1.00  0.00           H
ATOM   2523  HE2 MET   165      48.340  40.237  32.585  1.00  0.00           H
ATOM   2524  HE3 MET   165      47.711  40.892  31.183  1.00  0.00           H
ATOM   2525  C   MET   165      51.839  37.964  28.897  1.00  0.00           C
ATOM   2526  O   MET   165      51.768  36.814  29.209  1.00  0.00           O
ATOM   2527  N   GLY   166      51.987  38.399  27.663  1.00  0.00           N
ATOM   2528  H   GLY   166      52.080  39.391  27.493  1.00  0.00           H
ATOM   2529  CA  GLY   166      51.997  37.532  26.487  1.00  0.00           C
ATOM   2530  HA2 GLY   166      52.462  38.054  25.651  1.00  0.00           H
ATOM   2531  HA3 GLY   166      52.680  36.715  26.718  1.00  0.00           H
ATOM   2532  C   GLY   166      50.786  36.839  25.921  1.00  0.00           C
ATOM   2533  O   GLY   166      50.337  37.165  24.854  1.00  0.00           O
ATOM   2534  N   ARG   167      50.118  36.083  26.809  1.00  0.00           N
ATOM   2535  H   ARG   167      50.448  36.146  27.762  1.00  0.00           H
ATOM   2536  CA  ARG   167      48.866  35.375  26.638  1.00  0.00           C
ATOM   2537  HA  ARG   167      48.104  36.078  26.301  1.00  0.00           H
ATOM   2538  CB  ARG   167      49.087  34.226  25.611  1.00  0.00           C
ATOM   2539  HB2 ARG   167      49.542  34.717  24.750  1.00  0.00           H
ATOM   2540  HB3 ARG   167      49.792  33.509  26.031  1.00  0.00           H
ATOM   2541  CG  ARG   167      47.748  33.528  25.209  1.00  0.00           C
ATOM   2542  HG2 ARG   167      47.067  33.349  26.041  1.00  0.00           H
ATOM   2543  HG3 ARG   167      47.229  34.197  24.522  1.00  0.00           H
ATOM   2544  CD  ARG   167      47.859  32.118  24.510  1.00  0.00           C
ATOM   2545  HD2 ARG   167      46.870  31.699  24.324  1.00  0.00           H
ATOM   2546  HD3 ARG   167      48.271  32.181  23.503  1.00  0.00           H
ATOM   2547  NE  ARG   167      48.499  31.245  25.439  1.00  0.00           N
ATOM   2548  HE  ARG   167      48.064  31.144  26.345  1.00  0.00           H
ATOM   2549  CZ  ARG   167      49.677  30.710  25.309  1.00  0.00           C
ATOM   2550  NH1 ARG   167      50.517  30.896  24.359  1.00  0.00           N
ATOM   2551 HH11 ARG   167      50.241  31.505  23.601  1.00  0.00           H
ATOM   2552 HH12 ARG   167      51.406  30.439  24.215  1.00  0.00           H
ATOM   2553  NH2 ARG   167      50.175  30.001  26.233  1.00  0.00           N
ATOM   2554 HH21 ARG   167      49.570  29.710  26.987  1.00  0.00           H
ATOM   2555 HH22 ARG   167      51.172  29.866  26.315  1.00  0.00           H
ATOM   2556  C   ARG   167      48.385  34.800  27.997  1.00  0.00           C
ATOM   2557  O   ARG   167      49.186  34.179  28.692  1.00  0.00           O
ATOM   2558  N   GLY   168      47.132  34.821  28.244  1.00  0.00           N
ATOM   2559  H   GLY   168      46.568  35.275  27.540  1.00  0.00           H
ATOM   2560  CA  GLY   168      46.588  34.048  29.382  1.00  0.00           C
ATOM   2561  HA2 GLY   168      45.948  33.243  29.018  1.00  0.00           H
ATOM   2562  HA3 GLY   168      47.346  33.500  29.942  1.00  0.00           H
ATOM   2563  C   GLY   168      45.789  34.944  30.287  1.00  0.00           C
ATOM   2564  O   GLY   168      45.341  35.974  29.847  1.00  0.00           O
ATOM   2565  N   THR   169      45.647  34.593  31.603  1.00  0.00           N
ATOM   2566  H   THR   169      45.904  33.710  32.023  1.00  0.00           H
ATOM   2567  CA  THR   169      44.836  35.446  32.454  1.00  0.00           C
ATOM   2568  HA  THR   169      44.720  36.431  32.001  1.00  0.00           H
ATOM   2569  CB  THR   169      43.402  34.893  32.709  1.00  0.00           C
ATOM   2570  HB  THR   169      43.428  33.865  33.071  1.00  0.00           H
ATOM   2571  CG2 THR   169      42.436  35.694  33.648  1.00  0.00           C
ATOM   2572 HG21 THR   169      42.874  35.825  34.638  1.00  0.00           H
ATOM   2573 HG22 THR   169      41.531  35.092  33.719  1.00  0.00           H
ATOM   2574 HG23 THR   169      42.306  36.702  33.255  1.00  0.00           H
ATOM   2575  OG1 THR   169      42.698  34.966  31.481  1.00  0.00           O
ATOM   2576  HG1 THR   169      42.062  34.260  31.346  1.00  0.00           H
ATOM   2577  C   THR   169      45.503  35.679  33.751  1.00  0.00           C
ATOM   2578  O   THR   169      46.066  34.815  34.402  1.00  0.00           O
ATOM   2579  N   LYS   170      45.357  36.881  34.311  1.00  0.00           N
ATOM   2580  H   LYS   170      44.816  37.624  33.889  1.00  0.00           H
ATOM   2581  CA  LYS   170      45.887  37.315  35.699  1.00  0.00           C
ATOM   2582  HA  LYS   170      46.331  36.454  36.197  1.00  0.00           H
ATOM   2583  CB  LYS   170      46.916  38.466  35.559  1.00  0.00           C
ATOM   2584  HB2 LYS   170      47.861  38.075  35.180  1.00  0.00           H
ATOM   2585  HB3 LYS   170      46.569  39.204  34.836  1.00  0.00           H
ATOM   2586  CG  LYS   170      47.253  39.288  36.855  1.00  0.00           C
ATOM   2587  HG2 LYS   170      46.295  39.713  37.154  1.00  0.00           H
ATOM   2588  HG3 LYS   170      47.605  38.610  37.632  1.00  0.00           H
ATOM   2589  CD  LYS   170      48.279  40.399  36.515  1.00  0.00           C
ATOM   2590  HD2 LYS   170      47.956  41.036  35.691  1.00  0.00           H
ATOM   2591  HD3 LYS   170      48.508  41.012  37.387  1.00  0.00           H
ATOM   2592  CE  LYS   170      49.612  39.741  36.036  1.00  0.00           C
ATOM   2593  HE2 LYS   170      49.913  38.956  36.728  1.00  0.00           H
ATOM   2594  HE3 LYS   170      49.382  39.369  35.036  1.00  0.00           H
ATOM   2595  NZ  LYS   170      50.627  40.814  36.001  1.00  0.00           N
ATOM   2596  HZ1 LYS   170      50.238  41.613  35.518  1.00  0.00           H
ATOM   2597  HZ2 LYS   170      51.521  40.547  35.615  1.00  0.00           H
ATOM   2598  HZ3 LYS   170      50.717  41.164  36.945  1.00  0.00           H
ATOM   2599  C   LYS   170      44.701  37.892  36.472  1.00  0.00           C
ATOM   2600  O   LYS   170      43.981  38.788  36.045  1.00  0.00           O
ATOM   2601  N   VAL   171      44.557  37.288  37.630  1.00  0.00           N
ATOM   2602  H   VAL   171      45.166  36.502  37.810  1.00  0.00           H
ATOM   2603  CA  VAL   171      43.502  37.627  38.620  1.00  0.00           C
ATOM   2604  HA  VAL   171      42.871  38.440  38.261  1.00  0.00           H
ATOM   2605  CB  VAL   171      42.483  36.550  38.931  1.00  0.00           C
ATOM   2606  HB  VAL   171      42.804  35.608  39.378  1.00  0.00           H
ATOM   2607  CG1 VAL   171      41.342  37.078  39.842  1.00  0.00           C
ATOM   2608 HG11 VAL   171      41.880  37.381  40.741  1.00  0.00           H
ATOM   2609 HG12 VAL   171      40.892  37.981  39.429  1.00  0.00           H
ATOM   2610 HG13 VAL   171      40.586  36.302  39.955  1.00  0.00           H
ATOM   2611  CG2 VAL   171      41.903  36.042  37.689  1.00  0.00           C
ATOM   2612 HG21 VAL   171      41.234  36.675  37.107  1.00  0.00           H
ATOM   2613 HG22 VAL   171      41.195  35.253  37.944  1.00  0.00           H
ATOM   2614 HG23 VAL   171      42.629  35.551  37.039  1.00  0.00           H
ATOM   2615  C   VAL   171      44.222  38.281  39.772  1.00  0.00           C
ATOM   2616  O   VAL   171      44.997  37.601  40.512  1.00  0.00           O
ATOM   2617  N   ILE   172      44.095  39.616  39.960  1.00  0.00           N
ATOM   2618  H   ILE   172      43.536  40.135  39.298  1.00  0.00           H
ATOM   2619  CA  ILE   172      44.430  40.267  41.266  1.00  0.00           C
ATOM   2620  HA  ILE   172      45.127  39.615  41.790  1.00  0.00           H
ATOM   2621  CB  ILE   172      45.078  41.632  41.001  1.00  0.00           C
ATOM   2622  HB  ILE   172      44.303  42.336  40.698  1.00  0.00           H
ATOM   2623  CG2 ILE   172      45.504  42.039  42.444  1.00  0.00           C
ATOM   2624 HG21 ILE   172      44.787  41.872  43.246  1.00  0.00           H
ATOM   2625 HG22 ILE   172      45.656  43.119  42.440  1.00  0.00           H
ATOM   2626 HG23 ILE   172      46.413  41.493  42.697  1.00  0.00           H
ATOM   2627  CG1 ILE   172      46.280  41.633  39.996  1.00  0.00           C
ATOM   2628 HG12 ILE   172      46.871  40.725  40.115  1.00  0.00           H
ATOM   2629 HG13 ILE   172      45.874  41.551  38.988  1.00  0.00           H
ATOM   2630  CD1 ILE   172      47.284  42.842  40.021  1.00  0.00           C
ATOM   2631 HD11 ILE   172      47.316  43.210  41.047  1.00  0.00           H
ATOM   2632 HD12 ILE   172      46.937  43.617  39.338  1.00  0.00           H
ATOM   2633 HD13 ILE   172      48.262  42.476  39.710  1.00  0.00           H
ATOM   2634  C   ILE   172      43.195  40.316  42.127  1.00  0.00           C
ATOM   2635  O   ILE   172      42.305  41.066  41.795  1.00  0.00           O
ATOM   2636  N   LEU   173      43.087  39.625  43.288  1.00  0.00           N
ATOM   2637  H   LEU   173      43.961  39.211  43.577  1.00  0.00           H
ATOM   2638  CA  LEU   173      42.130  39.795  44.324  1.00  0.00           C
ATOM   2639  HA  LEU   173      41.128  39.966  43.930  1.00  0.00           H
ATOM   2640  CB  LEU   173      42.155  38.504  45.192  1.00  0.00           C
ATOM   2641  HB2 LEU   173      43.140  38.404  45.648  1.00  0.00           H
ATOM   2642  HB3 LEU   173      41.358  38.617  45.926  1.00  0.00           H
ATOM   2643  CG  LEU   173      41.828  37.224  44.435  1.00  0.00           C
ATOM   2644  HG  LEU   173      42.686  36.970  43.813  1.00  0.00           H
ATOM   2645  CD1 LEU   173      41.775  36.114  45.414  1.00  0.00           C
ATOM   2646 HD11 LEU   173      42.734  36.173  45.928  1.00  0.00           H
ATOM   2647 HD12 LEU   173      41.711  35.176  44.861  1.00  0.00           H
ATOM   2648 HD13 LEU   173      40.990  36.092  46.170  1.00  0.00           H
ATOM   2649  CD2 LEU   173      40.498  37.294  43.799  1.00  0.00           C
ATOM   2650 HD21 LEU   173      40.508  37.863  42.870  1.00  0.00           H
ATOM   2651 HD22 LEU   173      40.167  36.296  43.513  1.00  0.00           H
ATOM   2652 HD23 LEU   173      39.812  37.776  44.495  1.00  0.00           H
ATOM   2653  C   LEU   173      42.787  40.995  45.134  1.00  0.00           C
ATOM   2654  O   LEU   173      43.988  40.900  45.613  1.00  0.00           O
ATOM   2655  N   HID   174      42.148  42.139  45.448  1.00  0.00           N
ATOM   2656  H   HID   174      41.311  42.389  44.941  1.00  0.00           H
ATOM   2657  CA  HID   174      42.566  43.035  46.483  1.00  0.00           C
ATOM   2658  HA  HID   174      43.645  43.148  46.590  1.00  0.00           H
ATOM   2659  CB  HID   174      41.982  44.389  46.046  1.00  0.00           C
ATOM   2660  HB2 HID   174      40.905  44.365  45.876  1.00  0.00           H
ATOM   2661  HB3 HID   174      42.093  45.137  46.830  1.00  0.00           H
ATOM   2662  CG  HID   174      42.657  45.023  44.783  1.00  0.00           C
ATOM   2663  ND1 HID   174      43.810  45.792  44.756  1.00  0.00           N
ATOM   2664  HD1 HID   174      44.193  46.196  45.599  1.00  0.00           H
ATOM   2665  CE1 HID   174      44.139  46.002  43.489  1.00  0.00           C
ATOM   2666  HE1 HID   174      44.971  46.662  43.296  1.00  0.00           H
ATOM   2667  NE2 HID   174      43.367  45.342  42.637  1.00  0.00           N
ATOM   2668  CD2 HID   174      42.397  44.789  43.471  1.00  0.00           C
ATOM   2669  HD2 HID   174      41.611  44.214  43.004  1.00  0.00           H
ATOM   2670  C   HID   174      42.028  42.577  47.836  1.00  0.00           C
ATOM   2671  O   HID   174      40.868  42.665  47.963  1.00  0.00           O
ATOM   2672  N   LEU   175      42.794  42.087  48.823  1.00  0.00           N
ATOM   2673  H   LEU   175      43.760  41.965  48.558  1.00  0.00           H
ATOM   2674  CA  LEU   175      42.330  41.469  50.063  1.00  0.00           C
ATOM   2675  HA  LEU   175      41.571  40.745  49.766  1.00  0.00           H
ATOM   2676  CB  LEU   175      43.458  40.578  50.742  1.00  0.00           C
ATOM   2677  HB2 LEU   175      44.386  41.148  50.742  1.00  0.00           H
ATOM   2678  HB3 LEU   175      43.221  40.523  51.805  1.00  0.00           H
ATOM   2679  CG  LEU   175      43.556  39.113  50.243  1.00  0.00           C
ATOM   2680  HG  LEU   175      44.367  38.552  50.709  1.00  0.00           H
ATOM   2681  CD1 LEU   175      42.315  38.282  50.453  1.00  0.00           C
ATOM   2682 HD11 LEU   175      42.011  38.274  51.499  1.00  0.00           H
ATOM   2683 HD12 LEU   175      42.488  37.260  50.114  1.00  0.00           H
ATOM   2684 HD13 LEU   175      41.451  38.682  49.922  1.00  0.00           H
ATOM   2685  CD2 LEU   175      43.998  39.008  48.809  1.00  0.00           C
ATOM   2686 HD21 LEU   175      44.257  37.951  48.742  1.00  0.00           H
ATOM   2687 HD22 LEU   175      43.234  39.452  48.172  1.00  0.00           H
ATOM   2688 HD23 LEU   175      44.904  39.585  48.625  1.00  0.00           H
ATOM   2689  C   LEU   175      41.734  42.481  50.970  1.00  0.00           C
ATOM   2690  O   LEU   175      42.154  43.621  51.156  1.00  0.00           O
ATOM   2691  N   LYS   176      40.738  42.038  51.652  1.00  0.00           N
ATOM   2692  H   LYS   176      40.314  41.176  51.341  1.00  0.00           H
ATOM   2693  CA  LYS   176      40.199  42.859  52.784  1.00  0.00           C
ATOM   2694  HA  LYS   176      40.140  43.913  52.511  1.00  0.00           H
ATOM   2695  CB  LYS   176      38.772  42.418  53.151  1.00  0.00           C
ATOM   2696  HB2 LYS   176      38.865  41.353  53.365  1.00  0.00           H
ATOM   2697  HB3 LYS   176      38.539  43.015  54.033  1.00  0.00           H
ATOM   2698  CG  LYS   176      37.662  42.666  52.204  1.00  0.00           C
ATOM   2699  HG2 LYS   176      37.572  43.743  52.061  1.00  0.00           H
ATOM   2700  HG3 LYS   176      37.998  42.157  51.302  1.00  0.00           H
ATOM   2701  CD  LYS   176      36.356  41.934  52.631  1.00  0.00           C
ATOM   2702  HD2 LYS   176      36.266  41.685  53.688  1.00  0.00           H
ATOM   2703  HD3 LYS   176      35.656  42.755  52.479  1.00  0.00           H
ATOM   2704  CE  LYS   176      36.155  40.685  51.817  1.00  0.00           C
ATOM   2705  HE2 LYS   176      36.377  40.995  50.796  1.00  0.00           H
ATOM   2706  HE3 LYS   176      36.951  39.989  52.082  1.00  0.00           H
ATOM   2707  NZ  LYS   176      34.779  40.119  51.877  1.00  0.00           N
ATOM   2708  HZ1 LYS   176      34.570  39.629  51.017  1.00  0.00           H
ATOM   2709  HZ2 LYS   176      34.064  40.822  51.758  1.00  0.00           H
ATOM   2710  HZ3 LYS   176      34.673  39.562  52.712  1.00  0.00           H
ATOM   2711  C   LYS   176      41.158  42.713  53.973  1.00  0.00           C
ATOM   2712  O   LYS   176      41.847  41.743  54.214  1.00  0.00           O
ATOM   2713  N   GLU   177      40.817  43.690  54.825  1.00  0.00           N
ATOM   2714  H   GLU   177      40.326  44.494  54.464  1.00  0.00           H
ATOM   2715  CA  GLU   177      41.444  43.883  56.152  1.00  0.00           C
ATOM   2716  HA  GLU   177      42.531  43.912  56.077  1.00  0.00           H
ATOM   2717  CB  GLU   177      40.940  45.156  56.745  1.00  0.00           C
ATOM   2718  HB2 GLU   177      39.911  45.245  56.397  1.00  0.00           H
ATOM   2719  HB3 GLU   177      40.997  45.117  57.833  1.00  0.00           H
ATOM   2720  CG  GLU   177      41.450  46.560  56.240  1.00  0.00           C
ATOM   2721  HG2 GLU   177      40.896  47.388  56.683  1.00  0.00           H
ATOM   2722  HG3 GLU   177      42.505  46.548  56.515  1.00  0.00           H
ATOM   2723  CD  GLU   177      41.570  46.609  54.657  1.00  0.00           C
ATOM   2724  OE1 GLU   177      40.672  46.152  54.002  1.00  0.00           O
ATOM   2725  OE2 GLU   177      42.488  47.215  54.091  1.00  0.00           O
ATOM   2726  C   GLU   177      41.225  42.716  57.021  1.00  0.00           C
ATOM   2727  O   GLU   177      42.147  42.334  57.728  1.00  0.00           O
ATOM   2728  N   ASP   178      40.044  42.078  57.070  1.00  0.00           N
ATOM   2729  H   ASP   178      39.276  42.333  56.468  1.00  0.00           H
ATOM   2730  CA  ASP   178      39.692  40.930  57.809  1.00  0.00           C
ATOM   2731  HA  ASP   178      40.298  40.933  58.715  1.00  0.00           H
ATOM   2732  CB  ASP   178      38.187  40.959  58.171  1.00  0.00           C
ATOM   2733  HB2 ASP   178      38.060  40.090  58.817  1.00  0.00           H
ATOM   2734  HB3 ASP   178      38.043  41.860  58.768  1.00  0.00           H
ATOM   2735  CG  ASP   178      37.236  41.101  56.910  1.00  0.00           C
ATOM   2736  OD1 ASP   178      36.241  40.276  56.721  1.00  0.00           O
ATOM   2737  OD2 ASP   178      37.488  42.023  56.073  1.00  0.00           O
ATOM   2738  C   ASP   178      40.082  39.567  57.252  1.00  0.00           C
ATOM   2739  O   ASP   178      39.825  38.572  57.931  1.00  0.00           O
ATOM   2740  N   GLN   179      40.757  39.528  56.123  1.00  0.00           N
ATOM   2741  H   GLN   179      41.086  40.414  55.766  1.00  0.00           H
ATOM   2742  CA  GLN   179      41.124  38.374  55.330  1.00  0.00           C
ATOM   2743  HA  GLN   179      40.922  37.550  56.015  1.00  0.00           H
ATOM   2744  CB  GLN   179      40.156  38.282  54.183  1.00  0.00           C
ATOM   2745  HB2 GLN   179      40.381  39.083  53.478  1.00  0.00           H
ATOM   2746  HB3 GLN   179      40.298  37.346  53.644  1.00  0.00           H
ATOM   2747  CG  GLN   179      38.666  38.445  54.462  1.00  0.00           C
ATOM   2748  HG2 GLN   179      38.373  39.420  54.848  1.00  0.00           H
ATOM   2749  HG3 GLN   179      38.189  38.424  53.481  1.00  0.00           H
ATOM   2750  CD  GLN   179      38.009  37.446  55.347  1.00  0.00           C
ATOM   2751  OE1 GLN   179      38.579  36.401  55.712  1.00  0.00           O
ATOM   2752  NE2 GLN   179      36.749  37.703  55.635  1.00  0.00           N
ATOM   2753 HE21 GLN   179      36.308  37.038  56.254  1.00  0.00           H
ATOM   2754 HE22 GLN   179      36.447  38.656  55.488  1.00  0.00           H
ATOM   2755  C   GLN   179      42.602  38.349  54.898  1.00  0.00           C
ATOM   2756  O   GLN   179      42.982  37.617  54.001  1.00  0.00           O
ATOM   2757  N   THR   180      43.500  39.068  55.534  1.00  0.00           N
ATOM   2758  H   THR   180      43.267  39.637  56.336  1.00  0.00           H
ATOM   2759  CA  THR   180      44.896  39.034  55.107  1.00  0.00           C
ATOM   2760  HA  THR   180      44.935  39.034  54.017  1.00  0.00           H
ATOM   2761  CB  THR   180      45.714  40.265  55.532  1.00  0.00           C
ATOM   2762  HB  THR   180      46.753  40.094  55.249  1.00  0.00           H
ATOM   2763  CG2 THR   180      45.170  41.449  54.816  1.00  0.00           C
ATOM   2764 HG21 THR   180      44.210  41.714  55.259  1.00  0.00           H
ATOM   2765 HG22 THR   180      45.099  41.283  53.741  1.00  0.00           H
ATOM   2766 HG23 THR   180      45.965  42.181  54.959  1.00  0.00           H
ATOM   2767  OG1 THR   180      45.556  40.313  56.910  1.00  0.00           O
ATOM   2768  HG1 THR   180      46.419  40.222  57.322  1.00  0.00           H
ATOM   2769  C   THR   180      45.608  37.753  55.511  1.00  0.00           C
ATOM   2770  O   THR   180      46.748  37.619  55.158  1.00  0.00           O
ATOM   2771  N   GLU   181      45.025  36.763  56.196  1.00  0.00           N
ATOM   2772  H   GLU   181      44.150  36.984  56.649  1.00  0.00           H
ATOM   2773  CA  GLU   181      45.657  35.428  56.320  1.00  0.00           C
ATOM   2774  HA  GLU   181      46.490  35.438  57.023  1.00  0.00           H
ATOM   2775  CB  GLU   181      44.646  34.450  56.911  1.00  0.00           C
ATOM   2776  HB2 GLU   181      45.122  33.551  57.303  1.00  0.00           H
ATOM   2777  HB3 GLU   181      44.303  34.978  57.801  1.00  0.00           H
ATOM   2778  CG  GLU   181      43.336  33.996  56.189  1.00  0.00           C
ATOM   2779  HG2 GLU   181      42.860  34.905  55.820  1.00  0.00           H
ATOM   2780  HG3 GLU   181      43.537  33.287  55.385  1.00  0.00           H
ATOM   2781  CD  GLU   181      42.433  33.446  57.300  1.00  0.00           C
ATOM   2782  OE1 GLU   181      41.225  33.887  57.455  1.00  0.00           O
ATOM   2783  OE2 GLU   181      42.811  32.446  57.944  1.00  0.00           O
ATOM   2784  C   GLU   181      46.094  34.818  54.979  1.00  0.00           C
ATOM   2785  O   GLU   181      47.129  34.228  54.834  1.00  0.00           O
ATOM   2786  N   TYR   182      45.212  35.050  53.928  1.00  0.00           N
ATOM   2787  H   TYR   182      44.456  35.700  54.087  1.00  0.00           H
ATOM   2788  CA  TYR   182      45.457  34.577  52.498  1.00  0.00           C
ATOM   2789  HA  TYR   182      45.744  33.525  52.519  1.00  0.00           H
ATOM   2790  CB  TYR   182      44.186  34.595  51.635  1.00  0.00           C
ATOM   2791  HB2 TYR   182      43.862  35.627  51.501  1.00  0.00           H
ATOM   2792  HB3 TYR   182      44.227  34.049  50.693  1.00  0.00           H
ATOM   2793  CG  TYR   182      42.977  33.972  52.357  1.00  0.00           C
ATOM   2794  CD1 TYR   182      43.033  32.606  52.609  1.00  0.00           C
ATOM   2795  HD1 TYR   182      43.931  32.096  52.292  1.00  0.00           H
ATOM   2796  CE1 TYR   182      42.053  31.912  53.313  1.00  0.00           C
ATOM   2797  HE1 TYR   182      41.976  30.854  53.517  1.00  0.00           H
ATOM   2798  CZ  TYR   182      40.929  32.634  53.799  1.00  0.00           C
ATOM   2799  OH  TYR   182      39.933  31.992  54.450  1.00  0.00           O
ATOM   2800  HH  TYR   182      39.380  32.558  54.996  1.00  0.00           H
ATOM   2801  CE2 TYR   182      40.871  34.042  53.556  1.00  0.00           C
ATOM   2802  HE2 TYR   182      40.083  34.626  54.008  1.00  0.00           H
ATOM   2803  CD2 TYR   182      41.831  34.711  52.781  1.00  0.00           C
ATOM   2804  HD2 TYR   182      41.798  35.767  52.552  1.00  0.00           H
ATOM   2805  C   TYR   182      46.563  35.245  51.733  1.00  0.00           C
ATOM   2806  O   TYR   182      46.871  34.923  50.569  1.00  0.00           O
ATOM   2807  N   LEU   183      47.299  36.088  52.458  1.00  0.00           N
ATOM   2808  H   LEU   183      47.183  36.063  53.461  1.00  0.00           H
ATOM   2809  CA  LEU   183      48.549  36.689  51.994  1.00  0.00           C
ATOM   2810  HA  LEU   183      48.508  36.772  50.908  1.00  0.00           H
ATOM   2811  CB  LEU   183      48.616  38.198  52.411  1.00  0.00           C
ATOM   2812  HB2 LEU   183      48.779  38.205  53.489  1.00  0.00           H
ATOM   2813  HB3 LEU   183      49.453  38.718  51.946  1.00  0.00           H
ATOM   2814  CG  LEU   183      47.483  39.062  51.882  1.00  0.00           C
ATOM   2815  HG  LEU   183      46.580  38.639  52.323  1.00  0.00           H
ATOM   2816  CD1 LEU   183      47.515  40.425  52.531  1.00  0.00           C
ATOM   2817 HD11 LEU   183      46.522  40.830  52.332  1.00  0.00           H
ATOM   2818 HD12 LEU   183      48.297  40.993  52.027  1.00  0.00           H
ATOM   2819 HD13 LEU   183      47.690  40.362  53.605  1.00  0.00           H
ATOM   2820  CD2 LEU   183      47.349  39.215  50.366  1.00  0.00           C
ATOM   2821 HD21 LEU   183      47.004  38.249  49.997  1.00  0.00           H
ATOM   2822 HD22 LEU   183      46.747  40.058  50.031  1.00  0.00           H
ATOM   2823 HD23 LEU   183      48.294  39.468  49.885  1.00  0.00           H
ATOM   2824  C   LEU   183      49.833  36.073  52.480  1.00  0.00           C
ATOM   2825  O   LEU   183      50.969  36.552  52.057  1.00  0.00           O
ATOM   2826  N   GLU   184      49.760  35.129  53.374  1.00  0.00           N
ATOM   2827  H   GLU   184      48.857  35.002  53.808  1.00  0.00           H
ATOM   2828  CA  GLU   184      50.908  34.159  53.712  1.00  0.00           C
ATOM   2829  HA  GLU   184      51.824  34.736  53.843  1.00  0.00           H
ATOM   2830  CB  GLU   184      50.652  33.610  55.137  1.00  0.00           C
ATOM   2831  HB2 GLU   184      49.922  32.801  55.129  1.00  0.00           H
ATOM   2832  HB3 GLU   184      51.600  33.255  55.542  1.00  0.00           H
ATOM   2833  CG  GLU   184      50.214  34.584  56.292  1.00  0.00           C
ATOM   2834  HG2 GLU   184      50.979  35.347  56.155  1.00  0.00           H
ATOM   2835  HG3 GLU   184      49.223  34.999  56.107  1.00  0.00           H
ATOM   2836  CD  GLU   184      50.329  34.048  57.745  1.00  0.00           C
ATOM   2837  OE1 GLU   184      49.315  34.098  58.524  1.00  0.00           O
ATOM   2838  OE2 GLU   184      51.359  33.479  58.170  1.00  0.00           O
ATOM   2839  C   GLU   184      51.091  33.046  52.715  1.00  0.00           C
ATOM   2840  O   GLU   184      50.157  32.241  52.592  1.00  0.00           O
ATOM   2841  N   GLU   185      52.279  32.935  52.041  1.00  0.00           N
ATOM   2842  H   GLU   185      52.948  33.670  52.223  1.00  0.00           H
ATOM   2843  CA  GLU   185      52.595  31.782  51.208  1.00  0.00           C
ATOM   2844  HA  GLU   185      52.121  31.842  50.228  1.00  0.00           H
ATOM   2845  CB  GLU   185      54.084  31.987  50.840  1.00  0.00           C
ATOM   2846  HB2 GLU   185      54.051  32.695  50.013  1.00  0.00           H
ATOM   2847  HB3 GLU   185      54.764  32.433  51.567  1.00  0.00           H
ATOM   2848  CG  GLU   185      54.766  30.615  50.372  1.00  0.00           C
ATOM   2849  HG2 GLU   185      54.010  30.102  49.776  1.00  0.00           H
ATOM   2850  HG3 GLU   185      55.601  30.986  49.779  1.00  0.00           H
ATOM   2851  CD  GLU   185      55.373  29.753  51.396  1.00  0.00           C
ATOM   2852  OE1 GLU   185      55.822  28.688  50.948  1.00  0.00           O
ATOM   2853  OE2 GLU   185      55.439  30.040  52.561  1.00  0.00           O
ATOM   2854  C   GLU   185      52.349  30.460  51.911  1.00  0.00           C
ATOM   2855  O   GLU   185      51.844  29.567  51.227  1.00  0.00           O
ATOM   2856  N   ARG   186      52.570  30.408  53.256  1.00  0.00           N
ATOM   2857  H   ARG   186      53.131  31.110  53.716  1.00  0.00           H
ATOM   2858  CA  ARG   186      52.284  29.240  54.095  1.00  0.00           C
ATOM   2859  HA  ARG   186      52.693  28.375  53.574  1.00  0.00           H
ATOM   2860  CB  ARG   186      53.040  29.258  55.427  1.00  0.00           C
ATOM   2861  HB2 ARG   186      52.738  28.351  55.951  1.00  0.00           H
ATOM   2862  HB3 ARG   186      54.111  29.281  55.223  1.00  0.00           H
ATOM   2863  CG  ARG   186      52.640  30.457  56.372  1.00  0.00           C
ATOM   2864  HG2 ARG   186      53.081  31.303  55.846  1.00  0.00           H
ATOM   2865  HG3 ARG   186      51.564  30.513  56.536  1.00  0.00           H
ATOM   2866  CD  ARG   186      53.280  30.221  57.764  1.00  0.00           C
ATOM   2867  HD2 ARG   186      52.914  29.236  58.054  1.00  0.00           H
ATOM   2868  HD3 ARG   186      54.355  30.123  57.611  1.00  0.00           H
ATOM   2869  NE  ARG   186      52.854  31.179  58.750  1.00  0.00           N
ATOM   2870  HE  ARG   186      51.873  31.420  58.777  1.00  0.00           H
ATOM   2871  CZ  ARG   186      53.666  31.800  59.576  1.00  0.00           C
ATOM   2872  NH1 ARG   186      54.871  31.544  59.918  1.00  0.00           N
ATOM   2873 HH11 ARG   186      55.253  30.617  59.794  1.00  0.00           H
ATOM   2874 HH12 ARG   186      55.309  31.912  60.751  1.00  0.00           H
ATOM   2875  NH2 ARG   186      53.084  32.745  60.207  1.00  0.00           N
ATOM   2876 HH21 ARG   186      52.238  33.036  59.740  1.00  0.00           H
ATOM   2877 HH22 ARG   186      53.528  33.253  60.959  1.00  0.00           H
ATOM   2878  C   ARG   186      50.768  28.891  54.199  1.00  0.00           C
ATOM   2879  O   ARG   186      50.491  27.689  54.077  1.00  0.00           O
ATOM   2880  N   ARG   187      49.843  29.904  54.233  1.00  0.00           N
ATOM   2881  H   ARG   187      50.191  30.838  54.397  1.00  0.00           H
ATOM   2882  CA  ARG   187      48.380  29.642  54.266  1.00  0.00           C
ATOM   2883  HA  ARG   187      48.120  28.943  55.062  1.00  0.00           H
ATOM   2884  CB  ARG   187      47.656  30.972  54.515  1.00  0.00           C
ATOM   2885  HB2 ARG   187      47.904  31.448  55.463  1.00  0.00           H
ATOM   2886  HB3 ARG   187      47.883  31.688  53.726  1.00  0.00           H
ATOM   2887  CG  ARG   187      46.116  30.857  54.620  1.00  0.00           C
ATOM   2888  HG2 ARG   187      45.582  31.797  54.484  1.00  0.00           H
ATOM   2889  HG3 ARG   187      45.653  30.196  53.889  1.00  0.00           H
ATOM   2890  CD  ARG   187      45.692  30.183  55.959  1.00  0.00           C
ATOM   2891  HD2 ARG   187      46.140  29.195  56.061  1.00  0.00           H
ATOM   2892  HD3 ARG   187      46.126  30.688  56.821  1.00  0.00           H
ATOM   2893  NE  ARG   187      44.266  30.130  56.161  1.00  0.00           N
ATOM   2894  HE  ARG   187      43.882  30.769  56.842  1.00  0.00           H
ATOM   2895  CZ  ARG   187      43.525  29.164  55.652  1.00  0.00           C
ATOM   2896  NH1 ARG   187      43.938  28.133  54.926  1.00  0.00           N
ATOM   2897 HH11 ARG   187      44.922  27.969  54.773  1.00  0.00           H
ATOM   2898 HH12 ARG   187      43.254  27.444  54.647  1.00  0.00           H
ATOM   2899  NH2 ARG   187      42.257  29.145  55.926  1.00  0.00           N
ATOM   2900 HH21 ARG   187      41.946  29.771  56.656  1.00  0.00           H
ATOM   2901 HH22 ARG   187      41.591  28.560  55.440  1.00  0.00           H
ATOM   2902  C   ARG   187      47.936  29.091  52.934  1.00  0.00           C
ATOM   2903  O   ARG   187      47.225  28.098  52.950  1.00  0.00           O
ATOM   2904  N   ILE   188      48.400  29.679  51.827  1.00  0.00           N
ATOM   2905  H   ILE   188      48.926  30.528  51.975  1.00  0.00           H
ATOM   2906  CA  ILE   188      48.154  29.214  50.407  1.00  0.00           C
ATOM   2907  HA  ILE   188      47.092  29.148  50.171  1.00  0.00           H
ATOM   2908  CB  ILE   188      48.767  30.174  49.406  1.00  0.00           C
ATOM   2909  HB  ILE   188      49.841  30.212  49.589  1.00  0.00           H
ATOM   2910  CG2 ILE   188      48.656  29.786  47.902  1.00  0.00           C
ATOM   2911 HG21 ILE   188      48.817  30.541  47.131  1.00  0.00           H
ATOM   2912 HG22 ILE   188      47.623  29.470  47.765  1.00  0.00           H
ATOM   2913 HG23 ILE   188      49.285  28.975  47.541  1.00  0.00           H
ATOM   2914  CG1 ILE   188      48.243  31.656  49.433  1.00  0.00           C
ATOM   2915 HG12 ILE   188      47.321  31.597  48.853  1.00  0.00           H
ATOM   2916 HG13 ILE   188      47.996  31.947  50.454  1.00  0.00           H
ATOM   2917  CD1 ILE   188      49.261  32.661  49.025  1.00  0.00           C
ATOM   2918 HD11 ILE   188      49.671  32.521  48.025  1.00  0.00           H
ATOM   2919 HD12 ILE   188      50.053  32.759  49.765  1.00  0.00           H
ATOM   2920 HD13 ILE   188      48.728  33.609  48.947  1.00  0.00           H
ATOM   2921  C   ILE   188      48.684  27.791  50.265  1.00  0.00           C
ATOM   2922  O   ILE   188      48.015  26.983  49.645  1.00  0.00           O
ATOM   2923  N   LYS   189      49.944  27.525  50.598  1.00  0.00           N
ATOM   2924  H   LYS   189      50.492  28.328  50.872  1.00  0.00           H
ATOM   2925  CA  LYS   189      50.488  26.215  50.444  1.00  0.00           C
ATOM   2926  HA  LYS   189      50.556  25.921  49.397  1.00  0.00           H
ATOM   2927  CB  LYS   189      51.916  26.333  51.066  1.00  0.00           C
ATOM   2928  HB2 LYS   189      52.520  27.055  50.518  1.00  0.00           H
ATOM   2929  HB3 LYS   189      51.764  26.554  52.123  1.00  0.00           H
ATOM   2930  CG  LYS   189      52.694  25.021  51.082  1.00  0.00           C
ATOM   2931  HG2 LYS   189      52.349  24.443  51.940  1.00  0.00           H
ATOM   2932  HG3 LYS   189      52.479  24.508  50.145  1.00  0.00           H
ATOM   2933  CD  LYS   189      54.194  25.217  51.271  1.00  0.00           C
ATOM   2934  HD2 LYS   189      54.697  24.264  51.104  1.00  0.00           H
ATOM   2935  HD3 LYS   189      54.503  25.840  50.433  1.00  0.00           H
ATOM   2936  CE  LYS   189      54.510  25.805  52.652  1.00  0.00           C
ATOM   2937  HE2 LYS   189      53.693  26.462  52.951  1.00  0.00           H
ATOM   2938  HE3 LYS   189      54.543  24.977  53.361  1.00  0.00           H
ATOM   2939  NZ  LYS   189      55.736  26.650  52.848  1.00  0.00           N
ATOM   2940  HZ1 LYS   189      56.576  26.134  52.626  1.00  0.00           H
ATOM   2941  HZ2 LYS   189      55.809  26.973  53.803  1.00  0.00           H
ATOM   2942  HZ3 LYS   189      55.731  27.472  52.262  1.00  0.00           H
ATOM   2943  C   LYS   189      49.654  25.203  51.203  1.00  0.00           C
ATOM   2944  O   LYS   189      49.409  24.105  50.643  1.00  0.00           O
ATOM   2945  N   GLU   190      49.213  25.530  52.376  1.00  0.00           N
ATOM   2946  H   GLU   190      49.474  26.393  52.832  1.00  0.00           H
ATOM   2947  CA  GLU   190      48.328  24.709  53.232  1.00  0.00           C
ATOM   2948  HA  GLU   190      48.678  23.680  53.311  1.00  0.00           H
ATOM   2949  CB  GLU   190      48.418  25.278  54.594  1.00  0.00           C
ATOM   2950  HB2 GLU   190      49.464  25.312  54.898  1.00  0.00           H
ATOM   2951  HB3 GLU   190      48.295  26.361  54.639  1.00  0.00           H
ATOM   2952  CG  GLU   190      47.599  24.545  55.661  1.00  0.00           C
ATOM   2953  HG2 GLU   190      47.441  23.553  55.239  1.00  0.00           H
ATOM   2954  HG3 GLU   190      48.303  24.498  56.492  1.00  0.00           H
ATOM   2955  CD  GLU   190      46.271  25.234  55.942  1.00  0.00           C
ATOM   2956  OE1 GLU   190      45.308  24.472  56.136  1.00  0.00           O
ATOM   2957  OE2 GLU   190      46.231  26.495  55.895  1.00  0.00           O
ATOM   2958  C   GLU   190      46.922  24.593  52.629  1.00  0.00           C
ATOM   2959  O   GLU   190      46.319  23.439  52.754  1.00  0.00           O
ATOM   2960  N   ILE   191      46.431  25.516  51.785  1.00  0.00           N
ATOM   2961  H   ILE   191      46.832  26.442  51.845  1.00  0.00           H
ATOM   2962  CA  ILE   191      45.260  25.334  50.921  1.00  0.00           C
ATOM   2963  HA  ILE   191      44.492  24.900  51.560  1.00  0.00           H
ATOM   2964  CB  ILE   191      44.594  26.677  50.421  1.00  0.00           C
ATOM   2965  HB  ILE   191      45.393  27.332  50.073  1.00  0.00           H
ATOM   2966  CG2 ILE   191      43.452  26.407  49.377  1.00  0.00           C
ATOM   2967 HG21 ILE   191      42.816  27.291  49.432  1.00  0.00           H
ATOM   2968 HG22 ILE   191      42.862  25.622  49.849  1.00  0.00           H
ATOM   2969 HG23 ILE   191      43.703  26.249  48.327  1.00  0.00           H
ATOM   2970  CG1 ILE   191      43.964  27.369  51.635  1.00  0.00           C
ATOM   2971 HG12 ILE   191      43.003  26.950  51.933  1.00  0.00           H
ATOM   2972 HG13 ILE   191      44.646  27.178  52.464  1.00  0.00           H
ATOM   2973  CD1 ILE   191      43.748  28.858  51.426  1.00  0.00           C
ATOM   2974 HD11 ILE   191      42.937  29.049  50.723  1.00  0.00           H
ATOM   2975 HD12 ILE   191      44.692  29.354  51.199  1.00  0.00           H
ATOM   2976 HD13 ILE   191      43.498  29.294  52.393  1.00  0.00           H
ATOM   2977  C   ILE   191      45.598  24.314  49.800  1.00  0.00           C
ATOM   2978  O   ILE   191      45.043  23.224  49.744  1.00  0.00           O
ATOM   2979  N   VAL   192      46.436  24.755  48.869  1.00  0.00           N
ATOM   2980  H   VAL   192      47.009  25.568  49.040  1.00  0.00           H
ATOM   2981  CA  VAL   192      46.750  24.116  47.510  1.00  0.00           C
ATOM   2982  HA  VAL   192      45.891  24.096  46.839  1.00  0.00           H
ATOM   2983  CB  VAL   192      47.794  24.967  46.751  1.00  0.00           C
ATOM   2984  HB  VAL   192      48.642  25.215  47.389  1.00  0.00           H
ATOM   2985  CG1 VAL   192      48.330  24.348  45.481  1.00  0.00           C
ATOM   2986 HG11 VAL   192      49.050  24.987  44.974  1.00  0.00           H
ATOM   2987 HG12 VAL   192      48.833  23.407  45.703  1.00  0.00           H
ATOM   2988 HG13 VAL   192      47.455  24.107  44.878  1.00  0.00           H
ATOM   2989  CG2 VAL   192      47.025  26.248  46.328  1.00  0.00           C
ATOM   2990 HG21 VAL   192      47.686  27.104  46.198  1.00  0.00           H
ATOM   2991 HG22 VAL   192      46.578  26.647  47.238  1.00  0.00           H
ATOM   2992 HG23 VAL   192      46.177  26.138  45.652  1.00  0.00           H
ATOM   2993  C   VAL   192      47.149  22.683  47.684  1.00  0.00           C
ATOM   2994  O   VAL   192      46.747  21.873  46.835  1.00  0.00           O
ATOM   2995  N   LYS   193      47.934  22.261  48.750  1.00  0.00           N
ATOM   2996  H   LYS   193      48.210  22.926  49.459  1.00  0.00           H
ATOM   2997  CA  LYS   193      48.298  20.836  48.888  1.00  0.00           C
ATOM   2998  HA  LYS   193      48.748  20.620  47.918  1.00  0.00           H
ATOM   2999  CB  LYS   193      49.388  20.804  50.002  1.00  0.00           C
ATOM   3000  HB2 LYS   193      49.859  19.834  49.835  1.00  0.00           H
ATOM   3001  HB3 LYS   193      49.966  21.703  49.795  1.00  0.00           H
ATOM   3002  CG  LYS   193      48.935  20.834  51.455  1.00  0.00           C
ATOM   3003  HG2 LYS   193      48.128  21.551  51.604  1.00  0.00           H
ATOM   3004  HG3 LYS   193      48.751  19.819  51.808  1.00  0.00           H
ATOM   3005  CD  LYS   193      50.095  21.274  52.447  1.00  0.00           C
ATOM   3006  HD2 LYS   193      50.612  22.103  51.965  1.00  0.00           H
ATOM   3007  HD3 LYS   193      49.693  21.699  53.368  1.00  0.00           H
ATOM   3008  CE  LYS   193      51.164  20.260  52.844  1.00  0.00           C
ATOM   3009  HE2 LYS   193      50.619  19.319  52.925  1.00  0.00           H
ATOM   3010  HE3 LYS   193      51.825  20.144  51.985  1.00  0.00           H
ATOM   3011  NZ  LYS   193      51.903  20.707  54.068  1.00  0.00           N
ATOM   3012  HZ1 LYS   193      52.639  20.097  54.392  1.00  0.00           H
ATOM   3013  HZ2 LYS   193      51.291  20.889  54.851  1.00  0.00           H
ATOM   3014  HZ3 LYS   193      52.439  21.482  53.705  1.00  0.00           H
ATOM   3015  C   LYS   193      47.263  19.820  49.261  1.00  0.00           C
ATOM   3016  O   LYS   193      47.539  18.589  49.290  1.00  0.00           O
ATOM   3017  N   LYS   194      46.069  20.327  49.610  1.00  0.00           N
ATOM   3018  H   LYS   194      46.000  21.332  49.541  1.00  0.00           H
ATOM   3019  CA  LYS   194      44.893  19.528  50.006  1.00  0.00           C
ATOM   3020  HA  LYS   194      45.080  18.462  50.135  1.00  0.00           H
ATOM   3021  CB  LYS   194      44.302  20.007  51.368  1.00  0.00           C
ATOM   3022  HB2 LYS   194      44.106  21.080  51.358  1.00  0.00           H
ATOM   3023  HB3 LYS   194      43.412  19.502  51.744  1.00  0.00           H
ATOM   3024  CG  LYS   194      45.299  19.834  52.529  1.00  0.00           C
ATOM   3025  HG2 LYS   194      45.643  18.823  52.745  1.00  0.00           H
ATOM   3026  HG3 LYS   194      46.250  20.279  52.237  1.00  0.00           H
ATOM   3027  CD  LYS   194      44.852  20.558  53.835  1.00  0.00           C
ATOM   3028  HD2 LYS   194      44.595  21.589  53.593  1.00  0.00           H
ATOM   3029  HD3 LYS   194      44.017  20.027  54.293  1.00  0.00           H
ATOM   3030  CE  LYS   194      46.062  20.537  54.837  1.00  0.00           C
ATOM   3031  HE2 LYS   194      46.183  19.581  55.347  1.00  0.00           H
ATOM   3032  HE3 LYS   194      46.999  20.725  54.313  1.00  0.00           H
ATOM   3033  NZ  LYS   194      45.934  21.540  55.884  1.00  0.00           N
ATOM   3034  HZ1 LYS   194      45.327  21.268  56.644  1.00  0.00           H
ATOM   3035  HZ2 LYS   194      45.611  22.462  55.627  1.00  0.00           H
ATOM   3036  HZ3 LYS   194      46.762  21.714  56.436  1.00  0.00           H
ATOM   3037  C   LYS   194      43.706  19.660  49.072  1.00  0.00           C
ATOM   3038  O   LYS   194      42.939  18.725  48.811  1.00  0.00           O
ATOM   3039  N   HIE   195      43.538  20.869  48.533  1.00  0.00           N
ATOM   3040  H   HIE   195      44.040  21.673  48.881  1.00  0.00           H
ATOM   3041  CA  HIE   195      42.619  21.164  47.447  1.00  0.00           C
ATOM   3042  HA  HIE   195      41.637  20.716  47.599  1.00  0.00           H
ATOM   3043  CB  HIE   195      42.406  22.729  47.492  1.00  0.00           C
ATOM   3044  HB2 HIE   195      43.357  23.236  47.655  1.00  0.00           H
ATOM   3045  HB3 HIE   195      41.999  23.097  46.551  1.00  0.00           H
ATOM   3046  CG  HIE   195      41.450  23.191  48.573  1.00  0.00           C
ATOM   3047  ND1 HIE   195      40.598  24.308  48.482  1.00  0.00           N
ATOM   3048  CE1 HIE   195      40.034  24.463  49.691  1.00  0.00           C
ATOM   3049  HE1 HIE   195      39.300  25.211  49.951  1.00  0.00           H
ATOM   3050  NE2 HIE   195      40.321  23.435  50.460  1.00  0.00           N
ATOM   3051  HE2 HIE   195      39.960  23.301  51.394  1.00  0.00           H
ATOM   3052  CD2 HIE   195      41.254  22.634  49.789  1.00  0.00           C
ATOM   3053  HD2 HIE   195      41.613  21.741  50.281  1.00  0.00           H
ATOM   3054  C   HIE   195      43.123  20.765  46.095  1.00  0.00           C
ATOM   3055  O   HIE   195      42.325  20.063  45.413  1.00  0.00           O
ATOM   3056  N   SER   196      44.339  21.032  45.688  1.00  0.00           N
ATOM   3057  H   SER   196      44.947  21.393  46.409  1.00  0.00           H
ATOM   3058  CA  SER   196      44.794  21.200  44.334  1.00  0.00           C
ATOM   3059  HA  SER   196      44.111  20.772  43.599  1.00  0.00           H
ATOM   3060  CB  SER   196      44.827  22.693  43.970  1.00  0.00           C
ATOM   3061  HB2 SER   196      45.319  23.271  44.753  1.00  0.00           H
ATOM   3062  HB3 SER   196      45.431  22.815  43.071  1.00  0.00           H
ATOM   3063  OG  SER   196      43.550  23.177  43.692  1.00  0.00           O
ATOM   3064  HG  SER   196      43.075  22.608  43.083  1.00  0.00           H
ATOM   3065  C   SER   196      45.996  20.465  43.965  1.00  0.00           C
ATOM   3066  O   SER   196      46.528  20.637  42.842  1.00  0.00           O
ATOM   3067  N   GLN   197      46.485  19.540  44.826  1.00  0.00           N
ATOM   3068  H   GLN   197      46.142  19.373  45.761  1.00  0.00           H
ATOM   3069  CA  GLN   197      47.699  18.758  44.458  1.00  0.00           C
ATOM   3070  HA  GLN   197      48.512  19.467  44.300  1.00  0.00           H
ATOM   3071  CB  GLN   197      48.106  18.010  45.765  1.00  0.00           C
ATOM   3072  HB2 GLN   197      49.176  17.819  45.689  1.00  0.00           H
ATOM   3073  HB3 GLN   197      48.087  18.719  46.592  1.00  0.00           H
ATOM   3074  CG  GLN   197      47.316  16.788  46.249  1.00  0.00           C
ATOM   3075  HG2 GLN   197      47.180  16.077  45.433  1.00  0.00           H
ATOM   3076  HG3 GLN   197      47.876  16.330  47.063  1.00  0.00           H
ATOM   3077  CD  GLN   197      46.022  17.059  46.958  1.00  0.00           C
ATOM   3078  OE1 GLN   197      45.363  18.036  46.750  1.00  0.00           O
ATOM   3079  NE2 GLN   197      45.547  16.190  47.827  1.00  0.00           N
ATOM   3080 HE21 GLN   197      44.593  16.347  48.118  1.00  0.00           H
ATOM   3081 HE22 GLN   197      46.022  15.362  48.159  1.00  0.00           H
ATOM   3082  C   GLN   197      47.587  17.732  43.312  1.00  0.00           C
ATOM   3083  O   GLN   197      48.516  17.037  43.079  1.00  0.00           O
ATOM   3084  N   PHE   198      46.372  17.711  42.635  1.00  0.00           N
ATOM   3085  H   PHE   198      45.607  18.288  42.953  1.00  0.00           H
ATOM   3086  CA  PHE   198      46.196  16.871  41.456  1.00  0.00           C
ATOM   3087  HA  PHE   198      47.146  16.404  41.195  1.00  0.00           H
ATOM   3088  CB  PHE   198      45.146  15.705  41.669  1.00  0.00           C
ATOM   3089  HB2 PHE   198      44.159  16.166  41.705  1.00  0.00           H
ATOM   3090  HB3 PHE   198      45.211  15.062  40.791  1.00  0.00           H
ATOM   3091  CG  PHE   198      45.314  14.793  42.891  1.00  0.00           C
ATOM   3092  CD1 PHE   198      46.252  13.709  42.818  1.00  0.00           C
ATOM   3093  HD1 PHE   198      46.912  13.689  41.963  1.00  0.00           H
ATOM   3094  CE1 PHE   198      46.428  12.813  43.927  1.00  0.00           C
ATOM   3095  HE1 PHE   198      47.260  12.124  43.910  1.00  0.00           H
ATOM   3096  CZ  PHE   198      45.533  12.951  45.094  1.00  0.00           C
ATOM   3097  HZ  PHE   198      45.657  12.309  45.953  1.00  0.00           H
ATOM   3098  CE2 PHE   198      44.538  13.901  45.044  1.00  0.00           C
ATOM   3099  HE2 PHE   198      43.799  13.831  45.828  1.00  0.00           H
ATOM   3100  CD2 PHE   198      44.417  14.819  44.032  1.00  0.00           C
ATOM   3101  HD2 PHE   198      43.692  15.621  44.062  1.00  0.00           H
ATOM   3102  C   PHE   198      45.879  17.718  40.208  1.00  0.00           C
ATOM   3103  O   PHE   198      45.577  17.229  39.136  1.00  0.00           O
ATOM   3104  N   ILE   199      45.841  19.077  40.347  1.00  0.00           N
ATOM   3105  H   ILE   199      45.983  19.457  41.271  1.00  0.00           H
ATOM   3106  CA  ILE   199      45.886  19.986  39.135  1.00  0.00           C
ATOM   3107  HA  ILE   199      44.992  19.820  38.535  1.00  0.00           H
ATOM   3108  CB  ILE   199      45.920  21.493  39.506  1.00  0.00           C
ATOM   3109  HB  ILE   199      46.708  21.690  40.233  1.00  0.00           H
ATOM   3110  CG2 ILE   199      46.361  22.359  38.308  1.00  0.00           C
ATOM   3111 HG21 ILE   199      45.598  22.412  37.531  1.00  0.00           H
ATOM   3112 HG22 ILE   199      47.270  22.005  37.822  1.00  0.00           H
ATOM   3113 HG23 ILE   199      46.510  23.360  38.713  1.00  0.00           H
ATOM   3114  CG1 ILE   199      44.512  21.927  40.080  1.00  0.00           C
ATOM   3115 HG12 ILE   199      44.214  20.996  40.559  1.00  0.00           H
ATOM   3116 HG13 ILE   199      44.611  22.685  40.858  1.00  0.00           H
ATOM   3117  CD1 ILE   199      43.321  22.157  39.083  1.00  0.00           C
ATOM   3118 HD11 ILE   199      42.368  22.294  39.596  1.00  0.00           H
ATOM   3119 HD12 ILE   199      43.343  21.366  38.333  1.00  0.00           H
ATOM   3120 HD13 ILE   199      43.593  23.015  38.469  1.00  0.00           H
ATOM   3121  C   ILE   199      47.092  19.572  38.232  1.00  0.00           C
ATOM   3122  O   ILE   199      48.204  19.814  38.608  1.00  0.00           O
ATOM   3123  N   GLY   200      46.786  19.036  37.045  1.00  0.00           N
ATOM   3124  H   GLY   200      45.820  18.845  36.823  1.00  0.00           H
ATOM   3125  CA  GLY   200      47.671  18.843  35.870  1.00  0.00           C
ATOM   3126  HA2 GLY   200      48.297  17.972  36.058  1.00  0.00           H
ATOM   3127  HA3 GLY   200      46.979  18.521  35.092  1.00  0.00           H
ATOM   3128  C   GLY   200      48.620  19.981  35.363  1.00  0.00           C
ATOM   3129  O   GLY   200      49.249  19.787  34.305  1.00  0.00           O
ATOM   3130  N   TYR   201      48.905  21.049  36.102  1.00  0.00           N
ATOM   3131  H   TYR   201      48.640  21.142  37.071  1.00  0.00           H
ATOM   3132  CA  TYR   201      49.661  22.186  35.697  1.00  0.00           C
ATOM   3133  HA  TYR   201      50.248  21.896  34.825  1.00  0.00           H
ATOM   3134  CB  TYR   201      48.721  23.337  35.313  1.00  0.00           C
ATOM   3135  HB2 TYR   201      47.904  23.579  35.993  1.00  0.00           H
ATOM   3136  HB3 TYR   201      49.338  24.234  35.383  1.00  0.00           H
ATOM   3137  CG  TYR   201      48.131  23.083  33.917  1.00  0.00           C
ATOM   3138  CD1 TYR   201      48.870  22.957  32.735  1.00  0.00           C
ATOM   3139  HD1 TYR   201      49.938  23.104  32.802  1.00  0.00           H
ATOM   3140  CE1 TYR   201      48.237  22.571  31.520  1.00  0.00           C
ATOM   3141  HE1 TYR   201      48.842  22.495  30.630  1.00  0.00           H
ATOM   3142  CZ  TYR   201      46.838  22.265  31.542  1.00  0.00           C
ATOM   3143  OH  TYR   201      46.350  21.831  30.316  1.00  0.00           O
ATOM   3144  HH  TYR   201      45.426  21.609  30.461  1.00  0.00           H
ATOM   3145  CE2 TYR   201      46.010  22.365  32.707  1.00  0.00           C
ATOM   3146  HE2 TYR   201      44.972  22.090  32.816  1.00  0.00           H
ATOM   3147  CD2 TYR   201      46.722  22.818  33.900  1.00  0.00           C
ATOM   3148  HD2 TYR   201      46.211  22.727  34.847  1.00  0.00           H
ATOM   3149  C   TYR   201      50.603  22.581  36.833  1.00  0.00           C
ATOM   3150  O   TYR   201      50.221  22.577  38.009  1.00  0.00           O
ATOM   3151  N   PRO   202      51.824  23.015  36.534  1.00  0.00           N
ATOM   3152  CD  PRO   202      52.478  23.298  35.303  1.00  0.00           C
ATOM   3153  HD2 PRO   202      52.038  24.093  34.701  1.00  0.00           H
ATOM   3154  HD3 PRO   202      52.499  22.482  34.581  1.00  0.00           H
ATOM   3155  CG  PRO   202      53.981  23.530  35.667  1.00  0.00           C
ATOM   3156  HG2 PRO   202      54.174  24.603  35.683  1.00  0.00           H
ATOM   3157  HG3 PRO   202      54.685  23.001  35.027  1.00  0.00           H
ATOM   3158  CB  PRO   202      54.186  23.095  37.084  1.00  0.00           C
ATOM   3159  HB2 PRO   202      54.993  23.538  37.668  1.00  0.00           H
ATOM   3160  HB3 PRO   202      54.498  22.054  36.998  1.00  0.00           H
ATOM   3161  CA  PRO   202      52.781  23.262  37.696  1.00  0.00           C
ATOM   3162  HA  PRO   202      52.656  22.472  38.436  1.00  0.00           H
ATOM   3163  C   PRO   202      52.661  24.583  38.345  1.00  0.00           C
ATOM   3164  O   PRO   202      52.731  25.659  37.684  1.00  0.00           O
ATOM   3165  N   ILE   203      52.415  24.556  39.640  1.00  0.00           N
ATOM   3166  H   ILE   203      52.226  23.688  40.119  1.00  0.00           H
ATOM   3167  CA  ILE   203      52.192  25.748  40.421  1.00  0.00           C
ATOM   3168  HA  ILE   203      51.621  26.436  39.797  1.00  0.00           H
ATOM   3169  CB  ILE   203      51.210  25.516  41.643  1.00  0.00           C
ATOM   3170  HB  ILE   203      51.788  24.899  42.331  1.00  0.00           H
ATOM   3171  CG2 ILE   203      51.008  26.843  42.359  1.00  0.00           C
ATOM   3172 HG21 ILE   203      51.836  26.913  43.064  1.00  0.00           H
ATOM   3173 HG22 ILE   203      50.161  26.754  43.039  1.00  0.00           H
ATOM   3174 HG23 ILE   203      50.959  27.690  41.675  1.00  0.00           H
ATOM   3175  CG1 ILE   203      49.940  24.840  41.323  1.00  0.00           C
ATOM   3176 HG12 ILE   203      50.160  23.806  41.058  1.00  0.00           H
ATOM   3177 HG13 ILE   203      49.264  24.865  42.177  1.00  0.00           H
ATOM   3178  CD1 ILE   203      49.111  25.490  40.181  1.00  0.00           C
ATOM   3179 HD11 ILE   203      49.770  25.756  39.353  1.00  0.00           H
ATOM   3180 HD12 ILE   203      48.613  26.315  40.689  1.00  0.00           H
ATOM   3181 HD13 ILE   203      48.292  24.839  39.875  1.00  0.00           H
ATOM   3182  C   ILE   203      53.504  26.350  40.737  1.00  0.00           C
ATOM   3183  O   ILE   203      54.336  25.705  41.329  1.00  0.00           O
ATOM   3184  N   THR   204      53.788  27.596  40.425  1.00  0.00           N
ATOM   3185  H   THR   204      53.205  28.042  39.730  1.00  0.00           H
ATOM   3186  CA  THR   204      54.807  28.260  41.191  1.00  0.00           C
ATOM   3187  HA  THR   204      55.324  27.555  41.841  1.00  0.00           H
ATOM   3188  CB  THR   204      55.861  29.016  40.355  1.00  0.00           C
ATOM   3189  HB  THR   204      55.379  29.788  39.753  1.00  0.00           H
ATOM   3190  CG2 THR   204      56.898  29.665  41.273  1.00  0.00           C
ATOM   3191 HG21 THR   204      57.845  29.902  40.790  1.00  0.00           H
ATOM   3192 HG22 THR   204      57.112  29.011  42.118  1.00  0.00           H
ATOM   3193 HG23 THR   204      56.584  30.611  41.715  1.00  0.00           H
ATOM   3194  OG1 THR   204      56.524  28.070  39.537  1.00  0.00           O
ATOM   3195  HG1 THR   204      56.477  27.228  39.994  1.00  0.00           H
ATOM   3196  C   THR   204      54.169  29.286  42.129  1.00  0.00           C
ATOM   3197  O   THR   204      53.563  30.295  41.675  1.00  0.00           O
ATOM   3198  N   LEU   205      54.283  29.068  43.435  1.00  0.00           N
ATOM   3199  H   LEU   205      54.727  28.188  43.654  1.00  0.00           H
ATOM   3200  CA  LEU   205      53.949  29.970  44.523  1.00  0.00           C
ATOM   3201  HA  LEU   205      53.206  30.721  44.253  1.00  0.00           H
ATOM   3202  CB  LEU   205      53.320  29.165  45.677  1.00  0.00           C
ATOM   3203  HB2 LEU   205      52.388  28.681  45.383  1.00  0.00           H
ATOM   3204  HB3 LEU   205      54.055  28.399  45.924  1.00  0.00           H
ATOM   3205  CG  LEU   205      53.132  29.719  47.069  1.00  0.00           C
ATOM   3206  HG  LEU   205      54.090  30.056  47.464  1.00  0.00           H
ATOM   3207  CD1 LEU   205      52.055  30.806  47.068  1.00  0.00           C
ATOM   3208 HD11 LEU   205      51.567  30.815  48.042  1.00  0.00           H
ATOM   3209 HD12 LEU   205      51.314  30.730  46.274  1.00  0.00           H
ATOM   3210 HD13 LEU   205      52.604  31.743  46.969  1.00  0.00           H
ATOM   3211  CD2 LEU   205      52.607  28.558  47.951  1.00  0.00           C
ATOM   3212 HD21 LEU   205      52.549  28.855  48.999  1.00  0.00           H
ATOM   3213 HD22 LEU   205      51.662  28.095  47.664  1.00  0.00           H
ATOM   3214 HD23 LEU   205      53.344  27.755  47.954  1.00  0.00           H
ATOM   3215  C   LEU   205      55.192  30.714  44.980  1.00  0.00           C
ATOM   3216  O   LEU   205      56.185  30.118  45.291  1.00  0.00           O
ATOM   3217  N   PHE   206      55.048  32.025  45.225  1.00  0.00           N
ATOM   3218  H   PHE   206      54.150  32.479  45.129  1.00  0.00           H
ATOM   3219  CA  PHE   206      56.199  32.884  45.680  1.00  0.00           C
ATOM   3220  HA  PHE   206      57.094  32.308  45.442  1.00  0.00           H
ATOM   3221  CB  PHE   206      56.058  34.247  44.949  1.00  0.00           C
ATOM   3222  HB2 PHE   206      55.031  34.593  44.837  1.00  0.00           H
ATOM   3223  HB3 PHE   206      56.574  35.044  45.482  1.00  0.00           H
ATOM   3224  CG  PHE   206      56.753  34.255  43.625  1.00  0.00           C
ATOM   3225  CD1 PHE   206      58.070  34.678  43.579  1.00  0.00           C
ATOM   3226  HD1 PHE   206      58.614  34.929  44.476  1.00  0.00           H
ATOM   3227  CE1 PHE   206      58.783  34.609  42.383  1.00  0.00           C
ATOM   3228  HE1 PHE   206      59.817  34.917  42.316  1.00  0.00           H
ATOM   3229  CZ  PHE   206      58.183  34.047  41.258  1.00  0.00           C
ATOM   3230  HZ  PHE   206      58.690  34.125  40.307  1.00  0.00           H
ATOM   3231  CE2 PHE   206      56.865  33.520  41.279  1.00  0.00           C
ATOM   3232  HE2 PHE   206      56.370  33.136  40.399  1.00  0.00           H
ATOM   3233  CD2 PHE   206      56.191  33.645  42.506  1.00  0.00           C
ATOM   3234  HD2 PHE   206      55.172  33.299  42.603  1.00  0.00           H
ATOM   3235  C   PHE   206      56.236  33.069  47.170  1.00  0.00           C
ATOM   3236  O   PHE   206      55.260  33.622  47.735  1.00  0.00           O
ATOM   3237  N   VAL   207      57.366  32.737  47.792  1.00  0.00           N
ATOM   3238  H   VAL   207      58.039  32.225  47.240  1.00  0.00           H
ATOM   3239  CA  VAL   207      57.644  33.043  49.229  1.00  0.00           C
ATOM   3240  HA  VAL   207      56.811  32.570  49.750  1.00  0.00           H
ATOM   3241  CB  VAL   207      58.977  32.381  49.830  1.00  0.00           C
ATOM   3242  HB  VAL   207      59.814  32.685  49.202  1.00  0.00           H
ATOM   3243  CG1 VAL   207      59.241  32.835  51.243  1.00  0.00           C
ATOM   3244 HG11 VAL   207      60.258  32.475  51.398  1.00  0.00           H
ATOM   3245 HG12 VAL   207      59.175  33.923  51.198  1.00  0.00           H
ATOM   3246 HG13 VAL   207      58.459  32.530  51.939  1.00  0.00           H
ATOM   3247  CG2 VAL   207      58.827  30.834  49.900  1.00  0.00           C
ATOM   3248 HG21 VAL   207      58.559  30.367  48.953  1.00  0.00           H
ATOM   3249 HG22 VAL   207      57.994  30.590  50.559  1.00  0.00           H
ATOM   3250 HG23 VAL   207      59.787  30.360  50.107  1.00  0.00           H
ATOM   3251  C   VAL   207      57.646  34.524  49.474  1.00  0.00           C
ATOM   3252  O   VAL   207      58.347  35.262  48.760  1.00  0.00           O
ATOM   3253  N   GLU   208      56.879  35.058  50.443  1.00  0.00           N
ATOM   3254  H   GLU   208      56.324  34.418  50.995  1.00  0.00           H
ATOM   3255  CA  GLU   208      56.643  36.443  50.733  1.00  0.00           C
ATOM   3256  HA  GLU   208      56.636  36.970  49.779  1.00  0.00           H
ATOM   3257  CB  GLU   208      55.183  36.671  51.233  1.00  0.00           C
ATOM   3258  HB2 GLU   208      54.558  35.824  50.948  1.00  0.00           H
ATOM   3259  HB3 GLU   208      54.924  36.796  52.284  1.00  0.00           H
ATOM   3260  CG  GLU   208      54.605  37.966  50.577  1.00  0.00           C
ATOM   3261  HG2 GLU   208      54.712  38.010  49.493  1.00  0.00           H
ATOM   3262  HG3 GLU   208      53.544  37.933  50.824  1.00  0.00           H
ATOM   3263  CD  GLU   208      55.194  39.263  51.108  1.00  0.00           C
ATOM   3264  OE1 GLU   208      54.767  40.280  50.570  1.00  0.00           O
ATOM   3265  OE2 GLU   208      56.039  39.394  51.964  1.00  0.00           O
ATOM   3266  C   GLU   208      57.871  37.125  51.505  1.00  0.00           C
ATOM   3267  O   GLU   208      58.117  36.778  52.693  1.00  0.00           O
ATOM   3268  OXT GLU   208      58.687  37.842  50.854  1.00  0.00           O
END
